# Supplementary material for: Ultra-long-range interactions between active regulatory elements
Source: Genome Res. 2023 Aug;33(8):1269–83. doi: 10.1101/gr.277567.122 (PMC10547262; doi:10.1101/gr.277567.122)
Supplement: Supplement 11 [file Supplemental_Code.zip]

Archive with 269 entries (236 files):
- Supplemental_Code/
- Supplemental_Code/LICENSE
- Supplemental_Code/README.md
- Supplemental_Code/contact_screen/
- Supplemental_Code/contact_screen/contact_screen_plots_ES.ipynb
- Supplemental_Code/contact_screen/contact_screen_plots_GM12878.ipynb
- Supplemental_Code/contact_screen/contact_screen_plots_perturbations.ipynb
- Supplemental_Code/contact_screen/contact_screen_TF_onesided.ipynb
- Supplemental_Code/contact_screen/Example_RING1B.ipynb
- Supplemental_Code/contact_screen/Peaks_overlapping.ipynb
- Supplemental_Code/contact_screen/TSS_correlation.ipynb
- Supplemental_Code/DNA_FISH/
- Supplemental_Code/DNA_FISH/A10_D11_B18_1.txt
- Supplemental_Code/DNA_FISH/A10_D11_B18_2.txt
- Supplemental_Code/DNA_FISH/A10_D11_B18_3.txt
- Supplemental_Code/DNA_FISH/K10_F23_F12_1.txt
- Supplemental_Code/DNA_FISH/K10_F23_F12_2.txt
- Supplemental_Code/DNA_FISH/O12_J10_D3_1.txt
- Supplemental_Code/DNA_FISH/O12_J10_D3_2.txt
- Supplemental_Code/DNA_FISH/O12_J10_D3_3.txt
- Supplemental_Code/DNA_FISH/ULI_DNAFISH.ipynb
- Supplemental_Code/Peaks/
- Supplemental_Code/Peaks/dm6/
- Supplemental_Code/Peaks/dm6/ED_H3K27ac_noPRC1_dm6.bed
- Supplemental_Code/Peaks/dm6/ED_H3K27ac_PRC1_dm6.bed
- Supplemental_Code/Peaks/dm6/ED_peaks.ipynb
- Supplemental_Code/Peaks/dm6/ED_PRC1_noH3K27ac_dm6.bed
- Supplemental_Code/Peaks/dm6/Loubiere_RNAseq_quartile_1_dm6.bed
- Supplemental_Code/Peaks/dm6/Loubiere_RNAseq_quartile_2_dm6.bed
- Supplemental_Code/Peaks/dm6/Loubiere_RNAseq_quartile_3_dm6.bed
- Supplemental_Code/Peaks/dm6/Loubiere_RNAseq_quartile_4_dm6.bed
- Supplemental_Code/Peaks/hg18/
- Supplemental_Code/Peaks/hg18/CAP-CGI.ipynb
- Supplemental_Code/Peaks/hg19/
- Supplemental_Code/Peaks/hg19/CAP-CGI_CpG_density_quartile_1_hg19_noH3K27me3_HAP1.bed
- Supplemental_Code/Peaks/hg19/CAP-CGI_CpG_density_quartile_2_hg19_noH3K27me3_HAP1.bed
- Supplemental_Code/Peaks/hg19/CAP-CGI_CpG_density_quartile_3_hg19_noH3K27me3_HAP1.bed
- Supplemental_Code/Peaks/hg19/CAP-CGI_CpG_density_quartile_4_hg19_noH3K27me3_HAP1.bed
- Supplemental_Code/Peaks/hg19/GM12878_H3K27ac_A1_hg19.bed
- Supplemental_Code/Peaks/hg19/GM12878_H3K27ac_A2_hg19.bed
- Supplemental_Code/Peaks/hg19/GM12878_H3K27ac_noH3K27me3_top20000_hg19.bed
- Supplemental_Code/Peaks/hg19/GM12878_subcompartments.ipynb
- Supplemental_Code/Peaks/hg19/GPseq.ipynb
- Supplemental_Code/Peaks/hg19/GPseq_third_1_hg19_CAP-CGI_noH3K27me3_HAP1.bed
- Supplemental_Code/Peaks/hg19/GPseq_third_2_hg19_CAP-CGI_noH3K27me3_HAP1.bed
- Supplemental_Code/Peaks/hg19/GPseq_third_3_hg19_CAP-CGI_noH3K27me3_HAP1.bed
- Supplemental_Code/Peaks/hg19/hg19_peaks.ipynb
- Supplemental_Code/Peaks/hg19/THP1_H3K27ac.ipynb
- Supplemental_Code/Peaks/hg19/THP1_H3K27ac_down.bed
- Supplemental_Code/Peaks/hg19/THP1_H3K27ac_up.bed
- Supplemental_Code/Peaks/hg38/
- Supplemental_Code/Peaks/hg38/GM12878_H3K27ac_A1_hg38.bed
- Supplemental_Code/Peaks/hg38/GM12878_H3K27ac_A2_hg38.bed
- Supplemental_Code/Peaks/hg38/GM12878_H3K27ac_MYC_plus_noMYC_minus_hg38.bed
- Supplemental_Code/Peaks/hg38/hg38-cCREs_GM12878_DNase_merged5kb.bed
- Supplemental_Code/Peaks/hg38/hg38_peaks.ipynb
- Supplemental_Code/Peaks/hg38/CRE/
- Supplemental_Code/Peaks/hg38/CRE/combine_remap_cistromeDB_CRE_GM12878.py
- Supplemental_Code/Peaks/hg38/CRE/hg38_CREs_GM12878.ipynb
- Supplemental_Code/Peaks/mm10/
- Supplemental_Code/Peaks/mm10/A_B_boundaries.ipynb
- Supplemental_Code/Peaks/mm10/ENCFF048WDN_DNase_quartile_1_mm10_1kbwithinTSS_shuf2705.bed
- Supplemental_Code/Peaks/mm10/ENCFF048WDN_DNase_quartile_1_mm10_5kbfromTSS_shuf2705.bed
- Supplemental_Code/Peaks/mm10/ENCFF048WDN_DNase_quartile_2_mm10_1kbwithinTSS_shuf2705.bed
- Supplemental_Code/Peaks/mm10/ENCFF048WDN_DNase_quartile_3_mm10_1kbwithinTSS_shuf2705.bed
- Supplemental_Code/Peaks/mm10/ENCFF048WDN_DNase_quartile_4_mm10_1kbwithinTSS_shuf2705.bed
- Supplemental_Code/Peaks/mm10/ENCFF519QMV_100kb_neighbours_binned_matched.bed
- Supplemental_Code/Peaks/mm10/ENCFF519QMV_H3K27ac_quartile_1_mm10_noCGI_noRING1B_shuf4751.bed
- Supplemental_Code/Peaks/mm10/ENCFF519QMV_H3K27ac_quartile_2_mm10_noCGI_noRING1B_shuf4751.bed
- Supplemental_Code/Peaks/mm10/ENCFF519QMV_H3K27ac_quartile_3_mm10_noCGI_noRING1B_shuf4751.bed
- Supplemental_Code/Peaks/mm10/ENCFF519QMV_H3K27ac_quartile_4_mm10_noCGI_noRING1B_shuf4751.bed
- Supplemental_Code/Peaks/mm10/ESC_4SU_refGene_exon1_quartile_1_TSS_mm10_noRING1B.bed
- Supplemental_Code/Peaks/mm10/ESC_4SU_refGene_exon1_quartile_1_TSS_mm10_noRING1B_minus_quartile_4_plus.bed
- Supplemental_Code/Peaks/mm10/ESC_4SU_refGene_exon1_quartile_2_TSS_mm10_noRING1B.bed
- Supplemental_Code/Peaks/mm10/ESC_4SU_refGene_exon1_quartile_2_TSS_mm10_noRING1B_minus_quartile_4_plus.bed
- Supplemental_Code/Peaks/mm10/ESC_4SU_refGene_exon1_quartile_3_TSS_mm10_noRING1B.bed
- Supplemental_Code/Peaks/mm10/ESC_4SU_refGene_exon1_quartile_3_TSS_mm10_noRING1B_minus_quartile_4_plus.bed
- Supplemental_Code/Peaks/mm10/ESC_4SU_refGene_exon1_quartile_4_TSS_mm10_noRING1B.bed
- Supplemental_Code/Peaks/mm10/GSE102517_KLF4_mESC_remap_noRING1B.bed
- Supplemental_Code/Peaks/mm10/GSE24029_RAD21_mESC_remap.bed
- Supplemental_Code/Peaks/mm10/GSE41314_RNF2_mESC_remap.bed
- Supplemental_Code/Peaks/mm10/GSE93536_CXXC1_mESCS_cistromeDB_noRING1B.bed
- Supplemental_Code/Peaks/mm10/H3K27ac_DE_ESC_higher_mm10.bed
- Supplemental_Code/Peaks/mm10/H3K27ac_DE_NPC_higher_mm10.bed
- Supplemental_Code/Peaks/mm10/H3K27ac_neighbours.ipynb
- Supplemental_Code/Peaks/mm10/H3K27ac_quartiles.ipynb
- Supplemental_Code/Peaks/mm10/Hsieh_microC_TADs_250kb.bed
- Supplemental_Code/Peaks/mm10/mm10-cCREs_ESC_DNase_merged5kb_mm10.bed
- Supplemental_Code/Peaks/mm10/mm10.refGene_exon1_TSS_noRING1B.bed
- Supplemental_Code/Peaks/mm10/mm10_peaks.ipynb
- Supplemental_Code/Peaks/mm10/TAD_boundaries.ipynb
- Supplemental_Code/Peaks/mm10/TSS_noRING1B_A_within_50kb_compartmentswitch_signAB_mm10.bed
- Supplemental_Code/Peaks/mm10/TSS_Q4_noRING1B_A_atleast_100kb_from_compartmentswitch_signAB_mm10.bed
- Supplemental_Code/Peaks/mm10/CRE/
- Supplemental_Code/Peaks/mm10/CRE/combine_remap_cistromeDB_CRE_ES.ipynb
- Supplemental_Code/Peaks/mm10/CRE/DNase_quartiles.ipynb
- Supplemental_Code/Peaks/mm10/CRE/mm10_CREs_ESC.ipynb
- Supplemental_Code/Peaks/mm9/
- Supplemental_Code/Peaks/mm9/CAP-CGI.ipynb
- Supplemental_Code/Peaks/mm9/CAP-CGI_CpG_density_quartile_1_mm9_merged5kb_noRING1B.bed
- Supplemental_Code/Peaks/mm9/CAP-CGI_CpG_density_quartile_2_mm9_merged5kb_noRING1B.bed
- Supplemental_Code/Peaks/mm9/CAP-CGI_CpG_density_quartile_3_mm9_merged5kb_noRING1B.bed
- Supplemental_Code/Peaks/mm9/CAP-CGI_CpG_density_quartile_4_mm9_merged5kb_noRING1B.bed
- Supplemental_Code/Peaks/mm9/CAP-CGI_mm9.bed
- Supplemental_Code/Peaks/zv10/
- Supplemental_Code/Peaks/zv10/GSE134055_Yang_H3K27ac_brain_enriched.bed
- Supplemental_Code/Peaks/zv10/GSE134055_Yang_H3K27ac_muscle_enriched.bed
- Supplemental_Code/Peaks/zv10/Yang_peaks.ipynb
- Supplemental_Code/pileups/
- Supplemental_Code/pileups/TSS_quartiles_score_stripes.ipynb
- Supplemental_Code/scripts/
- Supplemental_Code/scripts/by_TAD_separation.py
- Supplemental_Code/scripts/contact_screen.py
- Supplemental_Code/scripts/DE_H3K27ac_ESC_NPC.R
- Supplemental_Code/scripts/flipstrand_bydistance.py
- Supplemental_Code/scripts/flipstrand_combine.py
- Supplemental_Code/scripts/GEO_query_ES.R
- Supplemental_Code/scripts/GEO_query_GM12878.R
- Supplemental_Code/scripts/neighbours_nullRanges.R
- Supplemental_Code/scripts/TSS_quartiles_exon1_4SUseq.R
- Supplemental_Code/simulations/
- Supplemental_Code/simulations/chromatin.multicolour.lam
- Supplemental_Code/simulations/FISH.2705.3268.CM.nm.dat
- Supplemental_Code/simulations/FISH.2705.4664.CM.nm.dat
- Supplemental_Code/simulations/lammps.input
- Supplemental_Code/simulations/Multicolour.201.lammpstrj
- Supplemental_Code/simulations/sim_distances.ipynb
- __MACOSX/
- __MACOSX/._Supplemental_Code
- __MACOSX/Supplemental_Code/
- __MACOSX/Supplemental_Code/._contact_screen
- __MACOSX/Supplemental_Code/._DNA_FISH
- __MACOSX/Supplemental_Code/._LICENSE
- __MACOSX/Supplemental_Code/._Peaks
- __MACOSX/Supplemental_Code/._pileups
- __MACOSX/Supplemental_Code/._README.md
- __MACOSX/Supplemental_Code/._scripts
- __MACOSX/Supplemental_Code/._simulations
- __MACOSX/Supplemental_Code/contact_screen/
- __MACOSX/Supplemental_Code/contact_screen/._contact_screen_plots_ES.ipynb
- __MACOSX/Supplemental_Code/contact_screen/._contact_screen_plots_GM12878.ipynb
- __MACOSX/Supplemental_Code/contact_screen/._contact_screen_plots_perturbations.ipynb
- __MACOSX/Supplemental_Code/contact_screen/._contact_screen_TF_onesided.ipynb
- __MACOSX/Supplemental_Code/contact_screen/._Example_RING1B.ipynb
- __MACOSX/Supplemental_Code/contact_screen/._Peaks_overlapping.ipynb
- __MACOSX/Supplemental_Code/contact_screen/._TSS_correlation.ipynb
- __MACOSX/Supplemental_Code/DNA_FISH/
- __MACOSX/Supplemental_Code/DNA_FISH/._A10_D11_B18_1.txt
- __MACOSX/Supplemental_Code/DNA_FISH/._A10_D11_B18_2.txt
- __MACOSX/Supplemental_Code/DNA_FISH/._A10_D11_B18_3.txt
- __MACOSX/Supplemental_Code/DNA_FISH/._K10_F23_F12_1.txt
- __MACOSX/Supplemental_Code/DNA_FISH/._K10_F23_F12_2.txt
- __MACOSX/Supplemental_Code/DNA_FISH/._O12_J10_D3_1.txt
- __MACOSX/Supplemental_Code/DNA_FISH/._O12_J10_D3_2.txt
- __MACOSX/Supplemental_Code/DNA_FISH/._O12_J10_D3_3.txt
- __MACOSX/Supplemental_Code/DNA_FISH/._ULI_DNAFISH.ipynb
- __MACOSX/Supplemental_Code/Peaks/
- __MACOSX/Supplemental_Code/Peaks/._dm6
- __MACOSX/Supplemental_Code/Peaks/._hg18
- __MACOSX/Supplemental_Code/Peaks/._hg19
- __MACOSX/Supplemental_Code/Peaks/._hg38
- __MACOSX/Supplemental_Code/Peaks/._mm10
- __MACOSX/Supplemental_Code/Peaks/._mm9
- __MACOSX/Supplemental_Code/Peaks/._zv10
- __MACOSX/Supplemental_Code/Peaks/dm6/
- __MACOSX/Supplemental_Code/Peaks/dm6/._ED_H3K27ac_noPRC1_dm6.bed
- __MACOSX/Supplemental_Code/Peaks/dm6/._ED_H3K27ac_PRC1_dm6.bed
- __MACOSX/Supplemental_Code/Peaks/dm6/._ED_peaks.ipynb
- __MACOSX/Supplemental_Code/Peaks/dm6/._ED_PRC1_noH3K27ac_dm6.bed
- __MACOSX/Supplemental_Code/Peaks/dm6/._Loubiere_RNAseq_quartile_1_dm6.bed
- __MACOSX/Supplemental_Code/Peaks/dm6/._Loubiere_RNAseq_quartile_2_dm6.bed
- __MACOSX/Supplemental_Code/Peaks/dm6/._Loubiere_RNAseq_quartile_3_dm6.bed
- __MACOSX/Supplemental_Code/Peaks/dm6/._Loubiere_RNAseq_quartile_4_dm6.bed
- __MACOSX/Supplemental_Code/Peaks/hg18/
- __MACOSX/Supplemental_Code/Peaks/hg18/._CAP-CGI.ipynb
- __MACOSX/Supplemental_Code/Peaks/hg19/
- __MACOSX/Supplemental_Code/Peaks/hg19/._CAP-CGI_CpG_density_quartile_1_hg19_noH3K27me3_HAP1.bed
- __MACOSX/Supplemental_Code/Peaks/hg19/._CAP-CGI_CpG_density_quartile_2_hg19_noH3K27me3_HAP1.bed
- __MACOSX/Supplemental_Code/Peaks/hg19/._CAP-CGI_CpG_density_quartile_3_hg19_noH3K27me3_HAP1.bed
- __MACOSX/Supplemental_Code/Peaks/hg19/._CAP-CGI_CpG_density_quartile_4_hg19_noH3K27me3_HAP1.bed
- __MACOSX/Supplemental_Code/Peaks/hg19/._GM12878_H3K27ac_A1_hg19.bed
- __MACOSX/Supplemental_Code/Peaks/hg19/._GM12878_H3K27ac_A2_hg19.bed
- __MACOSX/Supplemental_Code/Peaks/hg19/._GM12878_H3K27ac_noH3K27me3_top20000_hg19.bed
- __MACOSX/Supplemental_Code/Peaks/hg19/._GM12878_subcompartments.ipynb
- __MACOSX/Supplemental_Code/Peaks/hg19/._GPseq.ipynb
- __MACOSX/Supplemental_Code/Peaks/hg19/._GPseq_third_1_hg19_CAP-CGI_noH3K27me3_HAP1.bed
- __MACOSX/Supplemental_Code/Peaks/hg19/._GPseq_third_2_hg19_CAP-CGI_noH3K27me3_HAP1.bed
- __MACOSX/Supplemental_Code/Peaks/hg19/._GPseq_third_3_hg19_CAP-CGI_noH3K27me3_HAP1.bed
- __MACOSX/Supplemental_Code/Peaks/hg19/._hg19_peaks.ipynb
- __MACOSX/Supplemental_Code/Peaks/hg19/._THP1_H3K27ac.ipynb
- __MACOSX/Supplemental_Code/Peaks/hg19/._THP1_H3K27ac_down.bed
- __MACOSX/Supplemental_Code/Peaks/hg19/._THP1_H3K27ac_up.bed
- __MACOSX/Supplemental_Code/Peaks/hg38/
- __MACOSX/Supplemental_Code/Peaks/hg38/._CRE
- __MACOSX/Supplemental_Code/Peaks/hg38/._GM12878_H3K27ac_A1_hg38.bed
- __MACOSX/Supplemental_Code/Peaks/hg38/._GM12878_H3K27ac_A2_hg38.bed
- __MACOSX/Supplemental_Code/Peaks/hg38/._GM12878_H3K27ac_MYC_plus_noMYC_minus_hg38.bed
- __MACOSX/Supplemental_Code/Peaks/hg38/._hg38-cCREs_GM12878_DNase_merged5kb.bed
- __MACOSX/Supplemental_Code/Peaks/hg38/._hg38_peaks.ipynb
- __MACOSX/Supplemental_Code/Peaks/hg38/CRE/
- __MACOSX/Supplemental_Code/Peaks/hg38/CRE/._combine_remap_cistromeDB_CRE_GM12878.py
- __MACOSX/Supplemental_Code/Peaks/hg38/CRE/._hg38_CREs_GM12878.ipynb
- __MACOSX/Supplemental_Code/Peaks/mm10/
- __MACOSX/Supplemental_Code/Peaks/mm10/._A_B_boundaries.ipynb
- __MACOSX/Supplemental_Code/Peaks/mm10/._CRE
- __MACOSX/Supplemental_Code/Peaks/mm10/._ENCFF048WDN_DNase_quartile_1_mm10_1kbwithinTSS_shuf2705.bed
- __MACOSX/Supplemental_Code/Peaks/mm10/._ENCFF048WDN_DNase_quartile_1_mm10_5kbfromTSS_shuf2705.bed
- __MACOSX/Supplemental_Code/Peaks/mm10/._ENCFF048WDN_DNase_quartile_2_mm10_1kbwithinTSS_shuf2705.bed
- __MACOSX/Supplemental_Code/Peaks/mm10/._ENCFF048WDN_DNase_quartile_3_mm10_1kbwithinTSS_shuf2705.bed
- __MACOSX/Supplemental_Code/Peaks/mm10/._ENCFF048WDN_DNase_quartile_4_mm10_1kbwithinTSS_shuf2705.bed
- __MACOSX/Supplemental_Code/Peaks/mm10/._ENCFF519QMV_100kb_neighbours_binned_matched.bed
- __MACOSX/Supplemental_Code/Peaks/mm10/._ENCFF519QMV_H3K27ac_quartile_1_mm10_noCGI_noRING1B_shuf4751.bed
- __MACOSX/Supplemental_Code/Peaks/mm10/._ENCFF519QMV_H3K27ac_quartile_2_mm10_noCGI_noRING1B_shuf4751.bed
- __MACOSX/Supplemental_Code/Peaks/mm10/._ENCFF519QMV_H3K27ac_quartile_3_mm10_noCGI_noRING1B_shuf4751.bed
- __MACOSX/Supplemental_Code/Peaks/mm10/._ENCFF519QMV_H3K27ac_quartile_4_mm10_noCGI_noRING1B_shuf4751.bed
- __MACOSX/Supplemental_Code/Peaks/mm10/._ESC_4SU_refGene_exon1_quartile_1_TSS_mm10_noRING1B.bed
- __MACOSX/Supplemental_Code/Peaks/mm10/._ESC_4SU_refGene_exon1_quartile_2_TSS_mm10_noRING1B.bed
- __MACOSX/Supplemental_Code/Peaks/mm10/._ESC_4SU_refGene_exon1_quartile_3_TSS_mm10_noRING1B.bed
- __MACOSX/Supplemental_Code/Peaks/mm10/._ESC_4SU_refGene_exon1_quartile_4_TSS_mm10_noRING1B.bed
- __MACOSX/Supplemental_Code/Peaks/mm10/._GSE102517_KLF4_mESC_remap_noRING1B.bed
- __MACOSX/Supplemental_Code/Peaks/mm10/._GSE24029_RAD21_mESC_remap.bed
- __MACOSX/Supplemental_Code/Peaks/mm10/._GSE41314_RNF2_mESC_remap.bed
- __MACOSX/Supplemental_Code/Peaks/mm10/._GSE93536_CXXC1_mESCS_cistromeDB_noRING1B.bed
- __MACOSX/Supplemental_Code/Peaks/mm10/._H3K27ac_DE_ESC_higher_mm10.bed
- __MACOSX/Supplemental_Code/Peaks/mm10/._H3K27ac_DE_NPC_higher_mm10.bed
- __MACOSX/Supplemental_Code/Peaks/mm10/._H3K27ac_neighbours.ipynb
- __MACOSX/Supplemental_Code/Peaks/mm10/._H3K27ac_quartiles.ipynb
- __MACOSX/Supplemental_Code/Peaks/mm10/._Hsieh_microC_TADs_250kb.bed
- __MACOSX/Supplemental_Code/Peaks/mm10/._mm10-cCREs_ESC_DNase_merged5kb_mm10.bed
- __MACOSX/Supplemental_Code/Peaks/mm10/._mm10.refGene_exon1_TSS_noRING1B.bed
- __MACOSX/Supplemental_Code/Peaks/mm10/._mm10_peaks.ipynb
- __MACOSX/Supplemental_Code/Peaks/mm10/._TAD_boundaries.ipynb
- __MACOSX/Supplemental_Code/Peaks/mm10/._TSS_noRING1B_A_within_50kb_compartmentswitch_signAB_mm10.bed
- __MACOSX/Supplemental_Code/Peaks/mm10/Rename07142023193136816.bed
- __MACOSX/Supplemental_Code/Peaks/mm10/Rename07142023193148469.bed
- __MACOSX/Supplemental_Code/Peaks/mm10/CRE/
- __MACOSX/Supplemental_Code/Peaks/mm10/CRE/._combine_remap_cistromeDB_CRE_ES.ipynb
- __MACOSX/Supplemental_Code/Peaks/mm10/CRE/._DNase_quartiles.ipynb
- __MACOSX/Supplemental_Code/Peaks/mm10/CRE/._mm10_CREs_ESC.ipynb
- __MACOSX/Supplemental_Code/Peaks/mm9/
- __MACOSX/Supplemental_Code/Peaks/mm9/._CAP-CGI.ipynb
- __MACOSX/Supplemental_Code/Peaks/mm9/._CAP-CGI_CpG_density_quartile_1_mm9_merged5kb_noRING1B.bed
- __MACOSX/Supplemental_Code/Peaks/mm9/._CAP-CGI_CpG_density_quartile_2_mm9_merged5kb_noRING1B.bed
- __MACOSX/Supplemental_Code/Peaks/mm9/._CAP-CGI_CpG_density_quartile_3_mm9_merged5kb_noRING1B.bed
- __MACOSX/Supplemental_Code/Peaks/mm9/._CAP-CGI_CpG_density_quartile_4_mm9_merged5kb_noRING1B.bed
- __MACOSX/Supplemental_Code/Peaks/mm9/._CAP-CGI_mm9.bed
- __MACOSX/Supplemental_Code/Peaks/zv10/
- __MACOSX/Supplemental_Code/Peaks/zv10/._GSE134055_Yang_H3K27ac_brain_enriched.bed
- __MACOSX/Supplemental_Code/Peaks/zv10/._GSE134055_Yang_H3K27ac_muscle_enriched.bed
- __MACOSX/Supplemental_Code/Peaks/zv10/._Yang_peaks.ipynb
- __MACOSX/Supplemental_Code/pileups/
- __MACOSX/Supplemental_Code/pileups/._TSS_quartiles_score_stripes.ipynb
- __MACOSX/Supplemental_Code/scripts/
- __MACOSX/Supplemental_Code/scripts/._by_TAD_separation.py
- __MACOSX/Supplemental_Code/scripts/._contact_screen.py
- __MACOSX/Supplemental_Code/scripts/._DE_H3K27ac_ESC_NPC.R
- __MACOSX/Supplemental_Code/scripts/._flipstrand_bydistance.py
- __MACOSX/Supplemental_Code/scripts/._flipstrand_combine.py
- __MACOSX/Supplemental_Code/scripts/._GEO_query_ES.R
- __MACOSX/Supplemental_Code/scripts/._GEO_query_GM12878.R
- __MACOSX/Supplemental_Code/scripts/._neighbours_nullRanges.R
- __MACOSX/Supplemental_Code/scripts/._TSS_quartiles_exon1_4SUseq.R
- __MACOSX/Supplemental_Code/simulations/
- __MACOSX/Supplemental_Code/simulations/._chromatin.multicolour.lam
- __MACOSX/Supplemental_Code/simulations/._FISH.2705.3268.CM.nm.dat
- __MACOSX/Supplemental_Code/simulations/._FISH.2705.4664.CM.nm.dat
- __MACOSX/Supplemental_Code/simulations/._lammps.input
- __MACOSX/Supplemental_Code/simulations/._Multicolour.201.lammpstrj
- __MACOSX/Supplemental_Code/simulations/._sim_distances.ipynb
