# Supplementary material for: Ultra-long-range interactions between active regulatory elements
Source: Genome Res. 2023 Aug;33(8):1269–83. doi: 10.1101/gr.277567.122 (PMC10547262; doi:10.1101/gr.277567.122)
Supplement: Supplement 11 [file Supplemental_Code.zip › Supplemental_Code/DNA_FISH/K10_F23_F12_1.txt]

Image	K10_F23	K10_F12
2	0,89	1,1
2	1,47	1,49
2	2,06	2,1
2	0,562	0,75
2	0,75	1,3
2	1,58	1,65
3	1,05	1,18
3	0,794	1,28
3	1,55	1,67
3	2,48	1,81
3	2,18	2,33
4	2,14	2,31
4	0,787	1,37
4	0,93	1,2
4	1,07	1,17
4	0,775	0,94
5	0,855	0,506
5	0,88	0,765
5	1,66	1,45
5	1,57	1,67
6	1,28	1
6	1,1	1,48
6	1,31	1,27
6	1,21	1,12
7	1,78	1,47
7	1,45	1,76
7	1,6	1,29
7	1,03	1,35
8	2,36	2,43
8	1,08	1,29
8	0,904	1,08
8	1,29	0,802
8	1,07	0,765
9	0,61	0,924
9	0,69	0,855
9	1,27	1,05
9	1,22	0,568
9	0,942	1,05
9	0,41	0,654
10	0,395	0,566
10	0,191	0,751
10	0,732	1,08
11	0,966	0,856
11	0,559	0,929
11	1,92	2,03
12	1,91	1,15
12	2,18	1,87
12	1,48	0,957
12	1,89	2,57
4 1	0,959	0,841
4 1	1,31	1,16
4 1	1,35	0,83
4 1	1,32	1,6
4 1	0,656	0,721
4 2	1,46	2,01
4 3	1,13	1,33
4 3	0,463	0,494
4 3	1,28	1,23
4 4	0,733	0,981
4 4	2,07	2,48
4 4	0,988	1,31
4 4	1,5	1,73
4 5	1,35	1,93
4 5	2,03	1,9
4 6	1,67	1,76
4 6	0,217	0,637
4 6	1,14	0,987
4 6	0,878	1,44
4 6	0,33	0,604
4 6	0,858	1,4
4 6	2,44	2,48
4 6	1,04	1,62
4 6	1,31	1,67
4 6	0,666	0,658
4 6	1,06	1,4
4 7	1,73	1,75
4 7	0,853	1,31
4 7	0,595	0,577
4 7	1,49	1,61
4 7	1,4	1,77
4 8	1	1,08
4 8	0,787	1,16
4 8	0,443	0,586
4 8	1,26	1,01
4 8	1,09	1,17
4 9	1,82	0,705
4 9	1,66	1,44
4 9	0,936	0,918
4 9	0,643	1,17
4 10	0,976	0,932
4 10	0,6	1,05
4 10	1,93	1,45
4 10	0,786	1,14
2	1,27	0,54
2	1,18	1,57
2	2,73	2,57
2	0,54	1,27
2	1,97	1,88
2	1,1	0,987
5 1	1,18	1,27
5 1	0,404	0,289
5 1	0,747	1,33
5 1	0,59	0,6
5 1	0,421	0,498
5 1	0,617	0,716
5 1	1,28	2,13
5 1	1,67	2,2
5 1	1,84	1,83
