# Supplementary material for: Ultra-long-range interactions between active regulatory elements
Source: Genome Res. 2023 Aug;33(8):1269–83. doi: 10.1101/gr.277567.122 (PMC10547262; doi:10.1101/gr.277567.122)
Supplement: Supplement 11 [file Supplemental_Code.zip › Supplemental_Code/DNA_FISH/O12_J10_D3_3.txt]

Image	O12_J10	O12_D3
1	0,891	1,28
1	1,03	1,49
1	1,31	0,849
1	1,21	1,06
1	3,06	3,21
1	0,77	1,81
1	2,88	1,91
2	1,26	1,8
2	0,474	1,76
2	2,07	1,54
2	2,57	1,79
2	2,39	1,98
2	2,1	2,13
2	2,31	2,89
4	1	0,874
4	1,5	1,06
4	0,611	1,31
4	2,12	2,57
4	0,711	1,17
4	1,66	2
4	1,07	1,2
4	0,97	1,02
4	1,57	1,7
5	1,87	1,67
5	1,26	1,46
5	1,24	1,4
5	1,54	1,31
5	1,56	1,2
5	1,41	1,72
5	2,38	2,52
5	0,799	1,48
5	0,616	0,883
5	1,87	1,6
5	1,45	1,99
5	1,94	2,3
6	3,14	3,32
6	1,49	1,97
6	1,42	1,3
6	0,378	1,77
6	1,06	1,69
6	0,478	1,11
6	1,59	1,85
6	2,28	1,93
7	0,758	0,253
7	0,798	1,11
7	0,929	1,03
7	1,2	1,52
8	2,15	2,22
8	1,34	0,945
8	2	2
8	0,879	0,921
8	0,911	0,726
8	1,65	1,31
8	1,98	2,09
8	0,49	0,745
9	0,636	1,22
9	1,29	1,59
9	1,31	1,38
9	1,26	1,02
9	1,63	0,963
9	1,4	1,31
9	1,54	1,19
9	1,48	1,66
9	0,968	0,948
10	1,29	2
10	2,15	2,87
10	1,42	1,32
10	0,78	1,39
10	1,19	1,39
10	1,29	2
11	1,44	0,684
11	1,54	2,18
11	2,13	1,91
11	0,358	0,512
11	1,84	2,48
11	1,14	1,62
12	1,29	1,88
12	1,33	0,502
12	0,663	1,84
12	1,33	0,502
12	1,21	1,07
12	0,608	1,27
12	2,18	2,31
12	0,86	1,05
12	0,356	0,674
12	1,11	1,15
12	1,11	1,26
