# Supplementary material for: Ultra-long-range interactions between active regulatory elements
Source: Genome Res. 2023 Aug;33(8):1269–83. doi: 10.1101/gr.277567.122 (PMC10547262; doi:10.1101/gr.277567.122)
Supplement: Supplement 11 [file Supplemental_Code.zip › Supplemental_Code/DNA_FISH/ULI_DNAFISH.ipynb]

# %% [code]
import numpy as np
import pandas as pd
import matplotlib.pyplot as plt
import seaborn as sns
import os
import glob

# %% [code]
files = glob.glob('*txt')
files = [i.replace(".txt", "") for i in files]
files

# %% [code]
data = pd.DataFrame()
for sample in files:
    df = pd.read_csv(f"{sample}.txt", sep="\t")
    df.columns = ["Image", "CRE-CRE", "CRE-Control"]
    df["sample"] = "_".join(sample.split("_")[0:3])
    df["replicate"] = "Rep. " + sample.split("_")[3]
    data = pd.concat([data, df])
data

# %% [code]
data["replicate"].unique()

# %% [code]
data = data.apply(lambda x: x.str.replace(',','.'))
data[["CRE-CRE", "CRE-Control"]] = data[["CRE-CRE", "CRE-Control"]].astype(float)

# %% [code]
data["chromosome"] = np.where(data["sample"] == "O12_J10_D3",
                              "chr9",
                              np.where(data["sample"] == "A10_D11_B18",
                                       "chr1",
                                       np.where(data["sample"] == "A10_D11_B18",
                                       "chr1",
                                       np.where(data["sample"] == "K10_F23_F12",
                                                "chrX", "ERROR"))))

# %% [code]
melt = pd.melt(data, id_vars=["Image", "sample", "chromosome", "replicate"])

# %% [code]
melt["sample_rep"] = melt["sample"] + "_" + melt["replicate"]

# %% [code]
melt = melt.sort_values("chromosome").reset_index(drop=True)

# %% [code]
cm = 1/2.54
sns.set(style="ticks", font="Arial")
sns.set_context("notebook", rc={"font.size":1,
                                "axes.labelsize": 10,
                                "xtick.labelsize": 10,
                                "ytick.labelsize": 10})   
melt['variable'] = pd.Categorical(melt['variable'], ['CRE-CRE', 'CRE-Control'])
melt['replicate'] = pd.Categorical(melt['replicate'], ['Rep. 1', 'Rep. 2', 'Rep. 3'])
props = {
    'boxprops':{'edgecolor':'dimgrey'},
    'medianprops':{'color':'black'},
    'whiskerprops':{'color':'dimgrey'},
    'capprops':{'color':'dimgrey'}
}
g = sns.catplot(data=melt, kind='box', 
                x='variable', y='value', col='chromosome',
                dodge=False, showfliers=False, height=5*cm, aspect=0.6,
                linewidth=2, hue="variable", legend=False, **props,
                palette=["#1f78b4", "#ff7f00"])
g.map_dataframe(sns.stripplot, x='variable', y='value', hue='replicate', 
                size=5, dodge=True, edgecolor="k", linewidth=0.5,
                palette=['whitesmoke','grey','black'], alpha=0.15)
g.add_legend(title="", fontsize=10)
plt.setp(g._legend.get_title(), fontsize=10)
g.set_titles(col_template = '{col_name}')

for ax in g.axes.flat:
    ax.set_xlabel(ax.get_title(), size=10)
    ax.set_xticklabels("")
    ax.set_title('')
    ax.tick_params(bottom=False)
    if len(ax.get_ylabel()) == 0:
        ax.spines['left'].set_visible(False)
        ax.tick_params(axis='y', left=False)
    else:
        ax.set_ylabel("Interprobe distance [µm]", size=10)
        ax.set_yticks([0, 1, 2, 3, 4])
xmin, xmax = ax.get_xlim()
ax.set_xlim(xmin - 0.1, xmax + 0.1)
ax.set_ylim(-0.5, 4.75)
plt.subplots_adjust(wspace=0)
sns.despine(trim=True)
plt.savefig("DNA_FISH_distances.svg", bbox_inches="tight")

# %% [code]
g = sns.displot(
    melt,
    x="value", col="chromosome", hue="variable",
    kind="ecdf", aspect=0.6, linewidth=2, height=5*cm,
    palette=["#1f78b4", "#ff7f00"]
)
g.legend.set_title(None)
g.set_titles(col_template = '{col_name}')
g.set(xticks=np.linspace(0, 4, 9),
      xticklabels=[0, "", 1, "", 2, "", 3, "", 4],
      xlim=[-0.25, 4],
      yticks=[0, 0.25, 0.5, 0.75, 1],
      ylim=[-0.02, 1.2])
sns.despine(trim=True)
for ax in g.axes.flat:
    if ax.get_title() == "chr9":
        ax.set_xlabel("Interprobe distance [µm]", size=10)
    else:
        ax.set_xlabel("")
    if len(ax.get_ylabel()) == 0:
        ax.spines['left'].set_visible(False)
        ax.tick_params(axis='y', left=False)
    else:
        ax.set_ylabel("Cumulative frequency", size=10)
plt.savefig("DNA_FISH_ecdf.svg", bbox_inches="tight")

# %% [code]
melt.to_csv("DNA_FISH_processed.tsv", sep="\t", index=False)

# %% [code]
melt.groupby(["chromosome", "variable"]).size()

# %% [code]
melt.groupby(["chromosome", "variable"]).median("value")
