# Supplementary material for: Ultra-long-range interactions between active regulatory elements
Source: Genome Res. 2023 Aug;33(8):1269–83. doi: 10.1101/gr.277567.122 (PMC10547262; doi:10.1101/gr.277567.122)
Supplement: Supplement 11 [file Supplemental_Code.zip › Supplemental_Code/Peaks/dm6/ED_H3K27ac_noPRC1_dm6.bed]

chr2L	94550	100574
chr2L	104295	106972
chr2L	106988	111482
chr2L	134380	137469
chr2L	138485	150249
chr2L	172379	174842
chr2L	179941	182021
chr2L	183605	187101
chr2L	187306	201639
chr2L	203513	206711
chr2L	206722	210310
chr2L	211818	218917
chr2L	219301	228598
chr2L	231721	242878
chr2L	269163	280791
chr2L	291468	294789
chr2L	297638	298952
chr2L	298958	302998
chr2L	476608	483084
chr2L	572802	572824
chr2L	572850	575502
chr2L	629019	632369
chr2L	721406	724921
chr2L	811497	818107
chr2L	818166	824176
chr2L	824279	832255
chr2L	851323	854715
chr2L	868516	870015
chr2L	874649	880493
chr2L	1006981	1008550
chr2L	1054365	1059413
chr2L	1079242	1080800
chr2L	1080812	1083375
chr2L	1114757	1121375
chr2L	1125064	1129096
chr2L	1129173	1134293
chr2L	1147548	1151687
chr2L	1164253	1165655
chr2L	1165698	1174226
chr2L	1174242	1186873
chr2L	1500889	1503102
chr2L	1704746	1706464
chr2L	1709358	1711441
chr2L	1712524	1716043
chr2L	1724933	1732545
chr2L	1746677	1750298
chr2L	1750786	1753715
chr2L	1973945	1975214
chr2L	2044331	2047621
chr2L	2151638	2155267
chr2L	2174176	2176140
chr2L	2210076	2215119
chr2L	2225586	2227799
chr2L	2234235	2238086
chr2L	2372335	2374156
chr2L	2380363	2384184
chr2L	2420651	2422564
chr2L	2573431	2577200
chr2L	2577328	2581226
chr2L	2757106	2761377
chr2L	2764077	2765967
chr2L	2830492	2831398
chr2L	2839885	2840767
chr2L	2869078	2872753
chr2L	2872838	2874649
chr2L	2874660	2874664
chr2L	2874719	2876601
chr2L	2877257	2880649
chr2L	2880820	2883278
chr2L	2888233	2889717
chr2L	2903222	2905178
chr2L	2968446	2972776
chr2L	2972786	2974862
chr2L	2974914	2978403
chr2L	2978469	2979448
chr2L	2979538	2987839
chr2L	2987943	2989571
chr2L	2989963	2994539
chr2L	3007613	3015854
chr2L	3021487	3024296
chr2L	3032284	3038815
chr2L	3038878	3038902
chr2L	3038926	3042416
chr2L	3056337	3068141
chr2L	3144689	3145942
chr2L	3159815	3161560
chr2L	3163550	3168512
chr2L	3350465	3353713
chr2L	3357448	3358635
chr2L	3375937	3378718
chr2L	3415707	3418663
chr2L	3456162	3457203
chr2L	3457223	3460254
chr2L	3496256	3498087
chr2L	3618831	3622024
chr2L	3709848	3711865
chr2L	3776756	3776757
chr2L	3805472	3806890
chr2L	3867556	3869888
chr2L	3889243	3890544
chr2L	3933302	3934557
chr2L	4020791	4023002
chr2L	4023129	4025388
chr2L	4042534	4046271
chr2L	4068736	4072450
chr2L	4353168	4356524
chr2L	4380672	4382968
chr2L	4382999	4386184
chr2L	4386246	4387371
chr2L	4390729	4396281
chr2L	4403039	4404045
chr2L	4413245	4414864
chr2L	4442311	4446739
chr2L	4446860	4448939
chr2L	4450605	4454680
chr2L	4454887	4456930
chr2L	4585634	4589955
chr2L	4619436	4623752
chr2L	4650064	4650858
chr2L	4824414	4827846
chr2L	4829218	4832672
chr2L	4844889	4854000
chr2L	4880974	4892727
chr2L	4943746	4946528
chr2L	4946619	4950919
chr2L	4955438	4957073
chr2L	5042292	5045024
chr2L	5045168	5048023
chr2L	5048159	5050380
chr2L	5050468	5060021
chr2L	5076784	5079715
chr2L	5093813	5095878
chr2L	5096201	5097468
chr2L	5118161	5118902
chr2L	5118966	5120436
chr2L	5197122	5202462
chr2L	5222001	5225943
chr2L	5225952	5228566
chr2L	5229573	5235871
chr2L	5235961	5238337
chr2L	5241123	5260012
chr2L	5260034	5263404
chr2L	5276096	5278709
chr2L	5278951	5282996
chr2L	5283223	5284503
chr2L	5314087	5315125
chr2L	5327039	5328815
chr2L	5524063	5530372
chr2L	5530394	5536868
chr2L	5720963	5723912
chr2L	5745581	5747783
chr2L	5768681	5771320
chr2L	5873932	5876884
chr2L	5943491	5945232
chr2L	5969823	5972867
chr2L	5973244	5976117
chr2L	5985984	5988610
chr2L	5996901	5999895
chr2L	5999960	6001373
chr2L	6023048	6024638
chr2L	6060345	6068840
chr2L	6068908	6073721
chr2L	6077961	6080828
chr2L	6092028	6095769
chr2L	6101972	6107941
chr2L	6109032	6110480
chr2L	6118477	6123472
chr2L	6124776	6128315
chr2L	6181410	6209007
chr2L	6340203	6346030
chr2L	6424193	6426213
chr2L	6445653	6448633
chr2L	6450405	6453266
chr2L	6454017	6458718
chr2L	6459229	6462764
chr2L	6466218	6467946
chr2L	6468618	6472468
chr2L	6472475	6473220
chr2L	6473227	6474057
chr2L	6474285	6477223
chr2L	6477276	6477293
chr2L	6487328	6492050
chr2L	6492241	6496059
chr2L	6496932	6500134
chr2L	6512803	6514218
chr2L	6531744	6532818
chr2L	6559385	6564317
chr2L	6643316	6645016
chr2L	6654819	6657171
chr2L	6658287	6661901
chr2L	6717449	6719282
chr2L	6720497	6725485
chr2L	6779088	6781884
chr2L	6906906	6910967
chr2L	6914414	6915527
chr2L	6915537	6916763
chr2L	6916766	6919003
chr2L	6924577	6926639
chr2L	6949356	6951753
chr2L	6954663	6959082
chr2L	6959089	6964189
chr2L	6964262	6965902
chr2L	6965941	6967841
chr2L	7002598	7005386
chr2L	7013246	7014701
chr2L	7022923	7024706
chr2L	7025907	7025914
chr2L	7025947	7029059
chr2L	7031211	7033813
chr2L	7035132	7041318
chr2L	7042124	7043606
chr2L	7048706	7054896
chr2L	7056106	7061943
chr2L	7185727	7190369
chr2L	7191217	7194770
chr2L	7220443	7223223
chr2L	7387539	7388946
chr2L	7408821	7409879
chr2L	7486599	7488703
chr2L	7498687	7508218
chr2L	7510089	7519381
chr2L	7821046	7822230
chr2L	7822394	7823312
chr2L	7825437	7827391
chr2L	7870139	7871931
chr2L	7883317	7886869
chr2L	7906399	7907379
chr2L	7907392	7912855
chr2L	7984941	7986807
chr2L	7990949	7996914
chr2L	8003087	8004478
chr2L	8006112	8007956
chr2L	8066174	8071739
chr2L	8071891	8073794
chr2L	8081506	8082185
chr2L	8122565	8125740
chr2L	8125750	8128913
chr2L	8195541	8198657
chr2L	8198755	8200510
chr2L	8204254	8205270
chr2L	8209587	8214441
chr2L	8219201	8220849
chr2L	8237936	8240038
chr2L	8266348	8266352
chr2L	8266362	8267078
chr2L	8283596	8284338
chr2L	8284359	8287419
chr2L	8297839	8299914
chr2L	8301370	8303091
chr2L	8305382	8316730
chr2L	8320094	8321202
chr2L	8326014	8326690
chr2L	8326931	8328552
chr2L	8372805	8373440
chr2L	8373446	8378138
chr2L	8378194	8378208
chr2L	8384322	8385534
chr2L	8400270	8401499
chr2L	8409013	8411890
chr2L	8431285	8432646
chr2L	8434072	8440181
chr2L	8445962	8449751
chr2L	8464234	8466585
chr2L	8466671	8467725
chr2L	8467736	8470817
chr2L	8471877	8475264
chr2L	8510304	8512087
chr2L	8512128	8519205
chr2L	8684989	8687153
chr2L	8708218	8709817
chr2L	8909983	8911359
chr2L	8918632	8921754
chr2L	9123537	9124907
chr2L	9125526	9127634
chr2L	9136176	9137871
chr2L	9160862	9162886
chr2L	9167710	9169312
chr2L	9178082	9178909
chr2L	9182263	9184382
chr2L	9188370	9190895
chr2L	9222702	9225905
chr2L	9236977	9238597
chr2L	9251547	9253264
chr2L	9387303	9388809
chr2L	9388976	9392177
chr2L	9429501	9431165
chr2L	9431292	9432175
chr2L	9436863	9439345
chr2L	9446425	9447021
chr2L	9449573	9456662
chr2L	9456699	9462664
chr2L	9507326	9511158
chr2L	9526285	9529418
chr2L	9529736	9534628
chr2L	9570172	9573207
chr2L	9757926	9759252
chr2L	9759422	9762289
chr2L	9762453	9763329
chr2L	9763399	9765470
chr2L	9810107	9813410
chr2L	9897870	9898568
chr2L	9914898	9918414
chr2L	9918518	9919927
chr2L	9920050	9921435
chr2L	9921451	9924302
chr2L	9935994	9943151
chr2L	9944094	9947018
chr2L	9948054	9948835
chr2L	9951588	9959226
chr2L	9962261	9964000
chr2L	9964297	9968695
chr2L	9970948	9973869
chr2L	9985631	9995144
chr2L	10009248	10012065
chr2L	10035193	10037872
chr2L	10056506	10060115
chr2L	10204953	10207072
chr2L	10207435	10210878
chr2L	10211118	10213765
chr2L	10222597	10224486
chr2L	10240422	10242265
chr2L	10242579	10247201
chr2L	10247555	10251693
chr2L	10251721	10253273
chr2L	10253285	10256109
chr2L	10265240	10266358
chr2L	10266454	10268506
chr2L	10268710	10269642
chr2L	10269847	10272365
chr2L	10276495	10277448
chr2L	10277906	10278975
chr2L	10299254	10299990
chr2L	10306733	10308157
chr2L	10339291	10339920
chr2L	10342552	10345055
chr2L	10356552	10356573
chr2L	10368274	10373157
chr2L	10374172	10375955
chr2L	10379852	10381863
chr2L	10389770	10392610
chr2L	10396512	10398856
chr2L	10402711	10407788
chr2L	10419044	10420591
chr2L	10420615	10420658
chr2L	10423012	10428114
chr2L	10428708	10431119
chr2L	10431127	10432662
chr2L	10432957	10435840
chr2L	10435932	10438718
chr2L	10476842	10477706
chr2L	10479887	10481029
chr2L	10482991	10484870
chr2L	10487589	10490039
chr2L	10515712	10518829
chr2L	10609528	10616085
chr2L	10676689	10677657
chr2L	10688733	10689506
chr2L	10730158	10737110
chr2L	10737183	10738542
chr2L	10740659	10744081
chr2L	10790215	10795316
chr2L	10801600	10802866
chr2L	10855017	10856762
chr2L	10858419	10861694
chr2L	10965240	10966702
chr2L	10973458	10975375
chr2L	10975611	10976523
chr2L	10976651	10977747
chr2L	10987711	10989093
chr2L	11001834	11004495
chr2L	11020304	11021876
chr2L	11021879	11022862
chr2L	11022910	11025016
chr2L	11057891	11063654
chr2L	11068669	11069662
chr2L	11070818	11073250
chr2L	11091301	11094784
chr2L	11104434	11109396
chr2L	11110808	11113250
chr2L	11118044	11120465
chr2L	11120541	11122327
chr2L	11122603	11124821
chr2L	11128933	11130447
chr2L	11172564	11174944
chr2L	11174991	11176839
chr2L	11182453	11184089
chr2L	11184115	11186952
chr2L	11187142	11190611
chr2L	11210132	11215211
chr2L	11218664	11223020
chr2L	11255095	11257125
chr2L	11257645	11260390
chr2L	11266618	11268373
chr2L	11271572	11275916
chr2L	11281943	11286149
chr2L	11497846	11499265
chr2L	11503854	11508000
chr2L	11796678	11798254
chr2L	11798374	11799844
chr2L	11986796	11992244
chr2L	11999941	12002354
chr2L	12013073	12013114
chr2L	12024088	12027055
chr2L	12027067	12029288
chr2L	12036153	12040887
chr2L	12054701	12058282
chr2L	12097701	12100782
chr2L	12100849	12103469
chr2L	12103477	12103496
chr2L	12103509	12104584
chr2L	12107382	12109258
chr2L	12207676	12210021
chr2L	12426889	12427821
chr2L	12427931	12434173
chr2L	12434366	12436205
chr2L	12436277	12437523
chr2L	12455606	12456496
chr2L	12478299	12479094
chr2L	12504100	12506166
chr2L	12516055	12519863
chr2L	12690504	12694237
chr2L	12694313	12695663
chr2L	12699068	12700857
chr2L	12701349	12708800
chr2L	12722060	12724895
chr2L	12823825	12827531
chr2L	12827542	12829294
chr2L	12829421	12833084
chr2L	12833141	12833923
chr2L	12835951	12836724
chr2L	12836811	12837471
chr2L	12837511	12838491
chr2L	12838501	12839255
chr2L	12839340	12842053
chr2L	12842153	12843931
chr2L	12844033	12846096
chr2L	12852011	12854021
chr2L	12999971	13000787
chr2L	13001505	13006195
chr2L	13019525	13021487
chr2L	13026350	13028722
chr2L	13163247	13165258
chr2L	13179170	13180491
chr2L	13180838	13183560
chr2L	13218649	13222451
chr2L	13222471	13224408
chr2L	13284555	13286608
chr2L	13286688	13289113
chr2L	13289731	13291599
chr2L	13291640	13294601
chr2L	13295312	13300983
chr2L	13363742	13366305
chr2L	13366354	13369025
chr2L	13369094	13370088
chr2L	13370108	13371129
chr2L	13371501	13376096
chr2L	13376526	13380881
chr2L	13382501	13384159
chr2L	13398872	13400204
chr2L	13504211	13506798
chr2L	13512642	13513682
chr2L	13551234	13555246
chr2L	13639525	13640684
chr2L	13641951	13643357
chr2L	13665241	13666299
chr2L	13783858	13785732
chr2L	13810139	13813480
chr2L	13819575	13822345
chr2L	13889036	13893644
chr2L	13893659	13897944
chr2L	13898904	13904866
chr2L	13955145	13956847
chr2L	14205462	14210977
chr2L	14352613	14355945
chr2L	14356225	14358467
chr2L	14358957	14361594
chr2L	14361949	14365436
chr2L	14365458	14366864
chr2L	14513880	14518127
chr2L	14519422	14521373
chr2L	14566426	14569415
chr2L	14569449	14570678
chr2L	14570696	14570705
chr2L	14570731	14572207
chr2L	14572260	14573347
chr2L	14573380	14574219
chr2L	14574275	14576376
chr2L	14599944	14610473
chr2L	14624728	14625940
chr2L	14661593	14667291
chr2L	14711049	14713283
chr2L	15006593	15007449
chr2L	15007749	15011369
chr2L	15036380	15036399
chr2L	15254894	15259673
chr2L	15367806	15370102
chr2L	15500948	15504244
chr2L	15728727	15732658
chr2L	15732825	15734356
chr2L	15734359	15735032
chr2L	15747179	15748406
chr2L	15752152	15755813
chr2L	15764094	15765786
chr2L	15766550	15768482
chr2L	15912157	15913030
chr2L	15928725	15929589
chr2L	16252292	16253766
chr2L	16257832	16259436
chr2L	16259925	16264217
chr2L	16264869	16276720
chr2L	16276724	16280395
chr2L	16298557	16301686
chr2L	16305816	16309276
chr2L	16326949	16329373
chr2L	16343962	16349668
chr2L	16352806	16354669
chr2L	16354671	16354695
chr2L	16439193	16439203
chr2L	16443687	16444854
chr2L	16444973	16446833
chr2L	16448767	16453176
chr2L	16456319	16459033
chr2L	16460468	16461363
chr2L	16461698	16464368
chr2L	16472030	16473693
chr2L	16482210	16482211
chr2L	16505036	16507252
chr2L	16519814	16522004
chr2L	16533956	16534775
chr2L	16589814	16590930
chr2L	16590938	16590942
chr2L	16590949	16591723
chr2L	16591731	16594125
chr2L	16594227	16596221
chr2L	16619089	16620601
chr2L	16677008	16679121
chr2L	16688831	16689411
chr2L	16697304	16698692
chr2L	16700961	16703138
chr2L	16715293	16717461
chr2L	16721814	16722549
chr2L	16732501	16733558
chr2L	16816347	16818449
chr2L	16822062	16825496
chr2L	16827001	16827998
chr2L	16842252	16845000
chr2L	16845044	16845838
chr2L	16888298	16889480
chr2L	16908218	16910544
chr2L	16910585	16916946
chr2L	17235723	17238994
chr2L	17380583	17382034
chr2L	17409599	17413256
chr2L	17430308	17431396
chr2L	17447412	17448452
chr2L	17478467	17482019
chr2L	17482155	17485473
chr2L	17491481	17494663
chr2L	17495535	17501270
chr2L	18044587	18046351
chr2L	18119891	18124050
chr2L	18139058	18149398
chr2L	18302641	18303313
chr2L	18303323	18304153
chr2L	18309412	18313316
chr2L	18326372	18328309
chr2L	18349782	18352921
chr2L	18352965	18354117
chr2L	18354144	18356029
chr2L	18380756	18385438
chr2L	18444368	18448111
chr2L	18448144	18449097
chr2L	18449485	18457972
chr2L	18462232	18463228
chr2L	18463268	18465614
chr2L	18466571	18468082
chr2L	18468148	18469264
chr2L	18480090	18482326
chr2L	18520518	18524311
chr2L	18560856	18563792
chr2L	18590749	18592160
chr2L	18611508	18612380
chr2L	18627412	18630301
chr2L	18630507	18632241
chr2L	18676944	18683410
chr2L	18685001	18689314
chr2L	18689357	18690773
chr2L	18690858	18693600
chr2L	18693670	18697947
chr2L	18698592	18701156
chr2L	18701341	18703232
chr2L	18835510	18839937
chr2L	18955514	18957374
chr2L	18963836	18966336
chr2L	18987601	18990356
chr2L	19032504	19033603
chr2L	19036291	19041470
chr2L	19041580	19048314
chr2L	19048983	19053675
chr2L	19053778	19056154
chr2L	19063167	19064764
chr2L	19064838	19069025
chr2L	19111639	19112581
chr2L	19121316	19127047
chr2L	19143544	19147510
chr2L	19190161	19191280
chr2L	19191451	19194999
chr2L	19195153	19208153
chr2L	19211995	19220988
chr2L	19221006	19222937
chr2L	19222973	19231982
chr2L	19231998	19233504
chr2L	19239721	19248242
chr2L	19320545	19324381
chr2L	19326575	19332872
chr2L	19338894	19344914
chr2L	19387040	19390408
chr2L	19390419	19393087
chr2L	19396576	19398759
chr2L	19423918	19425810
chr2L	19437497	19441706
chr2L	19483307	19485199
chr2L	19488716	19497626
chr2L	19497942	19502259
chr2L	19507251	19508949
chr2L	19525356	19530492
chr2L	19533261	19534134
chr2L	19534470	19537157
chr2L	19537341	19541394
chr2L	19545520	19547626
chr2L	19577476	19580588
chr2L	19580622	19582600
chr2L	19582925	19589144
chr2L	19732576	19735344
chr2L	19735362	19736843
chr2L	19740704	19742759
chr2L	19754610	19760996
chr2L	19939429	19952730
chr2L	19958867	19960304
chr2L	19985512	19988115
chr2L	19988117	19988140
chr2L	19988143	19990140
chr2L	19991491	19999424
chr2L	20058282	20061346
chr2L	20061350	20065767
chr2L	20073654	20077953
chr2L	20091523	20095999
chr2L	20096393	20097320
chr2L	20415123	20416923
chr2L	20416952	20418248
chr2L	20461748	20463756
chr2L	20648875	20650924
chr2L	20653779	20658004
chr2L	20674889	20677600
chr2L	20682282	20683371
chr2L	20733341	20739093
chr2L	20749058	20754560
chr2L	20754612	20754792
chr2L	20820070	20823396
chr2L	20829444	20831059
chr2L	20852168	20853417
chr2L	20917660	20923576
chr2L	20925059	20926276
chr2L	20926281	20928033
chr2L	20956000	20957043
chr2L	20957049	20957982
chr2L	20963339	20967034
chr2L	21005625	21006796
chr2L	21012398	21012408
chr2L	21012416	21013436
chr2L	21023835	21028694
chr2L	21028766	21029848
chr2L	21029860	21032009
chr2L	21065788	21068166
chr2L	21089118	21090896
chr2L	21107490	21109493
chr2L	21145243	21149207
chr2L	21163310	21172794
chr2L	21216080	21220808
chr2L	21242438	21244835
chr2L	21244901	21246905
chr2L	21317963	21319483
chr2L	21356039	21356842
chr2L	21545640	21546427
chr2L	21574754	21575279
chr2L	21621102	21622467
chr2L	21745893	21749686
chr2L	21969358	21971435
chr2L	21973111	21976734
chr2L	22107874	22110508
chr2L	22131212	22132403
chr2L	22132430	22133418
chr2L	22145453	22147082
chr2L	22306608	22307151
chr2L	22361067	22362606
chr2L	22541275	22542889
chr2L	22547467	22549072
chr2L	22750819	22752166
chr2L	22755286	22756932
chr2L	22796839	22797571
chr2L	22797627	22800671
chr2L	22842816	22843898
chr2L	22843953	22845161
chr2L	22922453	22924402
chr2L	22979587	22981374
chr2L	23022929	23024441
chr2L	23028025	23029644
chr2L	23064654	23066044
chr2R	4188665	4190353
chr2R	4247525	4248250
chr2R	4469858	4470378
chr2R	4509753	4510877
chr2R	4510927	4512305
chr2R	4539947	4540697
chr2R	4593091	4594221
chr2R	4594278	4594595
chr2R	4615187	4615859
chr2R	4616251	4616963
chr2R	4649333	4650116
chr2R	4782778	4784405
chr2R	4789721	4791423
chr2R	4814930	4816853
chr2R	4824556	4826134
chr2R	4828358	4829014
chr2R	5114234	5115301
chr2R	5118173	5120084
chr2R	5125474	5126149
chr2R	5128686	5130183
chr2R	5141121	5141772
chr2R	5258696	5260119
chr2R	5262139	5263525
chr2R	5292563	5293582
chr2R	5305288	5306361
chr2R	5352650	5353390
chr2R	5353828	5355082
chr2R	5414828	5414971
chr2R	5420533	5421229
chr2R	5666130	5667099
chr2R	5672783	5673805
chr2R	5679110	5686904
chr2R	5690689	5692651
chr2R	5760779	5762258
chr2R	5898906	5902201
chr2R	5997530	6002504
chr2R	6021354	6024113
chr2R	6034984	6036958
chr2R	6076676	6078130
chr2R	6094478	6096862
chr2R	6107331	6112053
chr2R	6118360	6121675
chr2R	6128483	6135535
chr2R	6144300	6147783
chr2R	6155875	6160301
chr2R	6244685	6247281
chr2R	6513041	6516247
chr2R	6623685	6626159
chr2R	6633563	6641076
chr2R	6648239	6650112
chr2R	6650458	6656521
chr2R	6657100	6660291
chr2R	6660300	6664324
chr2R	6665893	6679695
chr2R	6693888	6697728
chr2R	6710944	6716304
chr2R	6749133	6750913
chr2R	6751087	6754055
chr2R	6755933	6759602
chr2R	6807482	6814623
chr2R	6871050	6874039
chr2R	6922620	6924797
chr2R	6969512	6970544
chr2R	6972118	6975334
chr2R	6990688	6995341
chr2R	7007684	7008625
chr2R	7024784	7026663
chr2R	7038394	7040902
chr2R	7043400	7046917
chr2R	7059812	7062040
chr2R	7091453	7092921
chr2R	7092953	7097607
chr2R	7173973	7178160
chr2R	7192708	7194681
chr2R	7201457	7208185
chr2R	7258469	7262318
chr2R	7269261	7272506
chr2R	7287783	7292775
chr2R	7306422	7309629
chr2R	7439165	7440380
chr2R	7447359	7448691
chr2R	7454936	7459296
chr2R	7471729	7471814
chr2R	7483150	7496530
chr2R	7496770	7503317
chr2R	7508526	7510483
chr2R	7510696	7512880
chr2R	7514144	7516574
chr2R	7516587	7516629
chr2R	7516914	7519001
chr2R	7534934	7539860
chr2R	7564392	7568172
chr2R	7577071	7595180
chr2R	7631214	7634426
chr2R	7651741	7654190
chr2R	7654291	7658689
chr2R	7667283	7669269
chr2R	7727097	7728572
chr2R	7764561	7765232
chr2R	7778140	7780865
chr2R	7781251	7784683
chr2R	7791257	7800942
chr2R	7801598	7803255
chr2R	7809882	7815553
chr2R	7822054	7823934
chr2R	7824088	7825343
chr2R	7825400	7826854
chr2R	7923042	7925062
chr2R	7929775	7936478
chr2R	7937126	7940036
chr2R	7960228	7968360
chr2R	7968963	7972215
chr2R	7972416	7974047
chr2R	7982180	7984700
chr2R	7987825	7992358
chr2R	8039630	8041053
chr2R	8064519	8066889
chr2R	8079071	8090584
chr2R	8094830	8098572
chr2R	8098593	8102103
chr2R	8104568	8107157
chr2R	8115146	8129218
chr2R	8134137	8135455
chr2R	8161699	8163734
chr2R	8163951	8169269
chr2R	8170068	8172974
chr2R	8173065	8173793
chr2R	8176482	8180089
chr2R	8317778	8325824
chr2R	8350438	8353401
chr2R	8394372	8395901
chr2R	8405907	8408080
chr2R	8425338	8429607
chr2R	8430273	8431794
chr2R	8602283	8603196
chr2R	8603396	8608637
chr2R	8609046	8612148
chr2R	8633620	8633773
chr2R	8642858	8643826
chr2R	8660692	8660705
chr2R	8660778	8664660
chr2R	8669870	8674898
chr2R	8677101	8682093
chr2R	8724009	8724016
chr2R	8888878	8891592
chr2R	8891629	8893376
chr2R	8895696	8902910
chr2R	8903396	8907279
chr2R	8907353	8910970
chr2R	8910982	8920574
chr2R	8920661	8925058
chr2R	8925520	8930455
chr2R	8937952	8939988
chr2R	8942821	8944173
chr2R	8944466	8947622
chr2R	8948369	8957539
chr2R	9024916	9026776
chr2R	9086334	9089269
chr2R	9089774	9093232
chr2R	9096860	9096864
chr2R	9096888	9102694
chr2R	9102899	9105656
chr2R	9107101	9110028
chr2R	9110537	9119309
chr2R	9121942	9124496
chr2R	9142358	9147410
chr2R	9165597	9167674
chr2R	9177906	9182255
chr2R	9388909	9395241
chr2R	9395250	9396350
chr2R	9396381	9400411
chr2R	9426305	9428877
chr2R	9429265	9433561
chr2R	9441939	9445375
chr2R	9445580	9447141
chr2R	9449015	9450973
chr2R	9543373	9548981
chr2R	9562171	9566809
chr2R	9579382	9586846
chr2R	9590699	9593831
chr2R	9593919	9599725
chr2R	9605635	9611061
chr2R	9611359	9614491
chr2R	9614498	9615631
chr2R	9615648	9618034
chr2R	9618854	9621043
chr2R	9622889	9626082
chr2R	9626089	9630378
chr2R	9630395	9634757
chr2R	9634759	9640797
chr2R	9642372	9667016
chr2R	9672127	9676279
chr2R	9695542	9699773
chr2R	9699796	9701681
chr2R	9706917	9711812
chr2R	9811332	9812082
chr2R	9812189	9816606
chr2R	9834749	9838450
chr2R	9843568	9845116
chr2R	9845505	9853366
chr2R	9853416	9857200
chr2R	9859573	9863099
chr2R	9863450	9866761
chr2R	9877246	9882621
chr2R	9884705	9891843
chr2R	9891867	9893772
chr2R	9953187	9955312
chr2R	9963741	9965196
chr2R	9968869	9970677
chr2R	10030906	10034719
chr2R	10040929	10040935
chr2R	10040976	10046153
chr2R	10047870	10048828
chr2R	10049185	10052497
chr2R	10065237	10068918
chr2R	10098513	10100287
chr2R	10110617	10112130
chr2R	10117384	10121217
chr2R	10121458	10122805
chr2R	10123171	10126792
chr2R	10155927	10158906
chr2R	10159261	10160490
chr2R	10198251	10201727
chr2R	10235362	10236757
chr2R	10236797	10236802
chr2R	10251476	10252641
chr2R	10308678	10309918
chr2R	10309982	10311991
chr2R	10427851	10429371
chr2R	10436572	10437555
chr2R	10437821	10438932
chr2R	10465960	10470944
chr2R	10472292	10481856
chr2R	10517321	10518465
chr2R	10522135	10523282
chr2R	10523586	10524864
chr2R	10525129	10526183
chr2R	10544040	10547825
chr2R	10547850	10549104
chr2R	10549239	10550076
chr2R	10551050	10552308
chr2R	10553739	10554840
chr2R	10554991	10555885
chr2R	10557515	10559336
chr2R	10559369	10560780
chr2R	10567422	10571705
chr2R	10576074	10585699
chr2R	10594051	10601512
chr2R	10601568	10607532
chr2R	10607586	10615884
chr2R	10675477	10677765
chr2R	10678010	10682423
chr2R	10690035	10692448
chr2R	10692516	10694808
chr2R	10771257	10774067
chr2R	10774222	10777410
chr2R	10777659	10779416
chr2R	10812155	10812164
chr2R	10812175	10815472
chr2R	10834418	10838884
chr2R	10845490	10847505
chr2R	10869526	10873299
chr2R	10879875	10884886
chr2R	10885121	10886410
chr2R	10886608	10888960
chr2R	10893028	10895723
chr2R	11044644	11049240
chr2R	11066921	11073599
chr2R	11080925	11088333
chr2R	11091862	11095313
chr2R	11099227	11103719
chr2R	11147047	11150243
chr2R	11176473	11180520
chr2R	11186715	11190403
chr2R	11198048	11200401
chr2R	11219385	11221838
chr2R	11278820	11280658
chr2R	11280968	11285242
chr2R	11288867	11293411
chr2R	11293649	11297697
chr2R	11303297	11307637
chr2R	11307723	11309575
chr2R	11357846	11360260
chr2R	11594822	11595836
chr2R	11596159	11599340
chr2R	11609923	11613552
chr2R	11613567	11614659
chr2R	11630638	11631538
chr2R	11631546	11635579
chr2R	11635617	11635619
chr2R	11635800	11637956
chr2R	11638005	11639032
chr2R	11690092	11691003
chr2R	11691153	11692263
chr2R	11827147	11834432
chr2R	11841727	11844379
chr2R	11852493	11860878
chr2R	11895968	11898722
chr2R	11898836	11902936
chr2R	11902981	11904130
chr2R	11958192	11961777
chr2R	11967392	11969409
chr2R	11970293	11973111
chr2R	11981073	11983034
chr2R	11983158	11985615
chr2R	12010662	12011707
chr2R	12011744	12014484
chr2R	12014583	12017078
chr2R	12017099	12018150
chr2R	12018153	12019990
chr2R	12023277	12025481
chr2R	12025678	12032356
chr2R	12033773	12035061
chr2R	12036133	12042640
chr2R	12044461	12046150
chr2R	12138481	12140381
chr2R	12152659	12160449
chr2R	12160458	12161421
chr2R	12163342	12166130
chr2R	12182495	12185404
chr2R	12258944	12265662
chr2R	12321000	12322500
chr2R	12323085	12328902
chr2R	12337711	12339540
chr2R	12411084	12413224
chr2R	12413377	12416036
chr2R	12423416	12429206
chr2R	12465664	12468242
chr2R	12468466	12471721
chr2R	12513716	12515198
chr2R	12515322	12521317
chr2R	12531647	12536436
chr2R	12547725	12551042
chr2R	12597418	12599084
chr2R	12629605	12632647
chr2R	12691691	12692905
chr2R	12704554	12705895
chr2R	12715959	12719650
chr2R	12923599	12927798
chr2R	12928099	12934315
chr2R	12934336	12942452
chr2R	13149020	13152827
chr2R	13167493	13167517
chr2R	13172379	13174820
chr2R	13180594	13188493
chr2R	13188786	13193650
chr2R	13193720	13196943
chr2R	13198754	13202769
chr2R	13202813	13205983
chr2R	13214432	13218447
chr2R	13218483	13227507
chr2R	13228130	13235301
chr2R	13235806	13237045
chr2R	13449829	13453450
chr2R	13483646	13489354
chr2R	13496768	13499265
chr2R	13499273	13506030
chr2R	13509398	13512961
chr2R	13537488	13540220
chr2R	13544799	13547256
chr2R	13548356	13552710
chr2R	13575849	13577266
chr2R	13577332	13579280
chr2R	13586600	13588513
chr2R	13749565	13750589
chr2R	13754267	13756702
chr2R	13852197	13854546
chr2R	13854552	13856103
chr2R	13856275	13858810
chr2R	13858873	13864150
chr2R	13919362	13920247
chr2R	13952318	13953354
chr2R	13961898	13963381
chr2R	13968097	13972871
chr2R	13973088	13980194
chr2R	13980483	13983461
chr2R	13983479	13984897
chr2R	13988364	13990882
chr2R	13992909	13993839
chr2R	13993842	13996890
chr2R	13996902	14001536
chr2R	14001557	14003771
chr2R	14005323	14005326
chr2R	14005369	14006582
chr2R	14006602	14006605
chr2R	14014011	14016848
chr2R	14025143	14026170
chr2R	14026696	14029235
chr2R	14068702	14078187
chr2R	14078191	14080221
chr2R	14080954	14084081
chr2R	14112757	14115764
chr2R	14126299	14130877
chr2R	14139432	14141168
chr2R	14150427	14161290
chr2R	14161335	14162877
chr2R	14163002	14166007
chr2R	14166064	14168553
chr2R	14176856	14180209
chr2R	14182832	14187472
chr2R	14230537	14235755
chr2R	14236167	14244703
chr2R	14253126	14256282
chr2R	14256299	14258825
chr2R	14258869	14260589
chr2R	14261467	14264769
chr2R	14265008	14266261
chr2R	14305291	14306178
chr2R	14344383	14351813
chr2R	14352043	14355281
chr2R	14355301	14355432
chr2R	14361670	14362755
chr2R	14362822	14365750
chr2R	14410531	14413700
chr2R	14427425	14432530
chr2R	14432547	14434186
chr2R	14489620	14490808
chr2R	14491359	14497183
chr2R	14498601	14503740
chr2R	14513833	14518243
chr2R	14518262	14519795
chr2R	14519809	14520641
chr2R	14525944	14528145
chr2R	14569538	14572908
chr2R	14573950	14574821
chr2R	14574912	14578131
chr2R	14600175	14602061
chr2R	14602189	14604469
chr2R	14604531	14607131
chr2R	14615740	14618418
chr2R	14645053	14646164
chr2R	14761566	14763572
chr2R	14763596	14766357
chr2R	14766657	14767544
chr2R	14770357	14772564
chr2R	14855212	14860882
chr2R	14901686	14906229
chr2R	14928884	14930780
chr2R	14934639	14936943
chr2R	14971259	14980002
chr2R	14984289	14984298
chr2R	14989599	14991322
chr2R	15013602	15015604
chr2R	15029453	15030713
chr2R	15030763	15037754
chr2R	15043120	15048251
chr2R	15048271	15056361
chr2R	15127708	15128565
chr2R	15145843	15149148
chr2R	15211518	15213739
chr2R	15218030	15221177
chr2R	15223687	15227537
chr2R	15231549	15235117
chr2R	15309947	15311316
chr2R	15311364	15313085
chr2R	15314231	15317850
chr2R	15340145	15340834
chr2R	15368296	15372614
chr2R	15376525	15378515
chr2R	15378519	15378520
chr2R	15479121	15483066
chr2R	15483268	15484439
chr2R	15539946	15547721
chr2R	15566502	15567951
chr2R	15568047	15569807
chr2R	15569987	15574319
chr2R	15682662	15685622
chr2R	15685978	15689209
chr2R	15698183	15700857
chr2R	15795958	15802046
chr2R	15848444	15850068
chr2R	15861055	15864127
chr2R	15864327	15869284
chr2R	15896746	15900700
chr2R	15900717	15902344
chr2R	15928925	15932110
chr2R	15932157	15932161
chr2R	15936136	15940133
chr2R	15954836	15959480
chr2R	15989711	15993758
chr2R	16026096	16031262
chr2R	16047343	16048586
chr2R	16101898	16105278
chr2R	16108465	16110100
chr2R	16142110	16145760
chr2R	16159603	16162846
chr2R	16163946	16163956
chr2R	16163980	16169158
chr2R	16169458	16170981
chr2R	16185021	16186272
chr2R	16188373	16193311
chr2R	16194239	16199213
chr2R	16199522	16203135
chr2R	16204262	16207324
chr2R	16209133	16211123
chr2R	16222085	16231308
chr2R	16263521	16265889
chr2R	16289825	16297272
chr2R	16307967	16320835
chr2R	16321079	16324661
chr2R	16334908	16342834
chr2R	16343707	16347623
chr2R	16574259	16577875
chr2R	16579245	16585556
chr2R	16587206	16591879
chr2R	16595073	16596967
chr2R	16611127	16612837
chr2R	16614707	16617638
chr2R	16716342	16718481
chr2R	16770400	16772762
chr2R	16772828	16774053
chr2R	16811286	16813082
chr2R	16824516	16826660
chr2R	16833716	16841149
chr2R	16898302	16899657
chr2R	16950589	16957284
chr2R	16957334	16958504
chr2R	17016535	17017902
chr2R	17017982	17019711
chr2R	17019915	17021242
chr2R	17023641	17029370
chr2R	17048647	17053254
chr2R	17054992	17059336
chr2R	17079116	17080413
chr2R	17088400	17093098
chr2R	17157284	17159888
chr2R	17261601	17264536
chr2R	17267194	17272408
chr2R	17272426	17274099
chr2R	17314645	17317069
chr2R	17397920	17405266
chr2R	17405270	17405272
chr2R	17405372	17407720
chr2R	17414436	17427692
chr2R	17427797	17432074
chr2R	17432240	17439872
chr2R	17466146	17469342
chr2R	17469468	17473329
chr2R	17475146	17476403
chr2R	17493621	17496057
chr2R	17496083	17510554
chr2R	17511194	17513915
chr2R	17514005	17517360
chr2R	17517377	17519138
chr2R	17530682	17536078
chr2R	17536086	17544814
chr2R	17545014	17555812
chr2R	17564582	17567850
chr2R	17584789	17586358
chr2R	17588953	17594020
chr2R	17623302	17627929
chr2R	17665408	17669220
chr2R	17669245	17672772
chr2R	17674068	17677481
chr2R	17677541	17679647
chr2R	17715606	17718373
chr2R	17723074	17725004
chr2R	17725061	17730434
chr2R	17733208	17734966
chr2R	17735115	17737349
chr2R	17737623	17742143
chr2R	17760641	17764270
chr2R	17764445	17764489
chr2R	17764498	17767160
chr2R	17785885	17792433
chr2R	17800770	17801323
chr2R	17801331	17809717
chr2R	17809914	17812496
chr2R	17818118	17821616
chr2R	17833096	17834695
chr2R	17835214	17838672
chr2R	17838676	17840087
chr2R	17844809	17847249
chr2R	17852016	17854898
chr2R	18092334	18100628
chr2R	18147219	18148281
chr2R	18148587	18154120
chr2R	18154889	18160213
chr2R	18165897	18168396
chr2R	18168927	18172699
chr2R	18173635	18175287
chr2R	18204277	18206229
chr2R	18206236	18210472
chr2R	18223609	18226191
chr2R	18226297	18228693
chr2R	18261024	18265087
chr2R	18273664	18278214
chr2R	18279712	18285058
chr2R	18285100	18287895
chr2R	18299439	18301876
chr2R	18310500	18317098
chr2R	18327806	18330401
chr2R	18348311	18349245
chr2R	18349497	18350915
chr2R	18351220	18352442
chr2R	18352643	18354507
chr2R	18375871	18378207
chr2R	18378356	18379350
chr2R	18407714	18408583
chr2R	18410552	18411693
chr2R	18420967	18422441
chr2R	18422576	18425673
chr2R	18438694	18440607
chr2R	18446430	18447264
chr2R	18447306	18447315
chr2R	18447764	18452865
chr2R	18566190	18570430
chr2R	18570538	18575941
chr2R	18584177	18587848
chr2R	18612964	18616664
chr2R	18624084	18629358
chr2R	18630259	18632033
chr2R	18644088	18646207
chr2R	18690596	18691558
chr2R	18705820	18707885
chr2R	18708399	18710996
chr2R	18775207	18777140
chr2R	18777245	18778634
chr2R	18790989	18794449
chr2R	18794616	18796821
chr2R	18797237	18803483
chr2R	18805116	18807831
chr2R	18819357	18821087
chr2R	18833401	18835045
chr2R	18835081	18838198
chr2R	18838630	18853200
chr2R	18877719	18879705
chr2R	18888343	18891860
chr2R	18893888	18897310
chr2R	18897356	18897366
chr2R	18897372	18901419
chr2R	18904170	18905768
chr2R	18905809	18908118
chr2R	18916954	18919275
chr2R	18922645	18926589
chr2R	18926648	18926667
chr2R	18926678	18929612
chr2R	18938450	18943098
chr2R	18943123	18948103
chr2R	18948112	18949352
chr2R	18950308	18953295
chr2R	18954728	18958568
chr2R	19129402	19130066
chr2R	19135775	19138338
chr2R	19145430	19148436
chr2R	19148459	19148462
chr2R	19148465	19149932
chr2R	19150892	19156949
chr2R	19157191	19158421
chr2R	19169820	19175507
chr2R	19227136	19228798
chr2R	19234088	19237523
chr2R	19289832	19291131
chr2R	19304897	19307301
chr2R	19356383	19361372
chr2R	19371548	19374277
chr2R	19389930	19391944
chr2R	19391958	19391987
chr2R	19391992	19396943
chr2R	19435896	19438632
chr2R	19452337	19453396
chr2R	19461914	19465886
chr2R	19466115	19472423
chr2R	19486976	19493947
chr2R	19494660	19497101
chr2R	19502908	19504354
chr2R	19577426	19581431
chr2R	19615579	19619230
chr2R	19619238	19620789
chr2R	19646265	19649150
chr2R	19667488	19670145
chr2R	19670470	19671976
chr2R	19806785	19812518
chr2R	19835075	19836891
chr2R	19842617	19843793
chr2R	19911653	19913908
chr2R	19913947	19914830
chr2R	19928027	19936489
chr2R	19936498	19937318
chr2R	19937366	19938707
chr2R	19938757	19941981
chr2R	20073817	20075976
chr2R	20096692	20099298
chr2R	20173236	20178567
chr2R	20211603	20213865
chr2R	20214132	20216529
chr2R	20242074	20245843
chr2R	20255159	20257520
chr2R	20272154	20279049
chr2R	20303684	20305572
chr2R	20305798	20307132
chr2R	20307922	20309004
chr2R	20319040	20324624
chr2R	20324628	20327043
chr2R	20327128	20330254
chr2R	20622355	20625571
chr2R	20628485	20636117
chr2R	20636226	20640755
chr2R	20640833	20643917
chr2R	20644034	20648578
chr2R	20991559	20994486
chr2R	21007732	21009686
chr2R	21009691	21013250
chr2R	21014365	21017614
chr2R	21025002	21031842
chr2R	21031853	21034370
chr2R	21034413	21035288
chr2R	21035385	21041367
chr2R	21043367	21049683
chr2R	21050649	21055078
chr2R	21057614	21064239
chr2R	21070436	21071124
chr2R	21071131	21073005
chr2R	21074423	21076393
chr2R	21088397	21091184
chr2R	21096022	21097412
chr2R	21123919	21129485
chr2R	21138078	21143361
chr2R	21143413	21145695
chr2R	21146107	21148238
chr2R	21158082	21160854
chr2R	21166473	21170712
chr2R	21170843	21174335
chr2R	21183042	21187831
chr2R	21200252	21203777
chr2R	21218299	21223969
chr2R	21309388	21319705
chr2R	21382503	21384484
chr2R	21385176	21388646
chr2R	21494457	21497365
chr2R	21507296	21512736
chr2R	21517176	21520494
chr2R	21575073	21578791
chr2R	21578806	21585012
chr2R	21586318	21590191
chr2R	21615384	21619312
chr2R	21619886	21631133
chr2R	21657884	21660141
chr2R	21665927	21671548
chr2R	21685051	21687823
chr2R	21691510	21697328
chr2R	21698029	21705228
chr2R	21705754	21712733
chr2R	21716922	21720132
chr2R	21720207	21723778
chr2R	21855485	21856510
chr2R	21871882	21874544
chr2R	21874569	21877627
chr2R	21972992	21975709
chr2R	22066593	22068341
chr2R	22071355	22075444
chr2R	22075873	22079343
chr2R	22095062	22103034
chr2R	22103059	22105681
chr2R	22111174	22112756
chr2R	22124578	22127736
chr2R	22149814	22152535
chr2R	22152751	22161780
chr2R	22329818	22329827
chr2R	22374889	22377918
chr2R	22393945	22394869
chr2R	22410396	22412471
chr2R	22413892	22417944
chr2R	22418640	22420483
chr2R	22420916	22423584
chr2R	22425732	22427717
chr2R	22492040	22494353
chr2R	22544633	22547379
chr2R	22554312	22557385
chr2R	22560283	22562284
chr2R	22565606	22568742
chr2R	22666918	22672999
chr2R	22673032	22684020
chr2R	22684025	22685212
chr2R	22727158	22729550
chr2R	22736239	22739012
chr2R	22845649	22854047
chr2R	22870909	22872765
chr2R	22886373	22890672
chr2R	22892808	22895994
chr2R	22896000	22902778
chr2R	22937666	22944399
chr2R	23074990	23079392
chr2R	23238545	23244698
chr2R	23260879	23265540
chr2R	23294240	23296354
chr2R	23357642	23365335
chr2R	23365394	23366579
chr2R	23369836	23377165
chr2R	23377657	23380423
chr2R	23395808	23396929
chr2R	23397419	23402443
chr2R	23521642	23527850
chr2R	23543781	23553774
chr2R	23553822	23556413
chr2R	23560332	23565471
chr2R	23690840	23699491
chr2R	23720326	23723979
chr2R	23752505	23753567
chr2R	23796007	23799130
chr2R	23840684	23843519
chr2R	23843523	23846956
chr2R	23847673	23851227
chr2R	23851359	23857204
chr2R	23866077	23869310
chr2R	23887624	23896891
chr2R	23896914	23896926
chr2R	23896955	23898371
chr2R	23923775	23926940
chr2R	23929312	23934066
chr2R	23959228	23975543
chr2R	23975600	23985080
chr2R	23985092	23989366
chr2R	23990047	23992215
chr2R	23992251	23995310
chr2R	24014768	24017393
chr2R	24017396	24017870
chr2R	24017999	24024018
chr2R	24080808	24089524
chr2R	24092516	24098749
chr2R	24110242	24114378
chr2R	24114432	24116427
chr2R	24133840	24136579
chr2R	24170015	24173609
chr2R	24173658	24174665
chr2R	24174708	24177331
chr2R	24185602	24195220
chr2R	24195272	24197206
chr2R	24197593	24200917
chr2R	24257740	24260644
chr2R	24260670	24265207
chr2R	24509779	24517466
chr2R	24523706	24527287
chr2R	24559098	24561216
chr2R	24561415	24568075
chr2R	24569995	24575923
chr2R	24661306	24671324
chr2R	24765494	24770370
chr2R	24804215	24810103
chr2R	24816168	24818303
chr2R	24875959	24877644
chr2R	24929126	24937867
chr2R	24954440	24959515
chr2R	24991046	24998358
chr2R	24998875	25005193
chr2R	25014764	25023795
chr3L	41327	42184
chr3L	165415	174516
chr3L	174857	176351
chr3L	182567	186326
chr3L	188238	199741
chr3L	200398	207373
chr3L	248101	249992
chr3L	281860	288710
chr3L	307263	314242
chr3L	360103	362646
chr3L	448716	452388
chr3L	466168	474879
chr3L	474894	479828
chr3L	513755	518415
chr3L	562583	567952
chr3L	567981	574789
chr3L	605060	607125
chr3L	632807	646343
chr3L	648293	658513
chr3L	673853	676976
chr3L	677010	677847
chr3L	677895	687458
chr3L	690388	691634
chr3L	691898	701620
chr3L	701687	701710
chr3L	712350	712379
chr3L	712384	748306
chr3L	753270	769147
chr3L	778429	781341
chr3L	794665	797137
chr3L	797154	807657
chr3L	807659	811019
chr3L	816583	826977
chr3L	833932	835249
chr3L	850996	852528
chr3L	871687	877271
chr3L	878226	882579
chr3L	887223	892428
chr3L	894546	897291
chr3L	909038	910932
chr3L	958481	960639
chr3L	1028847	1033310
chr3L	1295661	1296907
chr3L	1297328	1300902
chr3L	1310457	1313377
chr3L	1339650	1343025
chr3L	1345318	1346737
chr3L	1499643	1499678
chr3L	1499986	1502906
chr3L	1503270	1506089
chr3L	1515386	1519454
chr3L	1519512	1523350
chr3L	1532874	1541210
chr3L	1544685	1545887
chr3L	1545951	1547743
chr3L	1555474	1559848
chr3L	1560070	1563525
chr3L	1601018	1602774
chr3L	1616270	1620331
chr3L	1626183	1628738
chr3L	1637970	1640920
chr3L	1640923	1647285
chr3L	1650306	1654131
chr3L	1662769	1666312
chr3L	1666434	1666873
chr3L	1674004	1680576
chr3L	1682574	1684960
chr3L	1752386	1755954
chr3L	1772307	1778475
chr3L	1793934	1805851
chr3L	1821675	1822964
chr3L	1826229	1830603
chr3L	1856662	1858992
chr3L	1860452	1862373
chr3L	1868815	1872111
chr3L	1883847	1885095
chr3L	1885115	1885153
chr3L	1898118	1900892
chr3L	1903960	1906516
chr3L	1939727	1940809
chr3L	1940920	1942861
chr3L	1945779	1949092
chr3L	1960851	1964290
chr3L	2038442	2054889
chr3L	2079941	2087337
chr3L	2140151	2149286
chr3L	2158071	2161180
chr3L	2161238	2162753
chr3L	2235689	2237386
chr3L	2256488	2258975
chr3L	2259164	2259961
chr3L	2260144	2264754
chr3L	2264875	2265995
chr3L	2368484	2381327
chr3L	2389564	2394989
chr3L	2438196	2440178
chr3L	2470457	2475920
chr3L	2565911	2567997
chr3L	2574724	2578842
chr3L	2578980	2580435
chr3L	2631391	2634154
chr3L	2634300	2641553
chr3L	2649212	2651926
chr3L	2651989	2655294
chr3L	2765682	2768343
chr3L	2769122	2772466
chr3L	2772513	2774142
chr3L	2774159	2780666
chr3L	2780690	2786046
chr3L	2828024	2830155
chr3L	2830201	2835147
chr3L	2835264	2840217
chr3L	2872568	2877914
chr3L	2878507	2879339
chr3L	2980872	2983207
chr3L	3042257	3048385
chr3L	3052139	3054459
chr3L	3054894	3054899
chr3L	3054921	3056744
chr3L	3058861	3061427
chr3L	3080455	3082610
chr3L	3142388	3143602
chr3L	3143719	3151623
chr3L	3154778	3159740
chr3L	3159802	3168826
chr3L	3169214	3177767
chr3L	3177926	3183221
chr3L	3254065	3254076
chr3L	3254097	3256265
chr3L	3262748	3263792
chr3L	3318073	3321881
chr3L	3333269	3335219
chr3L	3343419	3345956
chr3L	3353155	3367151
chr3L	3370331	3377620
chr3L	3383421	3384755
chr3L	3437928	3445686
chr3L	3461974	3464480
chr3L	3470280	3473024
chr3L	3510978	3515242
chr3L	3535115	3538656
chr3L	3541342	3546308
chr3L	3611764	3615241
chr3L	3786995	3788139
chr3L	3805686	3808972
chr3L	3814053	3819433
chr3L	3936747	3938133
chr3L	3947703	3954119
chr3L	3973726	3979765
chr3L	3979853	3980846
chr3L	3980860	3980888
chr3L	4003333	4004248
chr3L	4038140	4043508
chr3L	4100165	4107569
chr3L	4108080	4110091
chr3L	4110146	4114022
chr3L	4114721	4116633
chr3L	4154907	4157793
chr3L	4186013	4187031
chr3L	4219550	4223944
chr3L	4224714	4228279
chr3L	4228353	4232937
chr3L	4242586	4246034
chr3L	4246989	4254473
chr3L	4254642	4263164
chr3L	4263480	4264977
chr3L	4270083	4273014
chr3L	4277812	4279884
chr3L	4280160	4282948
chr3L	4282959	4286814
chr3L	4286947	4293513
chr3L	4313376	4318485
chr3L	4318683	4319652
chr3L	4319891	4322379
chr3L	4344950	4350075
chr3L	4351454	4353622
chr3L	4364417	4367697
chr3L	4382509	4384020
chr3L	4394864	4398638
chr3L	4406752	4410561
chr3L	4493345	4495490
chr3L	4505957	4509140
chr3L	4532591	4534107
chr3L	4607371	4613044
chr3L	4618537	4620810
chr3L	4781770	4784069
chr3L	4824949	4828856
chr3L	5134046	5141919
chr3L	5151200	5154759
chr3L	5183981	5186039
chr3L	5351860	5354088
chr3L	5355525	5355527
chr3L	5356969	5359498
chr3L	5360102	5362585
chr3L	5553240	5555467
chr3L	5560423	5561683
chr3L	5561757	5564937
chr3L	5565116	5566327
chr3L	5579538	5581186
chr3L	5601935	5604310
chr3L	5607207	5608447
chr3L	5616372	5617092
chr3L	5617112	5619538
chr3L	5620268	5629505
chr3L	5660097	5662374
chr3L	5776137	5777423
chr3L	5777538	5779845
chr3L	5784975	5790141
chr3L	5799915	5805754
chr3L	5805757	5805811
chr3L	5851896	5855379
chr3L	5895083	5897530
chr3L	5930266	5932986
chr3L	5954057	5956267
chr3L	6073579	6076288
chr3L	6076341	6077947
chr3L	6092029	6096479
chr3L	6137610	6142726
chr3L	6142744	6144140
chr3L	6151926	6155858
chr3L	6172704	6174030
chr3L	6174049	6176441
chr3L	6178918	6182100
chr3L	6182196	6185235
chr3L	6186042	6189259
chr3L	6189595	6192041
chr3L	6192148	6196424
chr3L	6262910	6264519
chr3L	6268181	6270471
chr3L	6285061	6291280
chr3L	6310929	6314361
chr3L	6341454	6350833
chr3L	6350839	6353654
chr3L	6355166	6360713
chr3L	6362527	6366901
chr3L	6366941	6369841
chr3L	6370707	6372357
chr3L	6372393	6375328
chr3L	6375397	6378930
chr3L	6381286	6385522
chr3L	6386674	6389702
chr3L	6391587	6394499
chr3L	6432146	6433995
chr3L	6435286	6437788
chr3L	6443349	6447600
chr3L	6486720	6490657
chr3L	6493271	6495381
chr3L	6495474	6497110
chr3L	6698724	6700119
chr3L	6700176	6701548
chr3L	6723728	6726582
chr3L	6740491	6743331
chr3L	6743507	6747517
chr3L	6747743	6751535
chr3L	6751741	6754030
chr3L	6754152	6754609
chr3L	6754626	6756750
chr3L	6968129	6969190
chr3L	6969354	6972465
chr3L	7007573	7008473
chr3L	7123425	7125767
chr3L	7134160	7139113
chr3L	7139150	7142939
chr3L	7143551	7150986
chr3L	7152368	7155651
chr3L	7256659	7258923
chr3L	7260534	7264205
chr3L	7319953	7326328
chr3L	7326522	7328990
chr3L	7329025	7331296
chr3L	7353734	7364329
chr3L	7364668	7366161
chr3L	7380354	7385163
chr3L	7433311	7436312
chr3L	7510800	7513354
chr3L	7608463	7611515
chr3L	7651911	7654860
chr3L	7712241	7713742
chr3L	7721621	7726586
chr3L	7741755	7743465
chr3L	7862999	7863902
chr3L	7908794	7909891
chr3L	7970494	7972025
chr3L	7972454	7975242
chr3L	7975259	7976289
chr3L	7976307	7976311
chr3L	7990928	7992152
chr3L	8012392	8014568
chr3L	8026733	8030094
chr3L	8036906	8039943
chr3L	8071707	8075396
chr3L	8077975	8080210
chr3L	8082357	8083316
chr3L	8110152	8112749
chr3L	8114902	8119629
chr3L	8121687	8130998
chr3L	8135861	8141936
chr3L	8148230	8149700
chr3L	8180701	8182933
chr3L	8183352	8188830
chr3L	8191157	8193139
chr3L	8193452	8198049
chr3L	8198086	8200459
chr3L	8209744	8211726
chr3L	8238682	8240349
chr3L	8288573	8290132
chr3L	8296892	8298370
chr3L	8298558	8307256
chr3L	8307270	8310350
chr3L	8312152	8313406
chr3L	8338956	8342645
chr3L	8342859	8351473
chr3L	8352374	8359594
chr3L	8365363	8370368
chr3L	8370441	8371697
chr3L	8402375	8407884
chr3L	8407946	8408367
chr3L	8408483	8413825
chr3L	8441659	8442647
chr3L	8448265	8449650
chr3L	8454275	8455618
chr3L	8455656	8456931
chr3L	8472859	8481914
chr3L	8490981	8495717
chr3L	8495875	8498079
chr3L	8507471	8513997
chr3L	8514075	8515122
chr3L	8519201	8524959
chr3L	8525098	8528233
chr3L	8528937	8533269
chr3L	8534783	8537286
chr3L	8544487	8547394
chr3L	8574425	8576167
chr3L	8621110	8624009
chr3L	8631583	8634360
chr3L	8639060	8642899
chr3L	8642938	8645436
chr3L	8668317	8670750
chr3L	8713205	8718523
chr3L	8719000	8726063
chr3L	8772266	8777478
chr3L	8818264	8822347
chr3L	8836323	8842876
chr3L	8879866	8884722
chr3L	8891500	8894288
chr3L	8914582	8916580
chr3L	8956624	8959509
chr3L	8961390	8968250
chr3L	8968423	8970847
chr3L	8972191	8974903
chr3L	8974971	8977082
chr3L	8986521	8987614
chr3L	9072011	9072908
chr3L	9072921	9072961
chr3L	9072979	9074568
chr3L	9136089	9136092
chr3L	9136118	9137453
chr3L	9357330	9359846
chr3L	9360123	9361953
chr3L	9361969	9367182
chr3L	9367198	9371130
chr3L	9387412	9389351
chr3L	9395203	9397673
chr3L	9408031	9414987
chr3L	9418026	9424710
chr3L	9433706	9438191
chr3L	9438584	9439807
chr3L	9448278	9450642
chr3L	9450733	9451728
chr3L	9451739	9465049
chr3L	9466793	9468257
chr3L	9475709	9478170
chr3L	9478352	9485940
chr3L	9614196	9616330
chr3L	9629894	9631646
chr3L	9677772	9681042
chr3L	9681789	9683425
chr3L	9692023	9694841
chr3L	9704235	9709587
chr3L	9711304	9712509
chr3L	9715521	9716749
chr3L	9717701	9723273
chr3L	9723284	9724712
chr3L	9724921	9726676
chr3L	9726806	9728549
chr3L	9729879	9732584
chr3L	9732735	9734184
chr3L	9741626	9744358
chr3L	9744374	9746382
chr3L	9835613	9836965
chr3L	9836979	9837005
chr3L	9837068	9838772
chr3L	9840327	9845656
chr3L	9855601	9856526
chr3L	9858189	9860120
chr3L	9860244	9865656
chr3L	9867101	9871138
chr3L	9871158	9873171
chr3L	9881850	9888860
chr3L	9888950	9890672
chr3L	10236336	10237432
chr3L	10315004	10319551
chr3L	10328936	10338783
chr3L	10341418	10344268
chr3L	10344284	10344307
chr3L	10357205	10360746
chr3L	10369705	10370892
chr3L	10376233	10378080
chr3L	10385516	10389175
chr3L	10389251	10390372
chr3L	10398986	10400746
chr3L	10400870	10402648
chr3L	10402786	10404738
chr3L	10407436	10410052
chr3L	10410131	10411729
chr3L	10417225	10419501
chr3L	10517993	10518617
chr3L	10529986	10530832
chr3L	10530872	10531814
chr3L	10531822	10532854
chr3L	10533026	10534505
chr3L	10630813	10634021
chr3L	10636526	10637965
chr3L	10638020	10638872
chr3L	10661339	10663129
chr3L	10663227	10664169
chr3L	10664438	10664441
chr3L	10669613	10672010
chr3L	10673408	10674821
chr3L	10682974	10686521
chr3L	10686694	10689270
chr3L	10690924	10692100
chr3L	10693475	10694239
chr3L	10714609	10715415
chr3L	10715548	10717290
chr3L	10743606	10744815
chr3L	10766083	10767318
chr3L	10767376	10768612
chr3L	10768745	10769764
chr3L	10770775	10772665
chr3L	10772747	10774805
chr3L	10788537	10791176
chr3L	10847922	10849552
chr3L	10859944	10864528
chr3L	10876442	10879847
chr3L	10882681	10883682
[truncated: 2,722 more rows]
