# Supplementary material for: Ultra-long-range interactions between active regulatory elements
Source: Genome Res. 2023 Aug;33(8):1269–83. doi: 10.1101/gr.277567.122 (PMC10547262; doi:10.1101/gr.277567.122)
Supplement: Supplement 11 [file Supplemental_Code.zip › Supplemental_Code/Peaks/dm6/ED_H3K27ac_PRC1_dm6.bed]

chr2L	18576	19349
chr2L	65989	70747
chr2L	65989	70747
chr2L	65989	70747
chr2L	71364	76198
chr2L	71364	76198
chr2L	71364	76198
chr2L	83015	87612
chr2L	83015	87612
chr2L	87617	94500
chr2L	102157	103924
chr2L	150419	170198
chr2L	150419	170198
chr2L	150419	170198
chr2L	150419	170198
chr2L	150419	170198
chr2L	150419	170198
chr2L	150419	170198
chr2L	177038	179635
chr2L	182151	183583
chr2L	243058	255329
chr2L	282058	284493
chr2L	284506	289187
chr2L	294985	297453
chr2L	305079	307665
chr2L	355735	359467
chr2L	355735	359467
chr2L	402876	408007
chr2L	409090	448461
chr2L	409090	448461
chr2L	409090	448461
chr2L	409090	448461
chr2L	409090	448461
chr2L	409090	448461
chr2L	409090	448461
chr2L	409090	448461
chr2L	451749	454266
chr2L	472939	474886
chr2L	541048	544900
chr2L	541048	544900
chr2L	541048	544900
chr2L	559240	560667
chr2L	563948	572774
chr2L	632379	640078
chr2L	632379	640078
chr2L	640235	678345
chr2L	640235	678345
chr2L	640235	678345
chr2L	640235	678345
chr2L	640235	678345
chr2L	680769	687060
chr2L	695868	705382
chr2L	695868	705382
chr2L	705400	719206
chr2L	833386	851232
chr2L	860643	868511
chr2L	870363	874638
chr2L	1059460	1078963
chr2L	1142296	1144129
chr2L	1142296	1144129
chr2L	1151770	1161604
chr2L	1406052	1420709
chr2L	1609262	1614376
chr2L	1722227	1724629
chr2L	1884426	1889385
chr2L	1979549	1984270
chr2L	1984407	1988095
chr2L	2009649	2010794
chr2L	2009649	2010794
chr2L	2037427	2039212
chr2L	2130104	2131645
chr2L	2144149	2151558
chr2L	2157781	2174162
chr2L	2157781	2174162
chr2L	2176159	2192562
chr2L	2176159	2192562
chr2L	2176159	2192562
chr2L	2176159	2192562
chr2L	2193501	2202262
chr2L	2193501	2202262
chr2L	2193501	2202262
chr2L	2193501	2202262
chr2L	2202327	2205287
chr2L	2202327	2205287
chr2L	2215155	2225531
chr2L	2356069	2358195
chr2L	2360335	2369105
chr2L	2374196	2376757
chr2L	2491512	2494121
chr2L	2581500	2585683
chr2L	2739803	2748863
chr2L	2749144	2756344
chr2L	2765985	2772154
chr2L	2828842	2830434
chr2L	2855039	2858661
chr2L	2855039	2858661
chr2L	2884096	2887604
chr2L	2998618	3007588
chr2L	2998618	3007588
chr2L	3025588	3030257
chr2L	3030268	3032279
chr2L	3106021	3108603
chr2L	3106021	3108603
chr2L	3158438	3159763
chr2L	3169842	3172974
chr2L	3169842	3172974
chr2L	3300856	3303861
chr2L	3317635	3320057
chr2L	3344632	3347653
chr2L	3344632	3347653
chr2L	3371888	3373576
chr2L	3449521	3451996
chr2L	3452350	3453386
chr2L	3463157	3467434
chr2L	3511025	3517220
chr2L	3527556	3530534
chr2L	3577944	3580764
chr2L	3628694	3632343
chr2L	3628694	3632343
chr2L	3632406	3633914
chr2L	3654899	3657044
chr2L	3711938	3716472
chr2L	3770017	3772428
chr2L	3770017	3772428
chr2L	3772437	3776725
chr2L	3772437	3776725
chr2L	3772437	3776725
chr2L	3776780	3785567
chr2L	3776780	3785567
chr2L	3786604	3788954
chr2L	3825518	3827861
chr2L	3825518	3827861
chr2L	3825518	3827861
chr2L	3836650	3838841
chr2L	3843196	3850731
chr2L	3843196	3850731
chr2L	3843196	3850731
chr2L	3843196	3850731
chr2L	3843196	3850731
chr2L	3843196	3850731
chr2L	3843196	3850731
chr2L	3843196	3850731
chr2L	3862432	3863190
chr2L	3886870	3889151
chr2L	4025511	4031085
chr2L	4025511	4031085
chr2L	4031134	4032177
chr2L	4032213	4041621
chr2L	4032213	4041621
chr2L	4049691	4066185
chr2L	4049691	4066185
chr2L	4185788	4187932
chr2L	4197111	4198241
chr2L	4198913	4227199
chr2L	4227462	4232626
chr2L	4281001	4290386
chr2L	4356537	4363368
chr2L	4371789	4380560
chr2L	4457075	4458463
chr2L	4458778	4461683
chr2L	4461718	4467985
chr2L	4591447	4593081
chr2L	4794513	4795619
chr2L	4810109	4811114
chr2L	4810109	4811114
chr2L	4812416	4813644
chr2L	4821467	4822819
chr2L	4821467	4822819
chr2L	4835470	4838254
chr2L	4958296	4982777
chr2L	4958296	4982777
chr2L	4994102	4998665
chr2L	4998982	5001730
chr2L	4998982	5001730
chr2L	5007863	5012178
chr2L	5070740	5072358
chr2L	5091084	5093753
chr2L	5099361	5100350
chr2L	5141124	5145729
chr2L	5145806	5148529
chr2L	5145806	5148529
chr2L	5238404	5240912
chr2L	5269244	5271453
chr2L	5284661	5289754
chr2L	5289951	5293975
chr2L	5289951	5293975
chr2L	5294010	5300837
chr2L	5304270	5310118
chr2L	5316885	5326875
chr2L	5518837	5520040
chr2L	5520079	5523965
chr2L	5539514	5549009
chr2L	5539514	5549009
chr2L	5539514	5549009
chr2L	5724007	5725416
chr2L	5798923	5800461
chr2L	5800507	5804025
chr2L	5949156	5952321
chr2L	5976214	5985793
chr2L	5976214	5985793
chr2L	6034763	6053491
chr2L	6080834	6091976
chr2L	6080834	6091976
chr2L	6080834	6091976
chr2L	6096882	6101225
chr2L	6096882	6101225
chr2L	6165459	6168165
chr2L	6323536	6330853
chr2L	6333241	6340000
chr2L	6477313	6487242
chr2L	6527749	6530629
chr2L	6532896	6558927
chr2L	6532896	6558927
chr2L	6532896	6558927
chr2L	6532896	6558927
chr2L	6532896	6558927
chr2L	6564863	6566309
chr2L	6610745	6611937
chr2L	6612555	6613509
chr2L	6645040	6654531
chr2L	6666147	6677831
chr2L	6680749	6684586
chr2L	6782042	6789412
chr2L	6782042	6789412
chr2L	6782042	6789412
chr2L	6792629	6796697
chr2L	6851941	6853831
chr2L	6853932	6855568
chr2L	6913296	6914323
chr2L	6919126	6920486
chr2L	6920534	6924554
chr2L	6943784	6948948
chr2L	6967885	6971971
chr2L	7005435	7011136
chr2L	7063707	7066069
chr2L	7180518	7183030
chr2L	7203378	7204493
chr2L	7218810	7220246
chr2L	7333393	7335185
chr2L	7412240	7414723
chr2L	7414851	7426173
chr2L	7414851	7426173
chr2L	7414851	7426173
chr2L	7414851	7426173
chr2L	7426509	7429765
chr2L	7495268	7496539
chr2L	7525542	7530769
chr2L	7572752	7575370
chr2L	7702593	7705391
chr2L	7798855	7801575
chr2L	7808791	7810965
chr2L	7811294	7812150
chr2L	7827420	7831941
chr2L	7827420	7831941
chr2L	7827420	7831941
chr2L	7867917	7869781
chr2L	7973029	7977242
chr2L	7998690	8002561
chr2L	8029092	8030610
chr2L	8030637	8032790
chr2L	8040937	8043018
chr2L	8082237	8086241
chr2L	8156231	8162712
chr2L	8162889	8164228
chr2L	8273579	8282298
chr2L	8273579	8282298
chr2L	8290851	8292629
chr2L	8300144	8301196
chr2L	8360713	8366892
chr2L	8360713	8366892
chr2L	8360713	8366892
chr2L	8370314	8371868
chr2L	8378272	8384214
chr2L	8401615	8407883
chr2L	8413138	8415404
chr2L	8415430	8428815
chr2L	8415430	8428815
chr2L	8478069	8481770
chr2L	8478069	8481770
chr2L	8481982	8488439
chr2L	8488796	8490438
chr2L	8526542	8531179
chr2L	8526542	8531179
chr2L	8526542	8531179
chr2L	8543255	8545166
chr2L	8543255	8545166
chr2L	8687830	8691434
chr2L	8739570	8740814
chr2L	8949599	8951370
chr2L	8949599	8951370
chr2L	8949599	8951370
chr2L	8995027	8999499
chr2L	9165433	9167634
chr2L	9176086	9177240
chr2L	9330550	9331940
chr2L	9447165	9449490
chr2L	9491777	9498069
chr2L	9520850	9524673
chr2L	9520850	9524673
chr2L	9567471	9570111
chr2L	9567471	9570111
chr2L	9567471	9570111
chr2L	9573508	9576954
chr2L	9613021	9616369
chr2L	9613021	9616369
chr2L	9616678	9618038
chr2L	9696175	9699522
chr2L	9696175	9699522
chr2L	9699650	9707403
chr2L	9708872	9711432
chr2L	9782224	9788474
chr2L	9788689	9793255
chr2L	9788689	9793255
chr2L	9887859	9893691
chr2L	9893950	9897650
chr2L	9893950	9897650
chr2L	9910357	9914798
chr2L	9980754	9983700
chr2L	9984436	9985418
chr2L	10003643	10008815
chr2L	10032477	10034992
chr2L	10032477	10034992
chr2L	10199663	10204434
chr2L	10199663	10204434
chr2L	10219760	10222570
chr2L	10219760	10222570
chr2L	10224822	10226955
chr2L	10227800	10234553
chr2L	10227800	10234553
chr2L	10239165	10240299
chr2L	10259490	10261356
chr2L	10261590	10263757
chr2L	10291191	10292537
chr2L	10302560	10306717
chr2L	10311048	10314565
chr2L	10325041	10328052
chr2L	10331377	10335418
chr2L	10341518	10342390
chr2L	10356620	10358002
chr2L	10362860	10366316
chr2L	10366571	10367877
chr2L	10382833	10387698
chr2L	10387909	10389106
chr2L	10393611	10396471
chr2L	10408058	10413589
chr2L	10408058	10413589
chr2L	10420721	10422918
chr2L	10503259	10509352
chr2L	10765932	10770160
chr2L	10839065	10842854
chr2L	10849420	10851013
chr2L	10856773	10858180
chr2L	10966939	10971935
chr2L	10966939	10971935
chr2L	10989154	10992403
chr2L	11004528	11012283
chr2L	11048564	11055094
chr2L	11065646	11067224
chr2L	11130459	11135695
chr2L	11154740	11156033
chr2L	11176912	11182350
chr2L	11268430	11269273
chr2L	11277859	11281890
chr2L	11799874	11808403
chr2L	11808647	11809576
chr2L	11810135	11814040
chr2L	11825843	11829570
chr2L	11959071	11971335
chr2L	11959071	11971335
chr2L	11959071	11971335
chr2L	11959071	11971335
chr2L	11959071	11971335
chr2L	12002963	12006741
chr2L	12002963	12006741
chr2L	12002963	12006741
chr2L	12008143	12013010
chr2L	12008143	12013010
chr2L	12008143	12013010
chr2L	12013165	12021104
chr2L	12013165	12021104
chr2L	12043941	12049037
chr2L	12043941	12049037
chr2L	12093663	12097693
chr2L	12171514	12172591
chr2L	12172722	12173894
chr2L	12422908	12424475
chr2L	12456723	12461688
chr2L	12456723	12461688
chr2L	12456723	12461688
chr2L	12479658	12486052
chr2L	12479658	12486052
chr2L	12506747	12515985
chr2L	12506747	12515985
chr2L	12542583	12546865
chr2L	12542583	12546865
chr2L	12542583	12546865
chr2L	12709078	12712753
chr2L	12718414	12722058
chr2L	12818531	12823741
chr2L	12974056	12975889
chr2L	13014750	13019397
chr2L	13061598	13064405
chr2L	13091343	13094745
chr2L	13101454	13103036
chr2L	13165357	13168904
chr2L	13174245	13179023
chr2L	13190377	13193303
chr2L	13202370	13203385
chr2L	13203545	13206849
chr2L	13385828	13398487
chr2L	13444054	13445834
chr2L	13544611	13549602
chr2L	13549967	13551037
chr2L	13549967	13551037
chr2L	13569158	13572248
chr2L	13640701	13641540
chr2L	13770961	13773825
chr2L	13780515	13783602
chr2L	13790802	13793253
chr2L	13793411	13799332
chr2L	13813676	13819518
chr2L	13824006	13839937
chr2L	13824006	13839937
chr2L	14021525	14022294
chr2L	14224820	14228078
chr2L	14224820	14228078
chr2L	14233167	14234342
chr2L	14233167	14234342
chr2L	14334007	14335991
chr2L	14490635	14493743
chr2L	14490635	14493743
chr2L	14506081	14513755
chr2L	14506081	14513755
chr2L	14506081	14513755
chr2L	14506081	14513755
chr2L	14530891	14534852
chr2L	14552242	14559605
chr2L	14552242	14559605
chr2L	14672239	14674754
chr2L	14674921	14675992
chr2L	14688214	14689466
chr2L	15036415	15040450
chr2L	15056896	15058139
chr2L	15059246	15061403
chr2L	15066391	15068283
chr2L	15113274	15117765
chr2L	15270661	15272214
chr2L	15385631	15389146
chr2L	15385631	15389146
chr2L	15385631	15389146
chr2L	15389153	15390572
chr2L	15498866	15500586
chr2L	15741344	15747082
chr2L	15741344	15747082
chr2L	15750309	15751329
chr2L	15756896	15762900
chr2L	15768667	15771384
chr2L	16253803	16256732
chr2L	16256796	16257762
chr2L	16281703	16287985
chr2L	16281703	16287985
chr2L	16288081	16290945
chr2L	16301984	16303086
chr2L	16309680	16313573
chr2L	16324135	16326526
chr2L	16324135	16326526
chr2L	16349804	16352789
chr2L	16349804	16352789
chr2L	16354852	16357130
chr2L	16438396	16439156
chr2L	16467137	16471995
chr2L	16482227	16484899
chr2L	16482227	16484899
chr2L	16491032	16495107
chr2L	16491032	16495107
chr2L	16524915	16526546
chr2L	16534839	16537157
chr2L	16598060	16599653
chr2L	16599679	16601076
chr2L	16656891	16661937
chr2L	16679877	16681627
chr2L	16681697	16684995
chr2L	16685066	16688782
chr2L	16685066	16688782
chr2L	16689440	16695033
chr2L	16719066	16721750
chr2L	16726805	16727938
chr2L	16727948	16732197
chr2L	16727948	16732197
chr2L	16733674	16738532
chr2L	16742373	16745319
chr2L	16879282	16883014
chr2L	16879282	16883014
chr2L	16886421	16888183
chr2L	16900666	16902293
chr2L	17382466	17384373
chr2L	17382466	17384373
chr2L	17384457	17385340
chr2L	17384457	17385340
chr2L	17448881	17451602
chr2L	17448881	17451602
chr2L	17471543	17474732
chr2L	17475360	17478101
chr2L	17963126	17973605
chr2L	18136245	18138239
chr2L	18149440	18150868
chr2L	18150913	18152679
chr2L	18156335	18158865
chr2L	18313515	18315668
chr2L	18319744	18324677
chr2L	18441980	18443651
chr2L	18483506	18484660
chr2L	18485063	18487351
chr2L	18570489	18574351
chr2L	18570489	18574351
chr2L	18604345	18605355
chr2L	18662010	18669467
chr2L	18703300	18706038
chr2L	18706326	18711135
chr2L	18823414	18825056
chr2L	18829707	18832305
chr2L	18855117	18857981
chr2L	18858011	18859397
chr2L	18942094	18947073
chr2L	18942094	18947073
chr2L	18942094	18947073
chr2L	18948724	18951931
chr2L	18967884	18977526
chr2L	18984826	18987454
chr2L	19003100	19010143
chr2L	19033708	19036217
chr2L	19127104	19143532
chr2L	19127104	19143532
chr2L	19154312	19164310
chr2L	19164316	19171532
chr2L	19179958	19181953
chr2L	19185931	19189676
chr2L	19357401	19363418
chr2L	19393267	19394067
chr2L	19425815	19426805
chr2L	19430314	19434345
chr2L	19443106	19453795
chr2L	19541759	19545468
chr2L	19567941	19577425
chr2L	19763113	19764351
chr2L	19788339	19793549
chr2L	19794289	19796980
chr2L	20082282	20085297
chr2L	20089840	20091489
chr2L	20222659	20223284
chr2L	20348436	20351264
chr2L	20428131	20431051
chr2L	20637144	20638734
chr2L	20643522	20648167
chr2L	20643522	20648167
chr2L	20678955	20682270
chr2L	20755639	20759973
chr2L	20789017	20797339
chr2L	20789017	20797339
chr2L	20797468	20804327
chr2L	20797468	20804327
chr2L	20823436	20827804
chr2L	21006838	21010915
chr2L	21006838	21010915
chr2L	21013443	21020176
chr2L	21049544	21052342
chr2L	21049544	21052342
chr2L	21068207	21072927
chr2L	21100982	21105020
chr2L	21141119	21142486
chr2L	21143003	21145163
chr2L	21153160	21163260
chr2L	21178319	21182478
chr2L	21221088	21222233
chr2L	21234119	21241388
chr2L	21260656	21262508
chr2L	21262635	21264028
chr2L	21307853	21315327
chr2L	21343984	21346562
chr2L	21396677	21397545
chr2L	21573281	21574342
chr2L	21622714	21624259
chr2L	21627260	21631277
chr2L	21657374	21658413
chr2L	21658427	21661296
chr2L	21675368	21680308
chr2L	21680339	21682404
chr2L	21750505	21754538
chr2L	21750505	21754538
chr2L	21756286	21757714
chr2L	21756286	21757714
chr2L	21757814	21759468
chr2L	21827822	21830128
chr2L	21827822	21830128
chr2L	21830161	21836802
chr2L	21830161	21836802
chr2L	21830161	21836802
chr2L	21881862	21882651
chr2L	22019097	22023270
chr2L	22023279	22024295
chr2L	22112472	22113378
chr2L	22116862	22118991
chr2L	22120602	22121465
chr2L	22121600	22124294
chr2L	22127554	22130417
chr2L	22133814	22135317
chr2L	22166205	22170170
chr2L	22237967	22241407
chr2L	22243459	22247972
chr2L	22249785	22251031
chr2L	22533909	22537346
chr2L	22537420	22540449
chr2L	22550043	22551426
chr2L	22577275	22581408
chr2L	22577275	22581408
chr2L	22924602	22926143
chr2L	22981999	22984519
chr2L	23025264	23027704
chr2L	23066480	23069576
chr2L	23074345	23076405
chr2R	4129267	4132764
chr2R	4187273	4188505
chr2R	4241759	4243691
chr2R	4470525	4472239
chr2R	4470525	4472239
chr2R	4514923	4517740
chr2R	4543943	4547930
chr2R	4594840	4597348
chr2R	4618047	4622541
chr2R	4670481	4673619
chr2R	4670481	4673619
chr2R	4728710	4731056
chr2R	4744150	4747278
chr2R	4785899	4789652
chr2R	4822772	4824392
chr2R	4822772	4824392
chr2R	4829030	4830531
chr2R	5087577	5093348
chr2R	5087577	5093348
chr2R	5120500	5123663
chr2R	5126415	5128595
chr2R	5144436	5146470
chr2R	5246830	5251288
chr2R	5293849	5296000
chr2R	5307165	5308395
chr2R	5339506	5341220
chr2R	5350230	5352431
chr2R	5360371	5363211
chr2R	5363294	5363879
chr2R	5413067	5414783
chr2R	5415352	5418139
chr2R	5493154	5496101
chr2R	5496211	5497527
chr2R	5603913	5604993
chr2R	5608511	5609802
chr2R	5650449	5653416
chr2R	5653434	5656039
chr2R	5660535	5663384
chr2R	5663532	5665952
chr2R	5670967	5672736
chr2R	5697650	5700162
chr2R	5701540	5705031
chr2R	5754420	5756100
chr2R	5757469	5760660
chr2R	5892081	5896726
chr2R	5966555	5968182
chr2R	5979230	5980884
chr2R	5980993	5982871
chr2R	5992270	5995628
chr2R	6012906	6016007
chr2R	6017477	6019848
chr2R	6074988	6076606
chr2R	6084198	6086276
chr2R	6121770	6127152
chr2R	6140863	6144217
chr2R	6147842	6150727
chr2R	6168273	6169389
chr2R	6213241	6215563
chr2R	6220871	6222532
chr2R	6234486	6236717
chr2R	6240692	6242955
chr2R	6500371	6503570
chr2R	6500371	6503570
chr2R	6500371	6503570
chr2R	6554153	6564106
chr2R	6554153	6564106
chr2R	6626478	6633485
chr2R	6741659	6748927
chr2R	6876215	6879175
chr2R	6970578	6971848
chr2R	6983270	6987258
chr2R	7011972	7018147
chr2R	7085743	7090312
chr2R	7105809	7120130
chr2R	7141297	7147299
chr2R	7141297	7147299
chr2R	7141297	7147299
chr2R	7194810	7196671
chr2R	7272686	7285296
chr2R	7292915	7300861
chr2R	7369934	7372379
chr2R	7385508	7388532
chr2R	7405894	7408014
chr2R	7419096	7420227
chr2R	7420277	7434854
chr2R	7420277	7434854
chr2R	7420277	7434854
chr2R	7440511	7446006
chr2R	7460587	7466978
chr2R	7471844	7474686
chr2R	7476138	7478941
chr2R	7519159	7534853
chr2R	7519159	7534853
chr2R	7519159	7534853
chr2R	7672289	7676600
chr2R	7672289	7676600
chr2R	7697712	7703216
chr2R	7732720	7735868
chr2R	7742634	7747803
chr2R	7749772	7759538
chr2R	7765248	7771102
chr2R	7785791	7786996
chr2R	7803417	7807422
chr2R	7915675	7921560
chr2R	7954838	7960134
chr2R	8031054	8033659
chr2R	8034073	8039621
chr2R	8034073	8039621
chr2R	8066900	8070650
chr2R	8129361	8133343
chr2R	8142399	8146924
chr2R	8153810	8156905
chr2R	8173957	8175414
chr2R	8191505	8196462
chr2R	8236326	8241518
chr2R	8236326	8241518
chr2R	8420858	8423625
chr2R	8444088	8448582
chr2R	8597890	8601402
chr2R	8597890	8601402
chr2R	8614512	8615577
chr2R	8625220	8633436
chr2R	8625220	8633436
chr2R	8633808	8634726
chr2R	8634876	8642759
chr2R	8634876	8642759
chr2R	8644405	8649193
chr2R	8644405	8649193
chr2R	8644405	8649193
chr2R	8644405	8649193
chr2R	8649335	8660672
chr2R	8649335	8660672
chr2R	8665549	8668303
chr2R	8665549	8668303
chr2R	8722915	8723983
chr2R	8724045	8733632
chr2R	8733747	8742996
chr2R	8893455	8895610
chr2R	9003301	9007190
chr2R	9026882	9031572
chr2R	9095057	9096439
chr2R	9126973	9132046
chr2R	9132298	9135362
chr2R	9136562	9142147
chr2R	9176366	9177568
chr2R	9184997	9192267
chr2R	9204781	9209254
chr2R	9281413	9289409
chr2R	9290211	9293137
chr2R	9307074	9309460
chr2R	9423936	9426076
chr2R	9439731	9441878
chr2R	9549016	9558907
chr2R	9577025	9579203
chr2R	9587033	9590670
chr2R	9688537	9693490
chr2R	9712077	9715890
chr2R	9818773	9820293
chr2R	9820404	9823672
chr2R	9838550	9842993
chr2R	9874826	9876318
chr2R	9910711	9913535
chr2R	9957350	9961361
chr2R	9970841	9972873
chr2R	9988882	9993458
chr2R	10024759	10028531
chr2R	10074729	10075752
chr2R	10096303	10098486
chr2R	10100312	10104571
chr2R	10133615	10136221
chr2R	10133615	10136221
chr2R	10142177	10143892
chr2R	10236862	10239498
chr2R	10236862	10239498
chr2R	10236862	10239498
chr2R	10429452	10432142
chr2R	10531731	10543983
chr2R	10531731	10543983
chr2R	10564143	10567393
chr2R	10564143	10567393
chr2R	10644147	10649668
chr2R	10673243	10675419
chr2R	10729481	10737487
chr2R	10738616	10740052
chr2R	10781671	10783202
chr2R	10802038	10809171
chr2R	10802038	10809171
chr2R	10809297	10812127
chr2R	10816070	10825866
chr2R	10816070	10825866
chr2R	10873496	10877300
chr2R	10877317	10879783
chr2R	10895804	10899228
chr2R	11173246	11176381
chr2R	11180616	11186205
chr2R	11193428	11198024
chr2R	11201316	11206606
chr2R	11360303	11367783
chr2R	11368169	11371399
chr2R	11380374	11387206
chr2R	11380374	11387206
chr2R	11387340	11388903
chr2R	11450247	11456183
chr2R	11450247	11456183
chr2R	11587439	11594750
chr2R	11599693	11606800
chr2R	11599693	11606800
chr2R	11606845	11609904
chr2R	11614881	11619209
chr2R	11614881	11619209
chr2R	11639078	11641093
chr2R	11650501	11652746
chr2R	11650501	11652746
chr2R	11657123	11660348
chr2R	11657123	11660348
chr2R	11660627	11664652
chr2R	11660627	11664652
chr2R	11678597	11679607
chr2R	11834437	11839891
chr2R	11885895	11891194
chr2R	11891818	11895579
chr2R	11987798	11991391
chr2R	12140457	12143024
chr2R	12145494	12152511
chr2R	12161520	12163237
chr2R	12167063	12169367
chr2R	12169391	12174536
chr2R	12174586	12178896
chr2R	12179159	12182477
chr2R	12199205	12201202
chr2R	12334933	12336299
chr2R	12334933	12336299
chr2R	12343357	12351233
chr2R	12429283	12431252
chr2R	12432060	12438451
chr2R	12452957	12465229
chr2R	12506550	12508021
chr2R	12528650	12530017
chr2R	12570336	12575010
chr2R	12582157	12593211
chr2R	12582157	12593211
chr2R	12593250	12596172
chr2R	12612228	12616773
chr2R	12633331	12636404
chr2R	12636520	12640329
chr2R	12651296	12656115
chr2R	12755575	12760994
chr2R	12755575	12760994
chr2R	12775601	12777854
chr2R	12783506	12789278
chr2R	12783506	12789278
chr2R	12783506	12789278
chr2R	12783506	12789278
chr2R	12868552	12869803
chr2R	12870090	12872595
chr2R	12872603	12880000
chr2R	12872603	12880000
chr2R	12880025	12882540
chr2R	12915769	12923243
chr2R	12942481	12944203
chr2R	12945698	12947338
chr2R	12956972	12959316
chr2R	12959405	12960607
chr2R	13132854	13136976
chr2R	13155906	13163014
chr2R	13167544	13172210
chr2R	13197213	13198483
chr2R	13435797	13446633
chr2R	13454168	13472616
chr2R	13472651	13476870
chr2R	13472651	13476870
chr2R	13476915	13483426
chr2R	13476915	13483426
chr2R	13492943	13495305
chr2R	13506254	13509375
chr2R	13553926	13558267
chr2R	13592215	13595324
chr2R	13820013	13823130
chr2R	13823207	13825532
chr2R	13939592	13942356
chr2R	13953521	13961674
chr2R	13963590	13967970
chr2R	13990935	13992773
chr2R	14004152	14005268
chr2R	14006664	14013942
chr2R	14006664	14013942
chr2R	14168650	14176170
chr2R	14168650	14176170
chr2R	14215162	14216838
chr2R	14218765	14223573
chr2R	14266284	14273485
chr2R	14302785	14305267
chr2R	14306547	14307473
chr2R	14307894	14322870
chr2R	14355591	14357479
chr2R	14480768	14483197
chr2R	14480768	14483197
chr2R	14483445	14489356
chr2R	14483445	14489356
chr2R	14503764	14507146
chr2R	14618609	14622459
chr2R	14750196	14753227
chr2R	14753328	14759671
chr2R	14767860	14770345
chr2R	14807497	14809087
chr2R	14846232	14855176
chr2R	14869637	14871299
chr2R	14910108	14913731
chr2R	14927035	14928640
chr2R	14961996	14971253
chr2R	14980921	14984004
chr2R	14984305	14989533
chr2R	14991697	14994017
chr2R	15011303	15013271
chr2R	15022792	15029343
chr2R	15115012	15119462
chr2R	15128569	15144181
chr2R	15200305	15202338
chr2R	15216074	15217808
chr2R	15235182	15241782
chr2R	15252268	15253882
chr2R	15308418	15309636
chr2R	15308418	15309636
chr2R	15318342	15322266
chr2R	15322316	15324450
chr2R	15349186	15349838
chr2R	15349923	15351339
chr2R	15378524	15381168
chr2R	15381200	15386795
chr2R	15511437	15517001
chr2R	15522184	15532433
chr2R	15537793	15539938
chr2R	15674318	15680278
chr2R	15674318	15680278
chr2R	15674318	15680278
chr2R	15737492	15748185
chr2R	15814304	15818776
chr2R	15814304	15818776
chr2R	15878583	15884927
chr2R	15885057	15889900
chr2R	15921055	15922313
chr2R	15932181	15935986
chr2R	16000018	16001462
chr2R	16001496	16007858
chr2R	16008636	16021335
chr2R	16008636	16021335
chr2R	16093956	16101836
chr2R	16124862	16126028
chr2R	16128327	16130957
chr2R	16138390	16139902
chr2R	16147075	16159433
chr2R	16147075	16159433
chr2R	16147075	16159433
chr2R	16178654	16183767
chr2R	16178654	16183767
chr2R	16186302	16188271
chr2R	16213978	16219570
chr2R	16219904	16221959
chr2R	16219904	16221959
chr2R	16267114	16272648
chr2R	16386225	16387651
chr2R	16516022	16517582
chr2R	16568276	16571347
chr2R	16585729	16587119
chr2R	16592185	16594962
chr2R	16720931	16723854
chr2R	16724123	16726715
chr2R	16783579	16791582
chr2R	16826668	16833634
chr2R	16850288	16855569
chr2R	16855990	16859934
chr2R	16864400	16867999
chr2R	16868046	16869213
chr2R	16996965	17007409
chr2R	17014737	17016454
chr2R	17093541	17098465
chr2R	17144023	17145499
chr2R	17144023	17145499
chr2R	17264859	17266659
chr2R	17264859	17266659
chr2R	17392815	17397909
chr2R	17412640	17413875
chr2R	17443867	17445738
chr2R	17451287	17452442
chr2R	17456356	17465906
chr2R	17567919	17574784
chr2R	17679872	17684074
chr2R	17697228	17698653
chr2R	17698879	17700034
chr2R	17746153	17748200
chr2R	17813883	17816587
chr2R	17850503	17851934
chr2R	17860420	17866167
chr2R	17866246	17872246
chr2R	17866246	17872246
chr2R	18123594	18130312
chr2R	18133342	18134979
chr2R	18135142	18139424
chr2R	18139710	18145590
chr2R	18160412	18163523
chr2R	18177486	18184285
chr2R	18201622	18204174
chr2R	18222355	18223568
chr2R	18228744	18230434
chr2R	18232540	18241298
chr2R	18232540	18241298
chr2R	18254661	18255810
chr2R	18255872	18259903
chr2R	18265125	18273286
chr2R	18287946	18294801
chr2R	18302070	18304621
chr2R	18304750	18310454
chr2R	18304750	18310454
chr2R	18304750	18310454
chr2R	18304750	18310454
chr2R	18330588	18335222
chr2R	18335268	18336363
chr2R	18336398	18342097
chr2R	18342128	18347385
chr2R	18342128	18347385
chr2R	18342128	18347385
chr2R	18342128	18347385
chr2R	18354571	18358535
chr2R	18354571	18358535
chr2R	18411857	18419889
chr2R	18440734	18446238
chr2R	18502074	18505481
chr2R	18528804	18535057
chr2R	18528804	18535057
chr2R	18528804	18535057
chr2R	18528804	18535057
chr2R	18607815	18611908
chr2R	18635915	18639693
chr2R	18656797	18658363
chr2R	18658447	18660823
chr2R	18687913	18690590
chr2R	18853232	18858204
chr2R	18969515	18976870
chr2R	19141448	19145387
chr2R	19164051	19165153
chr2R	19228819	19232063
chr2R	19248047	19250883
chr2R	19282745	19284094
chr2R	19291173	19292364
chr2R	19292441	19293796
chr2R	19308287	19310917
chr2R	19414903	19417293
chr2R	19414903	19417293
chr2R	19422603	19427054
chr2R	19442083	19446392
chr2R	19447266	19451862
chr2R	19455792	19457914
chr2R	19455792	19457914
chr2R	19485646	19486942
chr2R	19726383	19727289
chr2R	19726383	19727289
chr2R	19826355	19832319
chr2R	20111355	20116441
chr2R	20257539	20270168
chr2R	20549204	20552317
chr2R	20560583	20562650
chr2R	20577188	20582329
chr2R	20586266	20589171
chr2R	20600484	20610170
chr2R	20616991	20620381
chr2R	20662743	20673744
chr2R	20827736	20832658
chr2R	20976831	20978856
chr2R	20994717	20999340
chr2R	21055086	21057443
chr2R	21055086	21057443
chr2R	21176927	21182021
chr2R	21247790	21251360
chr2R	21247790	21251360
chr2R	21282028	21285405
chr2R	21291154	21296487
chr2R	21321802	21325966
chr2R	21361521	21364801
chr2R	21473670	21477146
chr2R	21473670	21477146
chr2R	21478688	21481414
chr2R	21481719	21486969
chr2R	21498967	21505182
chr2R	21522391	21531800
chr2R	21535543	21559922
chr2R	21535543	21559922
chr2R	21565998	21570953
chr2R	21631842	21638013
chr2R	21644840	21647782
chr2R	21687962	21691383
chr2R	21712769	21716480
chr2R	21712769	21716480
chr2R	21863452	21867131
chr2R	22060698	22062129
chr2R	22079892	22085135
chr2R	22119235	22124229
chr2R	22172921	22189566
chr2R	22212446	22217316
chr2R	22305632	22313170
chr2R	22316678	22329802
chr2R	22382836	22384549
chr2R	22394877	22403030
chr2R	22394877	22403030
chr2R	22602615	22608228
chr2R	22602615	22608228
chr2R	22608269	22611618
chr2R	22634013	22646589
chr2R	22685369	22697093
chr2R	22697179	22701190
chr2R	22797053	22807178
chr2R	22854110	22857493
chr2R	22881368	22886327
chr2R	22918979	22937651
chr2R	22918979	22937651
chr2R	23061701	23064374
chr2R	23064458	23072073
chr2R	23064458	23072073
chr2R	23072745	23074939
chr2R	23354377	23357616
chr2R	23366759	23368668
chr2R	23380559	23391559
chr2R	23699647	23709972
chr2R	23744763	23747046
chr2R	23805398	23818601
chr2R	23859435	23866044
chr2R	23869315	23874626
chr2R	23878233	23882558
chr2R	23898449	23911308
chr2R	23940063	23945367
chr2R	23947706	23955139
chr2R	24024080	24031694
chr2R	24031727	24060090
chr2R	24031727	24060090
chr2R	24031727	24060090
chr2R	24031727	24060090
chr2R	24060276	24062702
chr2R	24060276	24062702
chr2R	24062997	24066000
chr2R	24066042	24068649
chr2R	24068730	24070653
chr2R	24099006	24107008
chr2R	24127506	24133785
chr2R	24136739	24138794
chr2R	24156182	24165589
chr2R	24305444	24312639
chr2R	24305444	24312639
chr2R	24343492	24344998
chr2R	24396234	24404517
chr2R	24531354	24535559
chr2R	24543494	24547198
chr2R	24580073	24601759
chr2R	24602413	24608842
chr2R	24743361	24745047
chr2R	24757069	24763758
chr2R	24773331	24785496
chr2R	24785509	24795738
chr2R	24785509	24795738
chr2R	24795768	24797612
chr2R	24811109	24816010
chr2R	24811109	24816010
chr2R	24818342	24824686
chr2R	24838549	24849960
chr2R	24850044	24853638
chr2R	24853666	24857521
chr2R	24857540	24875916
chr2R	24857540	24875916
chr2R	24881299	24884185
chr2R	24896060	24906859
chr2R	24921585	24928854
chr2R	24937883	24950044
chr2R	24960693	24967347
chr2R	24968099	24976054
chr2R	24979155	24990462
chr2R	25005239	25014731
chr2R	25005239	25014731
chr2R	25189673	25190909
chr2R	25189673	25190909
chr2R	25253177	25254292
chr3L	21928	23054
chr3L	25202	26207
chr3L	39867	40862
chr3L	59865	64196
chr3L	65838	75997
chr3L	65838	75997
chr3L	128277	130067
chr3L	128277	130067
chr3L	128277	130067
chr3L	130330	132943
chr3L	130330	132943
chr3L	133381	144065
chr3L	146224	152412
chr3L	157463	163976
chr3L	176444	182440
chr3L	209188	215952
chr3L	221144	233845
chr3L	239120	247185
chr3L	256143	269279
chr3L	256143	269279
chr3L	269692	275042
chr3L	269692	275042
chr3L	269692	275042
chr3L	292155	304077
chr3L	317862	324897
chr3L	317862	324897
chr3L	326648	328638
chr3L	329104	332789
chr3L	340212	343241
chr3L	343722	350004
chr3L	479831	491008
chr3L	505073	507442
chr3L	529431	534816
chr3L	538133	556668
chr3L	538133	556668
chr3L	538133	556668
chr3L	593116	595470
chr3L	607180	627384
chr3L	627599	630326
chr3L	658835	673439
chr3L	701716	709380
chr3L	709437	712334
chr3L	748645	753239
chr3L	770048	778306
chr3L	827578	833630
chr3L	835453	843534
chr3L	1033472	1036464
chr3L	1087221	1092507
chr3L	1092669	1098206
chr3L	1092669	1098206
chr3L	1247128	1250338
chr3L	1301438	1304798
chr3L	1305419	1310443
chr3L	1329609	1339532
chr3L	1329609	1339532
chr3L	1346802	1350932
chr3L	1351028	1352612
chr3L	1495549	1499633
chr3L	1563543	1571562
chr3L	1563543	1571562
chr3L	1576490	1579208
chr3L	1666926	1668945
chr3L	1728651	1735930
chr3L	1738376	1739449
chr3L	1745958	1752244
chr3L	1862810	1867751
chr3L	1872117	1876543
chr3L	1885155	1891054
chr3L	1964322	1970384
chr3L	2486771	2489933
chr3L	2486771	2489933
chr3L	2552070	2554540
chr3L	2552070	2554540
chr3L	2582055	2586756
chr3L	2587109	2591795
chr3L	2587109	2591795
chr3L	2799830	2813771
chr3L	2815729	2827957
chr3L	2815729	2827957
chr3L	2864228	2871974
chr3L	3035069	3040377
chr3L	3050252	3051770
chr3L	3069776	3079668
chr3L	3069776	3079668
chr3L	3097429	3103482
chr3L	3124159	3127950
chr3L	3190714	3203374
chr3L	3190714	3203374
chr3L	3217567	3232798
chr3L	3217567	3232798
chr3L	3238256	3242868
chr3L	3243035	3252147
chr3L	3243035	3252147
chr3L	3243035	3252147
chr3L	3252402	3254060
chr3L	3303470	3308284
chr3L	3322558	3328998
chr3L	3336659	3343404
chr3L	3387581	3401236
chr3L	3457316	3461940
chr3L	3515313	3518883
chr3L	3779515	3786984
chr3L	3809065	3813843
chr3L	3896701	3899301
chr3L	3901390	3908643
chr3L	3901390	3908643
chr3L	3908689	3909773
chr3L	4021307	4022650
chr3L	4069094	4071972
chr3L	4069094	4071972
chr3L	4116663	4123157
chr3L	4131510	4136158
chr3L	4136910	4140684
chr3L	4165241	4168196
chr3L	4170261	4171814
chr3L	4239266	4242518
chr3L	4239266	4242518
chr3L	4356175	4361156
chr3L	4362717	4364241
chr3L	4362717	4364241
chr3L	4401252	4406194
chr3L	4401252	4406194
chr3L	4540198	4541411
chr3L	4541507	4548514
chr3L	4623062	4626597
chr3L	4623062	4626597
chr3L	4623062	4626597
chr3L	4626614	4629342
chr3L	4692029	4694155
chr3L	4718207	4720720
chr3L	5276583	5278272
chr3L	5276583	5278272
chr3L	5355529	5356378
chr3L	5363364	5368157
chr3L	5546545	5552314
chr3L	5546545	5552314
chr3L	5567376	5579471
chr3L	5583186	5585260
chr3L	5749981	5752781
chr3L	5749981	5752781
chr3L	5752814	5755858
chr3L	5761979	5775960
chr3L	5761979	5775960
chr3L	5779861	5784628
chr3L	5790194	5794311
chr3L	5805824	5813344
chr3L	5899327	5902787
chr3L	5926188	5930163
chr3L	6054847	6056742
chr3L	6124984	6126173
chr3L	6247864	6249620
chr3L	6400341	6403373
chr3L	6437904	6443286
chr3L	6437904	6443286
chr3L	6550779	6552211
chr3L	6953275	6959688
chr3L	6963190	6968049
chr3L	6963190	6968049
chr3L	6977592	6980361
chr3L	6977592	6980361
chr3L	7155660	7157085
chr3L	7238450	7245520
chr3L	7245635	7254553
chr3L	7245635	7254553
chr3L	7333726	7352863
chr3L	7367248	7369351
chr3L	7369517	7372833
chr3L	7369517	7372833
chr3L	7528634	7531426
chr3L	7604904	7607668
chr3L	7640594	7641804
chr3L	7718808	7721485
chr3L	7803204	7806317
chr3L	7909976	7915918
chr3L	7909976	7915918
chr3L	7934685	7937357
chr3L	7976330	7985536
chr3L	7992166	7994004
chr3L	8054319	8058947
chr3L	8054319	8058947
chr3L	8059096	8060418
chr3L	8063685	8064720
chr3L	8149783	8159105
chr3L	8170678	8178589
chr3L	8313711	8315870
chr3L	8359971	8361144
chr3L	8371727	8373756
chr3L	8424799	8428140
chr3L	8449706	8451326
chr3L	8505693	8507353
chr3L	8505693	8507353
chr3L	8505693	8507353
chr3L	8599636	8604329
chr3L	8674649	8678854
chr3L	8822357	8827216
chr3L	8912326	8914405
chr3L	8952087	8956582
chr3L	8991330	8999212
chr3L	9054929	9056973
chr3L	9054929	9056973
chr3L	9057027	9057681
chr3L	9134202	9136044
chr3L	9371434	9373499
chr3L	9373518	9374948
chr3L	9375022	9385050
chr3L	9375022	9385050
chr3L	9375022	9385050
chr3L	9375022	9385050
chr3L	9375022	9385050
chr3L	9375022	9385050
chr3L	9375022	9385050
chr3L	9375022	9385050
chr3L	9397682	9399383
chr3L	9399567	9402654
chr3L	9424978	9431572
chr3L	9440487	9442405
chr3L	9445482	9448196
chr3L	9485959	9488866
chr3L	9503536	9505437
chr3L	9505607	9506642
chr3L	9506934	9511682
chr3L	9506934	9511682
chr3L	9528518	9529669
chr3L	9547027	9551770
chr3L	9694920	9700013
chr3L	9712569	9713957
chr3L	9714150	9715362
chr3L	9763360	9765436
chr3L	9847629	9855568
chr3L	9895708	9901824
chr3L	9967291	9970915
chr3L	9971160	9973968
chr3L	10220600	10225589
chr3L	10344639	10356659
chr3L	10364727	10367375
chr3L	10461642	10463360
chr3L	10515860	10517309
chr3L	10660184	10661167
chr3L	10664488	10669337
chr3L	10664488	10669337
chr3L	10674836	10682956
chr3L	10674836	10682956
chr3L	10697253	10698075
chr3L	10707885	10711589
chr3L	10712777	10714562
chr3L	10738881	10743252
chr3L	10757223	10762422
chr3L	10757223	10762422
chr3L	10774958	10777637
chr3L	10849710	10851985
chr3L	10849710	10851985
chr3L	10852154	10857829
chr3L	10852154	10857829
chr3L	10852154	10857829
chr3L	10852154	10857829
chr3L	10857998	10859283
chr3L	10897649	10899510
chr3L	10995913	11003780
chr3L	10995913	11003780
chr3L	11005756	11009263
chr3L	11005756	11009263
chr3L	11005756	11009263
chr3L	11112173	11114230
chr3L	11114701	11126959
chr3L	11114701	11126959
chr3L	11161312	11166726
chr3L	11168022	11171208
chr3L	11205117	11206139
chr3L	11214392	11215526
chr3L	11244818	11247095
chr3L	11244818	11247095
chr3L	11244818	11247095
chr3L	11251530	11255415
chr3L	11251530	11255415
chr3L	11251530	11255415
chr3L	11281672	11282327
chr3L	11296424	11297773
chr3L	11319501	11324135
chr3L	11324217	11329104
chr3L	11324217	11329104
chr3L	11324217	11329104
chr3L	11324217	11329104
chr3L	11366536	11371898
chr3L	11366536	11371898
chr3L	11366536	11371898
chr3L	11374049	11378903
chr3L	11379020	11385122
chr3L	11379020	11385122
chr3L	11560688	11563442
chr3L	11607534	11609815
chr3L	11622604	11623871
chr3L	11628845	11631037
chr3L	11681802	11685301
chr3L	11711649	11717921
chr3L	11720758	11721815
chr3L	11788876	11791520
chr3L	11822714	11829041
chr3L	11831113	11833772
chr3L	11945586	11947067
chr3L	12054345	12056637
chr3L	12054345	12056637
chr3L	12081198	12082003
chr3L	12082370	12084137
chr3L	12096981	12098007
chr3L	12265002	12267196
chr3L	12267343	12269315
chr3L	12336409	12337675
chr3L	12389885	12396309
chr3L	12406665	12409087
chr3L	12413050	12416089
chr3L	12429317	12431517
chr3L	12429317	12431517
chr3L	12431852	12433291
chr3L	12462973	12466946
chr3L	12462973	12466946
chr3L	12471425	12472475
chr3L	12496647	12497940
chr3L	12499934	12502533
chr3L	12521100	12527237
chr3L	12527449	12537419
chr3L	12571084	12572703
chr3L	12571084	12572703
chr3L	12581478	12584837
chr3L	12581478	12584837
chr3L	12586472	12587327
chr3L	12587583	12588630
chr3L	12587583	12588630
chr3L	12609436	12610983
chr3L	12609436	12610983
chr3L	12609436	12610983
chr3L	12614735	12619278
chr3L	12648379	12650824
chr3L	12648379	12650824
chr3L	12648379	12650824
chr3L	12650832	12653977
chr3L	12650832	12653977
chr3L	12650832	12653977
chr3L	12688224	12689535
chr3L	12691581	12696351
chr3L	12691581	12696351
chr3L	12696356	12699965
chr3L	12700004	12703644
chr3L	12733424	12734779
chr3L	12734846	12735857
chr3L	12749190	12753283
chr3L	12749190	12753283
chr3L	12753384	12756289
chr3L	12803804	12806646
chr3L	12814200	12815282
chr3L	12833962	12835156
chr3L	13006654	13007957
chr3L	13023137	13026527
chr3L	13028443	13030517
chr3L	13036702	13040790
chr3L	13040998	13045988
chr3L	13040998	13045988
chr3L	13112972	13114058
chr3L	13388359	13390176
chr3L	13442508	13444973
chr3L	13476982	13483533
chr3L	13476982	13483533
chr3L	13476982	13483533
chr3L	13476982	13483533
chr3L	13486577	13490678
chr3L	13493519	13496490
chr3L	13994065	13996871
chr3L	13999661	14007121
chr3L	13999661	14007121
chr3L	13999661	14007121
chr3L	14034681	14040914
chr3L	14043672	14054439
chr3L	14043672	14054439
chr3L	14071678	14073268
chr3L	14190612	14191935
chr3L	14190612	14191935
chr3L	14199769	14201393
chr3L	14273851	14278670
chr3L	14273851	14278670
chr3L	14273851	14278670
chr3L	14410259	14411294
chr3L	14537410	14540194
chr3L	14550468	14551922
chr3L	14559648	14561475
chr3L	14622223	14624232
chr3L	14624290	14625227
chr3L	14632386	14633454
chr3L	14636686	14639539
chr3L	14636686	14639539
chr3L	14673807	14678425
chr3L	14673807	14678425
chr3L	14742063	14745359
chr3L	14784963	14786566
chr3L	14801287	14803400
chr3L	14969130	14970495
chr3L	14971319	14973923
chr3L	14971319	14973923
chr3L	14976697	14978324
chr3L	14978330	14981404
chr3L	14982616	14984387
chr3L	15012736	15014166
chr3L	15116549	15119408
chr3L	15139973	15142808
chr3L	15142979	15146048
chr3L	15158890	15161529
chr3L	15212436	15213815
chr3L	15234979	15242343
chr3L	15257679	15261079
chr3L	15533104	15538045
chr3L	15533104	15538045
chr3L	15553903	15554929
chr3L	15588721	15590185
chr3L	15624781	15626409
chr3L	15696846	15700437
chr3L	15696846	15700437
chr3L	15825218	15826669
chr3L	15834090	15835534
chr3L	15954988	15956360
chr3L	16003322	16010360
chr3L	16010698	16012039
chr3L	16037389	16050968
chr3L	16037389	16050968
chr3L	16037389	16050968
chr3L	16051625	16053697
chr3L	16110307	16112759
chr3L	16112980	16115169
chr3L	16129337	16131738
chr3L	16178340	16179093
chr3L	16195077	16196243
chr3L	16212152	16214563
chr3L	16214694	16218737
chr3L	16228972	16232822
chr3L	16377521	16378744
chr3L	16377521	16378744
chr3L	16384998	16386171
chr3L	16406798	16412006
chr3L	16412590	16422660
chr3L	16479889	16483812
chr3L	16479889	16483812
chr3L	16483929	16487910
chr3L	16488065	16491837
chr3L	16488065	16491837
chr3L	16574261	16576416
chr3L	16576923	16588025
chr3L	16638921	16640706
chr3L	16646197	16648148
chr3L	16659835	16662200
chr3L	16672768	16673654
chr3L	16709885	16711935
chr3L	16711974	16712978
chr3L	16765406	16766739
chr3L	16765406	16766739
chr3L	16781174	16787116
chr3L	16806968	16808043
chr3L	16806968	16808043
chr3L	16808185	16809730
chr3L	16841997	16845161
chr3L	16865107	16866374
chr3L	16865107	16866374
chr3L	16955287	16956590
chr3L	16985568	16986191
chr3L	16986286	16988291
chr3L	17010737	17012730
chr3L	17237862	17242311
chr3L	17337235	17339472
chr3L	17352859	17354421
chr3L	17377797	17379695
chr3L	17417167	17424199
chr3L	17465819	17466859
chr3L	17474872	17477453
chr3L	17474872	17477453
chr3L	17494664	17497728
chr3L	17501470	17503010
chr3L	17526739	17531285
chr3L	17532404	17534952
chr3L	17552616	17557887
chr3L	17561507	17565962
chr3L	17576821	17578620
chr3L	17576821	17578620
chr3L	17576821	17578620
chr3L	17590000	17591422
chr3L	17590000	17591422
chr3L	17620127	17622841
chr3L	17642997	17645233
chr3L	17642997	17645233
chr3L	17653003	17655679
chr3L	17667698	17669514
chr3L	17801534	17802504
chr3L	17845387	17846681
chr3L	17895268	17897531
chr3L	17906691	17909528
chr3L	17909679	17913011
chr3L	17988155	17995076
chr3L	18006229	18019940
chr3L	18006229	18019940
chr3L	18035888	18039428
chr3L	18105130	18107590
chr3L	18191512	18192944
chr3L	18193070	18196931
chr3L	18193070	18196931
chr3L	18193070	18196931
chr3L	18193070	18196931
chr3L	18230407	18233101
chr3L	18234630	18236511
chr3L	18236559	18237569
chr3L	18237736	18240109
chr3L	18237736	18240109
chr3L	18240406	18242547
chr3L	18242600	18244197
chr3L	18625772	18628331
chr3L	18681993	18682974
chr3L	18799914	18801599
chr3L	18813630	18815068
chr3L	18818813	18820844
chr3L	18818813	18820844
chr3L	18822468	18823820
chr3L	18842610	18846419
chr3L	18846436	18847330
chr3L	18891542	18897164
chr3L	18891542	18897164
chr3L	18891542	18897164
chr3L	18993593	19000794
chr3L	19042677	19045646
chr3L	19046589	19047886
chr3L	19059871	19064010
chr3L	19078691	19083705
chr3L	19085157	19088046
chr3L	19092501	19093402
chr3L	19099349	19100465
chr3L	19168114	19174092
chr3L	19168114	19174092
chr3L	19261299	19262272
chr3L	19292836	19293731
chr3L	19294086	19295518
chr3L	19441820	19446697
chr3L	19548356	19557314
chr3L	19548356	19557314
chr3L	19557530	19568937
chr3L	19557530	19568937
chr3L	19557530	19568937
chr3L	19631923	19633621
chr3L	19635033	19635921
chr3L	19639480	19642909
chr3L	19693704	19698322
chr3L	19693704	19698322
chr3L	19789165	19791277
chr3L	19792582	19798934
chr3L	19816275	19820315
chr3L	19861174	19861960
chr3L	19891291	19905358
chr3L	19905384	19913746
chr3L	19905384	19913746
chr3L	19914850	19918222
chr3L	19919939	19924600
chr3L	19924811	19927064
chr3L	19927349	19931475
chr3L	20000965	20004704
chr3L	20000965	20004704
chr3L	20000965	20004704
chr3L	20185742	20189795
chr3L	20190478	20199621
chr3L	20190478	20199621
chr3L	20225934	20229908
chr3L	20309772	20313151
chr3L	20313426	20314491
chr3L	20316164	20320900
chr3L	20402380	20406948
chr3L	20428838	20433996
chr3L	20451694	20453883
chr3L	20471598	20473524
chr3L	20505877	20509502
chr3L	20517128	20519571
chr3L	20525241	20527957
chr3L	20768310	20771299
chr3L	20771322	20778684
chr3L	20797666	20800143
chr3L	20800155	20802813
chr3L	20910425	20931843
chr3L	20910425	20931843
chr3L	20931949	20956890
chr3L	21007006	21010553
chr3L	21010610	21015060
chr3L	21024373	21027550
chr3L	21024373	21027550
chr3L	21024373	21027550
chr3L	21034360	21035629
chr3L	21097996	21101670
chr3L	21097996	21101670
chr3L	21106526	21109528
chr3L	21130360	21135000
chr3L	21135186	21136249
chr3L	21172429	21175037
chr3L	21175340	21182727
chr3L	21202053	21203624
chr3L	21215923	21219230
chr3L	21253103	21256188
chr3L	21285420	21289780
chr3L	21316186	21318209
chr3L	21383772	21388325
chr3L	21431312	21437168
chr3L	21438815	21441651
chr3L	21445624	21448884
chr3L	21497112	21498193
chr3L	21516049	21520951
chr3L	21516049	21520951
chr3L	21523031	21525938
chr3L	21528225	21529481
chr3L	21531692	21533979
chr3L	21536912	21539673
chr3L	21574190	21575855
chr3L	21597946	21600142
chr3L	21614038	21619770
chr3L	21630660	21634712
chr3L	21640765	21646263
chr3L	21640765	21646263
chr3L	21674532	21680970
chr3L	21821702	21824333
chr3L	21879263	21882649
chr3L	21879263	21882649
chr3L	21938920	21946310
chr3L	22072701	22079166
chr3L	22135877	22146983
chr3L	22176136	22186300
chr3L	22397782	22408080
chr3L	22464963	22468504
chr3L	22726906	22727959
chr3L	22727992	22729352
chr3L	22749142	22750671
chr3L	22822123	22825644
chr3L	22847668	22848535
chr3L	22850703	22853972
chr3L	22863536	22866070
chr3L	22874911	22881435
chr3L	22874911	22881435
chr3L	22997676	22998943
chr3L	23091128	23095692
chr3L	23099383	23101646
chr3L	23148332	23151157
chr3L	23148332	23151157
chr3L	23337126	23338309
chr3L	23339160	23340449
chr3L	23689896	23691690
chr3L	23713433	23716681
chr3L	24027577	24028988
chr3L	24231340	24232814
chr3L	24536798	24538557
chr3L	24536798	24538557
chr3R	4185368	4187590
chr3R	4196656	4199441
chr3R	4232759	4235160
chr3R	4307470	4311005
chr3R	4378699	4380359
chr3R	4394903	4398206
chr3R	4427225	4429627
chr3R	4476624	4479601
chr3R	4638272	4644530
chr3R	4659087	4661585
chr3R	4746997	4749428
chr3R	4775386	4779292
chr3R	4795461	4800828
chr3R	4808227	4812306
chr3R	4813255	4815892
chr3R	4820106	4821671
chr3R	4852623	4865302
chr3R	4852623	4865302
chr3R	4852623	4865302
chr3R	4852623	4865302
chr3R	4852623	4865302
chr3R	4852623	4865302
chr3R	4852623	4865302
chr3R	4852623	4865302
chr3R	4906069	4907951
chr3R	4906069	4907951
chr3R	4910261	4915031
chr3R	4949938	4952999
chr3R	4972817	4984351
chr3R	5080196	5107410
chr3R	5080196	5107410
chr3R	5127953	5129851
chr3R	5210353	5218876
chr3R	5263749	5268222
chr3R	5263749	5268222
chr3R	5275631	5288529
chr3R	5295492	5297759
chr3R	5356986	5359622
chr3R	5366845	5368868
chr3R	5371589	5376225
chr3R	5391040	5394913
chr3R	5391040	5394913
chr3R	5391040	5394913
chr3R	5459124	5464958
chr3R	5459124	5464958
chr3R	5465310	5467353
chr3R	5515942	5518550
chr3R	5545579	5548052
chr3R	5561803	5563897
chr3R	5563944	5570448
chr3R	5588698	5593612
chr3R	5595289	5603171
chr3R	5595289	5603171
chr3R	5667555	5676833
chr3R	5757283	5759204
chr3R	5787356	5796103
chr3R	5855652	5862635
chr3R	6001966	6008866
chr3R	6001966	6008866
chr3R	6093253	6101607
chr3R	6198595	6203592
chr3R	6343900	6347716
chr3R	6349021	6354583
chr3R	6403681	6406044
chr3R	6406228	6408818
chr3R	6406228	6408818
chr3R	6422891	6429365
chr3R	6657627	6660276
chr3R	7066006	7068168
chr3R	7071617	7080500
chr3R	7071617	7080500
chr3R	7081886	7091795
chr3R	7081886	7091795
chr3R	7081886	7091795
chr3R	7102519	7109704
chr3R	7102519	7109704
chr3R	7126690	7128907
chr3R	7144524	7145743
chr3R	7162109	7165309
chr3R	7184402	7186797
chr3R	7186828	7187782
chr3R	7244208	7248195
chr3R	7472494	7475477
chr3R	7472494	7475477
chr3R	7491127	7491833
chr3R	7530183	7532797
chr3R	7530183	7532797
chr3R	7793383	7795448
chr3R	7810244	7812681
chr3R	7912150	7913553
chr3R	7916822	7924329
chr3R	7968705	7969878
chr3R	7968705	7969878
chr3R	7976509	7978054
chr3R	7999670	8004090
chr3R	8006128	8008259
chr3R	8008301	8011020
chr3R	8105097	8107718
chr3R	8112644	8115695
chr3R	8112644	8115695
chr3R	8115964	8126486
chr3R	8115964	8126486
chr3R	8115964	8126486
chr3R	8115964	8126486
chr3R	8126506	8127830
chr3R	8217813	8219149
chr3R	8233347	8236664
chr3R	8240003	8240669
chr3R	8250248	8251313
chr3R	8301224	8304299
chr3R	8304319	8305513
chr3R	8340335	8349558
chr3R	8356641	8359972
chr3R	8360852	8362689
chr3R	8517706	8519339
chr3R	8559563	8567067
chr3R	8559563	8567067
chr3R	8669156	8674000
chr3R	8669156	8674000
chr3R	8674014	8675261
chr3R	8713943	8720190
chr3R	8736590	8749207
chr3R	8791478	8798957
chr3R	8791478	8798957
chr3R	8807587	8814840
chr3R	8807587	8814840
chr3R	8807587	8814840
chr3R	8814918	8821048
chr3R	8823174	8827254
chr3R	8852936	8859808
chr3R	8859888	8863118
chr3R	8924622	8929549
chr3R	8930232	8932427
chr3R	8938516	8940161
chr3R	8980117	8981492
chr3R	9003848	9010151
chr3R	9003848	9010151
chr3R	9003848	9010151
chr3R	9010379	9016971
chr3R	9017265	9020188
chr3R	9031012	9033894
chr3R	9034076	9034710
chr3R	9038768	9042137
chr3R	9050356	9052104
chr3R	9052340	9057505
chr3R	9052340	9057505
chr3R	9160060	9161692
chr3R	9235494	9238030
chr3R	9235494	9238030
chr3R	9238066	9240553
chr3R	9260507	9262429
chr3R	9335007	9337176
chr3R	9338212	9344162
chr3R	9344185	9353430
chr3R	9344185	9353430
chr3R	9400217	9405335
[truncated: 1,350 more rows]
