# Supplementary material for: Ultra-long-range interactions between active regulatory elements
Source: Genome Res. 2023 Aug;33(8):1269–83. doi: 10.1101/gr.277567.122 (PMC10547262; doi:10.1101/gr.277567.122)
Supplement: Supplement 11 [file Supplemental_Code.zip › Supplemental_Code/Peaks/dm6/ED_PRC1_noH3K27ac_dm6.bed]

chr2L	5036	11628
chr2L	11704	12212
chr2L	13355	13644
chr2L	16213	16446
chr2L	16977	17181
chr2L	21386	21927
chr2L	65703	65961
chr2L	114504	114747
chr2L	129071	129497
chr2L	171491	172003
chr2L	365926	366134
chr2L	366222	366689
chr2L	366838	367579
chr2L	368111	370909
chr2L	371141	371364
chr2L	373870	374162
chr2L	374597	375640
chr2L	375890	378603
chr2L	378660	380385
chr2L	381076	381708
chr2L	382704	383316
chr2L	387996	388337
chr2L	390057	390317
chr2L	391940	392202
chr2L	394243	394757
chr2L	395373	395716
chr2L	490017	491333
chr2L	492303	492570
chr2L	494140	494466
chr2L	499674	500714
chr2L	500944	501147
chr2L	503766	504107
chr2L	504425	508710
chr2L	508915	509145
chr2L	509407	511672
chr2L	511739	512056
chr2L	512512	512907
chr2L	522001	522601
chr2L	523074	524028
chr2L	525393	526345
chr2L	526532	527032
chr2L	527208	527619
chr2L	530016	530371
chr2L	530433	531071
chr2L	547695	548723
chr2L	552243	552943
chr2L	585211	585635
chr2L	588023	588607
chr2L	593193	593394
chr2L	593953	596293
chr2L	596425	597122
chr2L	597577	598367
chr2L	602072	603385
chr2L	603539	607176
chr2L	623163	623615
chr2L	740102	740380
chr2L	1006561	1006810
chr2L	1049456	1049702
chr2L	1427162	1427409
chr2L	1444912	1445207
chr2L	1460938	1461190
chr2L	1463298	1463689
chr2L	1491893	1492149
chr2L	1554985	1555195
chr2L	1559472	1559778
chr2L	1573630	1574060
chr2L	1639494	1639719
chr2L	1643098	1645127
chr2L	1645255	1645880
chr2L	1647422	1648046
chr2L	1648222	1652534
chr2L	1653260	1653471
chr2L	1654247	1654598
chr2L	1657736	1658568
chr2L	1663051	1663315
chr2L	1665420	1665667
chr2L	1665933	1666337
chr2L	1666520	1667805
chr2L	1668177	1669086
chr2L	1669153	1671687
chr2L	1671889	1672312
chr2L	1673073	1673693
chr2L	1691082	1691476
chr2L	1909715	1910109
chr2L	1938033	1938297
chr2L	1944614	1944848
chr2L	1954507	1954847
chr2L	1969932	1970307
chr2L	1970309	1970736
chr2L	1970814	1971079
chr2L	1971289	1972383
chr2L	1972480	1973732
chr2L	2013110	2013407
chr2L	2031499	2031832
chr2L	2127420	2127848
chr2L	2242244	2242445
chr2L	2433639	2433952
chr2L	2446901	2447367
chr2L	2448043	2448966
chr2L	2449050	2449303
chr2L	2449434	2450398
chr2L	2450539	2451519
chr2L	2452345	2452709
chr2L	2453757	2454005
chr2L	2454131	2455237
chr2L	2461494	2461713
chr2L	2462444	2462654
chr2L	2463057	2463737
chr2L	2464379	2464624
chr2L	2467171	2467428
chr2L	2470352	2471256
chr2L	2471559	2471859
chr2L	2473581	2473811
chr2L	2480274	2480956
chr2L	2481247	2481952
chr2L	2486637	2486871
chr2L	2487110	2487579
chr2L	2488269	2488983
chr2L	2908729	2909070
chr2L	3169542	3169766
chr2L	3469950	3470157
chr2L	3478254	3478528
chr2L	3490826	3491240
chr2L	3533151	3533808
chr2L	3533877	3536082
chr2L	3536279	3536648
chr2L	3536758	3543323
chr2L	3543415	3543837
chr2L	3544457	3544693
chr2L	3546874	3547134
chr2L	3552189	3552390
chr2L	3552822	3553161
chr2L	3553435	3554355
chr2L	3555396	3555691
chr2L	3558033	3558459
chr2L	3560082	3560416
chr2L	3560851	3561103
chr2L	3561909	3563054
chr2L	3564510	3565851
chr2L	3566939	3567145
chr2L	3569586	3569879
chr2L	3570266	3570556
chr2L	3571574	3571989
chr2L	3586101	3587710
chr2L	3588080	3588373
chr2L	3589358	3589623
chr2L	3589761	3590508
chr2L	3591678	3592010
chr2L	3592238	3592464
chr2L	3593537	3594442
chr2L	3595291	3595971
chr2L	3596436	3596719
chr2L	3596961	3597633
chr2L	3597690	3597925
chr2L	3599697	3599897
chr2L	3600135	3600588
chr2L	3602976	3603939
chr2L	3604341	3604566
chr2L	3604724	3605069
chr2L	3605602	3607694
chr2L	3608338	3608674
chr2L	3608943	3609262
chr2L	3609705	3609918
chr2L	3611653	3612653
chr2L	3657324	3657748
chr2L	3657972	3658735
chr2L	3658964	3659241
chr2L	3662116	3662715
chr2L	3682478	3683022
chr2L	3789791	3789991
chr2L	3803542	3803756
chr2L	3813325	3813955
chr2L	3823695	3823933
chr2L	3824105	3824356
chr2L	3824611	3824939
chr2L	3827990	3828275
chr2L	3828901	3829125
chr2L	3832182	3832751
chr2L	3838983	3839385
chr2L	3839625	3840348
chr2L	3841596	3841928
chr2L	3842197	3842547
chr2L	3851564	3852632
chr2L	3853077	3853297
chr2L	3853422	3854550
chr2L	3855157	3855586
chr2L	3855855	3856147
chr2L	3856206	3856970
chr2L	3857532	3858799
chr2L	3859857	3860194
chr2L	3861230	3862125
chr2L	4019819	4020094
chr2L	4333222	4333463
chr2L	4333763	4334029
chr2L	4345770	4346095
chr2L	4594959	4595159
chr2L	4614171	4614717
chr2L	4660983	4661259
chr2L	4726123	4726333
chr2L	4808302	4808584
chr2L	4811383	4812085
chr2L	4818110	4818353
chr2L	5107736	5107974
chr2L	5108172	5108744
chr2L	5365746	5366012
chr2L	5367288	5368086
chr2L	5368492	5368965
chr2L	5369060	5369365
chr2L	5370033	5370315
chr2L	5372792	5373301
chr2L	5374869	5375547
chr2L	5375616	5377600
chr2L	5378088	5378321
chr2L	5378594	5379033
chr2L	5379231	5379463
chr2L	5380056	5380327
chr2L	5386162	5386397
chr2L	5391099	5391310
chr2L	5392769	5393005
chr2L	5393159	5393930
chr2L	5401193	5401554
chr2L	5401842	5402327
chr2L	5402519	5404464
chr2L	5404727	5405608
chr2L	5406002	5406705
chr2L	5406797	5407070
chr2L	5407201	5407407
chr2L	5407578	5407924
chr2L	5408140	5408547
chr2L	5408728	5409062
chr2L	5414671	5415192
chr2L	5416224	5416936
chr2L	5417542	5417791
chr2L	5418154	5418389
chr2L	5418673	5419102
chr2L	5419378	5419970
chr2L	5420140	5421064
chr2L	5421150	5422603
chr2L	5422991	5423281
chr2L	5423327	5423719
chr2L	5424069	5424284
chr2L	5426896	5427461
chr2L	5427904	5428534
chr2L	5428652	5430198
chr2L	5430945	5431395
chr2L	5435659	5436222
chr2L	5436383	5437050
chr2L	5438273	5438496
chr2L	5440401	5440625
chr2L	5443394	5443603
chr2L	5444321	5445635
chr2L	5448157	5448361
chr2L	5452150	5452443
chr2L	5455210	5455893
chr2L	5457583	5458213
chr2L	5458303	5458929
chr2L	5459053	5460628
chr2L	5460759	5462259
chr2L	5462497	5463349
chr2L	5465125	5465630
chr2L	5470585	5470789
chr2L	5471178	5471423
chr2L	5471704	5471911
chr2L	5475857	5476105
chr2L	5480277	5480656
chr2L	5482388	5482869
chr2L	5482990	5483283
chr2L	5484090	5484290
chr2L	5485047	5485398
chr2L	5485959	5486200
chr2L	5486705	5487188
chr2L	5489766	5490354
chr2L	5492714	5493500
chr2L	5498814	5499088
chr2L	5501093	5501836
chr2L	5510752	5511070
chr2L	5516942	5517352
chr2L	5624075	5624349
chr2L	5879302	5880084
chr2L	5923693	5923959
chr2L	6019779	6020477
chr2L	6022492	6022904
chr2L	6179020	6179265
chr2L	6252359	6252574
chr2L	6356978	6357211
chr2L	6622667	6622932
chr2L	6792026	6792336
chr2L	6797456	6797868
chr2L	6817458	6817700
chr2L	6821548	6822000
chr2L	6833358	6834167
chr2L	7084480	7084741
chr2L	7258165	7258400
chr2L	7281529	7281795
chr2L	7302304	7302767
chr2L	7303313	7303766
chr2L	7306233	7307668
chr2L	7308474	7308843
chr2L	7309770	7310122
chr2L	7319701	7320715
chr2L	7320779	7321195
chr2L	7321326	7321537
chr2L	7327284	7327720
chr2L	7340175	7340434
chr2L	7352818	7353038
chr2L	7353553	7354122
chr2L	7354445	7355053
chr2L	7355834	7356100
chr2L	7356389	7357428
chr2L	7357766	7358502
chr2L	7358782	7359577
chr2L	7363947	7364152
chr2L	7368108	7368309
chr2L	7437280	7437536
chr2L	7466488	7466714
chr2L	7534915	7535322
chr2L	7576387	7576828
chr2L	7608203	7608553
chr2L	7701196	7701845
chr2L	7715214	7715617
chr2L	7890764	7891037
chr2L	7962242	7962477
chr2L	7984101	7984415
chr2L	8009300	8009604
chr2L	8134036	8134285
chr2L	8233859	8234065
chr2L	8534585	8534823
chr2L	8535653	8535863
chr2L	8541436	8541737
chr2L	8542070	8542276
chr2L	8570727	8570966
chr2L	8588320	8588542
chr2L	8619837	8620124
chr2L	8683278	8683587
chr2L	8683704	8684087
chr2L	8692380	8692817
chr2L	8717871	8718212
chr2L	8735583	8735981
chr2L	8816154	8816363
chr2L	8817059	8818006
chr2L	8819058	8819269
chr2L	8820691	8820941
chr2L	8821120	8821623
chr2L	8823796	8824172
chr2L	8824518	8826245
chr2L	8846653	8847193
chr2L	8874620	8874886
chr2L	8878173	8878435
chr2L	8880645	8880859
chr2L	8880968	8881659
chr2L	8888341	8888706
chr2L	8898098	8898300
chr2L	8898427	8899044
chr2L	8943067	8943460
chr2L	8952815	8953020
chr2L	8984660	8985497
chr2L	8988565	8988884
chr2L	8988946	8989455
chr2L	9082753	9083153
chr2L	9490861	9491064
chr2L	9540071	9540277
chr2L	9581018	9582451
chr2L	9587154	9587482
chr2L	9607228	9607642
chr2L	9607852	9608869
chr2L	9983875	9984239
chr2L	10032077	10032290
chr2L	10238862	10239065
chr2L	10264022	10264236
chr2L	10295244	10295756
chr2L	10413735	10413991
chr2L	10457591	10457859
chr2L	10671650	10671868
chr2L	10801139	10801365
chr2L	10964472	10964833
chr2L	11046714	11046951
chr2L	11317953	11318218
chr2L	11350949	11351188
chr2L	11356160	11356436
chr2L	11356672	11356921
chr2L	11356991	11357307
chr2L	11357346	11357840
chr2L	11358154	11359081
chr2L	11359259	11359792
chr2L	11362540	11363788
chr2L	11380292	11380686
chr2L	11382936	11383426
chr2L	11386149	11386775
chr2L	11394395	11395025
chr2L	11395545	11395767
chr2L	11396089	11396598
chr2L	11399800	11400312
chr2L	11443069	11443435
chr2L	11443684	11443902
chr2L	11444135	11444346
chr2L	11444593	11446904
chr2L	11446997	11448270
chr2L	11448658	11448858
chr2L	11454325	11454526
chr2L	11470206	11470519
chr2L	11475012	11475309
chr2L	11488377	11489053
chr2L	11517007	11517501
chr2L	11756024	11756402
chr2L	11878925	11879156
chr2L	11948544	11948815
chr2L	12006903	12007106
chr2L	12007277	12007846
chr2L	12065878	12066309
chr2L	12066590	12067100
chr2L	12085604	12086234
chr2L	12113348	12113586
chr2L	12114199	12114460
chr2L	12133498	12133844
chr2L	12420115	12420340
chr2L	12424634	12424849
chr2L	12455060	12455345
chr2L	12520286	12520686
chr2L	12574917	12575310
chr2L	12578005	12578904
chr2L	12579060	12579377
chr2L	12580592	12580838
chr2L	12583242	12583453
chr2L	12585163	12585494
chr2L	12586702	12587949
chr2L	12588816	12589392
chr2L	12590152	12590562
chr2L	12590742	12591182
chr2L	12592116	12592344
chr2L	12592966	12593388
chr2L	12595203	12595627
chr2L	12597206	12598066
chr2L	12598330	12598766
chr2L	12600897	12601239
chr2L	12601488	12602295
chr2L	12602443	12603043
chr2L	12608912	12609128
chr2L	12613021	12613443
chr2L	12615778	12616157
chr2L	12616807	12617141
chr2L	12617494	12619089
chr2L	12620614	12620939
chr2L	12634028	12634627
chr2L	12634861	12635348
chr2L	12637223	12637516
chr2L	12640967	12641588
chr2L	12642793	12643023
chr2L	12653910	12654129
chr2L	12655301	12656671
chr2L	12657345	12658073
chr2L	12658701	12658972
chr2L	12678216	12678599
chr2L	12965692	12966111
chr2L	13060009	13060379
chr2L	13332849	13333056
chr2L	13780037	13780262
chr2L	13884247	13884475
chr2L	13905571	13905812
chr2L	14020649	14020902
chr2L	14022400	14022703
chr2L	14024129	14024350
chr2L	14160922	14161161
chr2L	14234545	14234818
chr2L	14252880	14253169
chr2L	14262920	14263227
chr2L	14300742	14301090
chr2L	14348708	14348936
chr2L	14366995	14367226
chr2L	14408611	14408937
chr2L	14409132	14410022
chr2L	14410140	14410867
chr2L	14411201	14411576
chr2L	14415131	14415433
chr2L	14418791	14419078
chr2L	14469505	14469924
chr2L	14472486	14472726
chr2L	14483437	14483723
chr2L	14495025	14495304
chr2L	14499688	14499992
chr2L	14500139	14500371
chr2L	14502323	14502866
chr2L	14503106	14503412
chr2L	14560459	14560663
chr2L	14580904	14581258
chr2L	14598719	14599013
chr2L	14599352	14599811
chr2L	14642199	14642433
chr2L	14706176	14706581
chr2L	14995701	14996045
chr2L	15005566	15005798
chr2L	15035314	15035535
chr2L	15056549	15056760
chr2L	15061518	15061755
chr2L	15062449	15062852
chr2L	15074490	15074865
chr2L	15096802	15097056
chr2L	15101674	15101882
chr2L	15104180	15104555
chr2L	15105444	15106346
chr2L	15106429	15106658
chr2L	15107669	15110644
chr2L	15264580	15264827
chr2L	15272406	15272607
chr2L	15332214	15334288
chr2L	15339512	15339726
chr2L	15341353	15341554
chr2L	15385022	15385501
chr2L	15399723	15399967
chr2L	15407819	15408256
chr2L	15413959	15414203
chr2L	15414271	15414512
chr2L	15425609	15426392
chr2L	16049639	16049848
chr2L	16223807	16224341
chr2L	16406816	16407492
chr2L	16407617	16407984
chr2L	16413633	16413852
chr2L	16413926	16414272
chr2L	16421204	16421515
chr2L	16421822	16422206
chr2L	16422371	16423614
chr2L	16441538	16441861
chr2L	16474110	16475122
chr2L	16476435	16476665
chr2L	16477491	16477970
chr2L	16485299	16487394
chr2L	16487539	16487930
chr2L	16507708	16507909
chr2L	16531779	16532058
chr2L	16532602	16533167
chr2L	16533314	16533766
chr2L	16543288	16543535
chr2L	16587848	16588432
chr2L	16601405	16601629
chr2L	16601689	16602152
chr2L	16602369	16602791
chr2L	16703154	16703410
chr2L	16801842	16802059
chr2L	16816010	16816266
chr2L	16852245	16852491
chr2L	17102348	17102634
chr2L	17260547	17261008
chr2L	17267394	17267794
chr2L	17267909	17268521
chr2L	17368572	17368833
chr2L	17389217	17389507
chr2L	17429730	17430190
chr2L	17431618	17431898
chr2L	17603246	17603530
chr2L	17715335	17715537
chr2L	17778226	17778688
chr2L	17986951	17987598
chr2L	17987660	17988103
chr2L	18012167	18012481
chr2L	18119618	18119832
chr2L	18298071	18298327
chr2L	18394703	18394939
chr2L	18441326	18441635
chr2L	18513452	18513685
chr2L	18517521	18517893
chr2L	18563989	18564282
chr2L	18606723	18606942
chr2L	18733012	18733364
chr2L	18735906	18736134
chr2L	18776609	18776850
chr2L	18782836	18783251
chr2L	18783359	18783750
chr2L	18795674	18796814
chr2L	18865969	18866283
chr2L	18866345	18867069
chr2L	18867405	18868175
chr2L	18868502	18868854
chr2L	18868946	18869803
chr2L	18870077	18870395
chr2L	18871183	18871448
chr2L	18872106	18872652
chr2L	18874600	18874857
chr2L	18875023	18876886
chr2L	18878373	18878778
chr2L	18878992	18879224
chr2L	18879359	18880315
chr2L	18880443	18882353
chr2L	18882548	18883443
chr2L	18883813	18884021
chr2L	18886854	18887452
chr2L	18887602	18888270
chr2L	18889078	18889792
chr2L	18890222	18890497
chr2L	18894843	18895069
chr2L	18898753	18899417
chr2L	18909875	18910077
chr2L	18932634	18933138
chr2L	18934894	18935813
chr2L	18935985	18936628
chr2L	18936717	18937287
chr2L	18947264	18947706
chr2L	18947790	18948107
chr2L	18948342	18948566
chr2L	19363697	19363897
chr2L	19398908	19399206
chr2L	19416977	19417183
chr2L	19479526	19479992
chr2L	19549556	19550024
chr2L	19769740	19770108
chr2L	19817220	19817521
chr2L	19865575	19866132
chr2L	19887463	19887776
chr2L	19935162	19935409
chr2L	19958574	19958844
chr2L	20066199	20066416
chr2L	20104475	20104899
chr2L	20106716	20106933
chr2L	20115810	20116179
chr2L	20117616	20118121
chr2L	20118457	20118812
chr2L	20119556	20119956
chr2L	20120360	20120619
chr2L	20120839	20121295
chr2L	20148318	20148700
chr2L	20174838	20175402
chr2L	20310741	20311334
chr2L	20464441	20464649
chr2L	20769888	20770885
chr2L	20772464	20772691
chr2L	20776554	20777687
chr2L	20777790	20777990
chr2L	20782753	20783614
chr2L	20787319	20787780
chr2L	20835578	20835793
chr2L	21214965	21215379
chr2L	21250448	21250852
chr2L	21683393	21683985
chr2L	21765050	21765331
chr2L	21792547	21792778
chr2L	21792897	21793280
chr2L	21794169	21795965
chr2L	21796174	21797518
chr2L	21797577	21797963
chr2L	21798017	21799016
chr2L	21806420	21806691
chr2L	21807456	21807845
chr2L	21808647	21809441
chr2L	21812659	21812900
chr2L	21814388	21814624
chr2L	21823135	21823393
chr2L	21824991	21825192
chr2L	21825569	21826279
chr2L	21837674	21837977
chr2L	21838167	21838568
chr2L	21839066	21839309
chr2L	21839611	21839924
chr2L	21844003	21844228
chr2L	21846298	21849187
chr2L	21849241	21850263
chr2L	21851072	21852174
chr2L	21853015	21853308
chr2L	21855141	21855454
chr2L	21856824	21857111
chr2L	21857486	21858007
chr2L	21860573	21861075
chr2L	21863416	21864665
chr2L	21865054	21869759
chr2L	21870505	21870714
chr2L	21876941	21877155
chr2L	21878596	21880242
chr2L	21881196	21881818
chr2L	21882757	21884214
chr2L	21884265	21884467
chr2L	21885551	21885890
chr2L	21892846	21893093
chr2L	21898016	21898588
chr2L	21898745	21900098
chr2L	21923446	21924254
chr2L	21924375	21924651
chr2L	21954001	21954301
chr2L	21954396	21954724
chr2L	21993080	21993506
chr2L	21993703	21994116
chr2L	22025397	22025598
chr2L	22747761	22748168
chr2L	22748553	22748755
chr2L	23173019	23173299
chr2L	23173641	23174908
chr2L	23176028	23176615
chr2L	23313311	23313804
chr2L	23372729	23374580
chr2R	1071253	1071605
chr2R	1071795	1072119
chr2R	1243207	1243946
chr2R	1264033	1264537
chr2R	1344400	1344670
chr2R	1344852	1345357
chr2R	1515456	1515696
chr2R	1515793	1516477
chr2R	1521314	1523588
chr2R	1526849	1527286
chr2R	1638126	1638432
chr2R	1919595	1919987
chr2R	2565225	2565633
chr2R	2846572	2846898
chr2R	2848454	2848706
chr2R	3142207	3142449
chr2R	3385038	3385387
chr2R	3492111	3492314
chr2R	3504588	3505194
chr2R	3514620	3515096
chr2R	3515353	3515589
chr2R	3516050	3516456
chr2R	3517664	3517961
chr2R	3518044	3518245
chr2R	3521665	3521975
chr2R	3522110	3522398
chr2R	3522522	3522793
chr2R	3600017	3600963
chr2R	3936431	3936885
chr2R	4012622	4013009
chr2R	4013858	4014232
chr2R	4827372	4827590
chr2R	4945516	4945799
chr2R	4955014	4955292
chr2R	4964242	4964579
chr2R	4974712	4975012
chr2R	4975548	4975853
chr2R	5055572	5055778
chr2R	5094767	5094970
chr2R	5260547	5260853
chr2R	5301386	5301694
chr2R	5693135	5693789
chr2R	5695474	5695733
chr2R	5713567	5713834
chr2R	5726754	5727826
chr2R	5753244	5753526
chr2R	5782188	5782526
chr2R	5782649	5782991
chr2R	6016927	6017145
chr2R	6042525	6042813
chr2R	6089009	6089523
chr2R	6151025	6151562
chr2R	6152556	6152915
chr2R	6153033	6153282
chr2R	6153441	6153762
chr2R	6162337	6162694
chr2R	6165832	6166162
chr2R	6169417	6169708
chr2R	6171399	6171869
chr2R	6178554	6178826
chr2R	6190057	6190529
chr2R	6220313	6220667
chr2R	6494243	6494568
chr2R	6511614	6511983
chr2R	6520767	6521120
chr2R	6529740	6530064
chr2R	6547248	6547906
chr2R	6548874	6549074
chr2R	6574971	6575297
chr2R	6595311	6595780
chr2R	6610214	6610679
chr2R	6612805	6613290
chr2R	6730691	6731047
chr2R	6946742	6947039
chr2R	7070009	7070258
chr2R	7070694	7070977
chr2R	7150410	7150884
chr2R	7317644	7317889
chr2R	7413861	7414243
chr2R	7415179	7415445
chr2R	7453752	7454271
chr2R	7635245	7635471
chr2R	7665615	7666004
chr2R	7723990	7724392
chr2R	7735948	7736172
chr2R	7889867	7890088
chr2R	8014243	8014664
chr2R	8014935	8015245
chr2R	8018361	8019715
chr2R	8020248	8020501
chr2R	8024455	8024672
chr2R	8025094	8025308
chr2R	8025552	8025858
chr2R	8026046	8026258
chr2R	8026501	8026710
chr2R	8027076	8027476
chr2R	8028979	8030337
chr2R	8044854	8045076
chr2R	8048889	8049623
chr2R	8049885	8050086
chr2R	8050345	8050743
chr2R	8050844	8052186
chr2R	8052394	8052896
chr2R	8060643	8060901
chr2R	8231074	8231370
chr2R	8232103	8232526
chr2R	8251556	8251877
chr2R	8326880	8327180
chr2R	8327327	8327693
chr2R	8396612	8396977
chr2R	8572622	8573008
chr2R	8683098	8683299
chr2R	8798161	8798568
chr2R	9064767	9065212
chr2R	9068464	9068745
chr2R	9068988	9069232
chr2R	9193843	9194287
chr2R	9194534	9195521
chr2R	9251946	9252307
chr2R	9274957	9275188
chr2R	9409321	9409919
chr2R	9414201	9414438
chr2R	9541635	9542036
chr2R	9683788	9684034
chr2R	9810721	9810978
chr2R	9942924	9943159
chr2R	9973179	9973404
chr2R	9978786	9979439
chr2R	9987307	9987540
chr2R	9987599	9987988
chr2R	10057630	10058127
chr2R	10078139	10078372
chr2R	10423235	10423669
chr2R	10432444	10432644
chr2R	10618269	10618489
chr2R	10789683	10789995
chr2R	11257989	11258509
chr2R	11258751	11259179
chr2R	11357567	11357802
chr2R	11394184	11394515
chr2R	11397273	11397551
chr2R	11404517	11404861
chr2R	11462489	11462819
chr2R	11463522	11463725
chr2R	11465978	11466431
chr2R	11468131	11468346
chr2R	11469002	11470062
chr2R	11470260	11470674
chr2R	11471229	11471564
chr2R	11471825	11472150
chr2R	11473919	11476202
chr2R	11476268	11476919
chr2R	11477045	11478313
chr2R	11478510	11479308
chr2R	11481952	11482291
chr2R	11482905	11483158
chr2R	11483921	11484656
chr2R	11487979	11488812
chr2R	11489047	11490033
chr2R	11491922	11493107
chr2R	11493301	11494313
chr2R	11494444	11495019
chr2R	11499137	11500226
chr2R	11500705	11500977
chr2R	11501662	11502060
chr2R	11503092	11503830
chr2R	11510431	11510667
chr2R	11511274	11511530
chr2R	11512966	11513966
chr2R	11514426	11514671
chr2R	11514738	11514954
chr2R	11515361	11515805
chr2R	11516022	11516919
chr2R	11519029	11519582
chr2R	11519783	11520009
chr2R	11527320	11530245
chr2R	11530523	11531073
chr2R	11531272	11532261
chr2R	11533095	11533413
chr2R	11533925	11534301
chr2R	11534987	11535729
chr2R	11535964	11537085
chr2R	11537682	11537910
chr2R	11537963	11538297
chr2R	11538504	11540248
chr2R	11540375	11540763
chr2R	11541101	11542710
chr2R	11542885	11543282
chr2R	11543855	11544091
chr2R	11544346	11544573
chr2R	11544701	11544912
chr2R	11549956	11550523
chr2R	11550702	11551107
chr2R	11551980	11552488
chr2R	11553228	11553433
chr2R	11557198	11557784
chr2R	11558175	11558483
chr2R	11560070	11560289
chr2R	11560527	11562622
chr2R	11562951	11563350
chr2R	11563596	11563890
chr2R	11567535	11567779
chr2R	11570246	11570483
chr2R	11570724	11570959
chr2R	11572561	11572827
chr2R	11573062	11573646
chr2R	11575303	11576632
chr2R	11576769	11577325
chr2R	11577810	11578301
chr2R	11582079	11582322
chr2R	11630053	11630269
chr2R	11710234	11710562
chr2R	11756372	11756781
chr2R	11789942	11790285
chr2R	11912633	11913050
chr2R	11939292	11939748
chr2R	12252941	12253175
chr2R	12334137	12334510
chr2R	12409677	12409891
chr2R	12665773	12666107
chr2R	12679537	12679759
chr2R	12780294	12780779
chr2R	12882792	12885519
chr2R	12886102	12887328
chr2R	12888419	12888714
chr2R	12889174	12889388
chr2R	12889591	12889791
chr2R	12893883	12894262
chr2R	12899502	12899896
chr2R	12903683	12905373
chr2R	12905466	12905714
chr2R	12905802	12906010
chr2R	12947740	12948266
chr2R	12952224	12952590
chr2R	12953222	12953465
chr2R	12960921	12961893
chr2R	12961998	12963376
chr2R	12963586	12964300
chr2R	12964724	12965601
chr2R	12965678	12966021
chr2R	12966123	12966650
chr2R	12967389	12967594
chr2R	12967689	12968642
chr2R	12968725	12969063
chr2R	12969203	12969413
chr2R	12969662	12970208
chr2R	12970357	12971389
chr2R	12971519	12972657
chr2R	12972843	12973824
chr2R	12974085	12976690
chr2R	12977024	12982013
chr2R	12982218	12982678
chr2R	12982910	12986670
chr2R	12986768	12988552
chr2R	12988965	12990046
chr2R	12990474	12993443
chr2R	12993564	12998167
chr2R	12998347	12999369
chr2R	12999781	13000292
chr2R	13002895	13003496
chr2R	13003613	13003848
chr2R	13004648	13007631
chr2R	13007728	13008925
chr2R	13009041	13009323
chr2R	13010110	13010623
chr2R	13010964	13013823
chr2R	13014093	13016426
chr2R	13016866	13017790
chr2R	13018003	13020909
chr2R	13021127	13024694
chr2R	13024908	13025983
chr2R	13026347	13027259
chr2R	13027835	13028168
chr2R	13028222	13029046
chr2R	13029140	13030524
chr2R	13030643	13031502
chr2R	13031866	13033513
chr2R	13033702	13034323
chr2R	13034784	13036071
chr2R	13036854	13043011
chr2R	13043180	13043514
chr2R	13055287	13055520
chr2R	13337259	13337508
chr2R	13403736	13403939
chr2R	13430237	13430523
chr2R	13430644	13431422
chr2R	13563343	13563589
chr2R	13564571	13564881
chr2R	13565874	13566169
chr2R	13566537	13567157
chr2R	13924792	13925134
chr2R	13925292	13925597
chr2R	14206660	14206909
chr2R	14207188	14208997
chr2R	14210239	14210763
chr2R	14211192	14211503
chr2R	14212064	14213324
chr2R	14213429	14213858
chr2R	14214686	14215074
chr2R	14332016	14332521
chr2R	14427037	14427273
chr2R	14434263	14434563
chr2R	14440086	14440289
chr2R	14447331	14447575
chr2R	14456023	14456682
chr2R	14456737	14457034
chr2R	14457762	14458894
chr2R	14477491	14477915
chr2R	14624588	14624827
chr2R	14790424	14790967
chr2R	14798863	14799916
chr2R	14799995	14800306
chr2R	14801324	14801533
chr2R	14802820	14803117
chr2R	14804318	14804712
chr2R	14806641	14806989
chr2R	14809189	14809467
chr2R	14810075	14810348
chr2R	14810920	14811290
chr2R	14811870	14812141
chr2R	14813794	14814110
chr2R	14814254	14814800
chr2R	14826689	14826910
chr2R	14827394	14827792
chr2R	14828085	14829818
chr2R	14830202	14830620
chr2R	14830689	14831133
chr2R	14831818	14832107
chr2R	14873765	14874152
chr2R	15010667	15011119
chr2R	15109386	15109780
chr2R	15114412	15114709
chr2R	15145411	15145700
chr2R	15329109	15329586
chr2R	15339528	15339904
chr2R	15485556	15485766
chr2R	15671609	15671812
chr2R	15781164	15781384
chr2R	15821304	15821644
chr2R	15832141	15832565
chr2R	15833962	15834326
chr2R	15834601	15835578
chr2R	15835777	15836112
chr2R	15838986	15839499
chr2R	15843403	15843686
chr2R	15846854	15847310
chr2R	15847959	15848241
chr2R	16135574	16135795
chr2R	16551878	16552220
chr2R	16571685	16571920
chr2R	16660587	16660915
chr2R	16731202	16731411
chr2R	16800109	16800344
chr2R	16869239	16869618
chr2R	16871918	16872179
chr2R	17098480	17098749
chr2R	17391717	17392795
chr2R	17581428	17581680
chr2R	17604144	17604969
chr2R	17639061	17639277
chr2R	17927248	17927489
chr2R	18231082	18231467
chr2R	18242196	18242570
chr2R	18244288	18244532
chr2R	18298198	18298458
chr2R	18400491	18400798
chr2R	18523920	18524131
chr2R	18536314	18537187
chr2R	18541525	18542104
chr2R	18553772	18554010
chr2R	18652597	18653272
chr2R	18673343	18673654
chr2R	18829611	18829817
chr2R	19178558	19178758
chr2R	19179046	19179343
chr2R	19252772	19253145
chr2R	19253556	19254650
chr2R	19254676	19255262
chr2R	19255356	19255576
chr2R	19255689	19256509
chr2R	19260148	19260425
chr2R	19262420	19262772
chr2R	19263784	19264414
chr2R	19265768	19265988
chr2R	19266289	19266624
chr2R	19266801	19269370
chr2R	19269547	19271364
chr2R	19271538	19271901
chr2R	19272877	19273686
chr2R	19273929	19274191
chr2R	19274290	19274611
chr2R	19274716	19276164
chr2R	19623220	19623456
chr2R	19631879	19632255
chr2R	19632895	19633167
chr2R	19715408	19715700
chr2R	19727906	19728456
chr2R	19728663	19729432
chr2R	19802392	19802758
chr2R	19805783	19806081
chr2R	20000188	20000999
chr2R	20106377	20106740
chr2R	20286979	20287235
chr2R	20330689	20330903
chr2R	20697680	20697993
chr2R	20698306	20698644
chr2R	20835891	20836162
chr2R	20836322	20836540
chr2R	20884386	20884854
chr2R	20903378	20903904
chr2R	20905988	20906287
chr2R	20906661	20906868
chr2R	20912452	20912697
chr2R	20913258	20915283
chr2R	20915373	20915760
chr2R	20915983	20917061
chr2R	20935189	20935456
chr2R	20960788	20961749
chr2R	20962076	20962285
chr2R	21161262	21161649
chr2R	21182584	21182997
chr2R	21379305	21379675
chr2R	21497393	21497696
chr2R	21571275	21571544
chr2R	21733973	21734314
chr2R	22136838	22137234
chr2R	22197186	22197429
chr2R	22235034	22235312
chr2R	22236777	22237031
chr2R	22239845	22240113
chr2R	22240682	22244471
chr2R	22257350	22258745
chr2R	22266452	22266735
chr2R	22267925	22268402
chr2R	22268817	22269953
chr2R	22270278	22271216
chr2R	22271378	22271706
chr2R	22273709	22274583
chr2R	22275043	22275483
chr2R	22287361	22287563
chr2R	22514054	22514408
chr2R	22559335	22559539
chr2R	22559763	22560073
chr2R	22592748	22593113
chr2R	22661466	22661692
chr2R	22740369	22740573
chr2R	22860147	22860486
chr2R	22993139	22993340
chr2R	22998882	22999146
chr2R	23042652	23043540
chr2R	23044866	23045067
chr2R	23045953	23046419
chr2R	23052795	23053037
chr2R	23055375	23055610
chr2R	23328209	23328478
chr2R	23425917	23426159
chr2R	23580659	23581220
chr2R	23601742	23602065
chr2R	23614812	23615147
chr2R	23617779	23618304
chr2R	23621308	23621776
chr2R	23626282	23626482
chr2R	23628690	23628906
chr2R	23631598	23633348
chr2R	23633838	23634504
chr2R	23635569	23636794
chr2R	23637327	23638657
chr2R	23643139	23643418
chr2R	23643488	23643732
chr2R	23644194	23644764
chr2R	23645736	23646613
chr2R	23652285	23652605
chr2R	23659116	23659404
chr2R	23666772	23667279
chr2R	23713375	23713577
chr2R	23713632	23713878
chr2R	23839880	23840440
chr2R	24293914	24294220
chr2R	24337603	24337873
chr2R	24342190	24343218
chr2R	24369465	24370474
chr2R	24630905	24631188
chr2R	24684969	24685194
chr2R	25031729	25032484
chr2R	25038303	25038953
chr2R	25042963	25043330
chr2R	25044753	25045122
chr2R	25049333	25049626
chr2R	25049701	25049909
chr2R	25050486	25050699
chr2R	25050757	25050967
chr2R	25051303	25054103
chr2R	25054369	25054607
chr2R	25055552	25055844
chr2R	25055905	25056163
chr2R	25056291	25056668
chr2R	25059455	25059906
chr2R	25060159	25060532
chr2R	25060766	25062892
chr2R	25071833	25072343
chr2R	25075733	25077192
chr2R	25084103	25085075
chr2R	25085411	25085756
chr2R	25099543	25099807
chr2R	25103889	25104091
chr2R	25108991	25109203
chr2R	25109489	25110246
chr2R	25113292	25113534
chr2R	25114095	25115955
chr2R	25141207	25141440
chr2R	25166926	25168119
chr2R	25182841	25183465
chr2R	25188775	25189005
chr2R	25191085	25191404
chr2R	25192243	25192620
chr2R	25192726	25193144
chr2R	25194947	25195319
chr2R	25197374	25197736
chr2R	25200007	25200213
chr2R	25200419	25200742
chr2R	25202691	25203119
chr2R	25203816	25206927
chr2R	25207209	25207822
chr2R	25208581	25208846
chr2R	25209806	25210054
chr2R	25210327	25210695
chr2R	25211010	25211342
chr2R	25211522	25212136
chr2R	25213702	25216924
chr2R	25217088	25217413
chr2R	25217676	25218540
chr2R	25218959	25219188
chr2R	25219436	25220275
chr2R	25221423	25222133
chr2R	25222358	25223472
chr2R	25223732	25223994
chr2R	25224438	25224689
chr2R	25224876	25227167
chr2R	25228710	25228945
chr2R	25231177	25231391
chr2R	25231766	25232340
chr2R	25232925	25233669
chr2R	25236149	25236437
chr2R	25237298	25237810
chr2R	25239698	25239901
chr2R	25240616	25240816
chr2R	25241488	25243845
chr2R	25243928	25245814
chr2R	25246066	25251181
chr2R	25251400	25252154
chr2R	25252356	25252806
chr2R	25268257	25268465
chr2R	25285854	25286408
chr3L	19743	21109
chr3L	31008	31377
chr3L	371286	371584
chr3L	372919	373139
chr3L	377229	378783
chr3L	378872	379172
chr3L	380580	380895
chr3L	381072	381636
chr3L	389108	389554
chr3L	391294	391510
chr3L	392535	393197
chr3L	409934	410200
chr3L	426254	426478
chr3L	430826	431029
chr3L	431259	433537
chr3L	433616	434093
chr3L	441559	441780
chr3L	769236	769692
chr3L	968229	968514
chr3L	1098614	1098958
chr3L	1102234	1103073
chr3L	1177001	1177579
chr3L	1177828	1179128
chr3L	1188865	1189074
chr3L	1206736	1207004
chr3L	1208232	1208557
chr3L	1256347	1256599
chr3L	1265598	1265950
chr3L	1313562	1313772
chr3L	1364298	1364986
chr3L	1366463	1367253
chr3L	1368389	1368764
chr3L	1370098	1370340
chr3L	1401235	1401892
chr3L	1442773	1443322
chr3L	1457585	1457992
chr3L	1463417	1464068
chr3L	1488533	1488921
chr3L	1592969	1593251
chr3L	1831917	1832122
chr3L	1936644	1936960
chr3L	1937169	1937628
chr3L	1971208	1971437
chr3L	2151496	2151758
chr3L	2163751	2163986
chr3L	2164038	2164312
chr3L	2243867	2244448
chr3L	2387845	2388144
chr3L	2411895	2412220
chr3L	2466493	2467121
chr3L	2531351	2531725
chr3L	2851818	2852145
chr3L	3096162	3096617
chr3L	3121935	3122139
chr3L	3267259	3267465
chr3L	3288522	3288742
chr3L	3385062	3385372
chr3L	3420295	3420539
chr3L	3551595	3551852
chr3L	3623702	3623983
chr3L	3624470	3627176
chr3L	3632899	3633292
chr3L	3634347	3634571
chr3L	3844173	3844856
chr3L	3845109	3846772
chr3L	3867224	3867555
chr3L	3868272	3868590
chr3L	3876603	3877363
chr3L	3878574	3879521
chr3L	3930957	3931293
chr3L	4092774	4093055
chr3L	4160751	4161163
chr3L	4169902	4170144
chr3L	4233655	4233894
chr3L	4384338	4384634
chr3L	4532140	4532361
chr3L	4553399	4553770
chr3L	4554263	4554552
chr3L	4805782	4806075
chr3L	4840620	4840874
chr3L	5249078	5249451
chr3L	5341990	5342221
chr3L	5342826	5343279
chr3L	5355212	5355454
chr3L	5356683	5356907
chr3L	5512008	5512348
chr3L	5634357	5634574
chr3L	5845439	5845893
chr3L	5869697	5869922
chr3L	5891188	5891419
chr3L	5950609	5950850
chr3L	5966866	5967133
chr3L	6110762	6111412
chr3L	6129584	6129992
chr3L	6217572	6218220
chr3L	6218483	6218995
chr3L	6234338	6234549
chr3L	6249849	6250321
chr3L	6256533	6256794
chr3L	6262605	6262834
chr3L	6264524	6264763
chr3L	6605979	6606224
chr3L	6689016	6689269
chr3L	6774228	6774538
chr3L	6776629	6776925
chr3L	6787812	6788446
chr3L	6788797	6789058
chr3L	6789359	6790707
chr3L	6793658	6794031
chr3L	6794746	6795127
chr3L	6899109	6899584
chr3L	6901905	6902417
chr3L	6903069	6903490
chr3L	6903664	6904568
chr3L	6904795	6905230
chr3L	6906651	6907165
chr3L	6988919	6989205
chr3L	6989419	6989673
chr3L	7510454	7510665
chr3L	7528243	7528545
chr3L	7639511	7639815
chr3L	7809632	7809889
chr3L	7811731	7811956
chr3L	7813508	7813809
chr3L	7815216	7815504
chr3L	7855456	7855790
chr3L	7867450	7867777
chr3L	7868832	7869254
chr3L	7942838	7943074
chr3L	7946574	7946991
chr3L	7947264	7948388
chr3L	7952574	7952964
chr3L	7968715	7968962
chr3L	8012135	8012374
chr3L	8065611	8066255
chr3L	8077237	8077633
chr3L	8081637	8082206
chr3L	8160140	8160357
chr3L	8329079	8329372
chr3L	8518708	8519073
chr3L	8528603	8528873
chr3L	8538509	8538720
chr3L	8628020	8628283
chr3L	8646886	8647111
chr3L	8651921	8652187
chr3L	8748930	8749196
chr3L	8765784	8766609
chr3L	8827313	8827677
chr3L	8891119	8891447
chr3L	9002398	9002694
chr3L	9003280	9003616
chr3L	9003701	9004064
chr3L	9004380	9009033
chr3L	9010165	9010371
chr3L	9012377	9012633
chr3L	9013969	9014262
chr3L	9014360	9014942
chr3L	9015209	9016176
chr3L	9016440	9016671
chr3L	9016880	9017311
chr3L	9017446	9020498
chr3L	9020926	9021199
chr3L	9024709	9025430
chr3L	9025533	9025754
chr3L	9025850	9026148
chr3L	9026300	9026738
chr3L	9026929	9027356
chr3L	9028359	9028649
chr3L	9032799	9033668
chr3L	9033761	9035321
chr3L	9035532	9036537
chr3L	9036961	9037624
chr3L	9037855	9039230
chr3L	9039415	9040034
chr3L	9040290	9042864
chr3L	9042925	9043217
chr3L	9043432	9044173
chr3L	9044679	9045786
chr3L	9045964	9046800
chr3L	9047268	9047560
chr3L	9501373	9501623
chr3L	9571651	9571908
chr3L	10246390	10246683
chr3L	10271694	10272112
chr3L	10321849	10322053
chr3L	10363894	10364187
chr3L	10427407	10427624
chr3L	10508054	10508296
chr3L	10696611	10697051
chr3L	10698165	10698668
chr3L	10712047	10712457
chr3L	10737051	10737442
chr3L	10752786	10753115
chr3L	10976278	10976504
chr3L	10977767	10977989
chr3L	10993497	10993704
chr3L	11010124	11011200
chr3L	11033063	11033438
chr3L	11135885	11136193
chr3L	11256150	11256509
chr3L	11498471	11498700
chr3L	11523358	11523618
chr3L	11553128	11553335
chr3L	11631282	11631506
chr3L	11918309	11918579
chr3L	11927159	11927648
chr3L	11927758	11927984
chr3L	12096481	12096826
chr3L	12111018	12111920
chr3L	12193575	12193857
chr3L	12328752	12329081
chr3L	12420870	12421134
chr3L	12422111	12422470
chr3L	12433490	12435063
chr3L	12435216	12435894
chr3L	12436638	12437305
chr3L	12437468	12438136
chr3L	12443885	12444124
chr3L	12447070	12447322
chr3L	12447378	12447592
chr3L	12456505	12456943
chr3L	12467247	12468849
chr3L	12469067	12469385
chr3L	12469578	12469958
chr3L	12543275	12543554
chr3L	12573106	12573362
chr3L	12573514	12573744
chr3L	12576907	12577919
chr3L	12578664	12579321
chr3L	12579618	12581293
chr3L	12585078	12585376
chr3L	12590124	12591224
chr3L	12602741	12602969
chr3L	12607277	12607585
chr3L	12611430	12612284
chr3L	12622147	12622385
chr3L	12627256	12628562
chr3L	12631504	12631735
chr3L	12643532	12644530
chr3L	12644705	12645174
chr3L	12646237	12646454
chr3L	12654177	12654425
chr3L	12689858	12691389
chr3L	12715816	12716111
chr3L	12730565	12730906
chr3L	12790082	12790340
chr3L	12791071	12791455
chr3L	12792768	12793033
chr3L	12815721	12816045
chr3L	12861537	12861844
chr3L	13022617	13022864
chr3L	13228398	13228772
chr3L	13301839	13302164
chr3L	13400734	13401886
chr3L	13402893	13403239
chr3L	13403386	13403963
chr3L	13404238	13404442
chr3L	13406726	13406926
chr3L	13408394	13408768
chr3L	13409963	13410169
chr3L	13411076	13411311
chr3L	13432850	13433182
chr3L	13433568	13433904
chr3L	13450569	13450798
chr3L	13860043	13860344
chr3L	13939136	13939460
chr3L	14109752	14109971
chr3L	14111421	14111836
chr3L	14118833	14119278
chr3L	14122071	14122484
chr3L	14128071	14128300
chr3L	14129201	14129679
chr3L	14129744	14130326
chr3L	14131085	14132297
chr3L	14132538	14133360
chr3L	14133520	14133804
chr3L	14135298	14135777
chr3L	14141776	14142125
chr3L	14145182	14145734
chr3L	14145914	14146457
chr3L	14150240	14150746
chr3L	14151235	14151487
chr3L	14157016	14157524
chr3L	14159123	14159323
chr3L	14159797	14160578
chr3L	14161019	14161378
chr3L	14172793	14173042
chr3L	14177158	14178591
chr3L	14178934	14179376
chr3L	14179885	14180101
chr3L	14189483	14189751
chr3L	14205184	14205489
chr3L	14253250	14253875
chr3L	14272135	14272356
chr3L	14272807	14273268
chr3L	14427191	14427749
chr3L	14448451	14448686
chr3L	14476397	14477015
chr3L	14513229	14513455
chr3L	14558034	14558234
chr3L	14573192	14573499
chr3L	14574870	14575100
chr3L	14577264	14577951
chr3L	14578097	14578546
chr3L	14578872	14579558
chr3L	14579937	14580205
chr3L	14591850	14592065
chr3L	14594016	14594457
chr3L	14596505	14597331
chr3L	14599355	14600113
chr3L	14600384	14601091
chr3L	14601512	14601883
chr3L	14602016	14602505
chr3L	14603176	14603528
chr3L	14611657	14611953
chr3L	14613319	14613634
chr3L	14621476	14621849
chr3L	14634017	14634387
chr3L	14634748	14635198
chr3L	14671628	14671830
chr3L	14706699	14706939
chr3L	14775976	14776233
chr3L	14781215	14781466
chr3L	14942869	14943094
chr3L	15043977	15044324
chr3L	15048165	15048487
chr3L	15079287	15079626
chr3L	15208825	15209027
chr3L	15234487	15234749
chr3L	15267790	15268313
chr3L	15808626	15808928
chr3L	15837342	15837620
chr3L	15924980	15925185
chr3L	16050975	16051294
chr3L	16139251	16139455
chr3L	16381485	16381823
chr3L	16470104	16470376
chr3L	16495142	16495556
chr3L	16875555	16875868
chr3L	16884199	16884419
chr3L	16890991	16891311
chr3L	17487543	17487836
chr3L	17570353	17570596
chr3L	17596845	17597289
chr3L	17669616	17669820
chr3L	17878818	17879267
chr3L	17962275	17962506
chr3L	18057095	18057298
chr3L	18088102	18088364
chr3L	18139296	18139535
chr3L	18167231	18167491
chr3L	18185418	18186483
chr3L	18186837	18187157
chr3L	18187496	18187770
chr3L	18190690	18191215
chr3L	18205622	18205868
chr3L	18214011	18214236
chr3L	18221252	18221781
chr3L	18233293	18233527
chr3L	18397784	18397986
chr3L	18398191	18398798
chr3L	18399402	18399602
chr3L	18399875	18401262
chr3L	18401830	18402089
chr3L	18402402	18402647
chr3L	18460375	18460654
chr3L	18618141	18618544
chr3L	18640734	18640978
chr3L	18667179	18667428
chr3L	18840323	18840587
chr3L	18848474	18848746
chr3L	18854550	18854859
chr3L	18866006	18866261
chr3L	18890923	18891360
chr3L	18949145	18949399
chr3L	19140233	19140887
chr3L	19349812	19350030
chr3L	19483057	19483287
chr3L	19516625	19516866
chr3L	19598713	19598921
chr3L	19650651	19650913
chr3L	19656269	19656483
chr3L	19661261	19661682
chr3L	19661907	19662268
chr3L	19662391	19662600
chr3L	19662952	19664444
chr3L	19664545	19665618
chr3L	19665865	19666065
chr3L	19666735	19667184
chr3L	19673374	19673878
chr3L	19675871	19676128
chr3L	19676354	19676561
chr3L	19681836	19682154
chr3L	19682490	19684595
chr3L	19687232	19687719
chr3L	20097354	20097604
chr3L	20540166	20540667
chr3L	20540823	20541057
chr3L	20541605	20541906
chr3L	20548866	20549119
chr3L	20549181	20549822
chr3L	20606663	20606870
chr3L	20614737	20615132
chr3L	20619026	20619436
chr3L	20619827	20620028
chr3L	20620179	20622710
chr3L	20622949	20623256
chr3L	20624035	20624741
chr3L	20624849	20625268
chr3L	20649250	20649962
chr3L	20656623	20657247
chr3L	20688450	20688931
chr3L	20692481	20692874
chr3L	20694844	20696191
chr3L	20696601	20696947
chr3L	20711439	20711799
chr3L	20730281	20731037
chr3L	20792635	20793114
chr3L	20796791	20797052
chr3L	20823281	20823777
chr3L	21049681	21049945
chr3L	21058640	21058971
chr3L	21065321	21065763
chr3L	21067738	21068079
chr3L	21239836	21240525
chr3L	21381811	21382038
chr3L	21382291	21382685
chr3L	21458589	21459024
chr3L	21459250	21459738
chr3L	21459989	21461805
chr3L	21461880	21462111
chr3L	21466228	21466439
chr3L	21476270	21477231
chr3L	21477876	21478152
chr3L	21479161	21480193
chr3L	21482781	21482996
chr3L	21483110	21483381
chr3L	21483548	21484547
chr3L	21484954	21485196
chr3L	21581728	21582086
chr3L	21582312	21582563
chr3L	21584631	21585079
chr3L	21604291	21604717
chr3L	21652856	21653122
chr3L	21701025	21701362
chr3L	21800392	21800614
chr3L	21807744	21808455
chr3L	21808513	21809113
chr3L	21930272	21930568
chr3L	21953108	21953369
chr3L	22132658	22133112
chr3L	22134572	22134840
chr3L	22351585	22351828
chr3L	22408282	22408519
chr3L	22642585	22642887
chr3L	22724225	22724709
chr3L	22733616	22733997
chr3L	22843109	22843362
chr3L	22940344	22940544
chr3L	22982128	22982395
chr3L	23125786	23126138
chr3L	23696122	23696555
chr3L	24535993	24536327
chr3L	24635196	24635401
chr3L	24720904	24721197
chr3L	24721374	24721619
chr3L	24722159	24722563
chr3L	24722973	24724462
chr3L	24725590	24726312
chr3L	24733852	24734316
chr3L	24749396	24749619
chr3L	24763618	24763907
chr3L	24976037	24976345
chr3L	25108804	25109071
chr3L	25115792	25116242
chr3L	25120476	25121160
chr3L	25121223	25121485
chr3L	25709606	25709834
chr3L	25963232	25963530
chr3L	26009162	26009670
chr3L	26012555	26012787
chr3L	26013658	26014414
chr3L	26371669	26371873
chr3L	27076030	27076473
chr3L	27083513	27084145
chr3L	27136324	27136863
chr3L	27266964	27267744
chr3L	27279108	27279473
chr3L	27334694	27334911
chr3L	27670851	27671198
chr3L	27858226	27858473
chr3L	27859303	27859659
chr3L	28012384	28012927
chr3L	28091107	28091730
chr3R	93104	93359
chr3R	1441254	1441838
chr3R	1620123	1620648
chr3R	2548531	2548900
chr3R	3374233	3374463
chr3R	3586939	3587230
chr3R	3622947	3623388
chr3R	3734049	3734296
chr3R	3734614	3735231
chr3R	3750140	3750520
chr3R	3786543	3787069
chr3R	3789570	3790261
chr3R	3846500	3847237
chr3R	4052804	4053056
chr3R	4069781	4069985
chr3R	4077789	4078042
chr3R	4081670	4082134
chr3R	4127538	4127878
chr3R	4130939	4131346
chr3R	4170071	4170291
chr3R	4822325	4822562
chr3R	4822712	4822916
chr3R	4824464	4824664
chr3R	4826328	4826792
chr3R	4827672	4827910
chr3R	4828096	4828532
chr3R	4832608	4832827
chr3R	4833629	4834215
chr3R	4834286	4836206
chr3R	4836360	4836596
chr3R	4836800	4837669
chr3R	4837841	4839200
chr3R	4839422	4839677
chr3R	4839746	4840056
chr3R	4840278	4840582
chr3R	4841161	4842196
chr3R	4843636	4844303
chr3R	4849754	4850464
chr3R	4866847	4867113
chr3R	4870349	4870660
chr3R	4871095	4871475
chr3R	4871602	4872451
chr3R	4873216	4874308
chr3R	4881436	4881746
chr3R	4882497	4885467
chr3R	4885804	4886155
chr3R	4895503	4895787
chr3R	4895867	4896150
chr3R	4898067	4898305
chr3R	4898679	4898984
chr3R	4899505	4900437
chr3R	4900612	4900860
chr3R	4901122	4902256
chr3R	4962696	4962981
chr3R	4969310	4969540
chr3R	4970574	4971255
chr3R	5126925	5127259
chr3R	5299077	5299350
chr3R	5323765	5324203
chr3R	5508298	5508660
chr3R	5778830	5779071
chr3R	6124384	6124690
chr3R	6149719	6150064
chr3R	6170729	6171109
chr3R	6238996	6239353
chr3R	6254506	6254820
chr3R	6646648	6647024
chr3R	6660949	6661276
chr3R	6663266	6663509
chr3R	6673351	6673554
chr3R	6674228	6674663
chr3R	6674781	6675444
chr3R	6675607	6676396
chr3R	6678131	6679689
chr3R	6680053	6680585
chr3R	6681341	6681575
chr3R	6681991	6682437
chr3R	6682714	6684203
chr3R	6699616	6700543
chr3R	6706413	6706650
chr3R	6708882	6709199
chr3R	6725365	6727222
chr3R	6728620	6728957
chr3R	6736187	6736436
chr3R	6736754	6736987
chr3R	6739433	6739707
chr3R	6739965	6740213
chr3R	6740988	6743590
chr3R	6744033	6744328
chr3R	6744631	6745468
chr3R	6745847	6746280
chr3R	6748332	6748632
chr3R	6749008	6749611
chr3R	6759483	6759913
chr3R	6762197	6762483
chr3R	6766311	6766628
chr3R	6768290	6768573
chr3R	6779943	6780492
chr3R	6780725	6781127
chr3R	6781409	6781654
chr3R	6781726	6781985
chr3R	6782655	6782916
chr3R	6787514	6787959
chr3R	6788025	6788352
chr3R	6789140	6789476
chr3R	6789548	6789800
chr3R	6789959	6790301
chr3R	6790581	6792570
chr3R	6792643	6793147
chr3R	6793391	6793693
chr3R	6793899	6794332
chr3R	6794544	6795110
chr3R	6795815	6796017
chr3R	6797013	6797474
chr3R	6797928	6798154
chr3R	6801923	6802194
chr3R	6803252	6803456
chr3R	6806640	6807077
chr3R	6810645	6810977
chr3R	6811714	6812199
chr3R	6812284	6814095
chr3R	6814547	6814838
chr3R	6818008	6818209
chr3R	6818800	6819981
chr3R	6822955	6823467
chr3R	6823640	6823899
chr3R	6824139	6824518
chr3R	6831874	6832278
chr3R	6832346	6832762
chr3R	6832897	6834189
chr3R	6837768	6838305
chr3R	6838978	6839201
chr3R	6839472	6839712
chr3R	6844396	6844902
chr3R	6845697	6846300
chr3R	6846410	6846671
chr3R	6846890	6847377
chr3R	6847802	6850854
chr3R	6851267	6851717
chr3R	6851978	6852195
chr3R	6852395	6852610
chr3R	6854266	6854752
chr3R	6870828	6871243
chr3R	6871325	6871539
chr3R	6872296	6872605
chr3R	6881525	6881750
chr3R	6882856	6883065
chr3R	6884464	6884691
chr3R	6886144	6886386
chr3R	6888011	6888241
chr3R	6888541	6888795
chr3R	6889917	6890202
chr3R	6890434	6891014
chr3R	6891073	6891542
chr3R	6891599	6894960
chr3R	6895057	6896111
chr3R	6896609	6897075
chr3R	6897183	6897651
chr3R	6897990	6899033
chr3R	6899174	6905730
chr3R	6905984	6906979
chr3R	6907663	6907932
chr3R	6908075	6908705
chr3R	6910195	6910553
chr3R	6912025	6913798
chr3R	6914110	6914739
chr3R	6915276	6915480
chr3R	6919032	6919234
chr3R	6921086	6921323
chr3R	6922169	6922817
chr3R	6923002	6924079
chr3R	6924269	6924501
chr3R	6924707	6925046
chr3R	6929715	6930023
chr3R	6930180	6931319
chr3R	6932735	6933167
chr3R	6933948	6934193
chr3R	6934357	6934558
chr3R	6958672	6958919
chr3R	6965371	6966036
chr3R	6966423	6967396
chr3R	6967628	6967923
chr3R	6968019	6968388
chr3R	6969642	6969909
chr3R	6970048	6970327
chr3R	6970610	6970897
chr3R	6973228	6973744
chr3R	6977148	6977353
chr3R	6977499	6977729
chr3R	6991517	6992451
chr3R	6992742	6993254
chr3R	6993720	6994097
chr3R	6994203	6994415
chr3R	6995891	6996132
chr3R	6996185	6996957
chr3R	6997419	6997639
chr3R	6998125	6998553
chr3R	6999186	6999815
chr3R	6999963	7001545
chr3R	7001634	7001915
chr3R	7001976	7002535
chr3R	7002718	7002976
chr3R	7003032	7003292
chr3R	7003558	7004041
chr3R	7004345	7004713
chr3R	7006004	7006535
chr3R	7032863	7033393
chr3R	7034031	7034238
chr3R	7034435	7035129
chr3R	7035202	7035517
chr3R	7036237	7036499
chr3R	7036780	7038155
chr3R	7038540	7038805
chr3R	7039233	7039923
chr3R	7040419	7040805
chr3R	7041207	7041511
chr3R	7060929	7061819
chr3R	7062873	7063668
chr3R	7063808	7064117
chr3R	7109834	7110065
chr3R	7129661	7129999
chr3R	7130855	7131265
chr3R	7159386	7159811
chr3R	7199903	7200243
chr3R	7265604	7266091
chr3R	7291001	7291440
chr3R	7291581	7291842
chr3R	7305983	7307639
chr3R	7307789	7308564
chr3R	7308956	7311618
chr3R	7312207	7313850
chr3R	7319511	7319930
chr3R	7322519	7323014
chr3R	7326031	7326291
chr3R	7333013	7333717
chr3R	7336300	7336593
chr3R	7344452	7344653
chr3R	7346408	7346855
chr3R	7471983	7472318
chr3R	7475748	7476146
chr3R	7508470	7508690
chr3R	7644453	7644815
chr3R	7760871	7761145
chr3R	7779643	7780068
chr3R	7934695	7935609
chr3R	7935688	7937696
chr3R	7938281	7939380
chr3R	7940240	7940507
chr3R	7941672	7941872
chr3R	7949300	7949665
chr3R	7949956	7950501
chr3R	7953366	7953658
chr3R	7954731	7954931
chr3R	7958275	7958501
chr3R	7961162	7961705
chr3R	7962364	7964125
chr3R	7964488	7965372
chr3R	7966014	7966220
chr3R	7966474	7967582
chr3R	7967697	7968233
chr3R	7981465	7981711
chr3R	8134223	8135477
chr3R	8136245	8136445
chr3R	8139295	8140325
chr3R	8140905	8141217
chr3R	8141950	8142269
chr3R	8148410	8148644
[truncated: 1,187 more rows]
