# Supplementary material for: Ultra-long-range interactions between active regulatory elements
Source: Genome Res. 2023 Aug;33(8):1269–83. doi: 10.1101/gr.277567.122 (PMC10547262; doi:10.1101/gr.277567.122)
Supplement: Supplement 11 [file Supplemental_Code.zip › Supplemental_Code/Peaks/dm6/Loubiere_RNAseq_quartile_1_dm6.bed]

chr2R	24390294	24390295
chr3L	4429349	4429350
chr3R	24485428	24485429
chr3L	21985210	21985211
chr3R	15439969	15439970
chr2L	14615552	14615553
chr2R	17124764	17124765
chr2R	17120303	17120304
chr2L	18078269	18078270
chr3R	25245109	25245110
chr3R	6759466	6759467
chr2R	23538499	23538500
chr3R	30697138	30697139
chr3R	30210874	30210875
chr3R	30212156	30212157
chr3R	30213797	30213798
chr3R	30216484	30216485
chr3R	18705501	18705502
chr2R	7785067	7785068
chr2L	16790721	16790722
chrX	7873222	7873223
chr2L	790798	790799
chr2R	6781491	6781492
chr3R	4190260	4190261
chr3R	21237177	21237178
chr3L	12188818	12188819
chr2R	9906294	9906295
chrX	2724286	2724287
chr2L	19464267	19464268
chr3L	15509445	15509446
chr3L	14803360	14803361
chr3L	17823333	17823334
chr2L	1518148	1518149
chr3R	8697822	8697823
chr3L	13974061	13974062
chr3R	13044759	13044760
chr3L	9372722	9372723
chr3R	30038728	30038729
chr2R	8691448	8691449
chr2R	14807061	14807062
chr2L	14359252	14359253
chr3L	6128807	6128808
chr2R	8431243	8431244
chr2R	8434785	8434786
chr2R	8435310	8435311
chr2R	8437647	8437648
chrX	409721	409722
chr2R	8451904	8451905
chr3R	26014721	26014722
chr3R	26875852	26875853
chr3L	21406738	21406739
chr3R	13828008	13828009
chr3R	23718357	23718358
chr3L	6603366	6603367
chrX	3242412	3242413
chr2L	18081628	18081629
chr3R	19888206	19888207
chr3R	19157238	19157239
chr2R	23275536	23275537
chr3R	19659748	19659749
chr3R	8935126	8935127
chrX	8489535	8489536
chr3R	13612433	13612434
chrX	3249289	3249290
chr2L	12085827	12085828
chr3R	18899423	18899424
chr3L	16862517	16862518
chr3R	29926189	29926190
chr2L	15478260	15478261
chr3R	13042770	13042771
chr3L	5592571	5592572
chr2R	12570367	12570368
chrX	6365708	6365709
chrX	5680617	5680618
chr3R	29920289	29920290
chr2R	11345119	11345120
chrX	11988948	11988949
chr3R	9410282	9410283
chr2L	13411631	13411632
chrX	10053811	10053812
chrX	13759546	13759547
chr3L	15509061	15509062
chr3R	28292798	28292799
chr3L	15519592	15519593
chr2L	12657165	12657166
chr2R	17633516	17633517
chr3L	1207371	1207372
chr3L	1211196	1211197
chr3L	1212827	1212828
chr3L	1218696	1218697
chr3L	1227747	1227748
chr3L	1195302	1195303
chr3L	4088744	4088745
chr3R	17014576	17014577
chr3L	15649936	15649937
chr3L	15652537	15652538
chr3L	6624032	6624033
chr3R	29969447	29969448
chrX	14193214	14193215
chrX	1322513	1322514
chr3R	6686728	6686729
chr3R	6690239	6690240
chr3R	6691758	6691759
chr3R	6692732	6692733
chr3R	6696271	6696272
chr3R	6702877	6702878
chr3R	26996980	26996981
chr3L	4018878	4018879
chr2R	22868159	22868160
chrX	5964247	5964248
chr2L	19700968	19700969
chr2R	9753697	9753698
chr3L	6097617	6097618
chr2L	11944129	11944130
chrX	2162180	2162181
chr2L	3109672	3109673
chr2R	20960909	20960910
chrX	469335	469336
chr3R	12375733	12375734
chr3R	12377128	12377129
chr3R	12378500	12378501
chr3R	12380008	12380009
chr2R	16119793	16119794
chr2L	19185726	19185727
chr2R	14246966	14246967
chrX	3240571	3240572
chr3L	3466428	3466429
chr2R	11346325	11346326
chr3L	7131863	7131864
chr2R	14745961	14745962
chr3R	5523328	5523329
chr2R	11346066	11346067
chr3L	8413012	8413013
chr2L	728362	728363
chr3R	12232729	12232730
chrX	2681723	2681724
chrX	4647414	4647415
chrX	20419613	20419614
chr3R	7251957	7251958
chr3L	17023741	17023742
chr2L	18359028	18359029
chr3L	10267111	10267112
chr3R	24341551	24341552
chr3R	14214810	14214811
chr3L	16354297	16354298
chr2R	16774246	16774247
chrX	437448	437449
chr2R	14747362	14747363
chr3R	9638182	9638183
chr2R	8004824	8004825
chr2L	576896	576897
chr2R	5070210	5070211
chr2L	16049965	16049966
chr3L	1647869	1647870
chr3R	14314854	14314855
chr2R	14881372	14881373
chr2R	14889010	14889011
chr2R	14871366	14871367
chr2L	19967685	19967686
chr2L	11171665	11171666
chrX	8470888	8470889
chrX	8473837	8473838
chr2R	15408846	15408847
chrX	1031496	1031497
chr3R	22586625	22586626
chr2R	11356720	11356721
chr3R	30894038	30894039
chr3L	7496197	7496198
chrX	2179007	2179008
chr2R	7129808	7129809
chrX	16664455	16664456
chr2L	5925937	5925938
chrX	8367169	8367170
chr2R	20903414	20903415
chr3L	17359682	17359683
chr3R	7541810	7541811
chr3R	7528777	7528778
chr2R	16750335	16750336
chr3L	3816354	3816355
chr3L	19052026	19052027
chr3R	24765071	24765072
chr3R	7369305	7369306
chr3R	7530241	7530242
chr3L	18304417	18304418
chr2R	11318676	11318677
chr2R	22330200	22330201
chr3R	31048929	31048930
chr3R	17725777	17725778
chr2L	19417447	19417448
chr2L	21589423	21589424
chr2L	5346200	5346201
chrX	10891250	10891251
chr2R	13434207	13434208
chr3R	15483158	15483159
chr2L	14381172	14381173
chr3L	19606090	19606091
chr3R	4878533	4878534
chr2L	4120343	4120344
chr3R	16267012	16267013
chr2L	5559342	5559343
chr2R	16652699	16652700
chr3L	2739750	2739751
chr3L	6133593	6133594
chr3L	6135274	6135275
chr3L	6138118	6138119
chr3L	6149548	6149549
chr3L	6151304	6151305
chr2L	4955144	4955145
chr3R	16583663	16583664
chr2R	2968052	2968053
chr3R	30912754	30912755
chrX	3793223	3793224
chrX	8455069	8455070
chr3R	10876384	10876385
chr2R	21067087	21067088
chr2R	17757405	17757406
chr3L	7775603	7775604
chr2L	21331756	21331757
chr3R	26456141	26456142
chr3L	17549127	17549128
chr3R	13371904	13371905
chr2L	10701544	10701545
chrX	2259863	2259864
chrX	2203866	2203867
chr3L	6606032	6606033
chrX	21363028	21363029
chr3R	7052335	7052336
chr2L	10709453	10709454
chr3R	19730715	19730716
chrX	2707427	2707428
chrX	2708684	2708685
chrX	1472522	1472523
chrX	1754065	1754066
chr2R	21882533	21882534
chr2R	18386602	18386603
chr2L	6716186	6716187
chrX	4643987	4643988
chrX	803470	803471
chrX	2927258	2927259
chrX	2937027	2937028
chr3R	19212154	19212155
chr2L	289144	289145
chr3L	15043924	15043925
chrX	126714	126715
chrX	2682932	2682933
chr3L	16573334	16573335
chr2R	20289545	20289546
chr2L	1344400	1344401
chrX	19812729	19812730
chr2L	21206493	21206494
chrX	11169058	11169059
chr3R	11170246	11170247
chr2R	11250368	11250369
chr2L	2654049	2654050
chr2L	2054589	2054590
chr2L	1522697	1522698
chr2L	1520491	1520492
chr3R	7054586	7054587
chr2R	16845038	16845039
chr2L	6225048	6225049
chr2L	20374104	20374105
chr2L	13435622	13435623
chrX	804921	804922
chr2L	18826770	18826771
chr2R	21214972	21214973
chr3R	16609220	16609221
chr3L	20792777	20792778
chr3R	25340252	25340253
chr3R	27652760	27652761
chr2L	4388327	4388328
chr3R	16604861	16604862
chr3R	14226762	14226763
chr3R	11161207	11161208
chr2L	13236494	13236495
chr2R	7998278	7998279
chr3R	12526188	12526189
chr3L	8109132	8109133
chr3R	16501050	16501051
chr2R	12055089	12055090
chr2R	17719346	17719347
chr2L	13597186	13597187
chr2L	15247714	15247715
chr2L	15630002	15630003
	0	1
chr2L	16303264	16303265
chr2L	14109447	14109448
chr2L	14338240	14338241
chr2L	13847925	13847926
chr2L	13846752	13846753
chr2R	8089482	8089483
chr2R	8087396	8087397
chr3L	1477619	1477620
chr2L	19010866	19010867
chr2L	2290738	2290739
chr3L	11966131	11966132
chr2L	16000291	16000292
chr2L	15962435	15962436
chr3L	11473291	11473292
chr2R	18911895	18911896
chr2L	13723642	13723643
chr2L	14796642	14796643
chr2L	14425189	14425190
chr2L	14040170	14040171
chr2L	14924590	14924591
chr2L	16291284	16291285
chr2L	13845325	13845326
chr2L	13542268	13542269
chr2L	13540751	13540752
chr2L	13535778	13535779
chr2L	15628678	15628679
chr2L	15611719	15611720
chr2R	12842665	12842666
chr2L	20837985	20837986
chr2L	8241800	8241801
chr3L	21962401	21962402
chr2L	6048706	6048707
chr3L	11023535	11023536
chrX	267028	267029
chrX	315123	315124
chrX	751301	751302
chrX	844823	844824
chrX	894482	894483
chrX	1203777	1203778
chrX	1369249	1369250
chrX	1820341	1820342
chrX	1822381	1822382
chrX	2066359	2066360
chrX	2193909	2193910
chrX	2223754	2223755
chrX	2885914	2885915
chrX	2935127	2935128
chrX	2938856	2938857
chrX	2943386	2943387
chrX	2945403	2945404
chrX	2947094	2947095
	0	1
chrX	3435807	3435808
chrX	3460240	3460241
chrX	3460592	3460593
chrX	3464044	3464045
chrX	3504851	3504852
chrX	3514316	3514317
chrX	3828197	3828198
chrX	3884168	3884169
chrX	4101318	4101319
chrX	4217394	4217395
chrX	4218170	4218171
chrX	4302346	4302347
chrX	4558072	4558073
chrX	4571929	4571930
chrX	4705309	4705310
chrX	4784075	4784076
chrX	4875670	4875671
chrX	4997441	4997442
chrX	5131898	5131899
chrX	5182369	5182370
chrX	5311888	5311889
chrX	5317295	5317296
chrX	5410849	5410850
chrX	5427517	5427518
chrX	5496052	5496053
chrX	5501476	5501477
chrX	5732740	5732741
chrX	5789487	5789488
chrX	5792140	5792141
chrX	5804677	5804678
chrX	5952565	5952566
chrX	5955629	5955630
chrX	6067958	6067959
chrX	6219327	6219328
chrX	6237315	6237316
chrX	6294343	6294344
chrX	6589290	6589291
chrX	6633959	6633960
chrX	6832684	6832685
chrX	7040603	7040604
chrX	7266904	7266905
chrX	7347506	7347507
chrX	7418594	7418595
chrX	7574290	7574291
chrX	7717932	7717933
chrX	7764982	7764983
chrX	7874394	7874395
chrX	7908286	7908287
chrX	7920131	7920132
chrX	7955990	7955991
chrX	8021345	8021346
chrX	8075877	8075878
chrX	8087213	8087214
chrX	8147949	8147950
chrX	8162792	8162793
chrX	8165708	8165709
chrX	8570948	8570949
chrX	8693620	8693621
chrX	8974255	8974256
chrX	9071408	9071409
chrX	9190605	9190606
chrX	9191657	9191658
chrX	9210887	9210888
chrX	9214876	9214877
chrX	9216872	9216873
chrX	9227137	9227138
chrX	9269925	9269926
chrX	9662903	9662904
chrX	9878422	9878423
chrX	9899585	9899586
chrX	9964878	9964879
chrX	9980564	9980565
chrX	10153612	10153613
chrX	10233080	10233081
chrX	10331818	10331819
chrX	10417429	10417430
chrX	10459676	10459677
chrX	10478493	10478494
chrX	10566591	10566592
chrX	10623225	10623226
chrX	10627112	10627113
chrX	10657680	10657681
chrX	10673466	10673467
chrX	10869284	10869285
chrX	10899965	10899966
chrX	11053556	11053557
chrX	11059619	11059620
chrX	11141835	11141836
chrX	11170678	11170679
chrX	11409947	11409948
chrX	11491573	11491574
chrX	11572707	11572708
chrX	11724246	11724247
chrX	11839608	11839609
chrX	11846099	11846100
chrX	11877168	11877169
chrX	12031465	12031466
chrX	12072818	12072819
chrX	12107200	12107201
chrX	12178626	12178627
chrX	12373118	12373119
chrX	12377755	12377756
chrX	12454729	12454730
chrX	12457763	12457764
chrX	12496597	12496598
chrX	12553124	12553125
chrX	12616316	12616317
chrX	12624292	12624293
chrX	12801661	12801662
chrX	12857722	12857723
chrX	12957462	12957463
chrX	13108194	13108195
chrX	13154924	13154925
chrX	13191883	13191884
chrX	13258495	13258496
chrX	13402863	13402864
chrX	13555800	13555801
chrX	13791111	13791112
chrX	13797638	13797639
chrX	13955236	13955237
chrX	14169592	14169593
chrX	14172624	14172625
chrX	14176923	14176924
chrX	14189516	14189517
chrX	14225879	14225880
chrX	14380351	14380352
chrX	14856361	14856362
chrX	14905549	14905550
chrX	14910845	14910846
chrX	14913812	14913813
chrX	14918800	14918801
chrX	15096042	15096043
chrX	15116542	15116543
chrX	15244913	15244914
chrX	15272405	15272406
chrX	15385441	15385442
chrX	15462722	15462723
chrX	15467891	15467892
chrX	15476091	15476092
chrX	15644222	15644223
chrX	15688857	15688858
chrX	15809555	15809556
chrX	15837830	15837831
chrX	15921955	15921956
chrX	15974425	15974426
chrX	16062898	16062899
chrX	16083232	16083233
chrX	16266537	16266538
chrX	16405122	16405123
chrX	16405509	16405510
chrX	16415046	16415047
chrX	16540852	16540853
chrX	16678945	16678946
chrX	16700170	16700171
chrX	16701972	16701973
chrX	16703884	16703885
chrX	16704081	16704082
chrX	16706874	16706875
chrX	16711303	16711304
chrX	16835520	16835521
chrX	16948471	16948472
chrX	17081447	17081448
chrX	17203112	17203113
chrX	17215304	17215305
chrX	17218667	17218668
chrX	17282726	17282727
chrX	17284500	17284501
chrX	17448774	17448775
chrX	17452543	17452544
chrX	17569228	17569229
chrX	17588865	17588866
chrX	17671888	17671889
chrX	17819685	17819686
chrX	17888177	17888178
chrX	17889547	17889548
chrX	18007606	18007607
chrX	18205144	18205145
chrX	18259517	18259518
chrX	18356191	18356192
chrX	18358881	18358882
chrX	18415415	18415416
chrX	18486921	18486922
chrX	18514867	18514868
chrX	18528266	18528267
chrX	18617589	18617590
chrX	18662153	18662154
chrX	18709865	18709866
chrX	18894446	18894447
chrX	19077720	19077721
chrX	19081665	19081666
chrX	19127316	19127317
chrX	19135868	19135869
chrX	19170883	19170884
chrX	19212082	19212083
chrX	19213254	19213255
chrX	19215515	19215516
chrX	19247250	19247251
chrX	19280349	19280350
chrX	19581981	19581982
chrX	19590170	19590171
chrX	19592609	19592610
chrX	19959403	19959404
chrX	20092408	20092409
chrX	20327444	20327445
chrX	20390806	20390807
chrX	20413581	20413582
chrX	20418964	20418965
chrX	20677063	20677064
chrX	20735960	20735961
chrX	21102206	21102207
chrX	21106369	21106370
	0	1
chrX	21203341	21203342
chrX	21317522	21317523
chrX	21478945	21478946
chrX	21519218	21519219
chrX	22547097	22547098
chrX	22811935	22811936
chr2L	25155	25156
chr2L	116488	116489
chr2L	207297	207298
chr2L	232487	232488
chr2L	319259	319260
chr2L	625652	625653
chr2L	779173	779174
chr2L	855337	855338
chr2L	860197	860198
chr2L	885141	885142
chr2L	1026897	1026898
chr2L	1037246	1037247
chr2L	1108540	1108541
chr2L	1112941	1112942
chr2L	1134098	1134099
chr2L	1199266	1199267
chr2L	1204215	1204216
chr2L	1355924	1355925
chr2L	1367996	1367997
chr2L	1500608	1500609
chr2L	1587155	1587156
chr2L	1759093	1759094
chr2L	1832565	1832566
chr2L	1970362	1970363
chr2L	2079919	2079920
chr2L	2285163	2285164
chr2L	2289416	2289417
chr2L	2307948	2307949
chr2L	2371524	2371525
chr2L	2374713	2374714
chr2L	2385792	2385793
chr2L	2400295	2400296
chr2L	2552825	2552826
chr2L	2564830	2564831
chr2L	2696437	2696438
chr2L	2744934	2744935
chr2L	2771776	2771777
chr2L	2812437	2812438
chr2L	2837833	2837834
chr2L	2844513	2844514
chr2L	2845734	2845735
chr2L	2847212	2847213
chr2L	2847632	2847633
chr2L	3128635	3128636
chr2L	3173972	3173973
chr2L	3269437	3269438
chr2L	3280534	3280535
chr2L	3330928	3330929
chr2L	3332814	3332815
chr2L	3357646	3357647
chr2L	3375711	3375712
chr2L	3410560	3410561
chr2L	3445992	3445993
chr2L	3519651	3519652
chr2L	3519677	3519678
chr2L	3530789	3530790
chr2L	3621704	3621705
chr2L	3693182	3693183
chr2L	3695411	3695412
chr2L	3699092	3699093
chr2L	3703659	3703660
chr2L	4149279	4149280
chr2L	4281324	4281325
chr2L	4352975	4352976
chr2L	4578218	4578219
chr2L	4734458	4734459
chr2L	4889995	4889996
chr2L	4950767	4950768
chr2L	4953136	4953137
chr2L	5215081	5215082
chr2L	5266392	5266393
chr2L	5268498	5268499
chr2L	5328879	5328880
chr2L	5329857	5329858
chr2L	5338073	5338074
chr2L	5342234	5342235
chr2L	5536758	5536759
chr2L	5588414	5588415
chr2L	5617946	5617947
chr2L	5623762	5623763
chr2L	5662849	5662850
chr2L	5728811	5728812
chr2L	5886002	5886003
chr2L	5923653	5923654
chr2L	5956466	5956467
chr2L	5968566	5968567
chr2L	6020835	6020836
chr2L	6034423	6034424
chr2L	6131023	6131024
chr2L	6139382	6139383
chr2L	6264490	6264491
chr2L	6351034	6351035
chr2L	6358318	6358319
chr2L	6381266	6381267
chr2L	6497053	6497054
chr2L	6621700	6621701
chr2L	6663612	6663613
chr2L	6686712	6686713
chr2L	6732866	6732867
chr2L	6772755	6772756
chr2L	6802840	6802841
chr2L	6803011	6803012
chr2L	7067983	7067984
chr2L	7252982	7252983
chr2L	7388508	7388509
chr2L	7410909	7410910
chr2L	7691061	7691062
chr2L	7692683	7692684
chr2L	7719487	7719488
chr2L	7722823	7722824
chr2L	7726298	7726299
chr2L	7744839	7744840
chr2L	7753186	7753187
chr2L	7767628	7767629
chr2L	7840452	7840453
chr2L	7998151	7998152
chr2L	8124329	8124330
chr2L	8215915	8215916
chr2L	8242486	8242487
chr2L	8338287	8338288
chr2L	8399021	8399022
chr2L	8506845	8506846
chr2L	8496307	8496308
chr2L	8519690	8519691
chr2L	8679812	8679813
chr2L	8684376	8684377
chr2L	8705572	8705573
chr2L	8933962	8933963
chr2L	8962354	8962355
chr2L	8967535	8967536
chr2L	8991735	8991736
chr2L	9010583	9010584
chr2L	9084107	9084108
chr2L	9251042	9251043
chr2L	9327744	9327745
chr2L	9435399	9435400
chr2L	9528515	9528516
chr2L	9600872	9600873
chr2L	9634179	9634180
chr2L	9729940	9729941
chr2L	9767058	9767059
chr2L	9769060	9769061
chr2L	9924865	9924866
chr2L	10026676	10026677
chr2L	10060816	10060817
chr2L	10302018	10302019
chr2L	10322476	10322477
chr2L	10491454	10491455
chr2L	10510453	10510454
chr2L	10577792	10577793
chr2L	10638471	10638472
chr2L	10703621	10703622
chr2L	10737043	10737044
chr2L	10770868	10770869
chr2L	10819107	10819108
chr2L	10870167	10870168
chr2L	10936662	10936663
chr2L	11011086	11011087
chr2L	11081399	11081400
chr2L	11086721	11086722
chr2L	11611772	11611773
chr2L	11648839	11648840
chr2L	11789919	11789920
chr2L	11792365	11792366
chr2L	11847226	11847227
chr2L	11947941	11947942
chr2L	11981591	11981592
chr2L	12076100	12076101
chr2L	12133411	12133412
chr2L	12445924	12445925
chr2L	12448132	12448133
chr2L	12448484	12448485
chr2L	12669714	12669715
chr2L	12761840	12761841
chr2L	12966590	12966591
chr2L	12978786	12978787
chr2L	13142903	13142904
chr2L	13183450	13183451
chr2L	13211814	13211815
chr2L	13304788	13304789
chr2L	13398664	13398665
chr2L	13412519	13412520
chr2L	13449497	13449498
chr2L	13542576	13542577
chr2L	13914725	13914726
chr2L	14774981	14774982
chr2L	14784598	14784599
chr2L	14872022	14872023
chr2L	15361627	15361628
chr2L	16488148	16488149
chr2L	16607370	16607371
chr2L	16676701	16676702
chr2L	16821093	16821094
chr2L	16834502	16834503
chr2L	17048281	17048282
chr2L	17433862	17433863
chr2L	17498821	17498822
chr2L	17524549	17524550
chr2L	17529122	17529123
chr2L	17589184	17589185
chr2L	17592299	17592300
chr2L	17986399	17986400
chr2L	18011475	18011476
chr2L	18092256	18092257
chr2L	18114547	18114548
chr2L	18153123	18153124
chr2L	18154851	18154852
chr2L	18156043	18156044
chr2L	18454649	18454650
chr2L	18616106	18616107
chr2L	18732524	18732525
chr2L	18990233	18990234
chr2L	18991020	18991021
chr2L	19022417	19022418
chr2L	19074149	19074150
chr2L	19079028	19079029
chr2L	19299933	19299934
chr2L	19364375	19364376
chr2L	19370445	19370446
chr2L	19380930	19380931
chr2L	19424050	19424051
chr2L	19484930	19484931
chr2L	19487490	19487491
chr2L	19517204	19517205
chr2L	19540607	19540608
chr2L	19563930	19563931
chr2L	19814532	19814533
chr2L	19892550	19892551
chr2L	19962352	19962353
chr2L	19962679	19962680
chr2L	19964136	19964137
chr2L	20097581	20097582
chr2L	20104150	20104151
chr2L	20424660	20424661
chr2L	20634515	20634516
chr2L	20726551	20726552
chr2L	20820867	20820868
chr2L	20835840	20835841
chr2L	20849300	20849301
chr2L	21089375	21089376
chr2L	21091227	21091228
chr2L	21371227	21371228
chr2L	21784065	21784066
chr2L	21992933	21992934
chr2L	22107304	22107305
chr2L	22108964	22108965
chr2L	22175415	22175416
chr2R	5353994	5353995
chr2R	5507866	5507867
chr2R	5792967	5792968
chr2R	5795413	5795414
chr2R	5798512	5798513
chr2R	5966856	5966857
chr2R	6059558	6059559
chr2R	6137303	6137304
chr2R	6173684	6173685
chr2R	6209468	6209469
chr2R	6600978	6600979
chr2R	7028911	7028912
chr2R	7033562	7033563
chr2R	7052747	7052748
chr2R	7063569	7063570
chr2R	7064399	7064400
chr2R	7074152	7074153
chr2R	7175886	7175887
chr2R	7400743	7400744
chr2R	7401859	7401860
chr2R	7409385	7409386
chr2R	7660588	7660589
chr2R	7661855	7661856
chr2R	7671103	7671104
chr2R	7709873	7709874
chr2R	7712578	7712579
chr2R	7790368	7790369
chr2R	7949839	7949840
chr2R	7994968	7994969
chr2R	8161565	8161566
chr2R	8205706	8205707
chr2R	8254223	8254224
chr2R	8263278	8263279
chr2R	8358538	8358539
chr2R	8367927	8367928
chr2R	8370038	8370039
chr2R	8371073	8371074
chr2R	8411767	8411768
chr2R	8442806	8442807
chr2R	8567202	8567203
chr2R	8590497	8590498
chr2R	8595001	8595002
chr2R	8614155	8614156
chr2R	8696245	8696246
chr2R	9017815	9017816
chr2R	9042142	9042143
chr2R	9060608	9060609
chr2R	9094658	9094659
chr2R	9192096	9192097
chr2R	9351655	9351656
chr2R	9345349	9345350
chr2R	9423688	9423689
chr2R	9887648	9887649
chr2R	9967231	9967232
chr2R	10069106	10069107
chr2R	10137656	10137657
chr2R	10247560	10247561
chr2R	10247814	10247815
chr2R	10312023	10312024
chr2R	10648888	10648889
chr2R	10725270	10725271
chr2R	10903570	10903571
chr2R	10909923	10909924
chr2R	11135923	11135924
chr2R	11146289	11146290
chr2R	11219771	11219772
chr2R	11236686	11236687
chr2R	11242194	11242195
chr2R	11244247	11244248
chr2R	11259976	11259977
chr2R	11261806	11261807
chr2R	11265126	11265127
chr2R	11272575	11272576
chr2R	11356600	11356601
chr2R	11379177	11379178
chr2R	11654898	11654899
chr2R	11675935	11675936
chr2R	11686434	11686435
chr2R	11702449	11702450
chr2R	11789493	11789494
chr2R	11863252	11863253
chr2R	12081276	12081277
chr2R	12253992	12253993
chr2R	12257282	12257283
chr2R	12302240	12302241
chr2R	12380426	12380427
chr2R	12391699	12391700
chr2R	12402216	12402217
chr2R	12405932	12405933
chr2R	12407793	12407794
chr2R	12416044	12416045
chr2R	12422535	12422536
chr2R	12427861	12427862
chr2R	12471915	12471916
chr2R	12648224	12648225
chr2R	12686249	12686250
chr2R	12700081	12700082
chr2R	12762113	12762114
chr2R	12842558	12842559
chr2R	13047256	13047257
chr2R	13132455	13132456
chr2R	13163948	13163949
chr2R	13214496	13214497
chr2R	13256587	13256588
chr2R	13257886	13257887
chr2R	13298467	13298468
chr2R	13298995	13298996
chr2R	13377731	13377732
chr2R	13399368	13399369
chr2R	13521769	13521770
chr2R	13525377	13525378
chr2R	13558545	13558546
chr2R	13596677	13596678
chr2R	13663598	13663599
chr2R	13665114	13665115
chr2R	13667736	13667737
chr2R	13693369	13693370
chr2R	13794777	13794778
chr2R	13971263	13971264
chr2R	13972834	13972835
chr2R	14028620	14028621
chr2R	14168786	14168787
chr2R	14375385	14375386
chr2R	14378097	14378098
chr2R	14390696	14390697
chr2R	14591203	14591204
chr2R	14668391	14668392
chr2R	14745335	14745336
chr2R	14759602	14759603
chr2R	14877786	14877787
	0	1
chr2R	14898312	14898313
chr2R	14942398	14942399
chr2R	15215686	15215687
chr2R	15298329	15298330
chr2R	15328271	15328272
chr2R	15331325	15331326
chr2R	15499632	15499633
chr2R	15855961	15855962
chr2R	15942864	15942865
chr2R	16117109	16117110
chr2R	16280950	16280951
chr2R	16282946	16282947
chr2R	16348527	16348528
chr2R	16359730	16359731
chr2R	16435954	16435955
chr2R	16443211	16443212
chr2R	16445986	16445987
chr2R	16485552	16485553
chr2R	16491100	16491101
	0	1
chr2R	16598748	16598749
chr2R	16746579	16746580
chr2R	16748590	16748591
chr2R	16749460	16749461
chr2R	16779905	16779906
chr2R	16816589	16816590
chr2R	16880713	16880714
chr2R	16960195	16960196
chr2R	17046839	17046840
chr2R	17062775	17062776
chr2R	17128480	17128481
chr2R	17134129	17134130
chr2R	17136451	17136452
chr2R	17154589	17154590
chr2R	17158316	17158317
chr2R	17195203	17195204
chr2R	17440297	17440298
chr2R	17511513	17511514
chr2R	17584012	17584013
chr2R	17586294	17586295
chr2R	17595267	17595268
chr2R	17634167	17634168
chr2R	17695353	17695354
chr2R	17744101	17744102
chr2R	17756422	17756423
chr2R	17769989	17769990
chr2R	17860760	17860761
chr2R	17894342	17894343
chr2R	17895078	17895079
chr2R	18054066	18054067
chr2R	18057065	18057066
chr2R	18294759	18294760
chr2R	18295928	18295929
chr2R	18297070	18297071
chr2R	18297795	18297796
chr2R	18299317	18299318
chr2R	18303977	18303978
chr2R	18383235	18383236
chr2R	18383949	18383950
chr2R	18385589	18385590
chr2R	18454462	18454463
chr2R	18615988	18615989
chr2R	18696585	18696586
chr2R	18730281	18730282
chr2R	18743626	18743627
chr2R	18815019	18815020
chr2R	18977514	18977515
chr2R	19036387	19036388
chr2R	19341809	19341810
chr2R	19375313	19375314
chr2R	19444179	19444180
chr2R	19497752	19497753
chr2R	19508167	19508168
chr2R	19593790	19593791
chr2R	19642947	19642948
chr2R	19662436	19662437
chr2R	19688078	19688079
chr2R	19771233	19771234
chr2R	19784043	19784044
chr2R	19815554	19815555
chr2R	19880920	19880921
chr2R	19951345	19951346
chr2R	20005003	20005004
chr2R	20146118	20146119
chr2R	20317323	20317324
chr2R	20341993	20341994
chr2R	20343845	20343846
chr2R	20355067	20355068
chr2R	20526311	20526312
chr2R	20539316	20539317
chr2R	20556877	20556878
chr2R	20656609	20656610
chr2R	20661585	20661586
chr2R	20730610	20730611
chr2R	20849939	20849940
chr2R	20852125	20852126
chr2R	20974017	20974018
chr2R	20978901	20978902
chr2R	20986500	20986501
chr2R	21061646	21061647
chr2R	21118394	21118395
chr2R	21142368	21142369
chr2R	21178636	21178637
chr2R	21217779	21217780
chr2R	21290343	21290344
chr2R	21341972	21341973
chr2R	21347883	21347884
chr2R	21671700	21671701
chr2R	21835047	21835048
chr2R	21836357	21836358
chr2R	21838798	21838799
chr2R	21860825	21860826
chr2R	21866859	21866860
chr2R	21951592	21951593
chr2R	21954845	21954846
chr2R	22057681	22057682
chr2R	22138895	22138896
chr2R	22205593	22205594
chr2R	22228574	22228575
chr2R	22348307	22348308
chr2R	22427479	22427480
chr2R	22454741	22454742
chr2R	22562307	22562308
chr2R	22594677	22594678
chr2R	22650556	22650557
chr2R	22597245	22597246
chr2R	22649750	22649751
chr2R	22704704	22704705
chr2R	22763706	22763707
chr2R	22840739	22840740
chr2R	23086268	23086269
chr2R	23087177	23087178
chr2R	23094266	23094267
chr2R	23126042	23126043
chr2R	23140577	23140578
chr2R	23141999	23142000
chr2R	23158185	23158186
chr2R	23153854	23153855
chr2R	23183977	23183978
chr2R	23211539	23211540
chr2R	23232626	23232627
chr2R	23265543	23265544
chr2R	23270477	23270478
chr2R	23284113	23284114
chr2R	23284227	23284228
chr2R	23309816	23309817
chr2R	23323659	23323660
chr2R	23346635	23346636
chr2R	23473753	23473754
chr2R	23502946	23502947
chr2R	23512225	23512226
chr2R	23602585	23602586
chr2R	23681623	23681624
chr2R	23791227	23791228
chr2R	23806249	23806250
chr2R	23804811	23804812
chr2R	23824868	23824869
chr2R	23949076	23949077
chr2R	24017421	24017422
chr2R	24080925	24080926
chr2R	24208203	24208204
chr2R	24251303	24251304
chr2R	24255327	24255328
chr2R	24269179	24269180
chr2R	24377831	24377832
chr2R	24430699	24430700
chr2R	24432733	24432734
chr2R	24472712	24472713
chr2R	24474299	24474300
chr2R	24455292	24455293
chr2R	24531272	24531273
chr2R	24536190	24536191
chr2R	24597995	24597996
chr2R	24602472	24602473
chr2R	24615158	24615159
chr2R	24638588	24638589
chr2R	24642239	24642240
chr2R	24694386	24694387
chr2R	24797925	24797926
chr2R	24798798	24798799
chr2R	24848994	24848995
chr2R	24975341	24975342
chr3L	75332	75333
chr3L	176228	176229
chr3L	275155	275156
chr3L	366437	366438
chr3L	433906	433907
chr3L	581337	581338
chr3L	687958	687959
chr3L	804051	804052
chr3L	857248	857249
chr3L	865396	865397
chr3L	902898	902899
chr3L	1189588	1189589
chr3L	1193173	1193174
chr3L	1235726	1235727
chr3L	1250696	1250697
chr3L	1411057	1411058
chr3L	1670108	1670109
chr3L	1672727	1672728
chr3L	1694617	1694618
chr3L	1702407	1702408
chr3L	1724390	1724391
chr3L	1831783	1831784
chr3L	1842084	1842085
chr3L	1855591	1855592
chr3L	1971200	1971201
chr3L	2174332	2174333
chr3L	2229646	2229647
chr3L	2276550	2276551
chr3L	2475614	2475615
chr3L	2478448	2478449
chr3L	3001716	3001717
chr3L	3187563	3187564
chr3L	3189978	3189979
chr3L	3271036	3271037
chr3L	3316781	3316782
chr3L	3319555	3319556
chr3L	3615382	3615383
chr3L	3755201	3755202
chr3L	3896603	3896604
chr3L	3940125	3940126
chr3L	4047735	4047736
chr3L	4087581	4087582
chr3L	4209178	4209179
chr3L	4211540	4211541
chr3L	4212915	4212916
chr3L	4215379	4215380
chr3L	4473068	4473069
chr3L	4482809	4482810
chr3L	4497777	4497778
chr3L	4500500	4500501
chr3L	4634789	4634790
chr3L	4688774	4688775
chr3L	4694845	4694846
chr3L	4709890	4709891
chr3L	4753738	4753739
chr3L	4757883	4757884
chr3L	4805274	4805275
chr3L	4833591	4833592
chr3L	4861269	4861270
chr3L	4896864	4896865
chr3L	4898900	4898901
chr3L	5129499	5129500
chr3L	5234483	5234484
chr3L	5479790	5479791
chr3L	5529341	5529342
chr3L	5535759	5535760
chr3L	5595272	5595273
chr3L	5595542	5595543
chr3L	5599692	5599693
chr3L	5654681	5654682
chr3L	5796543	5796544
chr3L	5871501	5871502
chr3L	5873311	5873312
chr3L	5882304	5882305
chr3L	5906699	5906700
chr3L	6034611	6034612
chr3L	6050757	6050758
chr3L	6054443	6054444
chr3L	6059658	6059659
chr3L	6163127	6163128
chr3L	6258760	6258761
chr3L	6704860	6704861
chr3L	6932926	6932927
chr3L	7026794	7026795
chr3L	7066314	7066315
chr3L	7086608	7086609
chr3L	7088787	7088788
chr3L	7125905	7125906
chr3L	7128903	7128904
chr3L	7238122	7238123
chr3L	7387914	7387915
chr3L	7400070	7400071
chr3L	7404181	7404182
chr3L	7437466	7437467
chr3L	7456149	7456150
chr3L	7471559	7471560
chr3L	7491864	7491865
chr3L	7506217	7506218
chr3L	7560037	7560038
chr3L	7562610	7562611
chr3L	7583454	7583455
chr3L	7651180	7651181
chr3L	7894880	7894881
chr3L	8180514	8180515
chr3L	8193116	8193117
chr3L	8211890	8211891
chr3L	8222141	8222142
chr3L	8295327	8295328
chr3L	8306980	8306981
chr3L	8320763	8320764
chr3L	8391540	8391541
chr3L	8393649	8393650
chr3L	8604657	8604658
chr3L	8617235	8617236
chr3L	8646822	8646823
chr3L	8647145	8647146
chr3L	8755989	8755990
chr3L	8788545	8788546
chr3L	8807213	8807214
chr3L	8808544	8808545
chr3L	8810395	8810396
chr3L	8958857	8958858
chr3L	8981795	8981796
chr3L	8990228	8990229
chr3L	9375430	9375431
chr3L	9529067	9529068
chr3L	9543999	9544000
chr3L	9598988	9598989
chr3L	9601325	9601326
chr3L	9601523	9601524
chr3L	9629193	9629194
chr3L	9638112	9638113
chr3L	9639271	9639272
chr3L	9641013	9641014
chr3L	9703595	9703596
chr3L	9797687	9797688
chr3L	9799698	9799699
chr3L	10151827	10151828
chr3L	10215665	10215666
chr3L	10273204	10273205
chr3L	10412818	10412819
chr3L	10559082	10559083
chr3L	10639740	10639741
chr3L	10641889	10641890
chr3L	10643528	10643529
chr3L	10801190	10801191
chr3L	10882386	10882387
chr3L	10889990	10889991
chr3L	10891714	10891715
chr3L	10972648	10972649
chr3L	11054035	11054036
	0	1
chr3L	11134987	11134988
chr3L	11311747	11311748
chr3L	11321719	11321720
chr3L	11394690	11394691
chr3L	11425158	11425159
chr3L	11445161	11445162
chr3L	11465864	11465865
chr3L	11513705	11513706
chr3L	11597202	11597203
chr3L	11626125	11626126
chr3L	11772157	11772158
chr3L	11774501	11774502
chr3L	11800861	11800862
chr3L	11889010	11889011
chr3L	11924757	11924758
chr3L	11947675	11947676
chr3L	11984906	11984907
chr3L	11990736	11990737
chr3L	12088626	12088627
chr3L	12175482	12175483
chr3L	12197791	12197792
chr3L	12296123	12296124
chr3L	12401935	12401936
chr3L	12781097	12781098
chr3L	12781325	12781326
chr3L	12902737	12902738
chr3L	12954647	12954648
chr3L	13061422	13061423
chr3L	13087289	13087290
chr3L	13089969	13089970
chr3L	13384789	13384790
chr3L	13440470	13440471
chr3L	13457238	13457239
chr3L	13519605	13519606
chr3L	13842240	13842241
chr3L	13866905	13866906
chr3L	13973477	13973478
chr3L	13993400	13993401
chr3L	13986620	13986621
chr3L	13987878	13987879
chr3L	14083615	14083616
chr3L	14108118	14108119
chr3L	14189648	14189649
chr3L	14218204	14218205
chr3L	14329346	14329347
chr3L	14369707	14369708
chr3L	14402725	14402726
chr3L	14517825	14517826
chr3L	14521690	14521691
chr3L	14728760	14728761
chr3L	14733517	14733518
chr3L	14769283	14769284
chr3L	15042570	15042571
chr3L	15050209	15050210
chr3L	15061705	15061706
chr3L	15078447	15078448
chr3L	15113557	15113558
chr3L	15131378	15131379
chr3L	15207844	15207845
chr3L	15298958	15298959
chr3L	15302785	15302786
chr3L	15612828	15612829
chr3L	15679720	15679721
chr3L	15808322	15808323
chr3L	15809485	15809486
chr3L	15978524	15978525
chr3L	15980100	15980101
chr3L	16035485	16035486
chr3L	16083993	16083994
chr3L	16097493	16097494
chr3L	16097834	16097835
chr3L	16137879	16137880
chr3L	16217303	16217304
chr3L	16252355	16252356
chr3L	16257191	16257192
chr3L	16262740	16262741
chr3L	16263343	16263344
chr3L	16269392	16269393
chr3L	16271282	16271283
chr3L	16277435	16277436
chr3L	16279271	16279272
chr3L	16295547	16295548
chr3L	16308480	16308481
chr3L	16323672	16323673
chr3L	16326757	16326758
chr3L	16328841	16328842
chr3L	16364899	16364900
chr3L	16367340	16367341
chr3L	16381570	16381571
chr3L	16545628	16545629
chr3L	16673964	16673965
chr3L	16704973	16704974
chr3L	16938952	16938953
chr3L	16944361	16944362
chr3L	17022856	17022857
chr3L	17329169	17329170
chr3L	17349666	17349667
chr3L	17382728	17382729
chr3L	17470127	17470128
chr3L	17478926	17478927
chr3L	17486230	17486231
chr3L	17549826	17549827
chr3L	17729378	17729379
chr3L	17740540	17740541
chr3L	17746860	17746861
chr3L	17750588	17750589
chr3L	17814119	17814120
chr3L	17887705	17887706
chr3L	18201494	18201495
chr3L	18252088	18252089
chr3L	18439942	18439943
chr3L	18463163	18463164
chr3L	18502557	18502558
chr3L	18560258	18560259
chr3L	18605472	18605473
chr3L	18607462	18607463
chr3L	18723272	18723273
chr3L	18922108	18922109
chr3L	19003252	19003253
chr3L	19269351	19269352
chr3L	19275791	19275792
chr3L	19280800	19280801
chr3L	19387580	19387581
chr3L	19472491	19472492
chr3L	19486498	19486499
chr3L	19500798	19500799
chr3L	19503870	19503871
chr3L	19520945	19520946
chr3L	19532743	19532744
chr3L	19813339	19813340
chr3L	20106094	20106095
chr3L	20111534	20111535
chr3L	20127381	20127382
chr3L	20131743	20131744
chr3L	20133268	20133269
chr3L	20188522	20188523
chr3L	20201638	20201639
chr3L	20206046	20206047
chr3L	20207534	20207535
chr3L	20212122	20212123
chr3L	20220420	20220421
chr3L	20231669	20231670
chr3L	20320952	20320953
chr3L	20460683	20460684
chr3L	20466944	20466945
chr3L	20956750	20956751
chr3L	20956934	20956935
chr3L	20961386	20961387
chr3L	20966762	20966763
chr3L	20991673	20991674
chr3L	21210084	21210085
chr3L	21270580	21270581
chr3L	21292800	21292801
chr3L	21294492	21294493
chr3L	21300580	21300581
chr3L	21304658	21304659
chr3L	21356495	21356496
chr3L	21562181	21562182
chr3L	21565426	21565427
chr3L	21731550	21731551
chr3L	21734099	21734100
chr3L	21740309	21740310
chr3L	21741534	21741535
chr3L	21744269	21744270
chr3L	21757157	21757158
chr3L	21955110	21955111
chr3L	22461131	22461132
chr3L	22474795	22474796
chr3L	22637916	22637917
chr3L	22669956	22669957
chr3L	22687222	22687223
chr3L	22788439	22788440
chr3L	22837068	22837069
chr3L	22860787	22860788
chr3L	22872200	22872201
chr3R	4247020	4247021
chr3R	4251341	4251342
chr3R	4254708	4254709
chr3R	4277928	4277929
chr3R	4294840	4294841
chr3R	4437329	4437330
chr3R	4480812	4480813
chr3R	4816318	4816319
chr3R	4955252	4955253
chr3R	4984232	4984233
chr3R	5219528	5219529
chr3R	5262692	5262693
chr3R	5300145	5300146
chr3R	5412406	5412407
chr3R	5693286	5693287
chr3R	5830062	5830063
chr3R	5841170	5841171
chr3R	6011932	6011933
chr3R	6027238	6027239
chr3R	6057536	6057537
chr3R	6122592	6122593
chr3R	6167483	6167484
chr3R	6173549	6173550
chr3R	6187315	6187316
chr3R	6215832	6215833
chr3R	6227512	6227513
chr3R	6255175	6255176
chr3R	6278531	6278532
chr3R	6285200	6285201
chr3R	6301804	6301805
chr3R	6340095	6340096
chr3R	6349243	6349244
chr3R	6560351	6560352
chr3R	7060767	7060768
chr3R	7062175	7062176
chr3R	7136206	7136207
chr3R	7200970	7200971
chr3R	7219705	7219706
chr3R	7317207	7317208
chr3R	7406869	7406870
chr3R	7420765	7420766
chr3R	7771756	7771757
chr3R	7790633	7790634
chr3R	7802793	7802794
chr3R	7810014	7810015
chr3R	8059284	8059285
chr3R	8087252	8087253
chr3R	8287876	8287877
chr3R	8290578	8290579
chr3R	8321747	8321748
chr3R	8324316	8324317
chr3R	8343669	8343670
chr3R	8362826	8362827
chr3R	8420597	8420598
chr3R	8511358	8511359
chr3R	8645650	8645651
chr3R	8769394	8769395
chr3R	8772691	8772692
chr3R	9257716	9257717
chr3R	9328511	9328512
chr3R	9330331	9330332
chr3R	9365398	9365399
chr3R	9412293	9412294
chr3R	9493677	9493678
chr3R	9571623	9571624
chr3R	9581306	9581307
chr3R	9646154	9646155
	0	1
chr3R	9675523	9675524
chr3R	9801280	9801281
chr3R	9814161	9814162
chr3R	9819877	9819878
chr3R	10222698	10222699
chr3R	10224725	10224726
chr3R	10251518	10251519
chr3R	10340949	10340950
chr3R	10677251	10677252
chr3R	10711248	10711249
chr3R	10755634	10755635
chr3R	10779569	10779570
chr3R	10815047	10815048
chr3R	10950284	10950285
chr3R	11137177	11137178
chr3R	11225520	11225521
chr3R	11240991	11240992
chr3R	11241183	11241184
chr3R	11418668	11418669
chr3R	11421693	11421694
chr3R	11578745	11578746
chr3R	11578826	11578827
chr3R	11623339	11623340
chr3R	11688133	11688134
chr3R	11700614	11700615
chr3R	11711676	11711677
chr3R	11721734	11721735
chr3R	11893297	11893298
chr3R	11931262	11931263
chr3R	11984541	11984542
chr3R	12158595	12158596
chr3R	12210360	12210361
chr3R	12234684	12234685
chr3R	12236904	12236905
chr3R	12239266	12239267
chr3R	12254187	12254188
chr3R	12364680	12364681
chr3R	12383336	12383337
chr3R	12439139	12439140
	0	1
chr3R	12452464	12452465
chr3R	12634917	12634918
chr3R	12636540	12636541
chr3R	12654577	12654578
chr3R	12674608	12674609
chr3R	12694842	12694843
chr3R	12743680	12743681
chr3R	12783216	12783217
chr3R	12848419	12848420
chr3R	12916056	12916057
chr3R	12967712	12967713
chr3R	12995147	12995148
chr3R	13038375	13038376
chr3R	13188519	13188520
chr3R	13220578	13220579
chr3R	13288813	13288814
chr3R	13290629	13290630
chr3R	13294748	13294749
chr3R	13298768	13298769
chr3R	13338330	13338331
chr3R	13369648	13369649
chr3R	13379842	13379843
chr3R	13395197	13395198
chr3R	13397835	13397836
chr3R	13420279	13420280
chr3R	13523535	13523536
chr3R	13592657	13592658
chr3R	13615917	13615918
chr3R	13631942	13631943
chr3R	13855454	13855455
chr3R	13943460	13943461
chr3R	13945812	13945813
chr3R	13951138	13951139
chr3R	14029228	14029229
chr3R	14096835	14096836
chr3R	14098080	14098081
chr3R	14103122	14103123
chr3R	14112166	14112167
chr3R	14118450	14118451
chr3R	14151940	14151941
chr3R	14162709	14162710
chr3R	14245471	14245472
chr3R	14261213	14261214
chr3R	14262418	14262419
chr3R	14381699	14381700
chr3R	14560054	14560055
chr3R	14562340	14562341
chr3R	14565927	14565928
chr3R	14663450	14663451
chr3R	14751246	14751247
chr3R	14754460	14754461
chr3R	14798986	14798987
chr3R	14801773	14801774
chr3R	14845043	14845044
chr3R	15079285	15079286
chr3R	15150375	15150376
chr3R	15249137	15249138
chr3R	15316471	15316472
chr3R	15407070	15407071
chr3R	15481906	15481907
chr3R	15485396	15485397
chr3R	15542414	15542415
chr3R	15774416	15774417
chr3R	15788521	15788522
chr3R	15846534	15846535
chr3R	15933734	15933735
chr3R	16009105	16009106
chr3R	16043498	16043499
chr3R	16083878	16083879
chr3R	16151312	16151313
chr3R	16171991	16171992
chr3R	16323415	16323416
chr3R	16325492	16325493
chr3R	16327849	16327850
chr3R	16370533	16370534
chr3R	16454492	16454493
chr3R	16472601	16472602
chr3R	16477110	16477111
chr3R	16495422	16495423
chr3R	16571515	16571516
chr3R	16613400	16613401
chr3R	16624717	16624718
chr3R	16987732	16987733
chr3R	17008269	17008270
chr3R	17028693	17028694
chr3R	17036045	17036046
chr3R	17137893	17137894
chr3R	17142404	17142405
chr3R	17407876	17407877
chr3R	17415739	17415740
chr3R	17440728	17440729
chr3R	17534815	17534816
chr3R	17609359	17609360
chr3R	17622112	17622113
chr3R	17625268	17625269
chr3R	17627127	17627128
chr3R	17736611	17736612
chr3R	17763188	17763189
chr3R	17807085	17807086
chr3R	18185715	18185716
chr3R	18191967	18191968
chr3R	18302849	18302850
chr3R	18361994	18361995
chr3R	18385072	18385073
chr3R	18385828	18385829
chr3R	18389805	18389806
chr3R	18617511	18617512
chr3R	18680604	18680605
chr3R	18693711	18693712
chr3R	18726434	18726435
chr3R	18728468	18728469
chr3R	18732681	18732682
chr3R	18875528	18875529
chr3R	18898121	18898122
chr3R	19177000	19177001
chr3R	19228180	19228181
chr3R	19229276	19229277
chr3R	19248136	19248137
chr3R	19256777	19256778
chr3R	19374789	19374790
chr3R	19387861	19387862
chr3R	19390270	19390271
chr3R	19393360	19393361
chr3R	19463066	19463067
chr3R	19491115	19491116
chr3R	19600635	19600636
chr3R	19607254	19607255
chr3R	19610225	19610226
chr3R	19613381	19613382
chr3R	19777280	19777281
chr3R	19778750	19778751
chr3R	19783522	19783523
chr3R	19917839	19917840
chr3R	19918507	19918508
chr3R	19928644	19928645
chr3R	19948443	19948444
chr3R	20013504	20013505
chr3R	20304977	20304978
chr3R	20407871	20407872
chr3R	20669571	20669572
chr3R	20739100	20739101
chr3R	20847068	20847069
chr3R	20897320	20897321
chr3R	20901956	20901957
chr3R	21015949	21015950
chr3R	21044068	21044069
chr3R	21048829	21048830
chr3R	21050975	21050976
chr3R	21074007	21074008
chr3R	21080926	21080927
chr3R	21161092	21161093
chr3R	21163778	21163779
chr3R	21242618	21242619
chr3R	21247011	21247012
chr3R	21293998	21293999
chr3R	21399742	21399743
chr3R	21407445	21407446
chr3R	21569149	21569150
chr3R	21664389	21664390
chr3R	21769518	21769519
chr3R	21884454	21884455
chr3R	22014697	22014698
chr3R	22103414	22103415
chr3R	22331991	22331992
chr3R	22342251	22342252
chr3R	22389714	22389715
chr3R	22394104	22394105
chr3R	22402655	22402656
chr3R	22488955	22488956
chr3R	22491829	22491830
chr3R	22562572	22562573
chr3R	22702084	22702085
chr3R	22702007	22702008
chr3R	22707278	22707279
chr3R	22710762	22710763
chr3R	22733851	22733852
chr3R	22761076	22761077
chr3R	22923352	22923353
chr3R	22977270	22977271
chr3R	23012412	23012413
chr3R	23026713	23026714
chr3R	23035563	23035564
chr3R	23042241	23042242
chr3R	23043990	23043991
chr3R	23067259	23067260
chr3R	23097728	23097729
chr3R	23099533	23099534
chr3R	23288051	23288052
chr3R	23290189	23290190
chr3R	23487501	23487502
chr3R	23521583	23521584
chr3R	23557412	23557413
chr3R	23589819	23589820
chr3R	23711527	23711528
chr3R	23893560	23893561
chr3R	24054391	24054392
chr3R	24107391	24107392
chr3R	24116322	24116323
chr3R	24294399	24294400
chr3R	24336922	24336923
chr3R	24372762	24372763
chr3R	24375661	24375662
chr3R	24390339	24390340
chr3R	24392889	24392890
chr3R	24515278	24515279
chr3R	24523678	24523679
chr3R	24524794	24524795
chr3R	24712780	24712781
chr3R	24788054	24788055
chr3R	24833952	24833953
chr3R	24857559	24857560
chr3R	24862165	24862166
chr3R	24864732	24864733
chr3R	24901116	24901117
chr3R	24925216	24925217
chr3R	25046323	25046324
chr3R	25240180	25240181
chr3R	25279846	25279847
chr3R	25281548	25281549
chr3R	25287474	25287475
chr3R	25318111	25318112
chr3R	25322757	25322758
chr3R	25358285	25358286
chr3R	25583179	25583180
chr3R	25776237	25776238
chr3R	25777198	25777199
chr3R	25897476	25897477
chr3R	25956270	25956271
chr3R	26063011	26063012
chr3R	26126659	26126660
chr3R	26262662	26262663
chr3R	26345473	26345474
chr3R	26403656	26403657
chr3R	26414088	26414089
chr3R	26456877	26456878
chr3R	26619118	26619119
chr3R	26625652	26625653
chr3R	26626738	26626739
chr3R	26629918	26629919
chr3R	26631869	26631870
chr3R	26693590	26693591
chr3R	26737610	26737611
chr3R	26947830	26947831
chr3R	26994832	26994833
chr3R	27007055	27007056
chr3R	27021378	27021379
chr3R	27064199	27064200
chr3R	27093143	27093144
chr3R	27101230	27101231
chr3R	27118646	27118647
chr3R	27124688	27124689
chr3R	27161158	27161159
chr3R	27241267	27241268
chr3R	27247992	27247993
chr3R	27502956	27502957
chr3R	27517257	27517258
chr3R	27662439	27662440
chr3R	27990751	27990752
chr3R	28418208	28418209
chr3R	28642891	28642892
chr3R	28872905	28872906
chr3R	28875621	28875622
chr3R	28923044	28923045
chr3R	28970372	28970373
chr3R	29027174	29027175
chr3R	29051056	29051057
chr3R	29052680	29052681
chr3R	29054347	29054348
chr3R	29165643	29165644
chr3R	29197556	29197557
chr3R	29204133	29204134
chr3R	29227725	29227726
chr3R	29238723	29238724
chr3R	29297180	29297181
chr3R	29493852	29493853
chr3R	29515717	29515718
chr3R	29589762	29589763
chr3R	29600862	29600863
chr3R	29664779	29664780
chr3R	29668877	29668878
chr3R	29669149	29669150
chr3R	29672456	29672457
chr3R	29718663	29718664
chr3R	29780452	29780453
chr3R	29835950	29835951
chr3R	29903825	29903826
chr3R	29905464	29905465
chr3R	29914346	29914347
chr3R	30022648	30022649
chr3R	30052112	30052113
chr3R	30055957	30055958
chr3R	30149606	30149607
chr3R	30177877	30177878
chr3R	30196228	30196229
chr3R	30250928	30250929
chr3R	30253182	30253183
chr3R	30445046	30445047
chr3R	30490074	30490075
chr3R	30500326	30500327
chr3R	30514777	30514778
chr3R	30579429	30579430
chr3R	30587302	30587303
chr3R	30726087	30726088
chr3R	30731165	30731166
chr3R	30742880	30742881
chr3R	30746290	30746291
chr3R	30872351	30872352
chr3R	30876186	30876187
chr3R	30937102	30937103
chr3R	31097321	31097322
chr3R	31109191	31109192
chr3R	31126149	31126150
chr3R	31130666	31130667
chr3R	31232336	31232337
chr3R	31235362	31235363
chr3R	31265730	31265731
chr3R	31305384	31305385
chr3R	31463301	31463302
chr3R	31754705	31754706
chr3R	31761579	31761580
chr3R	31800963	31800964
chr3R	32038330	32038331
chr2L	22537668	22537669
chrX	21608920	21608921
chrX	23036066	23036067
chr3L	6035216	6035217
chr2R	23245399	23245400
chr3L	16331933	16331934
chr2L	11002072	11002073
chr2L	9254854	9254855
chr2L	621201	621202
chr2L	624617	624618
chr2L	11136393	11136394
chr3R	11175408	11175409
chr3R	11175529	11175530
chr3R	11154626	11154627
chr2L	16796595	16796596
chr2L	16794211	16794212
chr3R	6299128	6299129
chr2L	7666047	7666048
chrX	2624575	2624576
chrX	1011643	1011644
chrX	932475	932476
chrX	847157	847158
chrX	930098	930099
chrX	947500	947501
chrX	951900	951901
chrX	2872853	2872854
chrX	2876533	2876534
chrX	2883661	2883662
chrX	2890768	2890769
chrX	2809881	2809882
chrX	1206737	1206738
chrX	1199546	1199547
chrX	1184778	1184779
chrX	1181620	1181621
chrX	1180165	1180166
chrX	1170828	1170829
chrX	1145644	1145645
chrX	1162389	1162390
chrX	294962	294963
chrX	307684	307685
chrX	2580958	2580959
chrX	2580560	2580561
chrX	2410901	2410902
chr2R	11414510	11414511
chr3L	2237608	2237609
chr2L	12912530	12912531
chrX	23084672	23084673
chr2L	22105512	22105513
chr3R	8009297	8009298
chr3R	20056097	20056098
chr3R	22087075	22087076
chr3R	22767699	22767700
chr3R	25851291	25851292
chr3R	26425105	26425106
chr3L	20905795	20905796
chrX	20486180	20486181
chr2R	20869321	20869322
chr2R	6839055	6839056
chr3R	5224139	5224140
chr3R	5138989	5138990
chr3L	98375	98376
chr3L	3621032	3621033
chr3L	4173884	4173885
chr2L	4454626	4454627
chr2L	776536	776537
chr2R	19501418	19501419
chr2R	18389959	18389960
chr2R	18388995	18388996
chr2R	18387895	18387896
chr2R	18311822	18311823
chr2R	14933515	14933516
chr2R	12163675	12163676
chr3L	16333313	16333314
chr3L	16327893	16327894
chr3L	15495549	15495550
chr3L	14944331	14944332
chr3L	9096877	9096878
chr3L	8215280	8215281
chr3L	5133220	5133221
chrX	17443994	17443995
chrX	862608	862609
chrX	4277000	4277001
chrX	7452209	7452210
chrX	10219139	10219140
chr2L	6151969	6151970
chr2L	8396096	8396097
chr2L	8980659	8980660
chr2L	11034795	11034796
chr2L	13143622	13143623
chr2L	13293009	13293010
chr2L	16329925	16329926
chr2L	20294693	20294694
chr2L	15318901	15318902
chr3R	10071117	10071118
chr3L	6914876	6914877
chr2L	12398274	12398275
chr3R	26966485	26966486
chr2R	23542379	23542380
chr2R	23542510	23542511
chr2R	23105169	23105170
chr2R	21976662	21976663
chr2R	11361900	11361901
chr2R	10362185	10362186
chr2R	7393161	7393162
chr2L	21369706	21369707
chr2L	11114014	11114015
chr2L	7454212	7454213
chr2L	780482	780483
chr2L	2573037	2573038
chr3R	4256972	4256973
chr3L	12967733	12967734
chr3L	6327608	6327609
chr3L	6325612	6325613
chr3L	6320611	6320612
chrX	20143188	20143189
chr3L	2272769	2272770
chr2R	21799195	21799196
chr3R	7798771	7798772
chr3R	7786119	7786120
chr3R	7790187	7790188
chr3R	11691799	11691800
chr3L	6150857	6150858
chr3L	6132109	6132110
chr2L	19966510	19966511
chr3L	4807406	4807407
chr2L	20648912	20648913
chrX	990518	990519
chr2R	7829062	7829063
chr3L	4059770	4059771
[truncated: 943 more rows]
