# Supplementary material for: Ultra-long-range interactions between active regulatory elements
Source: Genome Res. 2023 Aug;33(8):1269–83. doi: 10.1101/gr.277567.122 (PMC10547262; doi:10.1101/gr.277567.122)
Supplement: Supplement 11 [file Supplemental_Code.zip › Supplemental_Code/Peaks/dm6/Loubiere_RNAseq_quartile_2_dm6.bed]

chr3R	16830049	16830050
chrX	370031	370032
chrX	15379064	15379065
chr3R	24457157	24457158
chr2L	19110154	19110155
chrX	9247336	9247337
chrX	2693886	2693887
chr3L	1885019	1885020
chr2L	12175004	12175005
chr3L	8648936	8648937
chrX	460747	460748
chr2L	11001476	11001477
chr2L	13821248	13821249
chr3R	25961994	25961995
chrX	4104342	4104343
chr3R	15792579	15792580
chr2L	6676635	6676636
chr3L	8728481	8728482
chr3L	8726791	8726792
chr2L	19120306	19120307
chr2R	10237348	10237349
chr3L	4062292	4062293
chr3L	10201837	10201838
chr2L	19586623	19586624
chr3R	18019375	18019376
chr3R	29556386	29556387
chr2L	19769067	19769068
chrX	14955477	14955478
chr3L	21297803	21297804
chr3L	21808703	21808704
chr2R	9979319	9979320
chr2R	20671083	20671084
chr2R	13623044	13623045
chr3L	14098053	14098054
chr2L	9426784	9426785
chrX	3174474	3174475
chrX	11987764	11987765
chrX	1357601	1357602
chrX	2720468	2720469
chr3R	6864324	6864325
chr2L	6006827	6006828
chr3R	7265703	7265704
chr2L	8433598	8433599
chrX	11422832	11422833
chrX	2428967	2428968
chr2L	6019402	6019403
chr2R	15220329	15220330
chr3L	7760453	7760454
chr3L	9379534	9379535
chr3L	13382765	13382766
chr2R	22858794	22858795
chr2R	11360163	11360164
chr3R	12689367	12689368
chr2R	25226611	25226612
chr2L	15425580	15425581
chr2L	16165831	16165832
chr2L	16294183	16294184
chr2L	19108427	19108428
chr2L	19114401	19114402
chr3R	13030913	13030914
chr3R	6678590	6678591
chrX	12490291	12490292
chr2L	898500	898501
chr3L	66430	66431
chr3L	12129393	12129394
chr3L	13401125	13401126
chrX	11754273	11754274
chr3R	26029735	26029736
chr3R	26032911	26032912
chr2L	16261877	16261878
chrX	17142990	17142991
chr2R	19456170	19456171
chr3R	27660177	27660178
chr2R	13246670	13246671
chr3R	9784370	9784371
chr3R	20503746	20503747
chr2R	7158241	7158242
chr3R	13700565	13700566
chr2L	7377702	7377703
chr3R	21557182	21557183
chr2L	7021682	7021683
chr3R	31764772	31764773
chrX	2685580	2685581
chr2R	16924655	16924656
chrX	2181211	2181212
chr3R	8333792	8333793
chr2R	15835055	15835056
chr3L	8745310	8745311
chrX	2366356	2366357
chr2R	21175315	21175316
chr2R	19270078	19270079
chr2L	14001248	14001249
chr3R	26881171	26881172
chrX	20690670	20690671
chrX	6037800	6037801
chr3R	13032528	13032529
chr2L	4937409	4937410
chr3L	11512221	11512222
chrX	3250089	3250090
chr3R	17595362	17595363
chr3L	11509861	11509862
chr3L	11509394	11509395
chrX	18063247	18063248
chr2R	11324314	11324315
chr2L	3718185	3718186
chr3L	14614458	14614459
chr3R	24662491	24662492
chr2L	3825675	3825676
chr3R	14328051	14328052
chr3R	27165716	27165717
chr3R	27070070	27070071
chr3R	18090803	18090804
chr3L	16497651	16497652
chr3L	4188499	4188500
chr3R	30852315	30852316
chr2R	7709184	7709185
chr2L	10272324	10272325
chr3R	9733250	9733251
chr2R	22985374	22985375
chrX	21116914	21116915
chrX	10923972	10923973
chr3R	21378977	21378978
chr3R	15310193	15310194
chr3R	24515106	24515107
chr2R	19067155	19067156
chr2R	18865765	18865766
chr3L	9182149	9182150
chrX	11778784	11778785
chr3L	6245746	6245747
chr3L	22035003	22035004
chr3L	4141467	4141468
chr3R	17611511	17611512
chr3R	31016875	31016876
chr3R	10190689	10190690
chr2R	16973927	16973928
chr2R	23858921	23858922
chr3L	15656010	15656011
chr2L	5555072	5555073
chr3L	19687637	19687638
chr3R	13057755	13057756
chr3R	6704084	6704085
chr3R	10751228	10751229
chr3L	19939287	19939288
chr3R	21388880	21388881
chr3R	21499986	21499987
chr3L	1101089	1101090
chr2L	10987420	10987421
chr3R	5716805	5716806
chr3R	23280856	23280857
chr3R	25082684	25082685
chr3R	8341100	8341101
chr3L	3935617	3935618
chr2R	25084347	25084348
chrX	18309291	18309292
chrX	10052636	10052637
chr3L	19584568	19584569
chr2R	10729203	10729204
chr2R	10237988	10237989
chr3L	6719525	6719526
chr2R	24334307	24334308
chr3R	27736538	27736539
chr4	724400	724401
chr3L	5079033	5079034
chrX	5332499	5332500
chr3R	31039374	31039375
chr3R	12371971	12371972
chr3R	12374100	12374101
chr2R	8232330	8232331
chr2R	9247249	9247250
chr2L	11149101	11149102
chr3L	16667934	16667935
chrX	15925105	15925106
chr3R	13656394	13656395
chr2L	2954762	2954763
chrX	3242084	3242085
chr2L	594685	594686
chrX	7995697	7995698
chr3R	14125548	14125549
chrX	18693042	18693043
chr2R	10054576	10054577
chr3R	18052984	18052985
chr2L	21053033	21053034
chr2L	10517335	10517336
chr3R	7978959	7978960
chr2L	10251843	10251844
chr2R	24411074	24411075
chr2R	11275286	11275287
chr3L	17046063	17046064
chr3R	16205250	16205251
chr2R	6740672	6740673
chr2R	9390165	9390166
chr3L	9134405	9134406
	0	1
chr3R	21446537	21446538
chr3L	12396171	12396172
chr2L	7497365	7497366
chr2R	8860364	8860365
chr3L	24074180	24074181
chr2R	23685543	23685544
chr3R	15278668	15278669
chr2R	17873939	17873940
chr3R	23204034	23204035
chr2L	4477022	4477023
chr2L	10837511	10837512
chr2R	24026172	24026173
chr2L	8989539	8989540
chr3L	11927693	11927694
chr3L	9371238	9371239
chr2L	21198762	21198763
chr3R	12509076	12509077
chr2R	15155437	15155438
chr3L	3846206	3846207
chr2L	17501401	17501402
chr3L	1771758	1771759
chr3R	21042499	21042500
chr3R	28486953	28486954
chr3R	24865350	24865351
chr3R	24841935	24841936
chr3R	29682503	29682504
chr3R	31134392	31134393
chr3R	20978183	20978184
chr2L	12008153	12008154
chrX	6528948	6528949
chr3L	4532145	4532146
chr2L	9581745	9581746
chr3L	11130835	11130836
chrX	22449737	22449738
chr2L	3508119	3508120
chr2L	8411868	8411869
chr2L	20714588	20714589
chr3R	7117732	7117733
chr3R	7913851	7913852
chrX	14786551	14786552
chr3R	16982158	16982159
chr3L	15816979	15816980
chr2R	8447451	8447452
chr2R	7132139	7132140
chr2R	23907294	23907295
chr2L	8998537	8998538
chr3R	16651157	16651158
chr2L	11581937	11581938
chr2R	17846699	17846700
chr2R	9195205	9195206
chr3R	7549124	7549125
chr3R	7493845	7493846
chr3R	7538615	7538616
chr3R	7523753	7523754
chr3R	7515670	7515671
chr3R	7505098	7505099
chr2R	11293174	11293175
chr2L	3619097	3619098
chr2R	14873953	14873954
chr2R	21101928	21101929
chrX	14653928	14653929
chr2R	11429645	11429646
chr3L	4073954	4073955
chr2R	7049238	7049239
chr3L	7244388	7244389
chr2L	20645791	20645792
	0	1
chr2L	8521933	8521934
chr2R	14845874	14845875
chr3L	606569	606570
chr2R	9399080	9399081
chr2R	10894414	10894415
chr2R	22332072	22332073
	0	1
chr2L	9608562	9608563
chr4	936819	936820
chr3L	1489547	1489548
chr2R	14713622	14713623
chr2R	23878197	23878198
chr2R	13160063	13160064
chr2L	16450907	16450908
chr2L	16447330	16447331
chr2L	16445278	16445279
chr2R	20916753	20916754
chr3L	6136791	6136792
chr3L	6143395	6143396
chr3L	6144819	6144820
chr3L	6152745	6152746
chrX	10967134	10967135
chr3R	19935120	19935121
chrX	18387084	18387085
chr3L	12204082	12204083
chrX	20244647	20244648
chr3L	19649851	19649852
chr3R	4645981	4645982
chr2L	21361216	21361217
chr2L	17982472	17982473
chr3L	9423253	9423254
chr3R	26714159	26714160
chr2R	9846485	9846486
chr2L	11015620	11015621
chr2L	21632587	21632588
chr3L	9074643	9074644
chr2L	577486	577487
chrX	2246231	2246232
chrX	2251993	2251994
chrX	1669297	1669298
chrX	494614	494615
chrX	509435	509436
chrX	487878	487879
chrX	2189188	2189189
chr3L	21171930	21171931
chr2R	8798489	8798490
chr2R	16641243	16641244
chr2R	16278396	16278397
chr3R	31065253	31065254
chr2R	7153642	7153643
chr2R	16667675	16667676
chrX	1346553	1346554
chrX	1341587	1341588
chrX	1686624	1686625
chr3R	6660100	6660101
chrX	16844433	16844434
chrX	8529698	8529699
chr3R	20714577	20714578
chrX	2732469	2732470
chrX	2744076	2744077
chrX	2187820	2187821
chrX	2698701	2698702
chrX	10786907	10786908
chrX	4630936	4630937
chrX	1668788	1668789
chr2R	12185667	12185668
chr3L	16612486	16612487
chr2R	24780428	24780429
chrX	790089	790090
chrX	2061915	2061916
chrX	2068592	2068593
chrX	2041868	2041869
chrX	1287290	1287291
chrX	2919770	2919771
chr2L	7451244	7451245
chr3L	22273985	22273986
chr2R	9078721	9078722
chr3L	1648944	1648945
chrX	21042125	21042126
chr3L	1802856	1802857
chr2R	16895652	16895653
chrX	148426	148427
chr2R	22379637	22379638
chr3R	10213007	10213008
chrX	17791010	17791011
chrX	6091471	6091472
chrX	4113701	4113702
chr2R	12140229	12140230
chr3R	30496153	30496154
chr3R	11172664	11172665
chr2R	7922604	7922605
chr2R	10313891	10313892
chr3R	4812096	4812097
chr2L	744395	744396
chr2L	9333567	9333568
chr3L	2170971	2170972
chr2R	21146203	21146204
chr3L	3892574	3892575
chr3L	2192221	2192222
chrX	15734270	15734271
chr2L	8463994	8463995
chrX	1466134	1466135
chrX	2043818	2043819
chr3L	2651850	2651851
chrX	6993612	6993613
chrX	11572442	11572443
chr2L	14013004	14013005
chr2L	10310956	10310957
chr3R	6234708	6234709
chr3L	3942465	3942466
chr3R	28883693	28883694
chr2R	13593339	13593340
chr2R	9806875	9806876
chr3R	5781076	5781077
chr3R	24817007	24817008
chr3R	30527037	30527038
chr3R	15904643	15904644
chrX	1461676	1461677
chrX	1457054	1457055
chr2L	13803626	13803627
chrX	8690327	8690328
chr2R	17698362	17698363
chr2L	13963507	13963508
chr2L	15552723	15552724
chr3R	20871036	20871037
chrX	16091495	16091496
chr2L	13286462	13286463
chr2R	9291856	9291857
chr3R	20652450	20652451
chr2R	16289320	16289321
chr2L	13972947	13972948
chr2R	14852941	14852942
chr3R	5856585	5856586
chr2L	922793	922794
chr3R	13700838	13700839
chrX	3868973	3868974
chr2R	18498026	18498027
chr2L	15923395	15923396
chr2L	13780165	13780166
chr2L	13969976	13969977
chr2L	13967018	13967019
chr2L	13947476	13947477
chr2R	24048903	24048904
chr2L	5060815	5060816
chrX	21397316	21397317
chr2L	13811474	13811475
chr3L	4186865	4186866
chr2L	10199117	10199118
chr3L	4910368	4910369
chr2L	9746495	9746496
chr2L	12096525	12096526
chr2R	17772552	17772553
chr2R	17792870	17792871
chrX	3173140	3173141
chr2L	16365903	16365904
chr2L	15248879	15248880
chr2L	15718272	15718273
chr2L	15109405	15109406
chr2L	15074776	15074777
chr2L	15200459	15200460
chr2L	16299943	16299944
chr2L	16262141	16262142
chr2L	16337885	16337886
chr2L	13811522	13811523
chr2L	13790959	13790960
chr2L	13784338	13784339
chr2L	13970177	13970178
chr2L	13923553	13923554
chr2L	13980126	13980127
chr2L	13977302	13977303
chr2L	2045494	2045495
chr2R	6883280	6883281
	0	1
chr2R	22139935	22139936
chr2R	23957842	23957843
chr3L	6958346	6958347
chr3L	5563774	5563775
chr2L	12103285	12103286
chr2R	22127808	22127809
chr3L	20432361	20432362
chr3R	27049220	27049221
chr2R	7011739	7011740
chr2R	6992676	6992677
chr3L	1351116	1351117
chrX	481862	481863
chrX	621215	621216
chrX	753653	753654
chrX	1467493	1467494
chrX	1681566	1681567
chrX	1692824	1692825
chrX	2254197	2254198
chrX	3448943	3448944
chrX	3482322	3482323
chrX	3968655	3968656
	0	1
chrX	4542630	4542631
chrX	4549070	4549071
chrX	4654497	4654498
chrX	4666700	4666701
chrX	4707916	4707917
chrX	4804862	4804863
chrX	4906900	4906901
chrX	5305691	5305692
chrX	5307417	5307418
chrX	5340236	5340237
chrX	5446656	5446657
chrX	5665940	5665941
chrX	5752249	5752250
chrX	5781620	5781621
chrX	5815820	5815821
chrX	5905746	5905747
chrX	5917097	5917098
chrX	5948160	5948161
chrX	5966279	5966280
chrX	5988791	5988792
chrX	6040005	6040006
chrX	6050828	6050829
chrX	6074857	6074858
chrX	6077786	6077787
chrX	6081372	6081373
chrX	6091205	6091206
chrX	6261169	6261170
chrX	6283575	6283576
chrX	6291303	6291304
chrX	6309212	6309213
chrX	6597088	6597089
chrX	6681767	6681768
chrX	6688774	6688775
chrX	6823204	6823205
chrX	6849517	6849518
chrX	6908277	6908278
chrX	6973393	6973394
chrX	7013881	7013882
chrX	7066052	7066053
chrX	7069413	7069414
chrX	7137723	7137724
chrX	7286358	7286359
chrX	7329046	7329047
chrX	7826197	7826198
chrX	7884660	7884661
chrX	7908931	7908932
chrX	8037517	8037518
chrX	8081605	8081606
chrX	8135713	8135714
chrX	8132285	8132286
chrX	8135824	8135825
chrX	8143835	8143836
chrX	8145839	8145840
chrX	8148783	8148784
chrX	8152275	8152276
chrX	8170266	8170267
chrX	8271409	8271410
chrX	8273806	8273807
chrX	8442348	8442349
chrX	8460898	8460899
chrX	8469012	8469013
chrX	8560192	8560193
chrX	8573593	8573594
chrX	8900264	8900265
chrX	9088367	9088368
chrX	9107069	9107070
chrX	9135099	9135100
chrX	9149071	9149072
chrX	9193898	9193899
chrX	9196414	9196415
chrX	9556544	9556545
chrX	9876672	9876673
chrX	9879870	9879871
chrX	10070868	10070869
chrX	10326464	10326465
chrX	10375374	10375375
chrX	10596122	10596123
chrX	10602714	10602715
chrX	10757666	10757667
chrX	10772541	10772542
chrX	10842205	10842206
chrX	11044756	11044757
chrX	11063170	11063171
chrX	11066552	11066553
chrX	11142541	11142542
chrX	11144120	11144121
chrX	11348120	11348121
chrX	11349049	11349050
chrX	11442539	11442540
chrX	11477058	11477059
chrX	11561643	11561644
chrX	11584175	11584176
chrX	11604194	11604195
chrX	11678589	11678590
chrX	11705300	11705301
chrX	11764590	11764591
chrX	11787381	11787382
chrX	11869170	11869171
chrX	11872779	11872780
chrX	11873319	11873320
chrX	11888352	11888353
chrX	11924662	11924663
chrX	11930850	11930851
chrX	11992768	11992769
chrX	12012211	12012212
chrX	12486970	12486971
chrX	12611867	12611868
chrX	12629640	12629641
chrX	12629878	12629879
chrX	12705854	12705855
chrX	12765266	12765267
chrX	12906018	12906019
chrX	13055328	13055329
chrX	13128952	13128953
chrX	13129018	13129019
chrX	13194551	13194552
chrX	13302415	13302416
chrX	13368191	13368192
chrX	13385210	13385211
chrX	13387563	13387564
chrX	13404749	13404750
chrX	13543643	13543644
chrX	13669699	13669700
chrX	13680500	13680501
chrX	13682952	13682953
chrX	13782459	13782460
chrX	13811684	13811685
chrX	14174756	14174757
chrX	14181028	14181029
chrX	14187253	14187254
chrX	14192018	14192019
chrX	14266250	14266251
chrX	14480086	14480087
chrX	14583677	14583678
chrX	14602580	14602581
chrX	14679568	14679569
chrX	14765787	14765788
chrX	14836725	14836726
chrX	14844757	14844758
chrX	14848808	14848809
chrX	14853269	14853270
chrX	14871181	14871182
chrX	14896891	14896892
chrX	14909708	14909709
chrX	15067007	15067008
chrX	15089682	15089683
chrX	15163225	15163226
chrX	15453471	15453472
chrX	15462722	15462723
chrX	15467757	15467758
chrX	15472164	15472165
chrX	15572149	15572150
chrX	15587733	15587734
chrX	15671029	15671030
chrX	15697494	15697495
chrX	15710647	15710648
chrX	15732178	15732179
chrX	15733996	15733997
chrX	15756318	15756319
chrX	15766445	15766446
chrX	15783710	15783711
chrX	15799426	15799427
chrX	15853421	15853422
chrX	15890589	15890590
chrX	15910870	15910871
chrX	15991974	15991975
chrX	16063738	16063739
chrX	16330759	16330760
chrX	16385278	16385279
chrX	16587873	16587874
chrX	16632235	16632236
chrX	16676753	16676754
chrX	16696131	16696132
chrX	16803650	16803651
chrX	16811699	16811700
chrX	16876544	16876545
chrX	16884581	16884582
chrX	16886560	16886561
chrX	17078836	17078837
chrX	17087675	17087676
chrX	17091854	17091855
chrX	17423591	17423592
chrX	17850460	17850461
chrX	17856974	17856975
chrX	17883718	17883719
chrX	17907261	17907262
chrX	18023870	18023871
chrX	18103653	18103654
chrX	18155369	18155370
chrX	18209427	18209428
chrX	18243284	18243285
chrX	18321193	18321194
chrX	18483772	18483773
chrX	18489620	18489621
chrX	18494168	18494169
chrX	18500127	18500128
chrX	18512521	18512522
chrX	18522445	18522446
chrX	18528683	18528684
chrX	18774027	18774028
chrX	18806694	18806695
chrX	18830591	18830592
chrX	18832682	18832683
chrX	18857757	18857758
chrX	18900410	18900411
chrX	19183421	19183422
chrX	19188035	19188036
chrX	19190214	19190215
chrX	19193448	19193449
chrX	19201979	19201980
chrX	19220622	19220623
chrX	19241840	19241841
chrX	19248639	19248640
chrX	19307925	19307926
chrX	19475063	19475064
chrX	19621245	19621246
chrX	19625705	19625706
chrX	19675891	19675892
chrX	19688948	19688949
chrX	19718923	19718924
chrX	19961297	19961298
chrX	20133579	20133580
chrX	20148124	20148125
chrX	20330372	20330373
chrX	20433950	20433951
chrX	20661917	20661918
chrX	21025888	21025889
chrX	21251148	21251149
chrX	21285301	21285302
chrX	21429256	21429257
chrX	22449491	22449492
chrX	22473698	22473699
chrX	22544322	22544323
chr2L	7529	7530
chr2L	76348	76349
chr2L	121754	121755
chr2L	267505	267506
chr2L	269088	269089
chr2L	283269	283270
chr2L	292419	292420
chr2L	357874	357875
chr2L	402198	402199
chr2L	421450	421451
chr2L	421771	421772
chr2L	422873	422874
chr2L	455531	455532
chr2L	472200	472201
chr2L	559612	559613
chr2L	563819	563820
chr2L	602813	602814
chr2L	749945	749946
chr2L	815993	815994
chr2L	1048053	1048054
chr2L	1102504	1102505
chr2L	1134693	1134694
chr2L	1158661	1158662
chr2L	1163886	1163887
chr2L	1166506	1166507
chr2L	1502904	1502905
chr2L	1611410	1611411
chr2L	1732356	1732357
chr2L	1981176	1981177
chr2L	2129237	2129238
chr2L	2155753	2155754
chr2L	2192386	2192387
chr2L	2212571	2212572
chr2L	2357356	2357357
chr2L	2311680	2311681
chr2L	2383202	2383203
chr2L	2415322	2415323
chr2L	2420830	2420831
chr2L	2576997	2576998
chr2L	2577687	2577688
chr2L	2725674	2725675
chr2L	2805261	2805262
chr2L	2815760	2815761
chr2L	2825506	2825507
chr2L	2840124	2840125
chr2L	2855778	2855779
chr2L	2869652	2869653
chr2L	3018308	3018309
chr2L	3018508	3018509
chr2L	3029253	3029254
chr2L	3035348	3035349
chr2L	3037230	3037231
chr2L	3039976	3039977
chr2L	3042551	3042552
chr2L	3294706	3294707
chr2L	3309222	3309223
chr2L	3304100	3304101
chr2L	3319872	3319873
chr2L	3320245	3320246
chr2L	3461952	3461953
chr2L	3491071	3491072
chr2L	3524056	3524057
chr2L	3525131	3525132
chr2L	3692587	3692588
chr2L	3696658	3696659
chr2L	3697872	3697873
chr2L	3730466	3730467
chr2L	4441282	4441283
chr2L	4459729	4459730
chr2L	4463611	4463612
chr2L	4651403	4651404
chr2L	4701485	4701486
chr2L	4794549	4794550
	0	1
chr2L	4813009	4813010
chr2L	4818245	4818246
chr2L	4835300	4835301
chr2L	4838347	4838348
chr2L	4906762	4906763
chr2L	4936450	4936451
chr2L	4942742	4942743
chr2L	4949784	4949785
chr2L	5051062	5051063
chr2L	5052843	5052844
chr2L	5055016	5055017
chr2L	5207267	5207268
chr2L	5210460	5210461
chr2L	5216701	5216702
chr2L	5264001	5264002
chr2L	5314895	5314896
chr2L	5517737	5517738
chr2L	5539196	5539197
chr2L	5706374	5706375
chr2L	5741244	5741245
chr2L	5746157	5746158
chr2L	5766142	5766143
chr2L	5805395	5805396
chr2L	5904689	5904690
chr2L	5967752	5967753
chr2L	6012338	6012339
chr2L	6037902	6037903
chr2L	6054302	6054303
chr2L	6062989	6062990
chr2L	6068594	6068595
chr2L	6255859	6255860
chr2L	6348427	6348428
chr2L	6367882	6367883
chr2L	6412315	6412316
chr2L	6467698	6467699
	0	1
chr2L	6557502	6557503
chr2L	6566181	6566182
chr2L	6601068	6601069
chr2L	6677625	6677626
chr2L	6742502	6742503
chr2L	6774041	6774042
chr2L	6870389	6870390
chr2L	6874900	6874901
chr2L	6942814	6942815
chr2L	6956950	6956951
chr2L	6960328	6960329
chr2L	6960377	6960378
chr2L	7027526	7027527
chr2L	7363379	7363380
chr2L	7398750	7398751
chr2L	7401335	7401336
chr2L	7405227	7405228
chr2L	7433516	7433517
chr2L	7466543	7466544
chr2L	7474704	7474705
chr2L	7608389	7608390
chr2L	7732670	7732671
chr2L	7790557	7790558
chr2L	7855475	7855476
chr2L	7860839	7860840
chr2L	7879552	7879553
chr2L	7983946	7983947
chr2L	8009477	8009478
chr2L	8011405	8011406
chr2L	8039788	8039789
chr2L	8041106	8041107
chr2L	8198882	8198883
chr2L	8205132	8205133
chr2L	8206171	8206172
chr2L	8212959	8212960
chr2L	8214045	8214046
chr2L	8218017	8218018
chr2L	8257502	8257503
chr2L	8303429	8303430
chr2L	8305586	8305587
chr2L	8311195	8311196
chr2L	8325409	8325410
chr2L	8327456	8327457
chr2L	8346620	8346621
chr2L	8376797	8376798
chr2L	8382807	8382808
chr2L	8382861	8382862
chr2L	8415256	8415257
chr2L	8488981	8488982
chr2L	8937390	8937391
chr2L	8942105	8942106
chr2L	8943257	8943258
chr2L	8959051	8959052
chr2L	8975428	8975429
chr2L	8984872	8984873
chr2L	9164235	9164236
chr2L	9416588	9416589
chr2L	9431052	9431053
chr2L	9540523	9540524
chr2L	9566750	9566751
chr2L	9736645	9736646
chr2L	9782384	9782385
chr2L	9793107	9793108
chr2L	9886250	9886251
chr2L	9890885	9890886
chr2L	9920160	9920161
chr2L	9921633	9921634
chr2L	9947648	9947649
chr2L	9957237	9957238
chr2L	10122771	10122772
chr2L	10144776	10144777
chr2L	10268872	10268873
chr2L	10295385	10295386
chr2L	10323102	10323103
chr2L	10331116	10331117
chr2L	10344442	10344443
chr2L	10356597	10356598
chr2L	10376168	10376169
chr2L	10382263	10382264
chr2L	10428829	10428830
chr2L	10435656	10435657
chr2L	10439440	10439441
chr2L	10442534	10442535
chr2L	10457241	10457242
chr2L	10488694	10488695
chr2L	10507081	10507082
chr2L	10527572	10527573
chr2L	10684409	10684410
chr2L	10687066	10687067
chr2L	10689271	10689272
chr2L	10694103	10694104
chr2L	10730255	10730256
chr2L	10820705	10820706
chr2L	10972280	10972281
chr2L	11016995	11016996
chr2L	11113061	11113062
chr2L	11121714	11121715
chr2L	11280298	11280299
chr2L	11501715	11501716
chr2L	11794086	11794087
chr2L	11849958	11849959
chr2L	11990927	11990928
chr2L	12045200	12045201
chr2L	12048918	12048919
chr2L	12049418	12049419
chr2L	12170550	12170551
chr2L	12177886	12177887
chr2L	12424904	12424905
chr2L	12430892	12430893
chr2L	12453242	12453243
chr2L	12692993	12692994
chr2L	12694988	12694989
chr2L	12695033	12695034
chr2L	12697323	12697324
chr2L	12700746	12700747
chr2L	12707711	12707712
chr2L	13106807	13106808
chr2L	13160527	13160528
chr2L	13179247	13179248
chr2L	13215350	13215351
chr2L	13219979	13219980
chr2L	13246232	13246233
chr2L	13355073	13355074
chr2L	13396184	13396185
chr2L	13909333	13909334
chr2L	13934692	13934693
chr2L	16293025	16293026
chr2L	16738850	16738851
chr2L	16760554	16760555
chr2L	16791568	16791569
chr2L	16837258	16837259
chr2L	16848716	16848717
chr2L	17452924	17452925
chr2L	17455923	17455924
chr2L	17458044	17458045
chr2L	18509560	18509561
chr2L	18653010	18653011
chr2L	18713748	18713749
chr2L	18845184	18845185
chr2L	18859248	18859249
chr2L	18954431	18954432
chr2L	18957311	18957312
chr2L	18974448	18974449
chr2L	18974710	18974711
chr2L	18987707	18987708
chr2L	19027710	19027711
chr2L	19045148	19045149
chr2L	19059129	19059130
chr2L	19063295	19063296
chr2L	19069851	19069852
chr2L	19181702	19181703
chr2L	19386205	19386206
chr2L	19424050	19424051
chr2L	19432574	19432575
chr2L	19442727	19442728
chr2L	19454256	19454257
chr2L	19490262	19490263
chr2L	19493253	19493254
chr2L	19518824	19518825
chr2L	19526686	19526687
chr2L	19530305	19530306
chr2L	19538425	19538426
chr2L	19546959	19546960
chr2L	19565863	19565864
chr2L	19580351	19580352
chr2L	19583990	19583991
chr2L	19792104	19792105
chr2L	20027915	20027916
chr2L	20072195	20072196
chr2L	20091348	20091349
chr2L	20091435	20091436
chr2L	20382356	20382357
chr2L	20414800	20414801
chr2L	20643244	20643245
chr2L	20650189	20650190
chr2L	20730282	20730283
chr2L	20869854	20869855
chr2L	20918931	20918932
chr2L	20934113	20934114
chr2L	21075405	21075406
chr2L	21156288	21156289
chr2L	21158611	21158612
chr2L	21624080	21624081
chr2R	5668383	5668384
chr2R	6023144	6023145
chr2R	6040647	6040648
chr2R	6050949	6050950
chr2R	6076910	6076911
chr2R	6080572	6080573
chr2R	6225634	6225635
chr2R	6645098	6645099
chr2R	6668150	6668151
chr2R	6669024	6669025
chr2R	6683186	6683187
chr2R	6693430	6693431
chr2R	6828356	6828357
chr2R	6875819	6875820
chr2R	6880770	6880771
chr2R	6880995	6880996
chr2R	6885552	6885553
chr2R	7006442	7006443
chr2R	7035125	7035126
chr2R	7040136	7040137
chr2R	7042656	7042657
chr2R	7057548	7057549
chr2R	7261269	7261270
chr2R	7311395	7311396
chr2R	7428593	7428594
chr2R	7442864	7442865
chr2R	7518936	7518937
chr2R	7535919	7535920
chr2R	7540111	7540112
chr2R	7590109	7590110
chr2R	7620711	7620712
chr2R	7663786	7663787
chr2R	7665828	7665829
chr2R	7789206	7789207
chr2R	7926653	7926654
chr2R	7956150	7956151
chr2R	7968024	7968025
chr2R	8002120	8002121
chr2R	8013755	8013756
chr2R	8065554	8065555
chr2R	8091696	8091697
chr2R	8098484	8098485
chr2R	8173613	8173614
chr2R	8570499	8570500
chr2R	8627611	8627612
chr2R	8696428	8696429
chr2R	8891401	8891402
chr2R	8910349	8910350
chr2R	8920368	8920369
chr2R	8933423	8933424
chr2R	8951086	8951087
chr2R	8968184	8968185
	0	1
chr2R	9013526	9013527
chr2R	9017195	9017196
chr2R	9082395	9082396
chr2R	9087808	9087809
chr2R	9092893	9092894
chr2R	9161436	9161437
chr2R	9164967	9164968
chr2R	9165632	9165633
chr2R	9207124	9207125
chr2R	9242320	9242321
chr2R	9389467	9389468
chr2R	9396206	9396207
chr2R	9586714	9586715
chr2R	9610290	9610291
chr2R	9706267	9706268
chr2R	9707536	9707537
chr2R	9793326	9793327
chr2R	9827206	9827207
chr2R	9836642	9836643
chr2R	9836985	9836986
chr2R	9839500	9839501
chr2R	9871470	9871471
chr2R	9874889	9874890
chr2R	9903287	9903288
chr2R	9959732	9959733
chr2R	10066514	10066515
chr2R	10192394	10192395
chr2R	10249220	10249221
chr2R	10256686	10256687
chr2R	10265057	10265058
chr2R	10418718	10418719
chr2R	10423650	10423651
chr2R	10424436	10424437
chr2R	10427915	10427916
chr2R	10458892	10458893
chr2R	10468616	10468617
chr2R	10731528	10731529
chr2R	10809397	10809398
chr2R	10811078	10811079
chr2R	10813310	10813311
chr2R	10821640	10821641
chr2R	10835709	10835710
chr2R	10879974	10879975
chr2R	11172206	11172207
chr2R	11222871	11222872
chr2R	11235252	11235253
chr2R	11240114	11240115
chr2R	11255167	11255168
chr2R	11279683	11279684
chr2R	11291096	11291097
chr2R	11373607	11373608
chr2R	11405597	11405598
chr2R	11845324	11845325
chr2R	11866383	11866384
chr2R	11899517	11899518
chr2R	11912779	11912780
chr2R	12079543	12079544
chr2R	12144533	12144534
chr2R	12145710	12145711
chr2R	12153071	12153072
chr2R	12178553	12178554
chr2R	12179902	12179903
chr2R	12190377	12190378
chr2R	12190682	12190683
chr2R	12229310	12229311
chr2R	12306528	12306529
chr2R	12321238	12321239
chr2R	12413962	12413963
chr2R	12474424	12474425
chr2R	12510615	12510616
chr2R	12566185	12566186
chr2R	12625808	12625809
chr2R	12655954	12655955
chr2R	12692690	12692691
chr2R	12752936	12752937
chr2R	12924567	12924568
chr2R	12953112	12953113
chr2R	13079539	13079540
chr2R	13110769	13110770
chr2R	13129052	13129053
chr2R	13168032	13168033
chr2R	13190086	13190087
chr2R	13214706	13214707
chr2R	13219247	13219248
chr2R	13230583	13230584
chr2R	13235980	13235981
chr2R	13239729	13239730
chr2R	13409887	13409888
chr2R	13555949	13555950
chr2R	13753964	13753965
chr2R	13824858	13824859
chr2R	13846255	13846256
chr2R	13943377	13943378
chr2R	13983395	13983396
chr2R	14165051	14165052
chr2R	14166982	14166983
chr2R	14201249	14201250
chr2R	14243778	14243779
chr2R	14302353	14302354
chr2R	14361924	14361925
chr2R	14420324	14420325
chr2R	14605297	14605298
chr2R	14621320	14621321
chr2R	14756288	14756289
chr2R	14832832	14832833
chr2R	14855429	14855430
chr2R	14875829	14875830
chr2R	14882118	14882119
chr2R	14934861	14934862
chr2R	15147824	15147825
chr2R	15258761	15258762
chr2R	15311134	15311135
chr2R	15326386	15326387
chr2R	15541363	15541364
chr2R	15549984	15549985
chr2R	15555446	15555447
chr2R	15573991	15573992
chr2R	15847362	15847363
chr2R	16011438	16011439
chr2R	16028603	16028604
chr2R	16110331	16110332
chr2R	16149795	16149796
chr2R	16158794	16158795
chr2R	16178307	16178308
chr2R	16226501	16226502
chr2R	16230198	16230199
chr2R	16240722	16240723
chr2R	16280015	16280016
chr2R	16344182	16344183
chr2R	16432244	16432245
chr2R	16552258	16552259
chr2R	16565238	16565239
chr2R	16566023	16566024
chr2R	16572082	16572083
chr2R	16576586	16576587
chr2R	16604373	16604374
chr2R	16755073	16755074
chr2R	16766804	16766805
chr2R	16796407	16796408
chr2R	16869402	16869403
chr2R	17000126	17000127
chr2R	17001994	17001995
chr2R	17044743	17044744
chr2R	17091984	17091985
chr2R	17137240	17137241
chr2R	17431032	17431033
chr2R	17453399	17453400
chr2R	17476272	17476273
chr2R	17726914	17726915
chr2R	17726914	17726915
chr2R	17739685	17739686
chr2R	17750293	17750294
chr2R	18007902	18007903
chr2R	18043744	18043745
chr2R	18108389	18108390
chr2R	18180496	18180497
chr2R	18288696	18288697
chr2R	18398393	18398394
chr2R	18527430	18527431
chr2R	18613090	18613091
chr2R	18621541	18621542
chr2R	18705977	18705978
chr2R	18754995	18754996
chr2R	18761758	18761759
chr2R	18776978	18776979
chr2R	18783299	18783300
chr2R	18830331	18830332
chr2R	18850844	18850845
chr2R	18862078	18862079
chr2R	18867391	18867392
chr2R	19129300	19129301
chr2R	19363641	19363642
chr2R	19390128	19390129
chr2R	19396772	19396773
chr2R	19697723	19697724
chr2R	19979242	19979243
chr2R	20212619	20212620
chr2R	20239936	20239937
chr2R	20254670	20254671
chr2R	20264920	20264921
chr2R	20281127	20281128
chr2R	20291945	20291946
chr2R	20316917	20316918
chr2R	20534245	20534246
chr2R	20636392	20636393
chr2R	20641742	20641743
chr2R	20655096	20655097
chr2R	20879930	20879931
chr2R	20978818	20978819
chr2R	20991171	20991172
chr2R	21060547	21060548
chr2R	21148153	21148154
chr2R	21168930	21168931
chr2R	21193571	21193572
chr2R	21312399	21312400
chr2R	21386221	21386222
chr2R	21386309	21386310
chr2R	21389405	21389406
chr2R	21519125	21519126
chr2R	21608125	21608126
chr2R	21613071	21613072
chr2R	21632007	21632008
chr2R	21662995	21662996
chr2R	21688773	21688774
chr2R	21800904	21800905
chr2R	22071286	22071287
chr2R	22073443	22073444
chr2R	22088727	22088728
chr2R	22174922	22174923
chr2R	22182879	22182880
chr2R	22373109	22373110
chr2R	22426977	22426978
chr2R	22478379	22478380
chr2R	22550094	22550095
chr2R	22613376	22613377
chr2R	22654530	22654531
chr2R	22874769	22874770
chr2R	22934077	22934078
chr2R	22937279	22937280
chr2R	22941169	22941170
chr2R	22998884	22998885
chr2R	23074823	23074824
chr2R	23247893	23247894
chr2R	23357565	23357566
chr2R	23381197	23381198
chr2R	23419684	23419685
chr2R	23433354	23433355
chr2R	23556672	23556673
chr2R	23616754	23616755
chr2R	23614710	23614711
chr2R	23713900	23713901
chr2R	23747560	23747561
chr2R	23751915	23751916
chr2R	23818327	23818328
chr2R	23820354	23820355
chr2R	23865414	23865415
chr2R	23886973	23886974
chr2R	23895063	23895064
chr2R	23903750	23903751
chr2R	23950647	23950648
chr2R	23957405	23957406
chr2R	23962956	23962957
chr2R	23988738	23988739
chr2R	23995055	23995056
chr2R	24017198	24017199
chr2R	24057137	24057138
chr2R	24055306	24055307
chr2R	24080527	24080528
chr2R	24116792	24116793
chr2R	24294097	24294098
chr2R	24661503	24661504
chr2R	24891023	24891024
chr2R	24900734	24900735
chr2R	24945201	24945202
chr2R	24948645	24948646
chr2R	24986044	24986045
chr2R	25255318	25255319
chr3L	179923	179924
chr3L	206134	206135
chr3L	223069	223070
chr3L	356422	356423
chr3L	540851	540852
chr3L	589274	589275
chr3L	604008	604009
chr3L	680326	680327
chr3L	685549	685550
chr3L	690517	690518
chr3L	841451	841452
chr3L	843926	843927
chr3L	882013	882014
chr3L	993983	993984
chr3L	1204795	1204796
chr3L	1238319	1238320
chr3L	1247677	1247678
chr3L	1322806	1322807
chr3L	1553493	1553494
chr3L	1558228	1558229
chr3L	1565392	1565393
chr3L	1615801	1615802
chr3L	1629301	1629302
chr3L	1645467	1645468
chr3L	1665138	1665139
chr3L	1723153	1723154
chr3L	1777411	1777412
chr3L	1870019	1870020
chr3L	1883041	1883042
chr3L	1910197	1910198
chr3L	1939103	1939104
chr3L	2169108	2169109
chr3L	2262919	2262920
chr3L	2322693	2322694
chr3L	2503606	2503607
chr3L	2599297	2599298
chr3L	2600331	2600332
chr3L	2631715	2631716
chr3L	2643424	2643425
chr3L	2645368	2645369
chr3L	2648048	2648049
chr3L	2892166	2892167
chr3L	3052514	3052515
chr3L	3166250	3166251
chr3L	3172545	3172546
chr3L	3178580	3178581
chr3L	3197631	3197632
chr3L	3244294	3244295
chr3L	3280239	3280240
chr3L	3291459	3291460
chr3L	3303112	3303113
chr3L	3319232	3319233
chr3L	3330063	3330064
chr3L	3378268	3378269
chr3L	3806459	3806460
chr3L	3937992	3937993
chr3L	3942710	3942711
chr3L	3952550	3952551
chr3L	3964771	3964772
chr3L	4003474	4003475
chr3L	4021457	4021458
chr3L	4026011	4026012
chr3L	4046596	4046597
chr3L	4093207	4093208
chr3L	4148696	4148697
chr3L	4178270	4178271
chr3L	4188023	4188024
chr3L	4204339	4204340
chr3L	4262705	4262706
chr3L	4367458	4367459
chr3L	4380387	4380388
chr3L	4403487	4403488
chr3L	4436721	4436722
chr3L	4446573	4446574
chr3L	4480283	4480284
chr3L	4490963	4490964
chr3L	4533170	4533171
chr3L	4840108	4840109
chr3L	5146063	5146064
chr3L	5141953	5141954
chr3L	5498958	5498959
chr3L	5604790	5604791
chr3L	5608300	5608301
chr3L	5768794	5768795
chr3L	5786718	5786719
chr3L	5907381	5907382
chr3L	5921316	5921317
chr3L	5976007	5976008
chr3L	6062910	6062911
chr3L	6072139	6072140
chr3L	6075245	6075246
chr3L	6076722	6076723
chr3L	6082883	6082884
chr3L	6093313	6093314
chr3L	6157377	6157378
chr3L	6160814	6160815
chr3L	6189745	6189746
chr3L	6200473	6200474
chr3L	6240068	6240069
chr3L	6488424	6488425
chr3L	6609325	6609326
chr3L	6942856	6942857
chr3L	6955991	6955992
chr3L	6958108	6958109
chr3L	6967897	6967898
chr3L	6969048	6969049
chr3L	6972467	6972468
chr3L	7077462	7077463
chr3L	7093204	7093205
chr3L	7312896	7312897
chr3L	7320068	7320069
chr3L	7347123	7347124
chr3L	7390742	7390743
chr3L	7485967	7485968
chr3L	7498831	7498832
chr3L	7719350	7719351
chr3L	7732191	7732192
chr3L	7743041	7743042
chr3L	7747344	7747345
chr3L	7754409	7754410
chr3L	8091786	8091787
chr3L	8124531	8124532
chr3L	8165518	8165519
chr3L	8186671	8186672
chr3L	8202417	8202418
chr3L	8202792	8202793
chr3L	8240601	8240602
chr3L	8304059	8304060
chr3L	8336672	8336673
chr3L	8339051	8339052
chr3L	8396000	8396001
chr3L	8405454	8405455
chr3L	8514921	8514922
chr3L	8512767	8512768
chr3L	8624371	8624372
chr3L	8905200	8905201
chr3L	8964769	8964770
chr3L	8979880	8979881
chr3L	9009838	9009839
chr3L	9047439	9047440
chr3L	9073105	9073106
chr3L	9137181	9137182
chr3L	9208853	9208854
chr3L	9211880	9211881
chr3L	9334332	9334333
chr3L	9349609	9349610
chr3L	9364350	9364351
chr3L	9404797	9404798
chr3L	9417388	9417389
chr3L	9451572	9451573
chr3L	9457669	9457670
chr3L	9456318	9456319
chr3L	9685171	9685172
chr3L	9719328	9719329
chr3L	9733807	9733808
chr3L	9968317	9968318
chr3L	9972054	9972055
chr3L	10879085	10879086
chr3L	11061224	11061225
chr3L	11061571	11061572
chr3L	11098186	11098187
chr3L	11101698	11101699
chr3L	11108235	11108236
chr3L	11150785	11150786
chr3L	11169817	11169818
chr3L	11173514	11173515
chr3L	11199620	11199621
chr3L	11201351	11201352
chr3L	11236218	11236219
chr3L	11620101	11620102
chr3L	11646033	11646034
chr3L	11691399	11691400
chr3L	11691571	11691572
chr3L	11708553	11708554
chr3L	11777073	11777074
chr3L	11793283	11793284
chr3L	11815444	11815445
chr3L	11822275	11822276
chr3L	11829030	11829031
chr3L	11941912	11941913
chr3L	11944852	11944853
chr3L	12042387	12042388
chr3L	12120019	12120020
chr3L	12136967	12136968
chr3L	12163735	12163736
chr3L	12184984	12184985
chr3L	12277655	12277656
chr3L	12351544	12351545
chr3L	12485035	12485036
chr3L	12490676	12490677
chr3L	12497216	12497217
chr3L	12501513	12501514
chr3L	12503894	12503895
chr3L	12507840	12507841
chr3L	12534590	12534591
chr3L	12853646	12853647
chr3L	12892658	12892659
chr3L	13006817	13006818
chr3L	13008285	13008286
chr3L	13011685	13011686
chr3L	13018266	13018267
chr3L	13381346	13381347
chr3L	13412453	13412454
chr3L	13435229	13435230
chr3L	13440910	13440911
chr3L	13450283	13450284
chr3L	13450770	13450771
chr3L	13474787	13474788
chr3L	13878994	13878995
chr3L	13997191	13997192
chr3L	13999251	13999252
chr3L	14053079	14053080
chr3L	14233469	14233470
chr3L	14236635	14236636
chr3L	14410626	14410627
chr3L	14550975	14550976
chr3L	14786412	14786413
chr3L	14979620	14979621
chr3L	14992289	14992290
chr3L	15050806	15050807
chr3L	15052490	15052491
chr3L	15054135	15054136
chr3L	15125321	15125322
chr3L	15147137	15147138
chr3L	15304255	15304256
chr3L	15336692	15336693
chr3L	15500938	15500939
chr3L	15508252	15508253
chr3L	15517056	15517057
chr3L	15683872	15683873
chr3L	15832464	15832465
chr3L	15955096	15955097
chr3L	15975368	15975369
chr3L	15976870	15976871
chr3L	16229100	16229101
chr3L	16288422	16288423
chr3L	16290950	16290951
chr3L	16305870	16305871
chr3L	16306600	16306601
chr3L	16319856	16319857
chr3L	16339003	16339004
chr3L	16362603	16362604
chr3L	16368389	16368390
chr3L	16394586	16394587
chr3L	16417177	16417178
chr3L	16587057	16587058
chr3L	16733546	16733547
chr3L	16783010	16783011
chr3L	16829074	16829075
chr3L	16860622	16860623
chr3L	16923252	16923253
chr3L	16927434	16927435
chr3L	16957689	16957690
chr3L	17027515	17027516
chr3L	17045038	17045039
chr3L	17055613	17055614
chr3L	17243436	17243437
chr3L	17253937	17253938
chr3L	17388956	17388957
chr3L	17436431	17436432
chr3L	17439401	17439402
chr3L	17479096	17479097
chr3L	17633449	17633450
chr3L	17764158	17764159
chr3L	17841427	17841428
chr3L	17843544	17843545
chr3L	17879096	17879097
chr3L	17895862	17895863
chr3L	18112959	18112960
chr3L	18132689	18132690
chr3L	18148923	18148924
chr3L	18162522	18162523
chr3L	18686319	18686320
chr3L	18748367	18748368
chr3L	18866225	18866226
chr3L	18867771	18867772
chr3L	18892383	18892384
chr3L	18901554	18901555
chr3L	18950629	18950630
chr3L	18984961	18984962
chr3L	18988323	18988324
chr3L	19097999	19098000
chr3L	19138975	19138976
chr3L	19268913	19268914
chr3L	19497723	19497724
chr3L	19544205	19544206
chr3L	19601633	19601634
chr3L	19606208	19606209
chr3L	19612455	19612456
chr3L	19620502	19620503
chr3L	19664104	19664105
chr3L	19801291	19801292
chr3L	19979812	19979813
chr3L	20000686	20000687
chr3L	20027835	20027836
chr3L	20089007	20089008
chr3L	20103827	20103828
chr3L	20140607	20140608
chr3L	20241267	20241268
chr3L	20275335	20275336
chr3L	20342634	20342635
chr3L	20353449	20353450
chr3L	20358512	20358513
chr3L	20366724	20366725
chr3L	20370313	20370314
chr3L	20410566	20410567
chr3L	20413604	20413605
chr3L	20426071	20426072
chr3L	20439872	20439873
chr3L	20442419	20442420
chr3L	20464862	20464863
chr3L	20474466	20474467
chr3L	20494921	20494922
chr3L	20499836	20499837
chr3L	20504186	20504187
chr3L	20506032	20506033
chr3L	20533709	20533710
chr3L	20637199	20637200
chr3L	20719200	20719201
chr3L	20769500	20769501
chr3L	20771507	20771508
chr3L	20927826	20927827
chr3L	21027915	21027916
chr3L	21031360	21031361
chr3L	21034203	21034204
chr3L	21131446	21131447
chr3L	21202920	21202921
chr3L	21210215	21210216
chr3L	21285962	21285963
chr3L	21304697	21304698
chr3L	21349288	21349289
chr3L	21490586	21490587
chr3L	21492773	21492774
chr3L	21501421	21501422
chr3L	21558226	21558227
chr3L	21625647	21625648
chr3L	21635305	21635306
chr3L	21666980	21666981
chr3L	21672139	21672140
chr3L	21730454	21730455
chr3L	21738430	21738431
chr3L	21770534	21770535
chr3L	21823461	21823462
chr3L	21934704	21934705
chr3L	21972002	21972003
chr3L	22075756	22075757
chr3L	22468862	22468863
chr3L	22470556	22470557
chr3L	22712155	22712156
chr3L	22722091	22722092
chr3L	22727789	22727790
chr3L	22728111	22728112
chr3L	22738420	22738421
chr3L	22879089	22879090
chr3L	22881045	22881046
chr3L	22898744	22898745
chr3L	22901912	22901913
chr3L	22910491	22910492
chr3L	22945657	22945658
chr3R	4215314	4215315
chr3R	4242717	4242718
chr3R	4266770	4266771
chr3R	4310947	4310948
chr3R	4359883	4359884
chr3R	4397875	4397876
chr3R	4433965	4433966
chr3R	4641963	4641964
chr3R	4654800	4654801
chr3R	4780302	4780303
chr3R	4784722	4784723
chr3R	4965445	4965446
chr3R	5011031	5011032
chr3R	5159612	5159613
chr3R	5150908	5150909
chr3R	5253153	5253154
chr3R	5387664	5387665
chr3R	5404135	5404136
chr3R	5414527	5414528
chr3R	5564815	5564816
chr3R	5588873	5588874
chr3R	5624125	5624126
chr3R	5637234	5637235
chr3R	5733513	5733514
chr3R	5781762	5781763
chr3R	5824532	5824533
chr3R	5831639	5831640
chr3R	6198811	6198812
chr3R	6209373	6209374
chr3R	6221781	6221782
chr3R	6248994	6248995
chr3R	6260211	6260212
chr3R	6311772	6311773
chr3R	6341968	6341969
chr3R	6343002	6343003
chr3R	6346111	6346112
chr3R	6468437	6468438
chr3R	6478311	6478312
chr3R	7082182	7082183
chr3R	7155180	7155181
chr3R	7224414	7224415
chr3R	7247090	7247091
chr3R	7249738	7249739
chr3R	7249795	7249796
chr3R	7439760	7439761
chr3R	7750079	7750080
chr3R	7759786	7759787
chr3R	7794069	7794070
chr3R	7995852	7995853
chr3R	7999832	7999833
chr3R	8030411	8030412
chr3R	8033009	8033010
chr3R	8220146	8220147
chr3R	8300978	8300979
chr3R	8316543	8316544
chr3R	8347579	8347580
chr3R	8651084	8651085
chr3R	8676915	8676916
chr3R	8676915	8676916
chr3R	8718456	8718457
chr3R	8716243	8716244
chr3R	8719198	8719199
chr3R	8721371	8721372
chr3R	8725479	8725480
chr3R	8726854	8726855
chr3R	8729693	8729694
chr3R	8747798	8747799
chr3R	8794684	8794685
chr3R	8813579	8813580
	0	1
chr3R	8980860	8980861
chr3R	9008321	9008322
chr3R	9065183	9065184
chr3R	9177517	9177518
chr3R	9246649	9246650
chr3R	9264142	9264143
chr3R	9331885	9331886
chr3R	9363305	9363306
chr3R	9398190	9398191
chr3R	9401495	9401496
chr3R	9456546	9456547
chr3R	9555408	9555409
chr3R	9566195	9566196
chr3R	9570214	9570215
chr3R	9574211	9574212
chr3R	9631641	9631642
chr3R	9684264	9684265
chr3R	9739979	9739980
chr3R	9756510	9756511
chr3R	9774419	9774420
chr3R	9775121	9775122
chr3R	9780064	9780065
chr3R	9784653	9784654
chr3R	9868120	9868121
chr3R	9997163	9997164
chr3R	10001276	10001277
chr3R	10045542	10045543
chr3R	10052869	10052870
chr3R	10112237	10112238
chr3R	10261849	10261850
chr3R	10311613	10311614
chr3R	10331581	10331582
chr3R	10338342	10338343
chr3R	10416046	10416047
chr3R	10434789	10434790
chr3R	10680925	10680926
chr3R	10706974	10706975
chr3R	10792904	10792905
chr3R	10803955	10803956
chr3R	10815288	10815289
chr3R	10852724	10852725
chr3R	10854451	10854452
chr3R	10856807	10856808
chr3R	10859813	10859814
chr3R	10862988	10862989
chr3R	10873038	10873039
chr3R	10879319	10879320
chr3R	11216535	11216536
chr3R	11226762	11226763
chr3R	11231912	11231913
chr3R	11235140	11235141
chr3R	11430061	11430062
chr3R	11431738	11431739
chr3R	11435850	11435851
chr3R	11460552	11460553
chr3R	11499984	11499985
chr3R	11557776	11557777
chr3R	11567054	11567055
chr3R	11620090	11620091
chr3R	11625644	11625645
chr3R	11626638	11626639
chr3R	11684342	11684343
chr3R	11690051	11690052
chr3R	11735447	11735448
chr3R	11787176	11787177
chr3R	11982062	11982063
chr3R	12128201	12128202
chr3R	12270890	12270891
chr3R	12352103	12352104
chr3R	12360008	12360009
chr3R	12367564	12367565
chr3R	12406028	12406029
chr3R	12422429	12422430
chr3R	12426578	12426579
chr3R	12429560	12429561
chr3R	12595725	12595726
chr3R	12642482	12642483
chr3R	12662831	12662832
chr3R	12695129	12695130
chr3R	12963791	12963792
chr3R	12977471	12977472
chr3R	12978000	12978001
chr3R	12988511	12988512
chr3R	13009895	13009896
chr3R	13042050	13042051
chr3R	13051453	13051454
chr3R	13264061	13264062
chr3R	13279721	13279722
chr3R	13334166	13334167
chr3R	13379775	13379776
chr3R	13404870	13404871
chr3R	13406998	13406999
chr3R	13450590	13450591
chr3R	13609246	13609247
chr3R	13674542	13674543
chr3R	13694053	13694054
chr3R	13705402	13705403
chr3R	13706757	13706758
chr3R	13765756	13765757
chr3R	13767549	13767550
chr3R	13771495	13771496
chr3R	13964174	13964175
chr3R	14089517	14089518
chr3R	14108321	14108322
chr3R	14132072	14132073
chr3R	14302428	14302429
chr3R	14513637	14513638
chr3R	14558304	14558305
chr3R	14560935	14560936
chr3R	14564805	14564806
chr3R	14568847	14568848
chr3R	14609642	14609643
chr3R	14642563	14642564
chr3R	14657447	14657448
chr3R	14796305	14796306
chr3R	14894784	14894785
chr3R	14901563	14901564
chr3R	15077206	15077207
chr3R	15139958	15139959
chr3R	15208762	15208763
chr3R	15268538	15268539
chr3R	15268662	15268663
chr3R	15275522	15275523
chr3R	15343256	15343257
chr3R	15351225	15351226
chr3R	15369945	15369946
chr3R	15372212	15372213
chr3R	15434738	15434739
chr3R	15552833	15552834
chr3R	15792688	15792689
chr3R	15802275	15802276
chr3R	15825747	15825748
chr3R	15839515	15839516
chr3R	16046130	16046131
chr3R	16067594	16067595
chr3R	16147029	16147030
chr3R	16181020	16181021
chr3R	16203083	16203084
chr3R	16305758	16305759
chr3R	16349226	16349227
chr3R	16357015	16357016
chr3R	16359466	16359467
chr3R	16368306	16368307
chr3R	16436597	16436598
chr3R	16482452	16482453
chr3R	16573752	16573753
chr3R	16594414	16594415
chr3R	16652319	16652320
chr3R	16996071	16996072
chr3R	17002875	17002876
chr3R	17150587	17150588
chr3R	17202130	17202131
chr3R	17265049	17265050
chr3R	17366119	17366120
chr3R	17422202	17422203
chr3R	17594386	17594387
chr3R	17613709	17613710
chr3R	17733598	17733599
chr3R	17801512	17801513
chr3R	17805249	17805250
chr3R	18023707	18023708
chr3R	18216142	18216143
chr3R	18220526	18220527
chr3R	18226082	18226083
chr3R	18267789	18267790
chr3R	18279522	18279523
chr3R	18283528	18283529
chr3R	18288777	18288778
chr3R	18360728	18360729
chr3R	18404940	18404941
chr3R	18411631	18411632
chr3R	18573091	18573092
chr3R	18621327	18621328
chr3R	18641457	18641458
chr3R	18692719	18692720
chr3R	18849224	18849225
chr3R	18978809	18978810
chr3R	19025099	19025100
chr3R	19033538	19033539
chr3R	19094905	19094906
chr3R	19132648	19132649
chr3R	19135158	19135159
chr3R	19408873	19408874
chr3R	19598955	19598956
chr3R	19603375	19603376
chr3R	19632718	19632719
chr3R	19657866	19657867
chr3R	19861610	19861611
chr3R	19875678	19875679
chr3R	19877514	19877515
chr3R	19890689	19890690
chr3R	19925371	19925372
chr3R	20028040	20028041
chr3R	20028058	20028059
chr3R	20169435	20169436
chr3R	20307537	20307538
chr3R	20512468	20512469
chr3R	20564067	20564068
chr3R	20616901	20616902
chr3R	20659904	20659905
chr3R	20818929	20818930
chr3R	20842140	20842141
chr3R	20866231	20866232
chr3R	21130216	21130217
chr3R	21223584	21223585
chr3R	21270126	21270127
chr3R	21276249	21276250
chr3R	21740105	21740106
chr3R	21776138	21776139
chr3R	21777847	21777848
chr3R	21867919	21867920
chr3R	21875293	21875294
chr3R	21887355	21887356
chr3R	22031900	22031901
chr3R	22034455	22034456
chr3R	22080382	22080383
chr3R	22086397	22086398
chr3R	22211824	22211825
chr3R	22298805	22298806
chr3R	22329300	22329301
chr3R	22334150	22334151
chr3R	22351696	22351697
chr3R	22367373	22367374
chr3R	22372835	22372836
chr3R	22389780	22389781
chr3R	22405939	22405940
chr3R	22436150	22436151
chr3R	22466034	22466035
chr3R	22468157	22468158
chr3R	22468512	22468513
chr3R	22497215	22497216
chr3R	22609485	22609486
chr3R	22698319	22698320
chr3R	22747599	22747600
chr3R	22763711	22763712
chr3R	22766172	22766173
chr3R	22816178	22816179
chr3R	23095690	23095691
chr3R	23248903	23248904
chr3R	23258365	23258366
chr3R	23284002	23284003
chr3R	23384777	23384778
chr3R	23519445	23519446
chr3R	23530986	23530987
chr3R	23605495	23605496
chr3R	23677358	23677359
chr3R	23678895	23678896
chr3R	23682503	23682504
chr3R	23686255	23686256
chr3R	23721625	23721626
chr3R	23723331	23723332
chr3R	23758339	23758340
chr3R	23763857	23763858
chr3R	23767712	23767713
chr3R	23774127	23774128
chr3R	23931639	23931640
chr3R	23933530	23933531
chr3R	24113286	24113287
chr3R	24137895	24137896
chr3R	24161727	24161728
chr3R	24163545	24163546
chr3R	24172628	24172629
chr3R	24227023	24227024
	0	1
chr3R	24283955	24283956
chr3R	24530558	24530559
chr3R	24807621	24807622
chr3R	24862931	24862932
chr3R	24945237	24945238
chr3R	25025017	25025018
chr3R	25065791	25065792
chr3R	25069927	25069928
chr3R	25071126	25071127
chr3R	25112516	25112517
chr3R	25131306	25131307
chr3R	25195527	25195528
chr3R	25199818	25199819
chr3R	25215188	25215189
chr3R	25237614	25237615
chr3R	25242020	25242021
[truncated: 943 more rows]
