# Supplementary material for: Ultra-long-range interactions between active regulatory elements
Source: Genome Res. 2023 Aug;33(8):1269–83. doi: 10.1101/gr.277567.122 (PMC10547262; doi:10.1101/gr.277567.122)
Supplement: Supplement 11 [file Supplemental_Code.zip › Supplemental_Code/Peaks/dm6/Loubiere_RNAseq_quartile_3_dm6.bed]

chr2L	10975293	10975294
chr3R	13259517	13259518
chr3R	29993411	29993412
chr2R	20944021	20944022
chr3R	13425983	13425984
chr2R	18151704	18151705
chr2L	378112	378113
chr3R	17671271	17671272
chrX	20173514	20173515
chr3L	15983135	15983136
chr3R	11963124	11963125
chrX	16683895	16683896
chr3L	14972667	14972668
chr2L	5278548	5278549
chrX	9694186	9694187
chr3R	9533011	9533012
chr2L	20770731	20770732
chrX	19566019	19566020
chr2L	4883107	4883108
chr2R	21619079	21619080
chrX	7011145	7011146
chr2L	16310726	16310727
chrX	13259021	13259022
chrX	2738773	2738774
chrX	5690002	5690003
chr2R	21379464	21379465
chr3L	14178620	14178621
chr2R	12184310	12184311
chr3R	6791836	6791837
chr3R	12413759	12413760
chrX	3176440	3176441
chrX	1665052	1665053
chr3L	15954797	15954798
chrX	2727698	2727699
chr3R	15328729	15328730
chr3L	2265857	2265858
chr3L	15511052	15511053
chr3R	13901853	13901854
chr2L	11829405	11829406
chr3R	26040240	26040241
chrX	17842161	17842162
chrX	11576620	11576621
chr3L	10638130	10638131
chr3R	28585264	28585265
chrX	22855194	22855195
chrX	2242138	2242139
chr3L	18801309	18801310
chrX	18657755	18657756
chr2L	8403280	8403281
chr2L	5943643	5943644
chr2R	21011921	21011922
chr3R	8181444	8181445
chr2L	132077	132078
chr2R	25052331	25052332
chr2R	25061964	25061965
chr3L	10631079	10631080
chr2L	16677185	16677186
chr2L	19033498	19033499
chrX	10595855	10595856
chr3L	9372497	9372498
chr3L	20367198	20367199
chr2R	10096480	10096481
chr3L	20695378	20695379
chr3R	10125664	10125665
chr3L	20620659	20620660
chrX	2242035	2242036
chrX	11325308	11325309
	0	1
chr2L	15038861	15038862
chr2L	15751078	15751079
chr2L	15768349	15768350
chr2L	16329132	16329133
chr2L	19051612	19051613
chr2R	12877004	12877005
chr2R	23706913	23706914
chr3L	16588475	16588476
chr2R	8914524	8914525
chr2R	9186342	9186343
chrX	9284649	9284650
chr3R	26017470	26017471
chr3R	26037038	26037039
chrX	20429675	20429676
chrX	4318801	4318802
chr2R	22122101	22122102
chr3R	12722442	12722443
chrX	11616124	11616125
chr3R	25997621	25997622
chr3R	25999851	25999852
chr3R	30174551	30174552
chr3L	7125533	7125534
chr3L	14985100	14985101
chr2R	23972431	23972432
chrX	13722246	13722247
chr2L	8438169	8438170
chr2R	7793625	7793626
chr3L	8137808	8137809
chr3L	18109814	18109815
chr3R	12712299	12712300
chr3R	11741783	11741784
chrX	14266367	14266368
chr2L	87387	87388
chr3R	9039471	9039472
chrX	11580772	11580773
chr2L	3606756	3606757
chr2L	2992759	2992760
chr3R	4852813	4852814
chr2R	23967939	23967940
chr3L	21318020	21318021
chr3L	16128531	16128532
chrX	2295466	2295467
chr2L	10362989	10362990
chr3L	19337609	19337610
chr3R	16026079	16026080
chr2L	20075458	20075459
chr2L	17497208	17497209
chrX	13762752	13762753
chr3R	15832632	15832633
chr3R	5371795	5371796
chr3L	11587770	11587771
chr3R	11877235	11877236
chr3R	16116161	16116162
chr3R	27682029	27682030
chr2R	24047411	24047412
chr2R	23843286	23843287
chrX	16350315	16350316
chr2R	19631508	19631509
chr3L	14409939	14409940
chr2L	20311219	20311220
chr3R	30056037	30056038
chr3R	15837419	15837420
chr3R	15986152	15986153
chr3R	30043341	30043342
chr3R	16403690	16403691
chr2R	17748078	17748079
chr3R	12258737	12258738
chrX	20236382	20236383
chr2R	21687642	21687643
chr2R	17865963	17865964
chrX	2443976	2443977
chr3R	24749731	24749732
chr3L	16591050	16591051
chr2R	14604337	14604338
chr2R	21074018	21074019
chr3R	21782536	21782537
chr3R	4387742	4387743
chr3R	27988384	27988385
chr2L	18881261	18881262
chr3R	16734426	16734427
chr2L	476220	476221
chr2R	12884201	12884202
chr2L	20065679	20065680
chr3L	5845664	5845665
chr2R	19249395	19249396
chrX	356509	356510
chrX	19667252	19667253
chr3R	16481167	16481168
chr2R	24342861	24342862
chr3R	20735623	20735624
chr2R	7566738	7566739
chrX	13602578	13602579
chrX	396060	396061
chr2L	2799979	2799980
chr3R	26881734	26881735
chr2R	9494166	9494167
chrX	16391698	16391699
chr2L	20075757	20075758
chr3L	5359392	5359393
chr3L	11795614	11795615
chr2L	13827772	13827773
chr2R	12612740	12612741
chr3L	16612199	16612200
chr3R	26912886	26912887
chr2R	12946347	12946348
chr3L	16730818	16730819
chr2L	3836840	3836841
chr3L	16483650	16483651
chr3R	11328480	11328481
chr3R	14890205	14890206
chr3L	1463811	1463812
chr3R	23141906	23141907
chr2R	16898535	16898536
chr2L	16816660	16816661
chrX	4104197	4104198
chr2L	15039488	15039489
chrX	17314581	17314582
chr3R	14309089	14309090
chr3L	21226609	21226610
chr3R	25095012	25095013
chr2L	8709611	8709612
chr2L	10431338	10431339
chrX	18379854	18379855
chr2L	10303947	10303948
chr3R	12691468	12691469
chr4	1088798	1088799
chr2R	23978801	23978802
chr2R	14212413	14212414
chr2L	3466112	3466113
chr2R	24275734	24275735
chr2L	552923	552924
chr2L	10422780	10422781
chr2R	8724258	8724259
chr3R	27239163	27239164
chr3R	13874916	13874917
chr3R	12373068	12373069
chr2R	18855087	18855088
chr3L	15728430	15728431
chr2R	9087834	9087835
chr3R	9050555	9050556
chrX	9247342	9247343
chr2L	8072895	8072896
chrX	7901880	7901881
chr2L	19186043	19186044
chr3L	8127762	8127763
chr2R	10879673	10879674
chr3L	7970588	7970589
chr3L	19599088	19599089
chr3R	10767804	10767805
chr3R	8278052	8278053
chr3R	27253182	27253183
chr2L	12027438	12027439
chr2R	23551313	23551314
chr2R	8156654	8156655
chr2L	9895287	9895288
chr2R	10122574	10122575
chr2R	17091958	17091959
chr2L	4973921	4973922
chr2R	23062593	23062594
chr2R	18803727	18803728
chr3R	19164211	19164212
chr3R	21116254	21116255
chr3L	1334889	1334890
chr3R	9266904	9266905
chr3R	31053915	31053916
chr3L	22741388	22741389
chr3R	7151367	7151368
chr3L	1517271	1517272
chr3L	20384429	20384430
chr2R	12757529	12757530
chr2L	9431405	9431406
chr2L	17433161	17433162
chr3R	11679690	11679691
chr2L	9763262	9763263
chr2R	23709792	23709793
chr3L	12116101	12116102
chr3L	8720225	8720226
chrX	2608876	2608877
chr2R	9958858	9958859
chr2R	8170274	8170275
chr2R	15371520	15371521
chr3R	21060800	21060801
chr2R	20836028	20836029
chr3R	18236192	18236193
chr3L	18398435	18398436
chr2L	16307346	16307347
chr2L	6914138	6914139
chr2R	9062295	9062296
chrX	17397478	17397479
chr3L	8340314	8340315
chrX	10329872	10329873
chr3R	11410047	11410048
chr3L	8956791	8956792
chr3L	10463101	10463102
chr2L	2492955	2492956
chr3L	21280243	21280244
chr2R	19425113	19425114
chr3L	14761049	14761050
chr3R	11956544	11956545
chr3R	11958535	11958536
chr3R	12467776	12467777
chr3L	19991887	19991888
chr3L	1637752	1637753
chrX	2149647	2149648
chr2R	10068702	10068703
chr2L	8072848	8072849
chr2R	23702477	23702478
chr3L	14071892	14071893
chr2R	14432337	14432338
chr2R	6657326	6657327
chr3L	1639711	1639712
chr2R	15571417	15571418
chr2R	18413599	18413600
chr3R	9513327	9513328
chr3R	9515908	9515909
chrX	8464438	8464439
chr2L	4121702	4121703
chr2L	16327069	16327070
chr3R	19836817	19836818
chr3L	21476479	21476480
chrX	5876853	5876854
chr3R	5551168	5551169
chr3R	9502581	9502582
chr2R	8444560	8444561
chr3R	29148248	29148249
chr2R	13554077	13554078
chr3R	7913290	7913291
chr2L	4945579	4945580
chr2R	9240041	9240042
chr3R	25025235	25025236
chr2R	15934825	15934826
chr3R	13964885	13964886
chr2L	13829837	13829838
chr2R	23560492	23560493
chr3L	9427010	9427011
chr3L	7348034	7348035
chr2L	8211347	8211348
chr3R	4233047	4233048
chr2L	16307298	16307299
chr3L	2257456	2257457
chr3L	2262664	2262665
chr2R	23523613	23523614
chr2L	3711748	3711749
chrX	21345358	21345359
chr3R	5483906	5483907
chr3R	16640205	16640206
chr2R	24159384	24159385
chr2L	18682075	18682076
chrX	21339676	21339677
chr3L	9838670	9838671
chr2L	819964	819965
chr3R	24152321	24152322
chrX	14749376	14749377
chr3R	19028931	19028932
chr2L	14355145	14355146
chr3L	8297018	8297019
chrX	5671812	5671813
chr2R	24793410	24793411
chr3L	11682038	11682039
chr3L	4287038	4287039
chr2R	23564891	23564892
chr3L	12580672	12580673
chr2L	1077948	1077949
chr3L	12609631	12609632
chr2L	453024	453025
chr2R	16264652	16264653
chrX	15328342	15328343
chr3L	22721203	22721204
chrX	621530	621531
chr3R	27437482	27437483
chr2R	9413463	9413464
chr2R	16579470	16579471
chr2R	21624446	21624447
chr2L	5404280	5404281
chr3R	13958789	13958790
chr2L	3377002	3377003
chr2R	23694003	23694004
chr2L	1128953	1128954
chr3L	8604149	8604150
chr3L	8600879	8600880
chr2L	6852315	6852316
chr2R	9426439	9426440
chr3R	15837117	15837118
chr3L	19264184	19264185
chr3R	22899284	22899285
chr3L	7348313	7348314
chr2L	10339457	10339458
chr2R	22637727	22637728
chr3R	24276260	24276261
chr2L	4456807	4456808
chr3R	24661851	24661852
chr3L	6495680	6495681
chr2L	11282090	11282091
chrX	21388977	21388978
chr3R	14577217	14577218
chr3L	18139402	18139403
chr2L	869857	869858
chr2R	22243963	22243964
chr3R	10378068	10378069
chrX	635545	635546
chr3R	10696534	10696535
chr3L	19845293	19845294
chr3R	16264271	16264272
chr2L	3354829	3354830
chr2L	852768	852769
chr3L	8891596	8891597
chr2L	4333913	4333914
chr2R	23964772	23964773
chrX	13757179	13757180
chr2R	12757546	12757547
chr3R	15340667	15340668
chr2L	3803545	3803546
chr2R	8080041	8080042
chr2R	6214122	6214123
chr2L	21261168	21261169
chr2L	568121	568122
chr2R	24133989	24133990
chr2L	6964421	6964422
chr2L	3466157	3466158
chr2R	8625451	8625452
chr2R	15541435	15541436
chr2R	15862755	15862756
chr2R	6810530	6810531
chr3R	18980995	18980996
chr3R	16614391	16614392
chr2R	10026042	10026043
chr3L	6184920	6184921
chrX	15554278	15554279
chrX	18101970	18101971
	0	1
chrX	7722119	7722120
chr3L	21821997	21821998
chr3R	18164661	18164662
chr3R	5571108	5571109
chr3L	19815938	19815939
chrX	1695889	1695890
chr2R	7932380	7932381
chr2R	24797414	24797415
chr2R	18673536	18673537
chrX	3671502	3671503
chr3L	19447173	19447174
chrX	8461479	8461480
chrX	2141489	2141490
chrX	1922981	1922982
chrX	1908920	1908921
chrX	1868870	1868871
chrX	1877317	1877318
chrX	1869061	1869062
chrX	1873565	1873566
chrX	1890256	1890257
chrX	1940040	1940041
chrX	1940307	1940308
chrX	1927683	1927684
chrX	2262837	2262838
chrX	1692768	1692769
chrX	2162196	2162197
chrX	2184668	2184669
chrX	2009364	2009365
chrX	17768569	17768570
chr2R	11360706	11360707
chr2L	5721051	5721052
chr3L	3162180	3162181
chr2R	17456472	17456473
chr3R	16049421	16049422
chr2L	19444750	19444751
chr2L	19363227	19363228
chr2L	10247078	10247079
chr3R	28832024	28832025
chr3R	14372951	14372952
chr3R	9768984	9768985
chrX	1349357	1349358
chr2L	21156749	21156750
chr3R	16189564	16189565
chr3L	1795328	1795329
chr3L	7241628	7241629
chr2L	17481029	17481030
chr2R	12044612	12044613
chr2L	16257606	16257607
chr3R	29723163	29723164
chr2L	13780689	13780690
chr3L	20356807	20356808
chr3R	7907333	7907334
chr4	1084796	1084797
chr2L	2969638	2969639
chr3L	203730	203731
chr2L	2885850	2885851
chr2R	10739829	10739830
chrX	2720327	2720328
chrX	530291	530292
chrX	1380480	1380481
chrX	2714079	2714080
chrX	2698211	2698212
chrX	2703852	2703853
chrX	2704571	2704572
chrX	2713960	2713961
chr2L	2988116	2988117
chr2R	7512749	7512750
chr2R	23865398	23865399
chr2R	23882927	23882928
chrX	1478552	1478553
chrX	1476974	1476975
chrX	4636004	4636005
chr3R	17394640	17394641
chr2R	8083357	8083358
chr2R	16264619	16264620
chr3L	205844	205845
chrX	2076966	2076967
chrX	2075900	2075901
chrX	2072413	2072414
chrX	2050120	2050121
chrX	644761	644762
chrX	625542	625543
chrX	623468	623469
chr3L	710607	710608
chr2L	4448635	4448636
	0	1
chr2R	5782858	5782859
chr2R	20257390	20257391
chr3R	23281201	23281202
chr3L	18872553	18872554
chr3R	14663197	14663198
chr2R	16850437	16850438
chr2R	16855464	16855465
chrX	2172526	2172527
chr3L	9888762	9888763
chr3L	13964702	13964703
chr2R	7458874	7458875
chr3R	21017684	21017685
chrX	4117487	4117488
chrX	1879774	1879775
chrX	1877270	1877271
chrX	1858971	1858972
chrX	1030556	1030557
chr2L	10987806	10987807
chr3R	24221103	24221104
chr2R	22637770	22637771
chr3L	8058713	8058714
chr2R	17789410	17789411
chr2L	4361925	4361926
chr2L	2767845	2767846
chr2R	7961921	7961922
chr3L	21515887	21515888
chr2L	13833337	13833338
chrX	15788897	15788898
chr3L	13925335	13925336
chr2R	19492087	19492088
chr3R	28599288	28599289
chr2R	17005149	17005150
chrX	8805804	8805805
chrX	15333310	15333311
chr2L	10483295	10483296
chr3L	11998138	11998139
chrX	15472119	15472120
chr3R	26871995	26871996
chr3R	6657442	6657443
chr3R	24050783	24050784
chr2R	7245776	7245777
chr3R	15804248	15804249
chr2R	12756414	12756415
chr3L	19260679	19260680
chr3R	15361657	15361658
chrX	5622648	5622649
chr2R	17054002	17054003
chr2R	7932429	7932430
chr3R	15363857	15363858
chr3L	15504894	15504895
chr2R	12756434	12756435
	0	1
chrX	5329876	5329877
chr2L	106732	106733
chrX	1865909	1865910
chrX	1239884	1239885
chr2L	10437548	10437549
chr3R	14259991	14259992
chr3L	4825853	4825854
chr3L	267299	267300
chrX	15486922	15486923
chrX	2262515	2262516
chrX	20391447	20391448
chrX	7110321	7110322
chr2R	12593604	12593605
chrX	11368445	11368446
chr3L	14632077	14632078
chr3R	15278109	15278110
chr2L	10856644	10856645
chr2L	8437365	8437366
chr2L	6489090	6489091
chr2L	12063184	12063185
chr2R	17444938	17444939
chr3R	23694983	23694984
chr2R	8900211	8900212
chr3R	6380328	6380329
chr2L	7821151	7821152
chr3R	29745092	29745093
chrX	16303870	16303871
chr3R	10043270	10043271
chr3R	23061493	23061494
chr2R	19129589	19129590
chr2R	14259030	14259031
chr3R	24814012	24814013
chr2L	10761116	10761117
chrX	7728361	7728362
chr3L	7974991	7974992
chrX	16913180	16913181
chr2R	7061732	7061733
chrX	5695205	5695206
chr3L	20384109	20384110
chr2R	17760940	17760941
chr3R	27112566	27112567
chr3R	21775840	21775841
chr3R	27925191	27925192
chr3R	29736745	29736746
chr2L	1752122	1752123
chr2R	24948378	24948379
chr2L	4444680	4444681
chr3R	13364938	13364939
chr3L	10886471	10886472
chrX	19495505	19495506
chr2L	8449576	8449577
chr3R	19031271	19031272
chr3R	19027368	19027369
chr3L	1810588	1810589
chrX	1465996	1465997
chr3R	18659618	18659619
chr3L	12177601	12177602
chr3R	29034573	29034574
chr3L	1775633	1775634
chr3L	21281506	21281507
chr3R	9559760	9559761
chrX	9256168	9256169
chrX	6654541	6654542
chrX	2740384	2740385
chr2R	19670618	19670619
chr2L	16299858	16299859
chr3L	19294564	19294565
chr2R	17545222	17545223
chr2L	7412417	7412418
chr2L	8529141	8529142
chr2L	2767890	2767891
chr3R	7266065	7266066
chr3L	21031825	21031826
chr2R	23811974	23811975
chrX	11340084	11340085
chr2R	10309794	10309795
chr3L	9836805	9836806
chr2L	6658517	6658518
chr3R	21108446	21108447
chr3R	24318419	24318420
chrX	10368052	10368053
chr2L	4324554	4324555
chr2L	11528205	11528206
chr2R	23396680	23396681
chr3R	18199857	18199858
chr3L	22262921	22262922
chr3L	2599579	2599580
chr2L	15764220	15764221
chr2L	13835564	13835565
chr2L	16448469	16448470
chr2L	14348790	14348791
chr2L	13642602	13642603
chrX	1275284	1275285
chr2R	8082976	8082977
chr2R	6741899	6741900
chr3R	30455867	30455868
chr3R	25335257	25335258
chr3L	7243933	7243934
chr3L	21539862	21539863
chr2R	12633589	12633590
chr2L	11130645	11130646
chr2L	6684364	6684365
chr3R	9048645	9048646
chr3L	9041375	9041376
chr3R	26055438	26055439
chr3R	22580773	22580774
chr2L	14712471	14712472
chr2L	14851749	14851750
chr2L	16302954	16302955
chr2L	14334158	14334159
chr2L	15007813	15007814
chr3L	5146098	5146099
chr2L	13021312	13021313
chr2L	2879112	2879113
	0	1
chr2L	22019208	22019209
chr3L	6055136	6055137
chr2R	18126347	18126348
chr3R	17391594	17391595
chr4	607649	607650
chr3R	9679939	9679940
chr3L	909112	909113
chr2R	17590964	17590965
chr2L	8825645	8825646
chr2R	6648654	6648655
	0	1
chr2R	16148719	16148720
chrX	6771225	6771226
chr3R	24186359	24186360
chrX	1880282	1880283
chrX	2948034	2948035
chrX	3474524	3474525
chrX	3482965	3482966
chrX	3485378	3485379
chrX	3573622	3573623
chrX	3936517	3936518
chrX	4101031	4101032
chrX	4366417	4366418
chrX	4530231	4530232
chrX	4548794	4548795
chrX	4551878	4551879
chrX	4551973	4551974
chrX	4647871	4647872
chrX	4918730	4918731
chrX	5317409	5317410
chrX	5329347	5329348
chrX	5516608	5516609
chrX	5618806	5618807
chrX	5689473	5689474
chrX	5747747	5747748
chrX	5754958	5754959
chrX	5755574	5755575
chrX	5818559	5818560
chrX	5879787	5879788
chrX	5879869	5879870
chrX	5908135	5908136
chrX	5942606	5942607
chrX	6037892	6037893
chrX	6090201	6090202
chrX	6219957	6219958
chrX	6276724	6276725
chrX	6288100	6288101
chrX	6295345	6295346
chrX	6295389	6295390
chrX	6303975	6303976
chrX	6337762	6337763
chrX	6350401	6350402
chrX	6524464	6524465
chrX	6527888	6527889
chrX	6600062	6600063
chrX	6661462	6661463
chrX	6679118	6679119
chrX	6698567	6698568
chrX	6699508	6699509
chrX	6739986	6739987
chrX	6747544	6747545
chrX	6820919	6820920
chrX	6821016	6821017
chrX	6843921	6843922
chrX	6844341	6844342
chrX	6849770	6849771
chrX	6867194	6867195
chrX	6969918	6969919
chrX	7013887	7013888
chrX	7102300	7102301
chrX	7104491	7104492
chrX	7323770	7323771
chrX	7728755	7728756
chrX	7734651	7734652
chrX	7734923	7734924
chrX	7891646	7891647
chrX	7912089	7912090
chrX	7933351	7933352
chrX	8102095	8102096
chrX	8117012	8117013
chrX	8121147	8121148
chrX	8129812	8129813
chrX	8152948	8152949
chrX	8157628	8157629
chrX	8240684	8240685
chrX	8244016	8244017
chrX	8252670	8252671
chrX	8273412	8273413
chrX	8437820	8437821
chrX	8574306	8574307
chrX	8677063	8677064
chrX	8690227	8690228
chrX	8720520	8720521
chrX	8838323	8838324
chrX	8901699	8901700
chrX	9067983	9067984
chrX	9081057	9081058
chrX	9162090	9162091
chrX	9192669	9192670
chrX	9272960	9272961
chrX	9273413	9273414
	0	1
chrX	10083154	10083155
chrX	10086171	10086172
chrX	10212374	10212375
chrX	10385861	10385862
chrX	10473938	10473939
chrX	10768537	10768538
chrX	10847438	10847439
chrX	10848757	10848758
chrX	10857413	10857414
chrX	10877893	10877894
chrX	10927399	10927400
chrX	11137859	11137860
chrX	11149323	11149324
chrX	11348001	11348002
chrX	11349998	11349999
	0	1
chrX	11573731	11573732
chrX	11576883	11576884
chrX	11709951	11709952
chrX	11720245	11720246
chrX	11852530	11852531
chrX	11854931	11854932
chrX	11855022	11855023
chrX	11887162	11887163
chrX	11887284	11887285
chrX	11891732	11891733
chrX	12007176	12007177
chrX	12021068	12021069
chrX	12463112	12463113
chrX	12497188	12497189
chrX	12595624	12595625
chrX	12611667	12611668
chrX	12631605	12631606
chrX	12744212	12744213
chrX	12763611	12763612
chrX	12903516	12903517
chrX	12907105	12907106
chrX	12909622	12909623
chrX	12909953	12909954
chrX	13094299	13094300
chrX	13159604	13159605
chrX	13285707	13285708
chrX	13338318	13338319
chrX	13396899	13396900
chrX	13413074	13413075
chrX	13534400	13534401
chrX	13605681	13605682
chrX	13612062	13612063
chrX	13612131	13612132
chrX	13616989	13616990
chrX	13667811	13667812
chrX	13668014	13668015
chrX	13737942	13737943
chrX	13739744	13739745
chrX	14200178	14200179
chrX	14226289	14226290
chrX	14237988	14237989
chrX	14237923	14237924
chrX	14580600	14580601
chrX	14582982	14582983
chrX	14832033	14832034
chrX	14838198	14838199
chrX	14923493	14923494
chrX	15063429	15063430
chrX	15044123	15044124
chrX	15063733	15063734
chrX	15084699	15084700
chrX	15085827	15085828
chrX	15086125	15086126
chrX	15293031	15293032
chrX	15333154	15333155
chrX	15342117	15342118
chrX	15344625	15344626
chrX	15568993	15568994
chrX	15574535	15574536
chrX	15578171	15578172
chrX	15578205	15578206
chrX	15582874	15582875
chrX	15583159	15583160
chrX	15675476	15675477
chrX	15701259	15701260
chrX	15703770	15703771
chrX	15704125	15704126
chrX	15738954	15738955
chrX	15739230	15739231
chrX	15749166	15749167
chrX	15761248	15761249
chrX	15762956	15762957
chrX	15796028	15796029
chrX	15803880	15803881
chrX	15844476	15844477
chrX	15941077	15941078
chrX	15944897	15944898
chrX	15983772	15983773
chrX	16073568	16073569
chrX	16313709	16313710
chrX	16333600	16333601
chrX	16384908	16384909
chrX	16441296	16441297
chrX	16547520	16547521
chrX	16599215	16599216
chrX	16655015	16655016
chrX	16783933	16783934
chrX	16787008	16787009
chrX	16787283	16787284
chrX	16791266	16791267
chrX	16800930	16800931
chrX	16803344	16803345
chrX	16881347	16881348
chrX	16884365	16884366
chrX	16886818	16886819
chrX	16940873	16940874
chrX	16942871	16942872
chrX	17091854	17091855
chrX	17245001	17245002
chrX	17249502	17249503
chrX	17579861	17579862
chrX	17627895	17627896
chrX	17629492	17629493
chrX	17632089	17632090
chrX	17636281	17636282
chrX	17656818	17656819
chrX	17844704	17844705
chrX	17844949	17844950
chrX	17850342	17850343
chrX	17860800	17860801
chrX	17861002	17861003
chrX	17911462	17911463
chrX	18088532	18088533
chrX	18085761	18085762
chrX	18090509	18090510
chrX	18093145	18093146
chrX	18101314	18101315
chrX	18380082	18380083
chrX	18634908	18634909
chrX	18648182	18648183
chrX	18650444	18650445
chrX	18653091	18653092
chrX	18783494	18783495
chrX	18788210	18788211
chrX	18791668	18791669
chrX	18848566	18848567
chrX	18858203	18858204
chrX	18863776	18863777
chrX	19243631	19243632
chrX	19268896	19268897
chrX	19492421	19492422
chrX	19494401	19494402
chrX	19601851	19601852
chrX	19616196	19616197
chrX	19623074	19623075
chrX	19623114	19623115
chrX	19642869	19642870
chrX	19646176	19646177
chrX	19664561	19664562
chrX	19695250	19695251
chrX	19701755	19701756
chrX	19704259	19704260
chrX	19704176	19704177
chrX	19735570	19735571
chrX	19748314	19748315
chrX	19750770	19750771
chrX	20165830	20165831
chrX	20166673	20166674
chrX	20169981	20169982
chrX	20170222	20170223
chrX	20251093	20251094
chrX	20257199	20257200
chrX	20393751	20393752
chrX	20424069	20424070
chrX	20429673	20429674
chrX	20467455	20467456
chrX	20511544	20511545
chrX	20657122	20657123
chrX	21028361	21028362
chrX	21031950	21031951
chrX	21053963	21053964
chrX	21117159	21117160
chrX	21306665	21306666
chrX	22444227	22444228
chrX	22472021	22472022
chrX	22482082	22482083
chrX	22515197	22515198
chr2L	71757	71758
chr2L	102380	102381
chr2L	143323	143324
chr2L	155305	155306
chr2L	114726	114727
chr2L	203779	203780
chr2L	207179	207180
chr2L	271744	271745
chr2L	291795	291796
chr2L	419652	419653
chr2L	453108	453109
chr2L	564163	564164
chr2L	574264	574265
chr2L	815950	815951
chr2L	819508	819509
chr2L	825861	825862
chr2L	852730	852731
chr2L	1080911	1080912
chr2L	1129316	1129317
chr2L	1150677	1150678
chr2L	1150766	1150767
chr2L	1164443	1164444
chr2L	1172805	1172806
chr2L	1184020	1184021
chr2L	1184065	1184066
chr2L	1185757	1185758
chr2L	1240036	1240037
chr2L	1710421	1710422
chr2L	1710462	1710463
chr2L	1724388	1724389
chr2L	1729887	1729888
chr2L	1982217	1982218
chr2L	1988290	1988291
chr2L	2009859	2009860
chr2L	2147275	2147276
chr2L	2216311	2216312
chr2L	2217290	2217291
chr2L	2226294	2226295
chr2L	2374627	2374628
chr2L	2375841	2375842
chr2L	2580172	2580173
chr2L	2745098	2745099
chr2L	2759924	2759925
chr2L	2765665	2765666
chr2L	2766233	2766234
chr2L	2874890	2874891
chr2L	2878232	2878233
chr2L	2976862	2976863
chr2L	2977122	2977123
chr2L	2979288	2979289
chr2L	3023141	3023142
chr2L	3030539	3030540
chr2L	3145848	3145849
chr2L	3303130	3303131
chr2L	3376737	3376738
chr2L	3426719	3426720
chr2L	3452466	3452467
chr2L	3457064	3457065
chr2L	3470004	3470005
chr2L	3514872	3514873
chr2L	3530317	3530318
chr2L	3713360	3713361
chr2L	3813410	3813411
chr2L	3862668	3862669
chr2L	3867697	3867698
chr2L	4198071	4198072
chr2L	4382735	4382736
chr2L	4386062	4386063
chr2L	4393876	4393877
chr2L	4403251	4403252
chr2L	4442320	4442321
chr2L	4444732	4444733
chr2L	4453038	4453039
chr2L	4454453	4454454
chr2L	4463447	4463448
chr2L	4465174	4465175
chr2L	4794044	4794045
chr2L	4830693	4830694
chr2L	4837999	4838000
chr2L	4847766	4847767
chr2L	4850419	4850420
chr2L	4850641	4850642
chr2L	4945361	4945362
chr2L	4955509	4955510
chr2L	4969004	4969005
chr2L	4971702	4971703
chr2L	4973976	4973977
chr2L	4977023	4977024
chr2L	4977312	4977313
chr2L	4979379	4979380
chr2L	4981592	4981593
chr2L	5044712	5044713
chr2L	5093976	5093977
chr2L	5096227	5096228
chr2L	5100288	5100289
chr2L	5278865	5278866
chr2L	5519896	5519897
chr2L	5523898	5523899
chr2L	5532223	5532224
chr2L	5800253	5800254
chr2L	5801975	5801976
chr2L	5802220	5802221
chr2L	5879498	5879499
chr2L	5949450	5949451
chr2L	6000228	6000229
chr2L	6024539	6024540
chr2L	6048002	6048003
chr2L	6065953	6065954
chr2L	6065997	6065998
chr2L	6069079	6069080
chr2L	6070686	6070687
chr2L	6098966	6098967
chr2L	6127775	6127776
chr2L	6448403	6448404
chr2L	6455929	6455930
chr2L	6456052	6456053
chr2L	6465669	6465670
chr2L	6476975	6476976
chr2L	6490843	6490844
chr2L	6494532	6494533
chr2L	6562289	6562290
chr2L	6611011	6611012
chr2L	6709086	6709087
chr2L	6717625	6717626
chr2L	6945289	6945290
chr2L	6950207	6950208
chr2L	6957008	6957009
chr2L	7032606	7032607
chr2L	7065837	7065838
chr2L	7084635	7084636
chr2L	7182234	7182235
chr2L	7190010	7190011
chr2L	7194588	7194589
chr2L	7220033	7220034
chr2L	7333714	7333715
chr2L	7409809	7409810
chr2L	7437492	7437493
chr2L	7800058	7800059
chr2L	7800147	7800148
chr2L	7810703	7810704
chr2L	7887513	7887514
chr2L	7994184	7994185
chr2L	7998869	7998870
chr2L	8004286	8004287
chr2L	8007210	8007211
chr2L	8126890	8126891
chr2L	8127001	8127002
chr2L	8162452	8162453
chr2L	8196918	8196919
chr2L	8212902	8212903
chr2L	8308427	8308428
chr2L	8311399	8311400
chr2L	8320328	8320329
chr2L	8370454	8370455
chr2L	8374461	8374462
chr2L	8377035	8377036
chr2L	8384455	8384456
chr2L	8515096	8515097
chr2L	8517380	8517381
chr2L	8517411	8517412
chr2L	8685955	8685956
chr2L	8951216	8951217
chr2L	9166514	9166515
chr2L	9568890	9568891
chr2L	9616469	9616470
chr2L	9790882	9790883
chr2L	9893446	9893447
chr2L	9908633	9908634
chr2L	9918618	9918619
chr2L	9938863	9938864
chr2L	9954181	9954182
chr2L	9954325	9954326
chr2L	9957132	9957133
chr2L	9963949	9963950
chr2L	10200974	10200975
chr2L	10206961	10206962
chr2L	10209744	10209745
chr2L	10210681	10210682
chr2L	10211143	10211144
chr2L	10222657	10222658
chr2L	10226808	10226809
chr2L	10231692	10231693
chr2L	10264125	10264126
chr2L	10266703	10266704
chr2L	10299847	10299848
chr2L	10306922	10306923
chr2L	10331471	10331472
chr2L	10342594	10342595
chr2L	10356795	10356796
chr2L	10366692	10366693
chr2L	10380103	10380104
chr2L	10386662	10386663
chr2L	10414017	10414018
chr2L	10419190	10419191
chr2L	10430918	10430919
chr2L	10435995	10435996
chr2L	10477073	10477074
chr2L	10488622	10488623
chr2L	10728978	10728979
chr2L	10732423	10732424
chr2L	10732653	10732654
chr2L	10743935	10743936
chr2L	10756325	10756326
chr2L	10769952	10769953
chr2L	10970443	10970444
chr2L	11091444	11091445
chr2L	11123567	11123568
chr2L	11179032	11179033
	0	1
chr2L	11989936	11989937
chr2L	11999654	11999655
chr2L	12002266	12002267
chr2L	12020960	12020961
chr2L	12038511	12038512
chr2L	12040689	12040690
chr2L	12066775	12066776
chr2L	12096511	12096512
chr2L	12097838	12097839
chr2L	12428028	12428029
chr2L	12704451	12704452
chr2L	12704725	12704726
chr2L	13000635	13000636
chr2L	13166072	13166073
chr2L	13177150	13177151
chr2L	13203295	13203296
chr2L	13203762	13203763
chr2L	13222429	13222430
chr2L	13222587	13222588
chr2L	13286777	13286778
chr2L	13371110	13371111
chr2L	13373890	13373891
chr2L	13374019	13374020
chr2L	13382652	13382653
chr2L	13387312	13387313
chr2L	13387571	13387572
chr2L	13445651	13445652
chr2L	16532877	16532878
chr2L	16732550	16732551
chr2L	16754336	16754337
chr2L	16902218	16902219
chr2L	17260734	17260735
chr2L	17410406	17410407
chr2L	17410641	17410642
chr2L	17481231	17481232
chr2L	17484501	17484502
chr2L	18159272	18159273
chr2L	18484513	18484514
chr2L	18503978	18503979
chr2L	18517487	18517488
chr2L	18612249	18612250
chr2L	18689528	18689529
chr2L	18695602	18695603
chr2L	18695664	18695665
chr2L	18698714	18698715
chr2L	18703105	18703106
chr2L	18703473	18703474
chr2L	18708846	18708847
chr2L	18823548	18823549
chr2L	18831153	18831154
chr2L	18948884	18948885
chr2L	18951837	18951838
chr2L	18969028	18969029
chr2L	18987280	18987281
chr2L	19049076	19049077
chr2L	19390075	19390076
chr2L	19430643	19430644
chr2L	19484705	19484706
chr2L	19490104	19490105
chr2L	19526368	19526369
chr2L	19582474	19582475
chr2L	19584235	19584236
chr2L	19735980	19735981
chr2L	19736044	19736045
chr2L	19758615	19758616
chr2L	19758879	19758880
chr2L	19764136	19764137
chr2L	20093849	20093850
chr2L	20097253	20097254
chr2L	20416918	20416919
chr2L	20459342	20459343
chr2L	20645822	20645823
chr2L	20656426	20656427
chr2L	20681846	20681847
chr2L	20682368	20682369
chr2L	20752341	20752342
chr2L	20752476	20752477
chr2L	20757985	20757986
chr2L	20797715	20797716
chr2L	20822828	20822829
chr2L	20852578	20852579
chr2L	20858695	20858696
chr2L	20865215	20865216
chr2L	20927860	20927861
chr2L	21071502	21071503
chr2L	21163083	21163084
chr2L	21179933	21179934
chr2L	21218544	21218545
chr2L	21220572	21220573
chr2L	21380000	21380001
chr2R	4619030	4619031
chr2R	4829246	4829247
chr2R	5350477	5350478
chr2R	5691723	5691724
chr2R	5760407	5760408
chr2R	6042532	6042533
chr2R	6673372	6673373
chr2R	6673604	6673605
chr2R	6676001	6676002
chr2R	6675822	6675823
chr2R	6757209	6757210
chr2R	6758903	6758904
chr2R	6809766	6809767
chr2R	6923366	6923367
chr2R	6975026	6975027
chr2R	6986043	6986044
chr2R	7025010	7025011
chr2R	7045769	7045770
chr2R	7249161	7249162
chr2R	7440706	7440707
chr2R	7447473	7447474
chr2R	7463395	7463396
chr2R	7463504	7463505
chr2R	7510357	7510358
chr2R	7516390	7516391
chr2R	7519280	7519281
chr2R	7539696	7539697
chr2R	7655302	7655303
chr2R	7669029	7669030
chr2R	7674400	7674401
chr2R	7674450	7674451
chr2R	7676362	7676363
chr2R	7812028	7812029
chr2R	7812504	7812505
chr2R	7832171	7832172
chr2R	7916478	7916479
chr2R	7924988	7924989
chr2R	7955882	7955883
chr2R	7972003	7972004
chr2R	7988462	7988463
chr2R	8098684	8098685
chr2R	8106385	8106386
chr2R	8127242	8127243
chr2R	8127575	8127576
chr2R	8135315	8135316
chr2R	8163500	8163501
chr2R	8167948	8167949
chr2R	8599962	8599963
chr2R	8627900	8627901
chr2R	8900241	8900242
chr2R	8901375	8901376
chr2R	8922755	8922756
chr2R	8925671	8925672
chr2R	8928105	8928106
chr2R	8939789	8939790
chr2R	8951595	8951596
chr2R	9031045	9031046
chr2R	9098525	9098526
chr2R	9098539	9098540
chr2R	9114274	9114275
chr2R	9122125	9122126
chr2R	9132480	9132481
chr2R	9286634	9286635
chr2R	9286827	9286828
chr2R	9308722	9308723
chr2R	9424087	9424088
chr2R	9548135	9548136
chr2R	9577427	9577428
chr2R	9584545	9584546
chr2R	9589050	9589051
chr2R	9839776	9839777
chr2R	9842686	9842687
chr2R	9865632	9865633
chr2R	9965067	9965068
chr2R	9971143	9971144
chr2R	10026839	10026840
chr2R	10032893	10032894
chr2R	10033304	10033305
chr2R	10066650	10066651
chr2R	10078366	10078367
chr2R	10085169	10085170
chr2R	10142338	10142339
chr2R	10269016	10269017
chr2R	10310113	10310114
chr2R	10437382	10437383
chr2R	10468540	10468541
chr2R	10617662	10617663
chr2R	10645735	10645736
chr2R	10731335	10731336
chr2R	10810936	10810937
chr2R	10823372	10823373
chr2R	10823405	10823406
chr2R	10885019	10885020
chr2R	10894459	10894460
chr2R	10897885	10897886
chr2R	10899060	10899061
chr2R	10941738	10941739
chr2R	11283971	11283972
chr2R	11284283	11284284
chr2R	11301916	11301917
chr2R	11307879	11307880
chr2R	11366710	11366711
chr2R	11436243	11436244
chr2R	11651616	11651617
chr2R	11712263	11712264
chr2R	11756817	11756818
chr2R	11825345	11825346
chr2R	11839825	11839826
chr2R	11844240	11844241
chr2R	11939557	11939558
chr2R	11970115	11970116
chr2R	11988787	11988788
chr2R	11989131	11989132
chr2R	12033946	12033947
chr2R	12138695	12138696
chr2R	12180493	12180494
chr2R	12326258	12326259
chr2R	12335316	12335317
chr2R	12337797	12337798
chr2R	12383045	12383046
chr2R	12386666	12386667
chr2R	12422931	12422932
chr2R	12425483	12425484
chr2R	12431099	12431100
chr2R	12471775	12471776
chr2R	12515062	12515063
chr2R	12515375	12515376
chr2R	12519166	12519167
chr2R	12569847	12569848
chr2R	12632378	12632379
chr2R	12652487	12652488
chr2R	12652805	12652806
chr2R	12869423	12869424
chr2R	12923904	12923905
chr2R	12934045	12934046
chr2R	12936535	12936536
chr2R	12936891	12936892
chr2R	13206745	13206746
chr2R	13220251	13220252
chr2R	13230234	13230235
chr2R	13235296	13235297
chr2R	13239468	13239469
chr2R	13485391	13485392
chr2R	13547577	13547578
chr2R	13826371	13826372
chr2R	13840053	13840054
chr2R	13862002	13862003
chr2R	13861997	13861998
chr2R	13983317	13983318
chr2R	14157762	14157763
chr2R	14161262	14161263
chr2R	14173596	14173597
chr2R	14239932	14239933
chr2R	14352231	14352232
chr2R	14357281	14357282
chr2R	14411825	14411826
chr2R	14515211	14515212
chr2R	14629910	14629911
chr2R	14645270	14645271
chr2R	14756516	14756517
chr2R	14848366	14848367
chr2R	14855048	14855049
chr2R	14935660	14935661
chr2R	14992230	14992231
chr2R	14993835	14993836
chr2R	15147860	15147861
chr2R	15201200	15201201
chr2R	15201253	15201254
chr2R	15216207	15216208
chr2R	15217617	15217618
chr2R	15218379	15218380
chr2R	15322171	15322172
chr2R	15482834	15482835
chr2R	15497231	15497232
chr2R	15542661	15542662
chr2R	15565801	15565802
chr2R	15678956	15678957
chr2R	15934825	15934826
chr2R	15955040	15955041
chr2R	15991286	15991287
chr2R	15992375	15992376
chr2R	15992408	15992409
chr2R	16007667	16007668
chr2R	16008339	16008340
chr2R	16014908	16014909
chr2R	16017154	16017155
chr2R	16102608	16102609
chr2R	16170861	16170862
chr2R	16186506	16186507
chr2R	16230680	16230681
chr2R	16294130	16294131
chr2R	16294400	16294401
chr2R	16320732	16320733
chr2R	16322186	16322187
chr2R	16589184	16589185
chr2R	16607654	16607655
chr2R	16957465	16957466
chr2R	17005451	17005452
chr2R	17048875	17048876
chr2R	17062634	17062635
chr2R	17108844	17108845
chr2R	17407427	17407428
chr2R	17427511	17427512
chr2R	17427795	17427796
chr2R	17447483	17447484
chr2R	17514217	17514218
chr2R	17518186	17518187
chr2R	17518223	17518224
chr2R	17564340	17564341
chr2R	17572784	17572785
chr2R	17683574	17683575
chr2R	17723309	17723310
chr2R	17726847	17726848
chr2R	17737269	17737270
chr2R	17739901	17739902
chr2R	18094900	18094901
chr2R	18151410	18151411
chr2R	18158257	18158258
chr2R	18173669	18173670
chr2R	18451284	18451285
chr2R	18615018	18615019
chr2R	18615060	18615061
chr2R	18625044	18625045
chr2R	18658222	18658223
chr2R	18710865	18710866
chr2R	18796678	18796679
chr2R	18829699	18829700
chr2R	18853043	18853044
chr2R	19137372	19137373
chr2R	19164143	19164144
chr2R	19227344	19227345
chr2R	19283961	19283962
chr2R	19292196	19292197
chr2R	19310665	19310666
chr2R	19452504	19452505
chr2R	19486837	19486838
chr2R	19491846	19491847
chr2R	19503068	19503069
chr2R	19647645	19647646
chr2R	19703915	19703916
chr2R	20274499	20274500
chr2R	20274597	20274598
	0	1
chr2R	20308671	20308672
chr2R	20326806	20326807
chr2R	20562331	20562332
chr2R	20587238	20587239
chr2R	20618503	20618504
chr2R	20623429	20623430
chr2R	20623547	20623548
chr2R	20633506	20633507
chr2R	20640976	20640977
chr2R	20644036	20644037
chr2R	20646360	20646361
chr2R	20667306	20667307
chr2R	20670636	20670637
chr2R	20977056	20977057
chr2R	20994381	20994382
chr2R	21011970	21011971
chr2R	21017446	21017447
chr2R	21025078	21025079
chr2R	21060789	21060790
chr2R	21072789	21072790
chr2R	21091004	21091005
chr2R	21282298	21282299
chr2R	21295588	21295589
chr2R	21312354	21312355
chr2R	21384391	21384392
chr2R	21501732	21501733
chr2R	21658078	21658079
chr2R	21660007	21660008
chr2R	21670152	21670153
chr2R	21973122	21973123
chr2R	22075308	22075309
chr2R	22080176	22080177
chr2R	22103177	22103178
chr2R	22127502	22127503
chr2R	22174691	22174692
chr2R	22183138	22183139
chr2R	22202671	22202672
chr2R	22311937	22311938
chr2R	22404177	22404178
chr2R	22411789	22411790
chr2R	22420376	22420377
chr2R	22492197	22492198
chr2R	22608310	22608311
chr2R	22635942	22635943
chr2R	22640201	22640202
chr2R	22663692	22663693
chr2R	22670587	22670588
chr2R	22845977	22845978
chr2R	22853827	22853828
chr2R	22871190	22871191
chr2R	22882690	22882691
chr2R	22886398	22886399
chr2R	22894435	22894436
chr2R	23064260	23064261
chr2R	23079038	23079039
chr2R	23366866	23366867
chr2R	23402309	23402310
chr2R	23556217	23556218
chr2R	23698105	23698106
chr2R	23702406	23702407
chr2R	23798395	23798396
chr2R	23809236	23809237
chr2R	23844763	23844764
chr2R	23856936	23856937
chr2R	23890276	23890277
chr2R	23894987	23894988
chr2R	23898246	23898247
chr2R	23939754	23939755
chr2R	23949201	23949202
chr2R	23954048	23954049
chr2R	23954091	23954092
chr2R	23970073	23970074
chr2R	23970305	23970306
chr2R	23977255	23977256
chr2R	24022298	24022299
chr2R	24022343	24022344
chr2R	24029317	24029318
chr2R	24033974	24033975
chr2R	24037915	24037916
chr2R	24081782	24081783
chr2R	24138050	24138051
chr2R	24174441	24174442
chr2R	24195498	24195499
chr2R	24258013	24258014
chr2R	24531594	24531595
chr2R	24556300	24556301
chr2R	24565554	24565555
chr2R	24571821	24571822
chr2R	24571627	24571628
chr2R	24574559	24574560
chr2R	24603572	24603573
chr2R	24607023	24607024
chr2R	24611703	24611704
chr2R	24664398	24664399
chr2R	24669397	24669398
chr2R	24757378	24757379
chr2R	24760664	24760665
chr2R	24763167	24763168
chr2R	24780917	24780918
chr2R	24783500	24783501
chr2R	24783555	24783556
chr2R	24874912	24874913
chr2R	24940483	24940484
chr2R	24945139	24945140
chr2R	24969678	24969679
chr2R	24973207	24973208
chr2R	25032377	25032378
chr3L	212687	212688
chr3L	258176	258177
chr3L	264779	264780
chr3L	361472	361473
chr3L	542931	542932
chr3L	648555	648556
chr3L	652881	652882
chr3L	654089	654090
chr3L	654363	654364
chr3L	682470	682471
chr3L	699144	699145
chr3L	708205	708206
chr3L	711850	711851
chr3L	755489	755490
chr3L	837821	837822
chr3L	841360	841361
chr3L	851346	851347
chr3L	1034697	1034698
chr3L	1256449	1256450
chr3L	1302944	1302945
chr3L	1307418	1307419
chr3L	1313377	1313378
chr3L	1331744	1331745
chr3L	1333146	1333147
chr3L	1335359	1335360
chr3L	1537137	1537138
chr3L	1568608	1568609
chr3L	1602674	1602675
chr3L	1618414	1618415
chr3L	1639235	1639236
chr3L	1647464	1647465
chr3L	1674709	1674710
chr3L	1735767	1735768
chr3L	1738407	1738408
chr3L	1756159	1756160
chr3L	1775147	1775148
chr3L	1777439	1777440
chr3L	1857165	1857166
chr3L	1941068	1941069
chr3L	1947565	1947566
chr3L	1963143	1963144
chr3L	1971638	1971639
chr3L	2163863	2163864
chr3L	2237076	2237077
chr3L	2257423	2257424
chr3L	2372199	2372200
chr3L	2373704	2373705
chr3L	2373728	2373729
chr3L	2377556	2377557
chr3L	2488804	2488805
chr3L	2774007	2774008
chr3L	2780899	2780900
chr3L	2782255	2782256
chr3L	2981022	2981023
chr3L	3055079	3055080
chr3L	3106958	3106959
chr3L	3143457	3143458
chr3L	3143808	3143809
chr3L	3159991	3159992
chr3L	3192491	3192492
chr3L	3219156	3219157
chr3L	3257878	3257879
chr3L	3303708	3303709
chr3L	3334978	3334979
chr3L	3374282	3374283
chr3L	3376757	3376758
chr3L	3471309	3471310
chr3L	3612192	3612193
chr3L	3806710	3806711
chr3L	3896900	3896901
chr3L	3899156	3899157
chr3L	4040482	4040483
chr3L	4103256	4103257
chr3L	4240173	4240174
chr3L	4254776	4254777
chr3L	4259152	4259153
chr3L	4259430	4259431
chr3L	4262470	4262471
chr3L	4263719	4263720
chr3L	4282817	4282818
chr3L	4292482	4292483
chr3L	4322259	4322260
chr3L	4364550	4364551
chr3L	4384442	4384443
chr3L	4406943	4406944
chr3L	4542051	4542052
chr3L	4692783	4692784
chr3L	5141646	5141647
chr3L	5139619	5139620
chr3L	5139395	5139396
chr3L	5136376	5136377
chr3L	5133871	5133872
chr3L	5368008	5368009
chr3L	5662247	5662248
chr3L	5810973	5810974
chr3L	5813093	5813094
chr3L	5897435	5897436
chr3L	6075536	6075537
chr3L	6094747	6094748
chr3L	6174248	6174249
chr3L	6181829	6181830
chr3L	6256665	6256666
chr3L	6488681	6488682
chr3L	6495297	6495298
chr3L	6752913	6752914
chr3L	7250527	7250528
chr3L	7263920	7263921
chr3L	7323619	7323620
chr3L	7345183	7345184
chr3L	7356713	7356714
chr3L	7360561	7360562
chr3L	7641648	7641649
chr3L	7654752	7654753
chr3L	7726473	7726474
chr3L	7912463	7912464
chr3L	7915120	7915121
chr3L	7936373	7936374
chr3L	7976154	7976155
chr3L	7978650	7978651
chr3L	8121827	8121828
chr3L	8137498	8137499
chr3L	8180923	8180924
chr3L	8191270	8191271
chr3L	8198207	8198208
chr3L	8299839	8299840
chr3L	8300064	8300065
chr3L	8340785	8340786
chr3L	8356296	8356297
chr3L	8449377	8449378
chr3L	8509763	8509764
chr3L	8510003	8510004
chr3L	8524866	8524867
chr3L	8576078	8576079
chr3L	8623901	8623902
chr3L	8634069	8634070
chr3L	8721324	8721325
chr3L	8966374	8966375
chr3L	8966829	8966830
chr3L	8986710	8986711
chr3L	8998184	8998185
chr3L	9005196	9005197
chr3L	9019246	9019247
chr3L	9134560	9134561
chr3L	9338810	9338811
chr3L	9358935	9358936
chr3L	9367377	9367378
chr3L	9426758	9426759
chr3L	9442267	9442268
chr3L	9446864	9446865
chr3L	9460799	9460800
chr3L	9487790	9487791
chr3L	9624237	9624238
chr3L	9628676	9628677
chr3L	9679201	9679202
chr3L	9704331	9704332
chr3L	9719144	9719145
chr3L	9723423	9723424
chr3L	9726895	9726896
chr3L	9763544	9763545
chr3L	9859889	9859890
chr3L	10638146	10638147
chr3L	10691024	10691025
chr3L	10696877	10696878
chr3L	10882890	10882891
chr3L	11069864	11069865
chr3L	11109690	11109691
chr3L	11120847	11120848
chr3L	11123216	11123217
chr3L	11197536	11197537
chr3L	11295919	11295920
chr3L	11364885	11364886
chr3L	11561996	11561997
chr3L	11609465	11609466
chr3L	11626441	11626442
chr3L	11648474	11648475
chr3L	11648756	11648757
chr3L	11683980	11683981
chr3L	11696963	11696964
chr3L	11720934	11720935
chr3L	11766182	11766183
chr3L	11793514	11793515
chr3L	11822275	11822276
chr3L	12003155	12003156
chr3L	12118257	12118258
chr3L	12136706	12136707
chr3L	12138868	12138869
chr3L	12193688	12193689
chr3L	12206022	12206023
chr3L	12271345	12271346
chr3L	12277251	12277252
chr3L	12336676	12336677
chr3L	12432668	12432669
chr3L	12471728	12471729
chr3L	12537315	12537316
chr3L	12754774	12754775
chr3L	12773573	12773574
chr3L	12814019	12814020
chr3L	13017867	13017868
chr3L	13022688	13022689
chr3L	13044434	13044435
chr3L	13046977	13046978
chr3L	13387907	13387908
chr3L	13929000	13929001
chr3L	14001880	14001881
chr3L	14051206	14051207
chr3L	14622796	14622797
chr3L	14805136	14805137
chr3L	14982835	14982836
chr3L	14999666	14999667
chr3L	15014062	15014063
chr3L	15094719	15094720
chr3L	15136934	15136935
chr3L	15159100	15159101
chr3L	15161817	15161818
chr3L	15163628	15163629
chr3L	15498959	15498960
chr3L	15524137	15524138
chr3L	15563065	15563066
chr3L	15563427	15563428
chr3L	15576570	15576571
chr3L	15580800	15580801
chr3L	15610386	15610387
chr3L	15837482	15837483
chr3L	15924861	15924862
chr3L	15968204	15968205
chr3L	16005193	16005194
chr3L	16100280	16100281
chr3L	16105627	16105628
chr3L	16122002	16122003
chr3L	16132028	16132029
chr3L	16232038	16232039
chr3L	16232084	16232085
chr3L	16268156	16268157
chr3L	16351951	16351952
chr3L	16580306	16580307
chr3L	16581547	16581548
chr3L	16609347	16609348
	0	1
chr3L	16844991	16844992
chr3L	16863164	16863165
chr3L	17024328	17024329
chr3L	17032080	17032081
chr3L	17035668	17035669
chr3L	17042797	17042798
chr3L	17049512	17049513
chr3L	17339262	17339263
chr3L	17351822	17351823
chr3L	17465945	17465946
chr3L	17513912	17513913
chr3L	17621625	17621626
chr3L	17621824	17621825
chr3L	17654617	17654618
chr3L	17804715	17804716
chr3L	17849727	17849728
chr3L	17856794	17856795
chr3L	17907812	17907813
chr3L	17908143	17908144
chr3L	17912565	17912566
chr3L	18106579	18106580
chr3L	18109574	18109575
chr3L	18625959	18625960
chr3L	18681836	18681837
chr3L	18745856	18745857
chr3L	18748687	18748688
chr3L	18821171	18821172
chr3L	18869230	18869231
chr3L	18890483	18890484
chr3L	18901594	18901595
chr3L	18905372	18905373
chr3L	18998283	18998284
chr3L	19000608	19000609
chr3L	19063165	19063166
chr3L	19092670	19092671
chr3L	19096217	19096218
chr3L	19097709	19097710
chr3L	19100363	19100364
chr3L	19255061	19255062
chr3L	19292766	19292767
chr3L	19552420	19552421
chr3L	19586003	19586004
chr3L	19590524	19590525
chr3L	19687353	19687354
chr3L	19805181	19805182
chr3L	19817967	19817968
chr3L	19913715	19913716
chr3L	19923671	19923672
chr3L	19928508	19928509
chr3L	19991887	19991888
chr3L	20029020	20029021
chr3L	20296971	20296972
chr3L	20299410	20299411
chr3L	20347942	20347943
chr3L	20427666	20427667
chr3L	20430475	20430476
chr3L	20436209	20436210
chr3L	20436250	20436251
chr3L	20452864	20452865
chr3L	20473783	20473784
chr3L	20520772	20520773
chr3L	20521009	20521010
chr3L	20526576	20526577
chr3L	20540417	20540418
chr3L	20730591	20730592
chr3L	20778264	20778265
chr3L	20778799	20778800
chr3L	20788137	20788138
chr3L	20798645	20798646
chr3L	20809272	20809273
chr3L	20816075	20816076
chr3L	20841987	20841988
chr3L	21216839	21216840
chr3L	21268335	21268336
chr3L	21433134	21433135
chr3L	21441363	21441364
chr2R	11219539	11219540
chr3L	21493083	21493084
chr3L	21568898	21568899
chr3L	21617376	21617377
chr3L	21617623	21617624
chr3L	21625806	21625807
chr3L	21679755	21679756
chr3L	21680050	21680051
chr3L	21728806	21728807
chr3L	21728932	21728933
chr3L	21941812	21941813
chr3L	22065907	22065908
chr3L	22074523	22074524
chr3L	22266679	22266680
chr3L	22465619	22465620
chr3L	22868243	22868244
chr3R	4311555	4311556
chr3R	4337674	4337675
chr3R	4378600	4378601
chr3R	4390366	4390367
chr3R	4400510	4400511
chr3R	4641963	4641964
chr3R	4811444	4811445
chr3R	5128087	5128088
chr3R	5219657	5219658
chr3R	5226158	5226159
chr3R	5256681	5256682
chr3R	5354747	5354748
chr3R	5355092	5355093
chr3R	5368306	5368307
chr3R	5375022	5375023
chr3R	5467778	5467779
chr3R	5470636	5470637
chr3R	5474899	5474900
chr3R	5555084	5555085
chr3R	5563652	5563653
chr3R	5564865	5564866
chr3R	5568615	5568616
chr3R	5601433	5601434
chr3R	5633627	5633628
chr3R	5654861	5654862
chr3R	5655139	5655140
chr3R	5685434	5685435
chr3R	5736355	5736356
chr3R	5736748	5736749
chr3R	5754774	5754775
chr3R	5779315	5779316
chr3R	5791879	5791880
chr3R	5794317	5794318
chr3R	5794705	5794706
chr3R	5821440	5821441
chr3R	5824615	5824616
chr3R	5862405	5862406
chr3R	6344029	6344030
chr3R	6376044	6376045
chr3R	6457088	6457089
chr3R	7067136	7067137
chr3R	7074452	7074453
chr3R	7124548	7124549
chr3R	7128027	7128028
chr3R	7144724	7144725
chr3R	7186673	7186674
chr3R	7473781	7473782
chr3R	7887045	7887046
chr3R	7902667	7902668
chr3R	7920299	7920300
chr3R	8009400	8009401
chr3R	8013201	8013202
chr3R	8013791	8013792
chr3R	8094124	8094125
chr3R	8126357	8126358
chr3R	8126605	8126606
chr3R	8217957	8217958
chr3R	8233507	8233508
chr3R	8240515	8240516
chr3R	8269896	8269897
chr3R	8301440	8301441
chr3R	8308645	8308646
chr3R	8343516	8343517
chr3R	8362554	8362555
chr3R	8517868	8517869
chr3R	8652821	8652822
chr3R	8664115	8664116
chr3R	8674109	8674110
chr3R	8676613	8676614
chr3R	8723174	8723175
chr3R	8732091	8732092
chr3R	8747675	8747676
chr3R	8805802	8805803
chr3R	8806322	8806323
chr3R	8824177	8824178
chr3R	8824411	8824412
chr3R	8984315	8984316
chr3R	8993253	8993254
chr3R	9006456	9006457
chr3R	9015446	9015447
chr3R	9065078	9065079
chr3R	9251843	9251844
chr3R	9255052	9255053
chr3R	9258501	9258502
chr3R	9258964	9258965
[truncated: 942 more rows]
