# Supplementary material for: Ultra-long-range interactions between active regulatory elements
Source: Genome Res. 2023 Aug;33(8):1269–83. doi: 10.1101/gr.277567.122 (PMC10547262; doi:10.1101/gr.277567.122)
Supplement: Supplement 11 [file Supplemental_Code.zip › Supplemental_Code/Peaks/dm6/Loubiere_RNAseq_quartile_4_dm6.bed]

chr2R	22136968	22136969
chr3R	16972236	16972237
chr3L	16647882	16647883
chrX	5900861	5900862
chr2R	6015689	6015690
chr2L	6046050	6046051
chr2L	7023898	7023899
chr3R	26261591	26261592
chr3R	6762593	6762594
chr3R	21065241	21065242
chr2L	2178754	2178755
chr3L	22075867	22075868
chrX	530501	530502
chr3L	9066027	9066028
chrX	1900646	1900647
chr2R	13483229	13483230
chr3R	24650125	24650126
chr3R	24753849	24753850
chr3R	31746077	31746078
chr2R	24814822	24814823
chrX	17160006	17160007
chrX	13996345	13996346
chrX	4412856	4412857
chr2L	9984645	9984646
chr2R	12870249	12870250
chr2L	17473215	17473216
chr3L	15982869	15982870
chr2L	10250501	10250502
chr2L	21179683	21179684
chr3R	29806811	29806812
chr2L	16326207	16326208
chr2R	12259398	12259399
chr2L	3902860	3902861
chrX	11792533	11792534
chr3L	18822604	18822605
chr2L	9699297	9699298
chr3R	15275241	15275242
chr2L	11358873	11358874
chr2R	14173693	14173694
chr2L	5029609	5029610
chr2L	16352628	16352629
chr2L	5981018	5981019
chrX	255674	255675
chr2L	15057862	15057863
chr2L	5520135	5520136
chrX	15835490	15835491
chr2L	6546976	6546977
chr2R	7387115	7387116
chr2L	21310866	21310867
chrX	2249983	2249984
chrX	2094234	2094235
chr2L	22981816	22981817
chr3L	11833578	11833579
chr2R	22806948	22806949
chr3R	9240654	9240655
chr3L	16712126	16712127
chr3R	30889062	30889063
chr3R	8652916	8652917
chr3R	13782288	13782289
chrX	16216750	16216751
chr3R	19326217	19326218
chr2L	2428372	2428373
chrX	11355881	11355882
chr3R	7967408	7967409
chrX	6533999	6534000
chrX	16278328	16278329
chr3L	246912	246913
chrX	3811698	3811699
chr2R	6169087	6169088
chr2L	4031377	4031378
chr3R	31738468	31738469
chr2L	21682164	21682165
chr2R	23746829	23746830
chr2R	18627918	18627919
chr3L	17619325	17619326
chr3L	18064696	18064697
chr3L	749400	749401
chr2R	11528210	11528211
chr2R	19141632	19141633
chr2L	1729636	1729637
chr2R	11452043	11452044
chrX	15992468	15992469
chr3L	12468021	12468022
chrX	4206093	4206094
chr2L	18320102	18320103
chr2R	18232761	18232762
chr2R	13824553	13824554
chrX	2042311	2042312
chrX	21339741	21339742
chrX	10385960	10385961
chr2L	3656953	3656954
chr3R	9394546	9394547
chr2R	15380988	15380989
chr2L	4221796	4221797
chrX	12003914	12003915
chr3L	14274343	14274344
chr2L	16310956	16310957
chrX	13736278	13736279
chrX	18797687	18797688
chr2R	7793380	7793381
chrX	15868145	15868146
chr3R	23943101	23943102
chr3L	6980044	6980045
chrX	15860115	15860116
chr3L	13929387	13929388
chr2L	8672698	8672699
chr2R	10437985	10437986
chr2R	23942538	23942539
chr2R	16138352	16138353
chr2L	1987758	1987759
chr3R	26041736	26041737
chr3R	12369268	12369269
chr3L	8675759	8675760
chr3R	20621938	20621939
chrX	9585675	9585676
chrX	1669570	1669571
chr3R	26866929	26866930
chr3R	28599834	28599835
chrX	11807117	11807118
chr2R	14256192	14256193
chr2R	18134634	18134635
chr3L	9381882	9381883
chr3L	9377427	9377428
chr3L	9384063	9384064
chr3R	24057310	24057311
chr3L	3192969	3192970
chr3R	10639568	10639569
chr3L	20375896	20375897
chr3L	8360906	8360907
chrX	16783434	16783435
chr3L	8372405	8372406
chr3L	3512681	3512682
chr3R	8029546	8029547
chr3L	4236147	4236148
chr3L	6262694	6262695
chr2R	11474465	11474466
chr3R	30039533	30039534
chr3R	29765995	29765996
chr2L	18138083	18138084
chr2R	16271971	16271972
chr3R	5392866	5392867
chr3L	540614	540615
chr3L	19836614	19836615
chrX	629773	629774
chrX	2588503	2588504
chrX	21387946	21387947
chrX	13744683	13744684
chrX	11369665	11369666
chr2L	5986348	5986349
chr2L	5981764	5981765
chr2L	13829741	13829742
chr2L	13813816	13813817
chr2L	15113480	15113481
	0	1
chr2L	15752263	15752264
chr2L	15762758	15762759
chr2L	16287730	16287731
chr2L	19041862	19041863
chr2L	19123869	19123870
chr2L	19493251	19493252
chr2L	21376	21377
chr3L	1876312	1876313
chr3L	16610418	16610419
chr3R	7162808	7162809
chr3R	31061210	31061211
chr3R	9725615	9725616
chr3R	27273273	27273274
chr3L	12514815	12514816
chr4	1181628	1181629
chr2L	15499127	15499128
chr2L	5542480	5542481
chr3L	6218022	6218023
chr3R	7920431	7920432
chr2L	1420453	1420454
chr2L	22924795	22924796
chrX	629483	629484
chrX	17148264	17148265
chr2L	419952	419953
	0	1
chr3R	26021823	26021824
chr3R	23358812	23358813
chr3R	30046161	30046162
chr3R	26024579	26024580
chr3L	5932773	5932774
chr2R	13991203	13991204
chr3R	32068441	32068442
chr3R	26010893	26010894
chr3R	26006023	26006024
chr2R	21128577	21128578
chr2R	5980778	5980779
chr3R	32052060	32052061
chr3R	21377401	21377402
chr3R	15972913	15972914
chr2R	24400028	24400029
chr3L	1947475	1947476
chrX	14247732	14247733
chrX	15857823	15857824
chr3R	20948714	20948715
chr3R	29807127	29807128
chr3L	19045449	19045450
chr2L	9437469	9437470
chr2L	14689340	14689341
chrX	5048273	5048274
chr3L	7911954	7911955
chr2R	18135426	18135427
chrX	2225296	2225297
chrX	4617564	4617565
chr2R	23074725	23074726
chr2R	10109740	10109741
chr2R	8914069	8914070
chr2R	7825289	7825290
chr2R	7150703	7150704
chr3R	29039156	29039157
chr3R	23346167	23346168
chr3L	20309654	20309655
chr3R	24518270	24518271
chr3R	28540324	28540325
chrX	6372915	6372916
chr3R	9237682	9237683
chr3R	14625703	14625704
chr2R	7282572	7282573
chr2R	22562065	22562066
chrX	16655359	16655360
chrX	10744502	10744503
chr3R	9513067	9513068
chr3L	4139076	4139077
chr2L	8740660	8740661
chrX	4540626	4540627
chr2L	19542468	19542469
chr2R	1071462	1071463
chr3R	21073319	21073320
chr3R	6008579	6008580
chr3R	31580951	31580952
chr2R	16586129	16586130
chrX	11570326	11570327
chr2L	404285	404286
chr3R	27922821	27922822
chrX	2973834	2973835
chr3L	1370628	1370629
chrX	14826073	14826074
chr2L	1077815	1077816
chr2R	7806484	7806485
chrX	10847092	10847093
chr2R	12780541	12780542
	0	1
chr3R	9637611	9637612
chr3R	6849981	6849982
chrX	15804370	15804371
chr2L	19441959	19441960
chrX	10786958	10786959
chrX	11086299	11086300
chrX	2633952	2633953
chrX	6779659	6779660
chr2R	21057197	21057198
chrX	15892116	15892117
chr2R	11159086	11159087
chr3L	16853751	16853752
chr3L	21027434	21027435
chrX	21374002	21374003
chr2L	277582	277583
chrX	7964024	7964025
chrX	5309242	5309243
chr2R	7419350	7419351
chr3L	11113740	11113741
chrX	15633434	15633435
chrX	21350280	21350281
chr2L	8301079	8301080
chrX	6225140	6225141
chrX	1483413	1483414
chr2R	18125779	18125780
chr3R	29255800	29255801
chr2L	2037714	2037715
chrX	23096771	23096772
chr3R	14308589	14308590
chrX	635890	635891
chr3R	13264364	13264365
chr2L	8211122	8211123
chr2R	9116122	9116123
chrX	1012779	1012780
chrX	7968236	7968237
chr2R	10252417	10252418
chr3R	22491439	22491440
chr2L	5271384	5271385
chr3R	15278220	15278221
chr2R	21522420	21522421
chr3L	19834304	19834305
chr3R	14286903	14286904
chr2L	21828593	21828594
chr3R	31713867	31713868
chr3R	7086599	7086600
chr3R	7530753	7530754
	0	1
chr2R	21183322	21183323
chr2R	8649649	8649650
chr2L	4227699	4227700
chr2L	10408352	10408353
chr3L	3903184	3903185
chrX	2042311	2042312
chrX	16005812	16005813
chr2R	23366355	23366356
chrX	2796466	2796467
chr3L	18185641	18185642
chr3R	13434984	13434985
chrX	2447769	2447770
chr2R	25012062	25012063
chrX	16276270	16276271
chrX	8650681	8650682
chr3R	12425917	12425918
chr2L	10386262	10386263
chr3L	16766072	16766073
chr2R	7587079	7587080
chr3L	3336860	3336861
chr2L	7827650	7827651
chr3L	22267382	22267383
chr3R	27194267	27194268
chrX	7608428	7608429
chrX	16361569	16361570
chr3R	13660531	13660532
chr2R	21701458	21701459
chr2L	10850848	10850849
	0	1
chrX	4939128	4939129
chr3R	29377646	29377647
chrX	11622015	11622016
chr3L	319884	319885
chr3L	1245910	1245911
chr3L	9367046	9367047
chr3R	27559145	27559146
chr3L	9855285	9855286
chrX	15462441	15462442
chr3R	23157862	23157863
chr3L	15535395	15535396
chrX	2222567	2222568
chr3L	17645036	17645037
chrX	7933742	7933743
chrX	7934898	7934899
chr2L	10239341	10239342
chrX	16320370	16320371
chr3R	4952682	4952683
chr3L	22407863	22407864
chrX	13258490	13258491
chr2R	12039041	12039042
chr2L	2130813	2130814
chr3R	25473058	25473059
chr3L	4138996	4138997
chr2L	431227	431228
chr2L	2972508	2972509
chr3R	13661311	13661312
chrX	16373086	16373087
chr3R	30765926	30765927
chr4	501810	501811
chr2L	305935	305936
chr3R	18372738	18372739
chr3L	1862239	1862240
chr2R	13502841	13502842
chrX	2604197	2604198
chrX	6991318	6991319
chrX	3134870	3134871
chrX	496446	496447
chr3R	18545586	18545587
chrX	2145136	2145137
chrX	2158983	2158984
chrX	8061436	8061437
chrX	8061645	8061646
chrX	5622539	5622540
chr2R	15311510	15311511
chr2R	23632610	23632611
chr2L	19795851	19795852
chrX	9156669	9156670
chr2L	6920704	6920705
chr2R	12019846	12019847
chrX	9106604	9106605
chr2L	14409549	14409550
chr4	57041	57042
chrX	2123286	2123287
chrX	2138371	2138372
chrX	11368098	11368099
chr2L	9897552	9897553
chr2L	9494876	9494877
chr3L	3818679	3818680
chr3R	19094270	19094271
chr3L	3983896	3983897
chr3R	24719697	24719698
chr3L	3814211	3814212
chr3R	10139772	10139773
chr2L	3580769	3580770
chr2L	3771700	3771701
chr3R	7911779	7911780
chr3R	26875742	26875743
chr2R	10099677	10099678
chr3R	4906622	4906623
chr2R	8901404	8901405
chrX	15319479	15319480
chr3L	12526731	12526732
chrX	18685766	18685767
chr3L	20129181	20129182
chr2L	106903	106904
chr3L	19598755	19598756
chrX	16359039	16359040
chrX	279718	279719
chr3L	9429821	9429822
chr3L	16051959	16051960
chr4	697689	697690
chr3R	9630851	9630852
chr2L	10201004	10201005
chr3R	29122879	29122880
chr2L	18688800	18688801
chr2R	12980994	12980995
chr2R	22700970	22700971
chr3R	31777020	31777021
chr3L	3515751	3515752
chr3R	28811337	28811338
chr2R	8131431	8131432
chr3R	24048265	24048266
chr2R	20262883	20262884
chr3R	12627829	12627830
chr2L	19577315	19577316
chr3R	23958391	23958392
chr2L	16485998	16485999
chr3L	21433422	21433423
chr2L	14490859	14490860
chr3R	9747875	9747876
chrX	18385242	18385243
chr3R	21434133	21434134
chr3R	5517117	5517118
chr2R	22854383	22854384
chr2L	21168570	21168571
chr3R	30277932	30277933
chr3R	8264451	8264452
chrX	18505405	18505406
chrX	13337705	13337706
chr2R	16773915	16773916
chr3L	23338100	23338101
chr4	1031484	1031485
chr3R	4235217	4235218
chr2R	17099501	17099502
chr2R	21707861	21707862
chr3L	12750056	12750057
chr2R	12453190	12453191
chr3L	1318480	1318481
chr3R	3587054	3587055
chr2L	8364662	8364663
chr2R	23809004	23809005
chr3L	16113212	16113213
chr3R	6380467	6380468
chr2L	2214211	2214212
chr2L	19133816	19133817
chrX	13090434	13090435
chr3R	5087072	5087073
chr2L	9330763	9330764
chrX	15909676	15909677
chr2R	9712321	9712322
chr3R	27264055	27264056
chr3L	1302683	1302684
chr2R	12037298	12037299
chrX	19697091	19697092
chr2R	9590867	9590868
chr3L	22872231	22872232
chr3L	16954822	16954823
chr3R	6646889	6646890
chr3R	16099228	16099229
chrX	19731004	19731005
chr2L	15748150	15748151
chrX	11129087	11129088
chr2R	14575771	14575772
chr3L	9511531	9511532
chr2R	17547462	17547463
chr2R	20263979	20263980
chrX	16637894	16637895
chr2R	21481176	21481177
chrX	16391438	16391439
chr2L	15060757	15060758
chr2R	19229063	19229064
chr2R	24986070	24986071
chr3L	13114271	13114272
chr2L	7277171	7277172
chr2R	21497929	21497930
chr2L	4283148	4283149
chr2R	12915994	12915995
chr2R	11690863	11690864
chr2R	7477162	7477163
chr2R	18819467	18819468
chr2L	825969	825970
chr2R	16014787	16014788
chr2L	542580	542581
chr2R	16336090	16336091
chr2L	10976399	10976400
chr2R	17394593	17394594
chr2R	12174802	12174803
chr2R	14618771	14618772
chr2R	22924742	22924743
chr3L	11074388	11074389
chr3L	5152678	5152679
chr3R	4750035	4750036
chr3L	10664739	10664740
chr3R	5669334	5669335
chr3R	7080387	7080388
	0	1
chr3L	8449922	8449923
chr3R	18298879	18298880
chr3L	5561598	5561599
chr3L	2554292	2554293
chr3L	2586540	2586541
chr3R	17539963	17539964
chr3L	16129617	16129618
chr2L	20758144	20758145
chr2L	9700810	9700811
chr2R	22799099	22799100
chr3R	14741319	14741320
chr3R	32015520	32015521
chr3R	24271233	24271234
chr2L	8071624	8071625
chr2R	23870273	23870274
chr2L	8542147	8542148
chr2R	16500178	16500179
chr2L	9967313	9967314
chr3L	13041756	13041757
chr3R	27251112	27251113
chr2R	8952339	8952340
chr2L	10263554	10263555
chr3L	9476965	9476966
chr3R	25069637	25069638
chr3L	1329949	1329950
chr3L	12138584	12138585
chr3R	14316038	14316039
chr3R	18199595	18199596
chr2L	1704902	1704903
	0	1
chr3L	1795392	1795393
chr2L	10009381	10009382
chrX	8906248	8906249
chr3L	20949512	20949513
chr2R	12529053	12529054
chr2R	12636671	12636672
chrX	2604052	2604053
chr2L	20350012	20350013
chr3L	7339266	7339267
chr4	1065001	1065002
chr2L	3159643	3159644
chr3L	4167464	4167465
	0	1
chrX	8898332	8898333
chr3R	25516118	25516119
chr3L	4242734	4242735
chr2L	10327943	10327944
chr2R	11985393	11985394
chrX	21358286	21358287
chr3R	5470926	5470927
chr2L	6423310	6423311
chr3R	24221965	24221966
chr2R	24046805	24046806
chr3R	30806619	30806620
chr3R	9412548	9412549
chrX	15737120	15737121
chrX	16553968	16553969
chr3R	12691743	12691744
chr4	129849	129850
chrX	11695137	11695138
chrX	4687800	4687801
chr2R	13222433	13222434
chr3R	21660871	21660872
chr3R	10872381	10872382
chr3L	22288195	22288196
chr3R	24319000	24319001
chr3L	7979046	7979047
chr2R	21097305	21097306
chrX	16560016	16560017
chr3L	2630064	2630065
chr3L	9888683	9888684
chrX	12659415	12659416
chr2L	9387389	9387390
chr2L	13905645	13905646
chr3L	7249340	7249341
chr3R	15333133	15333134
chr2R	22317662	22317663
chr3R	12505793	12505794
chr2R	12880230	12880231
chr2R	19442342	19442343
chr3R	15935100	15935101
chr3R	24105763	24105764
chr3R	23891060	23891061
chr3L	11009188	11009189
chr3R	5350443	5350444
chr3L	18622129	18622130
chr3L	14190870	14190871
chrX	1470666	1470667
chr2R	8237271	8237272
chr2R	13942110	13942111
chr2L	8997379	8997380
chr4	1124167	1124168
chr2R	15322501	15322502
chr2R	11852617	11852618
chr3R	21822674	21822675
chr2R	16691022	16691023
chr2R	24033943	24033944
chr2R	13450475	13450476
chr2R	13960675	13960676
chr3L	19818174	19818175
chr2R	19290109	19290110
chr3R	14625755	14625756
chrX	5764203	5764204
chr3L	12146519	12146520
	0	1
chr3R	19879719	19879720
chr3L	12734945	12734946
chr2R	6696739	6696740
chr2L	2365273	2365274
chr3L	7435190	7435191
chr3R	9047977	9047978
chr2R	16102687	16102688
chrX	5322696	5322697
chrX	6533348	6533349
chr2R	6807626	6807627
chr3R	20588356	20588357
chr3L	19909410	19909411
chr3L	18872747	18872748
chr2L	20061370	20061371
chrX	11678970	11678971
chr3R	17125389	17125390
chr3L	16411828	16411829
chr2R	12174264	12174265
chr2L	5542314	5542315
chr2R	18971133	18971134
chr3L	12693639	12693640
chr3R	5591459	5591460
chr3L	3424935	3424936
chrX	15849258	15849259
chrX	1873853	1873854
chr3R	29200454	29200455
chrX	15450261	15450262
chr2L	5055058	5055059
chr3R	8264970	8264971
chrX	9158515	9158516
chr2R	16867714	16867715
chr3R	15263552	15263553
chr2L	3163645	3163646
chr3R	16647605	16647606
chrX	12653626	12653627
chr2L	5327227	5327228
chr3L	22263369	22263370
chr3L	9402460	9402461
chr3R	30387804	30387805
chr3R	30388178	30388179
chr3R	21856266	21856267
chr3L	21497494	21497495
chrX	11108482	11108483
chr3R	25983013	25983014
chr3L	11790013	11790014
chr3R	20634732	20634733
chr3R	23931558	23931559
chr3L	21537000	21537001
chrX	3719635	3719636
chrX	765130	765131
chr2R	16202884	16202885
chr2L	10768006	10768007
chr3L	9698336	9698337
chr2R	15115236	15115237
chr2L	19190342	19190343
chr2L	16738388	16738389
	0	1
chr3R	10350182	10350183
chr2L	12822787	12822788
chr2R	9177261	9177262
chr2R	7916856	7916857
chr3R	23781765	23781766
chr2L	2856070	2856071
chrX	21349843	21349844
	0	1
chr2L	14362069	14362070
chr3R	28844748	28844749
chr2L	3144786	3144787
chr2R	14770469	14770470
chr2L	17778340	17778341
chr2R	7786010	7786011
chrX	16593439	16593440
chr3R	29319644	29319645
chr2L	6338836	6338837
chr3R	24870816	24870817
chr2L	9967229	9967230
chr3R	27288769	27288770
chr2R	16178826	16178827
chr2L	11004189	11004190
chr3L	5577348	5577349
chr2L	18968744	18968745
chr2L	6786861	6786862
chr2L	6798862	6798863
chr3R	13647004	13647005
chrX	20251338	20251339
chr3R	21111408	21111409
chr3R	23993008	23993009
chr2L	12109116	12109117
chrX	801479	801480
chr2L	20350434	20350435
chr3L	4626734	4626735
chr2L	18831229	18831230
chrX	6255822	6255823
chr2L	4967775	4967776
chr2R	9103238	9103239
chr2R	7500145	7500146
chr2R	19669832	19669833
chr3L	5355923	5355924
chrX	7736893	7736894
chr2R	17683499	17683500
chr3L	8997989	8997990
chr2L	5028191	5028192
chr2L	5288944	5288945
chr3L	9679103	9679104
chr3R	23356064	23356065
chr3R	19095000	19095001
chr4	445504	445505
chr3R	30004785	30004786
chr2R	24561087	24561088
chr3R	15265591	15265592
chr3R	12697322	12697323
chr3L	7867369	7867370
chr3L	20771528	20771529
chr2R	17412767	17412768
	0	1
chr2R	17573462	17573463
chr2R	21293768	21293769
chr3R	23922973	23922974
chr3L	5752973	5752974
chr3L	2589414	2589415
chr3L	19235373	19235374
chr3R	20552311	20552312
chr2L	14234126	14234127
chr2L	159032	159033
chr2L	6971737	6971738
chr3L	7381614	7381615
chr2R	20836028	20836029
chrX	18137784	18137785
chr2L	294681	294682
chr4	67207	67208
chr3R	5613112	5613113
chrX	8251687	8251688
chr3L	16615472	16615473
chr3R	10788524	10788525
chr3L	8601006	8601007
chr3R	11764457	11764458
chr3R	11819359	11819360
chr3L	9729999	9730000
chr4	989725	989726
chr2L	20061422	20061423
chr2L	2770069	2770070
chr2L	13904661	13904662
chr3R	15346176	15346177
chr3R	20822181	20822182
chr2R	14601216	14601217
chr3R	22027709	22027710
chr3R	22023335	22023336
chr2R	15532259	15532260
chr3R	29799658	29799659
chr3R	31395660	31395661
chr3L	8424954	8424955
chr3R	29749163	29749164
chr2R	16001290	16001291
chr3R	18242531	18242532
chr3R	8356978	8356979
chrX	11148716	11148717
chr2R	22688987	22688988
chrX	19492011	19492012
chr3R	22639387	22639388
chr2R	8067977	8067978
chr3L	21131159	21131160
chr2L	851071	851072
chr2R	21323430	21323431
chr2L	11809438	11809439
chr2R	21128510	21128511
chrX	21316052	21316053
chr2R	13159141	13159142
chrX	9729648	9729649
chr3L	129450	129451
chr3L	12524014	12524015
chr3L	8178429	8178430
chr3L	11093193	11093194
chr2R	19437259	19437260
chr2L	12434452	12434453
chr3R	17054007	17054008
chr3R	13011649	13011650
chr2L	8403573	8403574
chr2L	17384700	17384701
chr3R	14122420	14122421
chrX	12760617	12760618
chr2R	24581245	24581246
chr2L	6950421	6950422
chr2L	7827315	7827316
chr2R	13990707	13990708
chr2R	9285097	9285098
chr2L	297880	297881
chr3R	24938222	24938223
chr3R	24031827	24031828
chrX	8242528	8242529
chr3L	12417580	12417581
chr3L	27858271	27858272
chr2R	14769423	14769424
chr3L	19923462	19923463
chr3R	11221894	11221895
chr3L	21172853	21172854
chr2L	11004820	11004821
chrX	686834	686835
chrX	18091259	18091260
chr3L	16804994	16804995
chr2R	11371335	11371336
chr2L	13004480	13004481
	0	1
chr2R	8891832	8891833
chr2R	21143545	21143546
chr2R	23851480	23851481
chr2L	1614160	1614161
chr2R	23067196	23067197
chr2R	8163564	8163565
chr2L	5053094	5053095
chr2R	17420407	17420408
chr2L	13366189	13366190
chr2L	4394196	4394197
chr2L	16825207	16825208
chr2R	18158192	18158193
chr2R	5754517	5754518
chr2R	24938181	24938182
chr3R	31747643	31747644
chr4	558016	558017
chr3L	1755934	1755935
chr2R	12592917	12592918
chrX	4686903	4686904
chr3R	15973298	15973299
chr3R	25208283	25208284
chr2L	21629932	21629933
chr3L	6189123	6189124
chrX	4650015	4650016
chr3L	12125150	12125151
chr2R	6985712	6985713
chr2R	22411545	22411546
chr2R	22415560	22415561
chr2R	22415518	22415519
chr2R	17469624	17469625
chr3L	346957	346958
chr3L	7134516	7134517
chr2R	24098636	24098637
chr3R	18573091	18573092
chr3L	13228692	13228693
chr3R	20593139	20593140
chr2R	9693328	9693329
chr2R	12168731	12168732
chrX	1375536	1375537
chr2R	24062431	24062432
chr2R	17027190	17027191
chr3L	14999951	14999952
chr2R	9847836	9847837
chrX	20424002	20424003
chr3R	20579850	20579851
chr4	930715	930716
chrX	3671801	3671802
chr2L	21142347	21142348
chr2L	13549328	13549329
chr2R	15676669	15676670
chrX	6255487	6255488
chr2R	23940410	23940411
chrX	1908239	1908240
chrX	1908827	1908828
chrX	1922874	1922875
chrX	1865835	1865836
chrX	1889950	1889951
chrX	2293411	2293412
chrX	2270761	2270762
chrX	2275068	2275069
chrX	493495	493496
chr3L	4071717	4071718
chr2L	15070316	15070317
chr3L	7936120	7936121
chr2L	10858094	10858095
chr2R	23851562	23851563
chr3L	8525244	8525245
chrX	17301929	17301930
chr2L	3539247	3539248
chrX	7307939	7307940
chr3L	1034875	1034876
chr2L	9912911	9912912
chr2L	13165564	13165565
chr2R	7147692	7147693
chr2L	1170365	1170366
chr2L	10221216	10221217
chr3R	8650796	8650797
chr3R	18743594	18743595
chr2L	295122	295123
chrX	1342106	1342107
chrX	1354014	1354015
chrX	1353981	1353982
chr3R	18299229	18299230
chr3R	23356278	23356279
chr3R	13683921	13683922
chr2R	13507557	13507558
chr3R	22583225	22583226
chr2R	14503488	14503489
chr4	663621	663622
chr3L	23095471	23095472
chr2R	15569404	15569405
chr3L	27279316	27279317
chr3L	257954	257955
chrX	21630148	21630149
chr4	210224	210225
chr3L	20241053	20241054
chr3R	9559525	9559526
chr2R	10673345	10673346
chr3L	19807232	19807233
chr3L	6193480	6193481
chr3R	10412869	10412870
chr3R	22724587	22724588
chrX	1393054	1393055
chrX	1370580	1370581
chrX	279703	279704
chr2R	22212835	22212836
	0	1
chr2R	23868603	23868604
chr2R	8031283	8031284
chr2L	10408352	10408353
chr2R	11307528	11307529
chrX	1483479	1483480
chr3L	17557788	17557789
chr3R	29675421	29675422
chrX	13159508	13159509
chr3L	1177276	1177277
chrX	7291298	7291299
chr3R	17540421	17540422
chr3R	23890052	23890053
chr3L	16786941	16786942
chr2L	18708688	18708689
chrX	4650032	4650033
chrX	793147	793148
chrX	2065142	2065143
chrX	2073483	2073484
chrX	620195	620196
chrX	656114	656115
chrX	647304	647305
chrX	656033	656034
chrX	1322362	1322363
chr2L	22130142	22130143
chr2L	16356735	16356736
chr2L	2992870	2992871
chr3L	1298672	1298673
	0	1
chr2L	9918330	9918331
chr2R	17430963	17430964
chr2L	13378902	13378903
chr3L	1645199	1645200
chr4	912331	912332
chrX	4636318	4636319
chr4	43778	43779
chr4	1027101	1027102
chr2L	6037015	6037016
chrX	16610685	16610686
chr2L	6723359	6723360
chr2R	23862593	23862594
chrX	8142279	8142280
chr3R	11796948	11796949
chrX	15785583	15785584
chrX	6674387	6674388
chrX	127449	127450
chrX	8592031	8592032
chr3R	21064471	21064472
chr4	610684	610685
chrX	6287990	6287991
chr3R	16098761	16098762
chrX	15853175	15853176
chr3R	6100887	6100888
chrX	4113734	4113735
chrX	4117020	4117021
chrX	4106113	4106114
chrX	1773725	1773726
chrX	7337352	7337353
chr2L	10989401	10989402
chrX	9356634	9356635
chr2L	16910418	16910419
chr3L	10835528	10835529
chr3L	21034535	21034536
chrX	16637414	16637415
chr3L	3127724	3127725
chrX	17703352	17703353
chr2L	6918743	6918744
chr4	696055	696056
chrX	9163255	9163256
chr3R	12679052	12679053
chr2R	5128321	5128322
chr3R	18984025	18984026
chr3R	18274665	18274666
chr3L	8116179	8116180
chr3L	3460977	3460978
chr4	466828	466829
chr2R	17786135	17786136
chrX	17599608	17599609
chr3R	24130307	24130308
chr3L	14969344	14969345
chrX	20524928	20524929
chr2R	9291565	9291566
chr2R	21481927	21481928
	0	1
chr3L	1668654	1668655
chrX	17652562	17652563
chr2L	10261049	10261050
chr3R	9006226	9006227
chr2R	4729017	4729018
chr3L	9968479	9968480
chr3L	14537651	14537652
chrX	9930948	9930949
chr3L	14037019	14037020
chr2R	14618118	14618119
chrX	19565764	19565765
chr3R	15320756	15320757
chr2L	2585430	2585431
chr2R	16856220	16856221
chr2R	11970686	11970687
chrX	16422831	16422832
chr2L	21221312	21221313
chr3R	30022842	30022843
chr3R	24163966	24163967
chr3R	4749056	4749057
chrX	8558781	8558782
chrX	14201362	14201363
chr2R	6636262	6636263
chr4	308093	308094
chr4	557854	557855
chrX	625203	625204
chr3R	16470099	16470100
chr2R	7972175	7972176
chr3L	20841576	20841577
chr3L	18904930	18904931
chr2R	6749227	6749228
chr2R	13198850	13198851
chr3L	16419302	16419303
chr2L	12103751	12103752
chrX	9608884	9608885
chr3L	22288665	22288666
chrX	18515428	18515429
chr3L	15095142	15095143
chr3R	25265721	25265722
chr2R	16143147	16143148
chrX	15844145	15844146
chr2L	8381764	8381765
chr3R	16349404	16349405
chr4	1230713	1230714
chrX	6998672	6998673
chrX	22487180	22487181
chrX	7946908	7946909
chrX	19521810	19521811
chrX	15746648	15746649
chrX	8720277	8720278
chrX	18647648	18647649
chr3R	9577733	9577734
chr3L	22835194	22835195
	0	1
chrX	769945	769946
chr2L	10858536	10858537
chr3R	27582241	27582242
chr3R	20830580	20830581
chr2R	12140631	12140632
chr3R	5742510	5742511
chr2R	10808938	10808939
chr3L	16595014	16595015
chr3R	8984718	8984719
chr2R	12151057	12151058
chr2R	5653676	5653677
chr3R	25661286	25661287
chr2L	2147518	2147519
chr2R	10838727	10838728
chrX	16751910	16751911
chr2R	20319180	20319181
chr3L	22071848	22071849
chrX	13822826	13822827
chrX	6000797	6000798
chr3L	1970079	1970080
chr2R	7962463	7962464
chr3L	8110368	8110369
chr2R	9132030	9132031
chr3L	9864639	9864640
chr2L	10362707	10362708
chr3L	8289870	8289871
chr3R	4731878	4731879
chr2R	9861543	9861544
chr2L	11120319	11120320
chr2R	8735810	8735811
chr3L	211457	211458
chrX	21605264	21605265
chr2R	24768172	24768173
chr2L	473013	473014
chr3L	1731107	1731108
chr2R	14928425	14928426
chr3R	30808617	30808618
chr2L	10032690	10032691
chrX	14953532	14953533
chrX	17422145	17422146
chrX	19208187	19208188
chr2R	8947344	8947345
chr2L	10457658	10457659
chr3L	3374170	3374171
chr2R	9968929	9968930
chr3R	31793981	31793982
chr3R	28696242	28696243
chr3L	17421514	17421515
chr2L	16727826	16727827
chr2R	14852653	14852654
chr3L	184626	184627
chrX	1460617	1460618
chr2R	18412027	18412028
chr2R	18172607	18172608
chr3R	25881427	25881428
chr3R	4334071	4334072
chr2L	10736071	10736072
	0	1
chr3R	26866807	26866808
chr2L	8415690	8415691
chr3R	16050801	16050802
chr2L	19577701	19577702
chr3R	5648738	5648739
chrX	4702284	4702285
chrX	9553750	9553751
chrX	10366273	10366274
	0	1
chrX	9659145	9659146
chrX	10212970	10212971
chrX	17579229	17579230
chr2R	22740459	22740460
chr3L	16412722	16412723
chr2L	12056042	12056043
chr3L	21216901	21216902
chr2R	9398734	9398735
chrX	5666052	5666053
chr3R	23758557	23758558
chr3R	29229161	29229162
chr2L	9576769	9576770
chr3L	4108186	4108187
chr2L	16352934	16352935
chr2L	16257688	16257689
chr2L	13665525	13665526
chr2L	13793521	13793522
chr2L	13784084	13784085
chr2L	13746952	13746953
chr2L	6920210	6920211
chr3L	1502590	1502591
chr3L	7528780	7528781
chr2R	20583591	20583592
chr3R	14904061	14904062
chr3R	18399169	18399170
chr3R	29131193	29131194
chr3R	23752876	23752877
chrX	6291245	6291246
chrX	11125101	11125102
chr2R	7653954	7653955
chr3R	22462054	22462055
chr2R	14752910	14752911
chr3R	5789493	5789494
chr3R	23733462	23733463
chr3R	29153524	29153525
chr3L	16583028	16583029
chr2L	5059790	5059791
chr3L	19915051	19915052
chr3L	27267255	27267256
chr3R	25888542	25888543
chr3R	10110121	10110122
chr2R	16868222	16868223
chr2R	17789679	17789680
chr2R	8421033	8421034
chr2R	17457663	17457664
chr2R	17452598	17452599
chr3R	31572143	31572144
chrX	1861790	1861791
chr3L	20401609	20401610
chrX	6267797	6267798
chr3R	15206447	15206448
chr2L	6673347	6673348
chr3L	271200	271201
chrX	6013181	6013182
chr2R	17592791	17592792
chrX	21324009	21324010
	0	1
chr3R	5856311	5856312
chr2R	9444937	9444938
chr2R	7823569	7823570
chr3L	19618894	19618895
chr2L	868354	868355
chr3L	8127818	8127819
chr3L	15235619	15235620
chr3L	5563691	5563692
chrX	13212325	13212326
chr2R	10819978	10819979
chr3L	14802168	14802169
chr3L	21533713	21533714
chr3R	27151662	27151663
chr3R	24944956	24944957
chr3L	13846054	13846055
chr2L	9888005	9888006
chr3R	29220172	29220173
chrX	7709385	7709386
chr2R	7012254	7012255
chr3R	12433822	12433823
chrX	487581	487582
chrX	2610336	2610337
chrX	3485650	3485651
chrX	3789969	3789970
chrX	3936469	3936470
chrX	3948975	3948976
chrX	3965327	3965328
chrX	4540908	4540909
chrX	4554398	4554399
chrX	4918447	4918448
chrX	5421533	5421534
chrX	5429571	5429572
chrX	5672401	5672402
chrX	5698557	5698558
chrX	5770780	5770781
chrX	5873357	5873358
chrX	5916797	5916798
chrX	6347103	6347104
chrX	6365949	6365950
chrX	6590776	6590777
chrX	6654248	6654249
chrX	6673973	6673974
chrX	6683798	6683799
chrX	6695007	6695008
chrX	6744238	6744239
	0	1
chrX	6803684	6803685
chrX	7104885	7104886
chrX	7405797	7405798
chrX	7324214	7324215
chrX	7888785	7888786
chrX	7931382	7931383
chrX	8075466	8075467
chrX	8094064	8094065
chrX	8145602	8145603
chrX	8177185	8177186
chrX	8398940	8398941
chrX	8407263	8407264
chrX	8437057	8437058
chrX	8560322	8560323
chrX	8588811	8588812
chrX	8606304	8606305
chrX	8681252	8681253
chrX	8714924	8714925
chrX	8714936	8714937
chrX	9081063	9081064
chrX	9089513	9089514
chrX	9103739	9103740
chrX	9108691	9108692
chrX	9142493	9142494
chrX	9149309	9149310
chrX	9232378	9232379
chrX	9250420	9250421
chrX	9554623	9554624
chrX	9601030	9601031
chrX	9778742	9778743
chrX	9881953	9881954
chrX	9884442	9884443
chrX	10478838	10478839
chrX	10854869	10854870
chrX	10857655	10857656
chrX	10899302	10899303
chrX	11124726	11124727
chrX	11137118	11137119
chrX	11154421	11154422
chrX	11325385	11325386
chrX	11350608	11350609
chrX	11454786	11454787
chrX	11483518	11483519
chrX	11485250	11485251
chrX	11558654	11558655
chrX	11599838	11599839
chrX	11611652	11611653
chrX	11611927	11611928
chrX	11715565	11715566
chrX	11716756	11716757
chrX	11816551	11816552
chrX	11868893	11868894
chrX	11905371	11905372
chrX	12012377	12012378
chrX	12018640	12018641
chrX	12029032	12029033
chrX	12583193	12583194
chrX	13155038	13155039
chrX	13288051	13288052
chrX	13297082	13297083
chrX	13370606	13370607
chrX	13384877	13384878
chrX	13413242	13413243
chrX	13616586	13616587
chrX	13624408	13624409
chrX	13624745	13624746
chrX	13718285	13718286
chrX	13721977	13721978
chrX	13755406	13755407
chrX	13782170	13782171
chrX	13822307	13822308
chrX	13830317	13830318
chrX	14242822	14242823
chrX	14832647	14832648
chrX	15076220	15076221
chrX	15139367	15139368
chrX	15345169	15345170
chrX	15482374	15482375
chrX	15593534	15593535
chrX	15710539	15710540
chrX	15712628	15712629
chrX	15746231	15746232
chrX	15760733	15760734
chrX	15786047	15786048
chrX	15870183	15870184
chrX	15890109	15890110
chrX	15982944	15982945
chrX	15986808	15986809
chrX	15997016	15997017
chrX	16270951	16270952
chrX	16297718	16297719
chrX	16296671	16296672
chrX	16313138	16313139
chrX	16323231	16323232
chrX	16422265	16422266
chrX	16441433	16441434
chrX	16621589	16621590
chrX	16640968	16640969
chrX	16792119	16792120
chrX	16800710	16800711
chrX	16943290	16943291
chrX	16968679	16968680
chrX	17077897	17077898
chrX	17282496	17282497
chrX	17636044	17636045
chrX	17703024	17703025
chrX	17709653	17709654
chrX	17827564	17827565
chrX	17830828	17830829
chrX	18499986	18499987
chrX	18657286	18657287
chrX	18775228	18775229
chrX	18884513	18884514
chrX	18893636	18893637
chrX	19179830	19179831
chrX	19180173	19180174
chrX	19193555	19193556
chrX	19261240	19261241
chrX	19298162	19298163
chrX	19353181	19353182
chrX	19479984	19479985
chrX	19495505	19495506
chrX	19579800	19579801
chrX	19605199	19605200
chrX	19638767	19638768
chrX	19643327	19643328
chrX	19652269	19652270
chrX	19652305	19652306
chrX	19663971	19663972
chrX	19683808	19683809
chrX	19744335	19744336
chrX	19764874	19764875
chrX	19865524	19865525
chrX	19852214	19852215
chrX	20159872	20159873
chrX	20239855	20239856
chrX	20394395	20394396
chrX	20510694	20510695
chrX	21035469	21035470
chrX	21045138	21045139
chrX	21053937	21053938
chrX	21324046	21324047
chrX	22455803	22455804
chrX	22482357	22482358
chrX	22540383	22540384
chr2L	94739	94740
chr2L	156029	156030
chr2L	544653	544654
chr2L	568340	568341
chr2L	574291	574292
chr2L	821289	821290
chr2L	1143201	1143202
chr2L	1173009	1173010
chr2L	1177690	1177691
chr2L	1884622	1884623
chr2L	1980755	1980756
chr2L	2145187	2145188
chr2L	2151754	2151755
chr2L	2220748	2220749
chr2L	2580292	2580293
chr2L	2739986	2739987
chr2L	2752445	2752446
chr2L	2770135	2770136
chr2L	2857164	2857165
chr2L	2999286	2999287
chr2L	3023226	3023227
chr2L	3029168	3029169
chr2L	3037403	3037404
chr2L	3449683	3449684
chr2L	3787167	3787168
chr2L	4227097	4227098
chr2L	4821774	4821775
chr2L	4847295	4847296
chr2L	4883298	4883299
chr2L	4892112	4892113
chr2L	5010922	5010923
chr2L	5058248	5058249
chr2L	5093592	5093593
chr2L	5326683	5326684
chr2L	5524139	5524140
chr2L	5547086	5547087
chr2L	5724656	5724657
chr2L	5999501	5999502
chr2L	6050800	6050801
chr2L	6062757	6062758
chr2L	6338671	6338672
chr2L	6480929	6480930
chr2L	6557800	6557801
	0	1
chr2L	6908083	6908084
chr2L	6948808	6948809
chr2L	6964074	6964075
chr2L	7010359	7010360
chr2L	7032721	7032722
chr2L	7056301	7056302
chr2L	7204264	7204265
chr2L	7388253	7388254
chr2L	7782865	7782866
chr2L	8029462	8029463
chr2L	8042909	8042910
chr2L	8043471	8043472
chr2L	8124010	8124011
chr2L	8159638	8159639
chr2L	8197193	8197194
chr2L	8220741	8220742
chr2L	8239878	8239879
chr2L	8308192	8308193
chr2L	8362469	8362470
chr2L	8511866	8511867
chr2L	8514868	8514869
chr2L	9253118	9253119
chr2L	9495474	9495475
chr2L	9521210	9521211
chr2L	9711271	9711272
chr2L	9912608	9912609
chr2L	10232507	10232508
chr2L	10255891	10255892
chr2L	10292365	10292366
chr2L	10306594	10306595
chr2L	10314396	10314397
chr2L	10314792	10314793
chr2L	10333734	10333735
chr2L	10364471	10364472
chr2L	10413463	10413464
chr2L	10423291	10423292
chr2L	10737345	10737346
chr2L	10842597	10842598
chr2L	11066998	11066999
chr2L	11106645	11106646
chr2L	11130737	11130738
chr2L	11155721	11155722
chr2L	11517081	11517082
chr2L	11813780	11813781
chr2L	11988039	11988040
chr2L	12046118	12046119
chr2L	12091822	12091823
chr2L	12114360	12114361
chr2L	12172586	12172587
chr2L	12172981	12172982
chr2L	12427709	12427710
chr2L	12692934	12692935
chr2L	12707661	12707662
chr2L	12712952	12712953
chr2L	12721843	12721844
chr2L	12719045	12719046
chr2L	13019434	13019435
chr2L	13176785	13176786
chr2L	13191979	13191980
chr2L	13192201	13192202
chr2L	13219923	13219924
chr2L	13366447	13366448
chr2L	13378538	13378539
chr2L	13395131	13395132
chr2L	13398991	13398992
chr2L	16491540	16491541
chr2L	16732133	16732134
chr2L	16743405	16743406
chr2L	17384115	17384116
chr2L	17471603	17471604
chr2L	17484307	17484308
chr2L	17501106	17501107
chr2L	17963379	17963380
chr2L	18119995	18119996
chr2L	18485417	18485418
chr2L	18590891	18590892
chr2L	18605249	18605250
chr2L	18606832	18606833
chr2L	18617256	18617257
chr2L	18705703	18705704
chr2L	18839679	18839680
chr2L	18859248	18859249
chr2L	18943960	18943961
chr2L	19054078	19054079
chr2L	19398493	19398494
chr2L	19508764	19508765
chr2L	19756904	19756905
chr2L	19791882	19791883
chr2L	19958713	19958714
chr2L	20093972	20093973
chr2L	20417057	20417058
chr2L	20463444	20463445
chr2L	20734309	20734310
chr2L	20787656	20787657
	0	1
chr2L	21143229	21143230
chr2L	21158847	21158848
chr2L	21163641	21163642
chr2L	21262956	21262957
chr2L	21310050	21310051
chr2L	21344607	21344608
chr2L	21573389	21573390
chr2L	21658735	21658736
chr2L	21677530	21677531
chr2L	21758010	21758011
chr2L	22121338	22121339
chr2L	22169143	22169144
chr2L	22239916	22239917
chr2L	22247875	22247876
chr2L	22249876	22249877
chr2R	5090581	5090582
chr2R	5144733	5144734
chr2R	5259004	5259005
chr2R	5340995	5340996
chr2R	5363104	5363105
chr2R	5652815	5652816
chr2R	5663222	5663223
chr2R	5671741	5671742
chr2R	6017739	6017740
chr2R	6036388	6036389
chr2R	6085625	6085626
	0	1
chr2R	6656594	6656595
chr2R	7278101	7278102
chr2R	7381899	7381900
chr2R	7387187	7387188
chr2R	7407819	7407820
chr2R	7466759	7466760
chr2R	7496466	7496467
chr2R	7532981	7532982
chr2R	7566809	7566810
chr2R	7698902	7698903
chr2R	7806385	7806386
chr2R	7939114	7939115
chr2R	7960015	7960016
chr2R	7991862	7991863
chr2R	8106318	8106319
chr2R	8123036	8123037
chr2R	8614722	8614723
chr2R	8631962	8631963
chr2R	8893613	8893614
chr2R	8922785	8922786
chr2R	8928169	8928170
chr2R	9044709	9044710
chr2R	9109718	9109719
chr2R	9110799	9110800
chr2R	9113951	9113952
chr2R	9237512	9237513
chr2R	9584643	9584644
chr2R	9594045	9594046
chr2R	9683858	9683859
chr2R	9820053	9820054
chr2R	9848061	9848062
chr2R	9882357	9882358
chr2R	9891689	9891690
	0	1
chr2R	10048619	10048620
chr2R	10075645	10075646
chr2R	10099590	10099591
chr2R	10117694	10117695
chr2R	10480111	10480112
chr2R	10480163	10480164
chr2R	10645427	10645428
chr2R	10813405	10813406
chr2R	10821676	10821677
chr2R	11150068	11150069
chr2R	11289772	11289773
chr2R	11359176	11359177
chr2R	11384114	11384115
chr2R	11616045	11616046
chr2R	11640941	11640942
chr2R	11885585	11885586
chr2R	11890979	11890980
chr2R	12162998	12162999
chr2R	12198854	12198855
chr2R	12200815	12200816
chr2R	12344617	12344618
chr2R	12436577	12436578
chr2R	12437345	12437346
chr2R	12468651	12468652
chr2R	12518912	12518913
chr2R	12572068	12572069
chr2R	12686179	12686180
chr2R	13494862	13494863
chr2R	13500621	13500622
chr2R	13506430	13506431
chr2R	13593644	13593645
chr2R	13854331	13854332
chr2R	13960404	13960405
chr2R	13980165	13980166
chr2R	14153123	14153124
chr2R	14161430	14161431
chr2R	14164825	14164826
chr2R	14170462	14170463
chr2R	14216627	14216628
chr2R	14219898	14219899
chr2R	14239703	14239704
chr2R	14256493	14256494
chr2R	14267919	14267920
chr2R	14360297	14360298
chr2R	14363048	14363049
chr2R	14411572	14411573
chr2R	14808419	14808420
chr2R	14963292	14963293
chr2R	14981263	14981264
chr2R	15213634	15213635
chr2R	15340472	15340473
chr2R	15511710	15511711
chr2R	15794000	15794001
chr2R	15931935	15931936
chr2R	15940073	15940074
chr2R	16001181	16001182
chr2R	16017737	16017738
chr2R	16028161	16028162
chr2R	16031930	16031931
chr2R	16047648	16047649
chr2R	16098564	16098565
chr2R	16150123	16150124
chr2R	16186584	16186585
chr2R	16221793	16221794
chr2R	16344377	16344378
chr2R	16571230	16571231
chr2R	16594646	16594647
chr2R	16783671	16783672
chr2R	17001941	17001942
chr2R	17015894	17015895
chr2R	17019522	17019523
chr2R	17469177	17469178
chr2R	17536213	17536214
chr2R	17547769	17547770
chr2R	17568456	17568457
chr2R	17581525	17581526
chr2R	17590884	17590885
chr2R	17639138	17639139
chr2R	17665678	17665679
chr2R	17672640	17672641
chr2R	17767070	17767071
chr2R	17872015	17872016
chr2R	18094940	18094941
chr2R	18160720	18160721
chr2R	18167140	18167141
chr2R	18180197	18180198
chr2R	18184090	18184091
chr2R	18421413	18421414
chr2R	18426421	18426422
chr2R	18503608	18503609
chr2R	18632045	18632046
chr2R	18834775	18834776
chr2R	18835263	18835264
chr2R	18846619	18846620
chr2R	18850599	18850600
chr2R	18858245	18858246
chr2R	18878391	18878392
chr2R	19137169	19137170
chr2R	19305172	19305173
chr2R	19357532	19357533
chr2R	19373702	19373703
chr2R	19826578	19826579
chr2R	20245388	20245389
chr2R	20257650	20257651
chr2R	20287094	20287095
chr2R	20327270	20327271
chr2R	20996220	20996221
chr2R	21057787	21057788
chr2R	21142261	21142262
chr2R	21168659	21168660
chr2R	21251150	21251151
chr2R	21576035	21576036
chr2R	21625030	21625031
chr2R	21634679	21634680
chr2R	21646177	21646178
chr2R	21685283	21685284
chr2R	21720495	21720496
chr2R	22099534	22099535
chr2R	22179695	22179696
chr2R	22185972	22185973
chr2R	22375090	22375091
chr2R	22383134	22383135
chr2R	22402059	22402060
chr2R	22421013	22421014
chr2R	22483303	22483304
chr2R	22605667	22605668
chr2R	22605745	22605746
chr2R	22646344	22646345
chr2R	22886247	22886248
chr2R	22888928	22888929
chr2R	22896174	22896175
chr2R	22937077	22937078
chr2R	23377045	23377046
chr2R	23386521	23386522
chr2R	23548151	23548152
chr2R	23548239	23548240
chr2R	23554712	23554713
chr2R	23752754	23752755
chr2R	23845001	23845002
chr2R	23850301	23850302
chr2R	24037943	24037944
	0	1
chr2R	24060378	24060379
chr2R	24068485	24068486
chr2R	24068757	24068758
chr2R	24099210	24099211
chr2R	24114292	24114293
chr2R	24162489	24162490
chr2R	24197824	24197825
chr2R	24402680	24402681
chr2R	24526089	24526090
chr2R	24537421	24537422
chr2R	24561607	24561608
chr2R	24599821	24599822
chr2R	24599947	24599948
chr2R	24688184	24688185
chr2R	24775265	24775266
chr2R	24942413	24942414
chr2R	24965076	24965077
chr3L	146433	146434
chr3L	152884	152885
chr3L	178963	178964
chr3L	199762	199763
chr3L	200174	200175
chr3L	212709	212710
chr3L	264380	264381
chr3L	332309	332310
chr3L	342915	342916
chr3L	543060	543061
chr3L	593246	593247
chr3L	833385	833386
chr3L	837861	837862
chr3L	1307224	1307225
chr3L	1313696	1313697
chr3L	1342403	1342404
chr3L	1534034	1534035
chr3L	1536835	1536836
chr3L	1558484	1558485
chr3L	1569181	1569182
chr3L	1576699	1576700
chr3L	1628377	1628378
chr3L	1652900	1652901
chr3L	1652750	1652751
chr3L	1665064	1665065
chr3L	1746907	1746908
chr3L	1865430	1865431
chr3L	2371939	2371940
chr3L	2766999	2767000
chr3L	2772325	2772326
chr3L	3035196	3035197
chr3L	3046812	3046813
chr3L	3071133	3071134
chr3L	3148358	3148359
	0	1
chr3L	3218920	3218921
chr3L	3222960	3222961
chr3L	3223341	3223342
chr3L	3224838	3224839
chr3L	3239578	3239579
chr3L	3328871	3328872
chr3L	3326265	3326266
chr3L	3811263	3811264
chr3L	3903492	3903493
chr3L	3909931	3909932
chr3L	4103564	4103565
chr3L	4122388	4122389
chr3L	4277962	4277963
chr3L	4283851	4283852
chr3L	4292246	4292247
chr3L	4364102	4364103
chr3L	4406059	4406060
chr3L	5360211	5360212
chr3L	5366225	5366226
chr3L	5551159	5551160
chr3L	5583669	5583670
chr3L	5603979	5603980
chr3L	5630983	5630984
chr3L	5765702	5765703
chr3L	5765846	5765847
chr3L	6173880	6173881
chr3L	6193179	6193180
chr3L	6352390	6352391
	0	1
chr3L	6703521	6703522
chr3L	6752752	6752753
chr3L	6756497	6756498
chr3L	6955904	6955905
chr3L	6969658	6969659
chr3L	7241351	7241352
chr3L	7323411	7323412
chr3L	7328842	7328843
chr3L	7339340	7339341
chr3L	7360263	7360264
chr3L	7369260	7369261
chr3L	7510986	7510987
chr3L	7593091	7593092
chr3L	7976406	7976407
chr3L	8151813	8151814
chr3L	8186857	8186858
chr3L	8197987	8197988
chr3L	8308941	8308942
chr3L	8315502	8315503
chr3L	8346382	8346383
chr3L	8346561	8346562
chr3L	8518885	8518886
chr3L	8523501	8523502
chr3L	8534977	8534978
chr3L	8912499	8912500
chr3L	8968528	8968529
chr3L	8975046	8975047
chr3L	9072731	9072732
chr3L	9399227	9399228
chr3L	9410832	9410833
	0	1
chr3L	9456281	9456282
chr3L	9477038	9477039
chr3L	9505328	9505329
chr3L	9509583	9509584
chr3L	9696700	9696701
chr3L	9864349	9864350
chr3L	9898575	9898576
chr3L	9899241	9899242
chr3L	10661475	10661476
chr3L	10879037	10879038
chr3L	10899123	10899124
chr3L	11074769	11074770
chr3L	11120783	11120784
chr3L	11169625	11169626
chr3L	11206016	11206017
chr3L	11487550	11487551
chr3L	11711386	11711387
chr3L	11822851	11822852
chr3L	11993179	11993180
chr3L	12002915	12002916
chr3L	12146097	12146098
chr3L	12391444	12391445
chr3L	12501311	12501312
chr3L	12530171	12530172
chr3L	12533724	12533725
chr3L	12572542	12572543
chr3L	12750119	12750120
chr3L	12843106	12843107
chr3L	12850117	12850118
chr3L	12850165	12850166
chr3L	13015332	13015333
chr3L	13016050	13016051
chr3L	13036821	13036822
chr3L	13390006	13390007
chr3L	13442594	13442595
chr3L	13486280	13486281
chr3L	13486797	13486798
chr3L	13502707	13502708
chr3L	13513254	13513255
chr3L	14002127	14002128
chr3L	14031450	14031451
chr3L	14678147	14678148
chr3L	14762028	14762029
chr3L	14776129	14776130
chr3L	14786791	14786792
chr3L	14789935	14789936
chr3L	15116737	15116738
chr3L	15144355	15144356
chr3L	15158562	15158563
chr3L	15583638	15583639
chr3L	15588175	15588176
chr3L	15588860	15588861
chr3L	15619901	15619902
chr3L	15826423	15826424
chr3L	15835388	15835389
chr3L	15958843	15958844
chr3L	16004736	16004737
chr3L	16090392	16090393
chr3L	16090454	16090455
chr3L	16164701	16164702
chr3L	16378566	16378567
chr3L	16385957	16385958
chr3L	16386327	16386328
chr3L	16780100	16780101
chr3L	16807731	16807732
chr3L	16842294	16842295
chr3L	16845386	16845387
chr3L	16935536	16935537
chr3L	17012565	17012566
chr3L	17016180	17016181
chr3L	17016536	17016537
chr3L	17242128	17242129
chr3L	17379530	17379531
chr3L	17474761	17474762
chr3L	17487118	17487119
chr3L	17514298	17514299
chr3L	17529861	17529862
chr3L	17669234	17669235
chr3L	17846501	17846502
chr3L	17846916	17846917
chr3L	18106149	18106150
chr3L	18684061	18684062
chr3L	18820675	18820676
chr3L	18846267	18846268
chr3L	18898293	18898294
chr3L	18898875	18898876
chr3L	19062816	19062817
chr3L	19086426	19086427
chr3L	19586253	19586254
chr3L	19612199	19612200
chr3L	19635783	19635784
chr3L	19642816	19642817
chr3L	19805080	19805081
chr3L	19871139	19871140
chr3L	19910300	19910301
chr3L	19924943	19924944
chr3L	19928743	19928744
chr3L	20000644	20000645
chr3L	20002736	20002737
chr3L	20241903	20241904
chr3L	20348355	20348356
chr3L	20376242	20376243
chr3L	20492082	20492083
chr3L	20519393	20519394
	0	1
chr3L	20786197	20786198
chr3L	20800410	20800411
chr3L	20809669	20809670
chr3L	21136353	21136354
chr3L	21335215	21335216
chr3L	21343716	21343717
chr3L	21507852	21507853
chr3L	21516306	21516307
chr3L	21523186	21523187
chr3L	21554928	21554929
chr3L	21634446	21634447
chr3L	21824740	21824741
chr3L	21832774	21832775
chr3L	21841356	21841357
chr3L	21942221	21942222
chr3L	22136090	22136091
chr3L	22717577	22717578
chr3L	22741793	22741794
chr3R	4174632	4174633
chr3R	4197206	4197207
chr3R	4211783	4211784
chr3R	4232342	4232343
chr3R	4319683	4319684
chr3R	4337755	4337756
chr3R	4381306	4381307
chr3R	4429335	4429336
chr3R	4433895	4433896
chr3R	4437387	4437388
chr3R	4485008	4485009
chr3R	4641838	4641839
chr3R	4714182	4714183
chr3R	4821432	4821433
chr3R	5223365	5223366
chr3R	5232543	5232544
chr3R	5464753	5464754
chr3R	5467101	5467102
chr3R	5547775	5547776
chr3R	5588380	5588381
chr3R	5624474	5624475
chr3R	5659912	5659913
chr3R	5669713	5669714
chr3R	5742476	5742477
chr3R	5789384	5789385
chr3R	6368965	6368966
chr3R	6382914	6382915
chr3R	6405895	6405896
chr3R	6456676	6456677
chr3R	7067401	7067402
chr3R	7074859	7074860
chr3R	7086083	7086084
chr3R	7246969	7246970
chr3R	7886733	7886734
chr3R	7907363	7907364
chr3R	7978428	7978429
chr3R	8001562	8001563
chr3R	8008110	8008111
chr3R	8030790	8030791
chr3R	8122725	8122726
chr3R	8243792	8243793
chr3R	8313208	8313209
chr3R	8344400	8344401
chr3R	8667868	8667869
chr3R	8731698	8731699
chr3R	8801564	8801565
	0	1
chr3R	8938724	8938725
chr3R	8945020	8945021
chr3R	9004017	9004018
chr3R	9014909	9014910
chr3R	9038760	9038761
chr3R	9052495	9052496
chr3R	9260638	9260639
chr3R	9335170	9335171
chr3R	9401226	9401227
chr3R	9504656	9504657
chr3R	9516007	9516008
chr3R	9551806	9551807
[truncated: 943 more rows]
