# Supplementary material for: Ultra-long-range interactions between active regulatory elements
Source: Genome Res. 2023 Aug;33(8):1269–83. doi: 10.1101/gr.277567.122 (PMC10547262; doi:10.1101/gr.277567.122)
Supplement: Supplement 11 [file Supplemental_Code.zip › Supplemental_Code/Peaks/hg18/CAP-CGI.ipynb]

# %% [code]
import pandas as pd
import numpy as np

# %% [code]
!wget https://doi.org/10.1371/journal.pgen.1001134.s001 -q

# %% [code]
CGI_hg18 = pd.read_excel("journal.pgen.1001134.s001", skiprows=7)
CGI_hg18 = CGI_hg18.rename(columns={"CpG density (CpGs per 100bp)": "CpG_density"})
CGI_hg18 = CGI_hg18.rename(columns={"Chromome": "Chromosome"})

# %% [code]
CGI_hg18.head()

# %% [code]
CGI_hg18[["Chromosome", "Start", "End"]].to_csv("CAP-CGI_hg18.bed", sep="\t", header=None, index=False)

# %% [code]
!$elias/seqtools/./liftOver CAP-CGI_hg18.bed $elias/seqtools/hg18ToHg38.over.chain ../hg38/CAP-CGI_hg38.bed unmapped
!$elias/seqtools/./liftOver CAP-CGI_hg18.bed $elias/seqtools/hg18ToHg19.over.chain ../hg19/CAP-CGI_hg19.bed unmapped

# %% [code]
CGI_hg18.loc[CGI_hg18["CpG_density"] <= np.quantile(CGI_hg18["CpG_density"], 0.25), "quartile_CpGdensity"] = 1
CGI_hg18.loc[CGI_hg18["CpG_density"] > np.quantile(CGI_hg18["CpG_density"], 0.25), "quartile_CpGdensity"] = 2
CGI_hg18.loc[CGI_hg18["CpG_density"] > np.quantile(CGI_hg18["CpG_density"], 0.5), "quartile_CpGdensity"] = 3
CGI_hg18.loc[CGI_hg18["CpG_density"] > np.quantile(CGI_hg18["CpG_density"], 0.75), "quartile_CpGdensity"] = 4

# %% [code]
for i in range(4):
    CGI_hg18.loc[CGI_hg18["quartile_CpGdensity"] == i+1, 
                 ["Chromosome", "Start", "End"]].to_csv(f"CAP-CGI_CpG_density_quartile_{i+1}_hg18.bed", sep="\t", header=None, index=False)

# %% [code]
!for f in CAP-CGI_CpG_density_quartile_?_hg18.bed; do $elias/seqtools/./liftOver CAP-CGI_hg18.bed $elias/seqtools/hg18ToHg38.over.chain "${f/hg18/hg38}" unmapped; done
!mv *hg38.bed ../hg38

# %% [code]
!for f in CAP-CGI_CpG_density_quartile_?_hg18.bed; do $elias/seqtools/./liftOver CAP-CGI_hg18.bed $elias/seqtools/hg18ToHg19.over.chain "${f/hg18/hg19}" unmapped; done
!mv *hg19.bed ../hg3
