# Supplementary material for: Ultra-long-range interactions between active regulatory elements
Source: Genome Res. 2023 Aug;33(8):1269–83. doi: 10.1101/gr.277567.122 (PMC10547262; doi:10.1101/gr.277567.122)
Supplement: Supplement 11 [file Supplemental_Code.zip › Supplemental_Code/Peaks/hg19/CAP-CGI_CpG_density_quartile_1_hg19_noH3K27me3_HAP1.bed]

chr1	10368	10869
chr1	564359	570407
chr1	713874	714674
chr1	762353	763002
chr1	805091	805663
chr1	839601	840470
chr1	840589	841022
chr1	845244	846264
chr1	858684	861721
chr1	870468	871333
chr1	875479	878436
chr1	894157	895517
chr1	895597	897438
chr1	901884	902758
chr1	906361	906752
chr1	911379	911917
chr1	933214	937538
chr1	954467	956436
chr1	968043	970405
chr1	975138	977165
chr1	994289	995545
chr1	1002650	1005612
chr1	1015103	1015490
chr1	1050542	1050984
chr1	1051059	1052496
chr1	1072222	1072932
chr1	1092981	1093648
chr1	1120448	1120880
chr1	1136258	1137253
chr1	1141552	1142167
chr1	1143763	1144153
chr1	1148186	1148541
chr1	1148681	1149618
chr1	1153569	1154139
chr1	1160700	1161495
chr1	1162776	1163212
chr1	1166690	1169144
chr1	1173405	1174075
chr1	1181648	1182755
chr1	1194258	1194837
chr1	1208253	1210008
chr1	1227009	1227622
chr1	1228476	1230264
chr1	1238424	1238816
chr1	1242081	1245599
chr1	1259483	1260681
chr1	1267098	1267591
chr1	1268148	1269103
chr1	1269232	1269779
chr1	1283796	1285432
chr1	1309729	1311145
chr1	1333964	1335750
chr1	1341865	1343385
chr1	1355164	1356105
chr1	1362816	1363393
chr1	1370639	1371578
chr1	1374352	1375220
chr1	1406697	1407474
chr1	1446727	1448123
chr1	1473074	1473447
chr1	1474548	1476659
chr1	1509332	1510998
chr1	1534114	1536264
chr1	1550353	1552235
chr1	1563706	1564156
chr1	1564291	1565375
chr1	1565569	1567894
chr1	1590209	1590889
chr1	1623725	1624776
chr1	1655486	1656152
chr1	1690217	1690872
chr1	1709290	1710719
chr1	1713640	1714267
chr1	1821235	1823403
chr1	1839988	1841001
chr1	1849833	1851467
chr1	1875561	1875990
chr1	1886406	1886882
chr1	1891254	1891611
chr1	1914324	1914697
chr1	1935047	1935624
chr1	1952878	1953308
chr1	1959341	1959753
chr1	1960462	1961186
chr1	1976066	1976902
chr1	1981056	1982725
chr1	1991442	1991824
chr1	2004662	2005796
chr1	2005911	2006269
chr1	2006495	2007057
chr1	2012312	2012678
chr1	2013376	2013788
chr1	2022814	2023357
chr1	2025099	2025473
chr1	2027587	2028069
chr1	2036041	2036399
chr1	2039777	2040133
chr1	2056121	2056510
chr1	2064416	2065555
chr1	2066308	2066777
chr1	2089441	2090075
chr1	2111704	2112113
chr1	2120895	2121930
chr1	2121940	2122390
chr1	2125603	2126584
chr1	2135563	2136381
chr1	2136571	2137463
chr1	2144139	2144533
chr1	2157849	2161249
chr1	2162254	2162838
chr1	2169151	2169532
chr1	2174520	2175011
chr1	2179221	2179628
chr1	2191196	2191765
chr1	2204960	2205590
chr1	2209108	2209578
chr1	2222121	2222689
chr1	2226973	2227486
chr1	2228802	2229355
chr1	2235205	2236170
chr1	2236452	2239186
chr1	2245455	2247312
chr1	2279917	2280454
chr1	2308360	2308745
chr1	2316258	2316777
chr1	2322478	2323977
chr1	2343306	2345068
chr1	2398419	2399188
chr1	2400766	2401278
chr1	2425001	2425397
chr1	2457127	2458422
chr1	2472035	2472732
chr1	2477454	2478839
chr1	2487000	2487383
chr1	2517480	2519072
chr1	2542435	2542849
chr1	2573716	2574967
chr1	2705876	2707160
chr1	2736634	2737071
chr1	2738437	2738874
chr1	2827683	2828127
chr1	2979699	2980847
chr1	2983950	2988257
chr1	2989890	2990954
chr1	3030525	3031131
chr1	3071807	3072288
chr1	3087212	3087747
chr1	3097411	3097873
chr1	3128136	3128539
chr1	3135245	3135714
chr1	3157408	3158162
chr1	3163867	3164561
chr1	3200390	3200807
chr1	3229591	3230416
chr1	3239755	3240132
chr1	3282599	3283074
chr1	3370781	3371700
chr1	3408380	3408878
chr1	3410841	3411328
chr1	3420650	3421216
chr1	3447294	3448406
chr1	3527575	3528281
chr1	3540596	3542501
chr1	3561631	3562361
chr1	3566199	3566949
chr1	3567038	3570009
chr1	3585379	3585743
chr1	3600536	3601117
chr1	3649284	3649673
chr1	3662991	3664231
chr1	3688335	3689115
chr1	3689108	3689779
chr1	3712273	3713369
chr1	3732934	3733434
chr1	3773024	3774642
chr1	3816426	3817284
chr1	3817325	3818209
chr1	3827417	3827777
chr1	4078709	4079530
chr1	4362830	4363232
chr1	4713834	4716812
chr1	4771262	4772660
chr1	5773419	5773885
chr1	6051369	6053451
chr1	6085957	6086614
chr1	6131469	6132042
chr1	6187627	6188296
chr1	6208523	6209209
chr1	6258974	6260001
chr1	6265691	6266972
chr1	6268641	6269882
chr1	6295507	6296371
chr1	6313860	6314283
chr1	6319959	6321787
chr1	6452723	6454360
chr1	6500101	6501360
chr1	6519983	6520746
chr1	6521244	6522080
chr1	6525919	6526533
chr1	6530333	6532000
chr1	6535512	6535870
chr1	6550060	6550877
chr1	6557099	6557974
chr1	6614057	6615073
chr1	6639523	6640565
chr1	6661621	6663425
chr1	6672690	6675822
chr1	6684937	6686057
chr1	6761223	6762262
chr1	6844193	6846514
chr1	7023385	7023805
chr1	7232763	7233267
chr1	7740024	7741244
chr1	7830900	7832070
chr1	7843762	7845238
chr1	8013881	8014610
chr1	8021241	8022256
chr1	8277050	8277952
chr1	8377687	8378680
chr1	8483281	8484493
chr1	8762844	8763764
chr1	8876926	8878312
chr1	8937779	8939671
chr1	9099310	9100382
chr1	9131436	9132141
chr1	9188432	9189943
chr1	9241938	9243671
chr1	9258478	9259344
chr1	9294261	9295436
chr1	9352198	9354196
chr1	9488730	9489325
chr1	9555163	9555775
chr1	9599183	9600471
chr1	9648474	9649824
chr1	9686808	9687684
chr1	9689521	9690018
chr1	9747651	9748214
chr1	9749091	9750371
chr1	9790569	9790934
chr1	9883014	9884705
chr1	9969715	9970898
chr1	10003134	10003720
chr1	10057010	10058313
chr1	10092438	10093167
chr1	10269801	10271529
chr1	10458432	10460081
chr1	10489972	10491361
chr1	10532040	10532952
chr1	10698358	10700334
chr1	10753656	10755562
chr1	10786452	10786816
chr1	10856136	10857111
chr1	10895729	10896369
chr1	10926856	10927668
chr1	10948654	10949364
chr1	11001995	11002374
chr1	11071976	11073381
chr1	11119029	11120729
chr1	11159307	11160213
chr1	11322205	11323061
chr1	11333067	11334140
chr1	11561242	11562295
chr1	11708682	11709376
chr1	11710339	11711109
chr1	11713941	11715428
chr1	11724030	11725018
chr1	11740339	11741670
chr1	11760968	11761393
chr1	11779451	11780147
chr1	11795773	11796616
chr1	11821993	11822562
chr1	11865254	11866493
chr1	11968707	11969223
chr1	11985597	11986749
chr1	11994350	11995083
chr1	12039837	12040748
chr1	12079092	12080133
chr1	12238043	12238518
chr1	12239161	12239526
chr1	12251187	12252256
chr1	12289659	12290528
chr1	12290594	12291275
chr1	12655588	12656374
chr1	12676833	12677501
chr1	12677816	12678745
chr1	13881321	13881845
chr1	13910430	13911083
chr1	14026303	14027652
chr1	14075238	14076762
chr1	14924784	14926140
chr1	15250120	15251801
chr1	15283935	15284448
chr1	15392068	15392546
chr1	15479096	15480907
chr1	15480961	15481422
chr1	15573427	15574212
chr1	15735916	15737334
chr1	15850300	15851792
chr1	15852845	15853877
chr1	15911049	15911856
chr1	15929672	15930436
chr1	15943621	15944705
chr1	16010520	16011590
chr1	16082934	16083288
chr1	16084572	16084969
chr1	16085037	16086006
chr1	16160982	16162949
chr1	16163647	16164336
chr1	16173648	16175579
chr1	16175741	16176180
chr1	16269882	16271948
chr1	16276105	16276538
chr1	16301812	16302921
chr1	16339161	16339946
chr1	16344406	16344809
chr1	16399301	16400426
chr1	16481601	16482796
chr1	16493934	16494616
chr1	16532448	16534263
chr1	16543906	16544392
chr1	16553253	16553928
chr1	16553953	16555096
chr1	16563040	16563939
chr1	16678306	16679317
chr1	16693461	16694336
chr1	16766690	16767874
chr1	16810643	16811092
chr1	16824990	16826391
chr1	16860843	16861332
chr1	16861414	16862370
chr1	16939347	16940598
chr1	16950598	16951023
chr1	16957068	16958091
chr1	16970660	16971587
chr1	16973259	16973711
chr1	16974134	16975129
chr1	17012419	17012855
chr1	17018345	17021172
chr1	17022866	17023302
chr1	17025529	17028199
chr1	17033468	17034876
chr1	17051408	17051848
chr1	17085322	17085693
chr1	17198660	17199488
chr1	17199617	17200102
chr1	17215369	17216427
chr1	17231176	17231791
chr1	17239942	17241311
chr1	17265186	17265716
chr1	17266273	17266754
chr1	17274765	17275120
chr1	17287101	17287800
chr1	17306799	17307451
chr1	17337725	17338771
chr1	17380227	17380947
chr1	17475559	17476268
chr1	17763486	17763869
chr1	17763940	17765424
chr1	17765549	17765913
chr1	17765992	17766661
chr1	17865743	17866985
chr1	17949293	17949772
chr1	18808730	18809948
chr1	19203740	19204269
chr1	19228603	19229730
chr1	19281846	19283979
chr1	19432607	19432958
chr1	19536325	19537260
chr1	19577722	19579020
chr1	19600237	19601071
chr1	19614824	19615761
chr1	19637885	19639469
chr1	19664867	19665337
chr1	19810716	19811368
chr1	19811424	19812809
chr1	19923171	19924164
chr1	19970094	19972060
chr1	19974005	19974501
chr1	19991031	19993084
chr1	20125921	20126831
chr1	20141145	20141510
chr1	20208638	20209658
chr1	20478716	20479132
chr1	20569469	20569829
chr1	20669594	20670130
chr1	20799672	20800076
chr1	20834291	20835019
chr1	20959556	20960587
chr1	20987398	20988574
chr1	21022855	21023237
chr1	21043697	21044954
chr1	21057828	21059480
chr1	21112427	21114246
chr1	21502444	21503991
chr1	21616216	21617142
chr1	21671284	21672625
chr1	21754705	21755085
chr1	21755191	21755547
chr1	21755656	21756181
chr1	21762923	21763587
chr1	21766440	21767289
chr1	21835483	21836581
chr1	21948462	21949440
chr1	21977806	21978967
chr1	21985585	21986346
chr1	21994983	21996486
chr1	22109015	22110356
chr1	22140630	22141388
chr1	22263135	22263761
chr1	22263828	22264632
chr1	22351268	22351747
chr1	22351908	22352486
chr1	22378791	22380140
chr1	22468628	22470373
chr1	22778070	22779025
chr1	22903082	22903521
chr1	22927047	22927640
chr1	23036843	23038672
chr1	23049578	23049981
chr1	23279371	23280714
chr1	23345589	23346759
chr1	23494152	23495499
chr1	23503708	23504725
chr1	23543263	23544352
chr1	23670161	23671473
chr1	23694439	23695062
chr1	23695066	23695806
chr1	23750253	23751875
chr1	23810086	23811014
chr1	23811117	23811616
chr1	23856838	23858209
chr1	23880937	23881795
chr1	23885433	23886254
chr1	23894450	23895252
chr1	24069505	24070804
chr1	24104251	24105540
chr1	24117372	24117918
chr1	24126292	24127653
chr1	24151596	24152115
chr1	24164946	24165380
chr1	24194132	24195079
chr1	24228973	24229830
chr1	24285448	24286834
chr1	24306285	24307150
chr1	24438641	24439007
chr1	24513410	24514481
chr1	24648095	24649448
chr1	24739742	24740612
chr1	24741913	24742310
chr1	24742566	24743025
chr1	24828706	24830048
chr1	24882308	24883031
chr1	24968886	24970358
chr1	25071246	25072775
chr1	25174444	25175490
chr1	25253953	25254315
chr1	25255400	25259146
chr1	25558449	25559316
chr1	25566100	25566889
chr1	25572764	25574606
chr1	25594116	25594673
chr1	25663486	25663905
chr1	25664676	25665421
chr1	25756263	25758401
chr1	25869820	25870868
chr1	25942518	25944976
chr1	26123421	26123813
chr1	26126317	26127145
chr1	26146062	26147667
chr1	26185374	26186398
chr1	26189990	26190397
chr1	26201557	26202550
chr1	26231852	26233214
chr1	26248912	26249711
chr1	26324581	26325009
chr1	26361558	26362790
chr1	26437127	26439156
chr1	26487678	26489066
chr1	26490525	26491203
chr1	26496075	26496995
chr1	26551425	26552005
chr1	26560330	26561326
chr1	26606190	26607184
chr1	26632701	26633346
chr1	26662518	26663542
chr1	26686366	26687626
chr1	26690308	26690672
chr1	26758366	26759003
chr1	26798261	26800048
chr1	26826552	26827800
chr1	26855840	26857042
chr1	26883324	26883689
chr1	26946700	26948121
chr1	27019516	27020010
chr1	27021721	27024108
chr1	27114033	27114791
chr1	27152677	27153881
chr1	27190873	27192181
chr1	27216077	27217216
chr1	27226440	27227109
chr1	27247872	27248912
chr1	27319463	27319819
chr1	27319908	27321361
chr1	27338616	27339634
chr1	27357820	27358482
chr1	27481249	27481973
chr1	27560586	27561711
chr1	27648300	27649192
chr1	27669342	27669693
chr1	27675817	27677209
chr1	27677548	27678119
chr1	27686907	27687665
chr1	27692415	27693317
chr1	27709648	27710065
chr1	27718487	27719529
chr1	27816102	27816964
chr1	27848887	27849368
chr1	27853828	27855338
chr1	27894592	27895513
chr1	27901618	27902906
chr1	27929522	27931210
chr1	27941572	27942369
chr1	27960218	27961276
chr1	27985924	27986902
chr1	27994609	27995115
chr1	27995600	27996203
chr1	28052006	28053153
chr1	28099396	28100083
chr1	28157011	28157932
chr1	28198845	28199904
chr1	28240435	28241669
chr1	28285853	28287037
chr1	28414664	28415455
chr1	28447602	28448019
chr1	28558997	28559592
chr1	28562295	28563141
chr1	28573378	28574059
chr1	28585682	28587295
chr1	28655289	28655671
chr1	28695895	28696697
chr1	28831855	28832303
chr1	28844588	28845580
chr1	28856880	28857493
chr1	28879264	28880042
chr1	28907785	28908851
chr1	28918754	28919439
chr1	28969162	28970095
chr1	28974610	28975256
chr1	28994932	28995799
chr1	29063044	29064502
chr1	29101654	29102218
chr1	29189116	29189997
chr1	29213356	29214339
chr1	29240630	29241875
chr1	29447468	29451525
chr1	29460628	29461336
chr1	29507811	29508902
chr1	29557139	29557731
chr1	29562570	29565407
chr1	29585814	29586744
chr1	29587010	29587603
chr1	29804957	29805315
chr1	30179814	30180194
chr1	30558775	30559200
chr1	31190841	31192254
chr1	31274635	31275003
chr1	31297093	31297458
chr1	31380310	31380806
chr1	31380858	31382126
chr1	31538451	31539144
chr1	31627575	31628598
chr1	31654360	31654922
chr1	31769147	31770166
chr1	31846381	31846749
chr1	31867452	31868125
chr1	31885626	31887194
chr1	32052280	32052966
chr1	32054251	32054943
chr1	32110053	32111059
chr1	32169382	32169795
chr1	32180016	32180503
chr1	32180733	32181339
chr1	32202223	32202627
chr1	32208130	32208705
chr1	32225991	32226903
chr1	32228179	32228868
chr1	32228992	32230355
chr1	32237348	32238921
chr1	32253888	32254430
chr1	32402966	32404471
chr1	32410085	32410752
chr1	32478953	32480209
chr1	32480230	32480660
chr1	32538072	32539092
chr1	32573488	32574173
chr1	32644806	32645926
chr1	32666036	32666694
chr1	32670638	32671988
chr1	32687781	32688147
chr1	32705433	32707392
chr1	32740337	32741539
chr1	32757309	32758213
chr1	32800545	32802436
chr1	32816617	32817724
chr1	32826792	32828378
chr1	32859628	32860481
chr1	32892384	32892920
chr1	32930320	32931286
chr1	32936367	32936969
chr1	32965769	32966853
chr1	33004938	33005887
chr1	33077548	33078155
chr1	33116378	33117561
chr1	33167916	33168794
chr1	33177652	33178317
chr1	33206922	33208098
chr1	33219169	33220632
chr1	33282651	33284042
chr1	33335869	33337150
chr1	33358302	33359680
chr1	33366403	33367475
chr1	33429362	33430780
chr1	33438200	33439118
chr1	33502095	33502871
chr1	33546311	33547156
chr1	33592717	33593297
chr1	33646180	33647950
chr1	33721432	33722683
chr1	33772139	33773230
chr1	33814694	33816375
chr1	33895798	33897026
chr1	33937732	33938606
chr1	34642414	34643175
chr1	35324765	35325640
chr1	35331284	35332607
chr1	35350802	35351951
chr1	35441953	35443036
chr1	35450232	35451279
chr1	35497054	35497731
chr1	35544776	35545422
chr1	35586325	35586824
chr1	35657411	35658965
chr1	35734098	35735186
chr1	36022423	36024120
chr1	36026503	36026859
chr1	36038695	36040488
chr1	36042030	36043707
chr1	36106853	36107415
chr1	36173311	36174383
chr1	36184007	36185001
chr1	36234818	36235940
chr1	36273124	36274519
chr1	36348382	36349766
chr1	36396119	36397352
chr1	36549297	36549998
chr1	36554071	36555449
chr1	36590336	36591322
chr1	36614662	36615463
chr1	36621287	36622425
chr1	36641630	36642444
chr1	36644070	36644733
chr1	36689606	36690609
chr1	36771971	36773140
chr1	36786160	36787476
chr1	36787751	36789617
chr1	36850935	36851918
chr1	36862775	36863795
chr1	36915736	36916567
chr1	36929428	36930449
chr1	37783518	37784411
chr1	37939495	37941004
chr1	37941254	37941630
chr1	37979759	37980739
chr1	38019323	38020027
chr1	38061252	38062001
chr1	38156060	38156497
chr1	38157047	38157748
chr1	38157873	38158773
chr1	38200823	38201274
chr1	38226977	38227827
chr1	38259003	38260462
chr1	38260962	38261433
chr1	38273240	38274567
chr1	38324718	38326087
chr1	38396982	38397821
chr1	38455408	38456025
chr1	38461423	38462183
chr1	38470602	38471322
chr1	38477973	38478820
chr1	38942075	38942534
chr1	39025050	39025499
chr1	39174310	39175029
chr1	39324697	39325979
chr1	39338365	39339477
chr1	39456549	39457411
chr1	39491742	39492333
chr1	39546585	39547985
chr1	39570476	39571963
chr1	39873922	39875382
chr1	39956495	39958213
chr1	39980314	39980859
chr1	40041168	40042844
chr1	40098366	40099056
chr1	40104752	40105828
chr1	40137066	40138348
chr1	40149314	40150041
chr1	40156643	40157458
chr1	40157509	40158476
chr1	40204213	40204848
chr1	40236683	40237177
chr1	40253715	40255238
chr1	40348827	40349444
chr1	40366417	40368263
chr1	40420429	40421680
chr1	40505677	40506673
chr1	40562537	40563290
chr1	40598390	40599202
chr1	40626644	40627702
chr1	40723536	40724287
chr1	40769195	40769957
chr1	40780891	40782036
chr1	40782118	40783202
chr1	40839161	40840380
chr1	40915294	40916155
chr1	40942637	40943544
chr1	40973954	40974891
chr1	40997093	40997529
chr1	41024481	41025047
chr1	41130950	41131536
chr1	41157117	41158118
chr1	41248837	41250388
chr1	41267756	41268416
chr1	41283717	41284630
chr1	41284828	41285261
chr1	41303854	41304378
chr1	41326929	41328268
chr1	41349503	41350681
chr1	41444580	41446579
chr1	41706851	41708576
chr1	41826666	41828399
chr1	41831805	41832798
chr1	41847162	41848635
chr1	41848894	41849431
chr1	41950070	41950454
chr1	41961670	41962558
chr1	41981767	41982397
chr1	42127086	42128735
chr1	42383439	42384106
chr1	42800042	42801521
chr1	42845828	42847045
chr1	42921409	42922912
chr1	42928638	42929282
chr1	43123600	43124589
chr1	43147505	43149280
chr1	43232019	43233507
chr1	43250461	43251463
chr1	43282385	43283217
chr1	43311900	43312653
chr1	43389741	43390631
chr1	43423344	43425006
chr1	43472885	43473427
chr1	43533690	43534393
chr1	43613224	43613925
chr1	43637361	43638196
chr1	43770435	43771075
chr1	43814192	43815413
chr1	43824017	43825042
chr1	43832563	43833196
chr1	43833450	43834326
chr1	43855136	43855962
chr1	43919100	43919881
chr1	43996243	43997749
chr1	44031147	44031961
chr1	44087544	44087896
chr1	44115498	44115947
chr1	44172535	44173951
chr1	44401725	44402580
chr1	44411905	44413007
chr1	44435373	44436146
chr1	44439922	44441504
chr1	44444498	44445700
chr1	44457016	44457805
chr1	44495483	44497551
chr1	44584225	44584645
chr1	44678910	44679525
chr1	44820501	44821226
chr1	44870721	44873738
chr1	44874442	44874813
chr1	44882776	44884297
chr1	45082497	45083438
chr1	45097044	45098098
chr1	45139805	45140602
chr1	45189591	45190774
chr1	45205206	45206004
chr1	45240911	45241988
chr1	45249719	45250532
chr1	45251491	45252590
chr1	45265397	45266902
chr1	45271548	45272284
chr1	45278584	45279836
chr1	45285783	45286223
chr1	45308382	45309257
chr1	45451964	45452576
chr1	45475887	45477166
chr1	45671283	45672738
chr1	45769164	45770177
chr1	45792200	45793666
chr1	45805419	45806317
chr1	45956160	45957115
chr1	45965575	45966185
chr1	45986999	45987916
chr1	46016224	46016799
chr1	46049630	46050786
chr1	46088371	46089216
chr1	46151590	46153142
chr1	46215962	46216662
chr1	46268821	46269968
chr1	46597986	46598968
chr1	46632640	46633159
chr1	46663851	46664539
chr1	46668688	46669403
chr1	46712788	46713632
chr1	46767334	46769651
chr1	46806204	46806949
chr1	46859631	46860466
chr1	46931950	46933059
chr1	46951113	46951749
chr1	46998459	46999556
chr1	47069519	47070284
chr1	47078440	47079077
chr1	47081917	47082764
chr1	47133555	47134463
chr1	47184252	47185272
chr1	47690988	47691832
chr1	47779499	47780622
chr1	47799073	47800584
chr1	47898163	47898678
chr1	47899534	47900426
chr1	47902149	47905819
chr1	47973455	47974542
chr1	47998673	47999104
chr1	48174214	48174628
chr1	48174743	48176622
chr1	48190451	48191141
chr1	48191592	48191953
chr1	48449737	48450330
chr1	48937323	48938183
chr1	49241941	49242907
chr1	49364489	49365027
chr1	50489211	50489969
chr1	50513445	50514427
chr1	50798254	50799758
chr1	50884130	50885561
chr1	50886388	50887423
chr1	50888326	50889611
chr1	51425233	51426317
chr1	51433599	51435604
chr1	51443130	51444231
chr1	51701596	51702724
chr1	51795723	51796763
chr1	51810195	51811003
chr1	51984223	51985338
chr1	52082541	52083125
chr1	52194881	52195907
chr1	52343776	52345032
chr1	52455718	52456565
chr1	52498738	52499687
chr1	52520611	52521469
chr1	52521699	52522427
chr1	52607345	52608604
chr1	52831009	52832438
chr1	52833934	52834531
chr1	52869727	52870463
chr1	53018306	53018890
chr1	53018967	53019692
chr1	53067707	53068737
chr1	53098471	53099535
chr1	53163557	53164321
chr1	53168595	53169268
chr1	53191869	53192605
chr1	53386418	53387617
chr1	53392620	53393771
chr1	53662174	53662967
chr1	53685800	53686605
chr1	53703832	53704748
chr1	53742125	53743062
chr1	53791516	53794174
chr1	53903955	53905444
chr1	53925029	53926310
chr1	53935810	53936384
chr1	54303541	54304471
chr1	54355093	54355746
chr1	54410838	54412528
chr1	54518525	54519645
chr1	54587287	54587852
chr1	54665731	54666411
chr1	54821942	54822362
chr1	54845759	54846239
chr1	54856371	54856733
chr1	54870738	54872907
chr1	54940226	54940820
chr1	54953772	54954394
chr1	54954684	54955407
chr1	54964890	54965454
chr1	55007506	55008341
chr1	55181242	55181901
chr1	55229620	55230521
chr1	55246803	55247687
chr1	55271498	55272181
chr1	55352319	55353426
chr1	55445869	55446907
chr1	55521621	55522285
chr1	55680219	55681758
chr1	56942965	56943718
chr1	57044051	57045327
chr1	57110526	57111665
chr1	59011824	59012931
chr1	59041726	59043281
chr1	59165532	59165988
chr1	59247311	59251051
chr1	59280194	59281432
chr1	59281816	59282399
chr1	59369120	59370032
chr1	59612261	59612913
chr1	59761958	59762976
chr1	60435202	60435584
chr1	60539250	60539692
chr1	61508433	61509595
chr1	61515546	61517188
chr1	61519247	61519929
chr1	61522515	61523493
chr1	61542478	61543200
chr1	61547753	61549722
chr1	62119729	62120174
chr1	62190449	62191052
chr1	62207852	62208978
chr1	62660677	62661039
chr1	62901707	62903622
chr1	63153280	63154539
chr1	63249333	63250001
chr1	63539460	63540002
chr1	63782294	63783481
chr1	63785140	63786360
chr1	63787715	63790446
chr1	63795334	63796401
chr1	63832909	63833930
chr1	63988652	63989366
chr1	64058916	64060319
chr1	64935423	64937364
chr1	65210131	65211476
chr1	65431487	65432757
chr1	65467882	65468876
chr1	65532070	65533361
chr1	65533446	65533922
chr1	65614121	65614909
chr1	65719539	65721016
chr1	65731261	65731997
chr1	65774832	65775848
chr1	65885799	65886856
chr1	66998591	66999127
chr1	66999645	67000063
chr1	67217929	67218413
chr1	67390244	67391302
chr1	67395495	67396610
chr1	67518968	67520348
chr1	67773002	67773994
chr1	67894753	67897042
chr1	68150485	68152509
chr1	68298218	68299618
chr1	68512491	68513115
chr1	68517023	68517585
chr1	68696310	68697589
chr1	68697993	68698391
chr1	68962132	68963118
chr1	69283306	69283893
chr1	70670944	70671610
chr1	70686823	70687688
chr1	70819600	70820894
chr1	70876503	70877154
chr1	71512289	71513908
chr1	72748285	72748914
chr1	72748866	72749873
chr1	74663532	74664193
chr1	75139011	75139864
chr1	75198803	75199223
chr1	75590110	75590692
chr1	75590911	75591460
chr1	76080353	76081001
chr1	76189840	76190838
chr1	76262391	76262746
chr1	76540013	76540776
chr1	77684862	77685324
chr1	77997577	77998104
chr1	78148222	78149672
chr1	78224987	78225756
chr1	78245332	78245727
chr1	78354067	78354948
chr1	78444206	78445438
chr1	78511326	78512490
chr1	78956446	78957503
chr1	79472099	79472661
chr1	82265821	82269116
chr1	84326495	84326872
chr1	84464291	84465265
chr1	84543049	84544367
chr1	84763922	84764973
chr1	84944824	84945504
chr1	84971231	84972653
chr1	85039706	85040534
chr1	85086231	85087012
chr1	85155498	85156662
chr1	85358246	85359291
chr1	85462365	85463616
chr1	85463718	85464328
chr1	85513395	85514617
chr1	85665860	85667883
chr1	85724629	85725608
chr1	85741666	85742688
chr1	85929851	85931382
chr1	86041922	86043248
chr1	86046093	86047324
chr1	86081553	86082232
chr1	86173872	86174408
chr1	86575981	86576535
chr1	86620499	86621141
chr1	86621262	86623083
chr1	86861363	86862236
chr1	87018688	87019422
chr1	87169758	87171143
chr1	87379770	87381312
chr1	87597366	87598468
chr1	87793680	87795068
chr1	87796896	87798105
chr1	87800743	87801448
chr1	88928114	88928778
chr1	88932481	88933107
chr1	89149538	89150993
chr1	89356858	89357534
chr1	89457939	89458962
chr1	89989711	89991163
chr1	90098030	90099458
chr1	90228606	90229278
chr1	90286090	90287586
chr1	90308780	90309926
chr1	90450101	90450590
chr1	90460326	90461357
chr1	91171915	91172875
chr1	91177909	91178270
chr1	91185066	91185776
chr1	91190043	91191575
chr1	91191597	91191955
chr1	91192327	91192809
chr1	91194936	91195428
chr1	91195819	91196422
chr1	91301046	91302114
chr1	91316071	91317459
chr1	91486768	91488003
chr1	91852680	91853253
chr1	91966159	91967145
chr1	92000818	92001537
chr1	92350807	92352196
chr1	92495196	92496123
chr1	92545754	92546578
chr1	92764037	92764954
chr1	92907190	92907688
chr1	92945574	92947168
chr1	93249845	93251316
chr1	93297321	93298195
chr1	93426283	93427919
chr1	93544423	93545205
chr1	93645233	93646659
chr1	93811121	93812046
chr1	93913322	93914589
chr1	94146177	94147634
chr1	94311632	94313905
chr1	94344249	94345078
chr1	94374160	94375546
chr1	94883352	94884568
chr1	95006737	95007968
chr1	95285249	95286402
chr1	95391728	95393217
chr1	95538156	95538990
chr1	95582679	95583700
chr1	95699180	95700169
chr1	97186951	97187924
chr1	98518744	98520131
chr1	99126758	99127943
chr1	99469771	99471027
chr1	99729662	99730731
chr1	100315271	100316235
chr1	100435204	100436187
chr1	100503331	100504636
chr1	100598156	100598866
chr1	100678628	100679208
chr1	100714964	100715561
chr1	100731506	100732103
chr1	100817482	100819058
chr1	101360280	101362113
chr1	101491236	101491706
chr1	101701744	101702211
chr1	101702309	101702892
chr1	101775057	101775577
chr1	103319172	103319864
chr1	104067886	104068929
chr1	106623445	106623900
chr1	107599002	107600514
chr1	108023112	108023620
chr1	108112980	108113700
chr1	108508214	108508733
chr1	108742252	108743389
chr1	109102381	109103361
chr1	109203472	109204408
chr1	109234664	109235693
chr1	109288881	109289963
chr1	109419258	109420180
chr1	109505294	109506387
chr1	109583774	109585178
chr1	109618380	109618862
chr1	109633085	109633690
chr1	109642542	109643706
chr1	109656246	109656970
chr1	109756176	109757275
chr1	109791855	109792875
chr1	109800911	109801962
chr1	109825490	109826297
chr1	109939759	109941023
chr1	109968556	109969373
chr1	110008805	110009923
chr1	110025821	110027337
chr1	110036453	110037046
chr1	110051682	110052694
chr1	110090859	110091697
chr1	110162209	110162799
chr1	110163516	110163914
chr1	110198460	110199226
chr1	110282214	110283583
chr1	110453002	110454199
chr1	110527028	110528038
chr1	110577117	110578014
chr1	110752299	110754878
chr1	110880316	110882829
chr1	110949892	110950635
chr1	111216140	111218364
chr1	111505761	111507158
chr1	111682174	111683483
chr1	111813322	111813957
chr1	111889044	111889618
chr1	111991324	111992478
chr1	112162072	112163095
chr1	112280950	112283627
chr1	112297648	112299052
chr1	112524261	112525571
chr1	112938535	112939086
chr1	113008714	113009238
chr1	113044302	113045107
chr1	113050755	113052413
chr1	113161467	113161966
chr1	113162078	113162779
chr1	113217250	113218260
chr1	113249256	113250305
chr1	113285898	113286365
chr1	113286408	113287267
chr1	113391955	113392869
chr1	113397326	113397687
chr1	113497970	113499477
chr1	113615459	113616365
chr1	113932490	113934176
chr1	114301280	114302388
chr1	114354278	114355492
chr1	114447227	114448378
chr1	114471876	114473026
chr1	114889077	114889613
chr1	115052783	115054429
chr1	115124136	115124572
chr1	115212147	115213401
chr1	115259185	115259654
chr1	115300083	115300967
chr1	115322894	115323558
chr1	115397314	115398039
chr1	115631697	115632670
chr1	115879866	115881304
chr1	116021767	116022119
chr1	116106830	116107184
chr1	116184085	116185371
chr1	116370647	116371988
chr1	116380238	116382560
chr1	116518660	116519709
chr1	116694560	116695145
chr1	116710544	116711451
chr1	116915168	116916897
chr1	116916979	116917336
chr1	116960963	116961592
chr1	117076720	117077383
chr1	117112710	117113991
chr1	117209602	117210668
chr1	117284263	117284728
chr1	117452117	117453567
chr1	117487148	117487805
chr1	117601925	117603487
chr1	117663860	117665234
chr1	117908941	117910481
chr1	118147820	118148239
chr1	118471514	118472840
chr1	118727689	118728203
chr1	119522232	119522778
chr1	119526191	119526542
chr1	119526407	119527192
chr1	119529956	119531118
chr1	119531549	119532294
chr1	119535546	119536206
chr1	119543736	119544579
chr1	119549077	119551309
chr1	119575535	119575928
chr1	119682700	119683535
chr1	119870180	119870564
chr1	120165164	120166767
chr1	120173698	120174519
chr1	120190168	120191403
chr1	120254636	120255621
chr1	120438986	120439375
chr1	120611844	120612410
chr1	120904673	120905189
chr1	121137612	121138959
chr1	121260780	121261695
chr1	142538213	142538567
chr1	142890512	142891166
chr1	142897538	142897916
chr1	143467356	143467724
chr1	143743860	143744280
chr1	144521068	144521422
chr1	144533550	144534169
chr1	144593638	144594266
chr1	144931090	144932746
chr1	144994423	144995014
chr1	145039350	145040557
chr1	145075153	145076202
chr1	145096240	145096826
chr1	145139256	145140072
chr1	145208833	145210176
chr1	145382292	145382830
chr1	145396769	145397357
chr1	145438183	145438553
chr1	145472833	145474078
chr1	145474016	145474723
chr1	145476913	145477700
chr1	145507395	145507883
chr1	145515944	145516944
chr1	145575029	145575626
chr1	145575726	145576629
chr1	145588805	145589837
chr1	145610574	145611568
chr1	145713521	145714046
chr1	146543902	146544542
chr1	146550226	146550916
chr1	146551026	146551976
chr1	146552255	146552645
chr1	146555379	146555741
chr1	146556104	146556778
chr1	146643225	146644647
chr1	146649485	146649988
chr1	146713885	146715389
chr1	147071139	147072316
chr1	147141759	147142423
chr1	147142560	147143028
chr1	147380151	147380606
chr1	147400322	147400904
chr1	147718272	147719162
chr1	147735264	147735853
chr1	147790249	147790600
chr1	147806798	147807465
chr1	148193115	148193497
chr1	148555874	148556550
chr1	148854183	148855879
chr1	148901503	148902666
chr1	148927978	148928464
chr1	149137474	149138245
chr1	149146253	149146854
chr1	149147317	149147775
chr1	149148057	149148449
chr1	149155574	149156746
chr1	149194192	149194738
chr1	149222700	149223132
chr1	149223299	149223718
chr1	149224272	149224776
chr1	149286863	149287421
chr1	149332890	149333331
chr1	149718425	149718891
chr1	149857584	149858015
chr1	149858149	149858796
chr1	149859025	149859594
chr1	149870960	149872077
chr1	149889131	149889608
chr1	149899370	149900041
chr1	149982064	149982975
chr1	150038988	150039585
chr1	150121581	150123249
chr1	150206705	150207987
chr1	150208215	150208739
chr1	150240645	150241735
chr1	150254169	150254647
chr1	150266034	150266639
chr1	150293704	150294240
chr1	150336844	150337447
chr1	150487821	150488526
chr1	150521148	150522341
chr1	150533506	150534136
chr1	150550986	150552550
chr1	150601472	150602307
chr1	150693182	150693621
chr1	150848615	150849231
chr1	150898521	150898909
chr1	150946364	150948136
chr1	150980560	150981299
chr1	151019902	151020720
chr1	151031699	151032464
chr1	151042795	151043187
chr1	151042993	151043860
chr1	151103598	151106168
chr1	151118268	151119702
chr1	151138310	151138699
chr1	151162471	151163129
chr1	151170680	151171245
chr1	151226787	151227332
chr1	151253556	151255865
chr1	151299636	151300048
chr1	151300247	151300853
chr1	151319586	151320011
chr1	151371708	151372698
chr1	151430900	151432172
chr1	151445682	151446278
chr1	151483426	151484536
chr1	151512529	151513406
chr1	151584271	151585564
chr1	151735307	151736265
chr1	151762494	151764169
chr1	151810380	151811897
chr1	151812111	151812779
chr1	151881658	151882454
chr1	151965558	151967015
chr1	152009254	152009934
chr1	152161471	152162036
chr1	152487743	152488472
chr1	152595738	152596118
chr1	153508185	153508990
chr1	153606190	153607046
chr1	153630951	153631518
chr1	153699984	153700691
chr1	153747544	153748863
chr1	153755818	153756515
chr1	153894716	153896140
chr1	153918095	153919449
chr1	153930385	153931282
chr1	153935604	153936308
chr1	153939449	153940450
chr1	153949566	153950622
chr1	153962929	153963647
chr1	154155162	154156114
chr1	154192513	154194270
chr1	154244804	154245280
chr1	154297513	154298662
chr1	154300848	154301562
chr1	154324879	154325374
chr1	154530582	154531831
chr1	154543605	154544886
chr1	154580241	154580893
chr1	154599580	154600704
chr1	154679984	154680348
chr1	154732749	154733539
chr1	154841757	154842262
chr1	154908829	154910204
chr1	154933790	154934846
chr1	154946167	154946557
chr1	154946595	154947591
chr1	154971473	154972519
chr1	154973282	154973934
chr1	154974009	154974607
chr1	154975151	154975526
chr1	154988616	154989073
chr1	154989796	154990376
chr1	155022809	155024429
chr1	155035001	155035858
chr1	155035766	155036692
chr1	155043040	155044006
chr1	155050722	155051722
chr1	155051810	155053778
chr1	155053959	155055390
chr1	155056948	155058448
chr1	155098303	155100662
chr1	155107920	155108715
chr1	155112804	155113277
chr1	155145105	155146072
chr1	155146319	155146853
chr1	155163462	155163939
chr1	155164028	155165139
chr1	155178235	155179248
chr1	155196742	155197096
chr1	155197151	155197650
chr1	155214204	155214995
chr1	155219906	155220812
chr1	155224526	155225816
chr1	155231746	155232387
chr1	155242754	155243570
chr1	155246941	155247911
chr1	155278274	155278823
chr1	155290466	155291136
chr1	155292362	155294878
chr1	155295037	155295605
chr1	155531840	155533382
chr1	155579597	155580078
chr1	155657763	155659192
chr1	155715018	155715663
chr1	155826661	155827301
chr1	155829220	155829586
chr1	155880941	155881353
chr1	155903905	155904477
chr1	155947505	155948582
chr1	155990464	155990877
chr1	156023095	156023501
chr1	156023429	156024173
chr1	156024289	156025024
chr1	156046283	156047352
chr1	156051158	156051812
chr1	156052012	156052906
chr1	156084190	156085306
chr1	156131051	156131518
chr1	156163184	156164363
chr1	156165128	156165514
chr1	156182456	156183535
chr1	156186125	156186761
chr1	156252237	156252961
chr1	156261069	156261541
chr1	156307531	156308579
chr1	156338691	156339303
chr1	156426438	156427411
chr1	156445194	156445658
chr1	156452084	156452482
chr1	156469481	156471224
chr1	156474880	156475425
chr1	156541937	156542632
chr1	156561312	156562364
chr1	156571073	156571435
chr1	156611486	156612568
chr1	156616372	156617196
chr1	156626988	156627940
chr1	156629715	156630478
chr1	156646237	156647252
chr1	156674736	156675364
chr1	156675294	156675867
chr1	156675919	156676772
chr1	156698006	156699005
chr1	156710689	156711244
chr1	156716829	156717297
chr1	156720652	156722253
chr1	156737109	156737996
chr1	156783386	156784376
chr1	156814651	156815980
chr1	156828639	156829065
chr1	156829815	156830414
chr1	156863144	156863686
chr1	156877509	156878753
chr1	157015174	157016341
chr1	157107632	157108786
chr1	157164376	157165372
chr1	157416086	157416543
chr1	157948621	157949175
chr1	157963271	157964126
chr1	158083046	158083811
chr1	158147324	158147760
chr1	159141039	159142167
chr1	159750302	159751572
chr1	159824286	159825083
chr1	159825375	159825994
chr1	159869828	159870225
chr1	159894186	159894689
chr1	159894815	159895403
chr1	159899305	159900052
chr1	159915187	159915986
chr1	160001091	160002156
chr1	160039764	160040286
chr1	160053443	160054884
chr1	160067965	160068910
chr1	160175124	160175923
chr1	160231640	160232673
chr1	160254752	160255113
chr1	160312621	160313577
chr1	160340377	160340977
chr1	160369746	160371054
chr1	160951679	160952199
chr1	160990811	160991352
chr1	161008226	161008959
chr1	161014920	161015671
chr1	161049284	161049787
chr1	161067917	161068989
chr1	161087175	161088223
chr1	161102005	161103072
chr1	161129020	161129894
chr1	161135631	161137036
chr1	161146907	161147545
chr1	161171675	161172555
chr1	161275655	161276050
chr1	161283940	161284563
chr1	161359348	161360529
chr1	161369078	161370040
chr1	161409642	161410690
chr1	161493957	161494484
chr1	161494605	161495126
chr1	161509895	161510333
chr1	161575681	161576106
chr1	161576244	161577011
chr1	161695452	161697592
chr1	161719275	161720227
chr1	161993211	161994140
chr1	162038856	162040179
chr1	162336764	162337443
chr1	162467528	162468272
chr1	162530818	162532041
chr1	162792018	162792816
chr1	163291323	163292115
chr1	163378042	163378538
chr1	164290369	164290935
chr1	164545368	164546097
chr1	164761693	164762120
chr1	165086502	165087214
chr1	165345124	165345490
chr1	165345823	165346179
chr1	165551288	165551712
chr1	165567222	165567926
chr1	165599458	165600660
chr1	165602679	165603039
chr1	165667265	165668320
chr1	165737830	165738335
chr1	165796596	165797891
chr1	166808191	166809528
chr1	166844889	166845960
chr1	166853280	166853910
chr1	166889676	166890858
chr1	166958217	166958823
chr1	167090449	167091175
chr1	167095482	167095948
chr1	167189242	167191343
chr1	167408406	167408984
chr1	167423948	167425304
chr1	167430117	167430481
chr1	167522336	167523261
chr1	167683011	167684079
chr1	167690879	167691952
chr1	167789261	167789688
chr1	167904877	167906566
chr1	168105248	168106800
chr1	168147857	168148690
chr1	168194777	168195755
chr1	168356388	168356772
chr1	169074904	169076599
chr1	169336859	169337314
chr1	169454410	169455652
chr1	169763720	169764436
chr1	169862292	169863168
chr1	169863087	169863933
chr1	170043464	170044086
chr1	170630265	170630907
chr1	170633169	170634462
chr1	170637470	170637837
chr1	170640419	170640802
chr1	171454367	171455343
chr1	171639909	171640345
chr1	171710848	171711700
chr1	171750174	171751032
chr1	171810130	171811488
chr1	172412927	172413436
chr1	172501659	172502670
chr1	173445782	173447296
chr1	173638560	173639203
chr1	173683893	173684506
chr1	173793171	173794458
chr1	173836261	173838052
chr1	173990709	173991900
chr1	174128105	174129391
chr1	174968367	174969768
chr1	174992278	174992902
chr1	175014661	175015049
chr1	175048265	175048982
chr1	175161801	175162416
chr1	175474093	175474678
chr1	175568131	175569024
chr1	176175609	176177049
chr1	176318262	176318702
chr1	177139844	177140881
chr1	177150661	177151288
chr1	178006791	178007487
chr1	178062603	178063984
chr1	178455640	178456410
chr1	178511421	178512385
chr1	178693864	178695301
chr1	178994493	178996002
chr1	179050601	179051987
chr1	179198317	179199462
chr1	179262514	179263555
chr1	179334691	179335471
chr1	179555188	179555897
chr1	179560617	179561343
chr1	179784097	179784760
chr1	179846674	179847308
chr1	179851185	179852430
chr1	179923521	179924496
chr1	180123436	180124743
chr1	180151219	180151741
chr1	180197877	180201086
chr1	180202213	180203033
chr1	180203405	180205119
chr1	180471207	180472276
chr1	180600920	180602091
chr1	180881153	180882777
chr1	180904161	180904929
chr1	180922694	180923876
chr1	180991192	180992504
chr1	181057365	181059380
chr1	181073604	181075132
chr1	181158854	181159556
chr1	181382107	181382999
chr1	181998828	181999489
chr1	182025254	182026722
chr1	182359763	182361610
chr1	182573165	182573967
chr1	182583888	182584554
chr1	182808157	182809107
chr1	182911349	182911771
chr1	182921705	182922691
chr1	182991726	182993575
chr1	183155172	183155530
chr1	183387025	183387696
chr1	183440225	183440835
chr1	183441274	183442391
chr1	183604138	183605720
chr1	183774025	183774625
chr1	184005443	184007000
chr1	184020569	184021422
chr1	184355288	184356928
chr1	184633123	184633488
chr1	184723108	184724509
chr1	184942742	184943870
chr1	185014111	185015382
chr1	185125767	185126837
chr1	185285221	185287041
chr1	185703223	185703833
chr1	186343881	186345215
chr1	186649167	186650123
chr1	188826505	188827139
chr1	190447216	190447588
chr1	191120539	191120966
chr1	192777553	192778491
chr1	193027981	193029365
chr1	193073540	193073983
chr1	193074046	193074919
chr1	193090673	193091609
chr1	194327283	194327692
chr1	195692018	195692453
chr1	196847060	196847530
chr1	197115119	197116073
chr1	197169912	197171003
chr1	197324550	197325051
chr1	197743759	197745067
chr1	197871450	197872436
chr1	197879959	197880872
chr1	197881200	197881879
chr1	197882059	197882936
chr1	197884986	197885503
chr1	197886862	197887669
chr1	197890394	197890916
chr1	198125799	198126948
chr1	198648824	198649378
chr1	199928577	199929022
chr1	199998030	199998767
chr1	200004408	200004996
chr1	200007929	200009267
chr1	200009582	200010368
chr1	200011173	200012246
chr1	200116528	200117486
chr1	200271262	200271683
chr1	200378309	200379561
chr1	200589476	200590232
chr1	200638413	200639373
chr1	200707750	200709106
chr1	200842012	200843584
chr1	200859944	200860895
chr1	200880487	200881164
chr1	200991967	200993202
chr1	201083350	201084618
chr1	201122827	201123874
chr1	201140105	201140822
chr1	201437140	201438787
chr1	201450782	201451479
chr1	201475400	201476706
chr1	201617132	201617511
chr1	201617511	201618760
chr1	201619209	201620168
chr1	201708705	201709157
chr1	201709241	201709662
chr1	201797915	201798744
chr1	201924227	201925179
chr1	201951495	201952681
chr1	202113051	202114283
chr1	202310907	202311394
chr1	202317567	202318386
chr1	202611638	202612450
chr1	202775897	202777937
chr1	202779630	202780903
chr1	202829953	202831201
chr1	202857468	202858543
chr1	202896063	202896707
chr1	202926794	202927781
chr1	202935981	202936699
chr1	202976168	202977185
chr1	202995222	202996174
chr1	203020805	203021191
chr1	203044439	203045680
chr1	203242206	203242811
chr1	203259506	203259880
chr1	203274150	203275587
chr1	203296140	203297150
chr1	203598172	203599001
chr1	203619469	203620094
chr1	203764495	203765173
chr1	203830446	203831040
chr1	204042093	204044728
chr1	204120296	204121615
chr1	204159509	204159970
chr1	204182979	204183448
chr1	204380271	204381351
chr1	204463097	204464290
chr1	204485405	204485952
chr1	204797234	204798243
chr1	205038644	205039204
chr1	205090803	205091630
chr1	205179827	205181025
chr1	205196668	205198066
chr1	205290134	205291142
chr1	205312367	205313794
chr1	205399683	205400181
chr1	205473658	205474213
chr1	205497970	205498718
chr1	205560984	205561588
chr1	205600123	205601565
chr1	205648797	205649909
chr1	205718137	205719440
chr1	205743880	205744773
chr1	205781855	205782841
chr1	205818927	205819296
chr1	206224536	206224898
chr1	206730320	206731021
chr1	206785649	206786244
chr1	206808389	206809650
chr1	206857841	206859749
chr1	207082397	207083465
chr1	207223980	207224643
chr1	207226108	207226983
chr1	207494444	207495696
chr1	207818178	207819173
chr1	207925159	207926128
chr1	208041914	208042838
chr1	208132219	208133296
chr1	208136499	208137418
chr1	209404761	209405564
chr1	209920883	209921409
chr1	209957698	209958304
chr1	209978622	209979039
chr1	209979100	209979831
chr1	210000780	210001692
chr1	210032060	210032642
chr1	210062169	210062989
chr1	210110986	210112209
chr1	210424800	210425756
chr1	210426115	210426610
chr1	210465664	210466421
chr1	210501840	210502933
chr1	211380225	211380636
chr1	211431990	211433347
chr1	211433365	211434470
chr1	211499521	211500755
chr1	211555911	211556394
chr1	211589375	211590429
chr1	211652199	211652821
chr1	211688347	211689390
chr1	211750948	211753242
chr1	211848469	211849544
chr1	212003245	212004387
chr1	212047872	212048289
chr1	212062817	212063175
chr1	212208437	212209544
chr1	212457960	212459829
chr1	212587296	212588565
chr1	212605723	212606792
chr1	212687452	212687823
chr1	212687800	212688572
chr1	212731449	212732734
chr1	212779988	212780620
chr1	212781135	212783291
chr1	212838622	212838987
chr1	212964725	212965886
chr1	213031252	213032366
chr1	213123662	213125341
chr1	213188368	213189370
chr1	213224160	213225084
chr1	213562585	213563050
chr1	214153063	214153590
chr1	214155895	214156987
chr1	214158527	214159176
chr1	214160729	214161847
chr1	214162400	214162929
chr1	214453760	214455222
chr1	214723979	214725650
chr1	214776126	214777028
chr1	214778803	214779214
chr1	214781891	214782316
chr1	214782372	214782777
chr1	215043776	215044371
chr1	215090270	215090899
chr1	215255613	215256983
chr1	215740265	215741499
chr1	216774102	216774890
chr1	217262917	217263288
chr1	217307436	217309320
chr1	217310626	217311233
chr1	217311358	217311885
chr1	217312809	217313334
chr1	217804109	217804546
chr1	218098124	218098798
chr1	218337682	218339180
chr1	218458232	218458844
chr1	218518830	218520605
chr1	219346899	219347605
chr1	220100945	220102261
chr1	220219337	220220321
chr1	220267242	220268108
chr1	220445342	220446218
chr1	220701297	220702564
chr1	220863312	220864374
chr1	220921314	220922589
chr1	220959896	220960943
chr1	221050363	221051125
chr1	221052017	221053897
chr1	221055412	221055965
chr1	221057565	221058371
chr1	221064617	221065089
chr1	221067158	221068240
chr1	221068774	221069266
chr1	221736946	221737455
chr1	221914240	221914653
chr1	221915377	221916963
chr1	222638618	222639171
chr1	222763094	222763613
chr1	222790867	222792258
chr1	222817173	222817900
chr1	222885238	222886921
chr1	222987839	222988920
chr1	223296947	223297436
chr1	223302623	223303112
chr1	223307050	223307496
chr1	223316083	223316857
chr1	223566556	223567308
chr1	223899830	223900950
chr1	223936193	223937190
chr1	224032916	224034340
chr1	224180137	224180577
chr1	224301553	224302391
chr1	224370483	224371829
chr1	224517718	224518312
chr1	224544388	224545431
chr1	224621387	224623028
chr1	225117122	225117930
chr1	225614564	225616639
chr1	225662565	225663212
chr1	225839972	225841945
chr1	225965091	225965830
chr1	225997510	225998395
chr1	226069711	226071043
chr1	226075228	226075877
chr1	226098903	226099421
chr1	226111283	226112537
chr1	226127209	226127643
chr1	226186713	226187384
chr1	226249380	226251039
chr1	226270596	226270992
chr1	226270974	226271910
chr1	226297261	226298770
chr1	226308898	226310605
chr1	226373983	226374941
chr1	226410875	226412032
chr1	226496233	226497721
chr1	226595152	226596066
chr1	226867585	226868035
chr1	226890905	226891631
chr1	226924430	226926729
chr1	227057941	227059008
chr1	227126978	227128575
chr1	227163639	227164303
chr1	227505405	227506820
chr1	227729404	227730614
chr1	227748436	227749312
chr1	227751342	227751753
chr1	227916329	227916786
chr1	227922459	227923619
chr1	227974919	227976802
chr1	228075261	228075856
chr1	228134321	228136295
chr1	228225319	228226454
chr1	228269477	228271581
chr1	228289551	228291331
chr1	228296624	228297631
chr1	228327158	228328872
chr1	228345343	228346912
chr1	228352938	228354382
chr1	228361297	228361915
chr1	228362087	228362792
chr1	228399127	228402251
chr1	228462963	228464551
chr1	228494541	228494996
chr1	228526392	228526833
chr1	228565797	228567225
chr1	228593634	228595079
chr1	228603502	228604702
chr1	228612505	228613336
chr1	228633338	228634254
chr1	228645021	228646575
chr1	228646797	228647475
chr1	228651322	228652462
chr1	228658864	228659298
chr1	228674080	228675909
chr1	228743056	228743649
chr1	228771056	228771542
chr1	228782379	228784148
chr1	228785869	228786306
chr1	228870712	228872314
chr1	229406484	229407525
chr1	229477578	229479184
chr1	229542786	229544012
chr1	229567123	229569098
chr1	229643618	229644407
chr1	229693579	229695211
chr1	229760838	229762641
chr1	230202262	230204308
chr1	230561019	230562765
chr1	230777679	230778738
chr1	231003525	231005078
chr1	231113729	231115207
chr1	231174838	231176461
chr1	231376667	231377353
chr1	231452922	231453564
chr1	231472692	231474536
chr1	231556618	231558697
chr1	231663947	231664674
chr1	231762206	231763435
chr1	231777681	231778067
chr1	232764945	232766814
chr1	232940869	232941901
chr1	233086033	233086817
chr1	233430968	233431671
chr1	233462613	233463328
chr1	233463184	233464820
chr1	233749091	233750405
chr1	233750593	233751309
chr1	233802271	233802634
chr1	234367036	234367606
chr1	234445251	234445609
chr1	234492504	234492911
chr1	234508877	234509584
chr1	234613721	234615225
chr1	234634755	234635144
chr1	234735431	234736290
chr1	234744077	234747203
chr1	235105686	235106204
chr1	235267420	235267955
chr1	235291610	235292579
chr1	235324158	235324884
chr1	235490091	235492267
chr1	235530553	235530973
chr1	235666888	235668760
chr1	235805171	235805903
chr1	235811884	235814171
chr1	236029411	236030757
chr1	236156684	236157584
chr1	236227439	236228986
chr1	236305145	236306911
chr1	236444492	236445878
chr1	236558296	236559388
chr1	236686836	236687690
chr1	236767463	236768276
chr1	236849301	236850510
chr1	236958210	236959437
chr1	237947047	237947461
chr1	238027618	238028041
chr1	238110017	238110430
chr1	240160898	240161785
chr1	240254833	240257227
chr1	240655945	240656695
chr1	240774964	240775531
chr1	240986548	240987030
chr1	241519766	241521063
chr1	241682198	241683275
chr1	241802841	241804213
chr1	242011045	242011825
[truncated: 20,924 more rows]
