# Supplementary material for: Ultra-long-range interactions between active regulatory elements
Source: Genome Res. 2023 Aug;33(8):1269–83. doi: 10.1101/gr.277567.122 (PMC10547262; doi:10.1101/gr.277567.122)
Supplement: Supplement 11 [file Supplemental_Code.zip › Supplemental_Code/Peaks/hg19/GM12878_H3K27ac_A1_hg19.bed]

chr6	209087	210604
chr6	216926	223930
chr6	224383	233708
chr6	235436	237085
chr6	251478	253952
chr6	259687	260796
chr6	290024	299844
chr6	303754	308171
chr6	308501	310660
chr6	311828	313718
chr6	314537	324322
chr6	326579	333676
chr6	336092	343279
chr6	346063	348108
chr6	388945	391634
chr6	391738	394801
chr6	498107	499794
chr6	501914	502429
chr6	684482	685799
chr6	2854338	2856118
chr6	2856809	2860417
chr6	2861421	2864312
chr6	2875134	2876295
chr6	2988821	2990666
chr6	3023664	3024779
chr6	3026584	3027469
chr6	3068419	3069178
chr6	3069273	3070060
chr6	3118270	3119516
chr6	3187011	3188188
chr6	3208408	3210660
chr6	26020585	26023675
chr6	26025380	26031361
chr6	26031415	26032338
chr6	26032414	26035696
chr6	26043198	26046638
chr6	26053478	26058367
chr6	26087492	26088837
chr6	26104068	26105288
chr6	26120612	26124223
chr6	26124349	26127614
chr6	26155341	26158168
chr6	26158330	26161128
chr6	26169797	26174425
chr6	26183835	26186119
chr6	26186637	26191078
chr6	26194359	26200995
chr6	26203083	26207421
chr6	26215356	26216959
chr6	26217054	26218809
chr6	26222679	26225275
chr6	26232735	26236534
chr6	26239912	26241851
chr6	26249232	26251762
chr6	26269710	26273028
chr6	26273200	26275359
chr6	26283620	26286796
chr6	26321892	26322669
chr6	26364140	26366370
chr6	26382515	26384285
chr6	26401778	26403060
chr6	26439650	26441847
chr6	26457628	26459023
chr6	26472750	26475905
chr6	26520460	26521064
chr6	26521469	26523294
chr6	26533251	26533938
chr6	26536481	26539634
chr6	26550402	26551128
chr6	26553822	26554358
chr6	26554424	26555244
chr6	26596670	26598186
chr6	27639067	27641115
chr6	27647502	27648786
chr6	27655027	27655986
chr6	27661550	27662517
chr6	27705914	27706741
chr6	27719992	27721193
chr6	27724836	27725615
chr6	27727545	27728795
chr6	27744409	27745614
chr6	27774381	27775794
chr6	27776180	27782327
chr6	27782689	27785496
chr6	27790301	27791786
chr6	27792079	27793614
chr6	27796568	27799102
chr6	27799455	27800165
chr6	27801756	27808232
chr6	27830115	27837856
chr6	27838011	27842536
chr6	27857203	27858531
chr6	27858739	27860978
chr6	27861105	27864478
chr6	27870332	27871037
chr6	28047483	28049842
chr6	28072083	28073461
chr6	28103223	28105957
chr6	28192474	28193830
chr6	28234251	28235096
chr6	28302861	28305284
chr6	28366670	28368310
chr6	28863026	28865548
chr6	28889812	28892337
chr6	28907817	28909372
chr6	29617346	29617866
chr6	29690288	29691939
chr6	29719680	29720970
chr6	29854640	29856166
chr6	29893919	29894863
chr6	29908931	29911904
chr6	29932139	29934726
chr6	30028181	30030100
chr6	30033710	30035978
chr6	30179363	30181248
chr6	30181323	30182620
chr6	30226830	30227973
chr6	30293672	30295829
chr6	30456737	30458001
chr6	30475423	30478358
chr6	30483532	30484685
chr6	30495732	30497220
chr6	30497354	30498194
chr6	30523224	30526067
chr6	30538506	30540256
chr6	30582877	30586675
chr6	30614904	30616258
chr6	30640160	30640889
chr6	30647356	30648078
chr6	30648976	30652426
chr6	30652532	30659151
chr6	30683440	30685160
chr6	30685391	30687956
chr6	30688085	30689147
chr6	30689362	30689977
chr6	30703019	30706120
chr6	30709316	30710479
chr6	30710582	30712571
chr6	30761131	30762486
chr6	30845110	30846071
chr6	30850776	30852039
chr6	30875353	30875793
chr6	30875958	30876659
chr6	30882036	30883007
chr6	31125178	31125953
chr6	31126216	31128253
chr6	31130922	31132182
chr6	31153191	31154885
chr6	31164616	31166985
chr6	31169685	31172982
chr6	31239193	31241307
chr6	31324278	31326306
chr6	31367419	31368441
chr6	31368515	31369210
chr6	31430082	31432382
chr6	31461501	31464163
chr6	31508010	31510903
chr6	31515356	31516294
chr6	31523710	31524790
chr6	31525219	31529308
chr6	31535003	31536468
chr6	31538910	31545722
chr6	31546964	31550880
chr6	31553301	31555519
chr6	31555583	31556597
chr6	31560038	31561588
chr6	31582390	31585101
chr6	31587265	31588292
chr6	31588487	31589767
chr6	31619099	31621719
chr6	31626959	31629221
chr6	31631595	31634762
chr6	31669848	31671707
chr6	31701930	31707543
chr6	31707797	31709086
chr6	31762342	31764342
chr6	31773869	31775197
chr6	31793703	31795737
chr6	31798554	31799098
chr6	31801702	31805223
chr6	31830925	31831811
chr6	31865526	31866219
chr6	31926009	31927931
chr6	31938896	31941062
chr6	32095168	32096045
chr6	32097336	32098063
chr6	32143162	32143810
chr6	32144661	32147247
chr6	32156288	32157738
chr6	32157953	32161672
chr6	32162335	32163407
chr6	32163706	32164848
chr6	32404051	32408965
chr6	32440467	32442607
chr6	32497134	32498769
chr6	32555259	32558802
chr6	32569840	32571375
chr6	32571531	32576917
chr6	32577034	32579852
chr6	32588977	32592454
chr6	32603825	32607060
chr6	32632583	32634473
chr6	32634538	32636932
chr6	32781990	32784958
chr6	32805400	32806921
chr6	32810191	32814148
chr6	32819136	32824289
chr6	32834692	32835846
chr6	32861483	32863179
chr6	32907562	32911517
chr6	32911607	32914126
chr6	32919699	32921906
chr6	32934470	32939789
chr6	32939985	32941831
chr6	32976102	32978101
chr6	32986223	32987970
chr6	32995510	32999696
chr6	33029623	33030522
chr6	33038504	33044736
chr6	33044928	33045951
chr6	33080222	33083067
chr6	33167236	33169727
chr6	33172478	33173591
chr6	33175553	33176504
chr6	33217250	33218107
chr6	33238792	33241334
chr6	33244266	33246228
chr6	33256917	33258265
chr6	33266429	33268148
chr6	33280744	33283326
chr6	33285470	33286172
chr6	33289497	33292150
chr6	33311331	33311854
chr6	33358610	33359228
chr6	33359565	33361171
chr6	33377060	33378146
chr6	33383779	33385964
chr6	33386118	33386929
chr6	33392741	33393663
chr6	33421344	33422255
chr6	33537756	33540221
chr6	33544767	33548054
chr6	33589148	33590225
chr6	33664444	33665111
chr6	33678791	33680215
chr6	33755474	33757019
chr6	33872512	33873234
chr6	34150188	34151374
chr6	34191419	34192750
chr6	34203375	34204620
chr6	34205232	34207122
chr6	34215938	34216918
chr6	34255993	34257882
chr6	34262571	34264120
chr6	34264203	34264722
chr6	34282491	34286434
chr6	34286520	34287661
chr6	34299624	34301630
chr6	34358420	34361313
chr6	34392637	34394246
chr6	34605861	34608358
chr6	34618668	34619503
chr6	34621144	34627274
chr6	34627619	34629758
chr6	34629958	34633919
chr6	34638678	34644200
chr6	34648082	34649903
chr6	34662845	34664574
chr6	34664720	34665424
chr6	34724312	34725999
chr6	34759015	34760820
chr6	34778316	34780165
chr6	34855064	34856566
chr6	35226648	35228691
chr6	35265521	35268403
chr6	35269834	35271713
chr6	35278835	35280115
chr6	35310320	35311423
chr6	35335468	35337095
chr6	35337193	35339432
chr6	35435571	35436015
chr6	35436161	35437560
chr6	35635280	35637997
chr6	35654685	35656650
chr6	35685892	35688849
chr6	35695108	35695910
chr6	35695970	35696516
chr6	35699225	35700797
chr6	35888564	35889568
chr6	35995440	35996851
chr6	36082211	36083011
chr6	36083182	36083609
chr6	36088092	36088977
chr6	36332321	36333682
chr6	36390634	36391167
chr6	36391271	36391757
chr6	36408786	36412417
chr6	36513614	36515268
chr6	36561006	36563733
chr6	36618897	36619825
chr6	36629936	36633548
chr6	36633607	36636126
chr6	36643307	36648186
chr6	36648363	36650819
chr6	36650883	36651780
chr6	36720023	36721985
chr6	36722063	36725876
chr6	36841239	36843409
chr6	36853007	36854461
chr6	36952351	36954816
chr6	36971989	36976715
chr6	37122672	37124670
chr6	37128316	37129869
chr6	37137011	37137581
chr6	37225511	37228984
chr6	37400254	37402540
chr6	37459557	37461177
chr6	37466466	37468085
chr6	37483444	37485323
chr6	37514777	37516361
chr6	37516414	37518459
chr6	37518516	37531060
chr6	37531165	37534228
chr6	37785986	37787475
chr6	37787987	37789251
chr6	38273408	38276793
chr6	38283360	38284395
chr6	38284478	38285650
chr6	38287279	38289474
chr6	38322315	38323811
chr6	38606865	38608197
chr6	38656353	38657195
chr6	38669995	38670968
chr6	41038766	41043633
chr6	41300369	41302868
chr6	41456192	41457063
chr6	41499020	41499610
chr6	41499751	41500764
chr6	41512976	41513996
chr6	41671778	41676569
chr6	41680440	41683205
chr6	41683478	41685767
chr6	41687020	41693726
chr6	41696496	41703363
chr6	41753956	41755287
chr6	41755404	41755959
chr6	41863084	41864624
chr6	41888050	41889953
chr6	41908428	41909437
chr6	41989236	41991153
chr6	41992444	41994489
chr6	42018233	42019231
chr6	42184957	42186001
chr6	42203754	42204612
chr6	42236810	42237431
chr6	42333939	42337886
chr6	42357325	42358934
chr6	42396173	42397054
chr6	42420021	42420874
chr6	42472343	42472816
chr6	42473737	42475220
chr6	42488738	42489428
chr6	42531617	42533710
chr6	42712810	42713927
chr6	42714051	42715828
chr6	42738292	42739104
chr6	42741108	42746605
chr6	42748358	42753313
chr6	42846792	42848897
chr6	42857621	42859233
chr6	42895988	42897916
chr6	42897982	42899497
chr6	42952300	42952669
chr6	42988815	42989923
chr6	43020312	43022288
chr6	43027205	43027974
chr6	43138248	43142440
chr6	43142698	43143468
chr6	43191319	43192937
chr6	43193039	43193857
chr6	43196511	43197199
chr6	43305232	43306086
chr6	43306184	43307013
chr6	43332959	43337325
chr6	43337488	43338899
chr6	43343869	43344575
chr6	43344647	43346090
chr6	43348988	43351538
chr6	43351666	43354963
chr6	43358863	43361824
chr6	43395267	43397069
chr6	43483671	43485773
chr6	43542564	43543732
chr6	43543901	43545587
chr6	43596093	43596914
chr6	43597136	43598581
chr6	43603045	43604710
chr6	43635417	43636844
chr6	43654916	43655659
chr6	43681710	43682825
chr6	43692384	43693520
chr6	43701013	43702877
chr6	43737407	43737831
chr6	43738104	43740861
chr6	44039915	44041142
chr6	44041329	44043736
chr6	44185815	44187497
chr6	44205190	44205851
chr6	44214135	44216404
chr6	44223515	44234637
chr6	44355247	44355848
chr18	9101507	9102540
chr18	9102666	9105508
chr18	9113643	9114285
chr18	9115968	9119770
chr18	9135673	9136600
chr18	9136704	9137218
chr18	9137291	9144731
chr18	9147159	9148348
chr18	9184492	9186106
chr18	12308825	12310317
chr18	12314998	12316414
chr18	12375867	12377250
chr18	12701872	12703865
chr18	12837487	12838975
chr18	12839126	12841485
chr18	12843668	12845608
chr18	12878944	12880846
chr18	12882515	12884278
chr18	12884389	12885606
chr18	12946845	12947724
chr18	12948010	12949013
chr18	12990235	12993049
chr18	12997774	12999928
chr18	13000153	13001247
chr18	20713699	20714289
chr18	20804817	20806171
chr18	20806353	20810054
chr18	20810315	20812655
chr18	20817079	20819516
chr18	20819588	20822144
chr18	20822360	20822960
chr18	20839146	20840640
chr18	21030870	21034467
chr18	21058331	21060744
chr18	21067579	21068971
chr18	21082604	21083349
chr18	21083490	21085176
chr18	21165063	21166942
chr18	43753430	43753930
chr18	43753986	43755014
chr18	43755187	43755584
chr18	43772881	43773456
chr18	46280577	46283672
chr18	46310331	46313116
chr18	46326124	46329650
chr18	46337822	46341498
chr18	46346808	46348068
chr18	46358366	46361799
chr18	46394934	46396365
chr18	46450611	46452209
chr18	46457674	46462833
chr18	46466351	46467900
chr18	46473756	46477001
chr18	46478701	46479557
chr18	46687528	46688131
chr18	46688223	46689669
chr18	47012480	47014145
chr18	47016116	47018874
chr18	47806184	47808698
chr18	47812950	47814995
chr18	47833367	47834131
chr18	47837018	47841951
chr18	47842050	47843482
chr18	47846294	47848309
chr18	47882222	47883736
chr18	56200016	56210627
chr18	56218631	56219337
chr18	56219429	56221005
chr18	56225702	56227281
chr18	56228769	56233064
chr18	56282137	56283804
chr18	56300506	56302550
chr18	56316559	56318574
chr18	56319351	56323300
chr18	56324234	56326604
chr18	56326662	56328430
chr18	56337041	56338552
chr18	56338680	56340425
chr18	56354186	56356132
chr13	24324786	24328108
chr13	24344987	24346513
chr13	24350134	24353360
chr13	24366997	24370237
chr13	24373222	24375236
chr13	24380618	24383950
chr13	24384328	24386797
chr13	25860287	25861656
chr13	25875213	25876993
chr13	27705684	27707390
chr13	27721881	27722684
chr13	27743566	27745568
chr13	27746144	27747109
chr13	28711286	28715011
chr13	30944574	30947040
chr13	30947547	30948157
chr13	30968726	30969745
chr13	31019359	31020842
chr13	31036963	31039027
chr13	31039554	31041624
chr13	41535012	41536365
chr13	41554902	41560890
chr13	41566673	41571393
chr13	41576425	41583528
chr13	41588709	41590939
chr13	41591120	41593515
chr13	41633256	41636945
chr13	41837034	41837945
chr13	41884862	41886507
chr13	42534235	42536082
chr13	42845103	42846070
chr13	42846274	42851199
chr13	42902828	42904061
chr13	42908394	42908986
chr13	42942437	42943810
chr13	42950390	42956152
chr13	42967975	42971306
chr13	42978830	42982509
chr13	42985311	42988887
chr13	45693705	45696059
chr13	45913872	45915358
chr13	45915579	45916463
chr13	45990637	45992555
chr13	46038939	46039900
chr13	46625688	46627589
chr13	46645029	46647369
chr13	46739824	46743961
chr13	46744052	46750705
chr13	46750788	46758704
chr13	50017362	50018211
chr13	50018400	50020100
chr13	50069015	50071007
chr13	113840831	113841523
chr13	113861972	113863814
chr13	113863924	113864571
chr13	113950833	113951380
chr13	113951485	113952636
chr13	114144334	114146249
chr13	114239577	114240243
chr13	114829581	114834679
chr13	114893785	114897867
chr13	115000441	115001516
chr13	115044758	115047381
chr13	115047432	115048630
chr13	115058864	115059660
chr13	115061000	115063272
chr13	115078213	115081011
chr13	115099640	115099979
chr12	497226	499254
chr12	510818	511391
chr12	739122	740767
chr12	751061	753798
chr12	775631	779271
chr12	780922	785208
chr12	785568	787144
chr12	787550	788992
chr12	790855	792389
chr12	794199	795196
chr12	828096	830025
chr12	831514	832559
chr12	852058	853978
chr12	857886	861612
chr12	861731	863940
chr12	904042	905343
chr12	1057982	1059501
chr12	1189460	1190924
chr12	1207321	1208434
chr12	1531288	1533157
chr12	1641709	1643561
chr12	1663182	1664719
chr12	1713876	1715962
chr12	1800296	1801108
chr12	2445601	2446442
chr12	2913044	2914069
chr12	2920934	2921655
chr12	2921753	2922906
chr12	2985152	2987991
chr12	2999354	2999861
chr12	3837593	3838238
chr12	3860976	3863496
chr12	3935950	3937555
chr12	3981234	3983057
chr12	4225025	4229089
chr12	4244948	4246939
chr12	4252121	4252703
chr12	4254787	4257162
chr12	4257348	4258599
chr12	4260562	4264492
chr12	4324060	4326206
chr12	4370418	4372121
chr12	4378636	4379715
chr12	4379879	4386211
chr12	4430371	4431575
chr12	4647170	4649760
chr12	4675215	4676127
chr12	4757514	4759416
chr12	6431575	6433371
chr12	6444391	6447126
chr12	6449416	6451834
chr12	6534662	6538251
chr12	6541342	6543924
chr12	6550698	6557714
chr12	6559304	6563004
chr12	6569092	6573759
chr12	6577873	6580642
chr12	6601627	6603059
chr12	6603175	6604441
chr12	6641089	6645973
chr12	6676311	6678015
chr12	6714240	6715897
chr12	6722254	6722771
chr12	6739949	6742649
chr12	6772489	6772928
chr12	6797172	6799611
chr12	6832527	6833094
chr12	6833177	6834316
chr12	6854299	6855772
chr12	6861265	6863243
chr12	6872940	6873581
chr12	6958804	6961161
chr12	6961227	6962010
chr12	6976258	6976577
chr12	6976632	6978599
chr12	6999628	7000318
chr12	7000500	7001195
chr12	7036028	7037154
chr12	7037662	7038379
chr12	7045940	7047880
chr12	7052046	7056521
chr12	7058120	7059085
chr12	7059196	7071876
chr12	7073790	7074395
chr12	7079038	7079961
chr12	7080016	7081339
chr12	7125351	7126325
chr12	7260477	7262464
chr12	8086140	8088835
chr12	8111750	8114271
chr12	8122661	8124655
chr12	8178663	8180126
chr12	8185376	8186110
chr12	8233720	8235844
chr12	8240100	8242084
chr12	8761902	8764709
chr12	8781094	8783136
chr12	8796510	8798373
chr12	9860166	9860907
chr12	9865114	9865733
chr12	9870827	9871924
chr12	9872459	9873212
chr12	9873272	9880847
chr12	9881063	9886650
chr12	9889087	9890576
chr12	9893925	9894433
chr12	48207062	48208675
chr12	48498194	48502140
chr12	48513002	48514244
chr12	48550426	48552197
chr12	48591330	48592005
chr12	48592093	48592902
chr12	49074955	49076059
chr12	49109408	49111761
chr12	49244890	49247106
chr12	49317985	49319966
chr12	49411277	49413161
chr12	49452975	49455523
chr12	49462875	49463856
chr12	49463927	49464483
chr12	49503521	49504695
chr12	49523521	49527443
chr12	49582132	49582927
chr12	49657935	49658715
chr12	49658788	49659766
chr12	49715558	49716809
chr12	49716981	49717872
chr12	49760000	49764703
chr12	49822062	49823879
chr12	49844815	49846548
chr12	49960795	49962764
chr12	50016046	50017070
chr12	50055085	50059986
chr12	50064160	50068473
chr12	50082388	50084080
chr12	50091535	50094068
chr12	50095190	50101213
chr12	50135261	50136549
chr12	50147954	50148632
chr12	50214476	50215591
chr12	50236012	50237300
chr12	50418498	50419310
chr12	50419445	50419836
chr12	50478233	50479338
chr12	50503401	50505401
chr12	50505941	50507063
chr12	50560116	50561224
chr12	50580271	50581023
chr12	50604218	50604928
chr12	50613406	50618549
chr12	50640108	50640944
chr12	50641061	50641390
chr12	50647847	50648789
chr12	50677409	50678226
chr12	50794672	50795957
chr12	50898807	50901225
chr12	50907955	50909067
chr12	50910912	50913077
chr12	50913176	50915608
chr12	50925057	50928240
chr12	50931087	50932368
chr12	50973616	50974736
chr12	50990900	50992435
chr12	51053014	51057108
chr12	51057532	51059548
chr12	51156939	51157781
chr12	51157837	51159624
chr12	51419389	51420132
chr12	51441335	51443484
chr12	51565448	51567349
chr12	51580030	51583387
chr12	51632556	51633887
chr12	51714482	51715271
chr12	51716231	51718481
chr12	51720249	51721566
chr12	51762304	51763934
chr12	51784211	51786248
chr12	51786351	51789863
chr12	52444265	52445003
chr12	52462998	52464906
chr12	52510606	52514138
chr12	52515919	52516553
chr12	52637298	52638723
chr12	53399212	53399889
chr12	53400166	53400755
chr12	53473263	53473735
chr12	53573466	53575559
chr12	53593526	53596996
chr12	53598695	53601611
chr12	53601911	53603895
chr12	53614977	53615612
chr12	53661491	53662994
chr12	53688897	53690090
chr12	53714343	53715857
chr12	53717590	53719518
chr12	53764023	53765734
chr12	53772224	53773451
chr12	53773876	53774478
chr12	53774550	53775855
chr12	53835433	53836400
chr12	53846084	53846945
chr12	53893465	53894483
chr12	53894653	53895920
chr12	54011795	54012911
chr12	54019359	54021151
chr12	54068763	54069946
chr12	54411762	54412945
chr12	54446410	54448147
chr12	54671266	54675736
chr12	54718878	54719778
chr12	54751910	54753075
chr12	54753138	54754080
chr12	54778177	54779536
chr12	54867123	54867841
chr12	54891435	54892539
chr12	56109422	56112670
chr12	56122534	56124493
chr12	56210132	56211544
chr12	56223448	56224724
chr12	56319956	56324659
chr12	56324720	56325831
chr12	56339286	56340803
chr12	56360568	56362305
chr12	56364987	56366354
chr12	56366412	56367433
chr12	56367801	56369068
chr12	56435567	56436764
chr12	56498302	56499841
chr12	56509306	56511382
chr12	56512178	56513143
chr12	56520256	56521694
chr12	56521967	56522718
chr12	56522775	56524000
chr12	56545152	56547205
chr12	56550898	56551878
chr12	56552063	56554913
chr12	56582011	56582936
chr12	56583036	56583317
chr12	56583509	56584723
chr12	56614742	56616657
chr12	56617296	56617952
chr12	56618107	56618725
chr12	56692778	56694209
chr12	56694293	56695009
chr12	56708538	56710579
chr12	56726363	56728948
chr12	56730147	56731176
chr12	56731728	56733449
chr12	56752251	56753912
chr12	56754134	56755136
chr12	56768525	56770361
chr12	56842302	56843816
chr12	56861705	56864031
chr12	57022220	57024071
chr12	57025271	57027180
chr12	57027731	57030731
chr12	57038632	57039857
chr12	57040022	57040586
chr12	57051057	57052233
chr12	57077275	57077601
chr12	57077670	57078169
chr12	57079592	57082137
chr12	57082244	57084008
chr12	57117038	57120038
chr12	57143554	57144247
chr12	57144883	57146373
chr12	57457185	57459245
chr12	57471380	57472590
chr12	57472845	57473835
chr12	57479438	57482520
chr12	57487121	57487889
chr12	57487991	57489157
chr12	57503323	57506364
chr12	57623447	57625082
chr12	57823070	57824569
chr12	57824716	57825605
chr12	57852380	57853117
chr12	57869301	57874686
chr12	57881791	57882812
chr12	57913048	57914374
chr12	57914608	57916779
chr12	57916921	57918097
chr12	57939922	57941014
chr12	58087878	58088835
chr12	58137644	58139679
chr12	58144843	58146127
chr12	58165157	58166908
chr12	104318002	104320525
chr12	104320683	104323869
chr12	104324129	104326955
chr12	104349986	104351626
chr12	104358305	104361156
chr12	108706474	108708457
chr12	108708889	108711407
chr12	108711824	108715102
chr12	108726747	108729620
chr12	108729678	108731098
chr12	108909054	108910031
chr12	108933644	108936363
chr12	108953416	108956211
chr12	108956373	108967255
chr12	109006672	109008774
chr12	109008831	109012605
chr12	109021959	109023430
chr12	109025230	109032613
chr12	109056804	109061643
chr12	109082883	109086704
chr12	109087296	109088555
chr12	109123087	109126393
chr12	109218240	109221120
chr12	109224505	109226899
chr12	109231535	109233856
chr12	109244524	109245896
chr12	109247084	109248895
chr12	109248981	109251381
chr12	109251518	109252491
chr12	109490362	109492552
chr12	109530249	109531708
chr12	109535103	109535846
chr12	109914327	109915869
chr12	110010307	110011500
chr12	110011645	110012413
chr12	110325793	110327149
chr12	110337444	110339099
chr12	110432107	110434164
chr12	110434248	110434670
chr12	110436287	110438554
chr12	110440280	110443713
chr12	110447935	110451087
chr12	110485659	110488254
chr12	110516656	110518279
chr12	110538447	110539320
chr12	110562203	110562804
chr12	110603169	110604328
chr12	110719031	110722810
chr12	110751291	110752642
chr12	110840694	110842268
chr12	110887075	110888638
chr12	110893632	110896273
chr12	110906155	110907951
chr12	110938832	110940650
chr12	110968089	110971045
chr12	110980143	110982361
chr12	110999939	111000853
chr12	111014247	111021236
chr12	111027956	111030121
chr12	111043006	111044726
chr12	111056805	111058232
chr12	111098063	111100694
chr12	111104196	111111200
chr12	111113844	111117358
chr12	111122737	111126883
chr12	111127008	111128472
chr12	111213637	111215456
chr12	111343884	111345699
chr12	111350297	111352358
chr12	111837584	111838398
chr12	111840613	111843613
chr12	111843686	111846715
chr12	111846770	111849070
chr12	111849495	111850626
chr12	111865624	111871067
chr12	111871142	111874532
chr12	111875387	111876815
chr12	111879872	111882863
chr12	111882997	111884100
chr12	112035042	112038515
chr12	112122792	112124949
chr12	112195244	112196363
chr12	112199055	112200239
chr12	112203372	112203782
chr12	112211050	112214347
chr12	112278723	112281241
chr12	112449826	112450995
chr12	112451140	112453640
chr12	112533359	112533981
chr12	112534072	112535154
chr12	112544804	112547205
chr12	112563348	112565557
chr12	112566617	112570170
chr12	112620252	112622112
chr12	112740161	112741925
chr12	112818935	112820136
chr12	112846482	112847661
chr12	112856038	112857827
chr12	113343952	113346945
chr12	113377244	113378231
chr12	113414773	113419120
chr12	113512541	113514129
chr12	113523516	113525956
chr12	113527455	113527969
chr12	113622070	113624219
chr12	113645263	113647855
chr12	113659286	113662345
chr12	113666311	113669957
chr12	113670211	113671675
chr12	118604251	118604898
chr12	118620468	118622119
chr12	118674983	118677401
chr12	118738739	118739509
chr12	118744177	118746587
chr12	118749421	118752609
chr12	118766708	118767225
chr12	118767351	118769281
chr12	118794369	118797725
chr12	120103398	120105531
chr12	120105680	120107050
chr12	120119385	120121198
chr12	120314552	120315266
chr12	120451285	120451769
chr12	120553311	120554255
chr12	120554647	120560699
chr12	120560875	120562526
chr12	120568925	120571965
chr12	120604466	120606289
chr12	120631510	120633517
chr12	120636759	120638915
chr12	120639052	120640247
chr12	120729642	120731444
chr12	120754778	120755393
chr12	120883377	120884932
chr12	120905915	120908442
chr12	120933934	120934678
chr12	120966101	120967981
chr12	120971810	120973319
chr12	120975677	120976894
chr12	121106794	121108660
chr12	121115048	121117377
chr12	121121994	121124682
chr12	121124951	121126441
chr12	121235083	121239853
chr12	121271011	121274020
chr12	121285205	121287026
chr12	121323222	121323694
chr12	121323798	121324932
chr12	121340365	121341981
chr12	121453625	121454299
chr12	121476311	121477386
chr12	121497618	121498628
chr12	121566444	121567999
chr12	121581808	121582779
chr12	121664526	121665896
chr12	121695169	121696433
chr12	121733136	121734420
chr12	121734710	121735699
chr12	121789402	121791001
chr12	121829349	121830510
chr12	121837148	121837734
chr12	121837828	121839554
chr12	121862181	121864611
chr12	121903714	121904565
chr12	121957821	121959050
chr12	121960578	121962692
chr12	121971013	121972009
chr12	121972154	121976787
chr12	122028215	122029415
chr12	122064358	122066990
chr12	122074815	122076159
chr12	122096476	122097512
chr12	122101511	122103167
chr12	122218317	122221406
chr12	122224246	122229093
chr12	122229207	122231635
chr12	122232384	122232979
chr12	122237666	122243082
chr12	122243165	122243628
chr12	122326651	122327520
chr12	122429382	122430340
chr12	122709904	122710618
chr12	122750209	122751737
chr12	122884244	122885577
chr12	122895949	122898987
chr12	122904861	122907042
chr12	122983967	122985556
chr12	122985607	122987238
chr12	123009929	123010372
chr12	123010598	123011606
chr12	123011716	123013741
chr12	123013813	123015491
chr12	123029220	123029997
chr12	123030126	123030534
chr12	123030636	123031111
chr12	123131601	123132501
chr12	123205541	123206204
chr12	123209327	123211196
chr12	123237290	123238369
chr12	123355800	123356955
chr12	123371461	123374054
chr12	123385476	123386937
chr12	123410915	123411873
chr12	123411945	123412329
chr12	123419463	123420825
chr12	123458662	123461060
chr12	123464150	123466444
chr12	123716248	123717731
chr12	123717873	123719101
chr12	123721477	123723161
chr12	123754240	123755572
chr12	123848026	123849373
chr12	123849488	123851180
chr12	123867845	123868378
chr12	123868663	123869480
chr12	123871856	123873333
chr12	123910941	123913694
chr12	123915304	123921886
chr12	123926126	123927035
chr12	123932887	123933411
chr12	123942283	123944873
chr12	124067773	124070366
chr12	124085509	124087727
chr12	124117745	124118191
chr12	124118363	124119460
chr12	124139584	124140158
chr12	124165620	124167195
chr12	124172104	124172566
chr12	124196946	124200327
chr12	124490219	124491611
chr12	124875129	124876027
chr12	124876083	124877058
chr12	124936870	124939529
chr12	124940918	124941408
chr12	124941561	124942609
chr12	124949651	124951592
chr12	124961886	124963556
chr12	124964592	124965381
chr12	124977054	124979800
chr12	125034760	125037605
chr12	125050135	125052078
chr12	125052277	125053630
chr12	125197593	125198417
chr12	125198481	125199187
chr12	125257299	125261272
chr12	125263631	125265294
chr12	125278883	125281679
chr12	125346050	125348448
chr12	125348614	125349042
chr12	125369158	125370297
chr12	125385412	125385996
chr12	125386053	125387261
chr12	125398395	125407049
chr12	132257355	132259895
chr12	132413093	132413628
chr12	132413759	132414904
chr12	132434510	132435301
chr12	132549793	132551570
chr12	132554515	132557287
chr12	132568800	132569167
chr12	132569386	132570216
chr12	133045750	133046256
chr12	133068839	133069325
chr12	133069405	133070456
chr12	133262999	133263961
chr12	133264094	133264821
chr12	133286131	133287313
chr12	133287428	133288472
chr12	133336834	133338354
chr12	133338711	133339490
chr12	133344243	133349994
chr12	133396159	133397511
chr12	133404491	133405857
chr12	133464321	133465095
chr12	9799400	9804978
chr20	270185	271707
chr20	277329	279652
chr20	304880	306002
chr20	306127	307634
chr20	307863	308623
chr20	327486	329391
chr20	388683	390597
chr20	413440	414768
chr20	523461	524921
chr20	813801	815455
chr20	826396	828451
chr20	1306001	1307235
chr20	1356036	1359268
chr20	1372540	1373679
chr20	1702548	1702940
chr20	1878049	1878879
chr20	2081794	2084407
chr20	2450299	2451473
chr20	2451547	2452109
chr20	2488750	2490212
chr20	2632021	2633128
chr20	2633185	2634328
chr20	2644316	2645499
chr20	2820803	2821411
chr20	2853018	2854984
chr20	2963797	2965529
chr20	3025892	3027825
chr20	3137191	3139097
chr20	3139249	3141121
chr20	3183827	3185414
chr20	3189278	3191399
chr20	3400526	3401495
chr20	3748640	3749318
chr20	3775829	3776955
chr20	3800415	3802227
chr20	3826852	3828521
chr20	3868928	3869790
chr20	3869877	3872818
chr20	3886642	3887215
chr20	3887274	3889083
chr20	4018899	4019620
chr20	4953216	4955084
chr20	5058704	5059149
chr20	5092915	5094590
chr20	5098881	5100696
chr20	30304580	30305288
chr20	30309769	30311382
chr20	30326343	30328800
chr20	30467966	30468258
chr20	30650126	30651790
chr20	30651995	30654698
chr20	30697120	30698918
chr20	30720439	30721115
chr20	30792285	30795598
chr20	30795701	30796663
chr20	30864894	30866714
chr20	30871340	30875647
chr20	30920155	30923051
chr20	30941989	30946407
chr20	30946704	30948120
chr20	31123019	31124198
chr20	31260013	31261950
chr20	31558376	31560952
chr20	31988791	31989741
chr20	32077098	32077740
chr20	32141787	32143764
chr20	32251568	32252231
chr20	32271884	32274219
chr20	32319298	32319825
chr20	32319987	32322303
chr20	32360673	32363274
chr20	32365443	32368263
chr20	32399166	32400876
chr20	32469582	32472742
chr20	32579887	32581007
chr20	32581127	32583813
chr20	32609723	32611179
chr20	32698658	32700067
chr20	32890116	32891166
chr20	32925689	32926936
chr20	32951028	32952188
chr20	32990753	32992282
chr20	32992338	32993963
chr20	33002090	33004177
chr20	33102274	33105369
chr20	33263829	33264966
chr20	33297064	33297649
chr20	33307688	33309003
chr20	33334793	33336003
chr20	33341517	33343254
chr20	33343569	33344470
chr20	33412127	33413451
chr20	33542896	33543649
chr20	33642403	33644495
chr20	33656778	33658896
chr20	33679190	33680635
chr20	33734326	33735654
chr20	33864315	33865932
chr20	33871390	33873144
chr20	34042273	34043763
chr20	34078138	34079537
chr20	34129846	34130187
chr20	34204523	34206145
chr20	34251717	34253315
chr20	34286575	34288263
chr20	34329008	34332638
chr20	34355315	34357686
chr20	34359857	34361923
chr20	34540410	34542401
chr20	34542546	34543462
chr20	34638270	34639425
chr20	34823979	34825074
chr20	35089174	35089568
chr20	35090184	35092109
chr20	35093563	35097008
chr20	35098259	35098928
chr20	35100927	35101940
chr20	35111784	35113014
chr20	35200754	35201830
chr20	35201982	35204284
chr20	35221483	35225367
chr20	35228278	35229555
chr20	35232698	35235594
chr20	35385306	35387057
chr20	35401431	35402859
chr20	35455735	35456920
chr20	35463398	35464406
chr20	35464909	35465927
chr20	35469714	35470833
chr20	35471043	35475271
chr20	35476682	35477455
chr20	35578189	35580016
chr20	35671004	35673388
chr20	35723353	35725356
chr20	35806269	35809010
chr20	35898291	35900068
chr20	35904914	35906175
chr20	35917395	35921480
chr20	35922090	35923821
chr20	35926196	35927364
chr20	35936228	35938040
chr20	35942530	35945878
chr20	35963847	35964981
chr20	35973047	35979802
chr20	35992814	35996490
chr20	35999127	36001347
chr20	36005204	36006308
chr20	36155770	36157078
chr20	36431587	36432492
chr20	36432556	36434303
chr20	36548762	36551382
chr20	36619161	36620398
chr20	36660856	36663225
chr20	36719551	36724662
chr20	37062656	37064005
chr20	37075321	37076852
chr20	37101342	37102245
chr20	37433024	37438572
chr20	37438666	37439782
chr20	37461595	37463313
chr20	37469730	37471307
chr20	37471438	37474083
chr20	37486865	37487929
chr20	37490502	37493635
chr20	37498874	37500199
chr20	37500382	37504240
chr20	37504292	37505709
chr20	37519310	37522608
chr20	37554948	37556183
chr20	37589740	37590829
chr20	37590917	37591966
chr20	37615196	37617262
chr20	39608724	39610153
chr20	39610462	39611446
chr20	39619253	39621297
chr20	39631521	39632857
chr20	39639509	39642107
chr20	39657413	39659847
chr20	39765271	39768093
chr20	39784837	39785811
chr20	39786016	39787071
chr20	39934939	39935455
chr20	42143051	42143497
chr20	42218812	42219840
chr20	42285376	42287016
chr20	42309369	42312188
chr20	42337992	42340447
chr20	42378627	42380015
chr20	42380075	42382025
chr20	42570245	42572510
chr20	42837958	42839478
chr20	43104445	43105290
chr20	43117809	43119591
chr20	43149675	43150797
chr20	43210700	43213024
chr20	43269313	43277815
chr20	43278869	43280344
chr20	43280440	43281370
chr20	43513645	43514211
chr20	43514287	43515923
chr20	43587611	43589434
chr20	43594503	43601510
chr20	43606254	43608677
chr20	43618831	43619710
chr20	43991699	43992209
chr20	44044170	44045475
chr20	44420411	44421916
chr20	44441236	44442428
chr20	44470992	44471785
chr20	44486185	44487080
chr20	44509864	44510449
chr20	44519200	44520554
chr20	44562282	44563851
chr20	44563943	44564646
chr20	44599078	44601625
chr20	44717167	44718727
chr20	44736520	44737115
chr20	44737216	44737804
chr20	44746227	44750556
chr20	44977991	44980591
chr20	44987969	44988810
chr20	44991725	44993114
chr20	45029534	45032002
chr20	45179536	45182462
chr20	45316707	45318309
chr20	45886842	45889267
chr20	45890042	45892943
chr20	45902385	45904149
chr20	45978086	45987595
chr20	45987994	45989930
chr20	46038656	46046266
chr20	46062247	46064960
chr20	46065925	46069337
chr20	46081275	46083210
chr20	46095833	46099040
chr20	46101304	46103964
chr20	46114461	46119366
chr20	46119425	46120176
chr20	46120858	46121650
chr20	46121701	46124435
chr20	46125580	46128396
chr20	46129119	46132542
chr20	46136441	46138784
chr20	46203282	46204036
chr20	46204132	46205536
chr20	46630547	46633334
chr20	46968228	46969760
chr20	47332413	47334029
chr20	47334154	47334920
chr20	47337116	47340598
chr20	47354105	47358682
chr20	47367541	47368953
chr20	47376526	47379169
chr20	47389865	47391374
chr20	47397199	47403000
chr20	47403114	47407405
chr20	47434611	47437234
chr20	47439504	47444350
chr20	47444679	47445485
chr20	47447596	47449307
chr20	47462653	47464686
chr20	47477206	47478749
chr20	47489254	47489926
chr20	47537480	47539560
chr20	47662022	47664779
chr20	47781728	47785049
chr20	47795792	47797171
chr20	47803914	47804907
chr20	47835821	47836773
chr20	47883628	47884453
chr20	47892392	47898749
chr20	48247209	48248538
chr20	48284637	48287996
chr20	48290988	48294191
chr20	48294780	48296928
chr20	48314698	48317191
chr20	48321225	48323626
chr20	48329487	48330332
chr20	48402549	48403137
chr20	48428790	48431223
chr20	48482197	48485279
chr20	48509948	48511138
chr20	48530995	48533543
chr20	48551704	48552765
chr20	48552919	48554715
chr20	48726343	48731035
chr20	48732604	48733112
chr20	48762813	48764278
chr20	48769096	48770257
chr20	48770376	48770858
chr20	48901717	48903231
chr20	48954429	48956895
chr20	49126095	49126661
chr20	49126858	49138212
chr20	49144192	49145104
chr20	49145270	49146358
chr20	49156736	49159249
chr20	49186235	49188483
chr20	49407156	49407931
chr20	49411548	49412670
chr20	49414776	49417021
chr20	49420962	49422400
chr20	49426273	49428663
chr20	49433477	49436526
chr20	49437160	49439539
chr20	49453494	49455172
chr20	49459645	49462528
chr20	49531773	49532537
chr20	49546188	49546882
chr20	49546994	49547403
chr20	49547534	49548628
chr20	49574206	49576096
chr20	55925751	55927074
chr20	55964298	55966296
chr20	55966588	55966961
chr20	55967096	55968787
chr20	55971386	55976883
chr20	56007548	56008911
chr20	56055291	56059420
chr20	56884830	56885968
chr20	56964196	56965399
chr20	56977676	56978638
chr20	57555709	57556605
chr20	57556657	57557195
chr20	57578080	57584058
chr20	60717238	60718966
chr20	60757173	60759141
chr20	60876891	60877823
chr20	60878220	60879583
chr20	60914461	60915425
chr20	60960979	60963355
chr20	60982450	60982930
chr20	61281064	61283355
chr20	61283438	61284858
chr20	61425132	61425604
chr20	61425909	61428069
chr20	61436162	61437831
chr20	61556025	61557960
chr20	61568185	61569278
chr20	61569492	61570381
chr20	61583401	61584245
chr20	61584339	61586323
chr20	61640526	61644880
chr20	61846364	61847353
chr20	61904144	61905460
chr20	62168496	62169804
chr20	62184270	62184757
chr20	62256752	62258377
chr20	62258519	62260330
chr20	62266591	62267422
chr20	62272639	62273163
chr20	62289099	62290427
chr20	62330005	62331361
chr20	62337755	62339317
chr20	62339384	62340064
chr20	62353266	62353954
chr20	62357660	62363312
chr20	62367604	62369346
chr20	62371654	62372543
chr20	62482428	62483028
chr20	62484854	62486214
chr20	62494698	62496528
chr20	62496639	62497392
chr20	62526977	62528554
chr20	62586660	62587814
chr20	62588340	62589124
chr20	62600105	62601011
chr20	62608606	62612423
chr20	62612491	62612973
chr20	62641149	62643261
chr20	62644120	62645749
chr20	62665494	62670440
chr20	62673231	62674046
chr20	62707527	62711250
chr20	62886493	62887024
chr20	62887156	62888110
chr20	1099276	1100500
chr3	9404106	9405829
chr3	9437084	9439148
chr3	9439457	9442113
chr3	9773034	9774651
chr3	9790939	9792711
chr3	9833148	9835945
chr3	9850373	9851989
chr3	9931873	9933203
chr3	9974193	9975263
chr3	9975454	9976565
chr3	9992918	9994162
chr3	10027593	10030006
chr3	10067253	10069142
chr3	10156799	10157239
chr3	10157314	10158438
chr3	10183357	10184098
chr3	10233038	10237644
chr3	10238005	10238755
chr3	10239864	10241540
chr3	10289480	10289983
chr3	10290103	10291830
chr3	10361917	10362815
chr3	12601044	12603176
chr3	12688643	12689150
chr3	12689202	12691342
chr3	12703267	12706453
chr3	12881874	12883738
chr3	12926260	12928384
chr3	13035830	13037167
chr3	13040261	13041951
chr3	13044177	13045466
chr3	13049410	13064824
chr3	13086979	13089167
chr3	13110312	13112217
chr3	13113355	13113858
chr3	13372779	13375166
chr3	13454976	13463500
chr3	14444077	14445560
chr3	14464703	14465595
chr3	14467217	14468015
chr3	14471501	14475950
chr3	14727541	14733827
chr3	14759847	14760943
chr3	14988026	14990074
chr3	15000468	15002095
chr3	15091293	15093689
chr3	15096221	15097304
chr3	15105600	15106880
chr3	15139594	15141260
chr3	15313221	15314163
chr3	15332079	15334414
chr3	15351520	15352873
chr3	15386320	15387878
chr3	15397740	15398355
chr3	15401900	15404707
chr3	15424916	15428820
chr3	15468416	15469723
chr3	42622770	42624607
chr3	42632353	42633711
chr3	42641210	42643203
chr3	44071456	44073987
chr3	44082926	44087487
chr3	44087552	44089285
chr3	44089344	44090868
chr3	44098801	44102130
chr3	44480567	44482403
chr3	44551075	44553027
chr3	44802485	44804474
chr3	44902774	44903646
chr3	45016718	45017614
chr3	45430016	45431382
chr3	45608564	45609955
chr3	45634539	45639355
chr3	45653267	45655815
chr3	45706324	45707005
chr3	45729779	45731969
chr3	45902021	45902688
chr3	45902862	45903652
chr3	45906404	45907726
chr3	45910000	45910666
chr3	45955912	45957360
chr3	46036154	46036497
chr3	46036564	46037596
chr3	46133150	46135580
chr3	46135991	46141210
chr3	46150298	46152755
chr3	46152806	46154290
chr3	46227824	46230199
chr3	46362659	46363765
chr3	46579386	46581759
chr3	46966340	46975056
chr3	46989346	46991445
chr3	46994155	46998932
chr3	47016883	47018351
chr3	47020094	47021350
chr3	47027750	47030697
chr3	47031063	47033390
chr3	47051061	47051732
chr3	47181683	47183981
chr3	47203812	47207044
chr3	47216342	47218377
chr3	47268143	47270411
chr3	47323752	47324694
chr3	47324799	47325765
chr3	47325822	47327012
chr3	47421110	47423029
chr3	47462700	47463221
chr3	47553738	47555551
chr3	47773884	47774274
chr3	47819278	47825360
chr3	47830038	47831285
chr3	47843843	47845545
chr3	47866079	47867239
chr3	48017568	48018073
chr3	48128435	48131097
chr3	48228282	48230030
chr3	48230212	48230679
chr3	48263860	48264274
chr3	48282627	48283841
chr3	48283954	48284440
chr3	48341222	48343780
chr3	48481658	48482608
chr3	48488138	48488904
chr3	48506884	48509209
chr3	48512828	48515352
chr3	48520124	48521172
chr3	48594639	48595643
chr3	48646049	48647159
chr3	48722675	48723699
chr3	48753451	48754684
chr3	48850077	48850454
chr3	48935329	48936303
chr3	48936365	48937109
chr3	48955419	48957787
chr3	49026526	49028989
chr3	49043950	49044609
chr3	49044737	49045332
chr3	49057100	49060646
chr3	49066162	49067235
chr3	49130042	49132488
chr3	49141193	49142898
chr3	49157195	49158811
chr3	49314507	49315327
chr3	49334509	49334923
chr3	49341593	49342180
chr3	49347868	49349955
chr3	49350598	49352331
chr3	49376599	49378933
chr3	49379211	49383176
chr3	49394461	49395629
chr3	49395682	49397398
chr3	49447225	49449441
chr3	49449697	49451359
chr3	49452312	49454740
chr3	49466178	49467163
chr3	49506724	49507500
chr3	49507619	49509116
chr3	49710561	49712521
chr3	49726525	49727301
chr3	49760150	49761461
chr3	49761539	49762621
chr3	49824140	49824563
chr3	49842710	49843731
chr3	49843916	49846041
chr3	49850180	49852073
chr3	49966852	49967735
chr3	49977066	49978860
chr3	49984753	49985290
chr3	50126032	50127532
chr3	50265058	50265753
chr3	50273629	50276262
chr3	50278556	50281257
chr3	50283195	50284940
chr3	50335841	50336805
chr3	50337050	50337662
chr3	50358143	50359255
chr3	50373324	50378937
chr3	50387184	50389022
chr3	50396144	50396978
chr3	50606547	50607753
chr3	50627644	50629184
chr3	51420662	51422549
chr3	51422729	51424179
chr3	51428711	51429528
chr3	51532907	51534055
chr3	51534381	51534919
chr3	51705226	51706960
chr3	51719715	51721312
chr3	51976169	51977369
chr3	52007474	52008299
chr3	52016380	52017855
chr3	52028229	52030008
chr3	52086123	52087698
chr3	52089215	52090266
chr3	52090634	52091313
chr3	52154471	52156788
chr3	52187764	52189325
chr3	52231433	52232038
chr3	52232115	52232905
chr3	52259756	52261012
chr3	52273227	52273929
chr3	52277572	52280654
chr3	52287009	52288588
chr3	52311167	52312703
chr3	52320930	52322997
chr3	52344633	52346240
chr3	52346932	52348991
chr3	52443105	52443987
chr3	52444626	52445427
chr3	52488897	52489477
chr3	52489629	52490714
chr3	52570660	52571699
chr3	52703820	52706168
chr3	52714757	52716942
chr3	52718537	52721587
chr3	52729942	52732495
chr3	52738509	52741812
chr3	52743335	52745188
chr3	52804774	52805700
chr3	52813241	52813746
chr3	53016821	53018587
chr3	53078301	53079346
chr3	53079666	53080710
chr3	53163334	53165231
chr3	53194533	53197967
chr3	53200554	53202546
chr3	53202611	53207630
chr3	53213780	53215934
chr3	53223611	53225333
chr3	53225406	53227669
chr3	53229826	53231229
chr3	53287883	53289962
chr3	53303698	53304848
chr3	53380457	53381709
chr3	53782001	53784883
chr3	56714780	56717335
chr3	56758665	56760082
chr3	56792187	56793242
chr3	56816263	56819173
chr3	56949853	56953375
chr3	57260974	57261658
chr3	57261780	57263713
chr3	57268680	57269914
chr3	57540984	57543852
chr3	57581973	57583138
chr3	57583445	57585364
chr3	57677404	57678989
chr3	57741186	57743215
chr3	57968671	57970628
chr3	57984308	57985123
chr3	58020171	58020896
chr3	58020989	58021812
chr3	58096885	58098485
chr3	58199673	58201715
chr3	58291883	58293444
chr3	58334704	58337290
chr3	122216665	122217322
chr3	122232880	122233813
chr3	122282008	122284293
chr3	122294041	122298507
chr3	122328258	122328954
chr3	122329210	122329809
chr3	122364879	122366624
chr3	122397214	122401858
chr3	122800515	122802073
chr3	124311342	124312657
chr3	124338514	124340124
chr3	124369221	124371076
chr3	124448818	124450023
chr3	124769995	124774563
chr3	124823464	124824533
chr3	124824695	124830470
chr3	124837450	124841717
chr3	124854987	124856989
chr3	124858885	124862207
chr3	124910630	124911981
chr3	124919317	124920699
chr3	125069326	125070447
chr3	125092706	125093824
chr3	125093913	125094982
chr3	125230184	125232436
chr3	125237837	125239030
chr3	125239121	125239547
chr3	125312666	125315525
chr3	126629851	126630401
chr3	126630484	126631673
chr3	127307553	127311061
chr3	127315947	127318686
chr3	127390689	127391673
chr3	127450345	127452023
chr3	127452984	127456436
chr3	127468295	127476114
chr3	127479903	127485523
chr3	127493077	127495880
chr3	127498075	127499816
chr3	127526786	127528212
chr3	127540863	127542031
chr3	127552980	127556427
chr3	127608742	127609475
chr3	127770092	127771056
chr3	127771233	127772279
chr3	127832642	127834033
chr3	127871928	127872216
chr3	127872330	127872792
chr3	128368147	128370380
chr3	128393128	128394547
chr3	128399042	128400619
chr3	128444316	128446482
chr3	128507286	128509037
chr3	128597208	128598303
chr3	128598405	128599328
chr3	128838391	128839482
chr3	128839557	128840462
chr3	128878996	128879732
chr3	128879817	128881283
chr3	128900559	128903902
chr3	128967728	128969620
chr3	128997253	128998563
chr3	129117362	129119005
chr3	129142817	129143200
chr3	129157316	129158910
chr3	129159140	129160283
chr3	129345741	129346347
chr3	129611069	129612404
chr3	129612745	129613284
chr3	133207732	133211112
chr3	133224508	133226272
chr3	133290517	133292231
chr3	133292426	133295778
chr3	183601357	183602688
chr3	183723994	183724738
chr3	183852169	183854379
chr3	183892637	183893381
chr3	183903964	183904990
chr3	183966109	183968173
chr3	184017119	184017864
chr3	184032493	184033749
chr3	184079593	184080498
chr3	184080563	184081845
chr3	184428607	184429803
chr3	185215953	185216813
chr3	185254606	185256225
chr3	185264237	185266291
chr3	185269256	185270926
chr3	194304091	194305536
chr3	194375366	194376175
chr3	194392431	194393807
chr3	194821368	194822178
chr3	194848444	194852705
chr3	194859654	194860917
chr3	194864847	194865953
chr3	194867524	194872120
chr3	194874825	194876279
chr3	194882641	194883468
chr3	194973148	194974329
chr3	194979561	194980837
chr3	195113361	195115757
chr3	195161820	195163759
chr3	195266791	195270163
chr3	195621427	195623726
chr3	195626914	195628554
chr3	195632202	195636030
chr3	195807006	195809717
chr3	195823006	195825056
chr3	195838607	195839209
chr3	195841376	195845620
chr3	195905516	195911439
chr3	195912860	195915130
chr3	195918707	195920195
chr3	196000826	196002375
chr3	196005977	196006718
chr3	196007871	196008987
chr3	196013744	196015400
chr3	196018924	196019839
chr3	196044264	196045879
chr3	196139303	196140694
chr3	196157882	196159350
chr3	196159406	196160291
chr3	196166203	196169622
chr3	196188839	196190066
chr3	196190261	196191299
chr3	196226806	196227657
chr3	196227717	196231330
chr3	196253887	196256331
chr3	196294885	196295814
chr3	196295996	196296701
chr3	196357598	196361522
chr3	196365398	196371173
chr3	196438012	196440144
chr3	196466715	196468895
chr3	196594736	196595957
chr3	196658280	196659550
chr3	196666768	196669447
chr3	196730394	196730925
chr3	196755248	196757032
chr3	196777591	196779176
chr3	197023602	197025916
chr3	197119977	197123004
chr3	197228413	197228894
chr3	197280900	197281648
chr3	197281848	197283220
chr3	197288518	197289924
chr3	197435291	197442013
chr3	197450055	197452581
chr3	197459452	197463887
chr3	197464040	197464605
chr3	197475745	197476678
chr3	197476758	197479440
chr3	197508906	197512310
chr3	197516588	197519366
chr3	197524907	197526805
chr3	197527116	197527538
chr3	197560385	197561941
chr3	197676458	197678451
chr22	18110867	18112305
chr22	18120468	18122894
chr22	18188377	18190209
chr22	18255542	18256751
chr22	18259395	18265180
chr22	18277133	18285532
chr22	18428339	18430135
chr22	18483732	18484700
chr22	18559078	18560625
chr22	18560722	18562822
chr22	18570557	18572639
chr22	18573732	18575295
chr22	18578617	18579210
chr22	18586031	18589534
chr22	18589678	18591094
chr22	18592467	18593299
chr22	18593422	18594585
chr22	19072771	19073664
chr22	19108398	19109917
chr22	19131376	19132226
chr22	19159150	19159993
chr22	19348652	19349492
chr22	19406633	19407393
chr22	19417108	19419055
chr22	19419266	19421199
chr22	19434351	19436522
chr22	19465224	19468264
chr22	19841107	19842379
chr22	19842494	19844031
chr22	19928433	19931092
chr22	20008084	20008456
chr22	20008623	20010010
chr22	20067078	20067616
chr22	20103701	20106387
chr22	20193461	20194761
chr22	20848936	20850011
chr22	20861802	20864231
chr22	20876849	20878780
chr22	20977972	20980387
chr22	21102370	21106200
chr22	21212049	21213134
chr22	21213332	21214161
chr22	21270650	21271570
chr22	21271702	21272886
chr22	21335658	21337270
chr22	21354830	21357658
chr22	21921783	21923476
chr22	21982638	21984561
chr22	21995701	21996431
chr22	21996505	21998040
chr22	22005482	22006321
chr22	22006409	22007164
chr22	22019835	22020980
chr22	22120630	22122159
chr22	22170839	22171953
chr22	22220213	22222822
chr22	22376458	22381810
chr22	22383605	22385934
chr22	22452542	22453619
chr22	22464899	22466916
chr22	22510898	22512095
chr22	22521446	22522230
chr22	22522337	22523358
chr22	22946999	22947626
chr22	23062690	23063691
chr22	23197335	23199228
chr22	23241924	23242268
chr22	23243513	23246205
chr22	23269913	23277930
chr22	23278042	23278927
chr22	23280045	23286249
chr22	23478195	23481814
chr22	23483696	23484098
chr22	23561544	23563832
chr22	24038092	24039401
chr22	24058703	24059593
chr22	24093345	24094694
chr22	24109026	24110634
chr22	24128619	24130230
chr22	24141210	24142070
chr22	24142163	24144185
chr22	24144846	24146270
chr22	24146455	24149984
chr22	24167720	24168515
chr22	24198835	24199847
chr22	24199935	24200724
chr22	24235503	24238733
chr22	24255262	24257766
chr22	24552118	24554516
[truncated: 7,445 more rows]
