# Supplementary material for: Ultra-long-range interactions between active regulatory elements
Source: Genome Res. 2023 Aug;33(8):1269–83. doi: 10.1101/gr.277567.122 (PMC10547262; doi:10.1101/gr.277567.122)
Supplement: Supplement 11 [file Supplemental_Code.zip › Supplemental_Code/Peaks/hg19/GM12878_H3K27ac_A2_hg19.bed]

chr6	4017896	4019564
chr6	4021055	4022541
chr6	4777401	4779789
chr6	4781251	4783129
chr6	4800609	4802955
chr6	4803120	4803928
chr6	4880126	4881403
chr6	4884634	4885900
chr6	4901399	4902893
chr6	4905979	4908662
chr6	5095709	5096266
chr6	5173514	5176278
chr6	5260881	5262638
chr6	5302128	5303704
chr6	5337513	5341044
chr6	5506051	5508510
chr6	5564439	5565370
chr6	5565443	5568945
chr6	5723716	5725147
chr6	6330663	6334243
chr6	6390764	6391771
chr6	6391897	6394246
chr6	6545795	6547426
chr6	6584439	6593863
chr6	6609426	6610817
chr6	6642371	6643680
chr6	6643789	6645376
chr6	6651397	6652211
chr6	6659054	6659816
chr6	6683865	6686433
chr6	6798429	6801345
chr6	6856438	6857488
chr6	7087202	7088285
chr6	7106814	7111467
chr6	7134854	7139729
chr6	7140398	7142063
chr6	7144534	7147976
chr6	7153574	7157952
chr6	7188502	7189582
chr6	7201808	7203521
chr6	7235520	7237754
chr6	7277369	7279401
chr6	7312189	7314154
chr6	7388951	7391475
chr6	7911098	7911579
chr6	7917012	7918267
chr6	7962802	7963396
chr6	8063724	8066476
chr6	10528151	10530479
chr6	10530663	10533790
chr6	10535356	10537612
chr6	10693787	10695836
chr6	10720015	10721438
chr6	10747436	10747893
chr6	10747951	10749071
chr6	10838833	10839839
chr6	11093025	11096330
chr6	11233073	11233682
chr6	11275917	11279761
chr6	11346289	11347786
chr6	11366122	11368492
chr6	11373473	11376073
chr6	11379883	11383582
chr6	11386346	11387499
chr6	11428542	11429867
chr6	11444544	11445815
chr6	11458396	11462689
chr6	11466830	11469319
chr6	11492137	11497324
chr6	11513287	11517356
chr6	11537969	11538981
chr6	11710034	11715709
chr6	11722637	11725356
chr6	11729570	11733639
chr6	11785886	11787234
chr6	11824721	11826434
chr6	11827385	11829923
chr6	11832376	11836714
chr6	11850789	11853587
chr6	11875748	11878911
chr6	11975960	11976421
chr6	12008193	12011498
chr6	12012887	12015048
chr6	12047045	12050608
chr6	12050750	12054669
chr6	12061212	12062103
chr6	12063495	12066951
chr6	12112624	12118287
chr6	12118560	12120687
chr6	12233861	12234479
chr6	12362494	12364630
chr6	12607862	12610026
chr6	13272269	13274137
chr6	13274230	13276251
chr6	13302742	13305887
chr6	13328008	13329656
chr6	13354600	13358313
chr6	13375094	13378391
chr6	13383347	13385050
chr6	13395117	13398036
chr6	13424818	13430582
chr6	13430672	13435337
chr6	13453717	13456499
chr6	13478703	13480311
chr6	13486541	13487856
chr6	13573945	13575625
chr6	13614465	13616447
chr6	13710632	13711463
chr6	13711542	13712020
chr6	13712155	13713097
chr6	13813781	13814807
chr6	13814864	13815669
chr6	14074037	14076292
chr6	14091153	14091726
chr6	14091938	14096285
chr6	14107921	14111113
chr6	14121459	14123243
chr6	14210839	14211360
chr6	14729145	14730410
chr6	14734377	14735084
chr6	14735196	14735872
chr6	14876159	14878570
chr6	14910236	14912298
chr6	15023037	15024385
chr6	15245501	15247121
chr6	15247217	15248469
chr6	15249087	15251059
chr6	15252322	15257025
chr6	15287200	15289338
chr6	15298852	15301493
chr6	15304953	15307059
chr6	15307976	15309711
chr6	15311948	15314486
chr6	15316352	15320633
chr6	15322293	15323978
chr6	15324771	15328371
chr6	15328890	15332460
chr6	15340450	15341857
chr6	15352571	15353151
chr6	15358365	15360349
chr6	15362759	15365749
chr6	15420766	15423182
chr6	15433765	15436043
chr6	15621340	15622341
chr6	15662156	15662985
chr6	15897356	15898462
chr6	15900528	15903705
chr6	15904832	15907149
chr6	16304932	16305661
chr6	16305882	16306794
chr6	16413067	16416029
chr6	16419059	16419602
chr6	16419667	16424058
chr6	16436647	16440505
chr6	16470250	16477966
chr6	16480832	16486010
chr6	16492683	16495919
chr6	16504274	16505923
chr6	16591284	16593066
chr6	16635678	16636851
chr6	16761859	16763322
chr6	16840099	16841723
chr6	16851602	16852213
chr6	17600552	17601564
chr6	17621477	17622623
chr6	17704502	17707199
chr6	18153993	18155301
chr6	18155629	18156962
chr6	18215125	18216643
chr6	18259949	18264803
chr6	18264904	18265762
chr6	20201061	20204413
chr6	20211235	20213803
chr6	20319449	20320824
chr6	20402092	20403805
chr6	20403987	20405325
chr6	20408268	20410919
chr6	20426663	20429022
chr6	20534141	20535490
chr6	20688497	20690124
chr6	20877188	20878725
chr6	20919476	20920679
chr6	21003777	21005011
chr6	21022338	21023748
chr6	21190771	21192210
chr6	21198328	21199172
chr6	21211048	21215056
chr6	21264438	21265224
chr6	21437948	21439801
chr6	21587609	21589713
chr6	21594168	21595269
chr6	21595394	21597731
chr6	22025037	22027437
chr6	22063059	22064279
chr6	22357108	22358016
chr6	22372704	22373309
chr6	22373474	22374552
chr6	24517500	24518748
chr6	24665944	24668057
chr6	24718471	24722660
chr6	24742674	24744363
chr6	24774570	24781346
chr6	24931441	24935418
chr6	24935547	24938242
chr6	24948900	24949417
chr6	24949532	24949977
chr6	25034618	25036655
chr6	25041037	25043447
chr6	25136727	25139906
chr6	25367072	25368154
chr6	25404182	25405243
chr6	25961823	25963611
chr6	25963663	25964424
chr6	25991901	25993898
chr6	26987364	26988730
chr6	27094450	27100625
chr6	27100798	27102493
chr6	27102547	27108358
chr6	27108657	27112058
chr6	27112341	27114380
chr6	27114834	27116272
chr6	27145095	27145985
chr6	27155770	27156775
chr6	27439328	27441717
chr6	27445993	27447462
chr6	27486698	27487290
chr6	44671604	44672607
chr6	44702676	44703611
chr6	45344783	45346400
chr6	45677931	45678308
chr6	47445499	47447794
chr6	52148694	52151395
chr6	52160571	52163300
chr6	52168279	52168899
chr6	52169497	52172184
chr6	52226404	52228176
chr6	52253221	52256963
chr6	52258423	52259227
chr6	52284476	52284960
chr6	52355296	52358125
chr6	52358238	52359672
chr6	52361110	52364546
chr6	52400309	52403199
chr6	52441976	52442730
chr6	52859755	52860438
chr6	52929648	52931127
chr6	53199421	53201572
chr6	53212586	53214394
chr6	53223438	53224934
chr6	56457819	56458631
chr6	56524415	56526187
chr6	56625243	56626567
chr6	56628537	56629627
chr6	56632012	56634632
chr6	56655125	56656302
chr6	56705250	56706843
chr6	56706957	56708502
chr6	56715697	56716688
chr6	56716763	56717443
chr6	56754057	56755467
chr6	56755551	56757089
chr6	56817627	56820915
chr6	56954036	56954811
chr6	57036592	57039844
chr6	57181585	57183022
chr6	64130072	64130693
chr6	64214342	64215453
chr6	64281544	64284738
chr6	64345656	64347409
chr6	64395258	64395991
chr6	70504808	70506876
chr6	70524637	70527345
chr6	70574980	70578807
chr6	70589864	70593363
chr6	70597250	70597797
chr6	70603916	70605644
chr6	71123290	71125269
chr6	71276290	71277353
chr6	71376976	71377483
chr6	71377548	71378345
chr6	73329294	73334036
chr6	73334176	73336009
chr6	73336097	73336811
chr6	73358530	73359443
chr6	73392176	73393693
chr6	73393792	73394427
chr6	73397877	73400540
chr6	73448433	73450073
chr6	73972295	73973719
chr6	74159989	74162363
chr6	74171346	74172284
chr6	74180332	74182585
chr6	74225046	74225574
chr6	74228874	74230962
chr6	74231051	74234260
chr6	74269901	74270677
chr6	74270854	74271364
chr6	74289121	74290991
chr6	74294713	74296474
chr6	74362610	74364921
chr6	75952719	75954291
chr6	75990245	75995860
chr6	76310659	76313775
chr6	79787486	79789439
chr6	82956349	82958545
chr6	83777476	83778484
chr6	83796054	83797553
chr6	83902459	83903505
chr6	84139637	84141501
chr6	86158448	86160862
chr6	86170231	86171952
chr6	86302733	86305047
chr6	86351207	86353087
chr6	86353343	86354667
chr6	86378835	86379666
chr6	86386116	86388481
chr6	86388645	86390575
chr6	87861133	87866694
chr6	87891006	87892031
chr6	88032356	88032903
chr6	88182282	88183659
chr6	88298551	88301168
chr6	88392235	88392798
chr6	88400762	88402440
chr6	88408180	88412024
chr6	88412127	88413352
chr6	88413621	88416119
chr6	88432241	88436530
chr6	88440106	88443144
chr6	88464359	88464804
chr6	88466820	88467619
chr6	88505647	88507084
chr6	88515465	88516593
chr6	88541843	88542588
chr6	88613441	88616477
chr6	88617735	88618195
chr6	88630905	88637022
chr6	89202784	89205259
chr6	89209226	89210663
chr6	89350314	89353035
chr6	89359325	89361351
chr6	89372109	89373741
chr6	89469758	89471652
chr6	89471729	89472401
chr6	89672743	89673378
chr6	89673537	89674080
chr6	89788960	89790336
chr6	89790427	89791264
chr6	89791471	89793095
chr6	89855295	89856840
chr6	90007005	90009379
chr6	90058425	90064424
chr6	90064565	90068578
chr6	90068792	90071657
chr6	90347367	90348831
chr6	90528487	90530462
chr6	90538427	90539306
chr6	90539491	90540834
chr6	90544154	90545486
chr6	90994607	90995228
chr6	91296059	91297448
chr6	99841586	99842177
chr6	99872241	99875053
chr6	99931922	99934028
chr6	99962290	99963787
chr6	105850457	105850891
chr6	105905336	105908334
chr6	106047180	106048048
chr6	106048355	106050149
chr6	106532477	106533376
chr6	106544950	106548851
chr6	106562605	106563483
chr6	106588627	106591206
chr6	106610712	106616562
chr6	106628990	106630505
chr6	106630582	106631535
chr6	106633867	106634718
chr6	106772599	106773610
chr6	106959727	106962801
chr6	106966336	106972034
chr6	107076154	107078778
chr6	107084352	107086868
chr6	107096299	107097106
chr6	107149609	107151569
chr6	107292509	107295778
chr6	107349510	107350236
chr6	107779879	107780815
chr6	107780925	107781508
chr6	107978260	107979103
chr6	107979198	107980662
chr6	108277856	108279453
chr6	108581055	108583372
chr6	108615536	108617293
chr6	108668534	108671183
chr6	108885689	108886488
chr6	108886584	108887570
chr6	108909776	108910816
chr6	108912025	108913939
chr6	108917579	108921016
chr6	108939459	108941317
chr6	109415767	109417272
chr6	109694371	109695115
chr6	109702214	109705214
chr6	109761989	109763006
chr6	109774998	109776931
chr6	109777095	109782277
chr6	109792623	109794536
chr6	109798664	109800185
chr6	109803900	109804397
chr6	110011950	110012421
chr6	110501334	110503664
chr6	110526555	110527821
chr6	111132052	111133363
chr6	111134086	111138607
chr6	111187316	111188696
chr6	111195139	111198759
chr6	111279167	111280950
chr6	111302400	111304053
chr6	111580515	111581238
chr6	111727638	111728850
chr6	111748367	111749618
chr6	111802258	111807073
chr6	111925538	111927776
chr6	112058999	112064128
chr6	112071187	112073230
chr6	112074335	112075529
chr6	112082114	112089675
chr6	112114585	112117795
chr6	112124883	112128064
chr6	112158277	112160182
chr6	112191805	112193660
chr6	112193785	112194600
chr6	112310375	112311989
chr6	112313522	112315425
chr6	113946435	113957962
chr6	113963562	113967618
chr6	113967852	113972999
chr6	113974492	113975321
chr6	114076453	114078500
chr6	114083769	114085236
chr6	114126563	114127375
chr6	114176521	114181088
chr6	116325126	116325740
chr6	116329755	116331025
chr6	116337650	116339686
chr6	116407305	116412463
chr6	116420969	116424774
chr6	116574220	116575936
chr6	116599859	116601915
chr6	116690622	116693264
chr6	116706640	116715553
chr6	116726390	116730579
chr6	116730685	116731683
chr6	116891862	116892388
chr6	116892504	116893719
chr6	116988657	116990036
chr6	118971554	118972745
chr6	119029403	119031225
chr6	119212375	119215068
chr6	119215189	119218843
chr6	119255713	119256328
chr6	119633781	119637312
chr6	119668033	119672262
chr6	126101516	126103193
chr6	126110343	126112904
chr6	126118431	126121177
chr6	126123886	126124728
chr6	126135544	126138417
chr6	126239523	126242110
chr6	126277885	126279194
chr6	129926992	129927855
chr6	129928065	129930329
chr6	129966224	129969267
chr6	129972522	129973696
chr6	129982511	129985095
chr6	129991846	129996014
chr6	130004453	130008994
chr6	130028594	130031704
chr6	130068971	130072339
chr6	130580027	130582370
chr6	130582481	130583710
chr6	131384607	131385039
chr6	134567944	134568723
chr6	134608949	134610429
chr6	134694017	134695411
chr6	135190949	135192847
chr6	135323211	135325100
chr6	135328733	135330368
chr6	135350952	135352298
chr6	135375100	135376785
chr6	135406790	135408082
chr6	135483248	135485337
chr6	135500631	135501566
chr6	135501744	135505896
chr6	135643318	135644656
chr6	135650793	135653059
chr6	135818088	135819513
chr6	136570614	136571406
chr6	136609410	136611032
chr6	136611103	136612430
chr6	136914204	136916394
chr6	137036984	137042867
chr6	137070744	137074605
chr6	137081158	137090514
chr6	137092105	137097033
chr6	137104539	137107323
chr6	137107836	137115416
chr6	137143006	137144624
chr6	137414450	137419438
chr6	137420099	137422378
chr6	137422440	137424304
chr6	137424439	137429636
chr6	137441227	137445335
chr6	137485982	137489435
chr6	137491491	137495312
chr6	137534455	137541832
chr6	137544500	137546808
chr6	137548311	137549845
chr6	137554516	137555779
chr6	137605342	137606649
chr6	137951777	137953878
chr6	137987352	137988049
chr6	138088510	138091114
chr6	138110985	138114026
chr6	138132700	138133446
chr6	138136772	138137836
chr6	138148669	138151282
chr6	138187067	138188130
chr6	138188356	138194532
chr6	138194749	138196654
chr6	138224353	138234002
chr6	138240205	138242328
chr6	138246972	138250352
chr6	138260072	138262665
chr6	138913394	138915369
chr6	139093816	139095492
chr6	139202848	139205024
chr6	139214576	139215169
chr6	139307690	139309440
chr6	139348586	139351661
chr6	139611023	139614206
chr6	139645818	139646316
chr6	139694628	139696530
chr6	143105686	143106135
chr6	143118810	143119870
chr6	143139924	143144513
chr6	143159575	143161346
chr6	143162341	143180478
chr6	143204388	143209159
chr6	143227544	143229307
chr6	143233229	143236237
chr6	143247368	143250434
chr6	143253616	143256538
chr6	143256599	143257788
chr6	143264175	143269669
chr6	143831970	143833104
chr6	143887583	143889165
chr6	144163960	144165258
chr6	144222712	144223409
chr6	144376033	144377387
chr6	144384944	144388526
chr6	144396169	144397386
chr6	144415564	144416789
chr6	144461568	144462150
chr6	144471604	144475549
chr6	144483597	144484549
chr6	144536549	144537994
chr6	144664338	144666779
chr6	144669965	144673444
chr6	148998240	149000244
chr6	149081053	149083131
chr6	149351706	149356096
chr6	149374788	149377224
chr6	149386205	149388684
chr6	149433076	149434596
chr6	149460783	149463128
chr6	149531579	149532665
chr6	149555819	149557233
chr6	149592238	149593599
chr6	149637571	149638650
chr6	149638792	149641915
chr6	149641966	149642341
chr6	149656681	149658359
chr6	149658434	149658788
chr6	149787005	149787953
chr6	149788061	149791201
chr6	149801262	149807132
chr6	149816310	149817680
chr6	149866074	149868068
chr6	149887454	149889791
chr6	149949958	149951376
chr6	149968705	149969881
chr6	150036805	150039994
chr6	150066977	150067636
chr6	150070578	150071563
chr6	150953562	150955258
chr6	150955335	150959897
chr6	151134426	151136372
chr6	151186242	151186813
chr6	151186885	151188340
chr6	151208717	151210066
chr6	151700859	151702405
chr6	151709752	151711363
chr6	151711880	151712789
chr6	151773546	151774802
chr6	154565561	154567976
chr6	154568884	154571194
chr6	154571442	154572212
chr6	154577793	154580457
chr6	154926723	154927630
chr6	154927774	154928426
chr6	155053824	155055844
chr6	155094255	155095070
chr6	155491717	155493626
chr6	155501880	155506196
chr6	155634438	155635650
chr6	155635778	155637016
chr6	155661589	155662471
chr6	155669979	155672576
chr6	155672706	155675150
chr6	155699743	155700733
chr6	155738582	155740732
chr6	156955490	156959635
chr6	157007042	157008550
chr6	157008656	157013775
chr6	157015146	157021516
chr6	157039839	157043070
chr6	157097008	157098836
chr6	157098993	157104069
chr6	157115506	157117500
chr6	157171778	157174474
chr6	157237168	157238519
chr6	157295004	157297631
chr6	157341630	157343290
chr6	157396498	157397249
chr6	157981806	157983826
chr6	158184256	158185449
chr6	158589275	158590151
chr6	158652491	158653053
chr6	158663024	158664287
chr6	158664593	158665836
chr6	158710733	158711909
chr6	158777729	158779590
chr6	158895020	158898568
chr6	159064803	159066246
chr6	159069894	159071266
chr6	159136747	159138332
chr6	159138440	159139495
chr6	159224795	159225781
chr6	159228684	159229931
chr6	159239935	159240385
chr6	159247757	159248362
chr6	159289871	159290820
chr6	159290976	159292070
chr6	159330729	159333917
chr6	159420882	159421571
chr6	159459045	159461566
chr6	159528039	159528849
chr6	160112128	160112491
chr6	160113036	160115205
chr6	160146898	160148434
chr6	160148523	160150309
chr6	160181970	160182921
chr6	160182984	160184609
chr6	160209288	160210711
chr6	160210884	160212788
chr6	160350286	160352338
chr6	160389391	160389965
chr6	160390228	160390988
chr6	160391081	160391778
chr6	160395275	160395860
chr6	160397424	160400962
chr6	160401948	160404960
chr6	161412191	161413832
chr6	161449655	161452625
chr6	161458713	161459514
chr6	161478141	161479154
chr6	163826826	163827677
chr6	163833782	163835562
chr6	163836138	163838062
chr6	163880212	163882455
chr6	166690325	166692454
chr6	166699844	166701177
chr6	166746137	166751478
chr6	166753664	166757264
chr6	166794451	166795444
chr6	166796666	166797838
chr6	166912129	166914101
chr6	166954717	166955117
chr6	167000405	167003601
chr6	167243086	167245357
chr6	167362685	167364681
chr6	167364739	167366766
chr6	167367775	167368310
chr6	167368393	167370084
chr6	167370136	167371939
chr6	167372208	167373564
chr6	167411712	167412557
chr6	167459806	167462040
chr6	167492645	167494268
chr6	167502891	167510096
chr6	167525118	167528417
chr6	167533982	167537598
chr6	167564205	167566517
chr6	167566638	167567213
chr6	168232410	168234270
chr6	170101369	170102126
chr6	170102240	170103621
chr6	170150969	170152880
chr6	170615808	170616869
chr6	170861202	170863119
chr6	170863433	170864317
chr18	2570620	2572722
chr18	2635859	2639452
chr18	2639703	2643095
chr18	2654456	2658769
chr18	2905886	2906807
chr18	2956104	2964045
chr18	2970357	2973407
chr18	2978054	2979462
chr18	2979604	2983587
chr18	2997983	2999321
chr18	3012051	3013208
chr18	3060407	3061350
chr18	3174279	3176103
chr18	3176875	3180698
chr18	3245239	3249731
chr18	3260784	3263927
chr18	3448290	3449389
chr18	3585790	3586953
chr18	3587084	3587618
chr18	3593301	3597259
chr18	3604132	3605411
chr18	4639929	4640607
chr18	9060951	9063489
chr18	9065306	9070706
chr18	9094385	9096394
chr18	9353116	9355628
chr18	9474601	9475273
chr18	9475365	9477446
chr18	10851215	10853403
chr18	10875051	10880791
chr18	10925755	10930984
chr18	10948258	10956286
chr18	11002344	11006550
chr18	11026590	11028248
chr18	11028342	11029009
chr18	11077502	11079036
chr18	11095822	11097927
chr18	19178761	19181427
chr18	19191901	19193538
chr18	19208608	19210393
chr18	19262433	19263309
chr18	19283361	19284740
chr18	19320650	19322513
chr18	20512818	20514440
chr18	20937915	20939010
chr18	21522740	21523604
chr18	21565781	21566722
chr18	21567204	21567964
chr18	21572140	21574837
chr18	21589124	21591661
chr18	21593710	21596821
chr18	21599823	21601421
chr18	23669158	23671677
chr18	23770084	23772040
chr18	23795108	23796155
chr18	23935213	23936628
chr18	24037892	24041721
chr18	24049285	24050566
chr18	29078221	29078877
chr18	29079973	29081006
chr18	29213425	29215583
chr18	29225762	29231040
chr18	29232035	29234368
chr18	29237204	29240104
chr18	29264720	29266948
chr18	29521699	29523170
chr18	29671389	29672417
chr18	29672625	29674072
chr18	32609849	32610742
chr18	32625730	32627072
chr18	32628872	32631405
chr18	32820144	32821928
chr18	32869220	32870978
chr18	32923731	32924877
chr18	33076887	33077997
chr18	33160846	33161367
chr18	33551902	33552433
chr18	33552653	33553386
chr18	33646777	33647456
chr18	33708814	33710619
chr18	33729507	33730785
chr18	33907902	33908470
chr18	33945967	33948426
chr18	34214492	34218338
chr18	34408080	34408940
chr18	34409143	34409748
chr18	39526709	39527808
chr18	39535162	39536058
chr18	39571555	39572964
chr18	39590518	39591168
chr18	39591341	39591931
chr18	39604358	39606085
chr18	39606288	39607077
chr18	42260168	42260685
chr18	42260913	42261460
chr18	42338515	42341009
chr18	42682739	42686256
chr18	43407181	43407737
chr18	43453567	43455075
chr18	43676507	43678263
chr18	43678353	43678960
chr18	43684172	43685194
chr18	43829457	43831515
chr18	44497127	44498193
chr18	45427797	45428982
chr18	45454797	45455409
chr18	45455851	45456948
chr18	45457081	45458436
chr18	48404570	48407220
chr18	48493895	48495351
chr18	48555914	48556992
chr18	48579880	48580863
chr18	48679520	48681024
chr18	48714378	48716165
chr18	48720565	48723914
chr18	48724262	48724932
chr18	49251482	49255387
chr18	49293061	49294476
chr18	51674029	51676565
chr18	51734907	51737311
chr18	51743152	51746283
chr18	51746344	51747701
chr18	51748006	51750606
chr18	51750671	51751645
chr18	51787258	51792350
chr18	51794864	51797333
chr18	51810181	51811477
chr18	51811712	51812646
chr18	51883548	51885639
chr18	52919117	52920341
chr18	52933346	52937436
chr18	52983509	52991233
chr18	54304401	54305898
chr18	54306061	54306883
chr18	54318515	54319309
chr18	54671243	54672402
chr18	55288208	55289570
chr18	55297066	55298225
chr18	55500155	55501645
chr18	55780029	55781296
chr18	56428257	56428993
chr18	56429074	56429683
chr18	56474271	56474710
chr18	56630436	56632148
chr18	56632316	56634646
chr18	56637608	56639488
chr18	56806637	56811959
chr18	57025226	57026571
chr18	57513981	57515629
chr18	57529638	57530285
chr18	57542535	57544491
chr18	57552512	57553939
chr18	57565856	57577298
chr18	57584232	57586611
chr18	57590235	57591776
chr18	57593126	57595994
chr18	59854493	59855445
chr18	60172696	60174255
chr18	60189653	60190106
chr18	60190932	60194795
chr18	60318180	60319845
chr18	60505921	60506465
chr18	60536307	60537667
chr18	60707083	60709601
chr18	60744984	60745774
chr18	60765090	60766690
chr18	60772199	60775369
chr18	60804740	60810918
chr18	60817130	60821584
chr18	60821682	60831455
chr18	60847021	60850891
chr18	60859262	60861133
chr18	60865270	60866176
chr18	60883570	60885102
chr18	60901754	60902129
chr18	60950777	60951818
chr18	60951916	60953561
chr18	60959798	60961483
chr18	60977187	60987276
chr18	60987422	60989161
chr18	61033255	61035542
chr18	61088353	61089743
chr18	61089863	61090647
chr18	61574299	61575057
chr18	61615039	61616404
chr18	61616458	61619085
chr18	61636801	61638376
chr18	67563955	67566130
chr18	67602235	67605527
chr18	67607379	67608176
chr18	67609502	67617469
chr18	67625818	67627311
chr18	67646134	67647197
chr18	67648126	67649911
chr18	67703401	67705210
chr18	67858780	67863234
chr18	67872290	67873770
chr18	71815080	71815584
chr18	71815706	71816552
chr18	72163483	72164793
chr18	72165133	72168215
chr18	72263718	72266502
chr18	72517863	72519816
chr18	72581451	72583119
chr18	72706024	72707816
chr18	72727650	72728217
chr18	72919025	72923464
chr18	72958961	72960495
chr18	74162486	74163906
chr18	74188018	74190355
chr18	74532760	74534295
chr18	74534805	74536306
chr18	74677169	74677746
chr18	74693159	74694258
chr18	74765413	74769552
chr18	74772883	74776105
chr18	74776176	74778360
chr18	74778429	74781938
chr18	74811048	74816608
chr18	74817169	74818775
chr18	74818835	74821291
chr18	74835072	74842045
chr18	74842114	74844683
chr13	20355611	20357472
chr13	20531477	20532617
chr13	20532798	20534366
chr13	20592519	20593221
chr13	21346769	21348405
chr13	21475602	21477618
chr13	21713749	21714584
chr13	21714707	21715683
chr13	21749780	21751741
chr13	22031874	22033506
chr13	22168807	22170057
chr13	22177416	22178428
chr13	24133926	24138496
chr13	24143779	24147971
chr13	24152674	24153399
chr13	24153670	24155259
chr13	24418872	24420092
chr13	24420143	24423629
chr13	24462377	24463460
chr13	24540529	24541532
chr13	28621261	28624169
chr13	29214745	29215804
chr13	29230567	29234603
chr13	29292388	29293175
chr13	30390880	30392262
chr13	30392354	30393833
chr13	30719690	30721433
chr13	30768273	30769212
chr13	30880735	30882299
chr13	31189534	31191791
chr13	31191991	31193593
chr13	31308853	31310305
chr13	32888935	32891571
chr13	32981842	32983168
chr13	32999904	33003772
chr13	33045736	33046410
chr13	33105060	33105887
chr13	33111529	33113606
chr13	33160581	33160956
chr13	33161174	33162377
chr13	33310539	33312532
chr13	33412782	33413996
chr13	33682588	33685918
chr13	33718614	33726237
chr13	33756372	33758554
chr13	33761060	33764596
chr13	33767434	33770498
chr13	33775262	33780639
chr13	34110673	34112770
chr13	34115663	34119277
chr13	34252757	34254581
chr13	34297060	34298571
chr13	34301104	34305145
chr13	34316988	34320692
chr13	34391644	34393557
chr13	34402302	34403237
chr13	37572421	37576269
chr13	39609924	39613782
chr13	40599947	40600417
chr13	40632765	40634559
chr13	40780407	40782199
chr13	41163694	41164430
chr13	41225926	41228368
chr13	41235696	41239941
chr13	41329283	41331404
chr13	41344422	41346131
chr13	41707069	41707692
chr13	41768114	41768979
chr13	42037679	42040906
chr13	42075076	42076952
chr13	42490043	42492336
chr13	42614071	42614555
chr13	42615026	42616335
chr13	42621895	42623226
chr13	42659268	42659756
chr13	43069606	43073302
chr13	43122154	43122947
chr13	43123080	43124540
chr13	43147953	43150340
chr13	43449937	43450565
chr13	43564389	43567578
chr13	43597279	43598562
chr13	43617762	43619757
chr13	43619953	43620567
chr13	43629029	43629939
chr13	45563117	45564443
chr13	46268650	46278148
chr13	46950510	46964828
chr13	47127354	47130480
chr13	47145328	47147584
chr13	47149014	47149634
chr13	47151485	47155962
chr13	47169197	47174627
chr13	47198071	47200492
chr13	47204635	47205338
chr13	47229239	47231052
chr13	47237003	47237939
chr13	47240762	47241571
chr13	47241824	47242840
chr13	47252381	47254729
chr13	47370077	47371768
chr13	47556477	47558985
chr13	48611180	48613021
chr13	48652500	48653163
chr13	48668421	48669300
chr13	48877209	48879365
chr13	48985264	48987485
chr13	49062520	49068162
chr13	49078097	49081323
chr13	49101911	49107874
chr13	49151884	49153454
chr13	49153507	49154266
chr13	49549140	49550662
chr13	49550757	49554243
chr13	49656530	49657483
chr13	49821596	49822973
chr13	50265420	50266025
chr13	50365098	50366715
chr13	50366824	50367712
chr13	50569420	50570977
chr13	50571130	50572604
chr13	50649207	50650720
chr13	50651444	50656153
chr13	51384588	51386031
chr13	51465182	51468941
chr13	51483455	51486226
chr13	51488272	51492069
chr13	51994924	51995790
chr13	52025086	52027214
chr13	52027460	52029208
chr13	52158581	52160268
chr13	52188417	52188891
chr13	52278930	52279993
chr13	52280498	52281908
chr13	52287672	52289293
chr13	52295546	52296237
chr13	52337714	52339991
chr13	52367438	52368874
chr13	52376894	52378624
chr13	52586508	52587440
chr13	53023516	53024850
chr13	53028094	53030649
chr13	53225524	53228440
chr13	60736909	60739007
chr13	60969972	60970483
chr13	60970555	60971441
chr13	60971543	60974680
chr13	61000320	61002954
chr13	62782452	62784430
chr13	62879191	62880534
chr13	73300534	73301888
chr13	73354695	73356156
chr13	73356330	73357455
chr13	74600352	74602402
chr13	74635115	74637773
chr13	75872843	75875325
chr13	75939335	75940790
chr13	76033096	76033629
chr13	76111324	76112300
chr13	76123546	76124514
chr13	76220857	76223230
chr13	76312829	76315010
chr13	76334345	76337636
chr13	77600890	77601326
chr13	77872029	77873221
chr13	77874186	77875401
chr13	77897829	77901277
chr13	77901420	77902173
chr13	77902366	77905198
chr13	77912484	77914162
chr13	78002748	78004449
chr13	78051710	78052696
chr13	79764578	79766153
chr13	79767525	79768568
chr13	79768673	79770196
chr13	79955687	79959024
chr13	79959117	79959822
chr13	79960095	79962354
chr13	79976822	79977570
chr13	79977686	79981638
chr13	91983457	91984390
chr13	91998743	92000374
chr13	92000464	92002979
chr13	95200616	95202295
chr13	95246429	95248539
chr13	95254088	95255248
chr13	95877902	95881543
chr13	95896940	95898019
chr13	95910766	95915529
chr13	95932112	95935410
chr13	95952530	95954403
chr13	96327962	96329225
chr13	96329357	96330565
chr13	97874582	97876731
chr13	97876808	97878174
chr13	98021372	98022149
chr13	98085546	98086230
chr13	98086448	98087826
chr13	98111134	98113648
chr13	98628809	98630321
chr13	99127643	99129694
chr13	99136415	99137666
chr13	99140713	99141961
chr13	99152415	99154193
chr13	99160492	99161656
chr13	99161727	99169059
chr13	99194654	99196553
chr13	99223537	99225643
chr13	99226613	99229127
chr13	99229510	99230211
chr13	99852183	99853013
chr13	99853108	99853980
chr13	99880009	99882460
chr13	99932790	99936170
chr13	99939356	99940398
chr13	99940679	99942265
chr13	99947793	99951135
chr13	99951216	99961537
chr13	99961639	99965261
chr13	99965523	99966176
chr13	99973963	99976139
chr13	99983993	99985237
chr13	100005842	100010704
chr13	100014987	100016337
chr13	100016435	100020388
chr13	100026475	100029822
chr13	100071938	100072716
chr13	100072783	100073408
chr13	100073724	100076043
chr13	100076141	100079121
chr13	100082683	100084048
chr13	100084100	100088688
chr13	100088882	100089259
chr13	100150894	100151837
chr13	100152803	100155738
chr13	100197539	100202288
chr13	100258957	100259614
chr13	100740778	100741222
chr13	100741307	100742034
chr13	101262171	101263567
chr13	101326743	101327153
chr13	101327394	101328073
chr13	103243969	103245177
chr13	103247930	103250903
chr13	103425174	103426581
chr13	103451522	103452609
chr13	103452713	103453521
chr13	103497164	103499862
chr13	103622106	103623340
chr13	103658604	103661030
chr13	103681929	103685213
chr13	108921560	108923497
chr13	111123746	111124533
chr13	111214259	111214908
chr13	111262434	111264542
chr13	111267254	111269497
chr13	111310184	111311514
chr13	111327995	111329637
chr13	111357302	111358425
chr13	111363759	111364823
chr13	111364877	111365399
chr13	111365481	111367784
chr13	111368111	111369226
chr13	111564185	111567437
chr13	111567591	111568689
chr13	111572042	111573464
chr13	111805425	111807752
chr13	111816486	111819984
chr13	111828378	111831003
chr13	111831971	111833134
chr13	111836074	111839809
chr13	111852773	111855464
chr12	9513765	9518850
chr12	9799400	9804978
chr12	9910702	9911580
chr12	9913069	9914383
chr12	9916449	9917480
chr12	9917576	9918497
chr12	10515389	10518203
chr12	10692774	10694526
chr12	10695555	10696196
chr12	10709774	10710469
chr12	10765039	10767219
chr12	10874465	10875828
chr12	11323318	11325272
chr12	11707050	11709625
chr12	11715685	11722977
chr12	11728811	11734070
chr12	11801449	11802728
chr12	11802849	11808839
chr12	11869466	11873396
chr12	11874745	11876654
chr12	11876850	11886996
chr12	11887455	11887941
chr12	11892359	11894965
chr12	11896208	11906591
chr12	11910393	11922530
chr12	11922661	11925845
chr12	11926464	11928226
chr12	11930441	11937210
chr12	11962939	11966948
chr12	11974324	11979199
chr12	11982156	11984557
chr12	11986069	11992160
chr12	12034583	12036180
chr12	12047480	12047909
chr12	12132481	12134174
chr12	12134304	12135500
chr12	12159870	12164825
chr12	12176461	12179430
chr12	12184722	12187521
chr12	12223687	12225048
chr12	12419626	12420285
chr12	12509290	12512365
chr12	12626884	12629502
chr12	12635359	12636829
chr12	12658037	12659858
chr12	12711884	12715483
chr12	12715542	12716517
chr12	12725663	12726386
chr12	12734214	12737088
chr12	12759166	12760828
chr12	12763937	12765698
chr12	12789422	12790408
chr12	12798252	12800340
chr12	12848575	12851511
chr12	12866841	12878575
chr12	12878663	12880168
chr12	12889415	12890694
chr12	12959906	12962408
chr12	12966279	12967387
chr12	12970601	12971242
chr12	12975147	12975784
chr12	14309379	14310172
chr12	14310304	14311583
chr12	14373625	14374132
chr12	14391636	14394282
chr12	14431113	14432502
chr12	14435178	14437984
chr12	14517780	14521624
chr12	14546678	14549800
chr12	14555982	14557316
chr12	14765845	14768387
chr12	14921636	14925277
chr12	14926414	14928458
chr12	14955690	14956521
chr12	15100453	15107921
chr12	15107975	15116137
chr12	15723281	15724986
chr12	16034553	16036442
chr12	16063919	16064994
chr12	19634599	19636488
chr12	22695499	22697938
chr12	24974253	24977631
chr12	24990602	24993904
chr12	25099609	25106200
chr12	25148219	25152442
chr12	25173888	25175106
chr12	25203767	25210148
chr12	25210664	25212893
chr12	25260205	25261067
chr12	25348157	25349050
chr12	25402749	25403400
chr12	25517414	25518114
chr12	25538027	25540378
chr12	26308358	26310765
chr12	26427215	26428241
chr12	26865456	26867380
chr12	26879975	26882173
chr12	26882246	26886898
chr12	26900519	26904847
chr12	26921568	26922644
chr12	26984834	26986244
chr12	27089461	27092658
chr12	27092853	27095596
chr12	27165841	27167311
chr12	27167405	27168776
chr12	27175158	27176093
chr12	27217243	27217674
chr12	27301234	27301804
chr12	27331098	27333736
chr12	27338046	27339243
chr12	27358835	27362723
chr12	27371642	27376804
chr12	27390536	27392428
chr12	27396214	27399939
chr12	27430203	27430989
chr12	27437939	27439566
chr12	27461975	27463396
chr12	27483611	27489140
chr12	27676338	27677578
chr12	27686873	27688300
chr12	27863196	27864558
chr12	27932383	27934304
chr12	30848034	30849458
chr12	31226451	31227676
chr12	31449647	31452246
chr12	31469640	31479137
chr12	31558009	31559434
chr12	31559506	31560076
chr12	31738039	31741413
chr12	31741538	31744000
chr12	31744179	31745406
chr12	31752184	31752859
chr12	31756668	31757827
chr12	31788691	31789432
chr12	31789484	31790450
chr12	31811788	31812917
chr12	31867273	31869005
chr12	31880712	31881820
chr12	31882157	31882981
chr12	31899017	31902312
chr12	31902373	31905541
chr12	31959343	31961707
chr12	31963269	31965086
chr12	32012081	32013367
chr12	32027667	32028918
chr12	32043112	32044545
chr12	32048019	32051433
chr12	32081190	32082433
chr12	32111294	32115131
chr12	32119190	32120247
chr12	32259705	32261228
chr12	32292099	32293636
chr12	32405148	32406488
chr12	32417600	32418964
chr12	32423797	32427392
chr12	32454131	32454919
chr12	39165361	39166684
chr12	39167829	39170097
chr12	39296572	39301357
chr12	39763311	39764100
chr12	40011337	40016894
chr12	40586002	40587458
chr12	42631639	42632084
chr12	42632194	42633085
chr12	42692315	42693966
chr12	42719202	42721190
chr12	42767647	42768272
chr12	42862457	42863406
chr12	44152711	44153572
chr12	44199070	44201017
chr12	44229467	44230684
chr12	45608348	45612093
chr12	45637704	45639051
chr12	46119681	46123363
chr12	46123490	46124122
chr12	46124207	46124638
chr12	46124750	46125639
chr12	46379878	46381973
chr12	46382042	46384450
chr12	46384634	46386330
chr12	46566974	46569445
chr12	46570544	46572645
chr12	46573113	46574036
chr12	46600943	46605589
chr12	46608429	46613026
chr12	46658443	46664453
chr12	46764612	46766610
chr12	46766763	46767577
chr12	46776158	46783594
chr12	46783762	46785890
chr12	46798183	46798847
chr12	46863702	46864423
chr12	46867036	46868033
chr12	46909912	46912837
chr12	47600634	47602457
chr12	47609223	47610960
chr12	48098963	48102288
chr12	48148386	48150247
chr12	55377209	55379645
chr12	55384481	55386147
chr12	58229181	58231413
chr12	58236319	58240759
chr12	58291774	58293410
chr12	58329204	58330558
chr12	58335293	58336102
chr12	62652581	62656121
chr12	62657576	62659788
chr12	62859986	62861730
chr12	62968355	62969057
chr12	62995096	62998924
chr12	64208024	64209134
chr12	64615091	64616384
chr12	64797620	64798150
chr12	64798269	64799424
chr12	64844761	64847312
chr12	64852580	64853986
chr12	65002546	65004104
chr12	65004273	65008258
chr12	65008454	65009424
chr12	65012601	65018194
chr12	65018265	65020226
chr12	65059256	65064210
chr12	65066457	65067214
chr12	65123708	65124791
chr12	65153368	65153939
chr12	65193424	65194577
chr12	65194756	65195980
chr12	65268971	65272939
chr12	65275426	65279183
chr12	65279356	65282053
chr12	65562242	65564660
chr12	65580904	65583806
chr12	65602170	65604731
chr12	66439924	66443586
chr12	66444074	66445367
chr12	66446273	66447585
chr12	66464245	66467378
chr12	66523610	66525457
chr12	66562273	66564317
chr12	66590040	66590456
chr12	66696252	66698159
chr12	67661873	67665342
chr12	67842752	67844396
chr12	68042554	68045051
chr12	68383205	68384383
chr12	68630080	68631237
chr12	68634991	68635560
chr12	68698517	68700279
chr12	68752265	68753137
chr12	68758115	68760412
chr12	68766474	68767258
chr12	68767405	68769372
chr12	68844272	68846106
chr12	68874412	68877666
chr12	69004623	69004989
chr12	69005164	69007137
chr12	69080058	69081507
chr12	69139000	69140952
chr12	69200544	69203988
chr12	69633322	69634427
chr12	69752982	69754805
chr12	69863605	69864988
chr12	69890926	69891645
chr12	69979172	69980176
chr12	70635865	70638930
chr12	72056057	72058813
chr12	72079382	72082743
chr12	72087187	72088525
chr12	72147967	72150292
chr12	72233007	72234636
chr12	76371992	76372606
chr12	76425478	76426759
chr12	76476702	76479892
chr12	76952043	76954342
chr12	77157340	77158930
chr12	80082619	80084393
chr12	90100305	90103335
chr12	90103518	90104477
chr12	90149551	90150539
chr12	90150733	90152070
chr12	90159405	90160557
chr12	90256214	90258568
chr12	90272452	90277041
chr12	90320248	90323217
chr12	90343969	90345402
chr12	90352987	90354672
chr12	92427703	92429922
chr12	92527293	92539567
chr12	92539907	92542034
chr12	92552265	92553485
chr12	92564939	92567098
chr12	92578534	92581088
chr12	92602245	92603198
chr12	92754750	92758926
chr12	92792068	92795117
chr12	92796375	92799299
chr12	92813676	92815575
chr12	92825367	92829270
chr12	92837094	92842069
chr12	92854337	92865493
chr12	92865589	92867097
chr12	92878538	92882135
chr12	92882249	92883298
chr12	92885347	92886490
chr12	92886602	92888658
chr12	92888780	92891343
chr12	92894125	92901218
chr12	92931111	92936060
chr12	92936807	92938733
chr12	92943965	92954162
chr12	92963355	92964725
chr12	93204004	93204892
chr12	93320779	93323046
chr12	93323259	93323996
chr12	93364371	93367780
chr12	93380985	93384973
chr12	93386779	93390062
chr12	93488855	93489287
chr12	93528468	93530951
chr12	93559902	93563341
chr12	93577535	93579194
chr12	93636454	93640482
chr12	93642633	93643569
chr12	93772054	93775789
chr12	93809058	93810975
chr12	93818946	93821483
chr12	93827442	93832493
chr12	93834051	93836894
chr12	93861182	93862322
chr12	94070763	94072278
chr12	94542736	94544912
chr12	94550859	94552784
chr12	94566786	94570584
chr12	94584463	94585576
chr12	94597744	94603854
chr12	94633234	94634084
chr12	94634136	94634928
chr12	94655408	94657790
chr12	94660653	94662271
chr12	94676242	94676807
chr12	94702513	94703180
chr12	94798656	94800482
chr12	94852561	94854700
chr12	94955700	94956903
chr12	95014757	95016515
chr12	95069453	95072230
chr12	95115188	95116054
chr12	95161701	95164440
chr12	95208395	95215109
chr12	95222802	95227922
chr12	95232371	95233834
chr12	95264037	95268910
chr12	95396352	95398065
chr12	95466297	95466855
chr12	95466926	95467461
chr12	95591775	95593886
chr12	95611421	95613482
chr12	95866757	95869195
chr12	96252717	96253585
chr12	96588739	96589390
chr12	96791799	96794355
chr12	96794430	96796262
chr12	96797401	96798845
chr12	96879136	96879439
chr12	96909977	96910533
chr12	96963920	96967397
chr12	98896608	98898762
chr12	98906265	98912650
chr12	98987414	98988915
chr12	99037170	99040012
chr12	100535276	100536632
chr12	100594518	100595249
chr12	100660161	100662369
chr12	101800489	101802427
chr12	102136890	102138938
chr12	102223379	102224611
chr12	102247973	102255085
chr12	102270182	102273538
chr12	102282255	102283875
chr12	102302994	102304887
chr12	102310718	102311555
chr12	102311753	102312673
chr12	102321513	102332009
chr12	102335636	102336186
chr12	102403686	102405444
chr12	102444464	102445199
chr12	102454422	102455872
chr12	102513286	102515189
chr12	102561109	102561762
chr12	102871284	102874794
chr12	102876228	102879509
chr12	102879612	102880534
chr12	103121845	103123605
chr12	103128749	103129476
chr12	103495436	103497315
chr12	103507454	103509261
chr12	103834367	103836527
chr12	104273693	104275826
chr12	104457337	104459278
chr12	104529911	104531744
chr12	104679649	104683567
chr12	104697548	104698134
chr12	104850722	104855580
chr12	104856218	104857863
chr12	104866177	104868410
chr12	104870341	104873974
chr12	104887392	104889769
chr12	104916445	104917946
chr12	104962669	104965006
chr12	104973701	104975078
chr12	104997022	104999114
chr12	105034749	105035837
chr12	105035927	105038726
chr12	105062931	105066941
chr12	105076121	105077552
chr12	105085578	105086622
chr12	105113826	105115360
chr12	105133587	105135239
chr12	105323023	105324603
chr12	105324661	105325826
chr12	105368023	105368518
chr12	105379637	105380369
chr12	105424412	105425868
chr12	105501538	105504835
chr12	105720376	105722842
chr12	105750688	105753176
chr12	106696274	106696588
chr12	106751517	106752582
chr12	107153084	107154700
chr12	107167570	107168915
chr12	107349655	107350974
chr12	116632212	116634539
chr12	116974632	116975937
chr12	116995122	116997710
chr12	116997884	116998639
chr12	117256718	117257279
chr12	118454472	118455465
chr12	118472281	118474659
chr12	118499170	118500821
chr12	118558187	118558782
chr12	118573333	118575332
chr12	118582372	118583304
chr12	118583418	118584281
chr12	125411717	125413382
chr12	125422006	125425335
chr12	125425389	125425802
chr12	125472647	125473693
chr12	125478264	125481747
chr12	125481812	125482292
chr12	129278956	129284322
chr12	129293950	129308384
chr12	129308563	129309786
chr12	129313556	129316257
chr12	131355094	131356337
chr12	131356590	131359019
chr12	131463956	131464644
chr12	131575229	131578475
chr12	131585922	131586439
chr12	11697879	11700204
chr12	125398395	125407049
chr20	4700461	4701372
chr20	4791923	4796811
chr20	4802431	4804151
chr20	5100797	5101586
chr20	5107526	5108983
chr20	5173294	5173925
chr20	5568864	5569938
chr20	5570124	5579115
chr20	5582196	5591685
chr20	5591769	5592136
chr20	5624517	5629296
chr20	5629488	5631829
chr20	5631880	5635477
chr20	5730530	5732013
chr20	5740273	5742353
chr20	5742584	5744490
chr20	5744981	5745483
chr20	5750652	5752335
chr20	5777841	5778961
chr20	5930049	5931162
chr20	5931281	5932259
chr20	5985990	5987732
chr20	10414330	10416666
chr20	10426876	10428179
chr20	10433525	10435280
chr20	10457318	10459878
chr20	10491514	10493144
chr20	13698635	13699232
chr20	13764624	13766429
chr20	14811343	14812207
chr20	14812858	14814225
chr20	15965445	15966593
chr20	17805977	17806868
chr20	17835763	17836597
chr20	17836686	17838240
chr20	17859180	17860057
chr20	17941182	17942141
chr20	17943031	17955216
chr20	17984123	17986084
chr20	18447724	18448774
chr20	18487499	18489364
chr20	18548047	18548840
chr20	20432214	20433642
chr20	20444347	20445426
chr20	20446254	20447953
chr20	20468857	20469871
chr20	20470223	20470657
chr20	20583340	20584077
chr20	20690713	20694043
chr20	30262259	30264614
chr20	30273201	30274195
chr20	50015411	50018152
chr20	50020501	50021206
chr20	50021354	50022304
chr20	50077196	50078363
chr20	50096603	50098907
chr20	52201136	52204181
chr20	52205164	52206187
chr20	52206241	52207049
chr20	52207105	52210377
chr20	52211156	52211899
chr20	52224612	52229280
chr20	52237401	52241355
chr20	52258575	52260502
chr20	52268287	52275295
chr20	52276299	52278684
chr20	52322485	52326441
chr20	52336949	52338664
chr20	52352012	52358345
chr20	52365200	52371808
chr20	52444876	52448118
chr20	52449961	52451141
chr20	52455908	52456864
chr20	52463599	52464883
chr20	52481765	52484951
chr20	52485902	52486853
chr20	52487875	52490207
chr20	52508711	52509276
chr20	52509348	52512194
chr20	52515663	52516437
chr20	52516499	52516842
chr20	52521536	52525219
chr20	52530876	52535201
chr20	52538214	52544427
chr20	52545459	52549101
chr20	52550621	52552660
chr20	52556698	52559397
chr20	52564771	52566570
chr20	52633363	52635533
chr20	52679778	52681594
chr20	5098881	5100696
chr3	3167915	3170131
chr3	4508153	4509282
chr3	4535086	4535462
chr3	4535538	4536696
chr3	4790403	4797601
chr3	4816446	4820531
chr3	4871898	4873569
chr3	4887118	4887662
chr3	4890960	4893606
chr3	5014512	5015179
chr3	5018121	5020881
chr3	5021114	5022826
chr3	5024407	5027299
chr3	5027517	5029488
chr3	5047766	5050931
chr3	5052063	5054468
chr3	5068291	5068783
chr3	5163937	5165810
chr3	5178540	5184258
chr3	5201401	5202367
chr3	5222953	5225183
chr3	5226478	5229151
chr3	5229288	5234598
chr3	5235934	5242144
chr3	6721252	6722605
chr3	6759301	6760426
chr3	9003959	9005174
chr3	9690525	9690992
chr3	9691196	9692478
chr3	11314061	11315087
chr3	11329381	11332401
chr3	11342196	11342576
chr3	11667865	11668326
chr3	11682708	11685656
chr3	11887235	11888422
chr3	12525989	12526867
chr3	12597950	12598480
chr3	12598601	12599516
chr3	14218896	14220175
chr3	14220347	14221107
chr3	15642125	15643129
chr3	15643270	15644136
chr3	15677576	15678207
chr3	15688762	15691251
chr3	15767778	15768241
chr3	15809742	15810741
chr3	15835089	15840580
chr3	15845621	15847448
chr3	15847586	15848992
chr3	15857765	15859023
chr3	15900037	15901016
chr3	16306668	16307358
chr3	16411636	16417688
chr3	16417883	16423356
chr3	16423875	16424945
chr3	16453564	16454892
chr3	16548867	16559111
chr3	16559960	16564664
chr3	16882646	16885079
chr3	16925543	16931107
chr3	16936984	16939733
chr3	16944865	16947676
chr3	16952841	16956050
chr3	16968818	16971955
chr3	16973773	16975312
chr3	17086713	17087460
chr3	17094383	17098377
chr3	17192601	17194317
chr3	17223485	17224299
chr3	17441027	17441704
chr3	17780377	17784134
chr3	17784344	17785348
chr3	17788769	17789822
chr3	20080464	20081712
chr3	20085087	20085814
chr3	20225860	20227783
chr3	20227918	20229266
chr3	23202599	23205215
chr3	23694801	23697529
chr3	23700075	23701275
chr3	23847834	23849432
chr3	23849569	23854766
chr3	23871329	23872498
chr3	23897777	23899392
chr3	23907334	23908135
chr3	23957825	23958484
chr3	23958619	23960570
chr3	23987578	23988711
chr3	23990927	23992394
chr3	25704191	25707420
chr3	25821607	25824928
chr3	25830587	25832902
chr3	27524339	27525959
chr3	28282948	28283804
chr3	28389163	28391255
chr3	29322615	29324217
chr3	31271101	31272713
chr3	31281734	31285149
chr3	31286001	31287513
chr3	31289414	31292287
chr3	31489620	31490927
chr3	31572394	31576084
chr3	32543496	32544302
chr3	32611445	32613098
chr3	32618460	32619664
chr3	32726742	32727912
chr3	33033979	33035386
chr3	33137425	33138667
chr3	33180469	33181121
chr3	33478096	33481881
chr3	33482184	33483329
chr3	33758998	33760408
chr3	33839731	33840671
chr3	36953204	36954103
chr3	37031869	37034680
chr3	37034821	37036226
chr3	37216547	37218313
chr3	37283913	37285724
chr3	38035436	38036379
chr3	38039733	38040466
chr3	38178814	38181633
chr3	38205565	38208120
chr3	38537825	38538621
chr3	39187726	39191473
chr3	39191569	39195071
chr3	39296625	39297210
chr3	39297331	39298229
chr3	39335784	39338661
chr3	39368546	39370623
chr3	39424677	39425773
chr3	39428917	39431445
chr3	39447206	39449659
chr3	40350545	40351033
chr3	40351204	40352321
chr3	40566379	40567175
chr3	41240940	41241405
chr3	42053992	42055083
chr3	42055222	42058191
chr3	42066108	42066878
chr3	42089467	42090041
chr3	42107425	42108895
chr3	42109113	42110116
chr3	42121345	42124624
chr3	42133064	42134181
chr3	42135262	42136876
chr3	42160399	42161452
chr3	42163025	42166195
chr3	42216509	42217409
chr3	42217508	42218278
chr3	42232874	42235123
chr3	42235306	42238057
chr3	42254680	42256288
chr3	42531156	42532696
chr3	42814772	42815195
chr3	42844517	42846011
chr3	43328509	43329016
chr3	55653609	55655014
chr3	55694835	55696419
chr3	58418859	58419618
chr3	58859746	58860642
chr3	59232710	59233784
chr3	59371198	59374931
chr3	59429434	59430125
chr3	59435442	59438666
chr3	59442281	59442937
chr3	59465956	59467581
chr3	59551271	59552309
chr3	61221985	61222923
chr3	61235941	61237703
chr3	63847957	63849561
chr3	63849780	63851167
chr3	63896520	63898634
chr3	63952565	63955175
chr3	66271386	66272169
chr3	66436183	66438174
chr3	66522751	66524390
chr3	67048775	67051185
chr3	67051406	67052502
chr3	67068500	67069549
chr3	69107323	69108185
chr3	69130617	69136700
chr3	72027496	72028776
chr3	72030761	72035836
chr3	72125830	72130026
chr3	72131791	72132832
chr3	72148144	72151865
chr3	72212514	72213297
chr3	72213379	72214617
chr3	72225900	72227341
chr3	72495372	72496163
chr3	72571585	72573179
chr3	72896530	72898799
chr3	73045251	73047102
chr3	81808647	81811830
chr3	81837059	81838697
chr3	81864862	81867155
chr3	88106883	88108200
chr3	88108407	88109650
chr3	88198096	88201358
chr3	93780753	93782995
chr3	93788539	93791539
chr3	98164081	98165355
chr3	98240347	98241800
chr3	98242026	98242360
chr3	98243925	98256786
chr3	98257255	98258745
chr3	98260384	98262672
chr3	98267989	98288055
chr3	98290681	98292496
chr3	98311041	98313381
chr3	98331210	98332029
chr3	98332159	98332994
chr3	98360682	98361713
chr3	98464008	98465281
chr3	98489344	98489850
chr3	99535829	99537479
chr3	99822439	99825660
chr3	99979771	99980718
chr3	100053572	100054302
chr3	100118822	100121836
chr3	100184516	100185430
chr3	100210858	100211405
chr3	100214981	100215607
chr3	100427591	100428706
chr3	100428824	100429595
chr3	101231087	101232881
chr3	101280358	101281365
chr3	101291994	101294194
chr3	101395235	101395963
chr3	101404105	101405938
chr3	101439569	101441817
chr3	101442935	101445358
chr3	101545956	101549627
chr3	101566545	101568161
chr3	101568281	101571437
chr3	101617801	101618599
chr3	101756763	101758295
chr3	101776764	101778567
chr3	105518609	105522006
chr3	105546144	105547364
chr3	105554069	105557327
chr3	105584907	105589032
[truncated: 6,082 more rows]
