# Supplementary material for: Ultra-long-range interactions between active regulatory elements
Source: Genome Res. 2023 Aug;33(8):1269–83. doi: 10.1101/gr.277567.122 (PMC10547262; doi:10.1101/gr.277567.122)
Supplement: Supplement 11 [file Supplemental_Code.zip › Supplemental_Code/Peaks/hg19/GM12878_H3K27ac_noH3K27me3_top20000_hg19.bed]

chr10	112185872	112186848
chr3	120315981	120316682
chrX	13760399	13761138
chr15	43378904	43379347
chr6	154571442	154572212
chr5	149339692	149340295
chr19	58089793	58090264
chr1	42723620	42724295
chr19	49468488	49469214
chr10	134260621	134261799
chr10	5857786	5858300
chr14	21917383	21918726
chr8	29224492	29225298
chr10	105727441	105728105
chr6	161156145	161156621
chr6	33872512	33873234
chr10	63697368	63698261
chr22	25965145	25966645
chr4	15653429	15654612
chr11	85923182	85923774
chr13	44715589	44716130
chr7	20239779	20240467
chr4	10457986	10458716
chr1	246754348	246755180
chr15	56534713	56535506
chr4	113223497	113224034
chr17	25680367	25680867
chr9	90115715	90116239
chr12	94676242	94676807
chr6	106633867	106634718
chrX	71401605	71402156
chr11	109870967	109871740
chr6	14091153	14091726
chr6	47209701	47210239
chr2	70129207	70129852
chr19	12162870	12163808
chr19	42082222	42082792
chr10	127407361	127408084
chr14	71276460	71277260
chr5	65913305	65914318
chr1	180950913	180951996
chr10	102106833	102107972
chr6	73336097	73336811
chr9	5589477	5590162
chr11	58869255	58869895
chr9	37074610	37075644
chr1	41274515	41275253
chr4	79697579	79698655
chr7	24818363	24819692
chr12	66446273	66447585
chr12	25260205	25261067
chr8	22611441	22612841
chr1	32786991	32788614
chr1	59512106	59512973
chr15	91329249	91330324
chr5	156515065	156516214
chr7	121030970	121032018
chr6	154477432	154479355
chr2	173983774	173984699
chrX	24711366	24712806
chr6	87891006	87892031
chr17	73321436	73322923
chr7	152013673	152015492
chr12	109006672	109008774
chr12	904042	905343
chr17	16864340	16865605
chr17	72208153	72209475
chr2	126400305	126401951
chr4	38770527	38771871
chr10	108694311	108695846
chr5	33929545	33930453
chr20	56884830	56885968
chr3	15096221	15097304
chr5	95153711	95155238
chr3	47325822	47327012
chr2	27008285	27008573
chr10	61645464	61646339
chr2	232379327	232379776
chr17	29876260	29876555
chr1	6839759	6840254
chr5	78248910	78249863
chr5	14595129	14595626
chr7	23449792	23450102
chr3	11342196	11342576
chr8	86102942	86103376
chr8	53625945	53626992
chr5	172191959	172192355
chr18	11947461	11948060
chr11	71791893	71792351
chr12	50419445	50419836
chr8	70676074	70677227
chr9	33124501	33125437
chr3	48230212	48230679
chr19	54057934	54058323
chr11	65641155	65641612
chr11	102430388	102430846
chr3	112237837	112238316
chr6	149816310	149817680
chr9	134273044	134273794
chr6	159247757	159248362
chr1	248569810	248570519
chr19	39183979	39184952
chr8	99128963	99129390
chr12	123030636	123031111
chr18	46346808	46348068
chr7	141285969	141286886
chr9	5480188	5481418
chr1	145574901	145575851
chr11	3882691	3883570
chr1	25773424	25775011
chr16	19221205	19221848
chr14	55093824	55095171
chr2	74775935	74776892
chr16	20889825	20890617
chr2	99172562	99173251
chr3	136604037	136605183
chr9	129916094	129916921
chrX	45617845	45618545
chr3	107851841	107852919
chr7	154990020	154990775
chr3	159646992	159648019
chr19	12594880	12595648
chr10	93861311	93862297
chr15	72370235	72371307
chr12	32417600	32418964
chr18	12308825	12310317
chr8	80990769	80991745
chr10	32209172	32210522
chr14	75406273	75407373
chr9	20604178	20605387
chr6	44671604	44672607
chr2	143630942	143632388
chr5	139040539	139041678
chr22	39862530	39864444
chr7	101673593	101674847
chr2	231500880	231502379
chr14	54900876	54903322
chr17	73073408	73075416
chr15	77479042	77480376
chr8	9638738	9640453
chr1	155928726	155930978
chr4	101743566	101745699
chr8	11278508	11280326
chr10	91889741	91891817
chr12	4324060	4326206
chr7	66310030	66310804
chr15	67812606	67815547
chr1	16023092	16024637
chr6	111727638	111728850
chr4	77121006	77121909
chr9	35603741	35604040
chr2	32264932	32265384
chr1	149982778	149983101
chr16	84545197	84545747
chr2	166752835	166753191
chr14	24550468	24550869
chr5	43040663	43041065
chr7	151465725	151466210
chr10	126377650	126378568
chr17	259368	259790
chr10	898234	898754
chrX	11811129	11812088
chr16	30883595	30885121
chr1	206305526	206306552
chr2	74374008	74375029
chr1	45771203	45772970
chr5	86398894	86400419
chr1	231092572	231093462
chr20	52336949	52338664
chr2	61061075	61062102
chr2	130104492	130105506
chr10	49818697	49819769
chr19	50430326	50431546
chrX	16136657	16137865
chr10	12114918	12116397
chr16	23837490	23838880
chr7	130710021	130711657
chr14	35884723	35886607
chr6	135650793	135653059
chr12	132549793	132551570
chr19	48613737	48614214
chr1	174992763	174993282
chr17	1085866	1088275
chr5	149840386	149841809
chr14	77413086	77414307
chr15	75182295	75183047
chr2	128614904	128615802
chr18	36520160	36520841
chr9	110044543	110045183
chr17	27275682	27278486
chr4	79671412	79672554
chr20	49407156	49407931
chr16	8715306	8716407
chr16	17107160	17108054
chr20	34638270	34639425
chr6	157171778	157174474
chr6	16436647	16440505
chr3	126700897	126701823
chr3	53078301	53079346
chr6	35278835	35280115
chr19	46117207	46118262
chr2	220113502	220115019
chr9	92111101	92112889
chr11	46581370	46582811
chr14	22965491	22967273
chr7	99805987	99807618
chr8	123792534	123795996
chr7	28519563	28521210
chr8	54816996	54819905
chr19	56135753	56136024
chr19	15434033	15434367
chr7	2347931	2348378
chr1	156022765	156023471
chr9	126030104	126030548
chr10	121261266	121262600
chr8	48173541	48174163
chr4	101939274	101939796
chr19	13953030	13953685
chr16	2826292	2827108
chr8	59563023	59563891
chrX	19774040	19775588
chr1	207224389	207224875
chr6	43193039	43193857
chr5	158624861	158625240
chr11	71673213	71673836
chr8	120651367	120652131
chr1	109933835	109934580
chr2	169317119	169317964
chr2	8626501	8627155
chr1	28471247	28472113
chr16	9038566	9039562
chr1	43124065	43124730
chr1	155193911	155194420
chr17	74668007	74668589
chr10	69523335	69523734
chr3	115757073	115757502
chr4	11417243	11417729
chr3	194882641	194883468
chr20	5568864	5569938
chr11	82717531	82718893
chr3	169666284	169667982
chr2	39321692	39322301
chr17	17752906	17753544
chr3	169877460	169878574
chr18	39571555	39572964
chr1	86481430	86482216
chr14	93673569	93674926
chr2	96981436	96982155
chr5	122110736	122112165
chr5	174905596	174906752
chr5	14149130	14150530
chr3	50396144	50396978
chr5	1800122	1801389
chr9	20639846	20641204
chr14	64179054	64179503
chr9	123631384	123631743
chr10	64996500	64996986
chr10	38692091	38692621
chr22	43539474	43539850
chr10	101698632	101699368
chr10	13389771	13390091
chr9	31444034	31444358
chr22	24911923	24912587
chr17	5202416	5202838
chr2	25745240	25745580
chr1	109093746	109094180
chr2	191755844	191756287
chr4	52762238	52762555
chr4	99584697	99585301
chr15	91659861	91660567
chr8	103900412	103901143
chr2	75062830	75063504
chr7	38401962	38403183
chrX	199777	200119
chr6	160391081	160391778
chr10	30756640	30757027
chr22	43410418	43411210
chr1	9598945	9599407
chr11	67797533	67797915
chr17	65542480	65542838
chr16	3930858	3931382
chr2	68942254	68942668
chrX	152990282	152990810
chr1	183739313	183739737
chr1	11989832	11990434
chr17	10154089	10155388
chr19	59056156	59056659
chr2	101033432	101034382
chr8	59221501	59221995
chr7	64499226	64499738
chr7	99956548	99957058
chr17	20552546	20552927
chr20	55966588	55966961
chr1	26954358	26954955
chr7	28578806	28579225
chr10	60027798	60028660
chr1	247495215	247496227
chr8	117892474	117893092
chr10	91497900	91498553
chr19	39127617	39128024
chr7	24636297	24636695
chr12	52515919	52516553
chr19	10841424	10842656
chr2	157287892	157288404
chr5	130693351	130694556
chrX	153234443	153235622
chr12	12034583	12036180
chr19	35576326	35577015
chr15	57445721	57446136
chr11	10783292	10783927
chr20	62184270	62184757
chr16	57844370	57844833
chr4	26322959	26323463
chr9	140600554	140601120
chr15	74918837	74920683
chr5	67365943	67366562
chr9	131798206	131798723
chr5	126104613	126105073
chrX	55946438	55946955
chr1	25345357	25346093
chrX	77172790	77173611
chr6	105850457	105850891
chr3	47051061	47051732
chr12	53773876	53774478
chr9	130793547	130794457
chr14	68794572	68796074
chr19	47989718	47991350
chr20	307863	308623
chr2	25008759	25009231
chr1	110163596	110164035
chr2	227848821	227849529
chr6	41908428	41909437
chr15	99911234	99911780
chr3	100214981	100215607
chr1	63078469	63079632
chr4	99584006	99584547
chr12	80692508	80693011
chr5	95285292	95286494
chr7	66119605	66120266
chr1	29210986	29211667
chr15	40763385	40764207
chr12	88429305	88430188
chr18	48714378	48716165
chr3	100210858	100211405
chr20	1099276	1100500
chr12	25517414	25518114
chr15	99395798	99396371
chr12	95466926	95467461
chr3	15809742	15810741
chr8	55058347	55058893
chr1	244013858	244014414
chr5	179921380	179922627
chr16	20752011	20752681
chr16	11118166	11119156
chr11	116857018	116858530
chr5	67435495	67436481
chr4	95439991	95440885
chr4	145891927	145892690
chr10	75260999	75261665
chr22	26361959	26363132
chr22	41031985	41032751
chr9	119712782	119713501
chr17	28081377	28082317
chr2	238806914	238807823
chr5	154317012	154317715
chr17	2612167	2613152
chr10	12391703	12393281
chr8	103665382	103666081
chr8	1714742	1715689
chr19	3360382	3361459
chr2	131148055	131149470
chr10	73982918	73984204
chr12	123131601	123132501
chr15	61193102	61194015
chr20	62673231	62674046
chr1	169454474	169455377
chr1	32170126	32170900
chr19	37959809	37960991
chr22	22521446	22522230
chr22	40796351	40797213
chr8	52530129	52530967
chr1	205742993	205743873
chr3	4508153	4509282
chr12	49462875	49463856
chr3	15857765	15859023
chr10	72238633	72240430
chr1	206807860	206808756
chr10	91127090	91128068
chr11	63953880	63955198
chr3	192558164	192559312
chr5	18697732	18698818
chr11	628545	629982
chrX	153361516	153362493
chr12	64615091	64616384
chrX	68247174	68248408
chr11	64125999	64127039
chr19	20606113	20607124
chr2	54907051	54908925
chr2	37192167	37193256
chr2	70001693	70003072
chr20	31123019	31124198
chr1	246736027	246737169
chr19	16829167	16830881
chr14	103279256	103280748
chr6	157295004	157297631
chr20	61436162	61437831
chr6	109798664	109800185
chr11	14356294	14357826
chr19	56621546	56623550
chr1	60855692	60858101
chr1	21500760	21502682
chr1	181453597	181455803
chr9	132725597	132725991
chr7	111846748	111847703
chr3	123302900	123303939
chr2	109841073	109842959
chr20	30720439	30721115
chr3	171029144	171030126
chr1	12203469	12204370
chr8	66556957	66557325
chr6	36650883	36651780
chr20	5058704	5059149
chr9	71534800	71535204
chr2	37884212	37885297
chr2	38333382	38333874
chr2	74647220	74647889
chr11	58873660	58874436
chr1	8156350	8156869
chr14	63938272	63939390
chr3	169656488	169656908
chr10	105743002	105743817
chr5	150525419	150526130
chr8	41844146	41845078
chr1	112941470	112943113
chr20	17835763	17836597
chr3	4535086	4535462
chr11	60134276	60134657
chr11	111270193	111271107
chr9	134248417	134248834
chr1	150594102	150595927
chr12	111882997	111884100
chr20	35469714	35470833
chr5	34587152	34588455
chr12	92172071	92173191
chr11	128362836	128363756
chr9	93576784	93577934
chr11	126058057	126059197
chr19	44028801	44031328
chr5	124237830	124238949
chr10	99408124	99409347
chr17	39832055	39832705
chr22	50222625	50223786
chr12	103128749	103129476
chr4	39355043	39356342
chr4	160090771	160091245
chr6	11233073	11233682
chr19	17865892	17867873
chr7	156686087	156686729
chr12	4244948	4246939
chr14	68676500	68677623
chr10	13787368	13790340
chr21	42931542	42931871
chrX	57618600	57619338
chr11	124632311	124632852
chr1	228297198	228297748
chr5	37248812	37249577
chr13	48652500	48653163
chr7	104498059	104498392
chr7	99967798	99968227
chr8	103843986	103844407
chr19	36207979	36208771
chr1	87795974	87796558
chr5	5437755	5438442
chr20	49531773	49532537
chr10	64932903	64933677
chr10	104561909	104563594
chr8	80680663	80681120
chr2	177864765	177865081
chr14	105393144	105393562
chr20	44987969	44988810
chr2	181992361	181993640
chr12	56583036	56583317
chr22	39268467	39268870
chr17	63033405	63034300
chr16	68753661	68755125
chr17	26215028	26216349
chr9	468942	469420
chr11	124543084	124543624
chr13	33105060	33105887
chr1	6920882	6921883
chr16	27460533	27461458
chr13	52158581	52160268
chr10	88542567	88544440
chr2	11483361	11484699
chr18	61574299	61575057
chr8	129008379	129010073
chr4	146975333	146976425
chr2	70029808	70031169
chr3	189025290	189026818
chr4	170018794	170019228
chr10	30718664	30719138
chr3	197527116	197527538
chr6	52168279	52168899
chr15	78343717	78345283
chr1	230240615	230242299
chr19	10679883	10680782
chr16	84759465	84761863
chrX	19810971	19811733
chr11	113185312	113186237
chr5	71597661	71598727
chr15	72518335	72518674
chr6	159239935	159240385
chr7	150077897	150078563
chr22	20008084	20008456
chr4	42489735	42490272
chr1	66766362	66767579
chr13	47149014	47149634
chr1	234635037	234637151
chr7	157130191	157131890
chr19	46498657	46499454
chr1	111173527	111174148
chr3	49341593	49342180
chr16	69795772	69796308
chr12	120604466	120606289
chr13	31019359	31020842
chr16	87886936	87887575
chr20	62496639	62497392
chr1	203713121	203713735
chr1	29556892	29557416
chr15	60839838	60840342
chr6	4781251	4783129
chr6	26553822	26554358
chr7	121035382	121037020
chr8	145002093	145002656
chr5	88132172	88133500
chr15	85196786	85197498
chr22	45558881	45559646
chr18	33551902	33552433
chr6	7962802	7963396
chr20	49126095	49126661
chr2	99682574	99683496
chr11	10678536	10679950
chr20	52515663	52516437
chr1	40282943	40283540
chr3	39296625	39297210
chr9	5557723	5559018
chr22	38965547	38966182
chr2	128320457	128321307
chr14	24458071	24459236
chr3	15313221	15314163
chr1	36395791	36397814
chr10	121632570	121633636
chr14	91715989	91716595
chr6	88466820	88467619
chrX	54555885	54556560
chr3	121982252	121982947
chr22	24167720	24168515
chr1	33084662	33085400
chr2	232825637	232826911
chr2	198492736	198493753
chr19	37095821	37096855
chr3	45608564	45609955
chr1	117128555	117129861
chr4	53511272	53512562
chr11	18636813	18637720
chr3	186243082	186244007
chr15	51913913	51915212
chr12	102282255	102283875
chr3	52344633	52346240
chr6	167411712	167412557
chr20	43618831	43619710
chr6	153996	156059
chr18	10559760	10560685
chr18	33729507	33730785
chr8	62548011	62549649
chr8	72769777	72772118
chr12	47600634	47602457
chr4	37686660	37688003
chr1	160751125	160752250
chr6	51860980	51862226
chr22	43390797	43391976
chr1	211848019	211849058
chr6	25404182	25405243
chr16	3847795	3849313
chr1	40425481	40426951
chr9	100290221	100292672
chr17	73008259	73009931
chr18	2978054	2979462
chr1	26323238	26324543
chr6	31130922	31132182
chr1	54821731	54823083
chr15	42794901	42797318
chr6	89209226	89210663
chr18	56225702	56227281
chr5	150002493	150004066
chr20	35578189	35580016
chr18	56316559	56318574
chr1	45476116	45477774
chr15	85999093	86001403
chr17	37955737	37957987
chr11	82706506	82708375
chr6	33080222	33083067
chr12	125346050	125348448
chr5	150157313	150161071
chr5	169204586	169207245
chr18	21572140	21574837
chr20	25228733	25229713
chr17	42480192	42480652
chr1	95699761	95700419
chr1	27730159	27730743
chr5	149181798	149182242
chr1	1794133	1795288
chr22	36766948	36767601
chr2	203735693	203736876
chr22	18593422	18594585
chr6	139214576	139215169
chr9	130844092	130844963
chrX	148280257	148280982
chr5	133862864	133863352
chr15	41708542	41709218
chr3	100184516	100185430
chr16	11864046	11864664
chr2	17839734	17840861
chr7	3995994	3996687
chr19	16657784	16658620
chr19	8069073	8070202
chr17	26219895	26220252
chr12	123932887	123933411
chr11	43388609	43389194
chr10	33384974	33385682
chr19	15490918	15491842
chr14	100545070	100546219
chr8	92082488	92083179
chr1	169678269	169679176
chr6	501914	502429
chr1	154943377	154944324
chr12	118766708	118767225
chr6	149641966	149642341
chr10	26720243	26720833
chr4	84097309	84098074
chr2	62887376	62887915
chr2	20099556	20100028
chr5	130505774	130506415
chr11	94706221	94706779
chr16	21610857	21612133
chr5	131773569	131774257
chr14	64375402	64375941
chr2	88899130	88899701
chr12	123355800	123356955
chr10	49495404	49496164
chr6	107978260	107979103
chr22	34186258	34186813
chr2	198570101	198570862
chr14	95794478	95795091
chr19	42040844	42041373
chr2	16837979	16838537
chr10	98003703	98004974
chr14	39901856	39903094
chr1	93508174	93508683
chr19	7694590	7695472
chr11	73882408	73883242
chr16	73323425	73324567
chr5	172234430	172235019
chr8	54934909	54935496
chr5	157038707	157039926
chr15	90774273	90777233
chr9	102482552	102483601
chr18	56637608	56639488
chr20	48321225	48323626
chr4	40228201	40229624
chr1	100249486	100251499
chr14	68845981	68847996
chr15	41693839	41695002
chr5	88691850	88693170
chr17	47817765	47819869
chr19	44438633	44439902
chr6	14729145	14730410
chr17	8887924	8889668
chr1	101756099	101759094
chr11	108367755	108369644
chr2	69781308	69782738
chr17	41437146	41438362
chr10	14629541	14631002
chr12	92886602	92888658
chr1	244210310	244211524
chr19	4114302	4116234
chr16	25049156	25052871
chr11	6623431	6624914
chr14	35399304	35400945
chr8	56796527	56798796
chr18	57584232	57586611
chr17	39822339	39824604
chr2	88904838	88908165
chr19	56151710	56156302
chr2	135007625	135012823
chr20	56007548	56008911
chr6	36082211	36083011
chr6	15023037	15024385
chr19	52691842	52692924
chr18	60190932	60194795
chr5	150631612	150632366
chr16	21312348	21312679
chr4	36328060	36328663
chr2	29337723	29338482
chr6	38273408	38276793
chr10	76346773	76347502
chr1	110453360	110454576
chr7	137680766	137681723
chr4	144279392	144280314
chr15	100273861	100274155
chr5	158527529	158529018
chr22	25843974	25844836
chr17	40610372	40610819
chrX	118370276	118371279
chr11	128188356	128188831
chr13	41163694	41164430
chr6	31125178	31125953
chr8	65608573	65609876
chr10	88516440	88518479
chr5	88037297	88038702
chr17	29151858	29152289
chr9	14692537	14693099
chr13	43619953	43620567
chr11	68229100	68229917
chrX	13064268	13064740
chr19	7207984	7209093
chr3	150483305	150484271
chr3	194864847	194865953
chr5	6714409	6714848
chr1	167190142	167190645
chr1	212606248	212606890
chr3	49984753	49985290
chr4	3075400	3075728
chr16	2564530	2566124
chr12	65153368	65153939
chr17	1303679	1304201
chr6	17621477	17622623
chr6	96027171	96027874
chr11	110300313	110301448
chr3	93698950	93699526
chr20	46968228	46969760
chr1	100513495	100514751
chr3	107352205	107353252
chr19	42806288	42806882
chr6	36083182	36083609
chr17	1283415	1284476
chr4	110915212	110915701
chr7	24692768	24693699
chr14	50547583	50548319
chr18	45454797	45455409
chr12	2913044	2914069
chr15	68519759	68520434
chrX	138848900	138849780
chrX	30590158	30591530
chr8	81073160	81073944
chr21	36260197	36261051
chr5	94410470	94412920
chr20	50021354	50022304
chr11	128626850	128627303
chr17	44198132	44200427
chr12	31752184	31752859
chr3	159628599	159629918
chr11	107327918	107328510
chr7	72939813	72940957
chr1	183620410	183622338
chr1	226985957	226987544
chr2	44805533	44806327
chr6	31515356	31516294
chr18	60865270	60866176
chrX	49091710	49092381
chr5	39274466	39275744
chr19	30418724	30419925
chr5	32537080	32538982
chr5	88575084	88578730
chr1	40310734	40312447
chr1	117080673	117082950
chr2	111977252	111977885
chr20	44470992	44471785
chr19	6039353	6040265
chr2	169352359	169353615
chr10	69643663	69644221
chr6	30497354	30498194
chr3	179600075	179601064
chr7	126335888	126337073
chr20	5730530	5732013
chr19	37861257	37862614
chr18	24049285	24050566
chr9	81430828	81431023
chr1	954915	955172
chr16	451933	452632
chr20	30467966	30468258
chr1	1243978	1244818
chr14	106025715	106026090
chr14	106691883	106692237
chr18	43755187	43755584
chr2	36824885	36825202
chr19	18653859	18654106
chr17	58042194	58042645
chr12	96879136	96879439
chr19	4719393	4720511
chr3	59920603	59921222
chr4	153423791	153424053
chr21	45579710	45580044
chr3	48850077	48850454
chr16	88079832	88080436
chr7	969880	970591
chr1	155607067	155607389
chr1	169455448	169455971
chr20	306127	307634
chr17	18228387	18229325
chr19	4720563	4721112
chrX	20281760	20282093
chr19	1241805	1242378
chr1	218458627	218459296
chr1	248613465	248613795
chr9	139760960	139761434
chr7	65540817	65541600
chr2	152279729	152280240
chr4	123580110	123580477
chr2	98205936	98206304
chr6	13478703	13480311
chrX	129065588	129066109
chr2	219260382	219260752
chr17	55706131	55707015
chr3	196295996	196296701
chr22	30788460	30789431
chr9	130823557	130823931
chr7	65235823	65236221
chr2	100106679	100107276
chr2	139262655	139263444
chr15	66651753	66652672
chr14	100723282	100723896
chr9	116336722	116337278
chr1	153757737	153758123
chr17	79218151	79218829
chr17	72284606	72285046
chrX	49020196	49020622
chr6	38656353	38657195
chr17	27503073	27503886
chr19	44229126	44229599
chr5	32164037	32164937
chr15	100258711	100259340
chr3	197228413	197228894
chr19	50935429	50936175
chr13	98021372	98022149
chr3	70431909	70432400
chr16	5206902	5207507
chr2	206848913	206849731
chr19	20607242	20607668
chr4	175256031	175256573
chr10	131934696	131935834
chr16	49475402	49476001
chr7	99815783	99816489
chr11	129764666	129765461
chr14	51326092	51327307
chr17	7530579	7531233
chr12	127609926	127611281
chr12	121734710	121735699
chr10	98776469	98777000
chr13	113343494	113344230
chr18	76828457	76829229
chr12	102444464	102445199
chr17	79023253	79023885
chr8	71580643	71581339
chr12	56617296	56617952
chr19	39468037	39468707
chr9	132403720	132404644
chrX	96089957	96091119
chr10	116587568	116588286
chr19	14627990	14628647
chr8	145013126	145013747
chr5	145584913	145585719
chr14	102604978	102606016
chr19	17493184	17494346
chr16	88870169	88871393
chr2	132255545	132256555
chr17	70972999	70974019
chr2	196397265	196398067
chr7	158769176	158769899
chr2	201171563	201172634
chr7	73498361	73499312
chr9	136857055	136857935
chr7	152131688	152132512
chr17	73061205	73062269
chr22	36760662	36761586
chr6	56705250	56706843
chr7	73259944	73260996
chr11	64127524	64129057
chr16	68113157	68114372
chr5	150169021	150170466
chr5	14257951	14259307
chr2	112832644	112833848
chr1	32804689	32806079
chr9	100263987	100266109
chr20	32609723	32611179
chr7	112578454	112580030
chr18	21756928	21757613
chr8	142192183	142193231
chr7	36429437	36431452
chr20	32951028	32952188
chr4	122618300	122618863
chr8	103795045	103795488
chr8	29382038	29382528
chr12	50677409	50678226
chr12	112818935	112820136
chr16	9037920	9038453
chr1	53703659	53704124
chr1	24230761	24231905
chr7	116750120	116751439
chr5	50040036	50041591
chr4	114742687	114743752
chr4	1177203	1178747
chr14	60685861	60688394
chr21	43297617	43298966
chr5	124340994	124342803
chrX	13280936	13282547
chr4	100766171	100767711
chr16	27211246	27211701
chr19	1207997	1208318
chr1	228645285	228645678
chr16	11042721	11044196
chr20	1702548	1702940
chr5	35899465	35900079
chr10	104401523	104401964
chr2	227710144	227710666
chr1	184618842	184619452
chr4	39367319	39368220
chr1	44318640	44319807
chr12	116997884	116998639
chr10	13764774	13766113
chr8	61859409	61860925
chr11	63320970	63321875
chr3	170902322	170904113
chr18	21565781	21566722
chr11	9713940	9714487
chr19	9938334	9939377
chr20	30134611	30135786
chr20	36619161	36620398
chr8	6585154	6586050
chr10	5858363	5859068
chr2	74765903	74766764
chr8	95486500	95487278
chr11	10477027	10478112
chr22	26984878	26986027
chr11	107799137	107800762
chr14	35836272	35837711
chr1	118197578	118198967
chrX	78204046	78206931
chr3	16944865	16947676
chr11	47883138	47887471
chr9	130150941	130151999
chr3	107806966	107807817
chr12	9872459	9873212
chr7	130595767	130596180
chr1	11028946	11029966
chr4	693077	694053
chr10	11187037	11188172
chr7	2151958	2152558
chr2	242448291	242448767
chr10	90358224	90358603
chr12	111837584	111838398
chr13	42659268	42659756
chrX	119889143	119889691
chr4	123463743	123464476
chr1	95428079	95428918
chr18	21522740	21523604
chr7	43823540	43824483
chr9	140095483	140096259
chr8	8136443	8137712
chr12	131463956	131464644
chr5	68338821	68339229
chrX	134478203	134478626
chr17	62340769	62341193
chr3	122216665	122217322
chr6	160395275	160395860
chrX	30731652	30732150
chr6	11975960	11976421
chr11	78138110	78139770
chr20	49144192	49145104
chr2	74410723	74411677
chr3	107845796	107846863
chr6	15352571	15353151
chr2	121050858	121052107
chr17	81006344	81006912
chr10	5484829	5485576
chr1	93050224	93050753
chr3	98260384	98262672
chr13	50265420	50266025
chr5	52095130	52095759
chr8	62622721	62623522
chr2	197317754	197318404
chr5	79421963	79423338
chr2	231658206	231659316
chr2	197294233	197294966
chr18	44701770	44702722
chr16	47497944	47499631
chr11	108490795	108491684
chr7	121034015	121035226
chr15	49461952	49462965
chr8	102919785	102920621
chr11	108463457	108464320
chr1	156115974	156117111
chr12	105085578	105086622
chr17	49315216	49316477
chr6	38322315	38323811
chr4	54506292	54507311
chr14	92571914	92572921
chr11	62558200	62559470
chr17	75177851	75179165
chr9	5513712	5515046
chr17	17862225	17863982
chr16	70827437	70828666
chr4	148720529	148722298
chr15	66112680	66114286
chr13	51384588	51386031
chr8	129094808	129096337
chr8	105634399	105635986
chr2	23675080	23676585
chr6	143253616	143256538
chr14	23267516	23268620
chr17	8865058	8865992
chr19	49469278	49470541
chr10	112296112	112296749
chr15	58878126	58878580
chr4	74472413	74473517
chr8	146277137	146277529
chr5	78019176	78019514
chr7	7855959	7856680
chr9	19183982	19184311
chr12	27217243	27217674
chr22	24899376	24900258
chr10	12171647	12172628
chr14	93579382	93579785
chr6	31798554	31799098
chrX	133931297	133931814
chr12	133068839	133069325
chr12	89862691	89863612
chr14	90082979	90083438
chr21	46961328	46961773
chr13	22736302	22737951
chr14	75259357	75259879
chr16	20890747	20891313
chr5	86315491	86316337
chr8	38160676	38161671
chr14	103995605	103996311
chrX	130902003	130902403
chr12	124117745	124118191
chr19	35997942	35998571
chr6	149531579	149532665
chr17	73150891	73151569
chr15	62319350	62319900
chr12	118583418	118584281
chr15	40675142	40675983
chr2	208150973	208151552
chr11	537508	538144
chr11	47235748	47236393
chr12	45637704	45639051
chr12	104697548	104698134
chr17	58166786	58168143
chr1	52210042	52210987
chr4	105851641	105852835
chr16	25043142	25044332
chr5	134073341	134074138
chr12	96909977	96910533
chr2	9240638	9241400
chrX	39750981	39751717
chr7	44645279	44645996
chr6	42236810	42237431
chr14	62356136	62357279
chr10	12035606	12036665
chr4	153771368	153772099
chr5	89309733	89311573
chr6	170101369	170102126
chr18	46466351	46467900
chr10	23055279	23056655
chr1	230347768	230348522
chr5	142974327	142975453
chr3	127526786	127528212
chr9	140651246	140652134
chr3	112691540	112692258
chr4	185537642	185538414
chr12	123419463	123420825
chr11	85773457	85774248
chr7	130599730	130601601
chr5	176584243	176585858
chr17	59981447	59982550
chr7	74064492	74065522
chr7	104518893	104519729
chr1	25888227	25889243
chr10	23384522	23385483
chr3	122416300	122417355
chr11	47878382	47879383
chr12	80686610	80687681
chr12	4378636	4379715
chrX	23924693	23925751
chr2	62641203	62642798
chr20	20444347	20445426
chr5	88170684	88172379
chr8	32830195	32831460
chr6	135328733	135330368
chr21	34733345	34734519
chr1	67398534	67400949
chr2	11484820	11485482
chr8	63922464	63923128
chr16	47080736	47081220
chr20	46203282	46204036
chr3	45706324	45707005
chr6	3356369	3357008
chr20	48732604	48733112
chr6	6651397	6652211
chr4	186282996	186283416
chr5	95261856	95262560
chr1	22369141	22370079
chr11	6255145	6255876
chr14	23293835	23294472
chr3	14464703	14465595
chr9	126518879	126519571
chr1	17763387	17764167
chr6	37483444	37485323
chr20	37376818	37377466
chr8	131371012	131371487
chrX	118887892	118888198
chr2	75936246	75936557
chr8	63800612	63801381
chr5	180588230	180589065
chr2	85811514	85812819
chr2	97426045	97426445
chr9	115819100	115819506
chr19	38413228	38413583
chr5	137708248	137708641
chr21	46221180	46222706
chr19	56091899	56092241
chr5	154137460	154138849
chr15	101728999	101729811
chr2	163589772	163590336
chr2	111433814	111434238
chr12	42767647	42768272
chr18	56474271	56474710
chr3	127872330	127872792
chr1	51769291	51769793
chr1	10753747	10754300
chr10	45965423	45966237
chr19	58038697	58039231
chr16	31363082	31364006
chr2	178256915	178258242
chr9	98256253	98256770
chr5	138403756	138404988
chr3	10289480	10289983
chr19	30295447	30296510
chr20	14811343	14812207
chr16	9992063	9992599
chr12	124940918	124941408
chr18	19208608	19210393
chr10	125317490	125318050
chr9	115359329	115359963
chrX	129473215	129474080
chr14	90864588	90865547
chr20	25016424	25017580
chr1	244816403	244817139
chr5	130849849	130851311
chr17	29295560	29296304
chr19	16999348	17000284
chr13	79976822	79977570
chr14	104180817	104181831
chr15	83731055	83731823
chr5	159586847	159588146
chr2	206564571	206566038
chr2	113550900	113552500
chr5	54830280	54831386
chr12	50931087	50932368
chr3	119021269	119022545
chr7	32554943	32556506
chr5	59892738	59894480
chr19	55172602	55174574
chr1	75197980	75198279
chr19	11750595	11751179
chr2	45696623	45697139
chr8	23386446	23386894
chr12	99113661	99114508
chr5	131132935	131133447
chr16	2932742	2933163
chr2	36473608	36474312
chr2	68430086	68430853
chr6	116325126	116325740
chr4	26862481	26863781
chr1	174125532	174126471
chr17	17494255	17495058
chr19	16728344	16729294
chr11	120370172	120371541
chr17	20937238	20938515
chr20	35111784	35113014
chr20	4700461	4701372
chr13	50018400	50020100
chr3	42844517	42846011
chr3	15397740	15398355
chr10	11643248	11644346
chr7	42971950	42973166
chr17	40719051	40720118
chr17	55038028	55038443
chr12	123411945	123412329
chr20	49546188	49546882
chr2	48133846	48134823
chr16	16042724	16043334
chr2	240964812	240965408
chr6	10838833	10839839
chr5	138940069	138943139
chr2	11518137	11519390
chr3	133198610	133199578
chr12	14309379	14310172
chr20	4953216	4955084
chr6	43596093	43596914
chr10	13343673	13344470
chr8	43016456	43018960
chrX	48366334	48367249
chr3	179984707	179985969
chr8	61614641	61615909
chr1	36850141	36851470
chr2	47527526	47528715
chrX	119004088	119005700
chr9	114782510	114784957
chr8	29412395	29414597
chr11	14329755	14332123
chr1	12216984	12219221
chr7	101930196	101933531
chr5	130585245	130586771
chr9	36572494	36574327
chr4	54567663	54569842
chr19	13840771	13843081
chr11	117858120	117858916
chr19	6767196	6767547
chr1	54665879	54666636
chr4	105416259	105416958
chr17	4699469	4700045
chr2	39351666	39352161
chr22	39860986	39861601
chr4	167761034	167761969
chr1	205601213	205601844
chr5	125936614	125937582
chr3	48936365	48937109
chr1	10532748	10533919
chr4	166248804	166250685
chr10	32049283	32049813
chr2	172246060	172247474
chr12	27676338	27677578
chr8	101322431	101323410
chr11	89955511	89956993
chr6	30845110	30846071
chr7	47977183	47978497
chr15	40407638	40408625
chr3	186748635	186750336
chr6	36618897	36619825
chr16	70771668	70772573
chr8	145596975	145597520
chr15	89163902	89164381
chr15	90961900	90963990
chr3	38035436	38036379
chr4	185683331	185684124
chr10	104503648	104504959
chr11	34265260	34265853
chr20	1372540	1373679
chr2	148054828	148055545
chrX	12979335	12980610
chr1	159879785	159880412
chr6	134567944	134568723
chrX	47517445	47518029
chr12	118620468	118622119
chr10	93860614	93861245
chr20	52485902	52486853
chr22	37594006	37594659
chr1	220161153	220161978
chr6	26520460	26521064
chr2	67624408	67625473
chr11	456227	457624
chr1	160041517	160042234
chr19	4968053	4968693
chr10	87706248	87706995
chr5	71747582	71748744
chr19	17281697	17282756
chr4	129438257	129439115
chr7	97600790	97602070
chr15	67412373	67415086
chr3	152274404	152275920
chr15	64647232	64648459
chr5	142984690	142985967
chr1	85462925	85464705
chr1	23079877	23081271
chr12	113377244	113378231
chr6	90544154	90545486
chr12	109530249	109531708
chr7	100484586	100486107
chr11	118307441	118308263
chr19	42756530	42757911
chr12	9910702	9911580
chr11	77129018	77130994
chr18	12946845	12947724
chr15	68076477	68077767
chr1	9717002	9718235
chr10	104884758	104886416
chr2	118812876	118813846
chr10	125977905	125979755
chr5	126093696	126095994
chr13	78051710	78052696
chr1	86173158	86174557
chr11	67374067	67375559
chr14	73924061	73925328
chr3	53225406	53227669
chr12	67017671	67019274
chr5	137520336	137521952
chr7	2684400	2685656
chr7	22484374	22486060
chr11	60931144	60932777
chrX	69509176	69510764
chr18	67703401	67705210
chr16	23927926	23929711
chr5	134237416	134238949
chr1	150977925	150979654
chr19	10675310	10676804
chr1	154977789	154979474
chr11	60858591	60860706
chr6	135818088	135819513
chr22	46180360	46182013
chr11	115943893	115946073
chr20	35999127	36001347
chr8	145979883	145981444
chr17	3865786	3867735
chr10	11640672	11642732
chr5	36881452	36883416
chr2	197014382	197016453
chr4	54929102	54930741
chr14	72408932	72410810
chr8	134704736	134706673
chr8	131820848	131823308
chr14	39914770	39918721
chr6	20211235	20213803
chr17	56492469	56494930
chr21	30670542	30671027
chr13	40599947	40600417
chr1	209280289	209280945
chr3	56792187	56793242
chr3	14759847	14760943
chr14	65819554	65821168
chr11	60226416	60227972
chr12	120451285	120451769
chr2	197292589	197294178
chr1	155292874	155293475
chr9	95458692	95459010
chr11	43665780	43666331
chr17	45400754	45401192
chr12	46798183	46798847
chr20	46120858	46121650
chr1	182361179	182361510
chr19	1593024	1593364
chr2	224806074	224806557
chr3	119663233	119663787
chr14	97875449	97875862
chr11	73018911	73020346
chr1	223914654	223915272
chr5	138897782	138898225
chr6	7911098	7911579
chr5	49981141	49981854
chr17	65427409	65428300
chr19	44529471	44530085
chr2	176019496	176020254
chr7	22006235	22006586
chr2	114457410	114457785
chr12	46766763	46767577
chr8	137507144	137507535
chr19	17337375	17337897
chr8	67687399	67687956
chr4	106635259	106635659
chr3	47773884	47774274
chr19	7472331	7473897
chr9	116355780	116356775
chr16	15993041	15994173
chr15	32928262	32929398
chr3	98489344	98489850
chr8	103108024	103108763
chr1	200590083	200590836
chr5	32163371	32163983
chr12	112203372	112203782
chr5	149857159	149857584
chr3	75834356	75834728
chr2	96657152	96657586
chr1	38164508	38165324
chr3	185871003	185871575
chr19	39616376	39617007
chr21	26670558	26671330
chr16	12127631	12128076
chr16	12844224	12844839
chr20	37101342	37102245
chr1	182991521	182992197
chr12	66590040	66590456
chr2	114451503	114452095
chr17	71306372	71307114
chr2	64993790	64994279
chr3	5068291	5068783
chr6	21198328	21199172
chr9	97766504	97766990
chr11	75532380	75533040
chr6	27727545	27728795
chr10	94869842	94870293
chr10	47639037	47639794
chr3	193848585	193849101
chr11	46137646	46138440
chr16	87899618	87901505
chr9	5767871	5768444
chr17	53653939	53654887
chr17	17861417	17862029
chr6	42420021	42420874
chr17	43250038	43250731
chr1	161008032	161009066
chr5	82116766	82117603
chr11	449651	451179
chr2	172247857	172248955
chr4	77686436	77687080
chr12	93818946	93821483
chr14	89875732	89876335
chr7	41173297	41173940
chr10	43047285	43048215
chr17	80488543	80489694
chr14	77466740	77467400
chr9	132726062	132727052
chr2	157394364	157395732
chr14	91884292	91885462
chr3	45910000	45910666
chr7	73693624	73694328
chr2	218303864	218305557
chr12	94702513	94703180
chr1	241791048	241791665
chr1	78607384	78608125
chr1	246742495	246743345
chr14	53196919	53198056
chr12	25210664	25212893
chr16	2581397	2582039
chr12	109535103	109535846
chr2	241508007	241509039
chr6	115035759	115036429
chr2	64922505	64923609
chr7	4759349	4761185
chr10	135219242	135220000
chr11	16967367	16968660
chr12	65008454	65009424
chr17	76015819	76016500
chr11	116850741	116851629
chr19	51610626	51611693
chr14	89976508	89977556
chr20	33734326	33735654
chr8	145498104	145499505
chr12	70132739	70133887
chr22	33638343	33639798
chrX	62975153	62975896
chr7	24873211	24874697
chr11	75228145	75229112
chr2	109150888	109151974
chr14	78073891	78074803
chr17	80605079	80606442
chr12	46573113	46574036
chr6	151208717	151210066
chr3	42066108	42066878
chr14	75937032	75938014
chr7	6764456	6765389
chr6	7188502	7189582
chr18	60883570	60885102
chr5	17317350	17318620
chr18	77724589	77725760
chr19	45621274	45622623
chr7	156931631	156932737
chr9	20552798	20554744
chr10	27043744	27044675
chrX	53759961	53761206
chr21	40557961	40559131
chr1	178380677	178381628
chr17	48942391	48943659
chr4	174106312	174107242
chr3	59551271	59552309
chr2	178978230	178979563
chrX	149105621	149106662
chr1	87794611	87795858
chr13	42902828	42904061
chr2	217081451	217083046
chrX	48768173	48769624
chr8	145668772	145669859
chr15	89610859	89612015
chr17	37039412	37040655
chr8	27167650	27168771
chr20	48509948	48511138
chrX	53712454	53713973
chr13	42942437	42943810
chrX	30610532	30612002
chr2	74252900	74254522
chr6	34299624	34301630
chrX	154492326	154493913
chr4	87877103	87878589
chr16	47344383	47346263
chr17	2613216	2615000
chr11	68818271	68821097
chr3	48283954	48284440
chr2	208576473	208577179
chrX	15169840	15170439
chr16	89160253	89161596
chrX	40505427	40506771
chr20	61569492	61570381
chr2	32180806	32181685
chr16	10968413	10969979
chr2	174829084	174829317
chr7	75471875	75472807
chr2	17938641	17939063
chr11	34253398	34253769
chr4	114790828	114791449
chr20	5744981	5745483
chr12	118738739	118739509
chr7	37823039	37823810
chr19	17217764	17218621
chr2	219747253	219748182
chr19	45613457	45614494
chr16	70472599	70472891
chr3	158565088	158565889
chr19	10207031	10207531
chr1	202935764	202936392
chr1	11132978	11133849
chr16	68027472	68028278
chr19	48112145	48112833
chr19	50407173	50407695
chrX	64891031	64891959
chr4	2854252	2854834
chr13	24540529	24541532
chr12	121903714	121904565
chr11	58974609	58975544
chr7	64852040	64853286
chr17	41439191	41439758
chr12	51714482	51715271
chr12	56364987	56366354
chr9	127016138	127016532
chr10	98411249	98411834
chr11	47239599	47240496
chr2	225806058	225807437
chr4	2933040	2936089
chr6	110011950	110012421
chr1	52041169	52041828
chr14	92724179	92724790
chr3	12525989	12526867
chr7	111167035	111168478
chr13	42621895	42623226
chr9	128421611	128423269
chr4	2691294	2692499
chr9	5832128	5833052
chr11	9712465	9713704
chr6	108909776	108910816
chr4	105891411	105893500
chr15	73924032	73925613
chrX	19807674	19809846
chr11	118319378	118319830
chr10	52192013	52192863
chr5	115949393	115949811
chr15	93392593	93393064
chr6	12233861	12234479
chr11	8932690	8933494
chr1	89166255	89168334
chr11	116657654	116659149
chr5	88646089	88647410
chr11	3009066	3011491
chr3	10239864	10241540
chr11	6342363	6342773
chr1	43148810	43149768
chr6	2765629	2767088
chr20	62339384	62340064
chr5	1789900	1790962
chr10	103724540	103725832
chr1	39660180	39661467
chr2	132314703	132316934
chr2	26492140	26492423
chr2	32584922	32585445
chr2	218907959	218908317
chr3	70432673	70433165
chr1	35586244	35586736
chr8	26240597	26241039
chr17	25906000	25906862
chr17	77070985	77071889
chr15	43028410	43029338
chr19	42027712	42029131
chr11	59269180	59270313
chrX	21991753	21992863
chr7	149569559	149570964
chr1	7462650	7465035
chr7	150318344	150319010
chr17	38753703	38754248
chr6	155699743	155700733
chr10	116303379	116304308
chr20	3400526	3401495
chr12	46384634	46386330
chr2	176045293	176047089
chr7	44671590	44674600
chr3	121987216	121987857
chr5	180229421	180229751
chr19	42378916	42379460
chr10	76773495	76774125
chr4	154415707	154417396
chr3	121713613	121715071
chr2	48338493	48339478
chr8	81913383	81914861
chr6	4884634	4885900
chr11	77148861	77150885
chr1	31769900	31770756
chr9	92316451	92317723
chr11	60134770	60135590
chr11	77155707	77157508
chr14	70825716	70827109
chr6	31523710	31524790
chr2	171784440	171785506
chr1	9136008	9136991
chr7	6289012	6290840
chr1	145438429	145439632
chr14	77443867	77445174
chr10	121651598	121652943
chr1	8584321	8586592
chr19	3985580	3987508
chr21	45312512	45314358
chr1	178574286	178574687
chr15	93458045	93458518
chr13	28194174	28194712
chr10	5859289	5860104
chr15	72564170	72564920
chr13	51994924	51995790
chr17	40506960	40508206
chr11	116962829	116964363
chr8	29940875	29941177
chr4	3048910	3049333
chr9	130742828	130743292
chr21	35445873	35446236
chr3	131434714	131435182
chr10	72647753	72648639
chrX	40608557	40609793
chr15	76135436	76136993
chr8	28634052	28635200
chr14	71135724	71136679
chr1	246740065	246741324
chr9	37994031	37995221
chr10	5930644	5931850
chr1	85410777	85411156
chr5	134094428	134095538
chr9	5512131	5513642
chr2	24536675	24537344
chr17	40826252	40827071
chr6	99841586	99842177
chr2	26568969	26570366
chr2	157332374	157333960
chr5	31531013	31532269
chr8	11414893	11416565
chr17	2025772	2027567
chr2	98280628	98281531
chr6	97345826	97346562
chr6	154927774	154928426
chr11	35683718	35685095
chr19	18315303	18316095
chr1	59011315	59012458
chr12	31788691	31789432
chr10	91151447	91152263
chr1	200838321	200839629
chr16	81785671	81786872
chr10	25305589	25306786
chr19	11071653	11073972
chr19	35867288	35869045
chr5	175874173	175875192
chr19	18302414	18303697
chr10	6341977	6343054
chr8	8471649	8473091
chr11	118976961	118977950
chr11	35103813	35105078
chr2	44222329	44223934
chr4	3086647	3088928
chr2	46145600	46147419
chr6	11492137	11497324
chr2	114513094	114515063
chr1	90308060	90310227
chr6	73334176	73336009
chr17	29134698	29138174
chr5	124079610	124082604
chr12	121971013	121972009
chr5	175970566	175971171
chr12	3837593	3838238
chr18	5296311	5297316
chr13	113840831	113841523
chr2	143888939	143890551
chr6	37137011	37137581
chr7	50484109	50484719
chr10	81955551	81957042
chr15	63827661	63828664
chr12	50147954	50148632
chr18	3587084	3587618
chr4	100871695	100872312
chrX	39351005	39352420
chr6	21264438	21265224
chr17	34841779	34842353
chr3	15677576	15678207
chr2	218084476	218085713
chrX	65237272	65238349
chr14	20937538	20938952
chr10	61833399	61834178
chr11	96026647	96027805
chr11	33961293	33962304
chr3	196658280	196659550
chr14	93047778	93049953
chr6	26321892	26322669
chr17	67500605	67501294
chr16	46721697	46723037
chr20	36432556	36434303
chr17	74487606	74490583
chr4	3533920	3534146
chr19	48837366	48837662
chr20	34204523	34206145
chr9	134270921	134271613
chr2	174234717	174235405
chr7	98741247	98741686
chr16	2264245	2264758
chr3	163527282	163527975
chr1	1822257	1822846
chr1	203621809	203622793
chr4	106116988	106118374
chr1	35331244	35332100
chr12	88692244	88693510
chr15	57371964	57373016
chr2	203507239	203508624
chr14	59797414	59797922
chr8	126352559	126353638
chr3	20085087	20085814
chr14	35515474	35516386
chr14	68066358	68066924
chr1	36348859	36349425
chr12	27437939	27439566
chr12	95115188	95116054
chr12	104973701	104975078
chr20	34129846	34130187
chr10	23054774	23055155
chr1	45222915	45223890
chr12	8240100	8242084
chr6	30689362	30689977
chr7	55579157	55579599
chr18	47340390	47341143
chr1	155436324	155437425
chr16	84595598	84596523
chr10	72250178	72250746
chr6	27486698	27487290
chr5	55981901	55982597
chr11	66567990	66568653
chr14	102785354	102786197
chr18	29079973	29081006
chr3	186682324	186683038
chr20	60486918	60487544
chr7	22911435	22912293
chr8	66921427	66922290
chr22	43373461	43374679
chr3	49507619	49509116
chr1	8723825	8724790
chr3	42216509	42217409
chr6	157115506	157117500
chr15	101804335	101806064
chr22	33694681	33695706
chr6	159136747	159138332
chr8	82065612	82066682
chr18	36191161	36192610
chr16	4815896	4817643
chr16	27399208	27400693
chr6	15287200	15289338
chr6	167533982	167537598
chr2	231335935	231338798
chr16	10979952	10982511
chr12	6577873	6580642
chr11	9779907	9780241
chr1	210858535	210859343
chr6	34618668	34619503
chr4	148757345	148758794
chr13	97876808	97878174
chr2	33752668	33754279
chr11	72712578	72716085
chr11	77157561	77158586
chr12	55384481	55386147
chr4	39034117	39034691
chr11	18344394	18345482
chr17	8763799	8766447
chr3	180319926	180320987
chr1	85724921	85725341
chr12	31744179	31745406
chr17	32291644	32292129
chr18	20822360	20822960
chr6	71376976	71377483
chr15	101783074	101784142
chr5	95297701	95298359
chr17	44178049	44178891
chr16	28961582	28962123
chr5	33846948	33847540
chr3	40350545	40351033
chr8	27632034	27633049
chr11	67423990	67424873
chr3	59429434	59430125
chr16	68119407	68120706
chr13	41768114	41768979
chr8	42270036	42270668
chr9	101880931	101882906
chr19	56115841	56116850
chr15	60877028	60878003
chr6	251478	253952
chr22	42814868	42816508
chr11	60077610	60078275
chr5	133406434	133407265
chr11	34022783	34023567
chr6	37531165	37534228
chr19	58789381	58790082
chr5	179966751	179967501
chr16	2917873	2918578
chr12	92963355	92964725
chr10	16840989	16842781
chr7	135347251	135348057
chr5	157287742	157288708
chr17	76474489	76476101
chr7	92349142	92351069
chr16	11075762	11077131
chr19	50316148	50316907
chr17	34901424	34902855
chr8	103576346	103577712
chr19	46065328	46067013
chr7	5634090	5635638
chr9	79792466	79794263
chr14	24422477	24423778
chrX	118771739	118772761
chr19	35898652	35900975
chr12	26921568	26922644
chr17	46132248	46134747
chr8	42122520	42124543
chr12	56122534	56124493
chr17	42766094	42767834
chr14	93797801	93800540
chr14	62019225	62020287
chr1	174173217	174175200
chr16	71641888	71643415
chr6	20688497	20690124
chr7	108143456	108144665
chr10	121044570	121046249
chr3	195626914	195628554
chr2	157256013	157257226
chr7	92263729	92265312
chr6	150953562	150955258
chr5	36689260	36690575
chr2	145081672	145082942
chr3	185269256	185270926
chr12	94660653	94662271
chr1	28497895	28499326
chr17	40484371	40486202
chr3	185254606	185256225
chr6	34262571	34264120
chr5	138782302	138784113
chr11	795431	797284
chr14	75407675	75409619
chr18	47012480	47014145
chr5	77699919	77702460
chr9	113016776	113018826
chr10	44755968	44758257
chr7	3080873	3083147
chr18	46473756	46477001
chr5	35902990	35905898
chr15	75357455	75360329
chr22	17717731	17718038
chr5	95262710	95263037
chr15	44599785	44600551
chr21	45369191	45369855
chr7	55607131	55607561
chr17	3614628	3615512
chr17	31203594	31204157
chrX	46696394	46697602
chr7	26387324	26388544
chr20	37486865	37487929
chr11	64539518	64540215
chr11	59148174	59148774
chr15	101138885	101139234
chr19	6728144	6729106
chr3	46036154	46036497
chr9	131038590	131039077
chr21	44312815	44313186
chr5	14669537	14670416
chr6	167367775	167368310
chr8	102920720	102921509
chr6	40116929	40117626
chr19	16180852	16181906
chr5	96691665	96692658
chr22	50247944	50248831
chr12	117256718	117257279
chr14	52326829	52327320
chr14	97366991	97368268
chr1	45160754	45161313
chr15	91395580	91397142
chr2	153468619	153469209
chr1	115123741	115124259
chr2	223595156	223595854
chrX	42803113	42804362
chr22	23561544	23563832
chr12	108692079	108693474
chr3	171849683	171851423
chr15	59627529	59628340
chr17	34206712	34207410
chr11	72498163	72499523
chr1	160458543	160459410
chr12	113512541	113514129
chr16	10406499	10407807
chr12	32119190	32120247
chr9	92025719	92026800
chr16	58551454	58553356
chr7	20233120	20234503
chr20	36005204	36006308
chr9	114672046	114672801
chr1	162531355	162532191
chr19	49912178	49913446
chr7	7297210	7298090
chr6	15307976	15309711
chr3	124311342	124312657
chr12	92882249	92883298
chr4	71543146	71544146
chr15	85922806	85923670
chr5	55353943	55355272
chr2	65279349	65280450
chr3	197288518	197289924
chr16	23960876	23962522
chr16	57372689	57374202
chr17	62180846	62181960
chr17	67322088	67323280
chr6	56754057	56755467
chr2	213855361	213856611
chr5	173319304	173320505
chr1	155468986	155470847
chr8	98608275	98609786
chr6	15433765	15436043
chr2	7005087	7007005
chr11	44597388	44601146
chr11	115743135	115745850
chr4	185771267	185772238
chr8	58164465	58166184
chr12	4675215	4676127
chr16	57496557	57497335
chr10	85749565	85749978
chr12	90909389	90909692
chr1	154720175	154721490
chr14	74550505	74551123
chr4	87477882	87478778
chr19	52104921	52106109
chr12	118582372	118583304
chr16	88636780	88637705
chr8	103795586	103795878
chr3	129612745	129613284
chr2	58262780	58263343
chr4	186508859	186509350
chr19	58790372	58791089
chr6	35435571	35436015
chr10	75691823	75692678
chr10	61996894	61997284
chr5	40484729	40487207
chr13	99965523	99966176
chr15	74283951	74284533
chr1	226297232	226297652
chr12	124139584	124140158
chr9	128275569	128276667
chr4	105790327	105791248
chr20	20470223	20470657
chr1	108492824	108493442
chr18	42260913	42261460
chr18	23795108	23796155
chr3	107941464	107942355
chr2	32197708	32198292
chr10	103113765	103114664
chr5	88080492	88081412
chr12	50580271	50581023
chr14	36294763	36295284
chr1	6640006	6641201
chr3	120482704	120483462
chr22	36772783	36774258
chr22	19131376	19132226
chr2	98527284	98527943
chr19	44007594	44008259
chr11	61136306	61137272
chr17	55415434	55416470
chr1	893900	894671
chr4	38124700	38125407
chr10	64441314	64442206
chr9	140567404	140568419
chr7	101388947	101390606
chr8	103406825	103408802
chr3	53303698	53304848
chr10	63780949	63783477
chr15	41060826	41063069
chr6	155661589	155662471
chr6	44702676	44703611
chr6	11428542	11429867
chr13	43122154	43122947
chr19	33072082	33073511
chr1	167631135	167632222
chr19	41224143	41225807
chr19	3687588	3688804
chr16	46818965	46820174
chr7	137822183	137823560
chrX	48937019	48938364
chr11	1542565	1543553
chr7	988623	990723
chr17	19962740	19964190
[truncated: 17,974 more rows]
