# Supplementary material for: Ultra-long-range interactions between active regulatory elements
Source: Genome Res. 2023 Aug;33(8):1269–83. doi: 10.1101/gr.277567.122 (PMC10547262; doi:10.1101/gr.277567.122)
Supplement: Supplement 11 [file Supplemental_Code.zip › Supplemental_Code/Peaks/hg19/GM12878_subcompartments.ipynb]

# %% [code]
import pandas as pd
import numpy as np
import bioframe

# %% [code]
!wget https://ftp.ncbi.nlm.nih.gov/geo/series/GSE63nnn/GSE63525/suppl/GSE63525_GM12878_subcompartments.bed.gz -q
!gunzip GSE63525_GM12878_subcompartments.bed.gz -f

# %% [code]
subcomp = pd.read_csv("GSE63525_GM12878_subcompartments.bed", sep="\t", usecols=[0,1,2,3])
subcomp.columns = ["chrom", "start", "end", "compartment"]

# %% [code]
H3K27ac = pd.read_csv("GM12878_H3K27ac_noH3K27me3_top20000_hg19.bed", sep="\t", header=None)
H3K27ac.columns = ["chrom", "start", "end"]

# %% [code]
merge = bioframe.overlap(subcomp, H3K27ac, how="right", suffixes=["", "_H3K27ac"])

# %% [code]
merge.groupby("compartment").size()

# %% [code]
merge.loc[merge["compartment"] == "A1",
          ["chrom", 
           "start_H3K27ac", 
           "end_H3K27ac"]].to_csv("GM12878_H3K27ac_A1_hg19.bed", 
                                  header=False,
                                  index=False,
                                  sep="\t")

# %% [code]
merge.loc[merge["compartment"] == "A2",
          ["chrom", 
           "start_H3K27ac", 
           "end_H3K27ac"]].to_csv("GM12878_H3K27ac_A2_hg19.bed", 
                                  header=False,
                                  index=False,
                                  sep="\t")

# %% [code]
!$elias/seqtools/./liftOver GM12878_H3K27ac_A1_hg19.bed $elias/seqtools/hg19ToHg38.over.chain \
../hg38/GM12878_H3K27ac_A1_hg38.bed unmapped
!$elias/seqtools/./liftOver GM12878_H3K27ac_A2_hg19.bed $elias/seqtools/hg19ToHg38.over.chain \
../hg38/GM12878_H3K27ac_A2_hg38.bed unmapped
