# Supplementary material for: Ultra-long-range interactions between active regulatory elements
Source: Genome Res. 2023 Aug;33(8):1269–83. doi: 10.1101/gr.277567.122 (PMC10547262; doi:10.1101/gr.277567.122)
Supplement: Supplement 11 [file Supplemental_Code.zip › Supplemental_Code/Peaks/hg19/GPseq_third_1_hg19_CAP-CGI_noH3K27me3_HAP1.bed]

chr1	805091	805663
chr1	839601	840470
chr1	840589	841022
chr1	845244	846264
chr1	858684	861721
chr1	870468	871333
chr1	875479	878436
chr1	894157	895517
chr1	895597	897438
chr1	1509332	1510998
chr1	1534114	1536264
chr1	1550353	1552235
chr1	1563706	1564156
chr1	1564291	1565375
chr1	1565569	1567894
chr1	1590209	1590889
chr1	49364489	49365027
chr1	50884130	50885561
chr1	50886388	50887423
chr1	50888326	50889611
chr1	57044051	57045327
chr1	59612261	59612913
chr1	61508433	61509595
chr1	61515546	61517188
chr1	61519247	61519929
chr1	61522515	61523493
chr1	61542478	61543200
chr1	61547753	61549722
chr1	62119729	62120174
chr1	62190449	62191052
chr1	62660677	62661039
chr1	63153280	63154539
chr1	64935423	64937364
chr1	65431487	65432757
chr1	65467882	65468876
chr1	66999645	67000063
chr1	67390244	67391302
chr1	67395495	67396610
chr1	68962132	68963118
chr1	69283306	69283893
chr1	72748285	72749873
chr1	75139011	75139864
chr1	75198803	75199223
chr1	75590110	75590692
chr1	75590911	75591460
chr1	76189840	76190838
chr1	76262391	76262746
chr1	76540013	76540776
chr1	78956446	78957503
chr1	79472099	79472661
chr1	84763922	84764973
chr1	85155498	85156662
chr1	85665860	85667883
chr1	86620499	86621141
chr1	86621262	86623083
chr1	87379770	87381312
chr1	89149538	89150993
chr1	90228606	90229278
chr1	90286090	90287586
chr1	90450101	90450590
chr1	90460326	90461357
chr1	91171915	91172875
chr1	91177909	91178270
chr1	91185066	91185776
chr1	91190043	91191575
chr1	91191597	91191955
chr1	91192327	91192809
chr1	91194936	91195428
chr1	91195819	91196422
chr1	91301046	91302114
chr1	91316071	91317459
chr1	92764037	92764954
chr1	93544423	93545205
chr1	98518744	98520131
chr1	99126758	99127943
chr1	99469771	99471027
chr1	101701744	101702211
chr1	101702309	101702892
chr1	101775057	101775577
chr1	108023112	108023620
chr1	108112980	108113700
chr1	109102381	109103361
chr1	113932490	113934176
chr1	164761693	164762120
chr1	165737830	165738335
chr1	165796596	165797891
chr1	167683011	167684079
chr1	167690879	167691952
chr1	168356388	168356772
chr1	169454410	169455652
chr1	169862292	169863933
chr1	170630265	170630907
chr1	170633169	170634462
chr1	170637470	170637837
chr1	170640419	170640802
chr1	172412927	172413436
chr1	174128105	174129391
chr1	174968367	174969768
chr1	174992278	174992902
chr1	179262514	179263555
chr1	179334691	179335471
chr1	183604138	183605720
chr1	184005443	184007000
chr1	184020569	184021422
chr1	184355288	184356928
chr1	184633123	184633488
chr1	184942742	184943870
chr1	185125767	185126837
chr1	188826505	188827139
chr1	195692018	195692453
chr1	197115119	197116073
chr1	197169912	197171003
chr1	197324550	197325051
chr1	197871450	197872436
chr1	197879959	197880872
chr1	197881200	197881879
chr1	197882059	197882936
chr1	197884986	197885503
chr1	197886862	197887669
chr1	197890394	197890916
chr1	198648824	198649378
chr1	199928577	199929022
chr1	199998030	199998767
chr1	200271262	200271683
chr1	209404761	209405564
chr1	210110986	210112209
chr1	210424800	210425756
chr1	210426115	210426610
chr1	210465664	210466421
chr1	213031252	213032366
chr1	213224160	213225084
chr1	214723979	214725650
chr1	214776126	214777028
chr1	214778803	214779214
chr1	214781891	214782316
chr1	214782372	214782777
chr1	215043776	215044371
chr1	215090270	215090899
chr1	217307436	217309320
chr1	217310626	217311233
chr1	217311358	217311885
chr1	217312809	217313334
chr1	217804109	217804546
chr1	218098124	218098798
chr1	218337682	218339180
chr1	218458232	218458844
chr1	218518830	218520605
chr1	219346899	219347605
chr1	220445342	220446218
chr1	220701297	220702564
chr1	220863312	220864374
chr1	220921314	220922589
chr1	220959896	220960943
chr1	221914240	221914653
chr1	221915377	221916963
chr1	222638618	222639171
chr1	222817173	222817900
chr1	222885238	222886921
chr1	222987839	222988920
chr1	223302623	223303112
chr1	223307050	223307496
chr1	223316083	223316857
chr1	223566556	223567308
chr1	224180137	224180577
chr1	224621387	224623028
chr1	225117122	225117930
chr1	226249380	226251039
chr1	226270596	226271910
chr1	226297261	226298770
chr1	232764945	232766814
chr1	232940869	232941901
chr1	233430968	233431671
chr1	233462613	233464820
chr1	234613721	234615225
chr1	234634755	234635144
chr1	235267420	235267955
chr1	235291610	235292579
chr1	235805171	235805903
chr1	235811884	235814171
chr1	236227439	236228986
chr1	236686836	236687690
chr1	236849301	236850510
chr1	236958210	236959437
chr1	237947047	237947461
chr1	238027618	238028041
chr1	238110017	238110430
chr1	240160898	240161785
chr1	240254833	240257227
chr1	240774964	240775531
chr1	240986548	240987030
chr1	241682198	241683275
chr1	242011045	242011825
chr1	242121111	242121823
chr1	242686688	242688716
chr1	243264851	243265439
chr1	244210854	244213271
chr1	244218042	244218677
chr1	244614301	244615709
chr1	244624386	244625030
chr1	245494268	245494669
chr1	247094326	247095802
chr1	247170636	247171529
chr10	976409	978291
chr10	2543313	2544261
chr10	4867892	4869066
chr10	5454278	5455160
chr10	6621792	6622709
chr10	10337170	10337587
chr10	14920153	14921794
chr10	14995553	14996526
chr10	15130256	15131083
chr10	15138868	15139950
chr10	15901773	15902634
chr10	16858977	16860071
chr10	17243116	17243995
chr10	17270224	17272751
chr10	19240292	19240684
chr10	20104276	20106224
chr10	21461876	21463952
chr10	25304975	25306142
chr10	26680587	26681437
chr10	27149100	27150351
chr10	27529135	27530448
chr10	27530771	27531433
chr10	27541253	27542000
chr10	27545289	27546020
chr10	27547500	27548505
chr10	51827334	51828289
chr10	52177601	52178297
chr10	52381855	52382209
chr10	52382397	52385288
chr10	52499150	52500124
chr10	54631172	54631549
chr10	59866267	59866988
chr10	60144497	60145791
chr10	60272245	60273405
chr10	60897852	60898252
chr10	65801300	65801867
chr10	65930541	65931017
chr10	65956403	65957213
chr10	68687763	68688175
chr10	69643954	69645251
chr10	70166025	70167452
chr10	85898965	85899856
chr10	86087871	86089017
chr10	89264271	89265449
chr10	89577606	89578425
chr10	89621423	89624459
chr10	91404045	91405429
chr10	91461039	91461754
chr10	91596860	91597844
chr10	93169252	93170655
chr10	93805346	93805968
chr10	93999037	94000276
chr10	94050284	94051499
chr10	94333137	94334558
chr10	94351197	94351844
chr10	94352625	94353357
chr10	95753288	95754361
chr10	97415777	97416925
chr10	97453361	97454146
chr10	97667076	97667956
chr10	100996020	100996650
chr10	108923668	108924989
chr10	109674127	109675137
chr10	110671608	110672043
chr10	111682682	111683625
chr10	111766978	111768578
chr10	112063940	112064991
chr10	112631292	112632721
chr10	112678216	112678851
chr10	112679018	112680224
chr10	114109102	114109925
chr10	114206515	114207440
chr10	114886287	114886879
chr10	115438738	115440319
chr10	115933377	115934594
chr10	115938817	115939265
chr10	116100827	116101196
chr10	116581218	116582509
chr10	118368714	118369311
chr10	118386854	118387557
chr10	118608592	118609605
chr10	119000204	119001594
chr10	119133681	119135842
chr10	119805443	119806826
chr10	120101297	120101981
chr10	121631565	121633262
chr10	121651700	121652610
chr10	123733636	123735228
chr10	124577909	124578657
chr10	124638740	124639954
chr10	124899466	124900063
chr10	124902039	124902468
chr10	124902995	124903430
chr10	124905459	124906277
chr10	124907072	124908613
chr10	124908901	124909860
chr10	124910112	124911244
chr10	124913534	124914782
chr10	127511198	127512484
chr10	127584125	127585733
chr10	128993417	128995421
chr10	130508013	130508948
chr10	130935145	130935507
chr10	131556896	131557293
chr10	131577360	131577853
chr10	131694561	131695196
chr10	132365586	132366128
chr11	4115612	4116624
chr11	4628988	4629629
chr11	6340356	6340867
chr11	6341071	6342058
chr11	7272651	7274387
chr11	12695305	12697190
chr11	14402454	14403198
chr11	15582162	15582804
chr11	15671556	15671991
chr11	18547931	18548660
chr11	20384941	20385752
chr11	21774564	21775027
chr11	22214280	22215470
chr11	23751772	23752352
chr11	27015599	27016112
chr11	27492900	27494618
chr11	27740448	27741277
chr11	28129510	28130217
chr11	31391020	31391591
chr11	31530960	31531639
chr11	31819970	31821507
chr11	31824134	31824543
chr11	31826306	31827201
chr11	31827471	31828133
chr11	31832580	31833707
chr11	32008639	32009554
chr11	34937190	34938388
chr11	36616083	36616501
chr11	43333172	43334037
chr11	43380077	43381086
chr11	43568710	43570036
chr11	44116975	44118070
chr11	56947783	56948316
chr11	57508596	57509652
chr11	57520238	57520896
chr11	58345452	58347433
chr11	58672612	58673428
chr11	77531069	77532480
chr11	78127757	78129673
chr11	79968502	79969065
chr11	82611379	82612999
chr11	82681302	82682218
chr11	85194908	85195383
chr11	85645588	85646440
chr11	85779183	85780541
chr11	85955346	85956564
chr11	86382534	86383723
chr11	86511000	86511919
chr11	86665746	86667409
chr11	86748475	86749177
chr11	87908173	87908737
chr11	88070412	88071196
chr11	88241601	88242764
chr11	88798795	88799433
chr11	89900251	89900819
chr11	89955532	89956576
chr11	92599826	92600355
chr11	92599826	92600355
chr11	92615789	92616756
chr11	92648534	92649207
chr11	92930531	92931415
chr11	93063381	93064246
chr11	93275648	93276945
chr11	93473947	93475124
chr11	94226572	94227468
chr11	94245466	94246067
chr11	94276720	94279017
chr11	94300310	94300775
chr11	94473371	94474676
chr11	95656780	95657482
chr11	96076193	96076619
chr11	96122404	96123559
chr11	98437604	98438248
chr11	100557625	100558588
chr11	101453443	101454865
chr11	101785496	101786363
chr11	101917868	101918596
chr11	101980487	101982497
chr11	102217429	102218365
chr11	104034210	104035392
chr11	104237079	104237657
chr11	105892531	105893422
chr11	105947572	105948956
chr11	107991923	107992848
chr11	108535509	108536307
chr11	109292666	109293220
chr11	109963125	109964817
chr11	111410849	111412292
chr11	111472571	111474090
chr11	111606111	111606610
chr11	111636373	111637284
chr11	111741755	111742397
chr11	111749431	111750329
chr11	111783381	111783740
chr11	112096739	112097692
chr11	112160521	112161330
chr11	114270620	114271918
chr11	123172169	123173270
chr11	123611816	123612705
chr11	123940499	123940860
chr11	123946675	123947448
chr11	124041311	124041897
chr11	124492500	124493243
chr11	124543255	124543958
chr11	124745724	124746678
chr11	124790714	124791562
chr11	124823673	124824365
chr11	125364560	125364919
chr11	125364940	125366427
chr11	125438954	125439952
chr11	125462232	125462967
chr11	125495137	125496097
chr11	126138323	126139268
chr11	126152264	126153568
chr11	126173535	126174273
chr11	128106979	128107393
chr11	128391756	128392857
chr11	128418463	128418835
chr11	128418956	128419619
chr11	128760267	128761239
chr11	128761341	128761810
chr11	128774985	128775934
chr11	129148320	129150043
chr11	129487786	129488515
chr11	129620584	129621115
chr11	129685215	129686319
chr11	129902723	129903350
chr11	129910174	129910771
chr11	129938744	129941005
chr11	130183903	130185192
chr11	130304346	130304816
chr11	130318136	130320204
chr11	130468235	130468716
chr11	130731764	130732128
chr11	130785931	130786756
chr12	13152704	13154931
chr12	13197044	13197947
chr12	21590347	21590941
chr12	22529494	22529994
chr12	26111039	26112449
chr12	28122110	28122642
chr12	28122839	28123904
chr12	28127540	28128693
chr12	28128768	28129135
chr12	32908061	32909137
chr12	34175113	34175564
chr12	40498808	40500148
chr12	41014429	41014867
chr12	41086455	41087226
chr12	42719616	42720202
chr12	42876429	42878343
chr12	45609478	45610858
chr12	46120531	46121716
chr12	46122309	46124643
chr12	46764880	46766866
chr12	46776668	46777943
chr12	59313401	59314596
chr12	62860320	62861074
chr12	63025556	63026321
chr12	64173333	64174250
chr12	64215456	64216023
chr12	64237097	64238519
chr12	65671947	65673378
chr12	66217323	66220259
chr12	67462572	67463850
chr12	67662452	67664163
chr12	68725786	68726564
chr12	69633067	69634291
chr12	70636456	70638139
chr12	70759192	70761076
chr12	71003344	71004170
chr12	71314293	71314681
chr12	72056657	72057924
chr12	72058004	72058448
chr12	72079651	72080439
chr12	74931439	74932240
chr12	75699694	75700122
chr12	75723710	75724313
chr12	75728234	75728605
chr12	75784706	75785331
chr12	76741785	76742205
chr12	77157383	77158636
chr12	80083328	80085422
chr12	80328242	80329386
chr12	81102222	81102781
chr12	81110626	81111148
chr12	81330371	81331819
chr12	82152161	82153500
chr12	82751946	82752910
chr12	85306105	85306931
chr12	88178073	88178476
chr12	88429054	88429846
chr12	89746221	89746766
chr12	89747099	89748415
chr12	89918896	89920120
chr12	90101723	90104185
chr12	90313332	90313807
chr12	91217500	91218061
chr12	91347648	91348214
chr12	92027894	92028255
chr12	92538473	92540453
chr12	93963760	93966129
chr12	93966386	93967822
chr12	93985083	93985718
chr12	94071154	94071573
chr12	94853158	94854366
chr12	96030600	96031265
chr12	97906538	97906931
chr12	99038187	99039557
chr12	100378154	100379126
chr12	100660686	100661644
chr12	101110643	101111733
chr12	102036124	102036600
chr12	102090854	102092444
chr12	102224065	102225171
chr12	102270751	102271978
chr12	102513636	102514338
chr12	103696023	103696517
chr12	106751263	106752186
chr12	108154153	108155334
chr12	119418946	119420054
chr12	125815430	125816014
chr12	126017946	126018366
chr12	126168306	126168794
chr12	126345815	126346592
chr12	126675603	126676385
chr12	127210817	127211845
chr12	127212095	127212614
chr12	127764993	127765744
chr12	127865517	127866157
chr12	127939964	127940988
chr12	128467707	128468326
chr12	130387375	130389302
chr12	130498409	130499304
chr13	26760184	26761020
chr13	26795616	26796855
chr13	33001050	33002463
chr13	33112792	33113172
chr13	33160123	33161928
chr13	34116424	34117309
chr13	36044727	36045731
chr13	36049291	36050105
chr13	36052447	36053215
chr13	36871647	36872254
chr13	39611595	39612254
chr13	41238272	41241649
chr13	41344927	41345842
chr13	41363230	41364378
chr13	47126734	47128696
chr13	48806970	48808087
chr13	48877409	48878602
chr13	48890741	48891824
chr13	48892508	48893652
chr13	48894174	48894619
chr13	49549640	49550982
chr13	53312732	53314149
chr13	53389268	53389696
chr13	57309704	57310076
chr13	58203447	58204531
chr13	58206305	58209160
chr13	58892738	58893319
chr13	60737579	60738384
chr13	60970265	60972197
chr13	61913000	61913715
chr13	61987632	61988095
chr13	61989059	61989451
chr13	65723777	65724150
chr13	67135126	67135540
chr13	67804325	67805631
chr13	69558950	69559338
chr13	70681651	70682522
chr13	73300965	73302591
chr13	73355499	73356447
chr13	75149612	75150360
chr13	75793878	75794295
chr13	75936004	75936542
chr13	76111615	76112174
chr13	76123286	76124257
chr13	76209346	76211425
chr13	77565698	77566769
chr13	77600275	77601712
chr13	78049621	78049980
chr13	78271501	78273078
chr13	79232733	79233531
chr13	79979607	79980911
chr13	80054948	80055809
chr13	80174197	80174629
chr13	80912972	80913595
chr13	80913994	80915913
chr13	80916683	80917543
chr13	81228903	81229411
chr13	84660536	84661011
chr13	85778796	85779515
chr13	90536168	90536597
chr13	91827124	91827890
chr13	93879029	93880726
chr13	95619741	95621110
chr13	95655010	95655700
chr13	97762065	97762544
chr13	98628013	98629579
chr13	98828966	98829712
chr13	99852273	99853919
chr13	100150576	100151352
chr13	100153290	100154226
chr13	101240512	101241614
chr13	102105870	102106603
chr13	103046443	103047426
chr13	103244429	103244933
chr13	103248722	103250071
chr13	103425164	103426841
chr13	103450770	103453310
chr13	103497864	103498802
chr13	105604247	105604602
chr13	107219442	107220898
chr13	108867719	108868215
chr13	108870412	108871449
chr13	109147621	109149062
chr13	109740875	109741297
chr13	109792474	109793863
chr14	33403205	33404570
chr14	33407660	33409610
chr14	34419340	34420571
chr14	34930885	34932168
chr14	38052526	38053368
chr14	38053436	38054837
chr14	38057082	38057879
chr14	38060481	38061934
chr14	38063519	38065321
chr14	38066819	38067295
chr14	38067347	38068514
chr14	38068636	38069406
chr14	38080148	38080849
chr14	38091265	38092346
chr14	39307827	39308246
chr14	42075655	42076665
chr14	42077121	42077845
chr14	42079071	42079554
chr14	45552983	45553820
chr14	51706696	51707556
chr14	52734111	52735877
chr14	52780295	52782231
chr14	54412949	54413969
chr14	54429928	54430876
chr14	54907400	54908398
chr14	54955340	54955939
chr14	54976207	54977176
chr14	63511855	63513323
chr14	81407599	81408223
chr14	81421169	81421649
chr14	81685562	81686145
chr14	81686351	81688067
chr14	84865654	84866510
chr14	85996096	85997049
chr14	85997196	85998778
chr14	85999384	86000510
chr14	85999384	86000510
chr14	88458763	88459916
chr14	88851697	88852352
chr14	89017690	89018623
chr14	89020713	89021633
chr14	89028844	89030103
chr14	89258288	89259789
chr14	89290728	89291710
chr14	90167673	90168466
chr14	92505886	92506915
chr14	92572433	92573284
chr14	92587452	92588932
chr15	35837977	35838885
chr15	37782789	37783197
chr15	40074598	40075382
chr15	45507444	45507865
chr15	45571268	45571842
chr15	48470081	48470776
chr15	48483566	48484041
chr15	48936588	48938857
chr15	49254863	49255688
chr15	49267831	49268465
chr15	59041026	59042426
chr15	59063008	59064460
chr15	60689573	60690610
chr15	95869742	95870524
chr15	96596046	96596804
chr15	96864835	96866881
chr15	96869889	96870388
chr15	96873273	96874954
chr15	96875052	96875926
chr15	96876159	96876760
chr15	96877011	96877825
chr15	96883949	96884622
chr15	96886507	96887220
chr15	96888777	96889389
chr15	96894870	96895803
chr15	96896845	96898207
chr15	96899973	96900800
chr15	97490986	97491476
chr15	97767235	97767973
chr15	98196039	98196507
chr15	98418553	98419233
chr15	98447334	98447832
chr15	98503429	98504796
chr15	98647901	98648362
chr15	100105255	100107268
chr17	67322628	67323952
chr18	3729020	3729562
chr18	3771246	3771749
chr18	9102309	9103035
chr18	9135811	9138037
chr18	23669700	23671478
chr18	28621310	28622027
chr18	28622091	28623384
chr18	28681178	28682624
chr18	29077152	29078596
chr18	29264090	29266042
chr18	29303958	29304513
chr18	29340655	29341083
chr18	31813702	31814209
chr18	32923623	32924683
chr18	32956532	32957500
chr18	36298375	36298774
chr18	37421299	37422139
chr18	39534896	39535369
chr18	42258870	42260850
chr18	43608024	43608731
chr18	43651584	43652566
chr18	43676557	43677017
chr18	43677845	43678409
chr18	43684185	43684889
chr18	44526715	44527177
chr18	48404894	48406200
chr18	48494141	48495108
chr18	48722446	48725001
chr18	51883849	51885104
chr18	52989619	52990039
chr18	53447024	53447957
chr18	54305356	54306295
chr18	54318229	54319080
chr18	57636678	57637199
chr18	57678200	57678650
chr18	59221258	59222313
chr18	59853721	59854467
chr18	59854505	59855569
chr18	60382166	60384586
chr18	60985211	60986095
chr18	60986658	60988469
chr18	61603265	61604332
chr18	61637212	61638050
chr18	61669821	61670288
chr18	63417565	63418817
chr18	64533555	64534278
chr18	64882931	64883342
chr18	65182884	65184480
chr18	67872487	67873646
chr18	68097403	68097755
chr18	70208853	70210116
chr18	70210488	70211336
chr18	70211463	70211945
chr18	70533874	70537189
chr18	71814452	71815829
chr18	72264381	72266160
chr18	73167286	73168077
chr18	74062302	74062753
chr18	74064053	74064452
chr18	74323377	74324208
chr18	74961382	74964006
chr2	314271	315288
chr2	356351	356749
chr2	426332	426945
chr2	467599	468582
chr2	487608	488003
chr2	494962	495330
chr2	502845	504032
chr2	582284	583521
chr2	945341	947026
chr2	1266272	1266813
chr2	1310396	1310782
chr2	2189081	2189446
chr2	2189775	2190226
chr2	2295266	2295834
chr2	2617165	2617597
chr2	3750709	3751988
chr2	3833594	3834045
chr2	5465601	5466043
chr2	7056789	7058544
chr2	7237341	7237765
chr2	8816304	8817357
chr2	8818188	8818560
chr2	8818736	8819679
chr2	8821864	8822403
chr2	8825142	8826273
chr2	8833244	8833802
chr2	11483812	11485694
chr2	11809524	11810601
chr2	11886552	11887429
chr2	12856411	12859159
chr2	14772268	14773589
chr2	14773738	14775997
chr2	15700596	15701072
chr2	15731564	15732522
chr2	16846497	16847427
chr2	17374528	17375039
chr2	17721438	17721933
chr2	17934419	17936300
chr2	18011751	18012261
chr2	18059338	18061047
chr2	18741274	18742216
chr2	18765533	18766313
chr2	19547386	19548364
chr2	19549966	19550588
chr2	19551570	19552062
chr2	19552776	19553593
chr2	19556246	19556984
chr2	19557296	19558828
chr2	19560934	19561776
chr2	19562644	19563436
chr2	21266535	21267126
chr2	22408892	22409615
chr2	26044987	26045445
chr2	29337806	29339125
chr2	30453483	30455910
chr2	33823904	33824976
chr2	33952411	33952965
chr2	36582244	36584419
chr2	36584680	36585060
chr2	36824689	36825552
chr2	37571487	37572555
chr2	37898029	37900152
chr2	39663499	39664822
chr2	39892694	39893894
chr2	40005921	40006711
chr2	48844649	48845120
chr2	50573614	50575141
chr2	51254474	51255530
chr2	51259244	51259615
chr2	52798610	52800122
chr2	53486791	53487168
chr2	53994467	53995556
chr2	54342448	54343377
chr2	55509072	55509805
chr2	55844090	55845325
chr2	55845607	55845962
chr2	58273548	58274556
chr2	58467932	58468848
chr2	59293856	59294455
chr2	75937488	75938348
chr2	79005992	79006666
chr2	79739538	79740643
chr2	80549427	80550004
chr2	81694129	81694792
chr2	84743331	84743743
chr2	105458932	105460592
chr2	105460827	105462026
chr2	105468648	105470174
chr2	105470415	105470983
chr2	105471082	105473779
chr2	105474192	105474571
chr2	105478557	105479265
chr2	105480097	105480924
chr2	105483996	105484445
chr2	105488264	105489404
chr2	105489510	105490128
chr2	106959056	106959703
chr2	115918541	115920878
chr2	118943673	118944442
chr2	118981637	118982749
chr2	120754598	120755072
chr2	120770217	120771369
chr2	124782095	124783248
chr2	132088605	132089057
chr2	133402556	133403282
chr2	134023588	134024602
chr2	136498920	136500190
chr2	136742544	136743530
chr2	136783044	136783491
chr2	139258942	139260072
chr2	139537465	139538374
chr2	144694215	144695364
chr2	145147090	145147657
chr2	145273420	145273877
chr2	145274029	145275231
chr2	145281717	145282337
chr2	147344748	147345382
chr2	149401567	149403668
chr2	150176755	150177174
chr2	150186470	150187415
chr2	151341621	151342055
chr2	151342381	151343400
chr2	151343968	151344408
chr2	152042442	152042874
chr2	152117650	152118515
chr2	152145744	152146395
chr2	152152332	152152869
chr2	153031710	153032994
chr2	153191368	153193109
chr2	153573655	153575702
chr2	155553838	155555000
chr2	155555140	155556105
chr2	157474645	157475046
chr2	160142502	160143792
chr2	160568556	160569791
chr2	161126254	161127019
chr2	161263464	161264797
chr2	162137495	162137885
chr2	162138739	162139230
chr2	162164528	162165300
chr2	162363950	162364329
chr2	163174622	163175321
chr2	163200373	163201096
chr2	164592536	164593532
chr2	164765979	164766470
chr2	164770031	164770503
chr2	165477443	165478598
chr2	165697318	165698976
chr2	166809960	166810959
chr2	166813409	166814263
chr2	168148833	168150899
chr2	168572461	168572815
chr2	169102837	169104640
chr2	169312277	169313763
chr2	170335662	170336575
chr2	170624725	170625562
chr2	170655193	170656012
chr2	170681080	170681787
chr2	170683696	170684940
chr2	173291873	173293512
chr2	175869299	175870528
chr2	180725126	180726779
chr2	181844707	181846228
chr2	182321628	182323134
chr2	182521233	182522026
chr2	182756144	182757696
chr2	183472939	183473670
chr2	183580462	183581398
chr2	183730710	183731577
chr2	183731697	183732236
chr2	184125278	184125695
chr2	185462823	185463875
chr2	186602994	186604117
chr2	187350471	187351520
chr2	187454290	187455451
chr2	187558409	187559365
chr2	187713725	187714180
chr2	189156391	189157728
chr2	190305625	190305991
chr2	190306059	190306576
chr2	190445081	190446149
chr2	190525949	190526592
chr2	190538746	190539793
chr2	190627157	190627696
chr2	190648345	190649842
chr2	190686653	190687112
chr2	191398894	191399878
chr2	191512879	191514601
chr2	191744774	191746786
chr2	192109660	192111098
chr2	192542453	192543435
chr2	192700535	192700893
chr2	192711117	192711609
chr2	192746390	192747088
chr2	194367312	194367854
chr2	196521401	196523062
chr2	196933142	196933798
chr2	197035372	197036647
chr2	197503978	197504704
chr2	197790624	197792156
chr2	198299239	198300271
chr2	198299239	198300271
chr2	198317666	198318768
chr2	198363551	198365531
chr2	198380256	198381204
chr2	198649579	198651759
chr2	200468510	200469142
chr2	200819854	200821003
chr2	201171086	201172661
chr2	201374337	201375133
chr2	201390561	201391339
chr2	201450389	201451149
chr2	201675880	201677592
chr2	201935820	201936822
chr2	201980923	201981777
chr2	201983086	201983801
chr2	204399324	204400527
chr2	206546343	206547756
chr2	206549108	206550901
chr2	206551021	206551973
chr2	207023806	207025094
chr2	207506605	207507627
chr2	207629682	207630735
chr2	208029718	208030252
chr2	208030760	208031989
chr2	208393667	208395597
chr2	208631482	208635019
chr2	208635588	208636305
chr2	208795543	208796049
chr2	209118750	209119348
chr2	209119701	209120454
chr2	209130549	209131277
chr2	209224958	209225465
chr2	210251815	210252510
chr2	210288312	210289360
chr2	210673241	210673780
chr2	210867028	210867851
chr2	211035379	211036745
chr2	211089316	211090416
chr2	211340999	211341528
chr2	213402047	213403722
chr2	213696271	213698246
chr2	214148803	214149632
chr2	215673622	215675262
chr2	216176438	216177253
chr2	216300056	216301198
chr2	216479500	216480064
chr2	216877758	216878519
chr2	216879616	216880157
chr2	220507165	220507598
chr2	223155550	223156441
chr2	223158661	223159075
chr2	223159630	223160396
chr2	223161420	223162114
chr2	223162819	223164018
chr2	223171734	223172203
chr2	223520317	223521228
chr2	223725318	223726537
chr2	224701677	224702924
chr2	225449128	225450674
chr2	227655875	227656810
chr2	227661996	227662699
chr2	227662880	227664927
chr2	227700096	227701285
chr2	228189655	228190389
chr2	228735959	228736602
chr2	229045036	229045939
chr2	229046079	229046903
chr2	229554048	229554407
chr2	230045378	230045745
chr2	230932359	230933668
chr2	232055464	232055838
chr2	232062833	232063758
chr2	236505950	236506994
chr2	236577798	236580262
chr2	237993938	237995021
chr20	9048805	9050286
chr21	30670585	30671952
chr3	350579	350986
chr3	524207	524598
chr3	525150	525530
chr3	577516	578140
chr3	2124992	2125622
chr3	2139893	2141946
chr3	3168223	3169222
chr3	3220900	3221865
chr3	4344828	4345469
chr3	4909844	4910647
chr3	5019529	5022094
chr3	5028427	5029073
chr3	5068134	5068494
chr3	5228808	5230384
chr3	6902323	6903903
chr3	6904200	6904755
chr3	8542926	8543743
chr3	8808754	8810192
chr3	8810728	8811455
chr3	9290858	9291323
chr3	9404487	9405092
chr3	9437847	9439888
chr3	9439982	9440394
chr3	12045332	12046778
chr3	13114506	13115546
chr3	13119369	13119754
chr3	16645817	16646262
chr3	16646351	16647281
chr3	18466058	18467725
chr3	18485021	18487205
chr3	19187951	19188620
chr3	19189369	19190275
chr3	19275731	19276475
chr3	19743795	19744549
chr3	19988275	19989425
chr3	20081324	20082539
chr3	20082669	20083245
chr3	20227169	20228084
chr3	21792346	21792792
chr3	23847294	23848634
chr3	23851832	23852750
chr3	23957853	23959328
chr3	23986327	23988260
chr3	24870417	24871700
chr3	25824168	25825244
chr3	25831226	25831949
chr3	27410413	27411263
chr3	27524759	27526315
chr3	27754008	27754518
chr3	27756196	27757124
chr3	27762259	27764245
chr3	27765072	27765847
chr3	28241756	28242380
chr3	28282727	28283582
chr3	28389880	28390967
chr3	30647858	30649026
chr3	30935894	30936528
chr3	31573166	31575461
chr3	32611542	32612962
chr3	32666731	32667241
chr3	33480755	33482302
chr3	33482544	33482949
chr3	33759064	33760020
chr3	33839819	33840749
chr3	37217209	37218221
chr3	37274397	37274812
chr3	37284322	37285389
chr3	37285488	37285939
chr3	41240089	41241746
chr3	44379392	44380579
chr3	64008725	64009446
chr3	64016407	64016773
chr3	64084893	64085592
chr3	64430579	64431415
chr3	65341905	65342936
chr3	65364693	65365394
chr3	66023288	66025760
chr3	69309335	69309740
chr3	71630429	71633324
chr3	73672966	73674450
chr3	75955644	75956410
chr3	77087654	77088080
chr3	77088603	77089313
chr3	78078749	78079398
chr3	79067709	79068632
chr3	79551380	79551746
chr3	79815473	79816070
chr3	79816255	79816638
chr3	80819224	80820057
chr3	82764476	82765042
chr3	85007956	85009272
chr3	85010479	85010967
chr3	86061420	86062023
chr3	87275740	87276966
chr3	88107459	88108868
chr3	88198418	88199061
chr3	88199110	88199599
chr3	97482938	97483883
chr3	97540263	97541786
chr3	97690622	97691508
chr3	98241389	98242147
chr3	98451055	98452385
chr3	98619675	98621050
chr3	99536346	99537120
chr3	99594752	99595398
chr3	100119265	100120928
chr3	100211054	100211651
chr3	101231509	101232220
chr3	101280489	101281035
chr3	101292752	101293818
chr3	101394928	101396232
chr3	104221562	104222211
chr3	105587144	105588352
chr3	106959215	106960026
chr3	108307828	108308720
chr3	108836720	108837291
chr3	111697607	111698306
chr3	112051808	112052514
chr3	112280140	112281408
chr3	113414805	113415893
chr3	113417865	113418225
chr3	113464251	113465375
chr3	113465495	113466108
chr3	113775027	113775891
chr3	114069731	114070937
chr3	115502654	115503813
chr3	118752967	118754122
chr3	119395845	119396493
chr3	119812586	119814764
chr3	119858831	119859530
chr3	120003738	120004561
chr3	120025364	120026385
chr3	120067450	120068667
chr3	120075353	120075713
chr3	120314811	120315600
chr3	120438098	120438514
chr3	120460871	120462127
chr3	121264382	121265074
chr3	129933512	129933867
chr3	130612192	130613574
chr3	131100346	131101278
chr3	132378433	132378872
chr3	132378954	132379784
chr3	132440470	132442117
chr3	133291905	133293575
chr3	136537605	136539322
chr3	136580725	136581823
chr3	138724196	138725571
chr3	138738468	138739857
chr3	138762715	138764184
chr3	142297289	142298026
chr3	143689630	143692145
chr3	145878392	145879588
chr3	145968260	145969165
chr3	146187020	146187743
chr3	146261980	146262660
chr3	147078950	147079347
chr3	147105716	147106233
chr3	147108405	147109245
chr3	147109727	147110385
chr3	147110950	147111761
chr3	147113522	147114744
chr3	147126814	147129288
chr3	147130195	147130674
chr3	147130889	147131387
chr3	147136749	147137160
chr3	147138742	147139697
chr3	147140751	147141478
chr3	147998298	147998737
chr3	148708921	148710195
chr3	149374511	149375904
chr3	149375948	149376558
chr3	149469795	149470596
chr3	149530195	149531340
chr3	150125654	150128928
chr3	150263478	150264782
chr3	150320791	150321863
chr3	150802851	150805316
chr3	151178553	151178982
chr3	151986130	151987672
chr3	152552368	152553932
chr3	152986463	152987055
chr3	153838675	153840451
chr3	154146186	154147111
chr3	154606904	154607521
chr3	154797361	154798284
chr3	156272445	156273271
chr3	156323763	156324314
chr3	156391665	156393854
chr3	156458337	156458736
chr3	156533719	156535186
chr3	156543711	156544558
chr3	157260342	157261296
chr3	158288589	158289548
chr3	158361975	158362716
chr3	158449536	158450844
chr3	158519290	158520435
chr3	159480753	159481838
chr3	159482141	159483285
chr3	159557655	159558062
chr3	159706353	159707071
chr3	159756513	159757133
chr3	160472219	160474780
chr3	160822283	160823379
chr3	161089563	161089933
chr3	165636347	165636736
chr3	167097829	167098224
chr3	167452127	167453149
chr3	167453250	167453728
chr3	167812534	167814176
chr3	168863967	168864600
chr3	168867020	168867630
chr3	169376339	169376800
chr3	169379267	169381169
chr3	169381364	169381720
chr3	169386049	169386710
chr3	169386792	169387230
chr3	169482081	169483148
chr3	169487009	169487650
chr3	169490658	169491603
chr3	169529799	169530675
chr3	169898694	169899724
chr3	170136298	170138203
chr3	170745955	170746622
chr3	171177317	171179054
chr3	171527539	171528650
chr3	171757135	171758921
chr3	172428481	172429137
chr3	172468236	172468949
chr3	174094866	174095537
chr3	174158472	174159554
chr3	175931194	175931589
chr3	176080003	176080635
chr3	176914018	176914589
chr3	176914839	176916057
chr3	177077158	177077982
chr3	178788990	178790173
chr3	178865750	178867059
chr3	178978822	178979491
chr3	179040192	179041768
chr3	179065324	179066087
chr3	179168629	179169731
chr3	179280302	179281606
chr3	179660013	179660414
chr3	180319562	180320516
chr3	180629855	180631022
chr3	180900789	180901201
chr3	182399914	182401134
chr3	182510902	182512414
chr3	182697680	182698873
chr3	182816703	182817586
chr3	182833863	182834399
chr3	182880141	182880865
chr3	182896477	182897645
chr3	186490159	186490968
chr3	186500617	186502231
chr3	186523888	186524824
chr3	186544766	186545701
chr3	186647827	186649194
chr3	186856799	186857776
chr3	187416266	187416937
chr3	187455531	187455994
chr3	187456214	187456674
chr3	187457171	187458297
chr3	187458601	187459081
chr3	187459200	187459663
chr3	187461603	187461955
chr3	187462375	187463707
chr3	188665225	188665802
chr3	189525650	189526535
chr3	190039633	190040602
chr3	190231208	190232089
chr3	191046762	191047913
chr3	191670297	191670868
chr3	192126773	192128121
chr3	192506641	192507419
chr3	192958535	192959492
chr3	193310641	193311356
chr3	194014366	194015257
chr3	194033190	194033923
chr3	195269410	195270990
chr4	9533611	9534424
chr4	10446663	10447035
chr4	10458013	10459465
chr4	10462569	10463567
chr4	13485489	13486656
chr4	13628742	13629813
chr4	14864400	14864905
chr4	15003045	15006942
chr4	15704276	15705397
chr4	16227426	16229159
chr4	16257948	16258421
chr4	18022256	18024241
chr4	18320653	18321173
chr4	18419923	18420349
chr4	20253045	20257004
chr4	20701517	20702452
chr4	20985680	20986113
chr4	23850821	23851176
chr4	26585391	26586097
chr4	28118622	28119444
chr4	34337344	34337718
chr4	36245537	36246594
chr4	37245239	37247102
chr4	37687204	37688755
chr4	40751714	40752476
chr4	41215578	41217006
chr4	41218176	41218907
chr4	41258615	41260045
chr4	41936992	41937706
chr4	41992260	41993275
chr4	42152611	42154966
chr4	42658197	42659797
chr4	44680115	44680870
chr4	44727905	44729153
chr4	46391595	46392799
chr4	47034135	47035051
chr4	48018150	48019680
chr4	48342957	48344446
chr4	54231535	54232405
chr4	54243496	54244508
chr4	55015349	55016164
chr4	55092890	55093252
chr4	55093642	55094703
chr4	56411807	56413484
chr4	56458175	56458644
chr4	56501955	56502956
chr4	56814640	56815635
chr4	56914829	56916257
chr4	57180053	57180944
chr4	57181095	57181553
chr4	57773745	57775679
chr4	58029708	58030653
chr4	58060440	58060894
chr4	58061648	58062249
chr4	62382907	62383285
chr4	63682268	63682682
chr4	67427070	67427513
chr4	68410924	68411497
chr4	68566354	68567192
chr4	68903958	68904326
chr4	71553515	71554818
chr4	71570066	71571745
chr4	71986555	71986934
chr4	72897544	72897896
chr4	73934789	73935802
chr4	74123697	74125282
chr4	74903811	74904711
chr4	74964308	74965399
chr4	75718911	75719833
chr4	75858004	75859163
chr4	75859578	75860004
chr4	76807088	76807559
chr4	76860813	76862488
chr4	77134317	77135483
chr4	77869440	77872071
chr4	78978290	78979428
chr4	78979933	78980507
chr4	79472626	79473385
chr4	80885491	80886313
chr4	80993524	80994563
chr4	81104516	81105671
chr4	81106931	81107290
chr4	81109779	81110186
chr4	81111189	81111721
chr4	81118032	81118730
chr4	81118981	81119615
chr4	81122864	81124848
chr4	81128250	81128792
chr4	81256758	81257508
chr4	82965008	82966242
chr4	83205703	83206706
chr4	83294219	83295950
chr4	83349859	83352733
chr4	84376889	84377362
chr4	86396422	86397047
chr4	87927783	87928781
chr4	89618532	89619408
chr4	90757708	90758974
chr4	91048246	91049940
chr4	94749435	94751261
chr4	94755677	94756194
chr4	95128461	95129340
chr4	95372676	95374120
chr4	95678661	95680087
chr4	96469155	96471174
chr4	102267114	102269859
chr4	102711857	102712534
chr4	103265506	103267075
chr4	103421927	103423467
chr4	103747829	103749498
chr4	103789778	103790695
chr4	104119110	104119821
chr4	106067087	106068257
chr4	107446543	107447007
chr4	108745632	108746625
chr4	109683538	109684435
chr4	109905522	109905933
chr4	110354396	110355786
chr4	110478313	110478770
chr4	110480776	110482074
chr4	110736475	110737528
chr4	111117352	111118572
chr4	111119145	111119588
chr4	111508643	111509055
chr4	111531718	111532069
chr4	111532428	111533067
chr4	111539131	111539627
chr4	111541907	111542938
chr4	111543095	111544601
chr4	111550351	111550952
chr4	111551728	111552170
chr4	111552948	111554329
chr4	111554980	111555653
chr4	111557754	111558789
chr4	111558859	111559216
chr4	112709200	112709705
chr4	113066417	113067482
chr4	113206276	113207353
chr4	113300442	113301059
chr4	113332818	113333262
chr4	113431726	113432174
chr4	113432234	113432847
chr4	113435739	113438166
chr4	113442144	113442555
chr4	113444078	113444589
chr4	113444914	113445450
chr4	113485905	113486273
chr4	114681877	114683300
chr4	114899904	114901331
chr4	114899904	114901331
chr4	116599611	116600244
chr4	116599611	116600244
chr4	117218074	117218579
chr4	117626432	117626992
chr4	117846983	117847763
chr4	118006331	118006999
chr4	118497140	118497500
chr4	118954317	118955257
chr4	119606412	119606972
chr4	119756809	119757785
chr4	120221452	120222113
chr4	120548150	120549404
chr4	120549617	120550410
chr4	120987508	120988715
chr4	122617320	122618696
chr4	122632679	122633084
chr4	122685654	122686710
chr4	122853351	122854409
chr4	122871202	122871715
chr4	123073114	123074170
chr4	123300289	123300867
chr4	123653476	123654153
chr4	123747549	123749067
chr4	124426585	124427224
chr4	126113011	126113499
chr4	126235886	126237103
chr4	126237236	126239045
chr4	128981801	128983771
chr4	129208180	129210145
chr4	130014177	130015102
chr4	132300260	132300801
chr4	135122332	135123232
chr4	135865300	135865725
chr4	137316422	137316888
chr4	137733490	137733924
chr4	138774363	138774963
chr4	139009626	139010339
chr4	139474254	139474638
chr4	139481581	139482072
chr4	140003965	140004403
chr4	140004542	140006034
chr4	140036428	140036842
chr4	140097117	140099657
chr4	140476258	140478508
chr4	141071780	141074721
chr4	141074814	141075822
chr4	141173715	141174685
chr4	141207650	141208057
chr4	141294242	141295277
chr4	141347958	141349097
chr4	141418813	141419814
chr4	141444863	141445885
chr4	142053225	142054856
chr4	142141775	142142551
chr4	144257023	144258933
chr4	144434166	144435620
chr4	144480244	144481159
chr4	144833090	144833648
chr4	145566621	145567530
chr4	146019082	146020026
chr4	146100647	146102310
chr4	146402573	146404020
chr4	146539954	146540860
chr4	146857255	146859166
chr4	146859827	146860257
chr4	147096538	147097487
chr4	147442974	147444104
chr4	147866690	147867241
chr4	148079301	148079689
chr4	148538303	148539080
chr4	148604819	148605710
chr4	148652725	148654276
chr4	149362905	149363593
chr4	149363656	149364380
chr4	150998815	151000914
chr4	150998815	151000914
chr4	151500570	151501454
chr4	151504061	151505210
chr4	151936441	151937479
chr4	152245870	152247063
chr4	153455921	153457954
chr4	153700430	153701631
chr4	154216532	154216978
chr4	154265373	154266509
chr4	154680610	154681520
chr4	154709375	154710916
chr4	154711852	154712825
chr4	154713302	154714341
chr4	154727081	154727657
chr4	155253888	155254710
chr4	155337989	155338341
chr4	155410683	155412790
chr4	155412911	155413592
chr4	155547861	155548453
chr4	155664496	155665919
chr4	155702115	155703421
chr4	156297404	156298266
chr4	156679698	156681522
chr4	157892536	157893619
chr4	157996927	157997937
chr4	158141275	158142131
chr4	158142861	158144224
chr4	159092041	159092416
chr4	159131401	159131827
chr4	159592334	159593752
chr4	159644059	159644832
chr4	159689593	159690870
chr4	160023573	160025541
chr4	162198425	162198792
chr4	162263541	162264034
chr4	163085304	163085665
chr4	164087243	164088530
chr4	164415334	164416525
chr4	165304237	165305278
chr4	165877837	165878550
chr4	166033204	166034273
chr4	166128141	166129489
chr4	166248289	166249288
chr4	166299885	166300802
chr4	166299885	166300802
chr4	169239380	169239929
chr4	169401124	169401777
chr4	169752867	169754654
chr4	169798685	169799772
chr4	169930657	169931093
chr4	169931238	169931917
chr4	170191252	170193114
chr4	170678741	170679426
chr4	170695895	170696329
chr4	170946627	170948204
chr4	170948449	170949057
chr4	171010532	171011714
chr4	171012159	171012881
chr4	171964048	171964855
chr4	174089336	174091521
chr4	174254581	174256744
chr4	174290595	174291373
chr4	174291646	174293385
chr4	175041524	175041945
chr4	175204476	175205480
chr4	175442948	175443998
chr4	175750272	175750780
chr4	176348840	176349457
chr4	176922359	176922905
chr4	176923300	176923767
chr4	176986711	176987496
chr4	177116426	177117074
chr4	177240556	177242012
chr4	177713081	177714526
chr4	178114603	178115040
chr4	178230804	178231585
chr4	178362975	178363898
chr4	178392285	178392776
chr4	180979121	180981139
chr4	183061895	183062567
chr4	183063288	183064297
chr4	183064884	183066550
chr4	183369120	183370686
chr4	183837937	183839387
chr4	186124554	186125550
chr4	186130186	186132087
chr4	186732733	186733136
chr4	187219000	187219888
chr4	187421904	187422450
chr4	187455167	187455650
chr4	187476126	187477014
chr4	187644209	187646135
chr4	187646956	187648395
chr4	187985228	187985616
chr4	188426233	188426645
chr4	188534572	188535130
chr4	188916434	188917084
chr4	189027631	189028148
chr4	189099987	189100623
chr5	2007488	2007962
chr5	2038425	2039190
chr5	5886504	5887508
chr5	11903468	11905058
chr5	15499884	15501067
chr5	16465151	16466516
chr5	16616280	16617584
chr5	16794628	16795026
chr5	16935313	16936743
chr5	17032429	17033176
chr5	17062194	17062710
chr5	28404847	28405399
chr5	32172602	32173045
chr5	32173456	32175231
chr5	32312181	32313512
chr5	36151171	36152494
chr5	36744714	36745303
chr5	36875325	36875676
chr5	36875789	36877752
chr5	39424782	39425545
chr5	40755352	40756508
chr5	40797507	40798769
chr5	40835012	40836017
chr5	41903955	41904838
chr5	41925005	41925891
chr5	42924122	42925025
chr5	42950929	42952622
chr5	42991937	42993207
chr5	42993335	42993752
chr5	42993797	42994305
chr5	42994502	42995051
chr5	43008622	43008985
chr5	43017847	43018841
chr5	43019573	43020142
chr5	43039494	43039851
chr5	43040463	43041003
chr5	43041838	43043750
chr5	43064811	43065390
chr5	43066009	43067141
chr5	43556213	43557784
chr5	52405297	52405986
chr5	54179304	54180318
chr5	55775996	55777546
chr5	57755212	57756941
chr5	60240673	60241734
chr5	60457779	60459006
chr5	63985955	63987050
chr5	64858656	64859483
chr5	64919796	64920436
chr5	66299633	66300335
chr5	66458948	66460220
chr5	67729976	67730329
chr5	74632359	74633783
chr5	75012910	75013454
chr5	75698735	75700156
chr5	80689376	80690360
chr5	81045571	81047987
chr5	81267460	81268546
chr5	81573700	81574603
chr5	82372995	82373452
chr5	82770116	82770679
chr5	85913862	85914290
chr5	86563143	86564096
chr5	86564155	86564691
chr5	88299383	88300088
chr5	88299383	88300088
chr5	89825011	89825916
chr5	89854181	89855084
chr5	90576125	90576790
chr5	90675733	90676404
chr5	90676573	90676980
chr5	90679035	90679665
chr5	91966850	91967289
chr5	92906022	92906921
chr5	92907622	92908969
chr5	92914729	92917465
chr5	92919386	92921244
chr5	92923273	92924691
chr5	92929180	92929561
chr5	92930446	92930898
chr5	92938084	92938451
chr5	92939527	92940226
chr5	92956096	92957470
chr5	94955478	94957456
chr5	94982181	94982771
chr5	95767305	95767656
chr5	95997691	95999304
chr5	96038135	96039199
chr5	96518752	96519129
chr5	96519307	96519700
chr5	98103969	98105814
chr5	98105872	98106377
chr5	98108569	98110463
chr5	98175066	98175566
chr5	98263675	98265670
chr5	99383925	99384434
chr5	99385012	99385534
chr5	99386694	99387412
chr5	99870796	99871839
chr5	100236624	100237048
chr5	100238697	100239249
chr5	101834367	101834782
chr5	102090366	102091251
chr5	102455435	102456341
chr5	102898038	102898529
chr5	103289423	103290057
chr5	105489743	105490465
chr5	107005014	107007651
chr5	107007753	107008350
chr5	107716263	107718439
chr5	108063438	108064303
chr5	108083929	108085396
chr5	108823388	108824202
chr5	109024489	109026811
chr5	110074306	110075279
chr5	110229661	110230247
chr5	110406302	110406838
chr5	110408621	110409392
chr5	110427684	110428444
chr5	110559330	110560711
chr5	110847728	110848564
chr5	111092935	111094095
chr5	111496192	111497071
chr5	112196728	112197341
chr5	112823192	112824581
chr5	112848996	112850137
chr5	114631783	114632649
chr5	114879980	114881064
chr5	115151377	115152842
chr5	115177056	115178508
chr5	115297467	115297878
chr5	115298138	115299096
chr5	115697018	115697754
chr5	118323693	118324578
chr5	118603906	118605201
chr5	118691317	118692067
chr5	119799649	119800328
chr5	119799649	119800328
chr5	119800899	119801639
chr5	121289691	121290351
chr5	121297375	121297944
chr5	122422020	122422640
chr5	122430789	122431542
chr5	122433744	122434397
chr5	122434946	122435821
chr5	122758555	122759461
chr5	122847597	122848824
chr5	122990529	122990923
chr5	123987157	123987899
chr5	124070868	124071303
chr5	124227974	124228580
chr5	125930502	125931366
chr5	125936338	125937217
chr5	126365285	126367397
chr5	126852939	126853957
chr5	126905120	126905555
chr5	127418429	127420636
chr5	127536928	127537400
chr5	127872442	127875076
chr5	130343918	130344454
chr5	130500123	130501257
chr5	130506253	130506827
chr5	130599226	130600583
chr5	130599226	130600583
chr5	130970323	130971284
chr5	131991446	131992654
chr5	132201921	132202930
chr5	132298807	132299860
chr5	140345766	140347231
chr5	140699994	140700686
chr5	140712332	140712720
chr5	140720102	140720466
chr5	140723479	140724024
chr5	140731100	140731566
chr5	140731673	140732167
chr5	140734768	140735199
chr5	140740937	140741472
chr5	140743778	140744136
chr5	140744399	140744771
chr5	140745237	140746210
chr5	140749940	140750300
chr5	140751122	140752087
chr5	140753487	140753961
chr5	140755685	140756070
chr5	140762340	140762815
chr5	140768768	140769683
chr5	140774023	140774661
chr5	140778915	140779929
chr5	140787391	140787745
chr5	140788976	140789959
chr5	140792808	140793182
chr5	140794253	140794906
chr5	140797353	140797786
chr5	140798594	140799505
chr5	140998141	140999041
chr5	142092626	142093049
chr5	142149416	142151138
chr5	143549812	143550665
chr5	143978125	143978504
chr5	145316079	145316522
chr5	145826477	145827732
chr5	146256995	146258713
chr5	146832791	146834063
chr5	147763187	147763833
chr5	148033325	148034226
chr5	148205536	148206687
chr5	150138225	150138885
chr5	150158005	150158586
chr5	150325773	150326307
chr5	150399764	150400830
chr5	150399764	150400830
chr5	150459940	150461091
chr5	150826902	150827757
chr5	151304162	151304822
chr5	153418079	153418796
chr5	153784816	153785223
chr5	153824989	153826655
chr5	154062074	154062930
chr5	154070850	154071401
chr5	154134093	154137048
chr5	154236842	154238502
chr5	154317232	154318126
chr5	154320403	154320849
chr5	155107358	155109313
chr5	156569407	156570078
chr5	156597983	156598334
chr5	156692640	156693854
chr5	156886751	156887638
chr5	158523826	158524471
chr5	158525938	158526622
chr5	158531243	158531758
chr5	158532204	158532568
chr5	158533195	158533839
chr5	158635212	158635646
chr5	158635811	158637049
chr5	158689870	158690661
chr5	158737401	158738027
chr5	158758284	158758981
chr5	159435865	159436243
chr5	159545374	159546653
chr5	159738664	159740036
chr5	160593295	160593764
chr5	160975647	160976155
chr5	162620705	162621064
chr5	162864309	162864877
chr5	162886717	162887878
chr5	162932178	162933066
chr5	166405318	166406414
chr5	167913095	167913677
chr5	167956000	167957511
chr5	169010301	169011189
chr5	169064008	169064867
chr5	169531554	169532143
chr5	170288582	170290004
chr5	170763796	170764252
chr5	174147827	174148703
chr5	174151346	174152834
chr5	174158571	174159709
chr5	174162238	174162991
chr5	174178015	174179002
chr5	174220629	174221105
chr5	175559816	175560602
chr6	2999442	3000789
chr6	3023279	3024314
chr6	3053708	3054374
chr6	3063871	3064813
chr6	3068343	3069682
chr6	4135204	4136640
chr6	6940307	6940847
chr6	6952653	6953057
chr6	7909933	7911508
chr6	8064022	8064894
chr6	8102410	8103068
chr6	8282515	8283075
chr6	8435225	8436226
chr6	9040890	9041495
chr6	10074692	10075313
chr6	10099330	10099794
chr6	10319522	10320145
chr6	10381532	10382460
chr6	10383435	10384145
chr6	10384797	10385614
chr6	10389965	10390776
chr6	10617308	10617923
chr6	10659856	10660568
chr6	10694340	10695517
chr6	10838159	10839102
chr6	10881747	10882448
chr6	10882818	10883259
chr6	10883992	10884564
chr6	10886941	10887563
chr6	11417022	11417781
chr6	11537342	11539060
chr6	11932955	11933429
chr6	12749162	12749645
chr6	12749745	12750644
chr6	13013742	13014683
chr6	13813860	13815134
chr6	13855151	13855629
chr6	13859965	13860864
chr6	13873746	13874484
chr6	13924523	13925748
chr6	17016057	17016607
chr6	18263996	18265393
chr6	24645855	24646797
chr6	24666434	24667515
chr6	26017644	26018248
chr6	26020563	26022435
chr6	26027029	26027747
chr6	26031775	26032420
chr6	26033371	26033981
chr6	26043224	26043687
chr6	26044261	26044907
chr6	26045407	26046168
chr6	26055933	26056801
chr6	26087555	26087931
chr6	28777976	28778406
chr6	28781763	28782366
chr6	45345105	45346393
chr6	46097541	46098211
chr6	46138363	46138941
chr6	47276451	47277926
chr6	50674238	50674788
chr6	50691956	50692456
chr6	50804006	50804369
chr6	50810560	50811108
chr6	50817910	50818616
chr6	52226324	52228071
chr6	52267815	52268468
chr6	52284641	52285537
chr6	52859429	52860549
chr6	53516272	53517371
chr6	64281990	64283717
chr6	64345337	64346774
chr6	66497642	66498096
chr6	67740730	67741159
chr6	69344598	69345442
chr6	69942703	69943118
chr6	70506607	70507183
chr6	70576903	70577735
chr6	71122938	71124017
chr6	71276454	71277162
chr6	71874543	71874963
chr6	72595856	72597144
[truncated: 670 more rows]
