# Supplementary material for: Ultra-long-range interactions between active regulatory elements
Source: Genome Res. 2023 Aug;33(8):1269–83. doi: 10.1101/gr.277567.122 (PMC10547262; doi:10.1101/gr.277567.122)
Supplement: Supplement 11 [file Supplemental_Code.zip › Supplemental_Code/Peaks/hg19/GPseq_third_2_hg19_CAP-CGI_noH3K27me3_HAP1.bed]

chr1	3600536	3601117
chr1	3649284	3649673
chr1	3662991	3664231
chr1	6208523	6209209
chr1	6258974	6260001
chr1	6265691	6266972
chr1	6268641	6269882
chr1	10269801	10271529
chr1	14026303	14027652
chr1	14924784	14926140
chr1	19811424	19812809
chr1	32538072	32539092
chr1	33814694	33816375
chr1	36234818	36235940
chr1	36273124	36274519
chr1	38324718	38326087
chr1	38396982	38397821
chr1	45671283	45672738
chr1	46151590	46153142
chr1	47779499	47780622
chr1	47799073	47800584
chr1	47799073	47800584
chr1	47898163	47898678
chr1	47973455	47974542
chr1	48190451	48191141
chr1	48449737	48450330
chr1	49241941	49242907
chr1	50513445	50514427
chr1	51425233	51426317
chr1	51433599	51435604
chr1	51443130	51444231
chr1	51701596	51702724
chr1	51795723	51796763
chr1	52082541	52083125
chr1	52520611	52521469
chr1	59011824	59012931
chr1	59041726	59043281
chr1	59281816	59282399
chr1	59369120	59370032
chr1	59761958	59762976
chr1	60435202	60435584
chr1	62901707	62903622
chr1	63249333	63250001
chr1	63832909	63833930
chr1	63988652	63989366
chr1	65532070	65533361
chr1	65533446	65533922
chr1	65614121	65614909
chr1	66998591	66999127
chr1	67217929	67218413
chr1	67773002	67773994
chr1	68150485	68152509
chr1	68517023	68517585
chr1	68697993	68698391
chr1	70686823	70687688
chr1	71512289	71513908
chr1	74663532	74664193
chr1	76080353	76081001
chr1	77997577	77998104
chr1	78148222	78149672
chr1	78224987	78225756
chr1	78354067	78354948
chr1	78511326	78512490
chr1	84971231	84972653
chr1	85358246	85359291
chr1	85462365	85463616
chr1	85724629	85725608
chr1	85741666	85742688
chr1	86575981	86576535
chr1	87169758	87171143
chr1	87597366	87598468
chr1	87793680	87795068
chr1	88928114	88928778
chr1	89457939	89458962
chr1	92495196	92496123
chr1	92545754	92546578
chr1	93249845	93251316
chr1	93297321	93298195
chr1	94146177	94147634
chr1	94311632	94313905
chr1	94344249	94345078
chr1	94883352	94884568
chr1	95391728	95393217
chr1	95538156	95538990
chr1	100315271	100316235
chr1	100678628	100679208
chr1	100714964	100715561
chr1	100731506	100732103
chr1	100817482	100819058
chr1	101360280	101362113
chr1	101491236	101491706
chr1	107599002	107600514
chr1	108508214	108508733
chr1	108742252	108743389
chr1	109203472	109204408
chr1	109419258	109420180
chr1	109618380	109618862
chr1	109633085	109633690
chr1	109642542	109643706
chr1	109656246	109656970
chr1	109756176	109757275
chr1	109791855	109792875
chr1	110949892	110950635
chr1	111991324	111992478
chr1	112162072	112163095
chr1	112280950	112283627
chr1	113391955	113392869
chr1	113397326	113397687
chr1	114301280	114302388
chr1	114354278	114355492
chr1	116518660	116519709
chr1	116915168	116916897
chr1	116916979	116917336
chr1	116960963	116961592
chr1	117452117	117453567
chr1	117601925	117603487
chr1	117663860	117665234
chr1	118471514	118472840
chr1	120254636	120255621
chr1	157107632	157108786
chr1	159141039	159142167
chr1	159824286	159825083
chr1	159869828	159870225
chr1	159894186	159894689
chr1	161008226	161008959
chr1	161014920	161015671
chr1	161146907	161147545
chr1	161719275	161720227
chr1	162530818	162532041
chr1	162792018	162792816
chr1	163291323	163292115
chr1	163378042	163378538
chr1	164290369	164290935
chr1	165086502	165087214
chr1	165345124	165345490
chr1	165345823	165346179
chr1	165551288	165551712
chr1	165599458	165600660
chr1	165599458	165600660
chr1	165602679	165603039
chr1	166958217	166958823
chr1	167789261	167789688
chr1	167904877	167906566
chr1	168194777	168195755
chr1	169336859	169337314
chr1	169763720	169764436
chr1	171454367	171455343
chr1	171639909	171640345
chr1	172501659	172502670
chr1	173638560	173639203
chr1	173683893	173684506
chr1	175161801	175162416
chr1	175474093	175474678
chr1	176318262	176318702
chr1	178062603	178063984
chr1	178455640	178456410
chr1	178994493	178996002
chr1	179555188	179555897
chr1	179560617	179561343
chr1	179846674	179847308
chr1	179851185	179852430
chr1	179923521	179924496
chr1	180197877	180201086
chr1	180991192	180992504
chr1	182025254	182026722
chr1	182583888	182584554
chr1	182911349	182911771
chr1	182921705	182922691
chr1	182991726	182993575
chr1	183387025	183387696
chr1	183774025	183774625
chr1	184723108	184724509
chr1	185014111	185015382
chr1	185703223	185703833
chr1	191120539	191120966
chr1	192777553	192778491
chr1	193073540	193073983
chr1	193090673	193091609
chr1	196847060	196847530
chr1	197743759	197745067
chr1	198125799	198126948
chr1	200004408	200004996
chr1	200007929	200009267
chr1	200009582	200010368
chr1	200859944	200860895
chr1	200880487	200881164
chr1	204380271	204381351
chr1	204797234	204798243
chr1	205196668	205198066
chr1	205743880	205744773
chr1	206730320	206731021
chr1	206785649	206786244
chr1	206808389	206809650
chr1	207082397	207083465
chr1	207223980	207224643
chr1	207494444	207495696
chr1	207925159	207926128
chr1	208041914	208042838
chr1	208136499	208137418
chr1	209957698	209958304
chr1	210032060	210032642
chr1	210062169	210062989
chr1	210501840	210502933
chr1	211380225	211380636
chr1	211431990	211433347
chr1	211433365	211434470
chr1	211499521	211500755
chr1	212062817	212063175
chr1	212605723	212606792
chr1	212779988	212780620
chr1	212781135	212783291
chr1	212838622	212838987
chr1	213123662	213125341
chr1	214155895	214156987
chr1	214160729	214161847
chr1	214453760	214455222
chr1	215740265	215741499
chr1	220100945	220102261
chr1	220267242	220268108
chr1	221052017	221053897
chr1	221064617	221065089
chr1	222763094	222763613
chr1	223899830	223900950
chr1	224301553	224302391
chr1	224370483	224371829
chr1	224517718	224518312
chr1	225614564	225616639
chr1	225662565	225663212
chr1	225965091	225965830
chr1	226127209	226127643
chr1	226867585	226868035
chr1	228870712	228872314
chr1	229693579	229695211
chr1	230202262	230204308
chr1	230777679	230778738
chr1	231003525	231005078
chr1	231376667	231377353
chr1	231452922	231453564
chr1	231472692	231474536
chr1	231777681	231778067
chr1	233086033	233086817
chr1	233802271	233802634
chr1	234367036	234367606
chr1	234492504	234492911
chr1	234744077	234747203
chr1	235105686	235106204
chr1	235324158	235324884
chr1	235490091	235492267
chr1	235666888	235668760
chr1	236156684	236157584
chr1	236444492	236445878
chr1	236767463	236768276
chr1	240655945	240656695
chr1	243053569	243054056
chr1	243417625	243418982
chr1	243646121	243646977
chr1	244815912	244817165
chr1	244893303	244894500
chr1	244997941	244999424
chr1	245026085	245028217
chr1	245132927	245134850
chr1	245836145	245836644
chr1	245851043	245852463
chr1	246670055	246671031
chr10	1404660	1406294
chr10	1416081	1416470
chr10	2814872	2815298
chr10	7212666	7213076
chr10	7452156	7455354
chr10	7829485	7830874
chr10	7859992	7861207
chr10	8050938	8051455
chr10	8075871	8076535
chr10	8076672	8077415
chr10	8084936	8085474
chr10	8085531	8086112
chr10	8095237	8095883
chr10	8096009	8098242
chr10	8100198	8100739
chr10	11207015	11208138
chr10	11249426	11249810
chr10	11385808	11386742
chr10	11783980	11785099
chr10	12237546	12238591
chr10	13570114	13571544
chr10	13771121	13771691
chr10	14645292	14646834
chr10	14879657	14881256
chr10	15038103	15038588
chr10	15412259	15413619
chr10	16561797	16564335
chr10	18940323	18940848
chr10	18947936	18948927
chr10	22540586	22541051
chr10	22541138	22542918
chr10	22766289	22767179
chr10	23216606	23217325
chr10	23461123	23461814
chr10	23727319	23729576
chr10	26911273	26911690
chr10	27443011	27443673
chr10	27443827	27444836
chr10	27608505	27609004
chr10	28030088	28035309
chr10	28591480	28592413
chr10	29213933	29214324
chr10	29698245	29699152
chr10	30316140	30316521
chr10	30347398	30348807
chr10	31422962	31423653
chr10	31607045	31610019
chr10	32634953	32636815
chr10	33622953	33623580
chr10	33623790	33624967
chr10	34408342	34408853
chr10	35415325	35416814
chr10	49863464	49864940
chr10	50322876	50323947
chr10	50649569	50649948
chr10	54538259	54538677
chr10	60094460	60095416
chr10	60935509	60937230
chr10	61468429	61470230
chr10	62492681	62493516
chr10	62537900	62538798
chr10	64892694	64893293
chr10	65224737	65226221
chr10	65389717	65390653
chr10	65732849	65733794
chr10	69990773	69991751
chr10	70231273	70231996
chr10	70286842	70287698
chr10	75384959	75386150
chr10	75910711	75911576
chr10	75936056	75937127
chr10	76803200	76804109
chr10	76993736	76996063
chr10	81892137	81892772
chr10	82213373	82214896
chr10	85954031	85955388
chr10	85996749	85997549
chr10	88022633	88023344
chr10	88699064	88699621
chr10	89419211	89420127
chr10	90639706	90640930
chr10	90750325	90751243
chr10	90967443	90968273
chr10	91174225	91175342
chr10	92922040	92924154
chr10	93683232	93684031
chr10	93999037	94000276
chr10	94448614	94450635
chr10	94451394	94451831
chr10	94455358	94455966
chr10	95653361	95654410
chr10	97050101	97051325
chr10	97320162	97321618
chr10	98479612	98480869
chr10	98591519	98593489
chr10	99051800	99052566
chr10	99080646	99081216
chr10	99894102	99895068
chr10	100027576	100028555
chr10	100206217	100206936
chr10	100227335	100227980
chr10	101088818	101090775
chr10	101189971	101191291
chr10	101287090	101287815
chr10	101289949	101290428
chr10	101292870	101293428
chr10	101300071	101300961
chr10	103113402	103114553
chr10	105211881	105212456
chr10	105614730	105615889
chr10	106014158	106015218
chr10	106113228	106113863
chr10	110225800	110226551
chr10	111967113	111968156
chr10	111968245	111968727
chr10	111969147	111970826
chr10	111970962	111971317
chr10	112326729	112327744
chr10	112440209	112440564
chr10	113943205	113943909
chr10	114710629	114712584
chr10	115614050	115615250
chr10	115802816	115805555
chr10	116697749	116698440
chr10	118152608	118153332
chr10	118500689	118502796
chr10	118547414	118547876
chr10	118764081	118765236
chr10	118895830	118896332
chr10	118896490	118898165
chr10	118924749	118925720
chr10	118926934	118928538
chr10	118934620	118935465
chr10	119296323	119296789
chr10	119296828	119297819
chr10	119494296	119495028
chr10	120354879	120355920
chr10	120788307	120790554
chr10	120839520	120841019
chr10	121484780	121486278
chr10	121770891	121771558
chr10	122708361	122709862
chr10	122738836	122739556
chr10	123356403	123358453
chr10	123368087	123368856
chr10	123872093	123873796
chr10	124133807	124135159
chr10	124222299	124222680
chr10	124713339	124714380
chr10	124893881	124897471
chr10	124899038	124899390
chr10	124899466	124900063
chr10	126077270	126078270
chr10	126150058	126150981
chr10	127462198	127463417
chr10	128606633	128607078
chr10	129534461	129536311
chr10	129705032	129706341
chr10	129947728	129949160
chr10	130008313	130009659
chr10	130010114	130010705
chr10	130084869	130085742
chr10	130338636	130339032
chr10	130339160	130339803
chr10	131756761	131758886
chr10	131761066	131763822
chr10	131908360	131909973
chr10	131927292	131927669
chr10	131988021	131989368
chr10	133108879	133111211
chr10	133251403	133252120
chr10	133794754	133796608
chr10	134350222	134351974
chr10	134384221	134384595
chr11	1320892	1321313
chr11	1330090	1331692
chr11	1357305	1359282
chr11	4233179	4233649
chr11	6261083	6261767
chr11	6280344	6280735
chr11	6280760	6281411
chr11	6291023	6291673
chr11	6291819	6292823
chr11	6411311	6412173
chr11	6439671	6440903
chr11	6591769	6592883
chr11	6632530	6633945
chr11	6676250	6677508
chr11	6704079	6705086
chr11	6947493	6948389
chr11	7109985	7111665
chr11	7534440	7535846
chr11	9112457	9113617
chr11	9779411	9780825
chr11	10315049	10316568
chr11	10324201	10325144
chr11	10326780	10328444
chr11	10878971	10880559
chr11	13484165	13485468
chr11	13689503	13690938
chr11	14280667	14281268
chr11	14541490	14542279
chr11	14664732	14666766
chr11	15135961	15136733
chr11	18610038	18610568
chr11	18742583	18743625
chr11	19138422	19139306
chr11	19262364	19264565
chr11	22850679	22851670
chr11	24518124	24518996
chr11	27527712	27528624
chr11	30037671	30038043
chr11	30038326	30039164
chr11	32354919	32355599
chr11	32448543	32449268
chr11	32451805	32452793
chr11	32455611	32457442
chr11	32458283	32458832
chr11	32459431	32460203
chr11	32851121	32852127
chr11	33060539	33061859
chr11	33721828	33722778
chr11	33795337	33796467
chr11	34072892	34074777
chr11	34380334	34380884
chr11	34460259	34460887
chr11	35684007	35685052
chr11	36310784	36311289
chr11	36531080	36532096
chr11	40314884	40315699
chr11	43901965	43902778
chr11	57091716	57092977
chr11	57225791	57226182
chr11	57227777	57228894
chr11	57243526	57244597
chr11	57249859	57250902
chr11	57281645	57283459
chr11	57298059	57298660
chr11	57405491	57406276
chr11	57414380	57414773
chr11	57424764	57425438
chr11	58873925	58874454
chr11	58912136	58912765
chr11	58938987	58940461
chr11	59328192	59328745
chr11	59382498	59384025
chr11	59522287	59523358
chr11	59577677	59578504
chr11	60414465	60415031
chr11	63258250	63258974
chr11	66335295	66336406
chr11	66346477	66346912
chr11	66383703	66385130
chr11	66391645	66392108
chr11	74022096	74022977
chr11	74659819	74660690
chr11	74699676	74700361
chr11	76156443	76156974
chr11	77184059	77185711
chr11	79148147	79149066
chr11	79149257	79149688
chr11	79149817	79150205
chr11	79150582	79152401
chr11	84431302	84431746
chr11	84431891	84432360
chr11	85358776	85359370
chr11	85374767	85376443
chr11	93394489	93395460
chr11	94706212	94707198
chr11	94800091	94801214
chr11	102139249	102139743
chr11	102962150	102963168
chr11	102979750	102980615
chr11	107328386	107328774
chr11	107798859	107799773
chr11	108093091	108094127
chr11	108368390	108369544
chr11	108463391	108464212
chr11	110300386	110301473
chr11	111944955	111945496
chr11	111956994	111957821
chr11	113745721	113746692
chr11	113906771	113907405
chr11	114309889	114310728
chr11	115024488	115025037
chr11	115504691	115505265
chr11	116706465	116707002
chr11	117049117	117050395
chr11	117856449	117857461
chr11	118230040	118230510
chr11	118305321	118305945
chr11	118306046	118308172
chr11	120381618	120383129
chr11	120998247	120998980
chr11	121028243	121028975
chr11	121233456	121234122
chr11	121297784	121298357
chr11	121322461	121323742
chr11	122427215	122427812
chr11	122526136	122527699
chr11	122932810	122933897
chr11	123451309	123451705
chr11	124615155	124615821
chr11	124615931	124616806
chr11	124628231	124628613
chr11	124629195	124629694
chr11	124631790	124633220
chr11	124669247	124670814
chr11	124932672	124933702
chr11	124981175	124981896
chr11	125034204	125036758
chr11	125037017	125037498
chr11	125756859	125758350
chr11	128556271	128557513
chr11	128559358	128559948
chr11	128560113	128560572
chr11	128693989	128694512
chr11	129234012	129234446
chr11	129871414	129872555
chr11	130079156	130079957
chr11	130082961	130083396
chr12	175845	176566
chr12	186994	187613
chr12	4647461	4648143
chr12	4671198	4671794
chr12	4758145	4758539
chr12	7342061	7342856
chr12	7780914	7781394
chr12	8123003	8123670
chr12	8178915	8179891
chr12	9216785	9217818
chr12	9435936	9436415
chr12	9600656	9601098
chr12	9602960	9603373
chr12	10264049	10264651
chr12	10365928	10366343
chr12	10826577	10827062
chr12	10874790	10876491
chr12	11801621	11803075
chr12	12419585	12420649
chr12	12502740	12503564
chr12	12764579	12765329
chr12	12869586	12871072
chr12	12877788	12879169
chr12	13043935	13044689
chr12	13431122	13431758
chr12	13716492	13717178
chr12	14922241	14924131
chr12	16500384	16500779
chr12	16758588	16759093
chr12	19282359	19283961
chr12	19592042	19593726
chr12	20704257	20704608
chr12	24715994	24716507
chr12	25054886	25056437
chr12	25347898	25348505
chr12	25403066	25404690
chr12	26266904	26267758
chr12	26379530	26380143
chr12	27090694	27092190
chr12	27166614	27167689
chr12	27175264	27175955
chr12	27932371	27934051
chr12	28343026	28344274
chr12	29301754	29303362
chr12	29935902	29937641
chr12	30322689	30323609
chr12	30353761	30354868
chr12	30847914	30849345
chr12	30907079	30908440
chr12	30975758	30976412
chr12	33030777	33031365
chr12	34260674	34261712
chr12	42982660	42983973
chr12	44152399	44153012
chr12	44199548	44200528
chr12	45269728	45270949
chr12	48099188	48100039
chr12	48206604	48207311
chr12	48499407	48500206
chr12	48550726	48551615
chr12	48576800	48578697
chr12	48591711	48592843
chr12	48744101	48745288
chr12	51236519	51237030
chr12	51984286	51985567
chr12	56039867	56040600
chr12	58238701	58240737
chr12	58258890	58259671
chr12	58290077	58290639
chr12	58290734	58291088
chr12	60663231	60664098
chr12	62996066	62997704
chr12	63195666	63196085
chr12	64797798	64799063
chr12	65003703	65005145
chr12	65152741	65153602
chr12	65174118	65175255
chr12	65562945	65564623
chr12	66524321	66524871
chr12	66563160	66564079
chr12	68041595	68044054
chr12	69201290	69202801
chr12	69753247	69754222
chr12	69863911	69864818
chr12	70132153	70133695
chr12	71560049	71560459
chr12	72148402	72149429
chr12	75600967	75602060
chr12	75602958	75603399
chr12	76477603	76479146
chr12	77378194	77378700
chr12	79197965	79198586
chr12	88535596	88536315
chr12	94136042	94136394
chr12	94495104	94495632
chr12	94496040	94496443
chr12	94541667	94544658
chr12	95397020	95397716
chr12	95610601	95612005
chr12	95867493	95868098
chr12	95941741	95943050
chr12	97300670	97301665
chr12	97379155	97379673
chr12	98850331	98851133
chr12	98908916	98910423
chr12	100967066	100967968
chr12	101603099	101604164
chr12	101801069	101802224
chr12	103349976	103350729
chr12	104323009	104323379
chr12	104323592	104324857
chr12	104350325	104351201
chr12	104359339	104360132
chr12	104457646	104459199
chr12	105379881	105380480
chr12	105629436	105630433
chr12	106974326	106975705
chr12	106977108	106977951
chr12	106980452	106981096
chr12	107380455	107381231
chr12	107486472	107488151
chr12	107974639	107975289
chr12	108908551	108909506
chr12	108954386	108955130
chr12	109490137	109490737
chr12	112450630	112452217
chr12	114029250	114030058
chr12	114075583	114076190
chr12	114833696	114834308
chr12	114838214	114839034
chr12	114843030	114843725
chr12	114845703	114846101
chr12	116714350	116716156
chr12	116946037	116946690
chr12	116970981	116971387
chr12	117098271	117098663
chr12	117174848	117175214
chr12	117627505	117628539
chr12	117797987	117799598
chr12	118198723	118199234
chr12	118809264	118809868
chr12	118813830	118814945
chr12	119591790	119592582
chr12	123753074	123753445
chr12	124456472	124458732
chr12	125509459	125509962
chr12	125533943	125534627
chr12	125578222	125578604
chr12	128750904	128753309
chr13	23270622	23271031
chr13	26624556	26626397
chr13	30880848	30882146
chr13	32420370	32421563
chr13	35516145	35517559
chr13	36699887	36700443
chr13	36704644	36705814
chr13	36919850	36921114
chr13	37005394	37006782
chr13	37393015	37394203
chr13	37493684	37494847
chr13	37633384	37634120
chr13	37679380	37679903
chr13	39260999	39262458
chr13	40176710	40177622
chr13	40229575	40230366
chr13	41633919	41636254
chr13	42028202	42028634
chr13	44359736	44361810
chr13	44452997	44454484
chr13	44715774	44716866
chr13	44947269	44948565
chr13	45009134	45009527
chr13	46038816	46039848
chr13	49106462	49107521
chr13	49792552	49793002
chr13	49793979	49795619
chr13	50069919	50070838
chr13	50509847	50511406
chr13	50701446	50701863
chr13	50704282	50704999
chr13	51795962	51797068
chr13	52157952	52159399
chr13	52377510	52378877
chr13	52702805	52703529
chr13	52768202	52768875
chr13	52769411	52769899
chr13	53774194	53776578
chr13	59433044	59433670
chr13	63879869	63880263
chr13	68745028	68745575
chr13	74970649	74971009
chr13	76054715	76057021
chr13	76764125	76764551
chr13	78492309	78493415
chr13	78493518	78493927
chr13	79182669	79183362
chr13	82831825	82832559
chr13	84453646	84454105
chr13	84455959	84456511
chr13	87444273	87444905
chr13	88997493	88998243
chr13	95200759	95201316
chr13	95201377	95201930
chr13	95201992	95202416
chr13	95248121	95249048
chr13	95363034	95366084
chr13	95952975	95954264
chr13	96204613	96205473
chr13	96295983	96297326
chr13	96742040	96744216
chr13	97646291	97646836
chr13	100620172	100624686
chr13	100639799	100640336
chr13	100642731	100643500
chr13	100643985	100644364
chr13	101184252	101185144
chr13	101197130	101197556
chr13	107001441	107001796
chr13	107569505	107570805
chr14	20929042	20930214
chr14	20937364	20938218
chr14	21945187	21945840
chr14	27066788	27068026
chr14	29231075	29231518
chr14	29234730	29235342
chr14	29247230	29247721
chr14	30396045	30397536
chr14	31028061	31028856
chr14	31343132	31344872
chr14	31734911	31735270
chr14	32670349	32671208
chr14	32672538	32673086
chr14	34268787	34270473
chr14	35515122	35516138
chr14	35591033	35592155
chr14	36741477	36741919
chr14	37052898	37053792
chr14	37641144	37642017
chr14	38677504	38677902
chr14	38678121	38680025
chr14	39735472	39736996
chr14	39900452	39902419
chr14	45267702	45268138
chr14	45366185	45367355
chr14	45381050	45381875
chr14	45430960	45431773
chr14	45604981	45605743
chr14	47120568	47121332
chr14	48095397	48096118
chr14	48143258	48145780
chr14	50051922	50052383
chr14	50052750	50053419
chr14	50065067	50066107
chr14	50066275	50067035
chr14	50234056	50235858
chr14	50319230	50319884
chr14	50329450	50330023
chr14	50359247	50360910
chr14	50469826	50470570
chr14	50998364	50999914
chr14	51296620	51298505
chr14	51410441	51411512
chr14	51560000	51562643
chr14	53018884	53020586
chr14	55031535	55035200
chr14	55493555	55494312
chr14	55518014	55519077
chr14	55707643	55708081
chr14	55737834	55738963
chr14	55907038	55907477
chr14	56584398	56586379
chr14	57260836	57262277
chr14	57264571	57265707
chr14	57283242	57284631
chr14	58618077	58619334
chr14	58666435	58667215
chr14	58764480	58766490
chr14	59104134	59105721
chr14	59113132	59113802
chr14	59654517	59656402
chr14	60096967	60097691
chr14	60286152	60286615
chr14	60385892	60386855
chr14	60631500	60632410
chr14	60794286	60795025
chr14	61113847	61116648
chr14	61123314	61124713
chr14	61187988	61188918
chr14	61189038	61190927
chr14	61201321	61201772
chr14	61447530	61448258
chr14	62523450	62523929
chr14	64319238	64320652
chr14	65006899	65009420
chr14	65016365	65017076
chr14	65068296	65068755
chr14	66480251	66480637
chr14	67707658	67708801
chr14	69258823	69259313
chr14	75229744	75230782
chr14	75348200	75349204
chr14	75389595	75390237
chr14	77500190	77500601
chr14	77506321	77507060
chr14	77842953	77843925
chr14	78226845	78227771
chr14	78266182	78267099
chr14	78432349	78432848
chr14	78446838	78447849
chr14	81999900	82000519
chr14	81999900	82000519
chr14	87371738	87372151
chr14	89493046	89494291
chr14	90420765	90421298
chr14	91087332	91087717
chr14	91526135	91527658
chr14	91883293	91885047
chr14	91885084	91885460
chr14	95622987	95624281
chr14	95826377	95827120
chr14	97058667	97059550
chr14	97499218	97500119
chr14	99736811	99737747
chr14	99738049	99738974
chr14	99739695	99741443
chr14	99786319	99787129
chr14	103242803	103244866
chr14	103799605	103801804
chr15	34330458	34331686
chr15	34501704	34502620
chr15	34728572	34729719
chr15	34729808	34730268
chr15	34782610	34783055
chr15	35261602	35262255
chr15	35280225	35281064
chr15	35384989	35385500
chr15	36871158	36871980
chr15	37170103	37170760
chr15	37180576	37180972
chr15	37387291	37387678
chr15	37388380	37388766
chr15	40615255	40617008
chr15	40649797	40651231
chr15	41708839	41709990
chr15	41778250	41778989
chr15	41785635	41788531
chr15	41793463	41795566
chr15	44092560	44093245
chr15	45669872	45671163
chr15	48009205	48009808
chr15	48009889	48011256
chr15	52263445	52264400
chr15	52587308	52588280
chr15	52820262	52821725
chr15	52860522	52861515
chr15	52970727	52971997
chr15	53095749	53096445
chr15	53097090	53098615
chr15	53489516	53489924
chr15	56285154	56286349
chr15	56535557	56536602
chr15	56657318	56657932
chr15	58679961	58680312
chr15	59156932	59157618
chr15	59225113	59226358
chr15	60285368	60286000
chr15	62352098	62353200
chr15	73343742	73345476
chr15	73345564	73345987
chr15	78730016	78731251
chr15	82335339	82335925
chr15	84047796	84048186
chr15	86337173	86338390
chr15	86383728	86384283
chr15	90436844	90437843
chr15	91414202	91415668
chr15	91424401	91424760
chr15	91445408	91446934
chr15	91473202	91473678
chr15	91478116	91479078
chr15	91499669	91500971
chr15	92395984	92397937
chr15	92459029	92459790
chr15	93198222	93199337
chr15	93351804	93353101
chr15	93363459	93363933
chr15	93425555	93426869
chr15	93447292	93447910
chr15	93615809	93617334
chr15	93631106	93633339
chr15	95399350	95400112
chr15	95399350	95400112
chr15	96899973	96900800
chr15	96903123	96903790
chr15	97527118	97528089
chr15	98971327	98972077
chr15	99091060	99092024
chr15	99190357	99194692
chr15	99548601	99549018
chr15	99602129	99602894
chr15	100272814	100274066
chr15	100466371	100466725
chr16	2136143	2136555
chr16	2137712	2138399
chr16	2155460	2155999
chr16	2158992	2159450
chr16	19078725	19079557
chr16	19097736	19098322
chr16	22448070	22448871
chr16	48399578	48400343
chr16	50099477	50100804
chr16	50186236	50188444
chr16	50707323	50708097
chr16	50775523	50776956
chr16	52580408	52581794
chr16	53737568	53738360
chr16	55542787	55543639
chr16	56703259	56703851
chr16	56763861	56764653
chr16	61162736	61163324
chr16	65154562	65157281
chr16	65157317	65158018
chr16	73091422	73093057
chr16	73096696	73097515
chr16	73099727	73100898
chr16	73516985	73517513
chr16	74808131	74809180
chr16	74846973	74847369
chr16	76668657	76669249
chr16	78079599	78080280
chr16	80574465	80575241
chr17	11501445	11502386
chr17	19911889	19913615
chr17	27046857	27047419
chr17	27054940	27056200
chr17	27071841	27072365
chr17	52977532	52978425
chr17	53045346	53046475
chr17	53315418	53316285
chr17	53341174	53341759
chr17	53638370	53638861
chr17	54669781	54672483
chr17	55162068	55164143
chr17	57784226	57784592
chr17	58602959	58603868
chr17	58676967	58678436
chr17	64297809	64299801
chr17	66507613	66509187
chr17	66595996	66597669
chr17	71306872	71308427
chr18	267607	268413
chr18	515166	515572
chr18	3214771	3215361
chr18	3247169	3248196
chr18	3447969	3448616
chr18	3449076	3452436
chr18	3498817	3499535
chr18	3879069	3880000
chr18	12896846	12897315
chr18	23806092	23807318
chr18	24443033	24443609
chr18	25755130	25756355
chr18	25756500	25758320
chr18	29671580	29673537
chr18	30351863	30352386
chr18	32820636	32821333
chr18	32851557	32852136
chr18	32869940	32870592
chr18	33077179	33078244
chr18	33160731	33162381
chr18	33646896	33647803
chr18	33876544	33878804
chr18	34341332	34341728
chr18	42324314	42324884
chr18	42643140	42643521
chr18	43547062	43547816
chr18	43753308	43755008
chr18	43913235	43914578
chr18	45456346	45458178
chr18	46474766	46475623
chr18	46477654	46479467
chr18	47013256	47014025
chr18	47018381	47018890
chr18	47087129	47088652
chr18	47792534	47793172
chr18	48085732	48087737
chr18	48255218	48256335
chr18	49866881	49867245
chr18	51750297	51751286
chr18	52495518	52496165
chr18	53255041	53255732
chr18	53256912	53257469
chr18	54814277	54814881
chr18	55253385	55254266
chr18	55288504	55289649
chr18	55297242	55297789
chr18	55315491	55316162
chr18	55922792	55923905
chr18	56975453	56976282
chr18	57945467	57945837
chr18	59560161	59562052
chr18	60021424	60021966
chr18	60051831	60052506
chr18	60189319	60192319
chr18	60263240	60264389
chr18	61033479	61035351
chr18	67955561	67957338
chr18	68166457	68167035
chr18	72123470	72124867
chr18	74202645	74203307
chr18	74203553	74205125
chr18	74208032	74208580
chr18	74414731	74415166
chr18	74533578	74535467
chr18	74535518	74536020
chr18	74606814	74607372
chr18	74667894	74668251
chr18	74779262	74779705
chr18	74823962	74824516
chr18	75362708	75363111
chr19	44808781	44809287
chr2	213914	214531
chr2	263275	265319
chr2	740069	740892
chr2	1554478	1554973
chr2	1571774	1572507
chr2	1572891	1573290
chr2	1651894	1653460
chr2	1746759	1748752
chr2	1934973	1935386
chr2	3418241	3418650
chr2	3452230	3452793
chr2	3487027	3487380
chr2	3522168	3523719
chr2	3605370	3606604
chr2	3622501	3623806
chr2	3653926	3654714
chr2	3698568	3698939
chr2	5813172	5814242
chr2	5831003	5834346
chr2	5835986	5837613
chr2	5846727	5847498
chr2	6378925	6379282
chr2	8723762	8724320
chr2	8785160	8786040
chr2	8977232	8977929
chr2	9282824	9283225
chr2	9606141	9606801
chr2	9983028	9984071
chr2	10442488	10444648
chr2	10952234	10953486
chr2	11605613	11606577
chr2	11621911	11623706
chr2	11635902	11636355
chr2	11732715	11733576
chr2	13448338	13449106
chr2	16080645	16081108
chr2	16081910	16083132
chr2	20068371	20068861
chr2	20100896	20102070
chr2	20251002	20251968
chr2	20646333	20648118
chr2	20850380	20851343
chr2	20869566	20871445
chr2	23574389	23574833
chr2	24306851	24307615
chr2	24397658	24398164
chr2	24582511	24583748
chr2	24713470	24715230
chr2	25015638	25016733
chr2	25050654	25051028
chr2	25599522	25600079
chr2	26100514	26101763
chr2	26138217	26138599
chr2	29033221	29034355
chr2	29092582	29093747
chr2	30369118	30371147
chr2	30669809	30670894
chr2	31456653	31457900
chr2	32581452	32583154
chr2	35216897	35217279
chr2	37383757	37384360
chr2	37423365	37424468
chr2	37898029	37900152
chr2	38603315	38604970
chr2	39102497	39103256
chr2	39186577	39188079
chr2	41924386	41925186
chr2	42067832	42068232
chr2	42274203	42276139
chr2	42329325	42329828
chr2	42396043	42397045
chr2	45155107	45157126
chr2	45161491	45161979
chr2	45165490	45166710
chr2	45168641	45170822
chr2	45171373	45172102
chr2	45181719	45183186
chr2	45228091	45228918
chr2	45231606	45232162
chr2	45232292	45232679
chr2	45235456	45237909
chr2	46727190	46727561
chr2	46769306	46770694
chr2	46842968	46844415
chr2	46925729	46927074
chr2	48009588	48011504
chr2	48982449	48983117
chr2	52798610	52800122
chr2	52856626	52857221
chr2	54013406	54014643
chr2	54086490	54087417
chr2	55450385	55451102
chr2	55646250	55647508
chr2	55920667	55921284
chr2	56150226	56151329
chr2	60524895	60525335
chr2	60687723	60688995
chr2	60808658	60809397
chr2	60812443	60812853
chr2	60983210	60983910
chr2	61244424	61244949
chr2	61292689	61293742
chr2	61764996	61766367
chr2	62115231	62116140
chr2	62683900	62684660
chr2	62732759	62733806
chr2	62932409	62933515
chr2	64245840	64246977
chr2	64370746	64371945
chr2	64455325	64455751
chr2	64680924	64682282
chr2	64836029	64837105
chr2	64872218	64872583
chr2	64880285	64881994
chr2	65431955	65432512
chr2	66660037	66660817
chr2	66661041	66661755
chr2	66672207	66673733
chr2	68289814	68290556
chr2	68384155	68384783
chr2	68384874	68385461
chr2	68693855	68695176
chr2	69613954	69614831
chr2	69664215	69665009
chr2	69870371	69871336
chr2	70313262	70315754
chr2	70369021	70370272
chr2	71211837	71212319
chr2	71221251	71222386
chr2	71295047	71296125
chr2	73510566	73512214
chr2	75185255	75186522
chr2	75787002	75787490
chr2	75873863	75874630
chr2	83744998	83745652
chr2	84517549	84518188
chr2	85133371	85133777
chr2	85152942	85153429
chr2	85197161	85199429
chr2	85362123	85362528
chr2	85765319	85767193
chr2	86115208	86116683
chr2	101033520	101034410
chr2	102758739	102759745
chr2	102803764	102804687
chr2	102866953	102867933
chr2	102971969	102972691
chr2	106809871	106811286
chr2	109335588	109336533
chr2	110969743	110970453
chr2	111489817	111490961
chr2	112811678	112812279
chr2	112812502	112813765
chr2	112895584	112896420
chr2	114647311	114648396
chr2	114736937	114737795
chr2	115419590	115420369
chr2	118571993	118572837
chr2	118616517	118618250
chr2	119531930	119532553
chr2	119590838	119591311
chr2	119592515	119594072
chr2	119599363	119599925
chr2	119602538	119603311
chr2	119603634	119605780
chr2	119611593	119611978
chr2	120124142	120124805
chr2	120124838	120125422
chr2	127413580	127414484
chr2	127783020	127783596
chr2	127863448	127865309
chr2	128990369	128991475
chr2	129659402	129660035
chr2	131045882	131046580
chr2	131085347	131085710
chr2	131099223	131099907
chr2	131100207	131101039
chr2	131112707	131114475
chr2	131129322	131130603
chr2	131148475	131149808
chr2	131862623	131863674
chr2	131912878	131913599
chr2	132431445	132431842
chr2	132481599	132482012
chr2	133016288	133017461
chr2	133018674	133019172
chr2	133032371	133033675
chr2	133035495	133036146
chr2	133109938	133110884
chr2	133173494	133174473
chr2	133342935	133343325
chr2	134785416	134785843
chr2	134887294	134887828
chr2	135809767	135810339
chr2	136287741	136288186
chr2	137180987	137181586
chr2	137522358	137523869
chr2	142887607	142888904
chr2	145089345	145090751
chr2	148777811	148778722
chr2	149632526	149634182
chr2	149634206	149634818
chr2	149645433	149645974
chr2	149866543	149867008
chr2	150443884	150444569
chr2	152266143	152267269
chr2	154334258	154335812
chr2	154727678	154729299
chr2	157178018	157178517
chr2	157179212	157179606
chr2	157185602	157186341
chr2	157188396	157189908
chr2	157190019	157191547
chr2	157256584	157257220
chr2	157292100	157293158
chr2	158731849	158733612
chr2	159313062	159314992
chr2	160471956	160472830
chr2	162270757	162271589
chr2	162273097	162274077
chr2	162275080	162275772
chr2	162283322	162284931
chr2	164204639	164205205
chr2	167232110	167232811
chr2	169746715	169747076
chr2	170440667	170441620
chr2	170550540	170551432
chr2	170589848	170591161
chr2	171568124	171568578
chr2	171569566	171570757
chr2	171570847	171571463
chr2	171785381	171786470
chr2	172750431	172751263
chr2	172778610	172779361
chr2	172864463	172865314
chr2	174828191	174830733
chr2	174890453	174890899
chr2	174913042	174913513
chr2	175206240	175207677
chr2	175207971	175208896
chr2	175546731	175548074
chr2	175594451	175595334
chr2	176121569	176122260
chr2	178128027	178130187
chr2	178417232	178418029
chr2	178483126	178483993
chr2	179278224	179278773
chr2	179315102	179316719
chr2	179343047	179343988
chr2	180871278	180872274
chr2	181738018	181738445
chr2	183902265	183903726
chr2	183989343	183989722
chr2	187826737	187827492
chr2	187867629	187868343
chr2	191878218	191879281
chr2	191884819	191885729
chr2	200321601	200322742
chr2	200326943	200327661
chr2	200327718	200329890
chr2	200335228	200336801
chr2	200523825	200524325
chr2	201728092	201728631
chr2	201728706	201729776
chr2	201753764	201754246
chr2	201827721	201828610
chr2	202507004	202508460
chr2	203035908	203036399
chr2	203239759	203242002
chr2	203499235	203500866
chr2	203499235	203500866
chr2	206628402	206628756
chr2	206790491	206790929
chr2	207139192	207140176
chr2	208489246	208491322
chr2	208976799	208977365
chr2	210073664	210074352
chr2	216946124	216947096
chr2	216973591	216974407
chr2	217276892	217277606
chr2	217363358	217364031
chr2	217556743	217557346
chr2	217558886	217559555
chr2	219432687	219434169
chr2	220143789	220144459
chr2	220159153	220160223
chr2	220252257	220253579
chr2	220282825	220284127
chr2	223917510	223918158
chr2	228028502	228030003
chr2	230786133	230787859
chr2	231276316	231277052
chr2	231712642	231713091
chr2	231729152	231730046
chr2	231901996	231903323
chr2	231921152	231922085
chr2	233497738	233498963
chr2	234159991	234160922
chr2	234652148	234652686
chr2	234663492	234664070
chr2	235404269	235406592
chr2	235859948	235861827
chr2	238707128	238708110
chr2	238767719	238768904
chr2	239037274	239037680
chr2	239048261	239048679
chr2	239067311	239068177
chr2	239142931	239143456
chr2	239147545	239150266
chr2	239196774	239198141
chr2	240964408	240965328
chr2	241035200	241035806
chr2	241975827	241976473
chr20	708484	709538
chr20	6021548	6022941
chr20	6103218	6104205
chr20	7784180	7784816
chr20	7999588	8000709
chr20	8112548	8113647
chr20	9487032	9487988
chr20	10200003	10200501
chr20	10414096	10415285
chr20	10652623	10653081
chr20	11667519	11668105
chr20	13765077	13766232
chr20	19955842	19956351
chr20	20692681	20693893
chr20	35374012	35374799
chr20	37101089	37101941
chr20	43513948	43515015
chr20	43538453	43539205
chr20	43588614	43589569
chr20	43594764	43595424
chr20	50727369	50727855
chr20	50768880	50769347
chr20	50807676	50809056
chr21	15451016	15451482
chr21	15456174	15457629
chr21	16213770	16214328
chr21	19190870	19192060
chr21	26934232	26934941
chr21	27541726	27543763
chr21	27944909	27945766
chr21	29257580	29258067
chr21	30364800	30365512
chr21	30372465	30372880
chr21	30391164	30392021
chr21	30396730	30397522
chr21	38444684	38446810
chr21	40817120	40818191
chr3	3840247	3841923
chr3	3842071	3842969
chr3	4508351	4509175
chr3	4534849	4535399
chr3	5137469	5138030
chr3	5163678	5164623
chr3	9026937	9027720
chr3	9177550	9178325
chr3	9550520	9550914
chr3	9595098	9596090
chr3	9833953	9835299
chr3	9884988	9885879
chr3	10149673	10150238
chr3	10156947	10157517
chr3	10362397	10363157
chr3	11684083	11684662
chr3	11684678	11685032
chr3	11685207	11685589
chr3	12328944	12330451
chr3	12525481	12526448
chr3	12851393	12852164
chr3	12882795	12883191
chr3	13034706	13036874
chr3	14988481	14990282
chr3	15247235	15248423
chr3	16306052	16307134
chr3	23243942	23245428
chr3	23713096	23713839
chr3	32021866	32023401
chr3	32147605	32148860
chr3	32279142	32280910
chr3	32433021	32434418
chr3	32442962	32443529
chr3	32822669	32823459
chr3	32858064	32860719
chr3	32863007	32863483
chr3	33259381	33260926
chr3	38040110	38040868
chr3	38065646	38066293
chr3	38066348	38066918
chr3	38177919	38178942
chr3	38179789	38180660
chr3	38387934	38388927
chr3	39543638	39544424
chr3	39850396	39852043
chr3	40350767	40351823
chr3	40428038	40429080
chr3	40494237	40495010
chr3	40498476	40499361
chr3	40547186	40547951
chr3	40565963	40566774
chr3	42814125	42815012
chr3	43327576	43328769
chr3	43663019	43664040
chr3	43731898	43733293
chr3	43935564	43936193
chr3	44283009	44283583
chr3	45429749	45430356
chr3	47844045	47845287
chr3	53527827	53529030
chr3	57541423	57543413
chr3	57993802	57995283
chr3	61550177	61550641
chr3	61728502	61728916
chr3	62304366	62304983
chr3	63848815	63850569
chr3	63897205	63899121
chr3	64670679	64671613
chr3	64671663	64672722
chr3	64673015	64674196
chr3	66550196	66551942
chr3	66595162	66595710
chr3	67048342	67049547
chr3	67704462	67705464
chr3	68981063	68982169
chr3	69061880	69063432
chr3	69100537	69100923
chr3	69128860	69129745
chr3	69133928	69134621
chr3	69709579	69710308
chr3	72226818	72227203
chr3	72495572	72497046
chr3	72977890	72978371
chr3	73045559	73046454
chr3	74663199	74664248
chr3	75629297	75629758
chr3	75834163	75834955
chr3	81810044	81811219
chr3	81816394	81816920
chr3	87101612	87102134
chr3	88064739	88065274
chr3	96335932	96336462
chr3	96531904	96534447
chr3	99979353	99980152
chr3	101405201	101405788
chr3	101443387	101444027
chr3	105072473	105072985
chr3	107149722	107151027
chr3	107809126	107810820
chr3	112709570	112710454
chr3	112737969	112738763
chr3	113233453	113234229
chr3	113557427	113557992
chr3	113871508	113871910
chr3	114531502	114531944
chr3	118959070	118960093
chr3	119012617	119014171
chr3	119041268	119042331
chr3	119120784	119121330
chr3	119182164	119182787
chr3	119187597	119188397
chr3	119217081	119217926
chr3	119298076	119298934
chr3	119528765	119529316
chr3	120169088	120170764
chr3	121467942	121469061
chr3	121553602	121554398
chr3	121740790	121741395
chr3	121902453	121903767
chr3	122134814	122135457
chr3	122399561	122400571
chr3	122785627	122786562
chr3	122920357	122921272
chr3	124604956	124606837
chr3	124906002	124906374
chr3	124930944	124932015
chr3	125238560	125239404
chr3	129158382	129159643
chr3	130064426	130064938
chr3	130465132	130465786
chr3	130745322	130745977
chr3	131080369	131081541
chr3	131221349	131222123
chr3	131245606	131246175
chr3	132135732	132136593
chr3	133968863	133970090
chr3	135968922	135969669
chr3	139108164	139108997
chr3	141120892	141121988
chr3	141867726	141868626
chr3	141943707	141944717
chr3	142166216	142166640
chr3	142607329	142608319
chr3	142666093	142666638
chr3	146963380	146963817
chr3	149687740	149689656
chr3	150479665	150482003
chr3	150496758	150497635
chr3	152878156	152878791
chr3	152879392	152881358
chr3	155461766	155462664
chr3	155571708	155572730
chr3	155588009	155589746
chr3	156837973	156838622
chr3	156877086	156878714
chr3	157811975	157812768
chr3	157815381	157816351
chr3	157827653	157828453
chr3	159818280	159818711
chr3	160116795	160119091
chr3	160167055	160168266
chr3	160282337	160284070
chr3	164913260	164913807
chr3	167966434	167966847
chr3	167967149	167968283
chr3	169684099	169685084
chr3	172165268	172167002
chr3	172167549	172167952
chr3	173115317	173115931
chr3	179322205	179322894
chr3	180707170	180707753
chr3	181419816	181420188
chr3	181421502	181422350
chr3	181441983	181442350
chr3	181444000	181444804
chr3	183145694	183147145
chr3	183165139	183165845
chr3	183209528	183210107
chr3	185216143	185217078
chr3	185654947	185656159
chr3	186287929	186288986
chr3	192289034	192289510
chr3	193587143	193587987
chr3	193851723	193853228
chr3	193854574	193856159
chr3	194117398	194118425
chr4	492446	493506
chr4	3042927	3043971
chr4	3074996	3077221
chr4	4576811	4577691
chr4	8429787	8430515
chr4	10020286	10021265
chr4	11401100	11401848
chr4	11428783	11429177
chr4	11430166	11431366
chr4	13523953	13526128
chr4	13526389	13526906
chr4	13529125	13529988
chr4	13536101	13536679
chr4	13543410	13544715
chr4	13545301	13546803
chr4	13548460	13550044
chr4	15656237	15657749
chr4	17415880	17416423
chr4	17578478	17579642
chr4	17811786	17813380
chr4	24585332	24586733
chr4	24914002	24915081
chr4	25161637	25162384
chr4	25235333	25236476
chr4	25378358	25379305
chr4	25915172	25916213
chr4	26030288	26030845
chr4	26361095	26361553
chr4	26806070	26806514
chr4	26858700	26859773
chr4	26861937	26863399
chr4	37891537	37893348
chr4	38664543	38666696
chr4	38825431	38825969
chr4	39448113	39449151
chr4	39481859	39482280
chr4	40632245	40632751
chr4	41361987	41363744
chr4	41646161	41646711
chr4	41746881	41747236
chr4	41747399	41748503
chr4	41867997	41868608
chr4	41882121	41882794
chr4	41882900	41884692
chr4	42371390	42371811
chr4	44449279	44451242
chr4	47427677	47428046
chr4	47465204	47466046
chr4	47486958	47487653
chr4	47915809	47916936
chr4	48485133	48486571
chr4	53727751	53729165
chr4	54929994	54931253
chr4	55523494	55525333
chr4	56023663	56024243
chr4	56212083	56213312
chr4	62065684	62066991
chr4	68265493	68266029
chr4	69215283	69216151
chr4	71704477	71705848
chr4	73434606	73435473
chr4	74718990	74719441
chr4	74809763	74810327
chr4	74863756	74864545
chr4	76555252	76556343
chr4	76597535	76599040
chr4	76911718	76912278
chr4	77068913	77069927
chr4	77227087	77228283
chr4	77506973	77507435
chr4	77661759	77663174
chr4	77996282	77997718
chr4	78739360	78741898
chr4	78783673	78784408
chr4	79696587	79698318
chr4	79860080	79860901
chr4	81307167	81307914
chr4	83811811	83812830
chr4	83821568	83822475
chr4	83931579	83932225
chr4	83933229	83934546
chr4	83955921	83956372
chr4	84030522	84031442
chr4	84405537	84406634
chr4	84456725	84458217
chr4	85403663	85404686
chr4	85413830	85414932
chr4	85417484	85420836
chr4	85886582	85888476
chr4	87515132	87516160
chr4	88140732	88142022
chr4	88928308	88929807
chr4	89079604	89080595
chr4	89204540	89206316
chr4	89299815	89300528
chr4	89377746	89379113
chr4	90228418	90229400
chr4	99181492	99183301
chr4	100484674	100485447
chr4	100573049	100573631
chr4	101111035	101111622
chr4	103997109	103998176
chr4	104640262	104641377
chr4	105412214	105413118
chr4	105415846	105416662
chr4	108640837	108641918
chr4	108910545	108911433
chr4	109087677	109089529
chr4	109093508	109094731
chr4	110222717	110224294
chr4	110624016	110624943
chr4	110650582	110651384
chr4	113627265	113627782
chr4	117374320	117374684
chr4	119512686	119513066
chr4	119809814	119810296
chr4	120133334	120134484
chr4	122722252	122722860
chr4	122791075	122791881
chr4	123843239	123844453
chr4	128543764	128545003
chr4	128553963	128554390
chr4	128651230	128652078
chr4	128885848	128887298
chr4	129732125	129734047
chr4	138342256	138342623
chr4	139936404	139937584
chr4	140200526	140201609
chr4	140216614	140217230
chr4	140222328	140223437
chr4	141676782	141678307
chr4	152020266	152021347
chr4	153600870	153601272
chr4	154143614	154144670
chr4	154386726	154388834
chr4	156874566	156875256
chr4	164252633	164253939
chr4	169552491	169553043
chr4	170533239	170533997
chr4	174422058	174422594
chr4	174427820	174428313
chr4	174430202	174431020
chr4	174437694	174438165
chr4	174443261	174444057
chr4	174452349	174452912
chr4	184018495	184021354
chr4	184328162	184328634
chr4	184364948	184366562
chr4	184404004	184404854
chr4	184425066	184427671
chr4	185018275	185018780
chr4	185089554	185090137
chr4	185377397	185377905
chr4	185654575	185655728
chr4	185925849	185926238
chr4	186049390	186050327
chr4	186391646	186393427
chr4	187125108	187125840
chr4	187572675	187573139
chr4	187810386	187810984
chr4	188858764	188859190
chr5	1950893	1951781
chr5	1983564	1983929
chr5	2442788	2443187
chr5	3535354	3535710
chr5	3535793	3536485
chr5	3591024	3592098
chr5	3597249	3597671
chr5	3599291	3601572
chr5	5421961	5423368
chr5	5494569	5495349
chr5	6632416	6634184
chr5	10353198	10354665
chr5	10562732	10565679
chr5	11384571	11385702
chr5	13578535	13579097
chr5	14011366	14012153
chr5	14440864	14441595
chr5	14487414	14488684
chr5	14663923	14665627
chr5	17275420	17276120
chr5	23951272	23951709
chr5	25200102	25200507
chr5	28077918	28078427
chr5	31193711	31194508
chr5	31532034	31532997
chr5	31638631	31640089
chr5	32585429	32586537
chr5	33892117	33892472
chr5	33936005	33938622
chr5	35230025	35230682
chr5	35617739	35618605
chr5	36240940	36242747
chr5	36690093	36690786
chr5	37379118	37379622
chr5	40679412	40680776
chr5	42423452	42424190
chr5	43120714	43122384
chr5	43313002	43314032
chr5	43396811	43397525
chr5	43603014	43603952
chr5	44884090	44884485
chr5	51960352	51960707
chr5	52083833	52084455
chr5	52095580	52096746
chr5	52856355	52856904
chr5	53813144	53815470
chr5	54516175	54517150
chr5	54518953	54519615
chr5	54527131	54527820
chr5	54527985	54530114
chr5	55007882	55008598
chr5	55033524	55034086
chr5	55117424	55118035
chr5	55290229	55291571
chr5	56110155	56113243
chr5	57878449	57879193
chr5	60626403	60630047
chr5	60921415	60922168
chr5	61699154	61699985
chr5	61708231	61709179
chr5	63255014	63255791
chr5	64064122	64064706
chr5	64331117	64331922
chr5	65017242	65018585
chr5	66299633	66300335
chr5	67483366	67483777
chr5	67583858	67584603
chr5	68389548	68390538
chr5	74806511	74808164
chr5	76325903	76326985
chr5	76372667	76373902
chr5	77140163	77141142
chr5	77146913	77148066
chr5	77268228	77269437
chr5	78985431	78986030
chr5	80255615	80257260
chr5	80528945	80529467
chr5	80597076	80597785
chr5	87898413	87898841
chr5	87956486	87957334
chr5	87968397	87968989
chr5	87973833	87974555
chr5	87976058	87976851
chr5	87979439	87980008
chr5	87986329	87987116
chr5	87987706	87988618
chr5	88178826	88179359
chr5	88179685	88180367
chr5	89705424	89706038
chr5	89769461	89771023
chr5	96142967	96144294
chr5	96270332	96272686
chr5	101490394	101490857
chr5	102594182	102595653
chr5	109220259	109221243
chr5	112073242	112073680
chr5	112312147	112313305
chr5	114504656	114506734
chr5	114514538	114516367
chr5	115782184	115782565
chr5	115912113	115912501
chr5	118787976	118788564
chr5	121187259	121188167
chr5	121412461	121414199
chr5	122110436	122111513
chr5	126408802	126409425
chr5	128300526	128301610
chr5	131273141	131273504
chr5	131346955	131348039
chr5	131825534	131827088
chr5	131832166	131833147
chr5	132387073	132388707
chr5	133702505	133703007
chr5	133706550	133707996
chr5	134240184	134241817
chr5	134801634	134802245
chr5	134827197	134827655
chr5	134879087	134879970
chr5	134880210	134880729
chr5	135265645	135266612
chr5	135364325	135365177
chr5	135692258	135693028
chr5	137224790	137225575
chr5	137673317	137674324
chr5	137688058	137689195
chr5	138533686	138534349
chr5	138940336	138941910
chr5	139554282	139555547
chr5	139926905	139927635
chr5	139943595	139944672
chr5	140011398	140012762
chr5	140018745	140019640
chr5	140026713	140027818
chr5	140043656	140044855
chr5	140051923	140052724
chr5	140070637	140071571
chr5	140165884	140166293
chr5	140166848	140168285
chr5	140175574	140177040
chr5	140180786	140181167
chr5	140181731	140183117
chr5	140604281	140604809
chr5	140620778	140621813
chr5	140626555	140627312
chr5	140683281	140684174
chr5	140699994	140700686
chr5	140800495	140801137
chr5	140802287	140803065
chr5	140810459	140811521
chr5	140811690	140812053
chr5	140855264	140856762
chr5	140857734	140858187
chr5	140864946	140865559
chr5	140892034	140893024
chr5	141324982	141325358
chr5	141348336	141349236
chr5	141404484	141404866
chr5	141487868	141488998
chr5	141703609	141705106
chr5	145214489	145215286
chr5	145561947	145562828
chr5	145713537	145714005
chr5	145758488	145758995
chr5	148650810	148652185
chr5	148930153	148931405
chr5	148960703	148961430
chr5	149379734	149381013
chr5	149569364	149570048
chr5	149681645	149682410
chr5	150004164	150004905
chr5	150051241	150052176
chr5	150284240	150284740
chr5	150536867	150537572
chr5	150901163	150901515
chr5	150910949	150911578
chr5	151066206	151066569
chr5	153989862	153991180
chr5	156277180	156277786
chr5	157001559	157003006
chr5	157078186	157079276
chr5	158478353	158478928
chr5	159615372	159616022
chr5	159848677	159849222
chr5	167718380	167719375
chr5	168727326	168728348
chr5	169930672	169931563
chr5	171432926	171434451
chr5	171533488	171534143
chr5	171614299	171616067
chr5	171710112	171711586
chr5	172096623	172097622
chr5	172192042	172192511
chr5	172198983	172199739
chr5	172260947	172261751
chr5	172410512	172411220
chr5	172482809	172484536
chr5	173000007	173000513
[truncated: 670 more rows]
