# Supplementary material for: Ultra-long-range interactions between active regulatory elements
Source: Genome Res. 2023 Aug;33(8):1269–83. doi: 10.1101/gr.277567.122 (PMC10547262; doi:10.1101/gr.277567.122)
Supplement: Supplement 11 [file Supplemental_Code.zip › Supplemental_Code/Peaks/hg19/GPseq_third_3_hg19_CAP-CGI_noH3K27me3_HAP1.bed]

chr1	906361	906752
chr1	994289	995545
chr1	1015103	1015490
chr1	1051059	1052496
chr1	1355164	1356105
chr1	1370639	1371578
chr1	1709290	1710719
chr1	2013376	2013788
chr1	2027587	2028069
chr1	2056121	2056510
chr1	2209108	2209578
chr1	2226973	2227486
chr1	2235205	2236170
chr1	2983950	2988257
chr1	3071807	3072288
chr1	3087212	3087747
chr1	3540596	3542501
chr1	3566199	3566949
chr1	3567038	3570009
chr1	3712273	3713369
chr1	3732934	3733434
chr1	3773024	3774642
chr1	3816426	3817284
chr1	3827417	3827777
chr1	6761223	6762262
chr1	7232763	7233267
chr1	7740024	7741244
chr1	7830900	7832070
chr1	8277050	8277952
chr1	8377687	8378680
chr1	9648474	9649824
chr1	10698358	10700334
chr1	10753656	10755562
chr1	11159307	11160213
chr1	11561242	11562295
chr1	11724030	11725018
chr1	11865254	11866493
chr1	11968707	11969223
chr1	12238043	12238518
chr1	12676833	12677501
chr1	13881321	13881845
chr1	13910430	13911083
chr1	15250120	15251801
chr1	15929672	15930436
chr1	15943621	15944705
chr1	16010520	16011590
chr1	16344406	16344809
chr1	16493934	16494616
chr1	16543906	16544392
chr1	16553253	16553928
chr1	16563040	16563939
chr1	16678306	16679317
chr1	16693461	16694336
chr1	16860843	16861332
chr1	17199617	17200102
chr1	17215369	17216427
chr1	17231176	17231791
chr1	17765992	17766661
chr1	19203740	19204269
chr1	19536325	19537260
chr1	19637885	19639469
chr1	19664867	19665337
chr1	19991031	19993084
chr1	20125921	20126831
chr1	20834291	20835019
chr1	20959556	20960587
chr1	21043697	21044954
chr1	22351268	22351747
chr1	22778070	22779025
chr1	22903082	22903521
chr1	23345589	23346759
chr1	23811117	23811616
chr1	24164946	24165380
chr1	24228973	24229830
chr1	24306285	24307150
chr1	24438641	24439007
chr1	24513410	24514481
chr1	24741913	24742310
chr1	24828706	24830048
chr1	25869820	25870868
chr1	25942518	25944976
chr1	26123421	26123813
chr1	26361558	26362790
chr1	26437127	26439156
chr1	26798261	26800048
chr1	26855840	26857042
chr1	27019516	27020010
chr1	27338616	27339634
chr1	27560586	27561711
chr1	27901618	27902906
chr1	27985924	27986902
chr1	28052006	28053153
chr1	28844588	28845580
chr1	28856880	28857493
chr1	29101654	29102218
chr1	29189116	29189997
chr1	29507811	29508902
chr1	29557139	29557731
chr1	30558775	30559200
chr1	31190841	31192254
chr1	31274635	31275003
chr1	31654360	31654922
chr1	31885626	31887194
chr1	32052280	32052966
chr1	32410085	32410752
chr1	32478953	32480209
chr1	32670638	32671988
chr1	32757309	32758213
chr1	32800545	32802436
chr1	32816617	32817724
chr1	32892384	32892920
chr1	32930320	32931286
chr1	32936367	32936969
chr1	33116378	33117561
chr1	33167916	33168794
chr1	33282651	33284042
chr1	33438200	33439118
chr1	33772139	33773230
chr1	34642414	34643175
chr1	35450232	35451279
chr1	35734098	35735186
chr1	36554071	36555449
chr1	36786160	36787476
chr1	36850935	36851918
chr1	38157873	38158773
chr1	38200823	38201274
chr1	38226977	38227827
chr1	38260962	38261433
chr1	38470602	38471322
chr1	38477973	38478820
chr1	39174310	39175029
chr1	39491742	39492333
chr1	39570476	39571963
chr1	39980314	39980859
chr1	40041168	40042844
chr1	40104752	40105828
chr1	40149314	40150041
chr1	40420429	40421680
chr1	40839161	40840380
chr1	41267756	41268416
chr1	41349503	41350681
chr1	41950070	41950454
chr1	41961670	41962558
chr1	41981767	41982397
chr1	42845828	42847045
chr1	42921409	42922912
chr1	42928638	42929282
chr1	43311900	43312653
chr1	43389741	43390631
chr1	43770435	43771075
chr1	43814192	43815413
chr1	43833450	43834326
chr1	43919100	43919881
chr1	44172535	44173951
chr1	44439922	44441504
chr1	44444498	44445700
chr1	44820501	44821226
chr1	44870721	44873738
chr1	44874442	44874813
chr1	44882776	44884297
chr1	45205206	45206004
chr1	45251491	45252590
chr1	45265397	45266902
chr1	45285783	45286223
chr1	45475887	45477166
chr1	45769164	45770177
chr1	46049630	46050786
chr1	46215962	46216662
chr1	46632640	46633159
chr1	46859631	46860466
chr1	52607345	52608604
chr1	52833934	52834531
chr1	53098471	53099535
chr1	53191869	53192605
chr1	53386418	53387617
chr1	53903955	53905444
chr1	54355093	54355746
chr1	54587287	54587852
chr1	54665731	54666411
chr1	54953772	54954394
chr1	55181242	55181901
chr1	55352319	55353426
chr1	63787715	63790446
chr1	67518968	67520348
chr1	86041922	86043248
chr1	86046093	86047324
chr1	86173872	86174408
chr1	89356858	89357534
chr1	89989711	89991163
chr1	92350807	92352196
chr1	92945574	92947168
chr1	100503331	100504636
chr1	109505294	109506387
chr1	109939759	109941023
chr1	110036453	110037046
chr1	110163516	110163914
chr1	110453002	110454199
chr1	111889044	111889618
chr1	113008714	113009238
chr1	113161467	113161966
chr1	113497970	113499477
chr1	114471876	114473026
chr1	115052783	115054429
chr1	115300083	115300967
chr1	116380238	116382560
chr1	117284263	117284728
chr1	119522232	119522778
chr1	119526191	119527192
chr1	119549077	119551309
chr1	119870180	119870564
chr1	150946364	150948136
chr1	151162471	151163129
chr1	151300247	151300853
chr1	151371708	151372698
chr1	151445682	151446278
chr1	151762494	151764169
chr1	151812111	151812779
chr1	152161471	152162036
chr1	152595738	152596118
chr1	153699984	153700691
chr1	153949566	153950622
chr1	153962929	153963647
chr1	154324879	154325374
chr1	154543605	154544886
chr1	154599580	154600704
chr1	155022809	155024429
chr1	155050722	155051722
chr1	155098303	155100662
chr1	155107920	155108715
chr1	155178235	155179248
chr1	155826661	155827301
chr1	155903905	155904477
chr1	155990464	155990877
chr1	156051158	156051812
chr1	156052012	156052906
chr1	156252237	156252961
chr1	156261069	156261541
chr1	156571073	156571435
chr1	156626988	156627940
chr1	156710689	156711244
chr1	156737109	156737996
chr1	157416086	157416543
chr1	157948621	157949175
chr1	158147324	158147760
chr1	160039764	160040286
chr1	160231640	160232673
chr1	160312621	160313577
chr1	160340377	160340977
chr1	160369746	160371054
chr1	161275655	161276050
chr1	161359348	161360529
chr1	161369078	161370040
chr1	161493957	161494484
chr1	161576244	161577011
chr1	162038856	162040179
chr1	162467528	162468272
chr1	167095482	167095948
chr1	167408406	167408984
chr1	167522336	167523261
chr1	171750174	171751032
chr1	173793171	173794458
chr1	175014661	175015049
chr1	180600920	180602091
chr1	181158854	181159556
chr1	201083350	201084618
chr1	201437140	201438787
chr1	201475400	201476706
chr1	202926794	202927781
chr1	202976168	202977185
chr1	203044439	203045680
chr1	203274150	203275587
chr1	203296140	203297150
chr1	203830446	203831040
chr1	204159509	204159970
chr1	205038644	205039204
chr1	205312367	205313794
chr1	206224536	206224898
chr1	211589375	211590429
chr1	226075228	226075877
chr1	226373983	226374941
chr1	226410875	226412032
chr1	226496233	226497721
chr1	226595152	226596066
chr1	226924430	226926729
chr1	227916329	227916786
chr1	228269477	228271581
chr1	228296624	228297631
chr1	228327158	228328872
chr1	228399127	228402251
chr1	228526392	228526833
chr1	228603502	228604702
chr1	228645021	228646575
chr1	228646797	228647475
chr1	228651322	228652462
chr1	228658864	228659298
chr1	229406484	229407525
chr1	229542786	229544012
chr1	231663947	231664674
chr1	233750593	233751309
chr1	236305145	236306911
chr1	244012368	244013446
chr1	244013547	244014695
chr1	246729115	246730305
chr10	180345	182603
chr10	438094	438626
chr10	717707	718574
chr10	835056	835605
chr10	851034	851608
chr10	1033723	1035015
chr10	3214310	3215636
chr10	3281753	3282160
chr10	3330067	3330734
chr10	3441430	3442183
chr10	5554305	5554715
chr10	5726338	5727773
chr10	5854506	5856055
chr10	5930800	5932910
chr10	6130682	6131959
chr10	6205387	6206230
chr10	11505163	11505856
chr10	12171017	12172159
chr10	21805091	21806857
chr10	22604703	22605831
chr10	26855878	26856502
chr10	27792939	27793857
chr10	28820892	28823016
chr10	30722352	30723842
chr10	31320388	31321472
chr10	50534118	50534811
chr10	51488707	51489716
chr10	52499150	52500124
chr10	57356875	57357227
chr10	57390175	57391449
chr10	70038796	70039191
chr10	70480582	70481785
chr10	70715757	70716629
chr10	71077744	71079476
chr10	71168327	71169014
chr10	71328859	71329248
chr10	71338152	71338664
chr10	71389808	71390460
chr10	72141456	72142779
chr10	72973588	72973956
chr10	73078690	73079466
chr10	73565189	73566055
chr10	73648423	73649151
chr10	74020674	74021102
chr10	74056995	74058383
chr10	74091706	74092066
chr10	74114100	74114952
chr10	75011900	75012889
chr10	75117990	75118787
chr10	75489903	75490642
chr10	76573075	76573602
chr10	77035758	77036237
chr10	77162479	77163570
chr10	77166909	77167358
chr10	77191023	77191894
chr10	81046077	81046631
chr10	82116143	82117268
chr10	82167623	82169057
chr10	88122768	88124012
chr10	88149315	88149935
chr10	88159622	88161580
chr10	88296021	88296751
chr10	94607833	94609159
chr10	94825496	94826402
chr10	96161929	96163585
chr10	96305427	96305934
chr10	98129513	98130394
chr10	99205218	99206414
chr10	99400052	99401185
chr10	99446468	99447629
chr10	102027142	102027623
chr10	102045857	102046782
chr10	102106082	102107853
chr10	102289193	102289832
chr10	102589794	102590431
chr10	102728829	102729785
chr10	102756517	102757702
chr10	102758457	102760005
chr10	102821914	102822988
chr10	103453851	103455332
chr10	103538660	103540228
chr10	103577335	103578525
chr10	103600357	103600792
chr10	103815383	103816390
chr10	103892550	103893900
chr10	103985794	103986414
chr10	104159016	104159872
chr10	104178265	104179730
chr10	104406837	104407202
chr10	104613777	104614445
chr10	104677168	104679728
chr10	105110170	105111185
chr10	105428170	105428653
chr10	119302549	119303959
chr10	119312493	119313802
chr10	120924689	120925684
chr10	120965867	120967910
chr10	121301295	121303257
chr10	130726690	130727063
chr10	134218258	134218617
chr10	134218717	134219133
chr11	206617	208213
chr11	235813	237452
chr11	289765	290244
chr11	303821	304666
chr11	355695	356536
chr11	369034	370552
chr11	396665	397515
chr11	402762	403718
chr11	420294	421012
chr11	567874	569475
chr11	574879	577387
chr11	636429	638034
chr11	639299	640846
chr11	694435	696465
chr11	809094	810783
chr11	841921	843730
chr11	888390	888864
chr11	1283765	1284171
chr11	1968010	1969178
chr11	2923077	2923910
chr11	3185851	3186916
chr11	3829409	3830091
chr11	8615312	8616036
chr11	8710162	8710955
chr11	8985332	8986552
chr11	10530805	10531211
chr11	10531387	10531955
chr11	10952151	10953242
chr11	12398884	12399971
chr11	14379661	14380985
chr11	17565531	17566152
chr11	17755814	17758385
chr11	19798151	19799043
chr11	32913815	32915472
chr11	33182687	33183248
chr11	44970873	44972874
chr11	45676858	45677248
chr11	46264818	46265399
chr11	46387984	46388601
chr11	46402032	46404353
chr11	46412903	46414917
chr11	57334889	57336007
chr11	60681369	60682433
chr11	60700925	60702382
chr11	61048970	61049520
chr11	61129014	61130240
chr11	61355050	61355524
chr11	61405877	61406262
chr11	61519545	61520593
chr11	61638620	61639023
chr11	61734464	61736060
chr11	62312509	62315154
chr11	62341173	62341818
chr11	62420445	62421145
chr11	62446047	62446811
chr11	62553954	62555430
chr11	62558925	62559667
chr11	62599150	62600365
chr11	62599150	62600365
chr11	62609773	62610188
chr11	62648209	62649283
chr11	62788167	62788766
chr11	63438144	63439442
chr11	63529882	63532114
chr11	63683453	63684929
chr11	63685102	63686017
chr11	63687003	63687455
chr11	63753191	63754613
chr11	63766157	63768925
chr11	63918462	63918857
chr11	63952582	63954523
chr11	63993300	63994117
chr11	64120114	64120785
chr11	64126239	64127072
chr11	64135595	64136583
chr11	64621742	64622406
chr11	64645206	64646970
chr11	64691999	64692700
chr11	64781007	64782431
chr11	64794626	64795215
chr11	64850956	64852208
chr11	64993142	64993548
chr11	65123057	65123798
chr11	65190705	65191185
chr11	65246226	65246680
chr11	65313603	65314489
chr11	65341291	65342632
chr11	65374502	65375400
chr11	65819234	65820323
chr11	65837115	65838565
chr11	66175881	66176788
chr11	66205637	66206345
chr11	66405590	66406516
chr11	66494731	66496493
chr11	66725195	66726530
chr11	66824015	66824765
chr11	66838689	66839389
chr11	67033360	67035086
chr11	67351624	67352068
chr11	67374026	67374843
chr11	67383422	67383788
chr11	67895841	67896226
chr11	68517557	68518431
chr11	68610916	68611934
chr11	69500496	69501095
chr11	70245387	70245762
chr11	70507705	70508688
chr11	70516886	70517507
chr11	71823558	71824064
chr11	71935616	71936417
chr11	72524679	72526222
chr11	73072964	73073932
chr11	73471280	73472609
chr11	73881733	73882691
chr11	74108797	74110229
chr11	74178062	74178927
chr11	74394226	74394912
chr11	75235888	75237684
chr11	75272862	75273718
chr11	75277329	75278224
chr11	76571635	76572363
chr11	76756992	76757611
chr11	77300246	77301618
chr11	77733970	77734345
chr11	77899236	77900351
chr11	77899236	77900351
chr11	77906970	77908316
chr11	82867489	82868746
chr11	82904385	82905804
chr11	111847695	111848683
chr11	117198313	117199087
chr11	117746734	117747884
chr11	117777819	117778265
chr11	118443032	118443734
chr11	118478262	118482214
chr11	118491807	118492415
chr11	118661452	118663158
chr11	118795796	118796871
chr11	118927116	118928521
chr11	118991738	118992884
chr11	119186752	119188444
chr11	120040418	120040952
chr11	120434562	120436168
chr12	497655	499053
chr12	655808	656590
chr12	860174	860746
chr12	1099445	1101185
chr12	1638903	1640955
chr12	1701835	1704480
chr12	1739115	1739955
chr12	1799705	1800968
chr12	2016764	2018362
chr12	2985870	2986852
chr12	3365462	3365823
chr12	3947804	3948819
chr12	5603516	5604004
chr12	6241705	6242237
chr12	6268651	6269090
chr12	6387545	6388461
chr12	6437990	6439190
chr12	6472404	6473435
chr12	6579338	6580495
chr12	6602292	6602706
chr12	6715462	6716930
chr12	6755862	6756869
chr12	6772188	6772668
chr12	6934576	6934988
chr12	6976206	6977572
chr12	7079387	7080261
chr12	7125451	7126468
chr12	8025152	8025909
chr12	8033788	8034319
chr12	8234296	8235241
chr12	12939579	12940605
chr12	31079182	31079941
chr12	31811935	31812503
chr12	31944948	31945331
chr12	32259180	32260451
chr12	34364417	34365014
chr12	34495520	34495953
chr12	34498507	34499050
chr12	40498808	40500148
chr12	42631092	42632681
chr12	43030777	43031237
chr12	44199548	44200528
chr12	47219576	47219940
chr12	48395222	48395885
chr12	49208062	49209603
chr12	49390497	49391469
chr12	49628098	49628688
chr12	49716513	49717135
chr12	49717267	49717649
chr12	49735632	49736490
chr12	49736560	49737309
chr12	49738494	49741158
chr12	50015838	50016315
chr12	50016680	50017739
chr12	50221325	50222110
chr12	50297229	50298254
chr12	50360809	50361696
chr12	51157350	51158789
chr12	52241736	52242569
chr12	52262511	52263732
chr12	52400325	52401882
chr12	52408198	52409040
chr12	52419105	52419549
chr12	52426662	52427298
chr12	52444434	52445784
chr12	52626804	52627631
chr12	52749747	52750469
chr12	52994630	52995435
chr12	53267535	53268545
chr12	53472739	53473807
chr12	53491456	53492104
chr12	53689041	53689584
chr12	53718414	53719912
chr12	53738351	53739046
chr12	53886568	53887173
chr12	53894404	53895497
chr12	54121141	54121756
chr12	54411724	54412218
chr12	54611409	54612144
chr12	54753253	54753614
chr12	56320673	56321092
chr12	56367493	56368008
chr12	56435334	56436253
chr12	56473460	56474676
chr12	56497882	56499216
chr12	56582853	56584378
chr12	56617877	56618394
chr12	56651784	56652603
chr12	56660355	56661318
chr12	56842674	56843457
chr12	57028367	57028963
chr12	57038859	57039454
chr12	57145595	57146451
chr12	57399671	57400598
chr12	57472139	57472762
chr12	57480613	57481476
chr12	57481703	57483310
chr12	57569629	57570040
chr12	57633665	57634734
chr12	57637538	57638048
chr12	57823858	57825195
chr12	57940426	57941089
chr12	69978957	69979897
chr12	96587557	96588428
chr12	96793024	96794637
chr12	100593048	100593994
chr12	104234396	104235503
chr12	104530945	104532535
chr12	104682433	104683097
chr12	105477824	105478661
chr12	105501058	105502268
chr12	106633048	106633417
chr12	110151166	110152851
chr12	110433638	110434382
chr12	110561679	110562440
chr12	110905806	110907269
chr12	111051490	111052517
chr12	111284533	111285112
chr12	112035525	112038010
chr12	112123293	112124350
chr12	112204024	112205131
chr12	112819351	112820580
chr12	112856190	112857457
chr12	113541574	113542314
chr12	113573006	113573929
chr12	113622400	113624020
chr12	113900232	113900586
chr12	114403715	114404516
chr12	115104735	115105538
chr12	115111877	115112728
chr12	115120609	115121518
chr12	115889441	115890366
chr12	117348291	117349294
chr12	117470779	117471131
chr12	117536065	117537575
chr12	120127819	120128430
chr12	120553954	120555414
chr12	120799280	120800079
chr12	120906530	120908064
chr12	120933493	120934258
chr12	120966670	120967209
chr12	121018704	121019483
chr12	121022172	121022951
chr12	121163281	121163974
chr12	121647623	121648527
chr12	121678186	121678795
chr12	121837283	121838679
chr12	121890442	121891547
chr12	122018085	122018746
chr12	122249675	122250618
chr12	122277100	122277995
chr12	122356068	122356739
chr12	122750382	122751306
chr12	123236895	123237707
chr12	123920448	123921664
chr12	123942551	123943084
chr12	124017470	124019260
chr12	124068545	124069695
chr12	124155487	124156260
chr12	124833069	124833459
chr12	124855976	124856704
chr12	124873042	124874129
chr12	124917543	124918371
chr12	124950587	124951075
chr12	125027793	125028717
chr12	125050634	125052580
chr12	125473363	125473849
chr12	129417503	129418226
chr12	130645168	130648970
chr13	20160920	20161397
chr13	20175738	20176955
chr13	20436860	20438931
chr13	20734496	20736247
chr13	20965856	20966652
chr13	20968658	20969080
chr13	21099202	21100575
chr13	21871987	21872913
chr13	23500480	23501533
chr13	24152487	24154264
chr13	24269712	24270216
chr13	25669919	25670499
chr13	27580969	27581479
chr13	28195598	28196378
chr13	28491414	28491968
chr13	28493934	28496067
chr13	28534341	28535716
chr13	29106224	29107434
chr13	29232873	29233863
chr13	30002352	30002766
chr13	30423532	30425145
chr13	30688705	30689512
chr13	30995538	30996800
chr13	31377083	31377615
chr13	38923852	38924512
chr13	41706102	41707210
chr13	42614085	42615794
chr13	44544785	44545361
chr13	45991751	45992894
chr13	48611431	48612406
chr13	50159241	50160091
chr13	53023992	53025171
chr13	53174079	53174793
chr13	53226237	53227188
chr13	96328730	96330010
chr14	20881512	20881871
chr14	21077665	21078207
chr14	21121111	21121697
chr14	21152380	21152893
chr14	21191372	21192120
chr14	21493568	21493998
chr14	21537978	21538772
chr14	21558804	21559690
chr14	21559852	21561788
chr14	21571730	21572622
chr14	21851558	21852839
chr14	22165927	22166344
chr14	23066934	23067843
chr14	23235845	23236658
chr14	23298860	23299426
chr14	23387734	23388462
chr14	23426034	23426798
chr14	23475762	23476630
chr14	23563775	23564775
chr14	23754998	23755731
chr14	24036615	24037159
chr14	24457834	24458311
chr14	24610212	24611321
chr14	24616229	24617377
chr14	24657387	24658292
chr14	24664070	24665617
chr14	24682190	24682958
chr14	24684826	24685491
chr14	24701230	24702108
chr14	24740350	24741116
chr14	24779755	24780996
chr14	24837740	24838416
chr14	24898684	24899620
chr14	24899869	24900225
chr14	24911148	24912259
chr14	28733487	28733883
chr14	32030426	32030865
chr14	34529013	34529958
chr14	36983176	36983677
chr14	36990761	36991150
chr14	37124199	37124597
chr14	37125145	37125826
chr14	37126579	37127592
chr14	37127667	37128370
chr14	37131139	37133137
chr14	37135585	37136485
chr14	39571928	39572846
chr14	50863003	50863962
chr14	53196495	53197486
chr14	53416939	53418650
chr14	55658088	55658722
chr14	57457480	57458249
chr14	60558237	60559317
chr14	62217607	62218250
chr14	62330888	62331612
chr14	64061773	64062185
chr14	64804882	64806081
chr14	64931872	64932636
chr14	65746190	65747131
chr14	67999434	68000678
chr14	69341297	69342049
chr14	69618196	69619253
chr14	69864532	69865222
chr14	70077933	70079162
chr14	70193323	70194067
chr14	70883403	70883886
chr14	71606195	71606696
chr14	73712019	73713074
chr14	73736597	73737327
chr14	74111425	74111963
chr14	74185305	74186013
chr14	74225148	74227349
chr14	74416620	74417439
chr14	74550846	74551774
chr14	75077239	75079711
chr14	75725311	75726308
chr14	76448493	76449494
chr14	76451951	76452544
chr14	76618003	76618576
chr14	77491810	77495403
chr14	77498876	77499638
chr14	77648034	77648518
chr14	91224469	91225219
chr14	91282277	91283000
chr14	91975607	91977619
chr14	92413557	92414448
chr14	93214668	93215200
chr14	93260140	93261061
chr14	93798584	93799931
chr14	94405105	94406355
chr14	94546785	94547806
chr14	95155773	95156218
chr14	95157221	95157654
chr14	95982321	95983360
chr14	96967842	96969483
chr14	97499218	97500119
chr14	99584124	99585171
chr14	100069271	100072043
chr14	100613573	100614056
chr14	100751495	100752411
chr14	100771695	100773895
chr14	100784529	100784922
chr14	102025747	102028658
chr14	102050469	102051247
chr14	102094703	102095327
chr14	102247296	102248405
chr14	102554768	102555222
chr14	102780287	102781336
chr14	102975074	102976869
chr14	103010721	103011705
chr14	103438137	103438515
chr14	103589242	103590368
chr14	103655114	103656175
chr14	103745128	103746371
chr14	103995103	103996009
chr14	104000811	104001231
chr14	104181240	104183144
chr14	104191374	104191726
chr15	30113580	30114833
chr15	30336497	30337200
chr15	31683755	31685370
chr15	31732941	31733637
chr15	32161972	32163526
chr15	32267571	32268163
chr15	32321972	32323196
chr15	35087416	35088244
chr15	35414091	35414594
chr15	35591553	35591969
chr15	38364599	38365578
chr15	40452845	40453787
chr15	40531162	40531615
chr15	40573532	40576137
chr15	40714093	40714460
chr15	40732861	40734836
chr15	40803179	40804345
chr15	41135619	41137342
chr15	41222676	41223310
chr15	41522672	41523793
chr15	41624288	41625567
chr15	41694409	41694769
chr15	41913127	41914466
chr15	42500008	42500660
chr15	42565350	42565976
chr15	42782892	42783614
chr15	42787617	42788192
chr15	42867228	42868507
chr15	43477265	43478120
chr15	43940794	43941758
chr15	44955511	44956240
chr15	45479424	45480236
chr15	45492485	45492991
chr15	45879182	45880018
chr15	45997063	45997514
chr15	47476082	47477463
chr15	48622966	48624087
chr15	48624202	48624797
chr15	49103086	49103781
chr15	49912790	49913558
chr15	50978234	50979475
chr15	52028888	52030399
chr15	52311037	52312332
chr15	52471213	52472723
chr15	55488639	55489525
chr15	57210022	57212310
chr15	60770958	60771706
chr15	60883229	60885286
chr15	63334017	63335293
chr15	63413770	63414770
chr15	64443510	64444877
chr15	64673539	64673957
chr15	64752469	64753236
chr15	65127836	65128263
chr15	65197715	65198113
chr15	65341703	65342088
chr15	65425057	65426451
chr15	66083716	66085087
chr15	66161446	66162882
chr15	66648695	66649297
chr15	66998772	66999242
chr15	67357245	67359269
chr15	68126012	68126405
chr15	68132430	68133124
chr15	68346199	68347088
chr15	68521069	68522578
chr15	69222266	69223225
chr15	69325093	69325772
chr15	69366300	69367078
chr15	69452392	69453434
chr15	70346704	70347160
chr15	70387599	70388533
chr15	70390944	70392251
chr15	71054938	71056294
chr15	71145691	71146990
chr15	71507231	71508006
chr15	72489309	72490697
chr15	72522038	72524001
chr15	72564388	72565415
chr15	73075396	73076490
chr15	73924959	73926299
chr15	74290343	74290723
chr15	74315041	74315817
chr15	74428266	74429165
chr15	74537710	74538166
chr15	74666414	74667143
chr15	74914273	74914666
chr15	75018123	75019435
chr15	75135016	75136123
chr15	75198506	75199595
chr15	75639366	75641084
chr15	75742580	75744689
chr15	75746110	75748568
chr15	75870623	75871919
chr15	75917293	75918356
chr15	75931803	75932784
chr15	76484072	76484664
chr15	77196946	77198198
chr15	77223652	77224624
chr15	77320257	77321214
chr15	77711504	77712872
chr15	78441305	78442436
chr15	79102343	79104141
chr15	80188790	80189895
chr15	80987086	80988552
chr15	81292675	81295813
chr15	81410604	81411215
chr15	83654526	83655314
chr15	83875414	83877235
chr15	85174156	85174765
chr15	85176393	85177740
chr15	85290775	85292631
chr15	89164229	89165164
chr15	89312607	89313235
chr15	89437566	89438841
chr15	89560678	89561220
chr15	89631167	89632199
chr15	89920746	89921100
chr15	89959621	89960220
chr15	89973667	89974370
chr15	90208573	90209563
chr15	90817998	90818719
chr15	91260230	91261054
chr15	91499669	91500971
chr16	204232	204863
chr16	214899	215557
chr16	278707	279733
chr16	450623	451286
chr16	474566	476972
chr16	1779388	1779870
chr16	1790173	1790844
chr16	1802010	1802470
chr16	1840534	1841004
chr16	1992699	1993720
chr16	2389529	2392394
chr16	2944199	2944789
chr16	3073597	3074576
chr16	3077909	3078697
chr16	3108012	3109800
chr16	3150023	3150521
chr16	3169260	3170555
chr16	3507381	3508768
chr16	3988490	3989494
chr16	4312399	4312778
chr16	4313589	4313997
chr16	4363738	4364197
chr16	4426177	4426554
chr16	4818513	4819173
chr16	4851940	4853288
chr16	4896448	4898651
chr16	5121613	5122354
chr16	5147120	5147992
chr16	5236350	5236777
chr16	6068619	6070634
chr16	7353079	7353644
chr16	7354241	7354664
chr16	10837426	10838288
chr16	11001135	11001557
chr16	11038043	11039048
chr16	11680234	11681348
chr16	11890259	11891798
chr16	11944960	11946122
chr16	12008804	12010287
chr16	12070228	12070932
chr16	12897277	12898008
chr16	12994466	12997338
chr16	16244339	16244730
chr16	18812367	18813493
chr16	18937062	18938243
chr16	19421849	19422617
chr16	19566409	19567144
chr16	19883429	19883913
chr16	21289286	21290034
chr16	21312017	21313456
chr16	22217122	22218168
chr16	22337032	22337566
chr16	23159763	23161303
chr16	25122831	25123665
chr16	25268644	25269834
chr16	27560863	27561653
chr16	29801350	29802427
chr16	29873815	29874771
chr16	29887941	29888393
chr16	29888503	29888951
chr16	29936936	29937898
chr16	30006416	30008202
chr16	30086904	30087972
chr16	30537492	30539069
chr16	30569078	30570125
chr16	30615590	30616592
chr16	30661485	30663254
chr16	30668847	30670248
chr16	30759133	30760369
chr16	30793934	30795314
chr16	48844380	48845323
chr16	50279580	50280695
chr16	54320583	54321264
chr16	54322756	54323838
chr16	54962247	54967754
chr16	54970174	54971095
chr16	56622793	56623876
chr16	56641902	56642701
chr16	56658960	56659833
chr16	56691554	56692122
chr16	57023091	57023919
chr16	57917776	57918328
chr16	58018322	58019549
chr16	58035018	58035820
chr16	58058631	58061480
chr16	58548910	58550324
chr16	58663057	58664175
chr16	58782661	58783264
chr16	66304110	66304823
chr16	66957296	66957655
chr16	66967723	66968860
chr16	66981685	66983034
chr16	67188335	67189854
chr16	67193070	67194119
chr16	67196501	67198986
chr16	67360355	67361021
chr16	67427130	67428186
chr16	67433134	67433747
chr16	67563567	67564433
chr16	67678552	67679270
chr16	67681945	67682849
chr16	67752782	67753551
chr16	68543807	68544514
chr16	69419219	69420215
chr16	69458161	69458872
chr16	69599312	69600872
chr16	69788340	69789174
chr16	69796018	69796777
chr16	70322824	70323669
chr16	71523027	71523465
chr16	71659718	71660802
chr16	71879521	71880517
chr16	71928755	71930059
chr16	72042168	72043094
chr16	72821037	72821971
chr16	73265898	73266259
chr16	74734038	74734829
chr16	75032636	75034284
chr16	75267809	75268163
chr16	75268918	75269451
chr16	75299026	75300332
chr16	75466660	75467650
chr16	75528578	75529507
chr16	75550489	75551566
chr16	77245911	77247283
chr16	79634758	79635593
chr16	80949687	80950053
chr16	80965708	80966974
chr16	81110349	81111342
chr16	81348125	81349638
chr16	81437091	81437625
chr16	84177863	84179350
chr16	84220122	84220918
chr16	84733117	84734269
chr16	85061023	85062069
chr16	85269095	85269941
chr16	85336913	85337412
chr16	85588068	85588997
chr16	85589566	85590536
chr16	85643859	85644530
chr16	85658638	85659073
chr16	85667438	85667981
chr16	86609623	86610562
chr16	86612055	86613380
chr16	87425040	87427154
chr16	88599503	88601777
chr16	89323057	89324229
chr16	89334968	89335433
chr16	89342413	89342915
chr16	89555507	89557849
chr16	89573685	89575482
chr16	90084822	90086446
chr17	685059	686110
chr17	1011544	1013189
chr17	1026432	1027036
chr17	1358827	1360353
chr17	1372447	1372938
chr17	1926972	1929347
chr17	1957991	1962611
chr17	2302770	2306029
chr17	4842857	4843761
chr17	4890149	4891473
chr17	5389267	5390406
chr17	5403013	5404784
chr17	6141467	6141955
chr17	6554737	6555868
chr17	6899222	6900048
chr17	6915499	6916218
chr17	6925239	6925917
chr17	6926451	6927501
chr17	7076933	7078013
chr17	7307216	7309136
chr17	7451955	7453077
chr17	7475677	7477549
chr17	7608042	7608908
chr17	7620208	7621216
chr17	7757064	7757699
chr17	7761878	7762231
chr17	7788077	7789198
chr17	7789354	7789776
chr17	7906078	7907481
chr17	7982463	7983662
chr17	8029562	8030230
chr17	8041853	8042587
chr17	8065639	8066695
chr17	8079438	8080257
chr17	8113367	8114112
chr17	8191583	8192661
chr17	8230055	8230881
chr17	8279638	8280290
chr17	8295787	8296455
chr17	9478769	9479428
chr17	12123902	12124687
chr17	12876966	12877795
chr17	14403535	14403887
chr17	15820567	15821510
chr17	16255531	16257214
chr17	16283771	16284982
chr17	16356477	16356866
chr17	16492204	16492986
chr17	16520655	16521448
chr17	17108535	17110191
chr17	17380073	17380686
chr17	17398111	17400621
chr17	17874900	17876045
chr17	18537924	18538634
chr17	18575590	18576477
chr17	19265496	19266652
chr17	19410479	19412089
chr17	19482901	19483836
chr17	19616949	19617734
chr17	20058918	20060140
chr17	21116846	21118218
chr17	21183344	21183701
chr17	21186811	21188575
chr17	27619404	27620491
chr17	27899423	27900239
chr17	28562252	28563298
chr17	29248668	29249994
chr17	29335291	29335949
chr17	29421642	29422560
chr17	29876114	29877641
chr17	31203244	31204626
chr17	31254713	31255669
chr17	32483729	32484408
chr17	33478006	33478472
chr17	33775232	33775887
chr17	33787287	33787822
chr17	33914100	33914706
chr17	34058280	34058968
chr17	34257603	34257979
chr17	34947608	34948982
chr17	35291602	35292813
chr17	35297537	35298346
chr17	35715766	35716633
chr17	36858176	36860113
chr17	37557285	37559122
chr17	37823631	37825131
chr17	37856178	37856922
chr17	37886315	37887122
chr17	38083025	38084356
chr17	38255199	38255941
chr17	38296364	38297165
chr17	39967316	39968888
chr17	40120064	40120598
chr17	40171565	40172417
chr17	40250183	40250715
chr17	40259525	40259937
chr17	40274149	40275104
chr17	40464182	40465148
chr17	40539638	40540861
chr17	40573599	40575676
chr17	40718608	40719763
chr17	40761142	40762034
chr17	41173699	41174712
chr17	41322886	41323390
chr17	41392427	41393191
chr17	41399802	41401257
chr17	41797754	41798680
chr17	42276718	42278345
chr17	42429348	42429949
chr17	42440396	42441443
chr17	42461925	42463744
chr17	42733236	42734764
chr17	42786035	42786675
chr17	43209349	43210885
chr17	43339022	43339960
chr17	43448750	43449538
chr17	43567625	43568279
chr17	45500666	45501811
chr17	45917997	45918897
chr17	46608004	46608473
chr17	46629553	46630003
chr17	46659175	46660022
chr17	46669486	46669988
chr17	46670407	46671064
chr17	46673436	46674202
chr17	46687419	46688567
chr17	46795993	46797121
chr17	46894077	46895065
chr17	47021842	47022528
chr17	47301403	47302701
chr17	47438654	47440142
chr17	47784987	47785855
chr17	47957669	47958274
chr17	48040922	48041774
chr17	48132969	48134195
chr17	48178414	48178776
chr17	48226067	48228662
chr17	48422289	48422657
chr17	48556849	48557200
chr17	48585261	48586316
chr17	48618554	48619959
chr17	48858410	48859044
chr17	48942701	48945277
chr17	49008326	49009236
chr17	49021538	49022312
chr17	49230718	49231460
chr17	49243252	49244755
chr17	50235067	50236494
chr17	53498203	53499715
chr17	53828423	53829054
chr17	54857425	54858149
chr17	55962482	55963260
chr17	56160556	56161733
chr17	56326447	56327357
chr17	56769696	56770345
chr17	57183518	57184698
chr17	58216119	58217666
chr17	59487912	59490632
chr17	60004764	60005536
chr17	60704520	60706072
chr17	60885502	60885991
chr17	61522881	61524494
chr17	61627103	61628519
chr17	61850532	61852058
chr17	62103127	62103491
chr17	62832893	62833449
chr17	65362220	65363027
chr17	65373051	65375242
chr17	65988960	65990540
chr17	65991747	65992140
chr17	66097253	66098190
chr17	66175909	66176416
chr17	66194833	66196106
chr17	70636385	70637279
chr17	72209446	72210595
chr17	72744302	72745900
chr17	73126344	73126710
chr17	73178248	73179591
chr17	73257088	73258607
chr17	73284905	73286441
chr17	73663076	73663723
chr17	73936667	73937543
chr17	73974801	73975805
chr17	74010836	74011459
chr17	74068184	74068889
chr17	74070315	74071990
chr17	74117378	74118556
chr17	74448291	74449583
chr17	74721937	74723507
chr17	74964982	74965398
chr17	75315452	75315806
chr17	75368574	75370883
chr17	75524358	75525302
chr17	76036899	76037383
chr17	76117413	76117975
chr17	76121105	76121668
chr17	76129974	76130361
chr17	76136479	76137408
chr17	76182831	76183541
chr17	76777050	76778879
chr17	76920672	76921963
chr17	76970659	76971096
chr17	77044044	77044469
chr17	77776240	77777115
chr17	77777632	77778499
chr17	77788610	77789957
chr17	77916591	77917025
chr17	77951601	77952206
chr17	78682966	78683507
chr17	78962884	78963267
chr17	78965225	78966629
chr18	4454641	4455805
chr18	5488836	5489302
chr18	8704473	8706958
chr18	9707642	9709149
chr18	9913515	9915279
chr18	10525653	10526640
chr18	10705250	10705750
chr18	11148088	11150213
chr18	11688854	11690278
chr18	11980300	11982180
chr18	12076335	12076945
chr18	12093531	12093917
chr18	12431090	12431716
chr18	12433702	12434385
chr18	12656857	12658921
chr18	13800907	13801414
chr18	13868437	13869255
chr18	20513020	20514036
chr18	21593884	21595578
chr18	21977170	21978131
chr18	24126856	24131225
chr18	24155130	24155506
chr18	34833342	34834872
chr18	34973813	34974587
chr18	45275283	45275959
chr18	45555495	45556307
chr18	46201633	46202012
chr18	47339316	47340972
chr18	47800450	47800828
chr18	47807496	47808722
chr18	53507921	53508364
chr18	56338108	56339358
chr18	57025962	57026949
chr19	506663	507250
chr19	518558	519962
chr19	539044	539556
chr19	916965	918154
chr19	918273	920871
chr19	940651	941638
chr19	982534	983242
chr19	1007173	1008328
chr19	1020398	1021911
chr19	1040991	1041459
chr19	1068420	1068869
chr19	1402500	1402926
chr19	1417064	1417490
chr19	1424302	1424797
chr19	1478545	1479748
chr19	1482999	1484246
chr19	1489927	1491881
chr19	2494034	2495493
chr19	2702305	2703137
chr19	2785020	2785927
chr19	2888807	2889359
chr19	4867959	4868329
chr19	4944010	4944370
chr19	4968435	4969710
chr19	5231263	5231701
chr19	5977296	5978774
chr19	6110040	6111112
chr19	6199073	6199958
chr19	6271762	6272129
chr19	6677838	6678314
chr19	6737102	6737947
chr19	6739365	6740053
chr19	7565496	7566473
chr19	7587128	7588003
chr19	7598771	7599431
chr19	7605675	7606113
chr19	7614696	7616104
chr19	8067211	8067714
chr19	8407502	8408512
chr19	8454723	8455923
chr19	8509352	8510867
chr19	8575408	8576174
chr19	8578512	8579355
chr19	8591196	8591958
chr19	9517364	9518090
chr19	9545765	9546462
chr19	9608961	9609688
chr19	10304991	10306028
chr19	10362330	10363551
chr19	10624369	10625889
chr19	10678802	10680122
chr19	10697740	10698197
chr19	11646816	11647294
chr19	11669635	11670472
chr19	11689198	11689997
chr19	11959387	11960182
chr19	12606018	12606835
chr19	12661673	12662460
chr19	12848182	12848565
chr19	12868269	12869145
chr19	12885713	12886729
chr19	12888923	12889417
chr19	12892933	12894043
chr19	14116421	14118236
chr19	14228129	14229536
chr19	14317098	14317883
chr19	14606518	14607538
chr19	14628266	14629814
chr19	14800469	14801255
chr19	15281305	15281828
chr19	15485566	15486005
chr19	15489588	15491375
chr19	15563408	15564391
chr19	15580212	15581019
chr19	15582415	15583147
chr19	15666538	15666966
chr19	15739718	15740460
chr19	16606617	16607556
chr19	16652408	16653790
chr19	17411718	17412566
chr19	17413641	17414602
chr19	17449879	17450582
chr19	17757919	17758315
chr19	18220616	18221697
chr19	18228413	18229411
chr19	18242570	18243062
chr19	18262985	18264869
chr19	18336641	18337505
chr19	18368252	18368981
chr19	18390193	18390711
chr19	18390773	18393003
chr19	18699251	18700924
chr19	18704802	18705509
chr19	18707592	18708160
chr19	18793929	18794990
chr19	19051026	19052162
chr19	19737462	19738028
chr19	21203611	21204127
chr19	21324640	21324993
chr19	22034295	22035046
chr19	22123390	22123999
chr19	23185804	23186267
chr19	23577821	23578441
chr19	29703479	29704370
chr19	30214780	30215723
chr19	30272407	30272873
chr19	30334224	30334883
chr19	30335093	30336724
chr19	30713262	30714042
chr19	30714302	30714791
chr19	30716201	30717668
chr19	30865408	30866876
chr19	33182464	33183776
chr19	33527499	33527892
chr19	33554690	33556553
chr19	33571662	33572569
chr19	33791915	33795042
chr19	33863938	33865583
chr19	34286135	34289467
chr19	34849948	34850706
chr19	34855696	34856621
chr19	34919019	34920239
chr19	35617076	35617706
chr19	35646335	35646762
chr19	35738469	35739174
chr19	36334893	36335464
chr19	36360180	36360961
chr19	36389481	36389938
chr19	36618408	36619271
chr19	36630348	36631291
chr19	36822225	36822816
chr19	36912101	36913133
chr19	37328729	37329910
chr19	37701246	37701759
chr19	37708735	37709457
chr19	37861641	37862574
chr19	38270300	38270703
chr19	38754783	38755805
chr19	38806102	38807077
chr19	38810045	38811106
chr19	38826173	38827632
chr19	39137848	39138676
chr19	39902702	39903577
chr19	39935851	39936755
chr19	39993225	39993958
chr19	40030038	40031126
chr19	40366216	40366730
chr19	40719184	40720321
chr19	40949048	40950891
chr19	41102735	41103494
chr19	41133459	41134066
chr19	41222469	41223386
chr19	41833689	41834731
chr19	41836850	41837359
chr19	41856989	41858047
chr19	42363559	42364941
chr19	42387990	42388971
chr19	42425066	42425446
chr19	42430633	42431097
chr19	42599541	42600491
chr19	42745999	42747526
chr19	42748793	42749372
chr19	42783948	42785366
chr19	42900895	42901508
chr19	42905543	42906465
chr19	42906658	42907172
chr19	44079431	44080319
chr19	44098759	44099647
chr19	44143362	44144772
chr19	44174117	44174582
chr19	44302376	44303414
chr19	44576022	44576670
chr19	44716589	44717016
chr19	44763923	44764409
chr19	45250848	45251419
chr19	45260170	45261902
chr19	45718834	45719467
chr19	45737184	45738254
chr19	45885611	45886157
chr19	45946518	45947046
chr19	45947455	45947924
chr19	45970430	45971244
chr19	45999501	46000693
chr19	46001625	46002840
chr19	46056626	46057242
chr19	46180630	46180995
chr19	46181075	46181577
chr19	46233665	46234488
chr19	46236274	46237090
chr19	46405591	46406548
chr19	47353508	47354407
chr19	47746046	47746704
chr19	47747257	47747887
chr19	47777411	47778975
chr19	49001882	49002982
chr19	49164646	49165507
chr19	49468269	49468747
chr19	49468786	49469497
chr19	49472380	49473143
chr19	49828107	49828755
chr19	50143070	50144019
chr19	50144844	50145815
chr19	50167606	50168208
chr19	50193936	50194420
chr19	50370389	50371093
chr19	50372723	50373597
chr19	50379283	50381676
chr19	50391264	50392012
chr19	51014181	51015149
chr19	51017547	51018068
chr19	51071191	51071800
chr19	52531182	52531981
chr19	52551785	52552595
chr19	52598302	52598877
chr19	52642499	52642912
chr19	52674146	52675061
chr19	52800283	52800901
chr19	52839204	52840047
chr19	52900830	52901571
chr19	53661412	53661982
chr19	53662069	53662541
chr19	54040678	54041940
chr19	56004851	56005406
chr19	56028143	56028885
chr19	56041037	56041870
chr19	56042297	56042903
chr19	56089389	56091002
chr19	56592108	56592870
chr19	56728647	56729456
chr19	56988109	56989940
chr19	57018555	57019672
chr19	57617547	57618568
chr19	57702547	57703606
chr19	57862458	57863338
chr19	58175468	58176143
chr19	58193034	58193925
chr19	58549198	58549975
chr19	58595968	58597264
chr19	58838076	58839058
chr19	58873139	58874661
chr19	58878906	58880570
chr19	58919235	58920840
chr19	58966676	58967308
chr19	58967373	58968053
chr19	59073269	59074956
chr19	59086501	59087439
chr2	1817148	1817611
chr2	3381211	3382200
chr2	9770160	9771746
chr2	10231220	10232039
chr2	10261919	10263703
chr2	13066790	13067312
chr2	20549839	20551152
chr2	24625471	24626039
chr2	25563113	25565741
chr2	26256291	26257683
chr2	26467213	26468041
chr2	27008557	27009567
chr2	27434191	27435681
chr2	27486667	27488297
chr2	27545799	27546179
chr2	27578967	27580239
chr2	27592563	27594223
chr2	27717514	27718398
chr2	27805675	27806191
chr2	27887032	27887583
chr2	27994395	27995066
chr2	28612872	28614276
chr2	28614432	28616876
chr2	29234434	29234798
chr2	38763027	38763682
chr2	43451227	43455157
chr2	43903363	43903819
chr2	44222704	44223664
chr2	44394880	44395278
chr2	44395499	44396784
chr2	45028946	45029385
chr2	45870594	45871287
chr2	45876937	45879896
chr2	47167722	47169144
chr2	61108034	61109086
chr2	61921625	61922017
chr2	63274497	63276139
chr2	63277164	63278264
chr2	63282462	63283622
chr2	63285757	63286433
chr2	64067747	64069048
chr2	65540651	65541737
chr2	65662759	65664034
chr2	67624243	67625068
chr2	70528524	70529490
chr2	71356990	71358134
chr2	72371630	72372844
chr2	73052228	73053516
chr2	73612536	73613750
chr2	74211055	74212946
chr2	74374716	74375614
chr2	74642753	74643306
chr2	74667860	74668276
chr2	74733975	74735647
chr2	74740188	74743939
chr2	74881063	74882100
chr2	74942087	74942993
chr2	75060464	75062576
chr2	85664481	85665355
chr2	85829221	85830325
chr2	85838595	85839397
chr2	99438192	99440038
chr2	99952467	99953241
chr2	99953491	99954529
chr2	100175582	100175941
chr2	100720833	100721993
chr2	100937724	100939228
chr2	101618127	101619125
chr2	101868796	101870261
chr2	102090213	102091225
chr2	105275466	105276193
chr2	105858330	105859295
chr2	109402816	109403704
chr2	110829364	110829904
chr2	112641207	112642120
chr2	112655313	112657510
chr2	113521823	113522696
chr2	114513547	114514680
chr2	119067527	119068133
chr2	120436487	120437080
chr2	120980047	120981553
chr2	121009803	121011558
chr2	121199668	121201031
chr2	121745726	121746981
chr2	122041721	122043132
chr2	122406205	122408042
chr2	127976193	127977025
chr2	128144676	128146045
chr2	128165374	128166286
chr2	128283567	128284332
chr2	128350204	128351030
chr2	128432108	128432875
chr2	128432930	128433532
chr2	128643860	128644242
chr2	129075807	129077094
chr2	129243633	129244118
chr2	129494253	129495230
chr2	130986056	130987244
chr2	131673564	131674384
chr2	132202147	132203349
chr2	132218148	132218829
chr2	136845575	136846242
chr2	148601203	148603017
chr2	159824752	159826503
chr2	162094319	162094787
chr2	162095077	162096295
chr2	171627054	171628090
chr2	171678127	171679281
chr2	171829789	171830554
chr2	172544226	172544766
chr2	172947490	172948293
chr2	172948796	172950270
chr2	172950337	172950829
chr2	172951177	172952366
chr2	172959292	172960476
chr2	172963330	172964272
chr2	172964847	172966052
chr2	172972496	172972993
chr2	175193269	175193753
chr2	176045879	176046616
chr2	176952587	176953444
chr2	176989229	176989646
chr2	176993522	176995769
chr2	177005119	177005851
chr2	177024235	177025847
chr2	177029300	177030383
chr2	177036121	177037327
chr2	191272427	191274002
chr2	200775664	200776641
chr2	202897378	202901154
chr2	203102449	203103542
chr2	219252372	219252738
chr2	219260507	219260982
chr2	219523905	219524641
chr2	219575332	219576208
chr2	219773447	219774299
chr2	219827618	219828276
chr2	219860747	219861407
chr2	220093682	220094803
chr2	220416168	220416621
chr2	220434697	220436387
chr2	220491885	220492721
chr2	232347856	232348973
chr2	232393089	232393442
chr2	233230743	233231197
chr2	233283300	233286207
chr2	233924979	233925433
chr2	234262385	234264049
chr2	234475068	234475715
chr2	234762391	234763704
chr2	234776661	234777336
chr2	235004686	235005342
chr2	237068344	237068917
chr2	237079934	237080504
chr2	237086299	237087130
chr2	237122817	237123708
chr2	237415972	237416544
chr2	238599751	238601572
chr2	238832196	238832677
chr2	240196667	240197423
chr2	240884503	240885041
chr2	241172345	241172724
chr2	241374302	241376401
chr2	241391736	241393910
chr2	241459487	241460282
chr2	241477457	241477899
chr2	241496614	241497854
chr2	241504954	241505325
chr2	241505731	241506436
chr2	241562346	241562746
chr2	241653144	241653563
chr2	241720790	241721900
chr20	259190	259583
chr20	277673	279537
chr20	307742	308259
chr20	623027	623569
chr20	633329	634657
chr20	825317	826381
chr20	1165054	1166422
chr20	1246576	1247657
chr20	1293817	1294403
chr20	2644193	2645074
chr20	2732396	2733612
chr20	2786253	2786607
chr20	2820109	2822094
chr20	3026191	3027710
chr20	3073147	3074347
chr20	3140057	3140745
chr20	3145038	3146017
chr20	3146108	3146562
chr20	3218383	3221172
chr20	3713031	3713765
chr20	3758057	3759369
chr20	3826833	3828160
chr20	4152538	4153493
chr20	5107087	5108457
chr20	5930816	5931599
chr20	10199206	10199757
chr20	13975567	13977124
chr20	17434253	17434825
chr20	17511268	17512356
chr20	17549494	17550197
chr20	17661568	17663717
chr20	17948756	17950361
chr20	18268482	18269580
chr20	19673240	19673687
chr20	20257750	20258187
chr20	21083393	21083999
chr20	21490940	21491726
chr20	21493729	21494937
chr20	21498937	21499440
chr20	22564715	22566235
chr20	23066587	23067028
chr20	23401017	23401536
chr20	31988883	31989675
chr20	32077336	32078546
chr20	32261831	32263106
chr20	32803681	32804329
chr20	32950885	32951973
chr20	33103703	33104604
chr20	33264684	33265469
chr20	33464168	33465082
chr20	33999496	34000081
chr20	34652278	34653514
chr20	35490609	35492843
chr20	36192532	36193417
chr20	36226385	36227028
chr20	36888704	36889653
chr20	37075076	37075869
chr20	37302460	37303521
chr20	37376450	37377696
chr20	37434116	37435410
chr20	37464417	37465073
chr20	37522153	37523234
chr20	37554552	37555858
chr20	37590500	37591523
chr20	39968364	39968926
chr20	42219331	42220086
chr20	42285853	42286634
chr20	43017230	43017615
chr20	43104255	43104830
chr20	43353190	43353821
chr20	43729417	43729948
chr20	43934872	43935719
chr20	43944766	43945883
chr20	44001963	44002713
chr20	44451435	44451928
chr20	44452361	44453282
chr20	44485509	44486293
chr20	44518789	44520678
chr20	44591830	44592241
chr20	44599643	44601324
chr20	44642018	44643331
chr20	44717572	44718882
chr20	44720480	44721008
chr20	44829169	44829964
chr20	45141579	45142361
chr20	45170073	45170636
chr20	45338033	45338978
chr20	47340038	47340508
chr20	47662590	47663599
chr20	47804152	47805297
chr20	47835645	47836233
chr20	47893938	47895372
chr20	48429098	48429818
chr20	48531517	48532728
chr20	48626273	48626900
chr20	49126369	49127527
chr20	49574423	49576231
chr20	50418508	50419071
chr20	54933702	54934789
chr20	55043171	55043978
chr20	55448645	55449348
chr20	56226910	56228034
chr20	56725733	56726185
chr20	56884374	56885323
chr20	56963951	56965101
chr20	57617299	57618356
chr20	57797581	57798167
chr20	58152038	58153366
chr20	58662292	58663203
chr20	60347975	60348796
chr20	60540344	60541171
chr20	60717476	60719873
chr20	60757373	60758785
chr20	60881533	60881897
chr20	60882511	60883293
chr20	61314958	61315360
chr20	61510451	61511462
chr20	61568511	61570397
chr20	61660612	61661337
chr21	15353829	15354252
chr21	16436385	16437885
chr21	18884771	18886173
chr21	19617009	19618164
chr21	22369679	22371018
chr21	27011508	27012830
chr21	27150708	27151136
chr21	33031632	33032801
chr21	33764781	33765931
chr21	34099576	34100895
chr21	34099576	34100895
chr21	34395029	34396842
chr21	34398849	34400501
chr21	34442088	34444695
chr21	34481743	34482574
chr21	35444943	35446982
chr21	36398899	36399407
chr21	37507264	37508220
chr21	37691988	37693245
chr21	38079821	38080792
chr21	38338183	38339456
chr21	38361782	38363045
chr21	38592602	38593824
chr21	39287903	39289499
chr21	40284961	40285676
chr21	40760418	40760988
chr21	40984516	40985389
chr21	42213437	42214258
chr21	43198169	43198618
chr21	43654567	43655539
chr21	43916961	43917365
chr21	44201244	44201872
chr21	44393955	44395965
chr21	44592040	44592444
chr21	45077440	45078277
chr21	45078373	45080103
chr21	45509306	45509781
chr21	45577578	45577952
chr21	45587089	45587606
chr21	45875193	45876274
chr21	46292616	46295097
chr21	46706549	46707140
chr21	46707483	46708841
chr21	46824206	46826263
chr21	47009700	47010622
chr21	47705525	47706714
chr21	47742522	47745453
chr21	47877880	47879602
chr21	48086975	48088264
chr3	9642269	9642855
chr3	10028156	10028790
chr3	10067554	10068373
chr3	10206176	10207235
chr3	10452141	10452510
chr3	11102409	11103013
chr3	12910140	12910647
chr3	12917306	12918035
chr3	13323300	13325065
chr3	13520977	13522392
chr3	13590227	13591356
chr3	13834608	13835016
chr3	14443536	14445216
chr3	15106072	15107104
chr3	15468563	15469571
chr3	15900364	15902100
chr3	33137989	33138970
chr3	33155126	33156157
chr3	37901582	37904155
chr3	38494977	38497461
chr3	42054682	42056145
chr3	42623120	42624004
chr3	42641587	42642663
chr3	42695371	42696654
chr3	42726956	42728298
[truncated: 670 more rows]
