# Supplementary material for: Ultra-long-range interactions between active regulatory elements
Source: Genome Res. 2023 Aug;33(8):1269–83. doi: 10.1101/gr.277567.122 (PMC10547262; doi:10.1101/gr.277567.122)
Supplement: Supplement 11 [file Supplemental_Code.zip › Supplemental_Code/Peaks/hg19/hg19_peaks.ipynb]

# %% [code]
!for f in CAP-CGI_CpG_density_quartile_?_hg19.bed; do \
bedtools intersect -v -a $f -b ENCFF391AYY_H3K27me3_HAP1_hg19.bed \
> "${f/.bed/_noH3K27me3_HAP1.bed}"; done

# %% [code]
