# Supplementary material for: Ultra-long-range interactions between active regulatory elements
Source: Genome Res. 2023 Aug;33(8):1269–83. doi: 10.1101/gr.277567.122 (PMC10547262; doi:10.1101/gr.277567.122)
Supplement: Supplement 11 [file Supplemental_Code.zip › Supplemental_Code/Peaks/hg19/THP1_H3K27ac.ipynb]

# %% [code]
import numpy as np
import pandas as pd

# %% [code]
!wget https://ftp.ncbi.nlm.nih.gov/geo/series/GSE201nnn/GSE201352/suppl/GSE201352_LIMA_H3K27ac_diffPeaks_overlap.tsv.gz -q
!gunzip GSE201352_LIMA_H3K27ac_diffPeaks_overlap.tsv.gz -f

# %% [code]
!wget https://ftp.ncbi.nlm.nih.gov/geo/series/GSE201nnn/GSE201352/suppl/GSE201352_RAW.tar -q
!tar -xvf GSE201352_RAW.tar
!rm GSE201352_RAW.tar

# %% [code]
h3k27ac = pd.read_csv("GSE201352_LIMA_H3K27ac_diffPeaks_overlap.tsv", sep="\t")
h3k27ac = h3k27ac.dropna()
h3k27ac["chr"] = h3k27ac["chr"].str.replace("chr","") 

# %% [code]
#Divide 0 hr and 24 hr timepoint H3K27ac values into quartiles
h3k27ac.loc[h3k27ac["m0000_VST"] <= np.quantile(h3k27ac["m0000_VST"], 0.25), "quartile_0h"] = 1
h3k27ac.loc[h3k27ac["m0000_VST"] > np.quantile(h3k27ac["m0000_VST"], 0.25), "quartile_0h"] = 2
h3k27ac.loc[h3k27ac["m0000_VST"] > np.quantile(h3k27ac["m0000_VST"], 0.5), "quartile_0h"] = 3
h3k27ac.loc[h3k27ac["m0000_VST"] > np.quantile(h3k27ac["m0000_VST"], 0.75), "quartile_0h"] = 4
h3k27ac.loc[h3k27ac["m1440_VST"] <= np.quantile(h3k27ac["m1440_VST"], 0.25), "quartile_24h"] = 1
h3k27ac.loc[h3k27ac["m1440_VST"] > np.quantile(h3k27ac["m1440_VST"], 0.25), "quartile_24h"] = 2
h3k27ac.loc[h3k27ac["m1440_VST"] > np.quantile(h3k27ac["m1440_VST"], 0.5), "quartile_24h"] = 3
h3k27ac.loc[h3k27ac["m1440_VST"] > np.quantile(h3k27ac["m1440_VST"], 0.75), "quartile_24h"] = 4

# %% [code]
#Pick out most changes regions
h3k27ac["changed"] = False
h3k27ac.loc[(h3k27ac["adjusted_pval"] < 0.05) &
            (h3k27ac["quartile_0h"] < 3) &
            (h3k27ac["quartile_24h"] == 4), 
            "changed"] = "up"
h3k27ac.loc[(h3k27ac["adjusted_pval"] < 0.05) &
            (h3k27ac["quartile_0h"] == 4) &
            (h3k27ac["quartile_24h"] < 3), 
            "changed"] = "down"

# %% [code]
h3k27ac.loc[(h3k27ac["changed"] == "up"), 
            ["chr", "start", "end"]].to_csv("THP1_H3K27ac_up.bed",
                                            sep="\t", header=None,index=False)
h3k27ac.loc[(h3k27ac["changed"] == "down"), 
            ["chr", "start", "end"]].to_csv("THP1_H3K27ac_down.bed",
                                            sep="\t", header=None,index=False)
