# Supplementary material for: Ultra-long-range interactions between active regulatory elements
Source: Genome Res. 2023 Aug;33(8):1269–83. doi: 10.1101/gr.277567.122 (PMC10547262; doi:10.1101/gr.277567.122)
Supplement: Supplement 11 [file Supplemental_Code.zip › Supplemental_Code/Peaks/hg19/THP1_H3K27ac_down.bed]

1	2080007	2080700
1	2082550	2083429
1	3633617	3635064
1	4815101	4816055
1	9153123	9154589
1	9689634	9690393
1	12690902	12691711
1	24791937	24792568
1	26257855	26258531
1	27669323	27670282
1	32014330	32015912
1	39299743	39300388
1	41372578	41373186
1	43474367	43475537
1	44278837	44279659
1	46789497	46790150
1	49082297	49083590
1	61040914	61041783
1	94810619	94811377
1	100880084	100880785
1	110644555	110645300
1	116855370	116856385
1	146675537	146676504
1	148200300	148200995
1	148645536	148646231
1	148807555	148808219
1	162224612	162225431
1	164265289	164266058
1	165635149	165635936
1	168504611	168505362
1	169228995	169230239
1	172441523	172443009
1	175808986	175810416
1	181616301	181617205
1	183215206	183216008
1	190728761	190729493
1	200211355	200212762
1	200821232	200821822
1	200825665	200826343
1	200826847	200827428
1	206216495	206217221
1	221523335	221523969
1	221631629	221632287
1	221635613	221636206
1	223350975	223351596
1	223353985	223354758
1	226745565	226746540
1	229673499	229674368
1	232175871	232176595
1	233413239	233413935
1	233414245	233414896
1	243622199	243622902
1	243888366	243888612
1	246320737	246321357
1	246996699	246997632
10	5275881	5276691
10	5335868	5336473
10	5339295	5340042
10	14620302	14620923
10	23829205	23829796
10	25740222	25741313
10	26666020	26666622
10	26712510	26713126
10	28656885	28657659
10	30470850	30471477
10	43458605	43459371
10	43466030	43466771
10	43468372	43468968
10	43469292	43469492
10	51515404	51516024
10	51517543	51518718
10	70835139	70835628
10	74269628	74269859
10	80577044	80577752
10	81698326	81699338
10	82009471	82010670
10	90250626	90251553
10	91589462	91590137
10	115051699	115052666
10	125296639	125297789
10	134364750	134365680
10	134388173	134389469
11	4462609	4463241
11	17103847	17104441
11	34438301	34438845
11	34442047	34442647
11	40107824	40108937
11	43760033	43760907
11	45954591	45955400
11	47024631	47025216
11	47026083	47026790
11	57252917	57253631
11	57742121	57743182
11	64163153	64163907
11	64392144	64392962
11	72916624	72916944
11	84977594	84978326
11	95096236	95096757
11	95098413	95099051
11	95104177	95104857
11	95105242	95105790
11	102431140	102431905
11	103931414	103932048
11	117954766	117955500
11	122379725	122380386
11	123154067	123154873
11	124606572	124606777
11	125104741	125105741
11	126026608	126028053
11	126256178	126257037
11	127908934	127910090
11	129184075	129184745
11	129838685	129839215
11	129843985	129844682
11	129919341	129919657
11	131963396	131964286
12	6773934	6774628
12	8037064	8037787
12	14766531	14767187
12	29407890	29408683
12	47582450	47583092
12	47583844	47585274
12	54694464	54695115
12	54697883	54698509
12	55240478	55241374
12	64915922	64916681
12	66773055	66774013
12	72192654	72193539
12	96389218	96390457
12	96514337	96515646
12	104222782	104223358
12	109553425	109554407
12	112143138	112143994
12	116741317	116742210
12	131586136	131586805
12	132074439	132075016
13	27556972	27557696
13	30070293	30071094
13	51383287	51383822
13	72187168	72187986
13	79801414	79802137
13	109783775	109784812
13	110357044	110358151
14	25045187	25046189
14	54514622	54515653
14	54820461	54821425
14	61220098	61221055
14	69895125	69895816
14	99415391	99416243
14	100999431	101000148
14	101000229	101001005
15	39619035	39619914
15	42623149	42623994
15	52374589	52375400
15	67369891	67370590
15	68246921	68248189
15	69958961	69959867
15	69960337	69961855
15	70881144	70882199
15	70920166	70921084
15	75984619	75985144
15	76455499	76456283
15	76462129	76462984
15	89906184	89906729
15	89938942	89939794
15	93790811	93791538
15	97125373	97126242
16	389605	390230
16	1933953	1934600
16	4741053	4741297
16	19978788	19979407
16	28460044	28460923
16	28676769	28677663
16	28790902	28791699
16	29070870	29071647
16	29115635	29116400
16	30177361	30178082
16	53979709	53980298
16	53980467	53981264
16	54083694	54084056
16	54084236	54085337
16	54106362	54106966
16	54107167	54107783
16	68367706	68368387
16	84119295	84119903
16	85339638	85340341
16	85958092	85958689
16	85977176	85977835
16	85981202	85981948
16	85982214	85982935
16	89041765	89042340
16	89216402	89217250
17	4340000	4340666
17	25740291	25741800
17	37323394	37324285
17	38490145	38490866
17	55635434	55636155
17	56358966	56359633
17	56361905	56362563
17	56385614	56386375
17	65397803	65398491
17	71258088	71258961
17	71287155	71288414
17	72774130	72774506
17	72775882	72776726
17	72782420	72783300
17	72808206	72809087
18	463747	464808
18	470880	472183
18	3881111	3881748
18	54740615	54741556
18	60765456	60766517
18	60766722	60766922
18	60766953	60767825
18	61568186	61568895
18	73350772	73351780
19	1366278	1366884
19	4924905	4925590
19	6232562	6234716
19	6572041	6572741
19	9832322	9833114
19	10622430	10623214
19	15979720	15981054
19	16477224	16478466
19	17586273	17587144
19	17630571	17630910
19	18247028	18247662
19	39073985	39074842
19	42289423	42290046
19	49066463	49067194
19	51243047	51243906
19	54326979	54328113
2	10522489	10523380
2	11103224	11105125
2	11111857	11112566
2	27372575	27373304
2	27373356	27374327
2	28019728	28020322
2	28215820	28216978
2	28601017	28602431
2	37961949	37963127
2	38049735	38050479
2	38056106	38056924
2	38119385	38120415
2	43186392	43186988
2	43188432	43189093
2	43247208	43247500
2	43437511	43438281
2	46070195	46070939
2	46071146	46071652
2	46117991	46118510
2	58918045	58918686
2	60561640	60562193
2	65067204	65067458
2	65079779	65080602
2	69962207	69962838
2	73260673	73261259
2	96758448	96759250
2	96769349	96770420
2	97579010	97580548
2	100827842	100828600
2	103507633	103508482
2	111787018	111787646
2	111787903	111788567
2	112524511	112525174
2	121128876	121129857
2	127733378	127733785
2	129469265	129469465
2	135159585	135160521
2	136776788	136777495
2	138557810	138558470
2	138559486	138560120
2	141687087	141687948
2	143452749	143453537
2	152945321	152946841
2	158969949	158970958
2	169746549	169747360
2	178216962	178218001
2	196351555	196352233
2	208000366	208001273
2	226983018	226983857
2	227001324	227002316
2	232159161	232159782
2	232175230	232176334
2	232255211	232255856
2	232566505	232566743
2	234267944	234268146
2	237656862	237657772
2	240161957	240162760
2	240527476	240528158
2	240528601	240528959
2	240529396	240530024
2	242901833	242902357
20	5655925	5656564
20	20760662	20761601
20	21033571	21034318
20	21070233	21071283
20	21147259	21148049
20	36927000	36927662
20	42212392	42213149
20	44470631	44471330
20	47475920	47476524
20	47476624	47476920
20	58153065	58153671
20	58155423	58156168
20	58361653	58362819
20	60600374	60601582
20	61306576	61307340
21	20137822	20139170
21	21680824	21681769
21	26551494	26551889
21	26568599	26569032
21	26569351	26570216
21	28218605	28219000
21	46728226	46729672
21	47238116	47239353
22	19631269	19632406
22	19675186	19676359
22	29206658	29207188
22	29207546	29208240
22	32185996	32186685
22	32969786	32970947
22	43132905	43133541
22	43511912	43512429
22	43709303	43710036
22	43741725	43742934
22	43847162	43848608
22	45979705	45980864
22	49895644	49896326
22	49896935	49897446
22	49919294	49920069
22	49992583	49993505
3	14246089	14246880
3	18087818	18088626
3	31275559	31276249
3	35787059	35788062
3	37428079	37428624
3	39296890	39297656
3	42416520	42417229
3	43338025	43338698
3	46977189	46978101
3	48564672	48566634
3	52878554	52878807
3	54997616	54998280
3	66492640	66493657
3	73830195	73831204
3	79302666	79303382
3	83983240	83984192
3	113829813	113830739
3	115756669	115757887
3	121990023	121990896
3	121991597	121992409
3	128242177	128243410
3	128322454	128323097
3	131525411	131526080
3	171693199	171693727
3	186079360	186080398
3	189010766	189011933
3	190336351	190336848
4	15417777	15418442
4	15418507	15418906
4	15452421	15453397
4	25106058	25106808
4	43026687	43027670
4	48213952	48214840
4	55608672	55609348
4	80131023	80132061
4	108513557	108514239
4	109502090	109502865
4	139349603	139350640
4	139373888	139374540
4	142095038	142096163
5	963510	964645
5	1312687	1314034
5	10854445	10855281
5	35476034	35476501
5	36054609	36055433
5	40364410	40365053
5	55067918	55068912
5	59553455	59554202
5	59555405	59556100
5	68780496	68781253
5	73155307	73156153
5	76863610	76864410
5	76865279	76865947
5	81709316	81709966
5	99634477	99635556
5	110736112	110737107
5	111110040	111110690
5	111110792	111111362
5	115679415	115680138
5	115694330	115695829
5	115717532	115718839
5	118644217	118645252
5	122227411	122227654
5	126247669	126249201
5	133841700	133842301
5	138854662	138855531
5	147307674	147308138
5	175678413	175678723
5	175850200	175851570
5	177086117	177086371
5	179292580	179293388
6	5096390	5097199
6	14656275	14657347
6	33718198	33719441
6	35014934	35015560
6	36280410	36281109
6	38274030	38275154
6	39180668	39181423
6	39193699	39194301
6	44401825	44402025
6	47078873	47080114
6	49192926	49193649
6	51130120	51130930
6	51137815	51138770
6	51166643	51167394
6	51168032	51168644
6	52175536	52176182
6	53063817	53064522
6	53066005	53066704
6	53105487	53106107
6	53106589	53107308
6	58628605	58629536
6	68803304	68804448
6	76237964	76238826
6	76283443	76283713
6	76283771	76284003
6	76284482	76284682
6	82671451	82672358
6	90856529	90857346
6	106355789	106356322
6	107666195	107667064
6	108681645	108681845
6	108681942	108682164
6	109144341	109145204
6	109242557	109243420
6	109272403	109272713
6	110753606	110754621
6	117439455	117440169
6	117675758	117676288
6	121713859	121714815
6	127503314	127504440
6	127519533	127520229
6	129775524	129776782
6	130245567	130245767
6	131689250	131690225
6	135554877	135555809
6	136557501	136558543
6	137613604	137613804
6	138715056	138715901
6	139868125	139869259
6	140016099	140016711
6	143402942	143403917
6	151177999	151178823
6	153413339	153414361
6	157543840	157544603
6	164062545	164063752
6	166773980	166775054
6	170530152	170530525
6	170531047	170531648
6	170532568	170533156
7	948301	949110
7	949182	950351
7	970923	971497
7	997485	998142
7	8250779	8251494
7	32626278	32627081
7	38262700	38263417
7	38272343	38273160
7	38315877	38316670
7	38352247	38352865
7	50306324	50307049
7	50308554	50309014
7	75340862	75341906
7	99789214	99790070
7	100119436	100120513
7	105711732	105712528
7	107235472	107236307
7	112782318	112782987
7	130371889	130372701
7	142902804	142903617
7	155386182	155386613
7	155787239	155788254
7	157228735	157228935
7	157229052	157230016
7	157230284	157230596
7	158889587	158890478
8	8377517	8378625
8	27805510	27806304
8	28325282	28326210
8	31041729	31043255
8	37659599	37660196
8	41521055	41521905
8	50279165	50279983
8	65729305	65730582
8	65814910	65816056
8	67399790	67400406
8	67437322	67437835
8	68296435	68297100
8	86555320	86556022
8	86726996	86727662
8	86728529	86729368
8	86750026	86750649
8	86774005	86774673
8	86796395	86797138
8	86801480	86802140
8	86816855	86817127
8	86839183	86839400
8	86839768	86840011
8	103174241	103175310
8	109149060	109149701
8	114903403	114904107
8	123780796	123781557
8	128438848	128439717
8	128453327	128454009
8	128463430	128464154
8	128464397	128465000
8	130605102	130605302
8	130691082	130691524
8	144552706	144553572
9	999830	1000380
9	1349177	1349807
9	12689106	12689790
9	12955764	12957366
9	47174896	47175481
9	67673798	67674578
9	70981342	70982460
9	84397421	84398218
9	86135831	86137094
9	90880926	90881517
9	90937671	90938355
9	97567425	97568361
9	101801726	101802441
9	108126454	108127148
9	110636696	110637748
9	111405088	111405721
9	127731413	127732316
9	133856241	133857159
9	135472270	135473085
9	136651429	136652037
9	136652521	136653296
9	137117756	137118619
X	2806219	2806851
X	38721861	38722489
X	38728007	38728943
X	40007717	40008718
X	41564895	41565798
X	48474891	48475569
X	48877000	48877541
X	95679672	95680690
X	102231040	102231876
X	102231956	102232489
