# Supplementary material for: Ultra-long-range interactions between active regulatory elements
Source: Genome Res. 2023 Aug;33(8):1269–83. doi: 10.1101/gr.277567.122 (PMC10547262; doi:10.1101/gr.277567.122)
Supplement: Supplement 11 [file Supplemental_Code.zip › Supplemental_Code/Peaks/hg19/THP1_H3K27ac_up.bed]

1	9222723	9223382
1	9223522	9224556
1	9860155	9860561
1	10359082	10359744
1	10463436	10464319
1	15464155	15464895
1	16033839	16034551
1	16292339	16293227
1	17336081	17337142
1	17348421	17348936
1	17349462	17350256
1	17356579	17357260
1	17372416	17372654
1	19724553	19725456
1	22969632	22970407
1	22978832	22980024
1	24046916	24047674
1	28488157	28488762
1	28495706	28496927
1	28502924	28503482
1	29496302	29497024
1	29497376	29497752
1	31390653	31391336
1	31391727	31392702
1	32427088	32427633
1	32805035	32805667
1	33450085	33450940
1	33454706	33455386
1	33476671	33477280
1	33490196	33491064
1	33526177	33526933
1	35953757	35954404
1	36750917	36751781
1	36770328	36770557
1	37934854	37935485
1	38015193	38015669
1	42342338	42343264
1	45997413	45997944
1	46072910	46073600
1	52561520	52562355
1	54231266	54233024
1	62148386	62149044
1	66257013	66257599
1	66740986	66742325
1	66799441	66799694
1	71735274	71736202
1	79085607	79086465
1	80176433	80177288
1	85440598	85441189
1	89530470	89531445
1	89535628	89536328
1	89546486	89547190
1	89591286	89592271
1	89738159	89739110
1	89752303	89753147
1	89776029	89776842
1	89777228	89777990
1	89872798	89873686
1	93507787	93508566
1	94209936	94210704
1	101184976	101185520
1	103180555	103181247
1	107993363	107994833
1	108281719	108282373
1	112038890	112039550
1	113179395	113179986
1	113211225	113211887
1	114988409	114989264
1	115294154	115294406
1	116549088	116549829
1	117082580	117083250
1	120380699	120381665
1	121299659	121300855
1	143463351	143463976
1	144066918	144067494
1	144907835	144909045
1	145621161	145622021
1	155435589	155436574
1	155677503	155678161
1	156134716	156135417
1	156932576	156933098
1	157082652	157083402
1	159083400	159084327
1	160045531	160046209
1	160402078	160402835
1	160599376	160600802
1	160708733	160709376
1	160712026	160712787
1	160713915	160714700
1	161311254	161311874
1	161320339	161320976
1	161321146	161321988
1	161356236	161356723
1	165393427	165394406
1	165853668	165854420
1	167648624	167649498
1	167760594	167761717
1	169636122	169637383
1	171486301	171487016
1	172309291	172310155
1	172360099	172360675
1	172362381	172363709
1	175206363	175207048
1	176071283	176072594
1	176152718	176153361
1	177939001	177939763
1	178112760	178113689
1	179972290	179972994
1	182567372	182568081
1	183776465	183777292
1	183839462	183840333
1	183841389	183842047
1	183852582	183853300
1	183860269	183860765
1	183870806	183871635
1	183880281	183880959
1	183884934	183885698
1	184129246	184129874
1	184130314	184130870
1	189148941	189149668
1	192499227	192499906
1	192500039	192500709
1	193180473	193181245
1	196527224	196528054
1	196620644	196621418
1	200596576	200597896
1	201279915	201281102
1	203713003	203713927
1	205688761	205689358
1	206529541	206530131
1	207988974	207989920
1	212658090	212658613
1	212661841	212662494
1	212669031	212669640
1	212787700	212788459
1	215064380	215064919
1	221966651	221968288
1	224895599	224896595
1	226345424	226345932
1	226567491	226568235
1	228962560	228963249
1	228963820	228964409
1	229322239	229322953
1	234536436	234536982
1	235404157	235404860
1	238632199	238633095
1	242147484	242148130
1	243402564	243403261
1	243583200	243584503
1	247603295	247604005
10	3870817	3871677
10	3975020	3975732
10	3975842	3976572
10	5772664	5773328
10	5904091	5904764
10	6017723	6018477
10	6075752	6076985
10	7355999	7357144
10	11228248	11228832
10	11666893	11667690
10	11726648	11727719
10	11759860	11760525
10	11761975	11762804
10	14082962	14083818
10	25155942	25156694
10	27032667	27033203
10	33795635	33796529
10	45441516	45442196
10	45443044	45443746
10	54512558	54513296
10	54531613	54532423
10	56962209	56963585
10	63702547	63703145
10	63752251	63753473
10	64928524	64928996
10	71871734	71872809
10	72592561	72593475
10	81091249	81092062
10	90611342	90611969
10	90618134	90618727
10	90620626	90621288
10	90923228	90924339
10	91092938	91094232
10	91110452	91111244
10	92759139	92760001
10	93970871	93971692
10	96126263	96126854
10	98466144	98466679
10	104293867	104294619
10	104562646	104563480
10	106109249	106110066
10	120552929	120553539
10	125157593	125158214
10	125756815	125757906
10	126385093	126385689
10	135214034	135215215
11	1875832	1876790
11	2642966	2643675
11	7698098	7698901
11	10476347	10477102
11	13359398	13360131
11	18321133	18321771
11	18353870	18354416
11	29020596	29021651
11	35293790	35294663
11	47323858	47324503
11	47530298	47531042
11	57364809	57366040
11	60134336	60135023
11	61115225	61116040
11	61786371	61787087
11	62477334	62477811
11	62586575	62587187
11	64620459	64621054
11	64637617	64638439
11	65075606	65076680
11	72423206	72424073
11	72428918	72429533
11	75938867	75939609
11	77341871	77342496
11	85664381	85665250
11	88090382	88090912
11	93230630	93231273
11	93255956	93256547
11	95991326	95991949
11	102187699	102188530
11	102750439	102751064
11	102753070	102753947
11	104559298	104560029
11	104565128	104566114
11	104669243	104670501
11	104747663	104748552
11	107526235	107526929
11	107527135	107527664
11	107940545	107941183
11	110219965	110220958
11	111921322	111921963
11	111922529	111923002
11	117688387	117689297
11	117689741	117689941
11	117699178	117700236
11	117811974	117813167
11	117815663	117816271
11	119379900	119381426
11	123103839	123104839
11	123251914	123253234
12	8618093	8619403
12	11982956	11983698
12	12766131	12766789
12	27484078	27484867
12	28695982	28696769
12	29711964	29712714
12	31451298	31452003
12	40602305	40603120
12	45718016	45718805
12	47058345	47059213
12	54859537	54860199
12	54986760	54987519
12	58187509	58188404
12	58191560	58192155
12	66590458	66591046
12	80547743	80548582
12	88782253	88783421
12	92931290	92931503
12	92945423	92946308
12	92947069	92947667
12	94544092	94544428
12	102253271	102254263
12	102269302	102269540
12	102282870	102283432
12	102303213	102304062
12	104973487	104974032
12	105073798	105074740
12	106639756	106640475
12	108934788	108935845
12	110411014	110411770
12	110416675	110417761
12	110449120	110449698
12	110449931	110450448
12	111868404	111869037
12	111957594	111958260
12	112521672	112522646
12	112564561	112565152
12	113377666	113378269
12	116974739	116976302
12	120168712	120169656
12	120535230	120535945
12	120556977	120557754
12	124143424	124144029
12	124144535	124145378
12	124145989	124146533
13	27750843	27751620
13	32615392	32616049
13	43629493	43630184
13	52164190	52164786
13	52303797	52304504
13	52338307	52339262
13	77510957	77512142
13	77522203	77523084
13	92556063	92557396
13	95003446	95004585
13	111116071	111117134
13	111123821	111124671
13	111263384	111264088
13	111310364	111311126
13	114849452	114849953
14	23279933	23280631
14	23916753	23917493
14	24715969	24716453
14	24719608	24720546
14	35118464	35119044
14	35119915	35120858
14	35399687	35400922
14	35844579	35845337
14	50549644	50550670
14	55249193	55250286
14	55367549	55368072
14	55374841	55376189
14	61945566	61946290
14	63944635	63945220
14	65547615	65548631
14	65748465	65749283
14	66345823	66346900
14	68033620	68034620
14	68677293	68678275
14	68735780	68736027
14	70138967	70139567
14	70139735	70140655
14	71865492	71866364
14	75059379	75060411
14	77294919	77295831
14	77298872	77299495
14	77443962	77444877
14	89742514	89743330
14	91141580	91142274
14	91143925	91144507
14	91671754	91672213
14	91695915	91696722
14	91710874	91711278
14	91713881	91714494
14	94425562	94426302
14	94576714	94577358
14	94811660	94813282
14	94833511	94834362
14	95600452	95601203
14	95610069	95610668
14	103315596	103316744
14	103581304	103581940
14	103726515	103727574
14	103902672	103903365
15	25610586	25611917
15	40324345	40325012
15	40367426	40368127
15	41222705	41222971
15	41716291	41717171
15	42463143	42463952
15	42794964	42795558
15	42795938	42796508
15	43930541	43931330
15	44027079	44027901
15	44925194	44926320
15	44958816	44959410
15	45740074	45741080
15	45952296	45953125
15	50773776	50774216
15	59177138	59177782
15	59597457	59598189
15	59604267	59604892
15	59605764	59606510
15	60750776	60751475
15	63427782	63428602
15	63960669	63961753
15	65864091	65864893
15	66817075	66817764
15	66870482	66871147
15	68509539	68510223
15	68820879	68821783
15	72754154	72754925
15	72756289	72757309
15	73032379	73033150
15	74273919	74275440
15	75403331	75403964
15	77471853	77472505
15	77799311	77800403
15	77800598	77801727
15	78380126	78381044
15	80260483	80261070
15	89182975	89183736
15	89437510	89439120
15	89638150	89638770
15	90382558	90383234
15	92464340	92465221
15	92614186	92614921
16	3114940	3115855
16	4517700	4518568
16	10843145	10843985
16	11299717	11300581
16	11352486	11353032
16	11391182	11392108
16	11406432	11406954
16	11419406	11420424
16	11421256	11421754
16	11422196	11422962
16	11448542	11449328
16	16070441	16071396
16	16371197	16372042
16	19128908	19129648
16	31033754	31034290
16	48636117	48636794
16	50229044	50229737
16	57033201	57033821
16	57924150	57924775
16	66450868	66451594
16	69350822	69351525
16	70818720	70819552
16	70820054	70820793
16	71824083	71824815
16	76209846	76210773
16	89488779	89489781
16	89490004	89490657
17	1992385	1993240
17	2060149	2061776
17	9953745	9954947
17	14254632	14255990
17	14256083	14256834
17	14262476	14263471
17	19510778	19511335
17	26073231	26073919
17	26137229	26138038
17	32575708	32576159
17	32576412	32576992
17	32578945	32580137
17	32581837	32582572
17	32633945	32634723
17	32635279	32635840
17	32641016	32641733
17	32645790	32647019
17	33864563	33864972
17	34216914	34217560
17	34430652	34431704
17	34431873	34433054
17	34433070	34434020
17	34537909	34539960
17	34639432	34641515
17	38076562	38078028
17	40152330	40152933
17	40742710	40743368
17	45001727	45002313
17	45649808	45650514
17	46088535	46089211
17	46918516	46919221
17	54947165	54948156
17	57244766	57245457
17	57829821	57830179
17	60247615	60248194
17	60248363	60249332
17	62690171	62690973
17	64606319	64607144
17	66576101	66577180
17	66596379	66597438
17	66702305	66703687
17	68295276	68295855
17	68340275	68341332
17	71162138	71163566
17	73383640	73384299
17	76150805	76151731
17	76311364	76312242
17	76312751	76314030
17	76975734	76976448
17	78228359	78229263
17	79396383	79397546
18	2637168	2638769
18	2640836	2641407
18	2641491	2642082
18	5514192	5514402
18	21092487	21093169
18	21439780	21440560
18	26064660	26065282
18	26065760	26066499
18	43631781	43632553
18	46270936	46271588
18	46281110	46282063
18	46399165	46400197
18	46574297	46575476
18	51788167	51788858
18	52935121	52936299
18	56632525	56634052
18	60092584	60093437
18	60536436	60537382
18	60828793	60830022
19	4228893	4229876
19	5176477	5177429
19	10599453	10600134
19	13907419	13908085
19	15469633	15470238
19	17190575	17191276
19	35927025	35928098
19	40042003	40042674
19	40048272	40049218
19	41726554	41727172
19	42592425	42593698
19	45151878	45152707
19	45195058	45195870
19	47023237	47023442
19	47023529	47023840
19	47026093	47026820
19	47891878	47893129
19	48620815	48621867
19	50398408	50399048
19	50407234	50407964
19	54713478	54714190
2	3226625	3227485
2	6972642	6973681
2	7017437	7018354
2	8660784	8661574
2	9688469	9689123
2	9892509	9893848
2	25675894	25676662
2	33702597	33703693
2	39054613	39055323
2	40684445	40685143
2	42160822	42161899
2	46748114	46749043
2	47266087	47266766
2	48417637	48418383
2	48447473	48448219
2	55584879	55585950
2	55808926	55809481
2	58119825	58120527
2	58135719	58136501
2	60889771	60890395
2	61126097	61127222
2	61897538	61898785
2	62448154	62448768
2	70172183	70173058
2	70205481	70206302
2	70270373	70271184
2	85226493	85227286
2	85395676	85396617
2	97168414	97169172
2	97193602	97194603
2	98442550	98443396
2	98628909	98630472
2	108884211	108884910
2	109076765	109077634
2	113855454	113856106
2	114491579	114492286
2	120960607	120961474
2	120988311	120988824
2	120989442	120990581
2	128168277	128168768
2	141536833	141537874
2	143630780	143631398
2	146502525	146503243
2	146986065	146986913
2	148386377	148387090
2	148388042	148388595
2	148393223	148393776
2	150954354	150955178
2	151320588	151321365
2	151341608	151342114
2	152213653	152214445
2	152219903	152220770
2	153263521	153264276
2	153302029	153302898
2	153353832	153354500
2	153355996	153356896
2	153550448	153551235
2	156543515	156544176
2	161065888	161066536
2	161067036	161067600
2	161201285	161202009
2	169491588	169492328
2	185754846	185755513
2	191879928	191880407
2	192015111	192016395
2	192066788	192068184
2	197779585	197780361
2	198336740	198337405
2	198752957	198754285
2	201248276	201249039
2	201990155	201990773
2	202013677	202014312
2	202093295	202093881
2	204763217	204763798
2	206577116	206577830
2	212475564	212476500
2	216767907	216768372
2	216768712	216769350
2	218906010	218906990
2	224804023	224804702
2	224814026	224814609
2	225822180	225822755
2	228233264	228233751
2	228235215	228236111
2	233586201	233587100
2	234139654	234139973
2	235398861	235400088
2	239182753	239183257
2	242702340	242703022
20	407103	407674
20	2966949	2967679
20	30105091	30105638
20	30622151	30623289
20	30654955	30655433
20	35100702	35101564
20	35846716	35847329
20	35961983	35962541
20	35976204	35976781
20	35978157	35979044
20	36899315	36900036
20	38970396	38970646
20	38987835	38988631
20	38992421	38993258
20	39190475	39191282
20	39309046	39309759
20	44636656	44637312
20	48286080	48286908
20	52459215	52459801
20	61076717	61077560
21	9964298	9964933
21	15939836	15940606
21	19165957	19166697
21	19221256	19221957
21	22565360	22566141
21	26828820	26829340
21	26829492	26830388
21	30543135	30543824
21	30554006	30554992
21	34689265	34689975
21	36845616	36846210
21	36850372	36851467
21	43348015	43349295
21	43349359	43350098
21	44772392	44773211
21	45592443	45593169
21	47480214	47481145
22	18264020	18265039
22	18635169	18635804
22	21925285	21925972
22	23648380	23649155
22	24796774	24797677
22	24819486	24820405
22	24829813	24831077
22	28329102	28329708
22	29125727	29126742
22	29706840	29707643
22	29810739	29811488
22	29905788	29906466
22	30744685	30745326
22	31630921	31631599
22	31633891	31634568
22	35767452	35768351
22	36556541	36557132
22	36558224	36558931
22	37277815	37278476
22	37317307	37318168
22	38613917	38615220
22	39337250	39338216
22	39349735	39350614
22	39363507	39364327
22	42014856	42015342
22	50643237	50643514
3	10234588	10235050
3	10240270	10241257
3	11342337	11342966
3	14502172	14502752
3	16413811	16414748
3	16440775	16441535
3	19972474	19973514
3	23092916	23094472
3	23109452	23109950
3	36953736	36954461
3	37365511	37366090
3	37366180	37367017
3	41002205	41003307
3	41011505	41011719
3	41178924	41180290
3	42679942	42680538
3	45695446	45696103
3	47676414	47677501
3	48914982	48915603
3	50390182	50390818
3	59371649	59372480
3	69131845	69132485
3	77795841	77796611
3	78921075	78921858
3	101108880	101109558
3	111481429	111482137
3	112258546	112259251
3	112592368	112592958
3	119273987	119274729
3	119278198	119278854
3	119281028	119282038
3	119290545	119290925
3	119346174	119346764
3	119347519	119348383
3	119349299	119349885
3	119745890	119746537
3	121409690	121410428
3	122327651	122328227
3	122328625	122329441
3	122401669	122402265
3	126630017	126631293
3	127469232	127470011
3	127472653	127473415
3	127473609	127474358
3	129335349	129336150
3	130557666	130558583
3	137989843	137990531
3	138437568	138438141
3	145677160	145678057
3	146259901	146260487
3	148942505	148943519
3	152101051	152101251
3	153037610	153038474
3	158138606	158139292
3	172231163	172231721
3	172298294	172298960
3	172304072	172304806
3	172309687	172310556
3	172313627	172314368
3	172324864	172325790
3	177316942	177317631
3	179191176	179191961
3	182869368	182870211
3	182879372	182880027
3	182880247	182880916
3	184465802	184466738
3	185785240	185785967
3	188149170	188149960
3	188186329	188187120
3	188303033	188303251
3	192634600	192636331
4	917656	919007
4	3252829	3253644
4	38212601	38213347
4	40764983	40765884
4	47821063	47821906
4	64803490	64804247
4	71579212	71580154
4	71580744	71581671
4	71871737	71872576
4	74591562	74592323
4	74963335	74964011
4	75071690	75072792
4	76923142	76924489
4	76928454	76929031
4	76940858	76945015
4	76949402	76950202
4	76950414	76950876
4	76956277	76956718
4	76956863	76957606
4	78507830	78508688
4	82391421	82392077
4	82412958	82413651
4	89303604	89304276
4	100766827	100767433
4	103485276	103486302
4	103519798	103520750
4	103909527	103910315
4	123667437	123668247
4	127905712	127906378
4	148246421	148247141
4	148280336	148280931
4	148281039	148281965
4	148282673	148283459
4	154567382	154567890
4	154597857	154598765
4	156812183	156812476
4	156821500	156822154
4	156829369	156830019
4	169498470	169499309
4	184269050	184269741
4	184269912	184270626
4	184328067	184328783
4	189048445	189049193
4	189049400	189049638
5	1488886	1489868
5	6737090	6738011
5	17012232	17013782
5	21701285	21702048
5	21818111	21818631
5	35212114	35213046
5	35876370	35877638
5	50040348	50041154
5	56538955	56539843
5	65030136	65030397
5	65912853	65913845
5	72418418	72419138
5	77826142	77826595
5	78856518	78857561
5	83140134	83141040
5	88056979	88057920
5	90167061	90167933
5	94966794	94967491
5	96106920	96107621
5	100161636	100162395
5	100175895	100176670
5	100176856	100177222
5	111856068	111856659
5	112202240	112202843
5	112202945	112203469
5	114786122	114786907
5	118726087	118726588
5	118733141	118733965
5	128461396	128462848
5	129885399	129886330
5	131799812	131800354
5	133890221	133891108
5	133891466	133892201
5	133940416	133941000
5	135355900	135356771
5	139586956	139587701
5	140057401	140058080
5	140555280	140555925
5	142318537	142318981
5	142320671	142321260
5	147565690	147566466
5	150121973	150122679
5	150435898	150436990
5	150464994	150465853
5	150466489	150467049
5	151129055	151129750
5	154093761	154094718
5	158812428	158813551
5	159108282	159109236
5	164077305	164077900
5	164108116	164109022
5	172167122	172168336
5	172220941	172221605
5	172308690	172309509
5	176584792	176585697
5	178910672	178911404
6	5997597	5998260
6	6086103	6087096
6	7048137	7048679
6	12363602	12364492
6	15612849	15613637
6	17591432	17592202
6	18260574	18261398
6	29690689	29691499
6	30711797	30712621
6	31536187	31536919
6	31544672	31545453
6	32407246	32407934
6	32577371	32578188
6	32995388	32996301
6	37000776	37001548
6	37006893	37008160
6	37188659	37189238
6	37210043	37210934
6	42537118	42537915
6	43000884	43002148
6	46682723	46683438
6	52240824	52241043
6	53199942	53201012
6	71124911	71125445
6	72043236	72044067
6	75973296	75973867
6	83796358	83797073
6	94494515	94495431
6	99848365	99848962
6	100705666	100706372
6	112125652	112126319
6	113955866	113956568
6	113970307	113971036
6	116684818	116685688
6	116713432	116714347
6	116767356	116767935
6	116772078	116772290
6	116772402	116772997
6	116777901	116778585
6	117928602	117929311
6	120471045	120471769
6	122069379	122070315
6	136823731	136824440
6	138028605	138029744
6	138258956	138259514
6	139664118	139664884
6	144975143	144975849
6	148782923	148783650
6	152339804	152340540
6	154459819	154460410
6	154518249	154518955
6	154550811	154551363
6	155844976	155845805
6	157638546	157639515
6	160096942	160099717
6	160104159	160104961
6	160112269	160112535
6	163881189	163881807
6	170361935	170362500
7	17182017	17182927
7	17719458	17720272
7	18548305	18549395
7	20339416	20340057
7	22604251	22605517
7	22737710	22738599
7	22924490	22926053
7	26195781	26196520
7	26353884	26354604
7	26400048	26400775
7	30218450	30219122
7	30227807	30228421
7	33079015	33079656
7	33080243	33081225
7	41909618	41910543
7	42985227	42986604
7	44790385	44791092
7	46693228	46694264
7	46694364	46694955
7	46722036	46723255
7	46736181	46736794
7	46754925	46755694
7	46803576	46804253
7	46804534	46805183
7	47520667	47521207
7	47628110	47628767
7	55637811	55638356
7	56067742	56068394
7	73548346	73549190
7	74586198	74586812
7	75687765	75688249
7	101389500	101390075
7	101390220	101390878
7	106408301	106409243
7	110723350	110724076
7	111724295	111725090
7	125525368	125526118
7	130756601	130757431
7	132744193	132745250
7	134422483	134423314
7	134832255	134833304
7	135245222	135245863
7	135259872	135260470
7	140015707	140016751
7	141875236	141875884
7	148232101	148232933
7	150130536	150131267
7	150266481	150267170
7	150307054	150307917
7	150435960	150436177
7	151541221	151542114
8	8864011	8864584
8	10921423	10922092
8	10922524	10923235
8	10988255	10989135
8	18985027	18986256
8	20168237	20169313
8	24244820	24245583
8	28740300	28741030
8	32764647	32765693
8	39770067	39770870
8	39770875	39771708
8	39786944	39788939
8	39797274	39797954
8	39807236	39807577
8	43045992	43047110
8	50041995	50043037
8	54719901	54720930
8	56830271	56830939
8	56831787	56832618
8	56836900	56837683
8	56842452	56842708
8	56842777	56843604
8	56860145	56861418
8	59264134	59264892
8	59500626	59500836
8	59542444	59543035
8	61471554	61472145
8	65669169	65669988
8	67689901	67690492
8	72912433	72913331
8	79716286	79718056
8	81034144	81034896
8	88930122	88930720
8	92611453	92612100
8	92612358	92613165
8	92936351	92937386
8	94947233	94948701
8	100727136	100727794
8	103299414	103300038
8	104418219	104419043
8	105449326	105450716
8	105677307	105678291
8	116987598	116988201
8	116990348	116991079
8	126710409	126711505
8	128999762	129000542
8	130994001	130994695
8	131232764	131233526
8	134007007	134007669
8	134007855	134008594
8	144627877	144628960
8	144629250	144629925
9	1878657	1879259
9	3873581	3874123
9	4085960	4087041
9	5074577	5075334
9	5445886	5446461
9	5452085	5452640
9	5459068	5459849
9	5465900	5466491
9	7405875	7406716
9	35639162	35639805
9	41019653	41020660
9	66049676	66050709
9	75834616	75835763
9	94302602	94303312
9	95077712	95078239
9	95910890	95912121
9	112736426	112737188
9	113514870	113515607
9	113515784	113516367
9	114706691	114707985
9	114821362	114822362
9	114836630	114837535
9	114902475	114903413
9	115887499	115888261
9	116683554	116684907
9	116783640	116784467
9	117381699	117382180
9	123688098	123689248
9	126336631	126337339
9	131374201	131374916
9	131432912	131433610
9	132681994	132682772
9	132835580	132836306
9	134585118	134585492
9	135990175	135990671
9	137283001	137283637
9	138801975	138802232
9	139776078	139776667
9	139776775	139777470
9	139826445	139827009
9	140655328	140655914
X	1619863	1620492
X	2415100	2415662
X	19693666	19694373
X	23750637	23751405
X	23901648	23902490
X	40608908	40609656
X	63492516	63493182
X	67424097	67424959
X	100084490	100085290
X	112984024	112984695
X	112984795	112985111
X	112986310	112986901
X	113041228	113041877
X	118675201	118676356
X	119438044	119438563
X	153308343	153308967
Y	1569724	1570489
Y	24125984	24126474
Y	24752207	24752719
Y	25735161	25735762
Y	28226616	28227203
