# Supplementary material for: Ultra-long-range interactions between active regulatory elements
Source: Genome Res. 2023 Aug;33(8):1269–83. doi: 10.1101/gr.277567.122 (PMC10547262; doi:10.1101/gr.277567.122)
Supplement: Supplement 11 [file Supplemental_Code.zip › Supplemental_Code/Peaks/hg38/GM12878_H3K27ac_A1_hg38.bed]

chr6	209087	210604
chr6	216926	223930
chr6	224383	233708
chr6	235436	237085
chr6	251478	253952
chr6	259687	260796
chr6	290024	299844
chr6	303754	308171
chr6	308501	310660
chr6	311828	313718
chr6	314537	324322
chr6	326579	333676
chr6	336092	343279
chr6	346063	348108
chr6	388945	391634
chr6	391738	394801
chr6	498107	499794
chr6	501914	502429
chr6	684482	685799
chr6	2854104	2855884
chr6	2856575	2860183
chr6	2861187	2864078
chr6	2874900	2876061
chr6	2988587	2990432
chr6	3023430	3024545
chr6	3026350	3027235
chr6	3068185	3068944
chr6	3069039	3069826
chr6	3118036	3119282
chr6	3186777	3187954
chr6	3208174	3210426
chr6	26020357	26023447
chr6	26025152	26031133
chr6	26031187	26032110
chr6	26032186	26035468
chr6	26042970	26046410
chr6	26053250	26058139
chr6	26087264	26088609
chr6	26103840	26105060
chr6	26120384	26123995
chr6	26124121	26127386
chr6	26155113	26157940
chr6	26158102	26160900
chr6	26169569	26174197
chr6	26183607	26185891
chr6	26186409	26190850
chr6	26194131	26200767
chr6	26202855	26207193
chr6	26215128	26216731
chr6	26216826	26218581
chr6	26222451	26225047
chr6	26232507	26236306
chr6	26239684	26241623
chr6	26249004	26251534
chr6	26269482	26272800
chr6	26272972	26275131
chr6	26283392	26286568
chr6	26321664	26322441
chr6	26363912	26366142
chr6	26382287	26384057
chr6	26401550	26402832
chr6	26439422	26441619
chr6	26457400	26458795
chr6	26472522	26475677
chr6	26520232	26520836
chr6	26521241	26523066
chr6	26533023	26533710
chr6	26536253	26539406
chr6	26550174	26550900
chr6	26553594	26554130
chr6	26554196	26555016
chr6	26596442	26597958
chr6	27671288	27673336
chr6	27679723	27681007
chr6	27687248	27688207
chr6	27693771	27694738
chr6	27738135	27738962
chr6	27752213	27753414
chr6	27757057	27757836
chr6	27759766	27761016
chr6	27776630	27777835
chr6	27806603	27808016
chr6	27808402	27814549
chr6	27814911	27817718
chr6	27822523	27824008
chr6	27824301	27825836
chr6	27828790	27831324
chr6	27831677	27832387
chr6	27833978	27840454
chr6	27862337	27870078
chr6	27870233	27874758
chr6	27889425	27890753
chr6	27890961	27893200
chr6	27893327	27896700
chr6	27902554	27903259
chr6	28079705	28082064
chr6	28104305	28105683
chr6	28135445	28138179
chr6	28224696	28226052
chr6	28266473	28267318
chr6	28335084	28337507
chr6	28398893	28400533
chr6	28895249	28897771
chr6	28922035	28924560
chr6	28940040	28941595
chr6	29649569	29650089
chr6	29722511	29724162
chr6	29751903	29753193
chr6	29886863	29888389
chr6	29926142	29927086
chr6	29941154	29944127
chr6	29964362	29966949
chr6	30060404	30062323
chr6	30065933	30068201
chr6	30211586	30213471
chr6	30213546	30214843
chr6	30259053	30260196
chr6	30325895	30328052
chr6	30488960	30490224
chr6	30507646	30510581
chr6	30515755	30516908
chr6	30527955	30529443
chr6	30529577	30530417
chr6	30555447	30558290
chr6	30570729	30572479
chr6	30615100	30618898
chr6	30647127	30648481
chr6	30672383	30673112
chr6	30679579	30680301
chr6	30681199	30684649
chr6	30684755	30691374
chr6	30715663	30717383
chr6	30717614	30720179
chr6	30720308	30721370
chr6	30721585	30722200
chr6	30735242	30738343
chr6	30741539	30742702
chr6	30742805	30744794
chr6	30793354	30794709
chr6	30877333	30878294
chr6	30882999	30884262
chr6	30907576	30908016
chr6	30908181	30908882
chr6	30914259	30915230
chr6	31157401	31158176
chr6	31158439	31160476
chr6	31163145	31164405
chr6	31185414	31187108
chr6	31196839	31199208
chr6	31201908	31205205
chr6	31271416	31273530
chr6	31356501	31358529
chr6	31399642	31400664
chr6	31400738	31401433
chr6	31462305	31464605
chr6	31493724	31496386
chr6	31540233	31543126
chr6	31547579	31548517
chr6	31555933	31557013
chr6	31557442	31561531
chr6	31567226	31568691
chr6	31571133	31577945
chr6	31579187	31583103
chr6	31585524	31587742
chr6	31587806	31588820
chr6	31592261	31593811
chr6	31614613	31617324
chr6	31619488	31620515
chr6	31620710	31621990
chr6	31651322	31653942
chr6	31659182	31661444
chr6	31663818	31666985
chr6	31702071	31703930
chr6	31734153	31739766
chr6	31740020	31741309
chr6	31794565	31796565
chr6	31806092	31807420
chr6	31825926	31827960
chr6	31830777	31831321
chr6	31833925	31837446
chr6	31863148	31864034
chr6	31897749	31898442
chr6	31958232	31960154
chr6	31971119	31973285
chr6	32127391	32128268
chr6	32129559	32130286
chr6	32175385	32176033
chr6	32176884	32179470
chr6	32188511	32189961
chr6	32190176	32193895
chr6	32194558	32195630
chr6	32195929	32197071
chr6	32436274	32441188
chr6	32472690	32474830
chr6	32529357	32530992
chr6	32587482	32591025
chr6	32602063	32603598
chr6	32603754	32609140
chr6	32609257	32612075
chr6	32621200	32624677
chr6	32636048	32639283
chr6	32664806	32666696
chr6	32666761	32669155
chr6	32814213	32817181
chr6	32837623	32839144
chr6	32842414	32846371
chr6	32851359	32856512
chr6	32866915	32868069
chr6	32893706	32895402
chr6	32939785	32943740
chr6	32943830	32946349
chr6	32951922	32954129
chr6	32966693	32972012
chr6	32972208	32974054
chr6	33008325	33010324
chr6	33018446	33020193
chr6	33027733	33031919
chr6	33061846	33062745
chr6	33070727	33076959
chr6	33077151	33078174
chr6	33112445	33115290
chr6	33199459	33201950
chr6	33204701	33205814
chr6	33207776	33208727
chr6	33249473	33250330
chr6	33271015	33273557
chr6	33276489	33278451
chr6	33289140	33290488
chr6	33298652	33300371
chr6	33312967	33315549
chr6	33317693	33318395
chr6	33321720	33324373
chr6	33343554	33344077
chr6	33390833	33391451
chr6	33391788	33393394
chr6	33409283	33410369
chr6	33416002	33418187
chr6	33418341	33419152
chr6	33424964	33425886
chr6	33453567	33454478
chr6	33569979	33572444
chr6	33576990	33580277
chr6	33621371	33622448
chr6	33696667	33697334
chr6	33711014	33712438
chr6	33787697	33789242
chr6	33904735	33905457
chr6	34182411	34183597
chr6	34223642	34224973
chr6	34235598	34236843
chr6	34237455	34239345
chr6	34248161	34249141
chr6	34288216	34290105
chr6	34294794	34296343
chr6	34296426	34296945
chr6	34314714	34318657
chr6	34318743	34319884
chr6	34331847	34333853
chr6	34390643	34393536
chr6	34424860	34426469
chr6	34638084	34640581
chr6	34650891	34651726
chr6	34653367	34659497
chr6	34659842	34661981
chr6	34662181	34666142
chr6	34670901	34676423
chr6	34680305	34682126
chr6	34695068	34696797
chr6	34696943	34697647
chr6	34756535	34758222
chr6	34791238	34793043
chr6	34810539	34812388
chr6	34887287	34888789
chr6	35258871	35260914
chr6	35297744	35300626
chr6	35302057	35303936
chr6	35311058	35312338
chr6	35342543	35343646
chr6	35367691	35369318
chr6	35369416	35371655
chr6	35467794	35468238
chr6	35468384	35469783
chr6	35667503	35670220
chr6	35686908	35688873
chr6	35718115	35721072
chr6	35727331	35728133
chr6	35728193	35728739
chr6	35731448	35733020
chr6	35920787	35921791
chr6	36027663	36029074
chr6	36114434	36115234
chr6	36115405	36115832
chr6	36120315	36121200
chr6	36364544	36365905
chr6	36422857	36423390
chr6	36423494	36423980
chr6	36441009	36444640
chr6	36545837	36547491
chr6	36593229	36595956
chr6	36651120	36652048
chr6	36662159	36665771
chr6	36665830	36668349
chr6	36675530	36680409
chr6	36680586	36683042
chr6	36683106	36684003
chr6	36752246	36754208
chr6	36754286	36758099
chr6	36873463	36875633
chr6	36885231	36886685
chr6	36984575	36987040
chr6	37004213	37008939
chr6	37154896	37156894
chr6	37160540	37162093
chr6	37169235	37169805
chr6	37257735	37261208
chr6	37432478	37434764
chr6	37491781	37493401
chr6	37498690	37500309
chr6	37515668	37517547
chr6	37547001	37548585
chr6	37548638	37550683
chr6	37550740	37563284
chr6	37563389	37566452
chr6	37818210	37819699
chr6	37820211	37821475
chr6	38305632	38309017
chr6	38315584	38316619
chr6	38316702	38317874
chr6	38319503	38321698
chr6	38354539	38356035
chr6	38639089	38640421
chr6	38688577	38689419
chr6	38702219	38703192
chr6	41071027	41075894
chr6	41332631	41335130
chr6	41488454	41489325
chr6	41531282	41531872
chr6	41532013	41533026
chr6	41545238	41546258
chr6	41704040	41708831
chr6	41712702	41715467
chr6	41715740	41718029
chr6	41719282	41725988
chr6	41728758	41735625
chr6	41786218	41787549
chr6	41787666	41788221
chr6	41895346	41896886
chr6	41920312	41922215
chr6	41940690	41941699
chr6	42021498	42023415
chr6	42024706	42026751
chr6	42050495	42051493
chr6	42217219	42218263
chr6	42236016	42236874
chr6	42269072	42269693
chr6	42366201	42370148
chr6	42389587	42391196
chr6	42428435	42429316
chr6	42452283	42453136
chr6	42504605	42505078
chr6	42505999	42507482
chr6	42521000	42521690
chr6	42563879	42565972
chr6	42745072	42746189
chr6	42746313	42748090
chr6	42770554	42771366
chr6	42773370	42778867
chr6	42780620	42785575
chr6	42879054	42881159
chr6	42889883	42891495
chr6	42928250	42930178
chr6	42930244	42931759
chr6	42984562	42984931
chr6	43021077	43022185
chr6	43052574	43054550
chr6	43059467	43060236
chr6	43170510	43174702
chr6	43174960	43175730
chr6	43223581	43225199
chr6	43225301	43226119
chr6	43228773	43229461
chr6	43337494	43338348
chr6	43338446	43339275
chr6	43365221	43369587
chr6	43369750	43371161
chr6	43376131	43376837
chr6	43376909	43378352
chr6	43381250	43383800
chr6	43383928	43387225
chr6	43391125	43394086
chr6	43427529	43429331
chr6	43515933	43518035
chr6	43574827	43575995
chr6	43576164	43577850
chr6	43628356	43629177
chr6	43629399	43630844
chr6	43635308	43636973
chr6	43667680	43669107
chr6	43687179	43687922
chr6	43713973	43715088
chr6	43724647	43725783
chr6	43733276	43735140
chr6	43769670	43770094
chr6	43770367	43773124
chr6	44072178	44073405
chr6	44073592	44075999
chr6	44218078	44219760
chr6	44237453	44238114
chr6	44246398	44248667
chr6	44255778	44266900
chr6	44387510	44388111
chr18	9101509	9102542
chr18	9102668	9105510
chr18	9113645	9114287
chr18	9115970	9119772
chr18	9135675	9136602
chr18	9136706	9137220
chr18	9137293	9144733
chr18	9147161	9148350
chr18	9184494	9186108
chr18	12308826	12310318
chr18	12314999	12316415
chr18	12375868	12377251
chr18	12701873	12703866
chr18	12837488	12838976
chr18	12839127	12841486
chr18	12843669	12845609
chr18	12878945	12880847
chr18	12882516	12884279
chr18	12884390	12885607
chr18	12946846	12947725
chr18	12948011	12949014
chr18	12990236	12993050
chr18	12997775	12999929
chr18	13000154	13001248
chr18	23133735	23134325
chr18	23224853	23226207
chr18	23226389	23230090
chr18	23230351	23232691
chr18	23237115	23239552
chr18	23239624	23242180
chr18	23242396	23242996
chr18	23259182	23260676
chr18	23450906	23454503
chr18	23478367	23480780
chr18	23487615	23489007
chr18	23502640	23503385
chr18	23503526	23505212
chr18	23585099	23586978
chr18	46173464	46173964
chr18	46174020	46175048
chr18	46175221	46175618
chr18	46192915	46193490
chr18	48754206	48757301
chr18	48783960	48786745
chr18	48799753	48803279
chr18	48811451	48815127
chr18	48820437	48821697
chr18	48831995	48835428
chr18	48868563	48869994
chr18	48924241	48925839
chr18	48931304	48936463
chr18	48939981	48941530
chr18	48947386	48950631
chr18	48952331	48953187
chr18	49161158	49161761
chr18	49161853	49163299
chr18	49486110	49487775
chr18	49489746	49492504
chr18	50279814	50282328
chr18	50286580	50288625
chr18	50306997	50307761
chr18	50310648	50315581
chr18	50315680	50317112
chr18	50319924	50321939
chr18	50355852	50357366
chr18	58532784	58543395
chr18	58551399	58552105
chr18	58552197	58553773
chr18	58558470	58560049
chr18	58561537	58565832
chr18	58614905	58616572
chr18	58633274	58635318
chr18	58649327	58651342
chr18	58652119	58656068
chr18	58657002	58659372
chr18	58659430	58661198
chr18	58669809	58671320
chr18	58671448	58673193
chr18	58686954	58688900
chr13	23750647	23753969
chr13	23770848	23772374
chr13	23775995	23779221
chr13	23792858	23796098
chr13	23799083	23801097
chr13	23806479	23809811
chr13	23810189	23812658
chr13	25286149	25287518
chr13	25301075	25302855
chr13	27131547	27133253
chr13	27147744	27148547
chr13	27169429	27171431
chr13	27172007	27172972
chr13	28137149	28140874
chr13	30370437	30372903
chr13	30373410	30374020
chr13	30394589	30395608
chr13	30445222	30446705
chr13	30462826	30464890
chr13	30465417	30467487
chr13	40960876	40962229
chr13	40980766	40986754
chr13	40992537	40997257
chr13	41002289	41009392
chr13	41014573	41016803
chr13	41016984	41019379
chr13	41059120	41062809
chr13	41262898	41263809
chr13	41310726	41312371
chr13	41960099	41961946
chr13	42270967	42271934
chr13	42272138	42277063
chr13	42328692	42329925
chr13	42334258	42334850
chr13	42368301	42369674
chr13	42376254	42382016
chr13	42393839	42397170
chr13	42404694	42408373
chr13	42411175	42414751
chr13	45119570	45121924
chr13	45339737	45341223
chr13	45341444	45342328
chr13	45416502	45418420
chr13	45464804	45465765
chr13	46051553	46053454
chr13	46070894	46073234
chr13	46165689	46169826
chr13	46169917	46176570
chr13	46176653	46184569
chr13	49443226	49444075
chr13	49444264	49445964
chr13	49494879	49496871
chr13	113186517	113187209
chr13	113207658	113209500
chr13	113209610	113210257
chr13	113296518	113297065
chr13	113297170	113298321
chr13	113490019	113491934
chr13	113585262	113585928
chr13	114064106	114069204
chr13	114128310	114132392
chr13	114234966	114236041
chr13	114279283	114281906
chr13	114281957	114283155
chr13	114293389	114294185
chr13	114295525	114297797
chr13	114312738	114315536
chr13	114334165	114334504
chr12	388060	390088
chr12	401652	402225
chr12	629956	631601
chr12	641895	644632
chr12	666465	670105
chr12	671756	676042
chr12	676402	677978
chr12	678384	679826
chr12	681689	683223
chr12	685033	686030
chr12	718930	720859
chr12	722348	723393
chr12	742892	744812
chr12	748720	752446
chr12	752565	754774
chr12	794876	796177
chr12	948816	950335
chr12	1080294	1081758
chr12	1098155	1099268
chr12	1422122	1423991
chr12	1532543	1534395
chr12	1554016	1555553
chr12	1604710	1606796
chr12	1691130	1691942
chr12	2336435	2337276
chr12	2803878	2804903
chr12	2811768	2812489
chr12	2812587	2813740
chr12	2875986	2878825
chr12	2890188	2890695
chr12	3728427	3729072
chr12	3751810	3754330
chr12	3826784	3828389
chr12	3872068	3873891
chr12	4115859	4119923
chr12	4135782	4137773
chr12	4142955	4143537
chr12	4145621	4147996
chr12	4148182	4149433
chr12	4151396	4155326
chr12	4214894	4217040
chr12	4261252	4262955
chr12	4269470	4270549
chr12	4270713	4277045
chr12	4321205	4322409
chr12	4538004	4540594
chr12	4566049	4566961
chr12	4648348	4650250
chr12	6322409	6324205
chr12	6335225	6337960
chr12	6340250	6342668
chr12	6425496	6429085
chr12	6432176	6434758
chr12	6441532	6448548
chr12	6450138	6453838
chr12	6459926	6464593
chr12	6468707	6471476
chr12	6492461	6493893
chr12	6494009	6495275
chr12	6531923	6536807
chr12	6567145	6568849
chr12	6605074	6606731
chr12	6613088	6613605
chr12	6630783	6633483
chr12	6663323	6663762
chr12	6688006	6690445
chr12	6723361	6723928
chr12	6724011	6725150
chr12	6745133	6746606
chr12	6752099	6754077
chr12	6763774	6764415
chr12	6849640	6851997
chr12	6852063	6852846
chr12	6867094	6867413
chr12	6867468	6869435
chr12	6890464	6891154
chr12	6891336	6892031
chr12	6926865	6927991
chr12	6928499	6929216
chr12	6936777	6938717
chr12	6942883	6947358
chr12	6948957	6949922
chr12	6950033	6962713
chr12	6964627	6965232
chr12	6969875	6970798
chr12	6970853	6972177
chr12	7018047	7019021
chr12	7107881	7109868
chr12	7933544	7936239
chr12	7959154	7961675
chr12	7970065	7972059
chr12	8026067	8027530
chr12	8032780	8033514
chr12	8081124	8083248
chr12	8087504	8089488
chr12	8609306	8612113
chr12	8628498	8630540
chr12	8643914	8645777
chr12	9707570	9708311
chr12	9712518	9713137
chr12	9718231	9719328
chr12	9719863	9720616
chr12	9720676	9728251
chr12	9728467	9734054
chr12	9736491	9737980
chr12	9741329	9741837
chr12	47813279	47814892
chr12	48104411	48108357
chr12	48119219	48120461
chr12	48156643	48158414
chr12	48197547	48198222
chr12	48198310	48199119
chr12	48681172	48682276
chr12	48715625	48717978
chr12	48851107	48853323
chr12	48924202	48926183
chr12	49017494	49019378
chr12	49059192	49061740
chr12	49069092	49070073
chr12	49070144	49070700
chr12	49109738	49110912
chr12	49129738	49133660
chr12	49188349	49189144
chr12	49264152	49264932
chr12	49265005	49265983
chr12	49321775	49323026
chr12	49323198	49324089
chr12	49366217	49370920
chr12	49428279	49430096
chr12	49451032	49452765
chr12	49567012	49568981
chr12	49622263	49623287
chr12	49661302	49666203
chr12	49670377	49674690
chr12	49688605	49690297
chr12	49697752	49700285
chr12	49701407	49707430
chr12	49741478	49742766
chr12	49754171	49754849
chr12	49820693	49821808
chr12	49842229	49843517
chr12	50024715	50025527
chr12	50025662	50026053
chr12	50084450	50085555
chr12	50109618	50111618
chr12	50112158	50113280
chr12	50166333	50167441
chr12	50186488	50187240
chr12	50210435	50211145
chr12	50219623	50224766
chr12	50246325	50247161
chr12	50247278	50247607
chr12	50254064	50255006
chr12	50283626	50284443
chr12	50400889	50402174
chr12	50505024	50507442
chr12	50514172	50515284
chr12	50517129	50519294
chr12	50519393	50521825
chr12	50531274	50534457
chr12	50537304	50538585
chr12	50579833	50580953
chr12	50597117	50598652
chr12	50659231	50663325
chr12	50663749	50665765
chr12	50763156	50763998
chr12	50764054	50765841
chr12	51025606	51026349
chr12	51047552	51049701
chr12	51171665	51173566
chr12	51186247	51189604
chr12	51238772	51240103
chr12	51320698	51321487
chr12	51322447	51324697
chr12	51326465	51327782
chr12	51368520	51370150
chr12	51390427	51392464
chr12	51392567	51396079
chr12	52050481	52051219
chr12	52069214	52071122
chr12	52116822	52120354
chr12	52122135	52122769
chr12	52243514	52244939
chr12	53005428	53006105
chr12	53006382	53006971
chr12	53079479	53079951
chr12	53179682	53181775
chr12	53199742	53203212
chr12	53204911	53207827
chr12	53208127	53210111
chr12	53221193	53221828
chr12	53267707	53269210
chr12	53295113	53296306
chr12	53320559	53322073
chr12	53323806	53325734
chr12	53370239	53371950
chr12	53378440	53379667
chr12	53380092	53380694
chr12	53380766	53382071
chr12	53441649	53442616
chr12	53452300	53453161
chr12	53499681	53500699
chr12	53500869	53502136
chr12	53618011	53619127
chr12	53625575	53627367
chr12	53674979	53676162
chr12	54017978	54019161
chr12	54052626	54054363
chr12	54277482	54281952
chr12	54325094	54325994
chr12	54358126	54359291
chr12	54359354	54360296
chr12	54384393	54385752
chr12	54473339	54474057
chr12	54497651	54498755
chr12	55715638	55718886
chr12	55728750	55730709
chr12	55816348	55817760
chr12	55829664	55830940
chr12	55926172	55930875
chr12	55930936	55932047
chr12	55945502	55947019
chr12	55966784	55968521
chr12	55971203	55972570
chr12	55972628	55973649
chr12	55974017	55975284
chr12	56041783	56042980
chr12	56104518	56106057
chr12	56115522	56117598
chr12	56118394	56119359
chr12	56126472	56127910
chr12	56128183	56128934
chr12	56128991	56130216
chr12	56151368	56153421
chr12	56157114	56158094
chr12	56158279	56161129
chr12	56188227	56189152
chr12	56189252	56189533
chr12	56189725	56190939
chr12	56220958	56222873
chr12	56223512	56224168
chr12	56224323	56224941
chr12	56298994	56300425
chr12	56300509	56301225
chr12	56314754	56316795
chr12	56332579	56335164
chr12	56336363	56337392
chr12	56337944	56339665
chr12	56358467	56360128
chr12	56360350	56361352
chr12	56374741	56376577
chr12	56448518	56450032
chr12	56467921	56470247
chr12	56628436	56630287
chr12	56631487	56633396
chr12	56633947	56636947
chr12	56644848	56646073
chr12	56646238	56646802
chr12	56657273	56658449
chr12	56683491	56683817
chr12	56683886	56684385
chr12	56685808	56688353
chr12	56688460	56690224
chr12	56723254	56726254
chr12	56749770	56750463
chr12	56751099	56752589
chr12	57063402	57065462
chr12	57077597	57078807
chr12	57079062	57080052
chr12	57085655	57088737
chr12	57093338	57094106
chr12	57094208	57095374
chr12	57109540	57112581
chr12	57229664	57231299
chr12	57429287	57430786
chr12	57430933	57431822
chr12	57458597	57459334
chr12	57475518	57480903
chr12	57488008	57489029
chr12	57519265	57520591
chr12	57520825	57522996
chr12	57523138	57524314
chr12	57546139	57547231
chr12	57694095	57695052
chr12	57743861	57745896
chr12	57751060	57752344
chr12	57771374	57773125
chr12	103924224	103926747
chr12	103926905	103930091
chr12	103930351	103933177
chr12	103956208	103957848
chr12	103964527	103967378
chr12	108312697	108314680
chr12	108315112	108317630
chr12	108318047	108321325
chr12	108332970	108335843
chr12	108335901	108337321
chr12	108515277	108516254
chr12	108539868	108542587
chr12	108559640	108562435
chr12	108562597	108573479
chr12	108612896	108614998
chr12	108615055	108618829
chr12	108628183	108629654
chr12	108631454	108638837
chr12	108663028	108667867
chr12	108689107	108692928
chr12	108693520	108694779
chr12	108729311	108732617
chr12	108824464	108827344
chr12	108830729	108833123
chr12	108837759	108840080
chr12	108850748	108852120
chr12	108853308	108855119
chr12	108855205	108857605
chr12	108857742	108858715
chr12	109052557	109054747
chr12	109092444	109093903
chr12	109097298	109098041
chr12	109476522	109478064
chr12	109572502	109573695
chr12	109573840	109574608
chr12	109887988	109889344
chr12	109899639	109901294
chr12	109994302	109996359
chr12	109996443	109996865
chr12	109998482	110000749
chr12	110002475	110005908
chr12	110010130	110013282
chr12	110047854	110050449
chr12	110078851	110080474
chr12	110100642	110101515
chr12	110124398	110124999
chr12	110165364	110166523
chr12	110281226	110285005
chr12	110313486	110314837
chr12	110402889	110404463
chr12	110449270	110450833
chr12	110455827	110458468
chr12	110468350	110470146
chr12	110501027	110502845
chr12	110530284	110533240
chr12	110542338	110544556
chr12	110562134	110563048
chr12	110576442	110583431
chr12	110590151	110592316
chr12	110605201	110606921
chr12	110619000	110620427
chr12	110660258	110662889
chr12	110666391	110673395
chr12	110676039	110679553
chr12	110684932	110689078
chr12	110689203	110690667
chr12	110775832	110777651
chr12	110906080	110907895
chr12	110912493	110914554
chr12	111399780	111400594
chr12	111402809	111405809
chr12	111405882	111408911
chr12	111408966	111411266
chr12	111411691	111412822
chr12	111427820	111433263
chr12	111433338	111436728
chr12	111437583	111439011
chr12	111442068	111445059
chr12	111445193	111446296
chr12	111597238	111600711
chr12	111684988	111687145
chr12	111757440	111758559
chr12	111761251	111762435
chr12	111765568	111765978
chr12	111773246	111776543
chr12	111840919	111843437
chr12	112012022	112013191
chr12	112013336	112015836
chr12	112095555	112096177
chr12	112096268	112097350
chr12	112107000	112109401
chr12	112125544	112127753
chr12	112128813	112132366
chr12	112182448	112184308
chr12	112302357	112304121
chr12	112381131	112382332
chr12	112408678	112409857
chr12	112418234	112420023
chr12	112906147	112909140
chr12	112939439	112940426
chr12	112976968	112981315
chr12	113074736	113076324
chr12	113085711	113088151
chr12	113089650	113090164
chr12	113184265	113186414
chr12	113207458	113210050
chr12	113221481	113224540
chr12	113228506	113232152
chr12	113232406	113233870
chr12	118166446	118167093
chr12	118182663	118184314
chr12	118237178	118239596
chr12	118300934	118301704
chr12	118306372	118308782
chr12	118311616	118314804
chr12	118328903	118329420
chr12	118329546	118331476
chr12	118356564	118359920
chr12	119665593	119667726
chr12	119667875	119669245
chr12	119681580	119683393
chr12	119876748	119877462
chr12	120013481	120013965
chr12	120115507	120116451
chr12	120116843	120122895
chr12	120123071	120124722
chr12	120131121	120134161
chr12	120166662	120168485
chr12	120193707	120195714
chr12	120198956	120201112
chr12	120201249	120202444
chr12	120291839	120293641
chr12	120316975	120317590
chr12	120445574	120447129
chr12	120468112	120470639
chr12	120496131	120496875
chr12	120528298	120530178
chr12	120534007	120535516
chr12	120537874	120539091
chr12	120668991	120670857
chr12	120677245	120679574
chr12	120684191	120686879
chr12	120687148	120688638
chr12	120797280	120802050
chr12	120833208	120836217
chr12	120847402	120849223
chr12	120885419	120885891
chr12	120885995	120887129
chr12	120902562	120904178
chr12	121015822	121016496
chr12	121038508	121039583
chr12	121059815	121060825
chr12	121128641	121130196
chr12	121144005	121144976
chr12	121226723	121228093
chr12	121257366	121258630
chr12	121295333	121296617
chr12	121296907	121297896
chr12	121351599	121353198
chr12	121391546	121392707
chr12	121399345	121399931
chr12	121400025	121401751
chr12	121424378	121426808
chr12	121465911	121466762
chr12	121520018	121521247
chr12	121522775	121524889
chr12	121533108	121534104
chr12	121534249	121538882
chr12	121590310	121591510
chr12	121626453	121629084
chr12	121636909	121638253
chr12	121658570	121659606
chr12	121663605	121665261
chr12	121780411	121783500
chr12	121786340	121791187
chr12	121791301	121793729
chr12	121794478	121795073
chr12	121799760	121805176
chr12	121805259	121805722
chr12	121888745	121889614
chr12	121991476	121992434
chr12	122225357	122226071
chr12	122265662	122267190
chr12	122399697	122401030
chr12	122411402	122414440
chr12	122420314	122422495
chr12	122499420	122501009
chr12	122501060	122502691
chr12	122525382	122525825
chr12	122526051	122527059
chr12	122527169	122529194
chr12	122529266	122530944
chr12	122544673	122545450
chr12	122545579	122545987
chr12	122546089	122546564
chr12	122647054	122647954
chr12	122720994	122721657
chr12	122724780	122726649
chr12	122752743	122753822
chr12	122871253	122872408
chr12	122886914	122889507
chr12	122900929	122902390
chr12	122926368	122927326
chr12	122927398	122927782
chr12	122934916	122936278
chr12	122974115	122976513
chr12	122979603	122981897
chr12	123231701	123233184
chr12	123233326	123234554
chr12	123236930	123238614
chr12	123269693	123271025
chr12	123363479	123364826
chr12	123364941	123366633
chr12	123383298	123383831
chr12	123384116	123384933
chr12	123387309	123388786
chr12	123426394	123429147
chr12	123430757	123437339
chr12	123441579	123442488
chr12	123448340	123448864
chr12	123457736	123460326
chr12	123583226	123585819
chr12	123600962	123603180
chr12	123633198	123633644
chr12	123633816	123634913
chr12	123655037	123655611
chr12	123681073	123682648
chr12	123687557	123688019
chr12	123712399	123715780
chr12	124005672	124007064
chr12	124390583	124391481
chr12	124391537	124392512
chr12	124452324	124454983
chr12	124456372	124456862
chr12	124457015	124458063
chr12	124465105	124467046
chr12	124477340	124479010
chr12	124480046	124480835
chr12	124492508	124495254
chr12	124550214	124553059
chr12	124565589	124567532
chr12	124567731	124569084
chr12	124713047	124713871
chr12	124713935	124714641
chr12	124772753	124776726
chr12	124779085	124780748
chr12	124794337	124797133
chr12	124861504	124863902
chr12	124864068	124864496
chr12	124884612	124885751
chr12	124900866	124901450
chr12	124901507	124902715
chr12	124913849	124922503
chr12	131772810	131775350
chr12	131928548	131929083
chr12	131929214	131930359
chr12	131949965	131950756
chr12	132065248	132067025
chr12	132069970	132072742
chr12	132084255	132084622
chr12	132084841	132085671
chr12	132469164	132469670
chr12	132492253	132492739
chr12	132492819	132493870
chr12	132686413	132687375
chr12	132687508	132688235
chr12	132709545	132710727
chr12	132710842	132711886
chr12	132760248	132761768
chr12	132762125	132762904
chr12	132767657	132773408
chr12	132819573	132820925
chr12	132827905	132829271
chr12	132887735	132888509
chr12	9646804	9652382
chr20	289544	291066
chr20	296688	299008
chr20	324236	325358
chr20	325483	326990
chr20	327219	327979
chr20	346842	348747
chr20	408039	409953
chr20	432796	434124
chr20	542817	544277
chr20	833158	834812
chr20	845753	847808
chr20	1325357	1326591
chr20	1375392	1378624
chr20	1391896	1393035
chr20	1721902	1722294
chr20	1897403	1898233
chr20	2101148	2103761
chr20	2469653	2470827
chr20	2470901	2471463
chr20	2508104	2509566
chr20	2651375	2652482
chr20	2652539	2653682
chr20	2663670	2664853
chr20	2840157	2840765
chr20	2872372	2874338
chr20	2983151	2984883
chr20	3045246	3047179
chr20	3156545	3158451
chr20	3158603	3160475
chr20	3203181	3204768
chr20	3208632	3210753
chr20	3419879	3420848
chr20	3767993	3768671
chr20	3795182	3796308
chr20	3819768	3821580
chr20	3846205	3847874
chr20	3888281	3889143
chr20	3889230	3892171
chr20	3905995	3906568
chr20	3906627	3908436
chr20	4038252	4038973
chr20	4972570	4974438
chr20	5078058	5078503
chr20	5112269	5113944
chr20	5118235	5120050
chr20	31716777	31717485
chr20	31721966	31723579
chr20	31738540	31740997
chr20	31880163	31880455
chr20	32062323	32063987
chr20	32064192	32066895
chr20	32109317	32111115
chr20	32132636	32133312
chr20	32204482	32207795
chr20	32207898	32208860
chr20	32277091	32278911
chr20	32283537	32287844
chr20	32332352	32335248
chr20	32354186	32358604
chr20	32358901	32360317
chr20	32535216	32536395
chr20	32672211	32674148
chr20	32970570	32973146
chr20	33400985	33401935
chr20	33489292	33489934
chr20	33553981	33555958
chr20	33663762	33664425
chr20	33684078	33686413
chr20	33731492	33732019
chr20	33732181	33734497
chr20	33772867	33775468
chr20	33777637	33780457
chr20	33811360	33813070
chr20	33881776	33884936
chr20	33992081	33993201
chr20	33993321	33996007
chr20	34021917	34023373
chr20	34110852	34112261
chr20	34302310	34303360
chr20	34337883	34339130
chr20	34363222	34364382
chr20	34402947	34404476
chr20	34404532	34406157
chr20	34414284	34416371
chr20	34514469	34517564
chr20	34676025	34677162
chr20	34709260	34709845
chr20	34719884	34721199
chr20	34746989	34748200
chr20	34753714	34755451
chr20	34755766	34756667
chr20	34824324	34825648
chr20	34955093	34955846
chr20	35054600	35056692
chr20	35068975	35071093
chr20	35091387	35092832
chr20	35146523	35147851
chr20	35276512	35278129
chr20	35283587	35285341
chr20	35454451	35455942
chr20	35490312	35491711
chr20	35542097	35542438
chr20	35616601	35618223
chr20	35663795	35665393
chr20	35698653	35700341
chr20	35741086	35744716
chr20	35767393	35769764
chr20	35771935	35774001
chr20	35952488	35954479
chr20	35954624	35955540
chr20	36050348	36051503
chr20	36236057	36237152
chr20	36460771	36461165
chr20	36461781	36463706
chr20	36465160	36468605
chr20	36469856	36470525
chr20	36472524	36473537
chr20	36483381	36484611
chr20	36572351	36573427
chr20	36573579	36575881
chr20	36593080	36596964
chr20	36599875	36601152
chr20	36604295	36607191
chr20	36756903	36758654
chr20	36773028	36774456
chr20	36827332	36828517
chr20	36834995	36836003
chr20	36836506	36837524
chr20	36841311	36842430
chr20	36842640	36846868
chr20	36848279	36849052
chr20	36949786	36951613
chr20	37042601	37044985
chr20	37094950	37096953
chr20	37177866	37180607
chr20	37269888	37271665
chr20	37276511	37277772
chr20	37288992	37293077
chr20	37293687	37295418
chr20	37297793	37298961
chr20	37307825	37309637
chr20	37314127	37317475
chr20	37335444	37336578
chr20	37344644	37351399
chr20	37364411	37368087
chr20	37370724	37372944
chr20	37376801	37377905
chr20	37527368	37528676
chr20	37803185	37804090
chr20	37804154	37805901
chr20	37920360	37922980
chr20	37990759	37991996
chr20	38032454	38034823
chr20	38091149	38096260
chr20	38434013	38435362
chr20	38446678	38448209
chr20	38472699	38473602
chr20	38804381	38809929
chr20	38810023	38811139
chr20	38832952	38834670
chr20	38841087	38842664
chr20	38842795	38845440
chr20	38858222	38859286
chr20	38861859	38864992
chr20	38870231	38871556
chr20	38871739	38875597
chr20	38875649	38877066
chr20	38890667	38893965
chr20	38926305	38927540
chr20	38961097	38962186
chr20	38962274	38963323
chr20	38986553	38988619
chr20	40980084	40981513
chr20	40981822	40982806
chr20	40990613	40992657
chr20	41002881	41004217
chr20	41010869	41013467
chr20	41028773	41031207
chr20	41136631	41139453
chr20	41156197	41157171
chr20	41157376	41158431
chr20	41306299	41306815
chr20	43514411	43514857
chr20	43590172	43591200
chr20	43656736	43658376
chr20	43680729	43683548
chr20	43709352	43711807
chr20	43749987	43751375
chr20	43751435	43753385
chr20	43941605	43943870
chr20	44209318	44210838
chr20	44475805	44476650
chr20	44489168	44490950
chr20	44521034	44522156
chr20	44582059	44584383
chr20	44640672	44649174
chr20	44650228	44651703
chr20	44651799	44652729
chr20	44885004	44885570
chr20	44885646	44887282
chr20	44958970	44960793
chr20	44965862	44972869
chr20	44977613	44980036
chr20	44990190	44991069
chr20	45363059	45363569
chr20	45415530	45416835
chr20	45791772	45793277
chr20	45812597	45813789
chr20	45842353	45843146
chr20	45857546	45858441
chr20	45881225	45881810
chr20	45890561	45891915
chr20	45933643	45935212
chr20	45935304	45936007
chr20	45970439	45972986
chr20	46088528	46090088
chr20	46107881	46108476
chr20	46108577	46109165
chr20	46117588	46121917
chr20	46349352	46351952
chr20	46359330	46360171
chr20	46363086	46364475
chr20	46400895	46403363
chr20	46550897	46553823
chr20	46688068	46689670
chr20	47258098	47260523
chr20	47261298	47264199
chr20	47273641	47275405
chr20	47349342	47358851
chr20	47359250	47361186
chr20	47409912	47417522
chr20	47433503	47436216
chr20	47437181	47440593
chr20	47452531	47454466
chr20	47467089	47470296
chr20	47472560	47475220
chr20	47485717	47490622
chr20	47490681	47491432
chr20	47492114	47492906
chr20	47492957	47495691
chr20	47496836	47499652
chr20	47500375	47503798
chr20	47507697	47510040
chr20	47574538	47575292
chr20	47575388	47576792
chr20	48001803	48004590
chr20	48339485	48341017
chr20	48715875	48717491
chr20	48717616	48718382
chr20	48720578	48724061
chr20	48737568	48742145
chr20	48751004	48752416
chr20	48759989	48762632
chr20	48773328	48774837
chr20	48780662	48786463
chr20	48786577	48790868
chr20	48818074	48820697
chr20	48822967	48827813
chr20	48828142	48828948
chr20	48831059	48832770
chr20	48846116	48848149
chr20	48860669	48862212
chr20	48872717	48873389
chr20	48920943	48923023
chr20	49045485	49048242
chr20	49165191	49168512
chr20	49179255	49180634
chr20	49187377	49188370
chr20	49219284	49220236
chr20	49267091	49267916
chr20	49275855	49282212
chr20	49630672	49632001
chr20	49668100	49671459
chr20	49674451	49677654
chr20	49678243	49680391
chr20	49698161	49700654
chr20	49704688	49707089
chr20	49712950	49713795
chr20	49786012	49786600
chr20	49812253	49814686
chr20	49865660	49868742
chr20	49893411	49894601
chr20	49914458	49917006
chr20	49935167	49936228
chr20	49936382	49938178
chr20	50109806	50114498
chr20	50116067	50116575
chr20	50146276	50147741
chr20	50152559	50153720
chr20	50153839	50154321
chr20	50285180	50286694
chr20	50337892	50340358
chr20	50509558	50510124
chr20	50510321	50521675
chr20	50527655	50528567
chr20	50528733	50529821
chr20	50540199	50542712
chr20	50569698	50571946
chr20	50790619	50791394
chr20	50795011	50796133
chr20	50798239	50800484
chr20	50804425	50805863
chr20	50809736	50812126
chr20	50816940	50819989
chr20	50820623	50823002
chr20	50836957	50838635
chr20	50843108	50845991
chr20	50915236	50916000
chr20	50929651	50930345
chr20	50930457	50930866
chr20	50930997	50932091
chr20	50957669	50959559
chr20	57350695	57352018
chr20	57389242	57391240
chr20	57391532	57391905
chr20	57392040	57393731
chr20	57396330	57401827
chr20	57432492	57433855
chr20	57480235	57484364
chr20	58309774	58310912
chr20	58389140	58390343
chr20	58402620	58403582
chr20	58980654	58981550
chr20	58981602	58982140
chr20	59003025	59009003
chr20	62142182	62143910
chr20	62182117	62184085
chr20	62301835	62302767
chr20	62303164	62304527
chr20	62339405	62340369
chr20	62385923	62388299
chr20	62407394	62407874
chr20	62649712	62652003
chr20	62652086	62653506
chr20	62793780	62794252
chr20	62794557	62796717
chr20	62804810	62806479
chr20	62924673	62926608
chr20	62936833	62937926
chr20	62938140	62939029
chr20	62952049	62952893
chr20	62952987	62954971
chr20	63009174	63013528
chr20	63215012	63216001
chr20	63272792	63274108
chr20	63537143	63538451
chr20	63552917	63553404
chr20	63625399	63627024
chr20	63627166	63628977
chr20	63635238	63636069
chr20	63641286	63641810
chr20	63657746	63659074
chr20	63698652	63700009
chr20	63706403	63707965
chr20	63708032	63708712
chr20	63721914	63722602
chr20	63726308	63731960
chr20	63736252	63737993
chr20	63740301	63741190
chr20	63851075	63851675
chr20	63853501	63854861
chr20	63863345	63865175
chr20	63865286	63866039
chr20	63895624	63897201
chr20	63955307	63956461
chr20	63956987	63957771
chr20	63968752	63969658
chr20	63977253	63981070
chr20	63981138	63981620
chr20	64009796	64011908
chr20	64012767	64014396
chr20	64034141	64039087
chr20	64041878	64042693
chr20	64076174	64079897
chr20	64255140	64255671
chr20	64255803	64256757
chr20	1118633	1119857
chr3	9362422	9364145
chr3	9395400	9397464
chr3	9397773	9400429
chr3	9731350	9732967
chr3	9749255	9751027
chr3	9791464	9794261
chr3	9808689	9810305
chr3	9890189	9891519
chr3	9932509	9933579
chr3	9933770	9934881
chr3	9951234	9952478
chr3	9985909	9988322
chr3	10025569	10027458
chr3	10115115	10115555
chr3	10115630	10116754
chr3	10141673	10142414
chr3	10191354	10195960
chr3	10196321	10197071
chr3	10198180	10199856
chr3	10247796	10248299
chr3	10248419	10250146
chr3	10320233	10321131
chr3	12559545	12561677
chr3	12647144	12647651
chr3	12647703	12649843
chr3	12661768	12664954
chr3	12840375	12842239
chr3	12884761	12886885
chr3	12994330	12995667
chr3	12998761	13000451
chr3	13002677	13003966
chr3	13007910	13023324
chr3	13045479	13047667
chr3	13068812	13070717
chr3	13071855	13072358
chr3	13331279	13333666
chr3	13413476	13422000
chr3	14402577	14404052
chr3	14423195	14424087
chr3	14425709	14426507
chr3	14429993	14434442
chr3	14686034	14692320
chr3	14718340	14719436
chr3	14946519	14948567
chr3	14958961	14960588
chr3	15049786	15052182
chr3	15054714	15055797
chr3	15064093	15065373
chr3	15098087	15099753
chr3	15271714	15272656
chr3	15290572	15292907
chr3	15310013	15311366
chr3	15344813	15346371
chr3	15356233	15356848
chr3	15360393	15363200
chr3	15383409	15387313
chr3	15426909	15428216
chr3	42581278	42583115
chr3	42590861	42592219
chr3	42599718	42601711
chr3	44029964	44032495
chr3	44041434	44045995
chr3	44046060	44047793
chr3	44047852	44049376
chr3	44057309	44060638
chr3	44439075	44440911
chr3	44509583	44511535
chr3	44760993	44762982
chr3	44861282	44862154
chr3	44975226	44976122
chr3	45388524	45389890
chr3	45567072	45568463
chr3	45593047	45597863
chr3	45611775	45614323
chr3	45664832	45665513
chr3	45688287	45690477
chr3	45860529	45861196
chr3	45861370	45862160
chr3	45864912	45866234
chr3	45868508	45869174
chr3	45914420	45915868
chr3	45994662	45995005
chr3	45995072	45996104
chr3	46091658	46094088
chr3	46094499	46099718
chr3	46108806	46111263
chr3	46111314	46112798
chr3	46186332	46188707
chr3	46321168	46322274
chr3	46537896	46540269
chr3	46924850	46933566
chr3	46947856	46949955
chr3	46952665	46957442
chr3	46975393	46976861
chr3	46978604	46979860
chr3	46986260	46989207
chr3	46989573	46991900
chr3	47009571	47010242
chr3	47140193	47142491
chr3	47162322	47165554
chr3	47174852	47176887
chr3	47226653	47228921
chr3	47282262	47283204
chr3	47283309	47284275
chr3	47284332	47285522
chr3	47379620	47381539
chr3	47421210	47421731
chr3	47512248	47514061
chr3	47732394	47732784
chr3	47777788	47783870
chr3	47788548	47789795
chr3	47802353	47804055
chr3	47824589	47825749
chr3	47976078	47976583
chr3	48086945	48089607
chr3	48186792	48188540
chr3	48188722	48189189
chr3	48222370	48222784
chr3	48241137	48242351
chr3	48242464	48242950
chr3	48299732	48302290
chr3	48440248	48441198
chr3	48446734	48447500
chr3	48465485	48467810
chr3	48471421	48473943
chr3	48478715	48479763
chr3	48557206	48558210
chr3	48608616	48609726
chr3	48685242	48686266
chr3	48716018	48717251
chr3	48812644	48813021
chr3	48897896	48898870
chr3	48898932	48899676
chr3	48917986	48920354
chr3	48989093	48991556
chr3	49006517	49007176
chr3	49007304	49007899
chr3	49019667	49023213
chr3	49028729	49029802
chr3	49092609	49095055
chr3	49103760	49105465
chr3	49119762	49121378
chr3	49277074	49277894
chr3	49297076	49297490
chr3	49304160	49304747
chr3	49310435	49312522
chr3	49313165	49314898
chr3	49339166	49341500
chr3	49341778	49345743
chr3	49357028	49358196
chr3	49358249	49359965
chr3	49409792	49412008
chr3	49412264	49413926
chr3	49414879	49417307
chr3	49428745	49429730
chr3	49469291	49470067
chr3	49470186	49471683
chr3	49673128	49675088
chr3	49689092	49689868
chr3	49722717	49724028
chr3	49724106	49725188
chr3	49786707	49787130
chr3	49805277	49806298
chr3	49806483	49808608
chr3	49812747	49814640
chr3	49929419	49930302
chr3	49939633	49941427
chr3	49947320	49947857
chr3	50088599	50090099
chr3	50227626	50228321
chr3	50236197	50238830
chr3	50241124	50243825
chr3	50245763	50247508
chr3	50298410	50299374
chr3	50299619	50300231
chr3	50320712	50321824
chr3	50335893	50341506
chr3	50349753	50351591
chr3	50358713	50359547
chr3	50569116	50570322
chr3	50590213	50591753
chr3	51383231	51385118
chr3	51385298	51386748
chr3	51391280	51392097
chr3	51498891	51500039
chr3	51500365	51500903
chr3	51671210	51672944
chr3	51685699	51687296
chr3	51942153	51943353
chr3	51973458	51974283
chr3	51982364	51983839
chr3	51994213	51995992
chr3	52052107	52053682
chr3	52055199	52056250
chr3	52056618	52057297
chr3	52120455	52122772
chr3	52153748	52155309
chr3	52197417	52198022
chr3	52198099	52198889
chr3	52225740	52226996
chr3	52239211	52239913
chr3	52243556	52246638
chr3	52252993	52254572
chr3	52277151	52278687
chr3	52286914	52288981
chr3	52310617	52312224
chr3	52312916	52314975
chr3	52409089	52409971
chr3	52410610	52411411
chr3	52454881	52455461
chr3	52455613	52456698
chr3	52536644	52537683
chr3	52669804	52672152
chr3	52680741	52682926
chr3	52684521	52687571
chr3	52695926	52698479
chr3	52704493	52707796
chr3	52709319	52711172
chr3	52770758	52771684
chr3	52779225	52779730
chr3	52982805	52984571
chr3	53044285	53045330
chr3	53045650	53046694
chr3	53129318	53131215
chr3	53160517	53163951
chr3	53166538	53168530
chr3	53168595	53173614
chr3	53179764	53181918
chr3	53189595	53191317
chr3	53191390	53193653
chr3	53195810	53197213
chr3	53253867	53255946
chr3	53269682	53270832
chr3	53346430	53347682
chr3	53747974	53750856
chr3	56680752	56683307
chr3	56724637	56726054
chr3	56758159	56759214
chr3	56782235	56785145
chr3	56915825	56919347
chr3	57226946	57227630
chr3	57227752	57229685
chr3	57234652	57235886
chr3	57555257	57558125
chr3	57596246	57597411
chr3	57597718	57599637
chr3	57691677	57693262
chr3	57755459	57757488
chr3	57982944	57984901
chr3	57998581	57999396
chr3	58034444	58035169
chr3	58035262	58036085
chr3	58111158	58112758
chr3	58213946	58215988
chr3	58306156	58307717
chr3	58348977	58351563
chr3	122497818	122498475
chr3	122514033	122514966
chr3	122563161	122565446
chr3	122575194	122579660
chr3	122609411	122610107
chr3	122610363	122610962
chr3	122646032	122647777
chr3	122678367	122683011
chr3	123081668	123083226
chr3	124592495	124593810
chr3	124619667	124621277
chr3	124650374	124652229
chr3	124729971	124731176
chr3	125051151	125055719
chr3	125104620	125105689
chr3	125105851	125111626
chr3	125118606	125122873
chr3	125136143	125138145
chr3	125140041	125143363
chr3	125191786	125193137
chr3	125200473	125201855
chr3	125350482	125351603
chr3	125373862	125374980
chr3	125375069	125376138
chr3	125511340	125513592
chr3	125518993	125520186
chr3	125520277	125520703
chr3	125593822	125596681
chr3	126911008	126911558
chr3	126911641	126912830
chr3	127588710	127592218
chr3	127597104	127599843
chr3	127671846	127672830
chr3	127731502	127733180
chr3	127734141	127737593
chr3	127749452	127757271
chr3	127761060	127766680
chr3	127774234	127777037
chr3	127779232	127780973
chr3	127807943	127809369
chr3	127822020	127823188
chr3	127834137	127837584
chr3	127889899	127890632
chr3	128051249	128052213
chr3	128052390	128053436
chr3	128113799	128115190
chr3	128153085	128153373
chr3	128153487	128153949
chr3	128649304	128651537
chr3	128674285	128675704
chr3	128680199	128681776
chr3	128725473	128727639
chr3	128788443	128790194
chr3	128878365	128879460
chr3	128879562	128880485
chr3	129119548	129120639
chr3	129120714	129121619
chr3	129160153	129160889
chr3	129160974	129162440
chr3	129181716	129185059
chr3	129248885	129250777
chr3	129278410	129279720
chr3	129398519	129400162
chr3	129423974	129424357
chr3	129438473	129440067
chr3	129440297	129441440
chr3	129626898	129627504
chr3	129892226	129893561
chr3	129893902	129894441
chr3	133488888	133492268
chr3	133505664	133507428
chr3	133571673	133573387
chr3	133573582	133576934
chr3	183883569	183884900
chr3	184006206	184006950
chr3	184134381	184136591
chr3	184174849	184175593
chr3	184186176	184187202
chr3	184248321	184250385
chr3	184299331	184300076
chr3	184314705	184315961
chr3	184361805	184362710
chr3	184362775	184364057
chr3	184710819	184712015
chr3	185498165	185499025
chr3	185536818	185538437
chr3	185546449	185548503
chr3	185551468	185553138
chr3	194583362	194584807
chr3	194654637	194655446
chr3	194671702	194673078
chr3	195100639	195101449
chr3	195127715	195131976
chr3	195138925	195140188
chr3	195144118	195145224
chr3	195146795	195151391
chr3	195154096	195155550
chr3	195161912	195162739
chr3	195252419	195253600
chr3	195258832	195260108
chr3	195392632	195395028
chr3	195441091	195443030
chr3	195539967	195543340
chr3	195894556	195896855
chr3	195900043	195901683
chr3	195905331	195909159
chr3	196080135	196082846
chr3	196096135	196098185
chr3	196111736	196112338
chr3	196114505	196118749
chr3	196178645	196184568
chr3	196185989	196188259
chr3	196191836	196193324
chr3	196273955	196275504
chr3	196279106	196279847
chr3	196281000	196282116
chr3	196286873	196288529
chr3	196292053	196292968
chr3	196317393	196319008
chr3	196412432	196413823
chr3	196431011	196432479
chr3	196432535	196433420
chr3	196439332	196442751
chr3	196461968	196463195
chr3	196463390	196464428
chr3	196499935	196500786
chr3	196500846	196504459
chr3	196527016	196529460
chr3	196568014	196568943
chr3	196569125	196569830
chr3	196630727	196634651
chr3	196638527	196644302
chr3	196711141	196713273
chr3	196739844	196742024
chr3	196867865	196869086
chr3	196931409	196932679
chr3	196939897	196942576
chr3	197003523	197004054
chr3	197028377	197030161
chr3	197050720	197052305
chr3	197296731	197299045
chr3	197393106	197396133
chr3	197501542	197502023
chr3	197554029	197554777
chr3	197554977	197556349
chr3	197561647	197563053
chr3	197708420	197715142
chr3	197723184	197725710
chr3	197732581	197737016
chr3	197737169	197737734
chr3	197748874	197749807
chr3	197749887	197752569
chr3	197782035	197785439
chr3	197789717	197792495
chr3	197798036	197799934
chr3	197800245	197800667
chr3	197833514	197835070
chr3	197949587	197951580
chr22	17628101	17629539
chr22	17637702	17640128
chr22	17705611	17707443
chr22	17772776	17773985
chr22	17776629	17782414
chr22	17794367	17802766
chr22	17945573	17947369
chr22	18000966	18001934
chr22	18076312	18077859
chr22	18077956	18080056
chr22	18087791	18089873
chr22	18090966	18092529
chr22	18095851	18096444
chr22	18103265	18106768
chr22	18106912	18108328
chr22	18109701	18110533
chr22	18110656	18111819
chr22	19085258	19086151
chr22	19120885	19122404
chr22	19143863	19144713
chr22	19171637	19172480
chr22	19361129	19361969
chr22	19419110	19419870
chr22	19429585	19431532
chr22	19431743	19433676
chr22	19446828	19448999
chr22	19477701	19480741
chr22	19853584	19854856
chr22	19854971	19856508
chr22	19940910	19943569
chr22	20020561	20020933
chr22	20021100	20022487
chr22	20079555	20080093
chr22	20116178	20118864
chr22	20205938	20207238
chr22	20494649	20495724
chr22	20507515	20509944
chr22	20522562	20524493
chr22	20623685	20626100
chr22	20748082	20751912
chr22	20857761	20858846
chr22	20859044	20859873
chr22	20916362	20917282
chr22	20917414	20918598
chr22	20981369	20982981
chr22	21000541	21003369
chr22	21567494	21569187
chr22	21628349	21630272
chr22	21641412	21642142
chr22	21642216	21643751
chr22	21651193	21652032
chr22	21652120	21652875
chr22	21665546	21666691
chr22	21766341	21767870
chr22	21816550	21817664
chr22	21865923	21868532
chr22	22022060	22027412
chr22	22029207	22031536
chr22	22098132	22099209
chr22	22110489	22112506
chr22	22156505	22157702
chr22	22167053	22167837
chr22	22167944	22168965
chr22	22604529	22605156
chr22	22720205	22721206
chr22	22855160	22857053
chr22	22899744	22900088
chr22	22901333	22904025
chr22	22927737	22935751
chr22	22935863	22936748
chr22	22937867	22944065
chr22	23136008	23139627
chr22	23141509	23141911
chr22	23219357	23221645
chr22	23695905	23697214
chr22	23716516	23717406
chr22	23751158	23752507
chr22	23766839	23768447
chr22	23786432	23788043
chr22	23799023	23799883
chr22	23799976	23801998
chr22	23802659	23804083
chr22	23804268	23807797
chr22	23825533	23826328
chr22	23856648	23857660
chr22	23857748	23858537
chr22	23893316	23896546
chr22	23913075	23915579
chr22	24156150	24158548
[truncated: 7,445 more rows]
