# Supplementary material for: Ultra-long-range interactions between active regulatory elements
Source: Genome Res. 2023 Aug;33(8):1269–83. doi: 10.1101/gr.277567.122 (PMC10547262; doi:10.1101/gr.277567.122)
Supplement: Supplement 11 [file Supplemental_Code.zip › Supplemental_Code/Peaks/hg38/GM12878_H3K27ac_A2_hg38.bed]

chr6	4017662	4019330
chr6	4020821	4022307
chr6	4777167	4779555
chr6	4781017	4782895
chr6	4800375	4802721
chr6	4802886	4803694
chr6	4879892	4881169
chr6	4884400	4885666
chr6	4901165	4902659
chr6	4905745	4908428
chr6	5095475	5096032
chr6	5173280	5176044
chr6	5260648	5262405
chr6	5301895	5303471
chr6	5337280	5340811
chr6	5505818	5508277
chr6	5564206	5565137
chr6	5565210	5568712
chr6	5723483	5724914
chr6	6330430	6334010
chr6	6390531	6391538
chr6	6391664	6394013
chr6	6545562	6547193
chr6	6584206	6593630
chr6	6609193	6610584
chr6	6642138	6643447
chr6	6643556	6645143
chr6	6651164	6651978
chr6	6658821	6659583
chr6	6683632	6686200
chr6	6798196	6801112
chr6	6856205	6857255
chr6	7086969	7088052
chr6	7106581	7111234
chr6	7134621	7139496
chr6	7140165	7141830
chr6	7144301	7147743
chr6	7153341	7157719
chr6	7188269	7189349
chr6	7201575	7203288
chr6	7235287	7237521
chr6	7277136	7279168
chr6	7311956	7313921
chr6	7388718	7391242
chr6	7910865	7911346
chr6	7916779	7918034
chr6	7962569	7963163
chr6	8063491	8066243
chr6	10527918	10530246
chr6	10530430	10533557
chr6	10535123	10537379
chr6	10693554	10695603
chr6	10719782	10721205
chr6	10747203	10747660
chr6	10747718	10748838
chr6	10838600	10839606
chr6	11092792	11096097
chr6	11232840	11233449
chr6	11275684	11279528
chr6	11346056	11347553
chr6	11365889	11368259
chr6	11373240	11375840
chr6	11379650	11383349
chr6	11386113	11387266
chr6	11428309	11429634
chr6	11444311	11445582
chr6	11458163	11462456
chr6	11466597	11469086
chr6	11491904	11497091
chr6	11513054	11517123
chr6	11537736	11538748
chr6	11709801	11715476
chr6	11722404	11725123
chr6	11729337	11733406
chr6	11785653	11787001
chr6	11824488	11826201
chr6	11827152	11829690
chr6	11832143	11836481
chr6	11850556	11853354
chr6	11875515	11878678
chr6	11975727	11976188
chr6	12007960	12011265
chr6	12012654	12014815
chr6	12046812	12050375
chr6	12050517	12054436
chr6	12060979	12061870
chr6	12063262	12066718
chr6	12112391	12118054
chr6	12118327	12120454
chr6	12233628	12234246
chr6	12362262	12364398
chr6	12607630	12609794
chr6	13272037	13273905
chr6	13273998	13276019
chr6	13302510	13305655
chr6	13327776	13329424
chr6	13354368	13358081
chr6	13374862	13378159
chr6	13383115	13384818
chr6	13394885	13397804
chr6	13424586	13430350
chr6	13430440	13435105
chr6	13453485	13456267
chr6	13478471	13480079
chr6	13486309	13487624
chr6	13573713	13575393
chr6	13614233	13616215
chr6	13710400	13711231
chr6	13711310	13711788
chr6	13711923	13712865
chr6	13813549	13814575
chr6	13814632	13815437
chr6	14073806	14076061
chr6	14090922	14091495
chr6	14091707	14096054
chr6	14107690	14110882
chr6	14121228	14123012
chr6	14210608	14211129
chr6	14728914	14730179
chr6	14734146	14734853
chr6	14734965	14735641
chr6	14875928	14878339
chr6	14910005	14912067
chr6	15022806	15024154
chr6	15245270	15246890
chr6	15246986	15248238
chr6	15248856	15250828
chr6	15252091	15256794
chr6	15286969	15289107
chr6	15298621	15301262
chr6	15304722	15306828
chr6	15307745	15309480
chr6	15311717	15314255
chr6	15316121	15320402
chr6	15322062	15323747
chr6	15324540	15328140
chr6	15328659	15332229
chr6	15340219	15341626
chr6	15352340	15352920
chr6	15358134	15360118
chr6	15362528	15365518
chr6	15420535	15422951
chr6	15433534	15435812
chr6	15621109	15622110
chr6	15661925	15662754
chr6	15897125	15898231
chr6	15900297	15903474
chr6	15904601	15906918
chr6	16304701	16305430
chr6	16305651	16306563
chr6	16412836	16415798
chr6	16418828	16419371
chr6	16419436	16423827
chr6	16436416	16440274
chr6	16470019	16477735
chr6	16480601	16485779
chr6	16492452	16495688
chr6	16504043	16505692
chr6	16591053	16592835
chr6	16635447	16636620
chr6	16761628	16763091
chr6	16839868	16841492
chr6	16851371	16851982
chr6	17600321	17601333
chr6	17621246	17622392
chr6	17704271	17706968
chr6	18153762	18155070
chr6	18155398	18156731
chr6	18214894	18216412
chr6	18259718	18264572
chr6	18264673	18265531
chr6	20200830	20204182
chr6	20211004	20213572
chr6	20319218	20320593
chr6	20401861	20403574
chr6	20403756	20405094
chr6	20408037	20410688
chr6	20426432	20428791
chr6	20533910	20535259
chr6	20688266	20689893
chr6	20876957	20878494
chr6	20919245	20920448
chr6	21003546	21004780
chr6	21022107	21023517
chr6	21190540	21191979
chr6	21198097	21198941
chr6	21210817	21214825
chr6	21264207	21264993
chr6	21437717	21439570
chr6	21587378	21589482
chr6	21593937	21595038
chr6	21595163	21597500
chr6	22024808	22027208
chr6	22062830	22064050
chr6	22356879	22357787
chr6	22372475	22373080
chr6	22373245	22374323
chr6	24517272	24518520
chr6	24665716	24667829
chr6	24718243	24722432
chr6	24742446	24744135
chr6	24774342	24781118
chr6	24931213	24935190
chr6	24935319	24938014
chr6	24948672	24949189
chr6	24949304	24949749
chr6	25034390	25036427
chr6	25040809	25043219
chr6	25136499	25139678
chr6	25366844	25367926
chr6	25403954	25405015
chr6	25961595	25963383
chr6	25963435	25964196
chr6	25991673	25993670
chr6	27019585	27020951
chr6	27126671	27132846
chr6	27133019	27134714
chr6	27134768	27140579
chr6	27140878	27144279
chr6	27144562	27146601
chr6	27147055	27148493
chr6	27177316	27178206
chr6	27187991	27188996
chr6	27471549	27473938
chr6	27478214	27479683
chr6	27518919	27519511
chr6	44703867	44704870
chr6	44734939	44735874
chr6	45377046	45378663
chr6	45710194	45710571
chr6	47477763	47480058
chr6	52283896	52286597
chr6	52295773	52298502
chr6	52303481	52304101
chr6	52304699	52307386
chr6	52361606	52363378
chr6	52388423	52392165
chr6	52393625	52394429
chr6	52419678	52420162
chr6	52490498	52493327
chr6	52493440	52494874
chr6	52496312	52499748
chr6	52535511	52538401
chr6	52577178	52577932
chr6	52994957	52995640
chr6	53064850	53066329
chr6	53334623	53336774
chr6	53347788	53349596
chr6	53358640	53360136
chr6	56593021	56593833
chr6	56659617	56661389
chr6	56760445	56761769
chr6	56763739	56764829
chr6	56767214	56769834
chr6	56790327	56791504
chr6	56840452	56842045
chr6	56842159	56843704
chr6	56850899	56851890
chr6	56851965	56852645
chr6	56889259	56890669
chr6	56890753	56892291
chr6	56952829	56956117
chr6	57089238	57090013
chr6	57171794	57175046
chr6	57316787	57318224
chr6	63420167	63420788
chr6	63504437	63505548
chr6	63571639	63574833
chr6	63635751	63637504
chr6	63685357	63686090
chr6	69794916	69796984
chr6	69814745	69817453
chr6	69865088	69868915
chr6	69879972	69883471
chr6	69887358	69887905
chr6	69894024	69895752
chr6	70413587	70415566
chr6	70566587	70567650
chr6	70667273	70667780
chr6	70667845	70668642
chr6	72619566	72624308
chr6	72624448	72626281
chr6	72626369	72627083
chr6	72648802	72649715
chr6	72682452	72683969
chr6	72684068	72684703
chr6	72688153	72690816
chr6	72738710	72740350
chr6	73262572	73263996
chr6	73450266	73452640
chr6	73461623	73462561
chr6	73470609	73472862
chr6	73515323	73515851
chr6	73519151	73521239
chr6	73521328	73524537
chr6	73560178	73560954
chr6	73561131	73561641
chr6	73579398	73581268
chr6	73584990	73586751
chr6	73652887	73655198
chr6	75243003	75244575
chr6	75280529	75286144
chr6	75600943	75604059
chr6	79077769	79079722
chr6	82246632	82248828
chr6	83067757	83068765
chr6	83086335	83087834
chr6	83192740	83193786
chr6	83429918	83431782
chr6	85448730	85451144
chr6	85460513	85462234
chr6	85593015	85595329
chr6	85641489	85643369
chr6	85643625	85644949
chr6	85669117	85669948
chr6	85676398	85678763
chr6	85678927	85680857
chr6	87151415	87156976
chr6	87181288	87182313
chr6	87322638	87323185
chr6	87472564	87473941
chr6	87588833	87591450
chr6	87682517	87683080
chr6	87691044	87692722
chr6	87698462	87702306
chr6	87702409	87703634
chr6	87703903	87706401
chr6	87722523	87726812
chr6	87730388	87733426
chr6	87754641	87755086
chr6	87757102	87757901
chr6	87795929	87797366
chr6	87805747	87806875
chr6	87832125	87832870
chr6	87903723	87906759
chr6	87908017	87908477
chr6	87921187	87927304
chr6	88493065	88495540
chr6	88499507	88500944
chr6	88640595	88643316
chr6	88649606	88651632
chr6	88662390	88664022
chr6	88760039	88761933
chr6	88762010	88762682
chr6	88963024	88963659
chr6	88963818	88964361
chr6	89079241	89080617
chr6	89080708	89081545
chr6	89081752	89083376
chr6	89145576	89147121
chr6	89297286	89299660
chr6	89348706	89354705
chr6	89354846	89358859
chr6	89359073	89361938
chr6	89637648	89639112
chr6	89818768	89820743
chr6	89828708	89829587
chr6	89829772	89831115
chr6	89834435	89835767
chr6	90284888	90285509
chr6	90586340	90587729
chr6	99393710	99394301
chr6	99424365	99427177
chr6	99484046	99486152
chr6	99514414	99515911
chr6	105402582	105403016
chr6	105457461	105460459
chr6	105599305	105600173
chr6	105600480	105602274
chr6	106084602	106085501
chr6	106097075	106100976
chr6	106114730	106115608
chr6	106140752	106143331
chr6	106162837	106168687
chr6	106181115	106182630
chr6	106182707	106183660
chr6	106185992	106186843
chr6	106324724	106325735
chr6	106511852	106514926
chr6	106518461	106524159
chr6	106628279	106630903
chr6	106636477	106638993
chr6	106648424	106649231
chr6	106701734	106703694
chr6	106844634	106847903
chr6	107028306	107029032
chr6	107458675	107459611
chr6	107459721	107460304
chr6	107657056	107657899
chr6	107657994	107659458
chr6	107956652	107958249
chr6	108259851	108262168
chr6	108294332	108296089
chr6	108347330	108349979
chr6	108564486	108565285
chr6	108565381	108566367
chr6	108588573	108589613
chr6	108590822	108592736
chr6	108596376	108599813
chr6	108618256	108620114
chr6	109094564	109096069
chr6	109373168	109373912
chr6	109381011	109384011
chr6	109440786	109441803
chr6	109453795	109455728
chr6	109455892	109461074
chr6	109471420	109473333
chr6	109477461	109478982
chr6	109482697	109483194
chr6	109690747	109691218
chr6	110180131	110182461
chr6	110205352	110206618
chr6	110810849	110812160
chr6	110812883	110817404
chr6	110866113	110867493
chr6	110873936	110877556
chr6	110957964	110959747
chr6	110981197	110982850
chr6	111259312	111260035
chr6	111406435	111407647
chr6	111427164	111428415
chr6	111481055	111485870
chr6	111604335	111606573
chr6	111737796	111742925
chr6	111749984	111752027
chr6	111753132	111754326
chr6	111760911	111768472
chr6	111793382	111796592
chr6	111803680	111806861
chr6	111837074	111838979
chr6	111870602	111872457
chr6	111872582	111873397
chr6	111989172	111990786
chr6	111992319	111994222
chr6	113625233	113636760
chr6	113642360	113646416
chr6	113646650	113651797
chr6	113653290	113654119
chr6	113755251	113757298
chr6	113762567	113764034
chr6	113805360	113806172
chr6	113855342	113859912
chr6	116003963	116004577
chr6	116008592	116009862
chr6	116016487	116018523
chr6	116086142	116091300
chr6	116099806	116103611
chr6	116253057	116254773
chr6	116278696	116280752
chr6	116369459	116372101
chr6	116385477	116394390
chr6	116405227	116409416
chr6	116409522	116410520
chr6	116570699	116571225
chr6	116571341	116572556
chr6	116667494	116668873
chr6	118650391	118651582
chr6	118708240	118710062
chr6	118891211	118893904
chr6	118894025	118897678
chr6	118934548	118935163
chr6	119312616	119316147
chr6	119346868	119351097
chr6	125780370	125782047
chr6	125789197	125791758
chr6	125797285	125800031
chr6	125802740	125803582
chr6	125814398	125817271
chr6	125918377	125920964
chr6	125956739	125958048
chr6	129605847	129606710
chr6	129606920	129609184
chr6	129645079	129648122
chr6	129651377	129652551
chr6	129661366	129663950
chr6	129670701	129674869
chr6	129683308	129687849
chr6	129707449	129710559
chr6	129747826	129751194
chr6	130258882	130261225
chr6	130261336	130262565
chr6	131063467	131063899
chr6	134246806	134247585
chr6	134287811	134289291
chr6	134372879	134374273
chr6	134869811	134871709
chr6	135002073	135003962
chr6	135007595	135009230
chr6	135029814	135031160
chr6	135053962	135055647
chr6	135085652	135086944
chr6	135162110	135164199
chr6	135179493	135180428
chr6	135180606	135184758
chr6	135322180	135323518
chr6	135329655	135331921
chr6	135496950	135498375
chr6	136249476	136250268
chr6	136288272	136289894
chr6	136289965	136291292
chr6	136593066	136595256
chr6	136715846	136721729
chr6	136749606	136753467
chr6	136760020	136769376
chr6	136770967	136775895
chr6	136783401	136786185
chr6	136786698	136794278
chr6	136821868	136823486
chr6	137093313	137098301
chr6	137098962	137101241
chr6	137101303	137103167
chr6	137103302	137108499
chr6	137120090	137124198
chr6	137164845	137168298
chr6	137170354	137174175
chr6	137213318	137220695
chr6	137223363	137225671
chr6	137227174	137228708
chr6	137233379	137234642
chr6	137284205	137285512
chr6	137630640	137632741
chr6	137666215	137666912
chr6	137767373	137769977
chr6	137789848	137792889
chr6	137811563	137812309
chr6	137815635	137816699
chr6	137827532	137830145
chr6	137865930	137866993
chr6	137867219	137873395
chr6	137873612	137875517
chr6	137903216	137912865
chr6	137919068	137921191
chr6	137925835	137929215
chr6	137938935	137941528
chr6	138592257	138594232
chr6	138772679	138774355
chr6	138881711	138883887
chr6	138893439	138894032
chr6	138986553	138988303
chr6	139027449	139030524
chr6	139289886	139293069
chr6	139324681	139325179
chr6	139373491	139375393
chr6	142784549	142784998
chr6	142797673	142798733
chr6	142818787	142823376
chr6	142838438	142840209
chr6	142841204	142859341
chr6	142883251	142888022
chr6	142906407	142908170
chr6	142912092	142915100
chr6	142926231	142929297
chr6	142932479	142935401
chr6	142935462	142936651
chr6	142943038	142948532
chr6	143510833	143511967
chr6	143566446	143568028
chr6	143842823	143844121
chr6	143901575	143902272
chr6	144054896	144056250
chr6	144063807	144067389
chr6	144075032	144076249
chr6	144094427	144095652
chr6	144140431	144141013
chr6	144150467	144154412
chr6	144162460	144163412
chr6	144215412	144216857
chr6	144343202	144345643
chr6	144348829	144352308
chr6	148677104	148679108
chr6	148759917	148761995
chr6	149030570	149034960
chr6	149053652	149056088
chr6	149065069	149067548
chr6	149111940	149113460
chr6	149139647	149141992
chr6	149210443	149211529
chr6	149234683	149236097
chr6	149271102	149272463
chr6	149316435	149317514
chr6	149317656	149320779
chr6	149320830	149321205
chr6	149335545	149337223
chr6	149337298	149337652
chr6	149465869	149466817
chr6	149466925	149470065
chr6	149480126	149485996
chr6	149495174	149496544
chr6	149544938	149546932
chr6	149566318	149568655
chr6	149628822	149630240
chr6	149647569	149648745
chr6	149715669	149718858
chr6	149745841	149746500
chr6	149749442	149750427
chr6	150632426	150634122
chr6	150634199	150638761
chr6	150813290	150815236
chr6	150865106	150865677
chr6	150865749	150867204
chr6	150887581	150888930
chr6	151379724	151381270
chr6	151388617	151390228
chr6	151390745	151391654
chr6	151452411	151453667
chr6	154244427	154246842
chr6	154247750	154250060
chr6	154250308	154251078
chr6	154256659	154259323
chr6	154605589	154606496
chr6	154606640	154607292
chr6	154732690	154734710
chr6	154773121	154773936
chr6	155170583	155172492
chr6	155180746	155185062
chr6	155313304	155314516
chr6	155314644	155315882
chr6	155340455	155341337
chr6	155348845	155351442
chr6	155351572	155354016
chr6	155378609	155379599
chr6	155417448	155419598
chr6	156634356	156638501
chr6	156685908	156687416
chr6	156687522	156692641
chr6	156694012	156700382
chr6	156718705	156721936
chr6	156775874	156777702
chr6	156777859	156782935
chr6	156794372	156796366
chr6	156850644	156853340
chr6	156916034	156917385
chr6	156973870	156976497
chr6	157020496	157022156
chr6	157075364	157076115
chr6	157560774	157562794
chr6	157763224	157764417
chr6	158168243	158169119
chr6	158231459	158232021
chr6	158241992	158243255
chr6	158243561	158244804
chr6	158289701	158290877
chr6	158356697	158358558
chr6	158473988	158477536
chr6	158643771	158645214
chr6	158648862	158650234
chr6	158715715	158717300
chr6	158717408	158718463
chr6	158803763	158804749
chr6	158807652	158808899
chr6	158818903	158819353
chr6	158826725	158827330
chr6	158868839	158869788
chr6	158869944	158871038
chr6	158909697	158912885
chr6	158999850	159000539
chr6	159038013	159040534
chr6	159107007	159107817
chr6	159691096	159691459
chr6	159692004	159694173
chr6	159725866	159727402
chr6	159727491	159729277
chr6	159760938	159761889
chr6	159761952	159763577
chr6	159788256	159789679
chr6	159789852	159791756
chr6	159929254	159931306
chr6	159968359	159968933
chr6	159969196	159969956
chr6	159970049	159970746
chr6	159974243	159974828
chr6	159976392	159979930
chr6	159980916	159983928
chr6	160991159	160992800
chr6	161028623	161031593
chr6	161037681	161038482
chr6	161057109	161058122
chr6	163405794	163406645
chr6	163412750	163414530
chr6	163415106	163417030
chr6	163459180	163461423
chr6	166276837	166278966
chr6	166286356	166287689
chr6	166332649	166337990
chr6	166340176	166343776
chr6	166380963	166381956
chr6	166383178	166384350
chr6	166498641	166500613
chr6	166541229	166541629
chr6	166586917	166590113
chr6	166829598	166831869
chr6	166949197	166951193
chr6	166951251	166953278
chr6	166954287	166954822
chr6	166954905	166956596
chr6	166956648	166958451
chr6	166958720	166960076
chr6	166998224	166999069
chr6	167046318	167048552
chr6	167079157	167080780
chr6	167089403	167096608
chr6	167111630	167114929
chr6	167120494	167124110
chr6	167150717	167153029
chr6	167153150	167153725
chr6	167831730	167833590
chr6	169701273	169702030
chr6	169702144	169703525
chr6	169750873	169752784
chr6	170306720	170307781
chr6	170552114	170554031
chr6	170554345	170555229
chr18	2570621	2572723
chr18	2635860	2639453
chr18	2639704	2643096
chr18	2654457	2658770
chr18	2905888	2906809
chr18	2956106	2964047
chr18	2970359	2973409
chr18	2978056	2979464
chr18	2979606	2983589
chr18	2997985	2999323
chr18	3012053	3013210
chr18	3060409	3061352
chr18	3174281	3176105
chr18	3176877	3180700
chr18	3245241	3249733
chr18	3260786	3263929
chr18	3448292	3449391
chr18	3585792	3586955
chr18	3587086	3587620
chr18	3593303	3597261
chr18	3604134	3605413
chr18	4639929	4640607
chr18	9060953	9063491
chr18	9065308	9070708
chr18	9094387	9096396
chr18	9353118	9355630
chr18	9474603	9475275
chr18	9475367	9477448
chr18	10851217	10853405
chr18	10875053	10880793
chr18	10925757	10930986
chr18	10948260	10956288
chr18	11002346	11006552
chr18	11026592	11028250
chr18	11028344	11029011
chr18	11077503	11079037
chr18	11095823	11097928
chr18	21598800	21601466
chr18	21611940	21613577
chr18	21628647	21630432
chr18	21682472	21683348
chr18	21703400	21704779
chr18	21740689	21742552
chr18	22932855	22934477
chr18	23357951	23359046
chr18	23942776	23943640
chr18	23985817	23986758
chr18	23987240	23988000
chr18	23992176	23994873
chr18	24009160	24011697
chr18	24013746	24016857
chr18	24019859	24021457
chr18	26089194	26091713
chr18	26190120	26192076
chr18	26215144	26216191
chr18	26355249	26356664
chr18	26457928	26461757
chr18	26469321	26470602
chr18	31498258	31498914
chr18	31500010	31501043
chr18	31633462	31635620
chr18	31645799	31651077
chr18	31652072	31654405
chr18	31657241	31660141
chr18	31684757	31686985
chr18	31941736	31943207
chr18	32091426	32092454
chr18	32092662	32094109
chr18	35029885	35030778
chr18	35045766	35047108
chr18	35048908	35051441
chr18	35240180	35241964
chr18	35289256	35291014
chr18	35343767	35344913
chr18	35496923	35498033
chr18	35580882	35581403
chr18	35971939	35972470
chr18	35972690	35973423
chr18	36066814	36067493
chr18	36128851	36130656
chr18	36149544	36150822
chr18	36327939	36328507
chr18	36366004	36368463
chr18	36634529	36638375
chr18	36828117	36828977
chr18	36829180	36829785
chr18	41946744	41947843
chr18	41955197	41956093
chr18	41991591	41993000
chr18	42010554	42011204
chr18	42011377	42011967
chr18	42024394	42026121
chr18	42026324	42027113
chr18	44680203	44680720
chr18	44680948	44681495
chr18	44758550	44761044
chr18	45102774	45106291
chr18	45827216	45827772
chr18	45873602	45875110
chr18	46096541	46098297
chr18	46098387	46098994
chr18	46104206	46105228
chr18	46249491	46251549
chr18	46917164	46918230
chr18	47901426	47902611
chr18	47928426	47929038
chr18	47929480	47930577
chr18	47930710	47932065
chr18	50878200	50880850
chr18	50967525	50968981
chr18	51029544	51030622
chr18	51053510	51054493
chr18	51153150	51154654
chr18	51188008	51189795
chr18	51194195	51197544
chr18	51197892	51198562
chr18	51725112	51729017
chr18	51766691	51768106
chr18	54147659	54150195
chr18	54208537	54210941
chr18	54216782	54219913
chr18	54219974	54221331
chr18	54221636	54224236
chr18	54224301	54225275
chr18	54260888	54265980
chr18	54268494	54270963
chr18	54283811	54285107
chr18	54285342	54286276
chr18	54357178	54359269
chr18	55251886	55253110
chr18	55266115	55270205
chr18	55316278	55324002
chr18	56637170	56638667
chr18	56638830	56639652
chr18	56651284	56652078
chr18	57004012	57005171
chr18	57620976	57622338
chr18	57629834	57630993
chr18	57832923	57834413
chr18	58112797	58114064
chr18	58761025	58761761
chr18	58761842	58762451
chr18	58807039	58807478
chr18	58963204	58964916
chr18	58965084	58967414
chr18	58970376	58972256
chr18	59139405	59144727
chr18	59357994	59359339
chr18	59846749	59848397
chr18	59862406	59863053
chr18	59875303	59877259
chr18	59885280	59886707
chr18	59898624	59910066
chr18	59917000	59919379
chr18	59923003	59924544
chr18	59925894	59928762
chr18	62187260	62188212
chr18	62505463	62507022
chr18	62522420	62522873
chr18	62523699	62527562
chr18	62650947	62652612
chr18	62838688	62839232
chr18	62869074	62870434
chr18	63039850	63042368
chr18	63077751	63078541
chr18	63097857	63099457
chr18	63104966	63108136
chr18	63137507	63143685
chr18	63149897	63154351
chr18	63154449	63164222
chr18	63179788	63183658
chr18	63192029	63193900
chr18	63198037	63198943
chr18	63216337	63217869
chr18	63234521	63234896
chr18	63283544	63284585
chr18	63284683	63286328
chr18	63292565	63294250
chr18	63309954	63320043
chr18	63320189	63321928
chr18	63366022	63368309
chr18	63421120	63422510
chr18	63422630	63423414
chr18	63907065	63907823
chr18	63947805	63949170
chr18	63949224	63951851
chr18	63969567	63971142
chr18	69896719	69898894
chr18	69934999	69938291
chr18	69940143	69940940
chr18	69942266	69950233
chr18	69958582	69960075
chr18	69978898	69979961
chr18	69980890	69982675
chr18	70036165	70037974
chr18	70191544	70195998
chr18	70205054	70206534
chr18	74147845	74148349
chr18	74148471	74149317
chr18	74496248	74497558
chr18	74497898	74500980
chr18	74596482	74599266
chr18	74805907	74807860
chr18	74869495	74871163
chr18	74994068	74995860
chr18	75015694	75016261
chr18	75207070	75211509
chr18	75247006	75248540
chr18	76450530	76451950
chr18	76476062	76478399
chr18	76820804	76822339
chr18	76822849	76824350
chr18	76965213	76965790
chr18	76981203	76982302
chr18	77053457	77057596
chr18	77060927	77064149
chr18	77064220	77066404
chr18	77066473	77069982
chr18	77099092	77104652
chr18	77105213	77106819
chr18	77106879	77109335
chr18	77123116	77130089
chr18	77130158	77132727
chr13	19781471	19783332
chr13	19957337	19958477
chr13	19958658	19960226
chr13	20018379	20019081
chr13	20772630	20774266
chr13	20901463	20903479
chr13	21139610	21140445
chr13	21140568	21141544
chr13	21175641	21177602
chr13	21457735	21459367
chr13	21594668	21595918
chr13	21603277	21604289
chr13	23559787	23564357
chr13	23569640	23573832
chr13	23578535	23579260
chr13	23579531	23581120
chr13	23844733	23845953
chr13	23846004	23849490
chr13	23888238	23889321
chr13	23966390	23967393
chr13	28047124	28050032
chr13	28640608	28641667
chr13	28656430	28660466
chr13	28718251	28719038
chr13	29816743	29818125
chr13	29818217	29819696
chr13	30145553	30147296
chr13	30194136	30195075
chr13	30306598	30308162
chr13	30615397	30617654
chr13	30617854	30619456
chr13	30734716	30736168
chr13	32314798	32317434
chr13	32407705	32409031
chr13	32425767	32429635
chr13	32471599	32472273
chr13	32530923	32531750
chr13	32537392	32539469
chr13	32586444	32586819
chr13	32587037	32588240
chr13	32736402	32738394
chr13	32838644	32839858
chr13	33108451	33111781
chr13	33144477	33152100
chr13	33182235	33184417
chr13	33186923	33190459
chr13	33193297	33196361
chr13	33201125	33206502
chr13	33536536	33538633
chr13	33541526	33545140
chr13	33678620	33680444
chr13	33722923	33724434
chr13	33726967	33731008
chr13	33742851	33746555
chr13	33817507	33819420
chr13	33828165	33829100
chr13	36998284	37002132
chr13	39035787	39039645
chr13	40025810	40026280
chr13	40058628	40060422
chr13	40206270	40208062
chr13	40589557	40590293
chr13	40651789	40654231
chr13	40661559	40665804
chr13	40755147	40757268
chr13	40770286	40771995
chr13	41132933	41133556
chr13	41193978	41194843
chr13	41463543	41466770
chr13	41500940	41502816
chr13	41915907	41918200
chr13	42039935	42040419
chr13	42040890	42042199
chr13	42047759	42049090
chr13	42085132	42085620
chr13	42495470	42499166
chr13	42548018	42548811
chr13	42548944	42550404
chr13	42573817	42576204
chr13	42875801	42876429
chr13	42990253	42993442
chr13	43023143	43024426
chr13	43043626	43045621
chr13	43045817	43046431
chr13	43054893	43055803
chr13	44988982	44990308
chr13	45694515	45704013
chr13	46376375	46390693
chr13	46553219	46556345
chr13	46571193	46573449
chr13	46574879	46575499
chr13	46577350	46581827
chr13	46595062	46600492
chr13	46623936	46626357
chr13	46630500	46631203
chr13	46655104	46656917
chr13	46662868	46663804
chr13	46666627	46667436
chr13	46667689	46668705
chr13	46678246	46680594
chr13	46795942	46797633
chr13	46982342	46984850
chr13	48037044	48038885
chr13	48078364	48079027
chr13	48094285	48095164
chr13	48303073	48305229
chr13	48411128	48413349
chr13	48488384	48494026
chr13	48503961	48507187
chr13	48527775	48533738
chr13	48577748	48579318
chr13	48579371	48580130
chr13	48975004	48976526
chr13	48976621	48980107
chr13	49082394	49083347
chr13	49247460	49248837
chr13	49691284	49691889
chr13	49790962	49792579
chr13	49792688	49793576
chr13	49995284	49996841
chr13	49996994	49998468
chr13	50075071	50076584
chr13	50077308	50082017
chr13	50810452	50811895
chr13	50891046	50894805
chr13	50909319	50912090
chr13	50914136	50917933
chr13	51420788	51421654
chr13	51450950	51453078
chr13	51453324	51455072
chr13	51584445	51586132
chr13	51614281	51614755
chr13	51704794	51705857
chr13	51706362	51707772
chr13	51713536	51715157
chr13	51721410	51722101
chr13	51763578	51765855
chr13	51793302	51794738
chr13	51802758	51804488
chr13	52012372	52013304
chr13	52449381	52450715
chr13	52453959	52456514
chr13	52651389	52654305
chr13	60162775	60164873
chr13	60395838	60396349
chr13	60396421	60397307
chr13	60397409	60400546
chr13	60426186	60428820
chr13	62208319	62210297
chr13	62305058	62306401
chr13	72726396	72727750
chr13	72780557	72782018
chr13	72782192	72783317
chr13	74026215	74028265
chr13	74060978	74063636
chr13	75298707	75301189
chr13	75365199	75366654
chr13	75458960	75459493
chr13	75537188	75538164
chr13	75549410	75550378
chr13	75646721	75649094
chr13	75738693	75740874
chr13	75760209	75763500
chr13	77026755	77027191
chr13	77297894	77299086
chr13	77300051	77301266
chr13	77323694	77327142
chr13	77327285	77328038
chr13	77328231	77331063
chr13	77338349	77340027
chr13	77428613	77430314
chr13	77477575	77478561
chr13	79190443	79192018
chr13	79193390	79194433
chr13	79194538	79196061
chr13	79381552	79384889
chr13	79384982	79385687
chr13	79385960	79388219
chr13	79402687	79403435
chr13	79403551	79407503
chr13	91331203	91332136
chr13	91346489	91348120
chr13	91348210	91350725
chr13	94548362	94550041
chr13	94594175	94596285
chr13	94601834	94602994
chr13	95225648	95229289
chr13	95244686	95245765
chr13	95258512	95263275
chr13	95279858	95283156
chr13	95300276	95302149
chr13	95675708	95676971
chr13	95677103	95678311
chr13	97222328	97224477
chr13	97224554	97225920
chr13	97369118	97369895
chr13	97433292	97433976
chr13	97434194	97435572
chr13	97458880	97461394
chr13	97976555	97978067
chr13	98475389	98477440
chr13	98484161	98485412
chr13	98488459	98489707
chr13	98500161	98501939
chr13	98508238	98509402
chr13	98509473	98516805
chr13	98542400	98544299
chr13	98571283	98573389
chr13	98574359	98576873
chr13	98577256	98577957
chr13	99199929	99200759
chr13	99200854	99201726
chr13	99227755	99230206
chr13	99280536	99283916
chr13	99287102	99288144
chr13	99288425	99290011
chr13	99295539	99298881
chr13	99298962	99309283
chr13	99309385	99313007
chr13	99313269	99313922
chr13	99321709	99323885
chr13	99331739	99332983
chr13	99353588	99358450
chr13	99362733	99364083
chr13	99364181	99368134
chr13	99374221	99377568
chr13	99419684	99420462
chr13	99420529	99421154
chr13	99421470	99423789
chr13	99423887	99426867
chr13	99430429	99431794
chr13	99431846	99436434
chr13	99436628	99437005
chr13	99498640	99499583
chr13	99500549	99503484
chr13	99545285	99550034
chr13	99606703	99607360
chr13	100088524	100088968
chr13	100089053	100089780
chr13	100609917	100611313
chr13	100674489	100674899
chr13	100675140	100675819
chr13	102591619	102592827
chr13	102595580	102598553
chr13	102772824	102774231
chr13	102799172	102800259
chr13	102800363	102801171
chr13	102844814	102847512
chr13	102969756	102970990
chr13	103006254	103008680
chr13	103029579	103032863
chr13	108269212	108271149
chr13	110471399	110472186
chr13	110561912	110562561
chr13	110610087	110612195
chr13	110614907	110617150
chr13	110657837	110659167
chr13	110675648	110677290
chr13	110704955	110706078
chr13	110711412	110712476
chr13	110712530	110713052
chr13	110713134	110715437
chr13	110715764	110716879
chr13	110911838	110915090
chr13	110915244	110916342
chr13	110919695	110921117
chr13	111153078	111155405
chr13	111164139	111167637
chr13	111176031	111178656
chr13	111179624	111180787
chr13	111183727	111187462
chr13	111200426	111203117
chr12	9361169	9366254
chr12	9646804	9652382
chr12	9758106	9758984
chr12	9760473	9761787
chr12	9763853	9764884
chr12	9764980	9765901
chr12	10362790	10365604
chr12	10540175	10541927
chr12	10542956	10543597
chr12	10557175	10557870
chr12	10612440	10614620
chr12	10721866	10723229
chr12	11170719	11172673
chr12	11554116	11556691
chr12	11562751	11570043
chr12	11575877	11581136
chr12	11648515	11649794
chr12	11649915	11655905
chr12	11716532	11720462
chr12	11721811	11723720
chr12	11723916	11734062
chr12	11734521	11735007
chr12	11739425	11742031
chr12	11743274	11753657
chr12	11757459	11769596
chr12	11769727	11772911
chr12	11773530	11775292
chr12	11777507	11784276
chr12	11810005	11814014
chr12	11821390	11826265
chr12	11829222	11831623
chr12	11833135	11839226
chr12	11881649	11883246
chr12	11894546	11894975
chr12	11979547	11981240
chr12	11981370	11982566
chr12	12006936	12011891
chr12	12023527	12026496
chr12	12031788	12034587
chr12	12070753	12072114
chr12	12266692	12267351
chr12	12356356	12359431
chr12	12473950	12476568
chr12	12482425	12483895
chr12	12505103	12506924
chr12	12558950	12562549
chr12	12562608	12563583
chr12	12572729	12573452
chr12	12581280	12584154
chr12	12606232	12607894
chr12	12611003	12612764
chr12	12636488	12637474
chr12	12645318	12647406
chr12	12695641	12698577
chr12	12713907	12725641
chr12	12725729	12727234
chr12	12736481	12737760
chr12	12806972	12809474
chr12	12813345	12814453
chr12	12817667	12818308
chr12	12822213	12822850
chr12	14156445	14157238
chr12	14157370	14158649
chr12	14220691	14221198
chr12	14238702	14241348
chr12	14278179	14279568
chr12	14282244	14285050
chr12	14364846	14368690
chr12	14393744	14396866
chr12	14403048	14404382
chr12	14612911	14615453
chr12	14768702	14772343
chr12	14773480	14775524
chr12	14802756	14803587
chr12	14947519	14954987
chr12	14955041	14963203
chr12	15570347	15572052
chr12	15881619	15883508
chr12	15910985	15912060
chr12	19481665	19483554
chr12	22542565	22545004
chr12	24821319	24824697
chr12	24837668	24840970
chr12	24946675	24953266
chr12	24995285	24999508
chr12	25020954	25022172
chr12	25050833	25057214
chr12	25057730	25059959
chr12	25107271	25108133
chr12	25195223	25196116
chr12	25249815	25250466
chr12	25364480	25365180
chr12	25385093	25387444
chr12	26155425	26157832
chr12	26274282	26275308
chr12	26712523	26714447
chr12	26727042	26729240
chr12	26729313	26733965
chr12	26747586	26751914
chr12	26768635	26769711
chr12	26831901	26833311
chr12	26936528	26939725
chr12	26939920	26942663
chr12	27012908	27014378
chr12	27014472	27015843
chr12	27022225	27023160
chr12	27064310	27064741
chr12	27148301	27148871
chr12	27178165	27180803
chr12	27185113	27186310
chr12	27205902	27209790
chr12	27218709	27223871
chr12	27237603	27239495
chr12	27243281	27247006
chr12	27277270	27278056
chr12	27285006	27286633
chr12	27309042	27310463
chr12	27330678	27336207
chr12	27523405	27524645
chr12	27533940	27535367
chr12	27710263	27711625
chr12	27779450	27781371
chr12	30695100	30696524
chr12	31073517	31074742
chr12	31296713	31299312
chr12	31316706	31326203
chr12	31405075	31406500
chr12	31406572	31407142
chr12	31585105	31588479
chr12	31588604	31591066
chr12	31591245	31592472
chr12	31599250	31599925
chr12	31603734	31604893
chr12	31635757	31636498
chr12	31636550	31637516
chr12	31658854	31659983
chr12	31714339	31716071
chr12	31727778	31728886
chr12	31729223	31730047
chr12	31746083	31749378
chr12	31749439	31752607
chr12	31806409	31808773
chr12	31810335	31812152
chr12	31859147	31860433
chr12	31874733	31875984
chr12	31890178	31891611
chr12	31895085	31898499
chr12	31928256	31929499
chr12	31958360	31962197
chr12	31966256	31967313
chr12	32106771	32108294
chr12	32139165	32140702
chr12	32252214	32253554
chr12	32264666	32266030
chr12	32270863	32274458
chr12	32301197	32301985
chr12	38771559	38772882
chr12	38774027	38776295
chr12	38902770	38907555
chr12	39369509	39370298
chr12	39617535	39623092
chr12	40192200	40193656
chr12	42237837	42238282
chr12	42238392	42239283
chr12	42298513	42300164
chr12	42325400	42327388
chr12	42373845	42374470
chr12	42468655	42469604
chr12	43758908	43759769
chr12	43805267	43807214
chr12	43835664	43836881
chr12	45214565	45218310
chr12	45243921	45245268
chr12	45725898	45729580
chr12	45729707	45730339
chr12	45730424	45730855
chr12	45730967	45731856
chr12	45986095	45988190
chr12	45988259	45990667
chr12	45990851	45992547
chr12	46173191	46175662
chr12	46176761	46178862
chr12	46179330	46180253
chr12	46207160	46211806
chr12	46214646	46219243
chr12	46264660	46270670
chr12	46370829	46372827
chr12	46372980	46373794
chr12	46382375	46389811
chr12	46389979	46392107
chr12	46404400	46405064
chr12	46469919	46470640
chr12	46473253	46474250
chr12	46516129	46519054
chr12	47206851	47208674
chr12	47215440	47217177
chr12	47705180	47708505
chr12	47754603	47756464
chr12	54983425	54985861
chr12	54990697	54992363
chr12	57835398	57837630
chr12	57842536	57846976
chr12	57897991	57899627
chr12	57935421	57936775
chr12	57941510	57942319
chr12	62258800	62262340
chr12	62263795	62266007
chr12	62466206	62467950
chr12	62574575	62575277
chr12	62601316	62605144
chr12	63814244	63815354
chr12	64221311	64222604
chr12	64403840	64404370
chr12	64404489	64405644
chr12	64450981	64453532
chr12	64458800	64460206
chr12	64608766	64610324
chr12	64610493	64614478
chr12	64614674	64615644
chr12	64618821	64624414
chr12	64624485	64626446
chr12	64665476	64670430
chr12	64672677	64673434
chr12	64729928	64731011
chr12	64759588	64760159
chr12	64799644	64800797
chr12	64800976	64802200
chr12	64875191	64879159
chr12	64881646	64885403
chr12	64885576	64888273
chr12	65168462	65170880
chr12	65187124	65190026
chr12	65208390	65210951
chr12	66046144	66049806
chr12	66050294	66051587
chr12	66052493	66053805
chr12	66070465	66073598
chr12	66129830	66131677
chr12	66168493	66170537
chr12	66196260	66196676
chr12	66302472	66304379
chr12	67268093	67271562
chr12	67448972	67450616
chr12	67648774	67651271
chr12	67989425	67990603
chr12	68236300	68237457
chr12	68241211	68241780
chr12	68304737	68306499
chr12	68358485	68359357
chr12	68364335	68366632
chr12	68372694	68373478
chr12	68373625	68375592
chr12	68450492	68452326
chr12	68480632	68483886
chr12	68610843	68611209
chr12	68611384	68613357
chr12	68686278	68687727
chr12	68745220	68747172
chr12	68806764	68810208
chr12	69239542	69240647
chr12	69359202	69361025
chr12	69469825	69471208
chr12	69497146	69497865
chr12	69585392	69586396
chr12	70242085	70245150
chr12	71662277	71665033
chr12	71685602	71688963
chr12	71693407	71694745
chr12	71754187	71756512
chr12	71839227	71840856
chr12	75978212	75978826
chr12	76031698	76032979
chr12	76082922	76086112
chr12	76558263	76560562
chr12	76763560	76765150
chr12	79688839	79690613
chr12	89706528	89709558
chr12	89709741	89710700
chr12	89755774	89756762
chr12	89756956	89758293
chr12	89765628	89766780
chr12	89862437	89864791
chr12	89878675	89883264
chr12	89926471	89929440
chr12	89950192	89951625
chr12	89959210	89960895
chr12	92033927	92036146
chr12	92133517	92145791
chr12	92146131	92148258
chr12	92158489	92159709
chr12	92171163	92173322
chr12	92184758	92187312
chr12	92208469	92209422
chr12	92360974	92365150
chr12	92398292	92401341
chr12	92402599	92405523
chr12	92419900	92421799
chr12	92431591	92435494
chr12	92443318	92448293
chr12	92460561	92471717
chr12	92471813	92473321
chr12	92484762	92488359
chr12	92488473	92489522
chr12	92491571	92492714
chr12	92492826	92494882
chr12	92495004	92497567
chr12	92500349	92507442
chr12	92537335	92542284
chr12	92543031	92544957
chr12	92550189	92560386
chr12	92569579	92570949
chr12	92810228	92811116
chr12	92927003	92929270
chr12	92929483	92930220
chr12	92970595	92974004
chr12	92987209	92991197
chr12	92993003	92996286
chr12	93095079	93095511
chr12	93134692	93137175
chr12	93166126	93169565
chr12	93183759	93185418
chr12	93242678	93246706
chr12	93248857	93249793
chr12	93378278	93382013
chr12	93415282	93417199
chr12	93425170	93427707
chr12	93433666	93438717
chr12	93440275	93443118
chr12	93467406	93468546
chr12	93676987	93678502
chr12	94148960	94151136
chr12	94157083	94159008
chr12	94173010	94176808
chr12	94190687	94191800
chr12	94203968	94210078
chr12	94239458	94240308
chr12	94240360	94241152
chr12	94261632	94264014
chr12	94266877	94268495
chr12	94282466	94283031
chr12	94308737	94309404
chr12	94404880	94406706
chr12	94458785	94460924
chr12	94561924	94563127
chr12	94620981	94622739
chr12	94675677	94678454
chr12	94721412	94722278
chr12	94767925	94770664
chr12	94814619	94821333
chr12	94829026	94834146
chr12	94838595	94840058
chr12	94870261	94875134
chr12	95002576	95004289
chr12	95072521	95073079
chr12	95073150	95073685
chr12	95197999	95200110
chr12	95217645	95219706
chr12	95472981	95475419
chr12	95858939	95859807
chr12	96194961	96195612
chr12	96398021	96400577
chr12	96400652	96402484
chr12	96403623	96405067
chr12	96485358	96485661
chr12	96516199	96516755
chr12	96570142	96573619
chr12	98502830	98504984
chr12	98512487	98518872
chr12	98593636	98595137
chr12	98643392	98646234
chr12	100141498	100142854
chr12	100200740	100201471
chr12	100266383	100268591
chr12	101406711	101408649
chr12	101743112	101745160
chr12	101829601	101830833
chr12	101854195	101861307
chr12	101876404	101879760
chr12	101888477	101890097
chr12	101909216	101911109
chr12	101916940	101917777
chr12	101917975	101918895
chr12	101927735	101938231
chr12	101941858	101942408
chr12	102009908	102011666
chr12	102050686	102051421
chr12	102060644	102062094
chr12	102119508	102121411
chr12	102167331	102167984
chr12	102477506	102481016
chr12	102482450	102485731
chr12	102485834	102486756
chr12	102728067	102729827
chr12	102734971	102735698
chr12	103101658	103103537
chr12	103113676	103115483
chr12	103440589	103442749
chr12	103879915	103882048
chr12	104063559	104065500
chr12	104136133	104137966
chr12	104285871	104289789
chr12	104303770	104304356
chr12	104456944	104461802
chr12	104462440	104464085
chr12	104472399	104474632
chr12	104476563	104480196
chr12	104493614	104495991
chr12	104522667	104524168
chr12	104568891	104571228
chr12	104579923	104581300
chr12	104603244	104605336
chr12	104640971	104642059
chr12	104642149	104644948
chr12	104669153	104673163
chr12	104682343	104683774
chr12	104691800	104692844
chr12	104720048	104721582
chr12	104739809	104741461
chr12	104929245	104930825
chr12	104930883	104932048
chr12	104974245	104974740
chr12	104985859	104986591
chr12	105030634	105032090
chr12	105107760	105111057
chr12	105326598	105329064
chr12	105356910	105359398
chr12	106302496	106302810
chr12	106357739	106358804
chr12	106759306	106760922
chr12	106773792	106775137
chr12	106955877	106957196
chr12	116194407	116196734
chr12	116536827	116538132
chr12	116557317	116559905
chr12	116560079	116560834
chr12	116818913	116819474
chr12	118016667	118017660
chr12	118034476	118036854
chr12	118061365	118063016
chr12	118120382	118120977
chr12	118135528	118137527
chr12	118144567	118145499
chr12	118145613	118146476
chr12	124927171	124928836
chr12	124937460	124940789
chr12	124940843	124941256
chr12	124988101	124989147
chr12	124993718	124997201
chr12	124997266	124997746
chr12	128794411	128799777
chr12	128809405	128823839
chr12	128824018	128825241
chr12	128829011	128831712
chr12	130870549	130871792
chr12	130872045	130874474
chr12	130979411	130980099
chr12	131090684	131093930
chr12	131101377	131101894
chr12	11544945	11547270
chr12	124913849	124922503
chr20	4719815	4720726
chr20	4811277	4816165
chr20	4821785	4823505
chr20	5120151	5120940
chr20	5126880	5128337
chr20	5192648	5193279
chr20	5588218	5589292
chr20	5589478	5598469
chr20	5601550	5611039
chr20	5611123	5611490
chr20	5643871	5648650
chr20	5648842	5651183
chr20	5651234	5654831
chr20	5749884	5751367
chr20	5759627	5761707
chr20	5761938	5763844
chr20	5764335	5764837
chr20	5770006	5771689
chr20	5797195	5798315
chr20	5949403	5950516
chr20	5950635	5951613
chr20	6005344	6007086
chr20	10433682	10436018
chr20	10446228	10447531
chr20	10452877	10454632
chr20	10476670	10479230
chr20	10510866	10512496
chr20	13717988	13718585
chr20	13783978	13785783
chr20	14830697	14831561
chr20	14832212	14833579
chr20	15984800	15985948
chr20	17825332	17826223
chr20	17855119	17855953
chr20	17856042	17857596
chr20	17878536	17879413
chr20	17960539	17961498
chr20	17962388	17974573
chr20	18003479	18005440
chr20	18467080	18468130
chr20	18506855	18508720
chr20	18567403	18568196
chr20	20451570	20452998
chr20	20463703	20464782
chr20	20465610	20467309
chr20	20488213	20489227
chr20	20489579	20490013
chr20	20602696	20603433
chr20	20710070	20713400
chr20	31674456	31676811
chr20	31685398	31686392
chr20	51398874	51401615
chr20	51403964	51404669
chr20	51404817	51405767
chr20	51460659	51461826
chr20	51480066	51482370
chr20	53584597	53587642
chr20	53588625	53589648
chr20	53589702	53590510
chr20	53590566	53593838
chr20	53594617	53595360
chr20	53608073	53612741
chr20	53620862	53624816
chr20	53642036	53643963
chr20	53651748	53658756
chr20	53659760	53662145
chr20	53705946	53709902
chr20	53720410	53722125
chr20	53735473	53741806
chr20	53748661	53755269
chr20	53828337	53831579
chr20	53833422	53834602
chr20	53839369	53840325
chr20	53847060	53848344
chr20	53865226	53868412
chr20	53869363	53870314
chr20	53871336	53873668
chr20	53892172	53892737
chr20	53892809	53895655
chr20	53899124	53899898
chr20	53899960	53900303
chr20	53904997	53908680
chr20	53914337	53918662
chr20	53921675	53927888
chr20	53928920	53932562
chr20	53934082	53936121
chr20	53940159	53942858
chr20	53948232	53950031
chr20	54016824	54018994
chr20	54063239	54065055
chr20	5118235	5120050
chr3	3126231	3128447
chr3	4466469	4467598
chr3	4493402	4493778
chr3	4493854	4495012
chr3	4748719	4755917
chr3	4774762	4778847
chr3	4830214	4831885
chr3	4845434	4845978
chr3	4849276	4851922
chr3	4972827	4973494
chr3	4976436	4979196
chr3	4979429	4981141
chr3	4982722	4985614
chr3	4985832	4987803
chr3	5006081	5009246
chr3	5010378	5012783
chr3	5026606	5027098
chr3	5122252	5124125
chr3	5136855	5142573
chr3	5159716	5160682
chr3	5181268	5183498
chr3	5184793	5187466
chr3	5187603	5192913
chr3	5194249	5200459
chr3	6679565	6680918
chr3	6717614	6718739
chr3	8962275	8963490
chr3	9648841	9649308
chr3	9649512	9650794
chr3	11272375	11273401
chr3	11287695	11290715
chr3	11300722	11301102
chr3	11626391	11626852
chr3	11641234	11644182
chr3	11845761	11846948
chr3	12484490	12485368
chr3	12556451	12556981
chr3	12557102	12558017
chr3	14177396	14178675
chr3	14178847	14179607
chr3	15600618	15601622
chr3	15601763	15602629
chr3	15636069	15636700
chr3	15647255	15649744
chr3	15726271	15726734
chr3	15768235	15769234
chr3	15793582	15799073
chr3	15804114	15805941
chr3	15806079	15807485
chr3	15816258	15817516
chr3	15858530	15859509
chr3	16265161	16265851
chr3	16370129	16376181
chr3	16376376	16381849
chr3	16382368	16383438
chr3	16412057	16413385
chr3	16507360	16517604
chr3	16518453	16523157
chr3	16841139	16843572
chr3	16884050	16889608
chr3	16895486	16898235
chr3	16903373	16906184
chr3	16911349	16914558
chr3	16927326	16930463
chr3	16932281	16933820
chr3	17045221	17045968
chr3	17052891	17056885
chr3	17151109	17152825
chr3	17181993	17182807
chr3	17399535	17400212
chr3	17738885	17742642
chr3	17742852	17743856
chr3	17747277	17748330
chr3	20038972	20040220
chr3	20043595	20044322
chr3	20184368	20186291
chr3	20186426	20187774
chr3	23161108	23163724
chr3	23653310	23656038
chr3	23658584	23659784
chr3	23806343	23807941
chr3	23808078	23813275
chr3	23829838	23831007
chr3	23856286	23857901
chr3	23865843	23866644
chr3	23916334	23916993
chr3	23917128	23919079
chr3	23946087	23947220
chr3	23949436	23950903
chr3	25662700	25665929
chr3	25780116	25783437
chr3	25789096	25791411
chr3	27482848	27484468
chr3	28241457	28242313
chr3	28347672	28349764
chr3	29281124	29282726
chr3	31229609	31231221
chr3	31240242	31243657
chr3	31244509	31246021
chr3	31247922	31250795
chr3	31448128	31449435
chr3	31530902	31534592
chr3	32502004	32502810
chr3	32569953	32571606
chr3	32576968	32578172
chr3	32685250	32686420
chr3	32992487	32993894
chr3	33095933	33097175
chr3	33138977	33139629
chr3	33436604	33440389
chr3	33440692	33441837
chr3	33717506	33718916
chr3	33798239	33799179
chr3	36911713	36912612
chr3	36990378	36993189
chr3	36993330	36994735
chr3	37175056	37176822
chr3	37242422	37244233
chr3	37993945	37994888
chr3	37998242	37998975
chr3	38137323	38140142
chr3	38164074	38166629
chr3	38496334	38497130
chr3	39146235	39149982
chr3	39150078	39153580
chr3	39255134	39255719
chr3	39255840	39256738
chr3	39294293	39297170
chr3	39327055	39329132
chr3	39383186	39384282
chr3	39387426	39389954
chr3	39405715	39408168
chr3	40309054	40309542
chr3	40309713	40310830
chr3	40524888	40525684
chr3	41199449	41199914
chr3	42012500	42013591
chr3	42013730	42016699
chr3	42024616	42025386
chr3	42047975	42048549
chr3	42065933	42067403
chr3	42067621	42068624
chr3	42079853	42083132
chr3	42091572	42092689
chr3	42093770	42095384
chr3	42118907	42119960
chr3	42121533	42124703
chr3	42175017	42175917
chr3	42176016	42176786
chr3	42191382	42193631
chr3	42193814	42196565
chr3	42213188	42214796
chr3	42489664	42491204
chr3	42773280	42773703
chr3	42803025	42804519
chr3	43287017	43287524
chr3	55619581	55620986
chr3	55660807	55662391
chr3	58433132	58433891
chr3	58874020	58874916
chr3	59246984	59248058
chr3	59385472	59389205
chr3	59443708	59444399
chr3	59449716	59452940
chr3	59456555	59457211
chr3	59480230	59481855
chr3	59565545	59566583
chr3	61236311	61237249
chr3	61250267	61252029
chr3	63862281	63863885
chr3	63864104	63865491
chr3	63910844	63912958
chr3	63966889	63969499
chr3	66220960	66221743
chr3	66385759	66387750
chr3	66472327	66473966
chr3	66998351	67000761
chr3	67000982	67002078
chr3	67018076	67019125
chr3	69058172	69059034
chr3	69081466	69087549
chr3	71978345	71979625
chr3	71981610	71986685
chr3	72076679	72080875
chr3	72082640	72083681
chr3	72098993	72102714
chr3	72163363	72164146
chr3	72164228	72165466
chr3	72176749	72178190
chr3	72446221	72447012
chr3	72522434	72524028
chr3	72847379	72849648
chr3	72996100	72997951
chr3	81759496	81762679
chr3	81787908	81789546
chr3	81815711	81818004
chr3	88057733	88059050
chr3	88059257	88060500
chr3	88148946	88152208
chr3	94061909	94064151
chr3	94069695	94072695
chr3	98445237	98446511
chr3	98521503	98522956
chr3	98523182	98523516
chr3	98525081	98537942
chr3	98538411	98539901
chr3	98541540	98543828
chr3	98549145	98569211
chr3	98571837	98573652
chr3	98592197	98594537
chr3	98612366	98613185
chr3	98613315	98614150
chr3	98641838	98642869
chr3	98745164	98746437
chr3	98770500	98771006
chr3	99816985	99818635
chr3	100103595	100106816
chr3	100260927	100261874
chr3	100334728	100335458
chr3	100399978	100402992
chr3	100465672	100466586
chr3	100492014	100492561
chr3	100496137	100496763
chr3	100708747	100709862
chr3	100709980	100710751
chr3	101512243	101514037
chr3	101561514	101562521
chr3	101573150	101575350
chr3	101676391	101677119
chr3	101685261	101687094
chr3	101720725	101722973
chr3	101724091	101726514
chr3	101827112	101830783
chr3	101847701	101849317
chr3	101849437	101852593
chr3	101898957	101899755
chr3	102037919	102039451
chr3	102057920	102059723
chr3	105799765	105803162
chr3	105827300	105828520
chr3	105835225	105838483
chr3	105866063	105870188
[truncated: 6,082 more rows]
