# Supplementary material for: Ultra-long-range interactions between active regulatory elements
Source: Genome Res. 2023 Aug;33(8):1269–83. doi: 10.1101/gr.277567.122 (PMC10547262; doi:10.1101/gr.277567.122)
Supplement: Supplement 11 [file Supplemental_Code.zip › Supplemental_Code/Peaks/hg38/GM12878_H3K27ac_MYC_plus_noMYC_minus_hg38.bed]

chr1	958520	959291	.	.	+
chr1	1308035	1308458	.	.	+
chr1	1308598	1309438	.	.	+
chr1	1349564	1349990	.	.	+
chr1	1374004	1376369	.	.	+
chr1	1399507	1400808	.	.	+
chr1	1510941	1512082	.	.	+
chr1	1573517	1575603	.	.	+
chr1	2554416	2557785	.	.	+
chr1	2577063	2579514	.	.	+
chr1	6026262	6029047	.	.	+
chr1	6198174	6200824	.	.	+
chr1	6579946	6581141	.	.	+
chr1	6700571	6701852	.	.	+
chr1	6783526	6785078	.	.	+
chr1	7961648	7962923	.	.	+
chr1	8874662	8880444	.	.	+
chr1	9180793	9183328	.	.	+
chr1	9625824	9631329	.	.	+
chr1	9910695	9911624	.	.	+
chr1	11012342	11013539	.	.	+
chr1	11060166	11061351	.	.	+
chr1	11273192	11274249	.	.	+
chr1	11980153	11981270	.	.	+
chr1	12044186	12049375	.	.	+
chr1	12062821	12069001	.	.	+
chr1	13699415	13705275	.	.	+
chr1	13727761	13733875	.	.	+
chr1	15617492	15619276	.	.	+
chr1	15847893	15852210	.	.	+
chr1	15974218	15976604	.	.	+
chr1	16236571	16237139	.	.	+
chr1	16237302	16238112	.	.	+
chr1	16366551	16369064	.	.	+
chr1	16440141	16441902	.	.	+
chr1	16644088	16645133	.	.	+
chr1	19250806	19252664	.	.	+
chr1	19485746	19487114	.	.	+
chr1	19595955	19598501	.	.	+
chr1	21176614	21176972	.	.	+
chr1	21778158	21784099	.	.	+
chr1	23343087	23345299	.	.	+
chr1	23554176	23554940	.	.	+
chr1	23556897	23559489	.	.	+
chr1	23691444	23693385	.	.	+
chr1	23742887	23745584	.	.	+
chr1	23977901	23982057	.	.	+
chr1	24642364	24643032	.	.	+
chr1	24744735	24745071	.	.	+
chr1	25018866	25019602	.	.	+
chr1	25025834	25035724	.	.	+
chr1	26169882	26170870	.	.	+
chr1	26500066	26501842	.	.	+
chr1	26545295	26547322	.	.	+
chr1	26620504	26622153	.	.	+
chr1	26692075	26696305	.	.	+
chr1	26921726	26923064	.	.	+
chr1	27322198	27323191	.	.	+
chr1	27525607	27526582	.	.	+
chr1	27913630	27915143	.	.	+
chr1	28232080	28233034	.	.	+
chr1	28369089	28370573	.	.	+
chr1	28518654	28519632	.	.	+
chr1	28641991	28643051	.	.	+
chr1	28643169	28644797	.	.	+
chr1	28647798	28648671	.	.	+
chr1	28735985	28738406	.	.	+
chr1	28884474	28885155	.	.	+
chr1	31063044	31065864	.	.	+
chr1	31938500	31940534	.	.	+
chr1	32178943	32181819	.	.	+
chr1	32248431	32254632	.	.	+
chr1	32816086	32820899	.	.	+
chr1	33035314	33036890	.	.	+
chr1	34858691	34859802	.	.	+
chr1	34865643	34866499	.	.	+
chr1	34983739	34985836	.	.	+
chr1	35030212	35032121	.	.	+
chr1	35191087	35193184	.	.	+
chr1	35556611	35558558	.	.	+
chr1	35640767	35642215	.	.	+
chr1	35768738	35770044	.	.	+
chr1	35930190	35932213	.	.	+
chr1	36088868	36090257	.	.	+
chr1	36224298	36225553	.	.	+
chr1	36463479	36464981	.	.	+
chr1	37594999	37595947	.	.	+
chr1	37689346	37690553	.	.	+
chr1	37807216	37808196	.	.	+
chr1	37859051	37860290	.	.	+
chr1	37989328	37990033	.	.	+
chr1	38012311	38013657	.	.	+
chr1	39882949	39883556	.	.	+
chr1	39955211	39955723	.	.	+
chr1	40256912	40258045	.	.	+
chr1	40258228	40258873	.	.	+
chr1	40449587	40451876	.	.	+
chr1	40476764	40477518	.	.	+
chr1	41240553	41242094	.	.	+
chr1	42658394	42659059	.	.	+
chr1	42681141	42682291	.	.	+
chr1	42683139	42684097	.	.	+
chr1	42930578	42934751	.	.	+
chr1	42956669	42958905	.	.	+
chr1	43171223	43172333	.	.	+
chr1	43366098	43368061	.	.	+
chr1	43368132	43369270	.	.	+
chr1	43706112	43707390	.	.	+
chr1	43707459	43708692	.	.	+
chr1	43945738	43947701	.	.	+
chr1	44029703	44030352	.	.	+
chr1	44631279	44632960	.	.	+
chr1	44774783	44777793	.	.	+
chr1	44799576	44800293	.	.	+
chr1	44813525	44814495	.	.	+
chr1	45326446	45328299	.	.	+
chr1	45338938	45341595	.	.	+
chr1	45550325	45552102	.	.	+
chr1	45687216	45689524	.	.	+
chr1	46246822	46247336	.	.	+
chr1	46303368	46305437	.	.	+
chr1	46340145	46342153	.	.	+
chr1	46717973	46719143	.	.	+
chr1	50959275	50960934	.	.	+
chr1	50967332	50970826	.	.	+
chr1	51728075	51729623	.	.	+
chr1	51877349	51879796	.	.	+
chr1	52031437	52034504	.	.	+
chr1	52056269	52057741	.	.	+
chr1	53219648	53221180	.	.	+
chr1	53326389	53327916	.	.	+
chr1	53837430	53838695	.	.	+
chr1	54051940	54053430	.	.	+
chr1	54053592	54054606	.	.	+
chr1	54715830	54716951	.	.	+
chr1	54763799	54764558	.	.	+
chr1	55213917	55216162	.	.	+
chr1	62435462	62440240	.	.	+
chr1	63522160	63524329	.	.	+
chr1	63592850	63594764	.	.	+
chr1	65420718	65421863	.	.	+
chr1	67428344	67432285	.	.	+
chr1	67685244	67687489	.	.	+
chr1	70205061	70206605	.	.	+
chr1	71079953	71081415	.	.	+
chr1	74732674	74734929	.	.	+
chr1	75784089	75789289	.	.	+
chr1	77681069	77683018	.	.	+
chr1	77683135	77684204	.	.	+
chr1	77977306	77980505	.	.	+
chr1	85259238	85259658	.	.	+
chr1	85707475	85708874	.	.	+
chr1	86703621	86706649	.	.	+
chr1	88682896	88684131	.	.	+
chr1	88684268	88685811	.	.	+
chr1	89524870	89526237	.	.	+
chr1	89842501	89844668	.	.	+
chr1	89994751	89996527	.	.	+
chr1	91021668	91023225	.	.	+
chr1	92831983	92833394	.	.	+
chr1	93078364	93080599	.	.	+
chr1	93344997	93347805	.	.	+
chr1	95234205	95234863	.	.	+
chr1	100036726	100040511	.	.	+
chr1	100131934	100133024	.	.	+
chr1	101306870	101311656	.	.	+
chr1	107056364	107058753	.	.	+
chr1	108660880	108662094	.	.	+
chr1	108691367	108694139	.	.	+
chr1	108961804	108963533	.	.	+
chr1	109090125	109092734	.	.	+
chr1	109100038	109101368	.	.	+
chr1	109424953	109427440	.	.	+
chr1	109483918	109484880	.	.	+
chr1	109494042	109494670	.	.	+
chr1	109618787	109620923	.	.	+
chr1	110337173	110340862	.	.	+
chr1	110406796	110408490	.	.	+
chr1	111191992	111206526	.	.	+
chr1	112954429	112958495	.	.	+
chr1	113903378	113905064	.	.	+
chr1	114715749	114716852	.	.	+
chr1	114779857	114780678	.	.	+
chr1	114780753	114781102	.	.	+
chr1	116373369	116381836	.	.	+
chr1	117060222	117062059	.	.	+
chr1	119139096	119141518	.	.	+
chr1	145845384	145846326	.	.	+
chr1	145995436	145996639	.	.	+
chr1	145996780	145997929	.	.	+
chr1	147242649	147243815	.	.	+
chr1	149899546	149900342	.	.	+
chr1	150232739	150236206	.	.	+
chr1	150628150	150630459	.	.	+
chr1	151070068	151071657	.	.	+
chr1	151345658	151347317	.	.	+
chr1	151763245	151764211	.	.	+
chr1	153633561	153635809	.	.	+
chr1	153670238	153671025	.	.	+
chr1	153804093	153805622	.	.	+
chr1	153805678	153806366	.	.	+
chr1	153965948	153968986	.	.	+
chr1	153975890	153978546	.	.	+
chr1	153989961	153992177	.	.	+
chr1	154218909	154220706	.	.	+
chr1	154220875	154222289	.	.	+
chr1	154272552	154273835	.	.	+
chr1	154606396	154610270	.	.	+
chr1	154856424	154867600	.	.	+
chr1	154939846	154945412	.	.	+
chr1	154973483	154977127	.	.	+
chr1	154983373	154984233	.	.	+
chr1	154999654	155002203	.	.	+
chr1	155243347	155244814	.	.	+
chr1	155244868	155245363	.	.	+
chr1	155261096	155263017	.	.	+
chr1	155272356	155274026	.	.	+
chr1	155561990	155564914	.	.	+
chr1	155975136	155982137	.	.	+
chr1	156053930	156055775	.	.	+
chr1	156280949	156283699	.	.	+
chr1	156337388	156338315	.	.	+
chr1	156338509	156339088	.	.	+
chr1	156500918	156502306	.	.	+
chr1	156503434	156506321	.	.	+
chr1	156600519	156602440	.	.	+
chr1	156726881	156729712	.	.	+
chr1	156767456	156768889	.	.	+
chr1	159920542	159925560	.	.	+
chr1	160796177	160797681	.	.	+
chr1	160836966	160838186	.	.	+
chr1	161117254	161119222	.	.	+
chr1	161153557	161154592	.	.	+
chr1	162561565	162562401	.	.	+
chr1	165630246	165631162	.	.	+
chr1	165827524	165830025	.	.	+
chr1	166838779	166839633	.	.	+
chr1	167713702	167715461	.	.	+
chr1	168225460	168227342	.	.	+
chr1	169793922	169797098	.	.	+
chr1	171484332	171486895	.	.	+
chr1	171740995	171742845	.	.	+
chr1	173865725	173867981	.	.	+
chr1	174998276	174999908	.	.	+
chr1	174999967	175001736	.	.	+
chr1	175022758	175023463	.	.	+
chr1	179025878	179027163	.	.	+
chr1	179881310	179884271	.	.	+
chr1	180501652	180503407	.	.	+
chr1	181021234	181023249	.	.	+
chr1	181061459	181063819	.	.	+
chr1	181134586	181136545	.	.	+
chr1	182839275	182839606	.	.	+
chr1	182839663	182840386	.	.	+
chr1	183470358	183472357	.	.	+
chr1	184051713	184052581	.	.	+
chr1	184753462	184754964	.	.	+
chr1	185316219	185317315	.	.	+
chr1	193056967	193061682	.	.	+
chr1	193121489	193123067	.	.	+
chr1	198156453	198160183	.	.	+
chr1	198619924	198623728	.	.	+
chr1	201506689	201507968	.	.	+
chr1	201954708	201956227	.	.	+
chr1	201982694	201983736	.	.	+
chr1	202158857	202163114	.	.	+
chr1	202615612	202616847	.	.	+
chr1	202888027	202889497	.	.	+
chr1	203861545	203862690	.	.	+
chr1	204409401	204412718	.	.	+
chr1	204515431	204517730	.	.	+
chr1	205120921	205122909	.	.	+
chr1	205629189	205631973	.	.	+
chr1	205748413	205750994	.	.	+
chr1	206049611	206052623	.	.	+
chr1	206611217	206612496	.	.	+
chr1	206917131	206925523	.	.	+
chr1	207320976	207323002	.	.	+
chr1	209827993	209828414	.	.	+
chr1	211257930	211259195	.	.	+
chr1	211326809	211330047	.	.	+
chr1	211577910	211579232	.	.	+
chr1	212034153	212037842	.	.	+
chr1	212791193	212793190	.	.	+
chr1	214281131	214281528	.	.	+
chr1	218284932	218285232	.	.	+
chr1	218285285	218285954	.	.	+
chr1	220094143	220094945	.	.	+
chr1	220218907	220222999	.	.	+
chr1	222712496	222714116	.	.	+
chr1	224329378	224330980	.	.	+
chr1	224434688	224436153	.	.	+
chr1	225923383	225924306	.	.	+
chr1	226062671	226064433	.	.	+
chr1	226702589	226704185	.	.	+
chr1	226938896	226940101	.	.	+
chr1	228081198	228082504	.	.	+
chr1	228102909	228103866	.	.	+
chr1	228108803	228109274	.	.	+
chr1	228140260	228142219	.	.	+
chr1	228486082	228487781	.	.	+
chr1	231240099	231241188	.	.	+
chr1	231241250	231242432	.	.	+
chr1	231527914	231529576	.	.	+
chr1	234372549	234374621	.	.	+
chr1	234477858	234478714	.	.	+
chr1	234599461	234601155	.	.	+
chr1	234602768	234609748	.	.	+
chr1	234925183	234928333	.	.	+
chr1	234977063	234982724	.	.	+
chr1	235009431	235011929	.	.	+
chr1	235073169	235076535	.	.	+
chr1	235127127	235129401	.	.	+
chr1	235504698	235505820	.	.	+
chr1	235997733	236001028	.	.	+
chr1	236795209	236796740	.	.	+
chr1	241518629	241520309	.	.	+
chr1	244450003	244451934	.	.	+
chr1	244832914	244835622	.	.	+
chr1	246565583	246566258	.	.	+
chr1	246930199	246931484	.	.	+
chr10	987367	989834	.	.	+
chr10	1055578	1058438	.	.	+
chr10	3067627	3069686	.	.	+
chr10	5684322	5686280	.	.	+
chr10	5812139	5814625	.	.	+
chr10	5888681	5889887	.	.	+
chr10	5973930	5978441	.	.	+
chr10	6163771	6164553	.	.	+
chr10	7407499	7410686	.	.	+
chr10	7469457	7476422	.	.	+
chr10	7787392	7789327	.	.	+
chr10	11162309	11180902	.	.	+
chr10	12041188	12045796	.	.	+
chr10	12194503	12197208	.	.	+
chr10	12348478	12349000	.	.	+
chr10	14877429	14878749	.	.	+
chr10	14950582	14954876	.	.	+
chr10	15859679	15860964	.	.	+
chr10	17643227	17645016	.	.	+
chr10	21533245	21534063	.	.	+
chr10	22614920	22616885	.	.	+
chr10	25016660	25017857	.	.	+
chr10	26436577	26440649	.	.	+
chr10	26696800	26698977	.	.	+
chr10	27240950	27244091	.	.	+
chr10	27504268	27505181	.	.	+
chr10	28531501	28533516	.	.	+
chr10	30347387	30349841	.	.	+
chr10	30529118	30530810	.	.	+
chr10	32055327	32057041	.	.	+
chr10	32445535	32446870	.	.	+
chr10	42782148	42783441	.	.	+
chr10	43396919	43399156	.	.	+
chr10	43405798	43410463	.	.	+
chr10	43454171	43456507	.	.	+
chr10	45000404	45001795	.	.	+
chr10	45459191	45465093	.	.	+
chr10	49538280	49540018	.	.	+
chr10	50621938	50624561	.	.	+
chr10	50624644	50626255	.	.	+
chr10	58264569	58267918	.	.	+
chr10	58269172	58270054	.	.	+
chr10	58384374	58386362	.	.	+
chr10	59905224	59909073	.	.	+
chr10	61998846	62003003	.	.	+
chr10	62803889	62806002	.	.	+
chr10	62816004	62818069	.	.	+
chr10	63465532	63466652	.	.	+
chr10	63521385	63522601	.	.	+
chr10	67884694	67885893	.	.	+
chr10	68330766	68333955	.	.	+
chr10	68720739	68722377	.	.	+
chr10	68955423	68958011	.	.	+
chr10	69179206	69181116	.	.	+
chr10	69221694	69222990	.	.	+
chr10	69317424	69318742	.	.	+
chr10	69318915	69320315	.	.	+
chr10	70145788	70146701	.	.	+
chr10	70478877	70480674	.	.	+
chr10	72247111	72249609	.	.	+
chr10	72334262	72336841	.	.	+
chr10	72353372	72355494	.	.	+
chr10	73094479	73096917	.	.	+
chr10	73245985	73248775	.	.	+
chr10	73251667	73253684	.	.	+
chr10	73494713	73495863	.	.	+
chr10	73771876	73774338	.	.	+
chr10	74149976	74153189	.	.	+
chr10	74824139	74826054	.	.	+
chr10	74826404	74826893	.	.	+
chr10	75209706	75212103	.	.	+
chr10	75234566	75235796	.	.	+
chr10	78033790	78035344	.	.	+
chr10	79283024	79287783	.	.	+
chr10	79347408	79349713	.	.	+
chr10	80535445	80536810	.	.	+
chr10	86400020	86401907	.	.	+
chr10	86965353	86967529	.	.	+
chr10	87093022	87094968	.	.	+
chr10	87095209	87096449	.	.	+
chr10	87860392	87869281	.	.	+
chr10	88090048	88093226	.	.	+
chr10	88879402	88882913	.	.	+
chr10	88989926	88994865	.	.	+
chr10	89413702	89415982	.	.	+
chr10	91923144	91925250	.	.	+
chr10	94361286	94363328	.	.	+
chr10	95655530	95656804	.	.	+
chr10	96129472	96131605	.	.	+
chr10	96266211	96274950	.	.	+
chr10	97291575	97292661	.	.	+
chr10	97334614	97335115	.	.	+
chr10	97497417	97498756	.	.	+
chr10	97736604	97738218	.	.	+
chr10	99430896	99431624	.	.	+
chr10	100912865	100913761	.	.	+
chr10	100996377	100999721	.	.	+
chr10	101693374	101695827	.	.	+
chr10	101829935	101831710	.	.	+
chr10	102117052	102119247	.	.	+
chr10	102119324	102121355	.	.	+
chr10	102132383	102134350	.	.	+
chr10	102152325	102153710	.	.	+
chr10	102393597	102395741	.	.	+
chr10	102449832	102450559	.	.	+
chr10	102642266	102654149	.	.	+
chr10	103367358	103369648	.	.	+
chr10	103450278	103452986	.	.	+
chr10	103690962	103693177	.	.	+
chr10	104120580	104121863	.	.	+
chr10	104122072	104123167	.	.	+
chr10	109922339	109923471	.	.	+
chr10	110566823	110568767	.	.	+
chr10	113853603	113858385	.	.	+
chr10	114938154	114939170	.	.	+
chr10	119079116	119081707	.	.	+
chr10	119164264	119165690	.	.	+
chr10	119177120	119178866	.	.	+
chr10	119541566	119543514	.	.	+
chr10	119871309	119872897	.	.	+
chr10	119873058	119874124	.	.	+
chr10	119892086	119893431	.	.	+
chr10	123154246	123155748	.	.	+
chr10	123388845	123398356	.	.	+
chr10	124791187	124792628	.	.	+
chr10	130109964	130112188	.	.	+
chr10	132332175	132332917	.	.	+
chr10	133393566	133395218	.	.	+
chr11	307901	308604	.	.	+
chr11	448196	448762	.	.	+
chr11	505915	507283	.	.	+
chr11	694559	697033	.	.	+
chr11	808367	810890	.	.	+
chr11	826740	827949	.	.	+
chr11	1849909	1857119	.	.	+
chr11	2990368	2993290	.	.	+
chr11	3378406	3379186	.	.	+
chr11	3796115	3798703	.	.	+
chr11	3836882	3842368	.	.	+
chr11	6389706	6390283	.	.	+
chr11	6602201	6603684	.	.	+
chr11	6603759	6605124	.	.	+
chr11	6611165	6613563	.	.	+
chr11	6681975	6683387	.	.	+
chr11	8681562	8685619	.	.	+
chr11	9384589	9385742	.	.	+
chr11	9460890	9464334	.	.	+
chr11	9572694	9578736	.	.	+
chr11	9612759	9615683	.	.	+
chr11	9758360	9758694	.	.	+
chr11	10750652	10752333	.	.	+
chr11	10807392	10808975	.	.	+
chr11	10858203	10859353	.	.	+
chr11	13667875	13668359	.	.	+
chr11	17076538	17079025	.	.	+
chr11	18105489	18106096	.	.	+
chr11	18320339	18322759	.	.	+
chr11	18393737	18396213	.	.	+
chr11	20386783	20389652	.	.	+
chr11	22624604	22626490	.	.	+
chr11	28109782	28111297	.	.	+
chr11	32090156	32093690	.	.	+
chr11	32583812	32585240	.	.	+
chr11	33038877	33040631	.	.	+
chr11	33160021	33162389	.	.	+
chr11	34050636	34052205	.	.	+
chr11	34052270	34054307	.	.	+
chr11	34104473	34106897	.	.	+
chr11	34438219	34439945	.	.	+
chr11	35662170	35663547	.	.	+
chr11	46699970	46701766	.	.	+
chr11	46845141	46846353	.	.	+
chr11	47247709	47249752	.	.	+
chr11	47268554	47269600	.	.	+
chr11	47394302	47395960	.	.	+
chr11	47406932	47408414	.	.	+
chr11	47641617	47642525	.	.	+
chr11	47847102	47849502	.	.	+
chr11	57423718	57427644	.	.	+
chr11	57666516	57669230	.	.	+
chr11	57711499	57713774	.	.	+
chr11	57740911	57743068	.	.	+
chr11	58579117	58581129	.	.	+
chr11	59142275	59145956	.	.	+
chr11	60904832	60906624	.	.	+
chr11	60949721	60954809	.	.	+
chr11	61331762	61334209	.	.	+
chr11	62539880	62542929	.	.	+
chr11	62554572	62558982	.	.	+
chr11	62572301	62573895	.	.	+
chr11	62599395	62601841	.	.	+
chr11	62620802	62622181	.	.	+
chr11	62670899	62672378	.	.	+
chr11	62725346	62729304	.	.	+
chr11	62790728	62791998	.	.	+
chr11	62831202	62832904	.	.	+
chr11	62838854	62841670	.	.	+
chr11	62853553	62855918	.	.	+
chr11	62856002	62858460	.	.	+
chr11	62879711	62882738	.	.	+
chr11	63670000	63671760	.	.	+
chr11	63681435	63682445	.	.	+
chr11	63974495	63976337	.	.	+
chr11	64186408	64187726	.	.	+
chr11	64205181	64208859	.	.	+
chr11	64268221	64270931	.	.	+
chr11	64303855	64305097	.	.	+
chr11	64316821	64319864	.	.	+
chr11	64800791	64802964	.	.	+
chr11	64858218	64860877	.	.	+
chr11	64878845	64881427	.	.	+
chr11	65013648	65015089	.	.	+
chr11	65116683	65117686	.	.	+
chr11	65386089	65387561	.	.	+
chr11	65416198	65428785	.	.	+
chr11	65490842	65502592	.	.	+
chr11	65568857	65571062	.	.	+
chr11	65586035	65589157	.	.	+
chr11	65661614	65664181	.	.	+
chr11	65719516	65720842	.	.	+
chr11	65856573	65862291	.	.	+
chr11	65888593	65890504	.	.	+
chr11	65890662	65892354	.	.	+
chr11	65961035	65963502	.	.	+
chr11	66001509	66003380	.	.	+
chr11	66100185	66102197	.	.	+
chr11	66257802	66259081	.	.	+
chr11	66288037	66289182	.	.	+
chr11	66371338	66372897	.	.	+
chr11	66438206	66439128	.	.	+
chr11	66479346	66481236	.	.	+
chr11	66545276	66546807	.	.	+
chr11	66841824	66844176	.	.	+
chr11	67118131	67118769	.	.	+
chr11	67239893	67242474	.	.	+
chr11	67266669	67274012	.	.	+
chr11	67275444	67278709	.	.	+
chr11	67507510	67508246	.	.	+
chr11	67508307	67509019	.	.	+
chr11	67606596	67608088	.	.	+
chr11	68001794	68004644	.	.	+
chr11	68121525	68122471	.	.	+
chr11	68213435	68214312	.	.	+
chr11	68369383	68371608	.	.	+
chr11	68460750	68461549	.	.	+
chr11	68838542	68841624	.	.	+
chr11	68903115	68904980	.	.	+
chr11	69055003	69057178	.	.	+
chr11	71927315	71934362	.	.	+
chr11	72111402	72113420	.	.	+
chr11	72433605	72434591	.	.	+
chr11	72812457	72816865	.	.	+
chr11	73139240	73144228	.	.	+
chr11	73307866	73309301	.	.	+
chr11	73376423	73379610	.	.	+
chr11	73778987	73780326	.	.	+
chr11	73787389	73789402	.	.	+
chr11	73875862	73877661	.	.	+
chr11	73978839	73984150	.	.	+
chr11	75399462	75400899	.	.	+
chr11	75768035	75769067	.	.	+
chr11	75812326	75817803	.	.	+
chr11	77636484	77638553	.	.	+
chr11	78138515	78140343	.	.	+
chr11	78573868	78575335	.	.	+
chr11	83071981	83074121	.	.	+
chr11	83284682	83286964	.	.	+
chr11	85663386	85665656	.	.	+
chr11	88336478	88338952	.	.	+
chr11	93738591	93742710	.	.	+
chr11	93783601	93785585	.	.	+
chr11	94127699	94130264	.	.	+
chr11	94543384	94544619	.	.	+
chr11	96241914	96244340	.	.	+
chr11	102450962	102453342	.	.	+
chr11	107564710	107566172	.	.	+
chr11	107928411	107930036	.	.	+
chr11	108121180	108122531	.	.	+
chr11	108497028	108498917	.	.	+
chr11	110429589	110430724	.	.	+
chr11	111878482	111879996	.	.	+
chr11	112073896	112074927	.	.	+
chr11	112225888	112227689	.	.	+
chr11	114399600	114401640	.	.	+
chr11	115925382	115931923	.	.	+
chr11	117143694	117145699	.	.	+
chr11	117188869	117190592	.	.	+
chr11	117985727	117987244	.	.	+
chr11	118359547	118360241	.	.	+
chr11	118400522	118402791	.	.	+
chr11	118435500	118436310	.	.	+
chr11	118788640	118792814	.	.	+
chr11	119017494	119019551	.	.	+
chr11	119029367	119030842	.	.	+
chr11	119093177	119095466	.	.	+
chr11	119100987	119102927	.	.	+
chr11	123060498	123062177	.	.	+
chr11	123740708	123741672	.	.	+
chr11	125568952	125570829	.	.	+
chr11	125591280	125592598	.	.	+
chr11	126269093	126269604	.	.	+
chr11	128522487	128523898	.	.	+
chr11	130001495	130004506	.	.	+
chr11	130313233	130314773	.	.	+
chr11	134224024	134224597	.	.	+
chr12	401652	402225	.	.	+
chr12	948816	950335	.	.	+
chr12	2003434	2004496	.	.	+
chr12	2812587	2813740	.	.	+
chr12	2875986	2878825	.	.	+
chr12	3751810	3754330	.	.	+
chr12	4115859	4119923	.	.	+
chr12	4269470	4270549	.	.	+
chr12	4270713	4277045	.	.	+
chr12	6459926	6464593	.	.	+
chr12	6567145	6568849	.	.	+
chr12	6688006	6690445	.	.	+
chr12	6724011	6725150	.	.	+
chr12	6852063	6852846	.	.	+
chr12	6867468	6869435	.	.	+
chr12	6926865	6927991	.	.	+
chr12	6936777	6938717	.	.	+
chr12	6950033	6962713	.	.	+
chr12	6964627	6965232	.	.	+
chr12	6969875	6970798	.	.	+
chr12	6970853	6972177	.	.	+
chr12	8947958	8950958	.	.	+
chr12	10612440	10614620	.	.	+
chr12	10721866	10723229	.	.	+
chr12	11648515	11649794	.	.	+
chr12	12006936	12011891	.	.	+
chr12	12266692	12267351	.	.	+
chr12	12356356	12359431	.	.	+
chr12	12713907	12725641	.	.	+
chr12	14364846	14368690	.	.	+
chr12	19439664	19441237	.	.	+
chr12	21656280	21658217	.	.	+
chr12	22542565	22545004	.	.	+
chr12	24946675	24953266	.	.	+
chr12	26936528	26939725	.	.	+
chr12	27330678	27336207	.	.	+
chr12	27710263	27711625	.	.	+
chr12	27779450	27781371	.	.	+
chr12	29380141	29381820	.	.	+
chr12	31316706	31326203	.	.	+
chr12	32106771	32108294	.	.	+
chr12	32753993	32756426	.	.	+
chr12	43758908	43759769	.	.	+
chr12	45725898	45729580	.	.	+
chr12	45988259	45990667	.	.	+
chr12	45990851	45992547	.	.	+
chr12	46264660	46270670	.	.	+
chr12	47705180	47708505	.	.	+
chr12	48681172	48682276	.	.	+
chr12	48924202	48926183	.	.	+
chr12	49059192	49061740	.	.	+
chr12	49069092	49070073	.	.	+
chr12	49070144	49070700	.	.	+
chr12	49129738	49133660	.	.	+
chr12	49265005	49265983	.	.	+
chr12	50112158	50113280	.	.	+
chr12	50400889	50402174	.	.	+
chr12	50763156	50763998	.	.	+
chr12	50764054	50765841	.	.	+
chr12	51047552	51049701	.	.	+
chr12	51238772	51240103	.	.	+
chr12	52069214	52071122	.	.	+
chr12	53006382	53006971	.	.	+
chr12	53370239	53371950	.	.	+
chr12	53452300	53453161	.	.	+
chr12	53500869	53502136	.	.	+
chr12	53674979	53676162	.	.	+
chr12	54277482	54281952	.	.	+
chr12	55974017	55975284	.	.	+
chr12	56041783	56042980	.	.	+
chr12	56104518	56106057	.	.	+
chr12	56115522	56117598	.	.	+
chr12	56118394	56119359	.	.	+
chr12	56314754	56316795	.	.	+
chr12	56467921	56470247	.	.	+
chr12	56628436	56630287	.	.	+
chr12	56723254	56726254	.	.	+
chr12	57085655	57088737	.	.	+
chr12	57109540	57112581	.	.	+
chr12	57229664	57231299	.	.	+
chr12	57430933	57431822	.	.	+
chr12	57488008	57489029	.	.	+
chr12	57520825	57522996	.	.	+
chr12	57751060	57752344	.	.	+
chr12	57771374	57773125	.	.	+
chr12	62601316	62605144	.	.	+
chr12	63779806	63781067	.	.	+
chr12	64221311	64222604	.	.	+
chr12	64610493	64614478	.	.	+
chr12	66129830	66131677	.	.	+
chr12	66168493	66170537	.	.	+
chr12	67268093	67271562	.	.	+
chr12	68364335	68366632	.	.	+
chr12	68610843	68611209	.	.	+
chr12	68686278	68687727	.	.	+
chr12	69359202	69361025	.	.	+
chr12	69585392	69586396	.	.	+
chr12	71839227	71840856	.	.	+
chr12	76082922	76086112	.	.	+
chr12	76347568	76349037	.	.	+
chr12	76558263	76560562	.	.	+
chr12	79688839	79690613	.	.	+
chr12	89709741	89710700	.	.	+
chr12	92033927	92036146	.	.	+
chr12	92146131	92148258	.	.	+
chr12	92431591	92435494	.	.	+
chr12	93467406	93468546	.	.	+
chr12	94458785	94460924	.	.	+
chr12	95472981	95475419	.	.	+
chr12	95858939	95859807	.	.	+
chr12	101406711	101408649	.	.	+
chr12	102119508	102121411	.	.	+
chr12	103930351	103933177	.	.	+
chr12	103964527	103967378	.	.	+
chr12	104063559	104065500	.	.	+
chr12	104285871	104289789	.	.	+
chr12	104985859	104986591	.	.	+
chr12	107685011	107686505	.	.	+
chr12	108559640	108562435	.	.	+
chr12	108615055	108618829	.	.	+
chr12	108631454	108638837	.	.	+
chr12	109092444	109093903	.	.	+
chr12	109899639	109901294	.	.	+
chr12	110281226	110285005	.	.	+
chr12	110402889	110404463	.	.	+
chr12	110468350	110470146	.	.	+
chr12	110501027	110502845	.	.	+
chr12	111597238	111600711	.	.	+
chr12	111840919	111843437	.	.	+
chr12	112107000	112109401	.	.	+
chr12	112408678	112409857	.	.	+
chr12	112418234	112420023	.	.	+
chr12	113184265	113186414	.	.	+
chr12	113232406	113233870	.	.	+
chr12	118135528	118137527	.	.	+
chr12	118376065	118377473	.	.	+
chr12	120116843	120122895	.	.	+
chr12	120193707	120195714	.	.	+
chr12	120198956	120201112	.	.	+
chr12	120201249	120202444	.	.	+
chr12	120445574	120447129	.	.	+
chr12	121295333	121296617	.	.	+
chr12	121399345	121399931	.	.	+
chr12	121400025	121401751	.	.	+
chr12	121534249	121538882	.	.	+
chr12	121786340	121791187	.	.	+
chr12	121888745	121889614	.	.	+
chr12	122265662	122267190	.	.	+
chr12	122526051	122527059	.	.	+
chr12	122752743	122753822	.	.	+
chr12	122974115	122976513	.	.	+
chr12	123231701	123233184	.	.	+
chr12	123457736	123460326	.	.	+
chr12	123600962	123603180	.	.	+
chr12	123633198	123633644	.	.	+
chr12	123633816	123634913	.	.	+
chr12	124565589	124567532	.	.	+
chr12	124567731	124569084	.	.	+
chr12	130870549	130871792	.	.	+
chr12	130872045	130874474	.	.	+
chr12	131710437	131712488	.	.	+
chr12	131928548	131929083	.	.	+
chr12	131929214	131930359	.	.	+
chr12	132686413	132687375	.	.	+
chr12	132687508	132688235	.	.	+
chr12	132709545	132710727	.	.	+
chr12	132710842	132711886	.	.	+
chr12	132827905	132829271	.	.	+
chr12	132887735	132888509	.	.	+
chr12	133037248	133038182	.	.	+
chr13	19601633	19602219	.	.	+
chr13	19781471	19783332	.	.	+
chr13	19863812	19865711	.	.	+
chr13	19957337	19958477	.	.	+
chr13	19958658	19960226	.	.	+
chr13	20772630	20774266	.	.	+
chr13	20901463	20903479	.	.	+
chr13	21175641	21177602	.	.	+
chr13	23374977	23375499	.	.	+
chr13	24511206	24513202	.	.	+
chr13	24921898	24924748	.	.	+
chr13	26220915	26223003	.	.	+
chr13	27250578	27253938	.	.	+
chr13	27424091	27427312	.	.	+
chr13	27449149	27451363	.	.	+
chr13	27620772	27622766	.	.	+
chr13	28137149	28140874	.	.	+
chr13	29593639	29595642	.	.	+
chr13	30370437	30372903	.	.	+
chr13	30445222	30446705	.	.	+
chr13	30462826	30464890	.	.	+
chr13	30617854	30619456	.	.	+
chr13	32537392	32539469	.	.	+
chr13	33108451	33111781	.	.	+
chr13	36998284	37002132	.	.	+
chr13	38349525	38350819	.	.	+
chr13	39035787	39039645	.	.	+
chr13	40661559	40665804	.	.	+
chr13	41059120	41062809	.	.	+
chr13	41310726	41312371	.	.	+
chr13	41960099	41961946	.	.	+
chr13	44576582	44578539	.	.	+
chr13	44988982	44990308	.	.	+
chr13	45341444	45342328	.	.	+
chr13	46176653	46184569	.	.	+
chr13	48037044	48038885	.	.	+
chr13	48975004	48976526	.	.	+
chr13	49494879	49496871	.	.	+
chr13	49691284	49691889	.	.	+
chr13	51802758	51804488	.	.	+
chr13	52449381	52450715	.	.	+
chr13	52651389	52654305	.	.	+
chr13	72780557	72782018	.	.	+
chr13	75549410	75550378	.	.	+
chr13	77323694	77327142	.	.	+
chr13	77327285	77328038	.	.	+
chr13	77328231	77331063	.	.	+
chr13	79403551	79407503	.	.	+
chr13	91346489	91348120	.	.	+
chr13	91348210	91350725	.	.	+
chr13	95300276	95302149	.	.	+
chr13	95677103	95678311	.	.	+
chr13	99199929	99200759	.	.	+
chr13	99280536	99283916	.	.	+
chr13	99500549	99503484	.	.	+
chr13	99606703	99607360	.	.	+
chr13	100088524	100088968	.	.	+
chr13	100089053	100089780	.	.	+
chr13	102772824	102774231	.	.	+
chr13	102844814	102847512	.	.	+
chr13	108217569	108219390	.	.	+
chr13	108269212	108271149	.	.	+
chr13	110614907	110617150	.	.	+
chr13	110911838	110915090	.	.	+
chr13	112587072	112588863	.	.	+
chr13	113207658	113209500	.	.	+
chr13	113209610	113210257	.	.	+
chr13	113585262	113585928	.	.	+
chr13	114064106	114069204	.	.	+
chr13	114234966	114236041	.	.	+
chr13	114279283	114281906	.	.	+
chr13	114312738	114315536	.	.	+
chr14	20453977	20456634	.	.	+
chr14	20460083	20461520	.	.	+
chr14	20469379	20470793	.	.	+
chr14	21455055	21456191	.	.	+
chr14	22529323	22539293	.	.	+
chr14	22766018	22767824	.	.	+
chr14	22887008	22888992	.	.	+
chr14	22928472	22929350	.	.	+
chr14	23006261	23007943	.	.	+
chr14	24094204	24096287	.	.	+
chr14	24113352	24115982	.	.	+
chr14	24140453	24142438	.	.	+
chr14	24194684	24197691	.	.	+
chr14	24212378	24214451	.	.	+
chr14	24215255	24216118	.	.	+
chr14	24270572	24271610	.	.	+
chr14	24271667	24272940	.	.	+
chr14	24299914	24300497	.	.	+
chr14	24441885	24443780	.	.	+
chr14	30620329	30623247	.	.	+
chr14	31456667	31457955	.	.	+
chr14	34872560	34876157	.	.	+
chr14	34981145	34984284	.	.	+
chr14	35120797	35123770	.	.	+
chr14	35401596	35403931	.	.	+
chr14	39175187	39176521	.	.	+
chr14	39265844	39268053	.	.	+
chr14	39432652	39433890	.	.	+
chr14	45133576	45134556	.	.	+
chr14	45252215	45254413	.	.	+
chr14	49596079	49599773	.	.	+
chr14	49619499	49623029	.	.	+
chr14	49633094	49636030	.	.	+
chr14	49851479	49853429	.	.	+
chr14	49891323	49897879	.	.	+
chr14	50820725	50825346	.	.	+
chr14	54440053	54442055	.	.	+
chr14	54729880	54731193	.	.	+
chr14	55026132	55028691	.	.	+
chr14	57268017	57269830	.	.	+
chr14	58199845	58201153	.	.	+
chr14	58297261	58298201	.	.	+
chr14	58426422	58428699	.	.	+
chr14	59481674	59485517	.	.	+
chr14	60091131	60094052	.	.	+
chr14	60164193	60165439	.	.	+
chr14	60247613	60249059	.	.	+
chr14	60330860	60332030	.	.	+
chr14	60980486	60981651	.	.	+
chr14	63543522	63544555	.	.	+
chr14	63640795	63643124	.	.	+
chr14	64234411	64237026	.	.	+
chr14	64386637	64390229	.	.	+
chr14	64500641	64506331	.	.	+
chr14	65411063	65414280	.	.	+
chr14	66506925	66509958	.	.	+
chr14	67241311	67242339	.	.	+
chr14	67487623	67489489	.	.	+
chr14	67673886	67675366	.	.	+
chr14	68277923	68287179	.	.	+
chr14	68505878	68507773	.	.	+
chr14	68789048	68797748	.	.	+
chr14	69624718	69626509	.	.	+
chr14	73490971	73491727	.	.	+
chr14	73741300	73744936	.	.	+
chr14	73759582	73763885	.	.	+
chr14	73769874	73773759	.	.	+
chr14	73950237	73951009	.	.	+
chr14	75050660	75051672	.	.	+
chr14	75519778	75525382	.	.	+
chr14	76151904	76153529	.	.	+
chr14	76946743	76947964	.	.	+
chr14	77026418	77029585	.	.	+
chr14	77096905	77098032	.	.	+
chr14	77799850	77800924	.	.	+
chr14	81221037	81221978	.	.	+
chr14	89417192	89418648	.	.	+
chr14	89617194	89619572	.	.	+
chr14	90331035	90332048	.	.	+
chr14	90382274	90384507	.	.	+
chr14	90398244	90399203	.	.	+
chr14	91113315	91116762	.	.	+
chr14	91242628	91244639	.	.	+
chr14	91315273	91318435	.	.	+
chr14	91362869	91369116	.	.	+
chr14	91395933	91398611	.	.	+
chr14	91417948	91419118	.	.	+
chr14	91508022	91511409	.	.	+
chr14	92120971	92123234	.	.	+
chr14	92794290	92795219	.	.	+
chr14	93064393	93066476	.	.	+
chr14	93183690	93184964	.	.	+
chr14	95494130	95497630	.	.	+
chr14	95532711	95534703	.	.	+
chr14	95711441	95714167	.	.	+
chr14	96501078	96503323	.	.	+
chr14	96797380	96798745	.	.	+
chr14	100192419	100193065	.	.	+
chr14	102085996	102088949	.	.	+
chr14	102591327	102592385	.	.	+
chr14	102767379	102769449	.	.	+
chr14	103334128	103334720	.	.	+
chr14	103527674	103529105	.	.	+
chr14	103529268	103529974	.	.	+
chr14	103714480	103715494	.	.	+
chr14	104753036	104754083	.	.	+
chr14	104816120	104817144	.	.	+
chr14	105059778	105068242	.	.	+
chr14	105086581	105087757	.	.	+
chr14	105397814	105400073	.	.	+
chr14	105420436	105421371	.	.	+
chr15	31227381	31230884	.	.	+
chr15	31231082	31232044	.	.	+
chr15	31337976	31339907	.	.	+
chr15	34037890	34040488	.	.	+
chr15	34100932	34102944	.	.	+
chr15	34367265	34369043	.	.	+
chr15	35545095	35546885	.	.	+
chr15	38453886	38455118	.	.	+
chr15	39933623	39935107	.	.	+
chr15	40160969	40165389	.	.	+
chr15	40693530	40696701	.	.	+
chr15	40871208	40874280	.	.	+
chr15	41114759	41117284	.	.	+
chr15	41283929	41285797	.	.	+
chr15	41331600	41334213	.	.	+
chr15	41416344	41417020	.	.	+
chr15	41660045	41662589	.	.	+
chr15	41966036	41972616	.	.	+
chr15	42272373	42275992	.	.	+
chr15	43133098	43134882	.	.	+
chr15	43329305	43331284	.	.	+
chr15	43745657	43747566	.	.	+
chr15	44537082	44538324	.	.	+
chr15	44661827	44664610	.	.	+
chr15	45401026	45404153	.	.	+
chr15	45586116	45589043	.	.	+
chr15	48330282	48333785	.	.	+
chr15	49620079	49620863	.	.	+
chr15	49620998	49621968	.	.	+
chr15	50352488	50357311	.	.	+
chr15	50685541	50687650	.	.	+
chr15	52019605	52022791	.	.	+
chr15	52564581	52569569	.	.	+
chr15	55195831	55197779	.	.	+
chr15	56887262	56887991	.	.	+
chr15	58931431	58933718	.	.	+
chr15	58933787	58934665	.	.	+
chr15	59398798	59401118	.	.	+
chr15	60477613	60480520	.	.	+
chr15	63156007	63158443	.	.	+
chr15	63500508	63504402	.	.	+
chr15	63599416	63600834	.	.	+
chr15	63600962	63602110	.	.	+
chr15	64387411	64387745	.	.	+
chr15	64988925	64990799	.	.	+
chr15	65610042	65612047	.	.	+
chr15	66355825	66356760	.	.	+
chr15	66496931	66497749	.	.	+
chr15	66503119	66506130	.	.	+
chr15	68228151	68230221	.	.	+
chr15	69451510	69454020	.	.	+
chr15	72226479	72232295	.	.	+
chr15	72375306	72376939	.	.	+
chr15	72473068	72475995	.	.	+
chr15	74393523	74404924	.	.	+
chr15	74779825	74781964	.	.	+
chr15	74782070	74794007	.	.	+
chr15	74842679	74843192	.	.	+
chr15	74843314	74844018	.	.	+
chr15	74869295	74873972	.	.	+
chr15	74889954	74890706	.	.	+
chr15	75042559	75049515	.	.	+
chr15	75201869	75204926	.	.	+
chr15	75451984	75454019	.	.	+
chr15	75625241	75626760	.	.	+
chr15	75843095	75844652	.	.	+
chr15	75903174	75904769	.	.	+
chr15	77070210	77071129	.	.	+
chr15	78149409	78151358	.	.	+
chr15	78539872	78542132	.	.	+
chr15	78975988	78980066	.	.	+
chr15	79895993	79898120	.	.	+
chr15	80159851	80161353	.	.	+
chr15	80999473	81002422	.	.	+
chr15	81022758	81025036	.	.	+
chr15	81291420	81304886	.	.	+
chr15	82539249	82540510	.	.	+
chr15	82540631	82541405	.	.	+
chr15	82749880	82751954	.	.	+
chr15	83010178	83011635	.	.	+
chr15	84715107	84717305	.	.	+
chr15	84980219	84982737	.	.	+
chr15	88621248	88623851	.	.	+
chr15	88636854	88642717	.	.	+
chr15	89067628	89068784	.	.	+
chr15	89893098	89894672	.	.	+
chr15	90037177	90039780	.	.	+
chr15	90264851	90266892	.	.	+
chr15	90902842	90904066	.	.	+
chr15	90929249	90932914	.	.	+
chr15	90954809	90956667	.	.	+
chr15	92807909	92809192	.	.	+
chr15	92809278	92811245	.	.	+
chr15	92881516	92882490	.	.	+
chr15	92882697	92885596	.	.	+
chr15	98952619	98954354	.	.	+
chr15	99501544	99505762	.	.	+
chr15	99510820	99513617	.	.	+
chr15	100918191	100924293	.	.	+
chr15	101275425	101277424	.	.	+
chr15	101293385	101295218	.	.	+
chr15	101295331	101295941	.	.	+
chr15	101651049	101653338	.	.	+
chr15	101723474	101724493	.	.	+
chr16	52941	53620	.	.	+
chr16	77136	79290	.	.	+
chr16	228529	229519	.	.	+
chr16	401933	402632	.	.	+
chr16	587501	589985	.	.	+
chr16	635638	637091	.	.	+
chr16	641050	643476	.	.	+
chr16	668098	669142	.	.	+
chr16	719841	721617	.	.	+
chr16	740263	740984	.	.	+
chr16	1308481	1309561	.	.	+
chr16	1420021	1421679	.	.	+
chr16	1493332	1494023	.	.	+
chr16	1678240	1679176	.	.	+
chr16	1771844	1774370	.	.	+
chr16	1963241	1964846	.	.	+
chr16	1970985	1971941	.	.	+
chr16	1972016	1973103	.	.	+
chr16	2009841	2011006	.	.	+
chr16	2152757	2155411	.	.	+
chr16	2204810	2206438	.	.	+
chr16	2215051	2215705	.	.	+
chr16	2267316	2269099	.	.	+
chr16	2531396	2532038	.	.	+
chr16	2602929	2604111	.	.	+
chr16	2681790	2683313	.	.	+
chr16	2751330	2753930	.	.	+
chr16	3023858	3024412	.	.	+
chr16	3263215	3264560	.	.	+
chr16	3282289	3284446	.	.	+
chr16	3304863	3306244	.	.	+
chr16	3716638	3718362	.	.	+
chr16	4253197	4253933	.	.	+
chr16	4270993	4271962	.	.	+
chr16	4350553	4351293	.	.	+
chr16	4413666	4416640	.	.	+
chr16	4476394	4477367	.	.	+
chr16	4614175	4616268	.	.	+
chr16	4693696	4694310	.	.	+
chr16	8797786	8799202	.	.	+
chr16	8890199	8894590	.	.	+
chr16	9090018	9091221	.	.	+
chr16	10743203	10744159	.	.	+
chr16	11223803	11226509	.	.	+
chr16	11232617	11233822	.	.	+
chr16	11253961	11256167	.	.	+
chr16	11850297	11852295	.	.	+
chr16	11912834	11915972	.	.	+
chr16	12543529	12549323	.	.	+
chr16	14632091	14632755	.	.	+
chr16	14632842	14634068	.	.	+
chr16	15949682	15951153	.	.	+
chr16	18787636	18790326	.	.	+
chr16	19554910	19556388	.	.	+
chr16	19717394	19718197	.	.	+
chr16	21359386	21360329	.	.	+
chr16	21598702	21599431	.	.	+
chr16	21599536	21600812	.	.	+
chr16	22206275	22208487	.	.	+
chr16	22297390	22298366	.	.	+
chr16	23556440	23558673	.	.	+
chr16	23595605	23596386	.	.	+
chr16	27373660	27376247	.	.	+
chr16	27397948	27409175	.	.	+
chr16	28209823	28211966	.	.	+
chr16	28212267	28212635	.	.	+
chr16	28553803	28554216	.	.	+
chr16	28821952	28825299	.	.	+
chr16	28845551	28846349	.	.	+
chr16	28862044	28864679	.	.	+
chr16	28950970	28952237	.	.	+
chr16	29789871	29790502	.	.	+
chr16	29790691	29792118	.	.	+
chr16	29804350	29806026	.	.	+
chr16	29807159	29809125	.	.	+
chr16	29994674	29997263	.	.	+
chr16	30063394	30067379	.	.	+
chr16	30091523	30093546	.	.	+
chr16	30182056	30187817	.	.	+
chr16	30456333	30460131	.	.	+
chr16	30533827	30536351	.	.	+
chr16	30584823	30586531	.	.	+
chr16	30633692	30635163	.	.	+
chr16	30657386	30657972	.	.	+
chr16	30747687	30748183	.	.	+
chr16	30874132	30877145	.	.	+
chr16	30956821	30958079	.	.	+
chr16	31032885	31034309	.	.	+
chr16	31178411	31181848	.	.	+
chr16	31202445	31203400	.	.	+
chr16	31457654	31459836	.	.	+
chr16	46972284	46975034	.	.	+
chr16	48244113	48245426	.	.	+
chr16	48385056	48386223	.	.	+
chr16	48608119	48610861	.	.	+
chr16	50273285	50276971	.	.	+
chr16	50281243	50282823	.	.	+
chr16	50742048	50742845	.	.	+
chr16	53054136	53056714	.	.	+
chr16	53434470	53435608	.	.	+
chr16	56930688	56934212	.	.	+
chr16	57186291	57188271	.	.	+
chr16	58128913	58130192	.	.	+
chr16	58392365	58393458	.	.	+
chr16	66551857	66552847	.	.	+
chr16	66750561	66751917	.	.	+
chr16	66830188	66830949	.	.	+
chr16	67192188	67193570	.	.	+
chr16	67227115	67228028	.	.	+
chr16	67561033	67562127	.	.	+
chr16	67659217	67660831	.	.	+
chr16	67718923	67720283	.	.	+
chr16	67967409	67968600	.	.	+
chr16	67968664	67969522	.	.	+
chr16	67993569	67994375	.	.	+
chr16	68022251	68024084	.	.	+
chr16	68263323	68266094	.	.	+
chr16	69131509	69134027	.	.	+
chr16	69329657	69331305	.	.	+
chr16	69338856	69341170	.	.	+
chr16	69384859	69385962	.	.	+
chr16	69754006	69754970	.	.	+
chr16	70251187	70251945	.	.	+
chr16	70288243	70289589	.	.	+
chr16	70298812	70299992	.	.	+
chr16	70345931	70347707	.	.	+
chr16	70522018	70525441	.	.	+
chr16	70800466	70801145	.	.	+
chr16	71461412	71462681	.	.	+
chr16	71893890	71896856	.	.	+
chr16	74295606	74298132	.	.	+
chr16	74665715	74666954	.	.	+
chr16	74699573	74701826	.	.	+
chr16	75074994	75076245	.	.	+
chr16	75622212	75623677	.	.	+
chr16	75646610	75647694	.	.	+
chr16	75647785	75650434	.	.	+
chr16	84513248	84515977	.	.	+
chr16	84592705	84595787	.	.	+
chr16	84699979	84701141	.	.	+
chr16	85223680	85229205	.	.	+
chr16	85553027	85559269	.	.	+
chr16	88649620	88652640	.	.	+
chr16	88662234	88663237	.	.	+
chr16	88663304	88664133	.	.	+
chr16	88700350	88702375	.	.	+
chr16	88702906	88704327	.	.	+
chr16	88780116	88785215	.	.	+
chr16	88785269	88785800	.	.	+
chr16	88810177	88812837	.	.	+
chr16	88974329	88979666	.	.	+
chr16	89093845	89095188	.	.	+
chr16	89096274	89099066	.	.	+
chr16	89559729	89562565	.	.	+
chr16	89686492	89687842	.	.	+
chr16	89872555	89873932	.	.	+
chr16	89971741	89973341	.	.	+
chr17	409577	409999	.	.	+
chr17	750985	753070	.	.	+
chr17	781493	782881	.	.	+
chr17	1197017	1200327	.	.	+
chr17	1398146	1400235	.	.	+
chr17	1485995	1487524	.	.	+
chr17	1643466	1645724	.	.	+
chr17	1684163	1684926	.	.	+
chr17	2054100	2060437	.	.	+
chr17	2068701	2071874	.	.	+
chr17	2222564	2224440	.	.	+
chr17	2335524	2337403	.	.	+
chr17	2392878	2393848	.	.	+
chr17	2399718	2401133	.	.	+
chr17	2709922	2711706	.	.	+
chr17	4364597	4366628	.	.	+
chr17	4554365	4555310	.	.	+
chr17	4555453	4556107	.	.	+
chr17	4703173	4704726	.	.	+
chr17	4710560	4711974	.	.	+
chr17	4986833	4989234	.	.	+
chr17	5078004	5079123	.	.	+
chr17	5111977	5112491	.	.	+
chr17	5418121	5421150	.	.	+
chr17	5437996	5439752	.	.	+
chr17	5467360	5468926	.	.	+
chr17	5486404	5487470	.	.	+
chr17	7034904	7037026	.	.	+
chr17	7233403	7235456	.	.	+
chr17	7239930	7243131	.	.	+
chr17	7251682	7253204	.	.	+
chr17	7306402	7307323	.	.	+
chr17	7307584	7309678	.	.	+
chr17	7328608	7330303	.	.	+
chr17	7352013	7352879	.	.	+
chr17	7484760	7485471	.	.	+
chr17	7557579	7559301	.	.	+
chr17	7571931	7572516	.	.	+
chr17	7572725	7574238	.	.	+
chr17	7582635	7584819	.	.	+
chr17	7685279	7688071	.	.	+
chr17	7835785	7836892	.	.	+
chr17	7841851	7844003	.	.	+
chr17	7844085	7845411	.	.	+
chr17	8208990	8211485	.	.	+
chr17	8220916	8224407	.	.	+
chr17	8246182	8250738	.	.	+
chr17	8383299	8384139	.	.	+
chr17	10696453	10698977	.	.	+
chr17	13017039	13018908	.	.	+
chr17	15999073	16001042	.	.	+
chr17	16213477	16216500	.	.	+
chr17	16380455	16382165	.	.	+
chr17	16438157	16438800	.	.	+
chr17	17590941	17591744	.	.	+
chr17	18087539	18088884	.	.	+
chr17	18182271	18184924	.	.	+
chr17	18314001	18316235	.	.	+
chr17	19976757	19978685	.	.	+
chr17	27470630	27475926	.	.	+
chr17	28319086	28320265	.	.	+
chr17	28499828	28502269	.	.	+
chr17	28644213	28646351	.	.	+
chr17	28719760	28722037	.	.	+
chr17	28725212	28726193	.	.	+
chr17	28726379	28729559	.	.	+
chr17	28737273	28743921	.	.	+
chr17	28854266	28855682	.	.	+
chr17	28951753	28952418	.	.	+
chr17	29589767	29590459	.	.	+
chr17	29759545	29761426	.	.	+
chr17	30969896	30972750	.	.	+
chr17	32349403	32351658	.	.	+
chr17	32487127	32492699	.	.	+
chr17	34979839	34982338	.	.	+
chr17	35119110	35119912	.	.	+
chr17	35141507	35142231	.	.	+
chr17	35577867	35579551	.	.	+
chr17	36533799	36536515	.	.	+
chr17	36600879	36603064	.	.	+
chr17	36948837	36949926	.	.	+
chr17	38700208	38705193	.	.	+
chr17	38751656	38752611	.	.	+
chr17	38752669	38753549	.	.	+
chr17	38852637	38854874	.	.	+
chr17	39199459	39201490	.	.	+
chr17	39753088	39760067	.	.	+
chr17	39859414	39869235	.	.	+
chr17	40139141	40140799	.	.	+
chr17	40317711	40328374	.	.	+
chr17	40646835	40648774	.	.	+
chr17	41863938	41865407	.	.	+
chr17	42111416	42113789	.	.	+
chr17	42276461	42276901	.	.	+
chr17	42553966	42555778	.	.	+
chr17	42677328	42681001	.	.	+
chr17	42832540	42834492	.	.	+
chr17	42963846	42964943	.	.	+
chr17	42998349	43000243	.	.	+
chr17	43169671	43172563	.	.	+
chr17	44069952	44070669	.	.	+
chr17	44209568	44210484	.	.	+
chr17	44215668	44218502	.	.	+
chr17	44323989	44324810	.	.	+
chr17	44324919	44326814	.	.	+
chr17	44326991	44327724	.	.	+
chr17	44898548	44900028	.	.	+
chr17	45221276	45230505	.	.	+
chr17	45301390	45305087	.	.	+
chr17	45310279	45317124	.	.	+
chr17	45317395	45318131	.	.	+
chr17	46191098	46193470	.	.	+
chr17	46193594	46195984	.	.	+
chr17	46922566	46923969	.	.	+
chr17	47203610	47206301	.	.	+
chr17	47648280	47650544	.	.	+
chr17	47650741	47651905	.	.	+
chr17	47894818	47895917	.	.	+
chr17	47896119	47897396	.	.	+
chr17	47941006	47943075	.	.	+
chr17	47971040	47972671	.	.	+
chr17	48046720	48048185	.	.	+
chr17	48427047	48430261	.	.	+
chr17	48892799	48893712	.	.	+
chr17	48907463	48909069	.	.	+
chr17	48909206	48912040	.	.	+
chr17	49216144	49220041	.	.	+
chr17	49707086	49708339	.	.	+
chr17	49787489	49789167	.	.	+
chr17	50146337	50152719	.	.	+
chr17	50371250	50373843	.	.	+
chr17	50396124	50397499	.	.	+
chr17	50706995	50709479	.	.	+
chr17	51119707	51120797	.	.	+
chr17	51153527	51155002	.	.	+
chr17	51165823	51167708	.	.	+
chr17	51258710	51262079	.	.	+
chr17	54967788	54969755	.	.	+
chr17	56834054	56835293	.	.	+
chr17	57084326	57085122	.	.	+
chr17	57085254	57086638	.	.	+
chr17	58005837	58008350	.	.	+
chr17	58329875	58346677	.	.	+
chr17	58351553	58353694	.	.	+
chr17	58692271	58694135	.	.	+
chr17	59618131	59620618	.	.	+
chr17	60600205	60602296	.	.	+
chr17	61926916	61928051	.	.	+
chr17	63696358	63701942	.	.	+
chr17	63772543	63774171	.	.	+
chr17	63826157	63828797	.	.	+
chr17	63931228	63933241	.	.	+
chr17	64496011	64498153	.	.	+
chr17	64504563	64507894	.	.	+
chr17	64661967	64662326	.	.	+
chr17	67365264	67366665	.	.	+
chr17	68246828	68249896	.	.	+
chr17	68287797	68293122	.	.	+
chr17	69327340	69328073	.	.	+
chr17	73091724	73093080	.	.	+
chr17	73191674	73193959	.	.	+
chr17	74203656	74204710	.	.	+
chr17	74462398	74464369	.	.	+
chr17	74775467	74776429	.	.	+
chr17	75130451	75132654	.	.	+
chr17	75204912	75206582	.	.	+
chr17	75260421	75262602	.	.	+
chr17	75778613	75779827	.	.	+
chr17	76071655	76073253	.	.	+
chr17	76265201	76273871	.	.	+
chr17	76352907	76354600	.	.	+
chr17	76556915	76559218	.	.	+
chr17	76725450	76728223	.	.	+
chr17	76735928	76737375	.	.	+
chr17	77088134	77090882	.	.	+
chr17	77443781	77447531	.	.	+
chr17	78123841	78128766	.	.	+
chr17	78128835	78135338	.	.	+
chr17	78473540	78477110	.	.	+
chr17	78713910	78720123	.	.	+
chr17	78839301	78840887	.	.	+
chr17	79836397	79836963	.	.	+
chr17	79837046	79838883	.	.	+
chr17	80453979	80455563	.	.	+
chr17	80544831	80545950	.	.	+
chr17	81239269	81240972	.	.	+
chr17	81284914	81286184	.	.	+
chr17	81512969	81520182	.	.	+
chr17	81665352	81667398	.	.	+
chr17	81702021	81704623	.	.	+
chr17	81859094	81860559	.	.	+
chr17	81871361	81872569	.	.	+
chr17	81917223	81918169	.	.	+
chr17	81976787	81978400	.	.	+
chr17	82036908	82037798	.	.	+
chr17	82098509	82100579	.	.	+
chr17	82212902	82213629	.	.	+
chr17	82273042	82273746	.	.	+
chr17	82518799	82519599	.	.	+
chr17	82520018	82521202	.	.	+
chr17	82647203	82648566	.	.	+
chr17	82751796	82753126	.	.	+
chr17	83051278	83051723	.	.	+
chr18	158502	160124	.	.	+
chr18	267154	269075	.	.	+
chr18	657035	659477	.	.	+
chr18	2570621	2572723	.	.	+
chr18	8606731	8609300	.	.	+
chr18	9913527	9915848	.	.	+
chr18	10525789	10526988	.	.	+
chr18	11980081	11980967	.	.	+
chr18	12375868	12377251	.	.	+
chr18	12701873	12703866	.	.	+
chr18	12882516	12884279	.	.	+
chr18	12948011	12949014	.	.	+
chr18	12990236	12993050	.	.	+
chr18	13565567	13569903	.	.	+
chr18	13725369	13727576	.	.	+
chr18	21598800	21601466	.	.	+
chr18	21611940	21613577	.	.	+
chr18	31498258	31498914	.	.	+
chr18	32091426	32092454	.	.	+
chr18	32092662	32094109	.	.	+
chr18	35971939	35972470	.	.	+
chr18	35972690	35973423	.	.	+
chr18	36066814	36067493	.	.	+
chr18	36128851	36130656	.	.	+
chr18	46098387	46098994	.	.	+
chr18	47929480	47930577	.	.	+
chr18	47930710	47932065	.	.	+
chr18	48820437	48821697	.	.	+
chr18	48947386	48950631	.	.	+
chr18	49486110	49487775	.	.	+
chr18	49489746	49492504	.	.	+
chr18	50279814	50282328	.	.	+
chr18	50878200	50880850	.	.	+
chr18	51029544	51030622	.	.	+
chr18	54268494	54270963	.	.	+
chr18	57620976	57622338	.	.	+
chr18	57629834	57630993	.	.	+
chr18	59139405	59144727	.	.	+
chr18	62523699	62527562	.	.	+
chr18	63154449	63164222	.	.	+
chr18	63366022	63368309	.	.	+
chr18	74496248	74497558	.	.	+
chr18	75207070	75211509	.	.	+
chr18	76450530	76451950	.	.	+
chr18	76820804	76822339	.	.	+
chr18	77130158	77132727	.	.	+
chr18	79068457	79069229	.	.	+
chr18	79678292	79680798	.	.	+
chr18	79987353	79989183	.	.	+
chr19	659913	663192	.	.	+
chr19	796537	797015	.	.	+
chr19	797327	799091	.	.	+
chr19	924532	927681	.	.	+
chr19	946699	948742	.	.	+
chr19	1019058	1021934	.	.	+
chr19	1067168	1069926	.	.	+
chr19	1094496	1095377	.	.	+
chr19	1095530	1096661	.	.	+
chr19	1269267	1270683	.	.	+
chr19	1275063	1277006	.	.	+
chr19	1438326	1439815	.	.	+
chr19	1590837	1592740	.	.	+
chr19	1604769	1605477	.	.	+
chr19	1652628	1653688	.	.	+
chr19	1847444	1849380	.	.	+
chr19	1855556	1857968	.	.	+
chr19	1864191	1865594	.	.	+
chr19	1896548	1897757	.	.	+
chr19	1941189	1943968	.	.	+
chr19	2081720	2096641	.	.	+
chr19	2147368	2151695	.	.	+
chr19	2163911	2172215	.	.	+
chr19	2183185	2183962	.	.	+
chr19	2266399	2266725	.	.	+
chr19	2327252	2329502	.	.	+
chr19	2426295	2428263	.	.	+
chr19	2598495	2600093	.	.	+
chr19	2900833	2901203	.	.	+
chr19	3178198	3181553	.	.	+
chr19	3185281	3187072	.	.	+
chr19	3360384	3361461	.	.	+
chr19	3366659	3371241	.	.	+
chr19	3499951	3501013	.	.	+
chr19	3626012	3627184	.	.	+
chr19	3983621	3985487	.	.	+
chr19	4107929	4110635	.	.	+
chr19	4246370	4247441	.	.	+
chr19	4367989	4371346	.	.	+
chr19	4909452	4912475	.	.	+
chr19	5129102	5131581	.	.	+
chr19	5621624	5622854	.	.	+
chr19	5690231	5691874	.	.	+
chr19	5717872	5720193	.	.	+
chr19	5720260	5721072	.	.	+
chr19	5790222	5791338	.	.	+
chr19	5902611	5904432	.	.	+
chr19	6361563	6362631	.	.	+
chr19	6372219	6372581	.	.	+
chr19	6372683	6373184	.	.	+
chr19	6586597	6591925	.	.	+
chr19	6668037	6671217	.	.	+
chr19	6735406	6737669	.	.	+
chr19	6767185	6767536	.	.	+
chr19	7191503	7193099	.	.	+
chr19	7196849	7198900	.	.	+
chr19	7294559	7295436	.	.	+
chr19	7348305	7350082	.	.	+
chr19	7700778	7703135	.	.	+
chr19	7902745	7903663	.	.	+
chr19	7903854	7905216	.	.	+
chr19	7943902	7944459	.	.	+
chr19	8209418	8211676	.	.	+
chr19	8389406	8390064	.	.	+
chr19	8390286	8390827	.	.	+
chr19	9140053	9141096	.	.	+
chr19	9583692	9584886	.	.	+
chr19	9620236	9622281	.	.	+
chr19	10100059	10108176	.	.	+
chr19	10118942	10120130	.	.	+
chr19	10192439	10195848	.	.	+
chr19	10235739	10237045	.	.	+
chr19	10251624	10253067	.	.	+
chr19	10269651	10273302	.	.	+
chr19	10332552	10333637	.	.	+
chr19	10379363	10380620	.	.	+
chr19	10501520	10503859	.	.	+
chr19	10564634	10566128	.	.	+
chr19	10569207	10570106	.	.	+
chr19	10652549	10656670	.	.	+
chr19	10701446	10702251	.	.	+
chr19	10835847	10836768	.	.	+
chr19	10871743	10875056	.	.	+
chr19	10876137	10880218	.	.	+
chr19	11088395	11090386	.	.	+
chr19	11374343	11375043	.	.	+
chr19	11375174	11376362	.	.	+
chr19	11528477	11529516	.	.	+
chr19	12668554	12670294	.	.	+
chr19	12720778	12724078	.	.	+
chr19	12781607	12787877	.	.	+
chr19	12791485	12794395	.	.	+
chr19	12932384	12934284	.	.	+
chr19	12936493	12938402	.	.	+
chr19	12938613	12941240	.	.	+
chr19	12944121	12945752	.	.	+
chr19	12945868	12947106	.	.	+
chr19	12955841	12957865	.	.	+
chr19	13102382	13105966	.	.	+
chr19	13116773	13118135	.	.	+
chr19	13151890	13158181	.	.	+
chr19	13166772	13168572	.	.	+
chr19	13985459	13988049	.	.	+
chr19	14006544	14007488	.	.	+
chr19	14380618	14386265	.	.	+
chr19	14417520	14419985	.	.	+
chr19	14529597	14530592	.	.	+
chr19	14689766	14690824	.	.	+
chr19	15124518	15125816	.	.	+
chr19	15285805	15287259	.	.	+
chr19	15418051	15419037	.	.	+
chr19	15432696	15433247	.	.	+
chr19	16116778	16120978	.	.	+
chr19	16140618	16146713	.	.	+
chr19	16442930	16450889	.	.	+
chr19	16584342	16590508	.	.	+
chr19	17123682	17127666	.	.	+
chr19	17309505	17310733	.	.	+
chr19	17336577	17338019	.	.	+
chr19	17522653	17524357	.	.	+
chr19	17555549	17556664	.	.	+
chr19	17859870	17861368	.	.	+
chr19	17932268	17933888	.	.	+
chr19	18191604	18192887	.	.	+
chr19	18282024	18283050	.	.	+
chr19	18289809	18292902	.	.	+
chr19	18373316	18374566	.	.	+
chr19	18416549	18417738	.	.	+
chr19	18478348	18479577	.	.	+
chr19	18557172	18557739	.	.	+
chr19	18557888	18558999	.	.	+
chr19	18571776	18573136	.	.	+
chr19	18587956	18589600	.	.	+
chr19	19032693	19034448	.	.	+
chr19	19515408	19517161	.	.	+
chr19	19660921	19664084	.	.	+
chr19	19776614	19777369	.	.	+
chr19	21020558	21022159	.	.	+
chr19	24033441	24034414	.	.	+
chr19	27793405	27795185	.	.	+
chr19	29670827	29674121	.	.	+
chr19	29810411	29811573	.	.	+
chr19	29942251	29943960	.	.	+
chr19	32404752	32406455	.	.	+
chr19	32581176	32582605	.	.	+
chr19	33373714	33375257	.	.	+
chr19	34171381	34173881	.	.	+
chr19	34358359	34359349	.	.	+
chr19	34359460	34360528	.	.	+
chr19	34365235	34366757	.	.	+
chr19	34427873	34429747	.	.	+
chr19	35000629	35001811	.	.	+
chr19	35345602	35348991	.	.	+
chr19	35544630	35547029	.	.	+
chr19	35701587	35702442	.	.	+
chr19	35702535	35703264	.	.	+
chr19	35709886	35716997	.	.	+
chr19	35898322	35904415	.	.	+
chr19	36114063	36115638	.	.	+
chr19	36127339	36128761	.	.	+
chr19	36139248	36141022	.	.	+
chr19	36213867	36216040	.	.	+
chr19	36572745	36574349	.	.	+
chr19	37217444	37219175	.	.	+
chr19	37466498	37467512	.	.	+
chr19	37654069	37656386	.	.	+
chr19	37930987	37933708	.	.	+
chr19	38044402	38050444	.	.	+
chr19	38403103	38403858	.	.	+
chr19	38615904	38620348	.	.	+
chr19	38848088	38850073	.	.	+
chr19	38850702	38851996	.	.	+
chr19	38929676	38931757	.	.	+
chr19	39390034	39391271	.	.	+
chr19	39400923	39409248	.	.	+
chr19	39434736	39436057	.	.	+
chr19	39444350	39446904	.	.	+
chr19	39677830	39681774	.	.	+
chr19	39703548	39707220	.	.	+
chr19	39969025	39970941	.	.	+
chr19	39971016	39972049	.	.	+
chr19	40282992	40285367	.	.	+
chr19	40424524	40425987	.	.	+
chr19	40749186	40753237	.	.	+
chr19	41264260	41266193	.	.	+
chr19	41397475	41398860	.	.	+
chr19	41859603	41861889	.	.	+
chr19	41881913	41885359	.	.	+
chr19	42074961	42075993	.	.	+
chr19	42076132	42077423	.	.	+
chr19	43596289	43597653	.	.	+
chr19	44499699	44500997	.	.	+
chr19	44753533	44755722	.	.	+
chr19	44891311	44892564	.	.	+
chr19	45075595	45077249	.	.	+
chr19	45078460	45080446	.	.	+
chr19	45091734	45094145	.	.	+
chr19	45134140	45138744	.	.	+
chr19	45405231	45407299	.	.	+
chr19	45423647	45425029	.	.	+
chr19	45469395	45470241	.	.	+
chr19	45506917	45510855	.	.	+
chr19	45584472	45585601	.	.	+
chr19	45640827	45643703	.	.	+
chr19	45768908	45769392	.	.	+
chr19	45861749	45863230	.	.	+
chr19	45885160	45887461	.	.	+
chr19	46349281	46352450	.	.	+
chr19	46717206	46720340	.	.	+
chr19	46784075	46788576	.	.	+
chr19	46860291	46860889	.	.	+
chr19	47109000	47114382	.	.	+
chr19	47130880	47131770	.	.	+
chr19	47231344	47232945	.	.	+
chr19	48321431	48322022	.	.	+
chr19	48322115	48323057	.	.	+
chr19	48445209	48446810	.	.	+
chr19	48617584	48620608	.	.	+
chr19	48637764	48638895	.	.	+
chr19	48954347	48956511	.	.	+
chr19	49084940	49086306	.	.	+
chr19	49332972	49337268	.	.	+
chr19	49473753	49474112	.	.	+
chr19	49487565	49490783	.	.	+
chr19	49495597	49497346	.	.	+
chr19	49590307	49591015	.	.	+
chr19	49677058	49678899	.	.	+
chr19	49868789	49869522	.	.	+
chr19	49869618	49870627	.	.	+
chr19	49894655	49898739	.	.	+
chr19	49928354	49930095	.	.	+
chr19	50025723	50026434	.	.	+
chr19	50357150	50359328	.	.	+
chr19	50375808	50376876	.	.	+
chr19	50414577	50416604	.	.	+
chr19	50476494	50476907	.	.	+
chr19	50510673	50511832	.	.	+
chr19	50802833	50805601	.	.	+
chr19	51107369	51108436	.	.	+
chr19	53553664	53554484	.	.	+
chr19	54188132	54192297	.	.	+
chr19	54200118	54202001	.	.	+
chr19	54447754	54450349	.	.	+
chr19	54462712	54464782	.	.	+
chr19	55257150	55258473	.	.	+
chr19	55383861	55385831	.	.	+
chr19	55461204	55461719	.	.	+
chr19	55476037	55476829	.	.	+
chr19	55598771	55601163	.	.	+
chr19	55640344	55644936	.	.	+
chr19	55653852	55658215	.	.	+
chr19	56118961	56120846	.	.	+
chr19	56313645	56315642	.	.	+
chr19	57240071	57241341	.	.	+
chr19	57279166	57281460	.	.	+
chr19	57558853	57559853	.	.	+
chr19	57888199	57889344	.	.	+
chr19	58305340	58306691	.	.	+
chr19	58361969	58362824	.	.	+
chr19	58380178	58381183	.	.	+
chr19	58385272	58388346	.	.	+
chr19	58475434	58477211	.	.	+
chr19	58513706	58514038	.	.	+
chr19	58544390	58544667	.	.	+
chr19	58544789	58545292	.	.	+
chr19	58558461	58560595	.	.	+
chr19	58572379	58573511	.	.	+
chr2	677070	678448	.	.	+
chr2	3379339	3380899	.	.	+
chr2	3574793	3576841	.	.	+
chr2	8302293	8303719	.	.	+
chr2	9629299	9631081	.	.	+
chr2	10119627	10122573	.	.	+
chr2	10446294	10448425	.	.	+
chr2	10448685	10449482	.	.	+
chr2	10689021	10690630	.	.	+
chr2	15591254	15592852	.	.	+
chr2	20048962	20052575	.	.	+
chr2	20349342	20350760	.	.	+
chr2	20351038	20352415	.	.	+
chr2	20821851	20823540	.	.	+
chr2	24075714	24076370	.	.	+
chr2	24122805	24124561	.	.	+
chr2	25209015	25210262	.	.	+
chr2	25314049	25315652	.	.	+
chr2	26033129	26033802	.	.	+
chr2	26242450	26246014	.	.	+
chr2	26344658	26345893	.	.	+
chr2	27081334	27082422	.	.	+
chr2	27217346	27219095	.	.	+
chr2	27321723	27324003	.	.	+
chr2	27355658	27358094	.	.	+
chr2	27370568	27371932	.	.	+
chr2	27408028	27409614	.	.	+
chr2	27628988	27630001	.	.	+
chr2	28750213	28751606	.	.	+
chr2	28869482	28871198	.	.	+
chr2	28894553	28896035	.	.	+
chr2	29114857	29115616	.	.	+
chr2	32008639	32010072	.	.	+
chr2	32010723	32012065	.	.	+
chr2	32356077	32358847	.	.	+
chr2	32627516	32627970	.	.	+
chr2	33597878	33599320	.	.	+
chr2	37230375	37232556	.	.	+
chr2	38375688	38377297	.	.	+
chr2	38749827	38751329	.	.	+
chr2	39777938	39779297	.	.	+
chr2	42359002	42361578	.	.	+
chr2	43223002	43226625	.	.	+
chr2	43226787	43229388	.	.	+
chr2	43995190	43996795	.	.	+
chr2	44360805	44363138	.	.	+
chr2	47175133	47177692	.	.	+
chr2	47402469	47404197	.	.	+
chr2	47782515	47783797	.	.	+
chr2	48312991	48314373	.	.	+
chr2	48314640	48316652	.	.	+
chr2	54557617	54561721	.	.	+
chr2	54566924	54576458	.	.	+
chr2	55231390	55234101	.	.	+
chr2	55268356	55270138	.	.	+
chr2	55615956	55617688	.	.	+
chr2	55617867	55619006	.	.	+
chr2	55692633	55694369	.	.	+
chr2	60544894	60553646	.	.	+
chr2	61536772	61539719	.	.	+
chr2	61854639	61855535	.	.	+
chr2	61887434	61889205	.	.	+
chr2	62302369	62311351	.	.	+
chr2	63587794	63588880	.	.	+
chr2	63588945	63590337	.	.	+
chr2	64018211	64020737	.	.	+
chr2	64325619	64326168	.	.	+
chr2	64639358	64645891	.	.	+
chr2	64831069	64832393	.	.	+
chr2	64927960	64935333	.	.	+
chr2	64936724	64940465	.	.	+
chr2	64945517	64947974	.	.	+
chr2	65128937	65130159	.	.	+
chr2	65227716	65229497	.	.	+
chr2	68156592	68158782	.	.	+
chr2	68361929	68369381	.	.	+
chr2	69387305	69388183	.	.	+
chr2	69641560	69647303	.	.	+
chr2	69913830	69914729	.	.	+
chr2	70082751	70087453	.	.	+
chr2	70121179	70128430	.	.	+
chr2	70140678	70142626	.	.	+
chr2	70292677	70294586	.	.	+
chr2	70300812	70302069	.	.	+
chr2	71062963	71074351	.	.	+
chr2	71129159	71131547	.	.	+
chr2	73213967	73215264	.	.	+
chr2	73233357	73235538	.	.	+
chr2	73283192	73285769	.	.	+
chr2	73983489	73985218	.	.	+
chr2	74028732	74034253	.	.	+
chr2	74198587	74200738	.	.	+
chr2	74391379	74392270	.	.	+
chr2	74548808	74549765	.	.	+
chr2	74834486	74835587	.	.	+
chr2	74958078	74958952	.	.	+
chr2	75709487	75711393	.	.	+
chr2	80528491	80531452	.	.	+
chr2	84458515	84460213	.	.	+
chr2	84905124	84905579	.	.	+
chr2	84925136	84925853	.	.	+
chr2	84926052	84927858	.	.	+
chr2	84937013	84947326	.	.	+
chr2	85537336	85540990	.	.	+
chr2	85561418	85562193	.	.	+
chr2	86104956	86107861	.	.	+
chr2	86194443	86196419	.	.	+
chr2	86440207	86441837	.	.	+
chr2	88625960	88627589	.	.	+
chr2	88691849	88693068	.	.	+
chr2	95121034	95122094	.	.	+
chr2	95165003	95165738	.	.	+
chr2	96143230	96148652	.	.	+
chr2	96207339	96208868	.	.	+
chr2	96266205	96267520	.	.	+
chr2	96304768	96306749	.	.	+
chr2	96320438	96321952	.	.	+
chr2	96324306	96326563	.	.	+
chr2	96637300	96638689	.	.	+
chr2	96856983	96858025	.	.	+
chr2	97662359	97663964	.	.	+
chr2	97992874	97996660	.	.	+
chr2	98463107	98467755	.	.	+
chr2	99335137	99336441	.	.	+
chr2	99336613	99338794	.	.	+
chr2	100561844	100563898	.	.	+
chr2	105328041	105329508	.	.	+
chr2	105329756	105330738	.	.	+
chr2	106193070	106194253	.	.	+
chr2	108718855	108720107	.	.	+
chr2	110211795	110212790	.	.	+
chr2	111883278	111884869	.	.	+
chr2	112055184	112056978	.	.	+
chr2	112253893	112255091	.	.	+
chr2	112541208	112544010	.	.	+
chr2	113172981	113177353	.	.	+
chr2	117814599	117816487	.	.	+
chr2	120222592	120224448	.	.	+
chr2	121735847	121736900	.	.	+
chr2	121755621	121756597	.	.	+
chr2	127387415	127388058	.	.	+
chr2	127525191	127527383	.	.	+
chr2	127700804	127702802	.	.	+
chr2	127857330	127858228	.	.	+
chr2	128091216	128092324	.	.	+
chr2	130342850	130343620	.	.	+
chr2	134918790	134920229	.	.	+
chr2	135529677	135531405	.	.	+
chr2	135531518	135532515	.	.	+
chr2	135875344	135876462	.	.	+
chr2	135982613	135986301	.	.	+
chr2	144330994	144332240	.	.	+
chr2	148019758	148020724	.	.	+
chr2	151409558	151411479	.	.	+
chr2	151826961	151828494	.	.	+
chr2	152174613	152176597	.	.	+
chr2	156339976	156342394	.	.	+
chr2	156435527	156438047	.	.	+
chr2	157437882	157445585	.	.	+
chr2	159889735	159905187	.	.	+
chr2	161307773	161309683	.	.	+
chr2	162344112	162344945	.	.	+
chr2	168455844	168458213	.	.	+
chr2	169798516	169800109	.	.	+
chr2	170929226	170931260	.	.	+
chr2	171430999	171435795	.	.	+
chr2	171999941	172000615	.	.	+
chr2	172555995	172557349	.	.	+
chr2	173354101	173356656	.	.	+
chr2	174247537	174248577	.	.	+
chr2	174248694	174249326	.	.	+
chr2	176269309	176270498	.	.	+
chr2	177212729	177214606	.	.	+
chr2	177261705	177265962	.	.	+
chr2	177392187	177393514	.	.	+
chr2	181455759	181461645	.	.	+
chr2	182715263	182718278	.	.	+
chr2	183123942	183126067	.	.	+
chr2	186484127	186487741	.	.	+
chr2	189440527	189442280	.	.	+
chr2	189661367	189662938	.	.	+
chr2	189674500	189675355	.	.	+
chr2	189782247	189785809	.	.	+
chr2	190532088	190536901	.	.	+
chr2	190879704	190885221	.	.	+
chr2	191017915	191023241	.	.	+
chr2	191678105	191681330	.	.	+
chr2	195657249	195659081	.	.	+
chr2	196798925	196799942	.	.	+
chr2	196925551	196927499	.	.	+
chr2	197498771	197501551	.	.	+
chr2	197514699	197517282	.	.	+
chr2	197705377	197706138	.	.	+
chr2	200862451	200865107	.	.	+
chr2	200962680	200964308	.	.	+
chr2	201257136	201259863	.	.	+
chr2	202265291	202268296	.	.	+
chr2	202910789	202912497	.	.	+
chr2	203238499	203240295	.	.	+
chr2	205706012	205708446	.	.	+
chr2	206158236	206161346	.	.	+
chr2	207328736	207336324	.	.	+
chr2	207623640	207626770	.	.	+
chr2	213151834	213154313	.	.	+
chr2	215311126	215314343	.	.	+
chr2	216497551	216500684	.	.	+
chr2	218290306	218292546	.	.	+
chr2	218396137	218399929	.	.	+
chr2	218658571	218660558	.	.	+
chr2	218710833	218712284	.	.	+
chr2	218891904	218898189	.	.	+
chr2	219175829	219178326	.	.	+
chr2	219228001	219229685	.	.	+
chr2	219251907	219253886	.	.	+
chr2	222654733	222657016	.	.	+
chr2	223943946	223945332	.	.	+
chr2	223956625	223958321	.	.	+
chr2	226791095	226792437	.	.	+
chr2	226834634	226840473	.	.	+
chr2	227324713	227326729	.	.	+
chr2	229920018	229922537	.	.	+
chr2	230666616	230670051	.	.	+
chr2	230917467	230927052	.	.	+
chr2	230980158	230987686	.	.	+
chr2	231056555	231057971	.	.	+
chr2	231463045	231464564	.	.	+
chr2	231464757	231465738	.	.	+
chr2	231612776	231615751	.	.	+
chr2	231661546	231662398	.	.	+
chr2	231665540	231667926	.	.	+
chr2	231705877	231708239	.	.	+
chr2	231708446	231710351	.	.	+
chr2	231710481	231712818	.	.	+
chr2	237085126	237085770	.	.	+
chr2	237692171	237698822	.	.	+
chr2	238288974	238289999	.	.	+
chr2	238426224	238428125	.	.	+
chr2	239401300	239402434	.	.	+
chr2	240025395	240025991	.	.	+
chr2	240559396	240561123	.	.	+
chr2	240564409	240566507	.	.	+
[truncated: 4,602 more rows]
