# Supplementary material for: Ultra-long-range interactions between active regulatory elements
Source: Genome Res. 2023 Aug;33(8):1269–83. doi: 10.1101/gr.277567.122 (PMC10547262; doi:10.1101/gr.277567.122)
Supplement: Supplement 11 [file Supplemental_Code.zip › Supplemental_Code/Peaks/hg38/hg38-cCREs_GM12878_DNase_merged5kb.bed]

chr1	267925	274481
chr1	778570	780028
chr1	804781	807916
chr1	825846	850623
chr1	865420	870448
chr1	897286	945421
chr1	950937	984618
chr1	992495	1007126
chr1	1012304	1041439
chr1	1047627	1084314
chr1	1091621	1093214
chr1	1098902	1175697
chr1	1182737	1185829
chr1	1196555	1222894
chr1	1229224	1251265
chr1	1258782	1276151
chr1	1281731	1284293
chr1	1290204	1387445
chr1	1397448	1442689
chr1	1460683	1476302
chr1	1495957	1512705
chr1	1533333	1577815
chr1	1582921	1637433
chr1	1655987	1697355
chr1	1712142	1715804
chr1	1721256	1728909
chr1	1737613	1769422
chr1	1775329	1807784
chr1	1817012	1928534
chr1	1935762	1946919
chr1	1954875	1976378
chr1	1996215	2061739
chr1	2067446	2215681
chr1	2226513	2260267
chr1	2266777	2361226
chr1	2372247	2393919
chr1	2399979	2419711
chr1	2426560	2460489
chr1	2465616	2506623
chr1	2515264	2566517
chr1	2575444	2611468
chr1	2640185	2644840
chr1	2785735	2791313
chr1	2801617	2801932
chr1	3151512	3199181
chr1	3305854	3340792
chr1	3391743	3425041
chr1	3431275	3431819
chr1	3453142	3473853
chr1	3480028	3484521
chr1	3489673	3568059
chr1	3575674	3581011
chr1	3586605	3640719
chr1	3645746	3756754
chr1	3771216	3806660
chr1	3852728	3872206
chr1	3879870	3914549
chr1	3921813	3932784
chr1	4006417	4034829
chr1	4171308	4178912
chr1	4265720	4276634
chr1	4341493	4345553
chr1	4585260	4597366
chr1	4650514	4676642
chr1	4794045	4810905
chr1	4826038	4826372
chr1	5274678	5298725
chr1	5509916	5515047
chr1	5632298	5653209
chr1	5740132	5758417
chr1	5850898	5868259
chr1	5907974	5956029
chr1	5961764	6017023
chr1	6022598	6068823
chr1	6074279	6116549
chr1	6126158	6131366
chr1	6136552	6151124
chr1	6157164	6172215
chr1	6178943	6186121
chr1	6197916	6212840
chr1	6218398	6303931
chr1	6315993	6368235
chr1	6392127	6398128
chr1	6404699	6477792
chr1	6483063	6502968
chr1	6508611	6528817
chr1	6553154	6562200
chr1	6572689	6628494
chr1	6634387	6638575
chr1	6644643	6689045
chr1	6699993	6706898
chr1	6720041	6727785
chr1	6742202	6762467
chr1	6768049	6811899
chr1	6819693	6827399
chr1	6832642	6841118
chr1	6850580	6875034
chr1	6881137	6936670
chr1	6946392	6990020
chr1	6996366	6998630
chr1	7037318	7053048
chr1	7069894	7070709
chr1	7207900	7208748
chr1	7245747	7268679
chr1	7399055	7410526
chr1	7447137	7494373
chr1	7549089	7594592
chr1	7616348	7622137
chr1	7637916	7661348
chr1	7667234	7670696
chr1	7703466	7706167
chr1	7752495	7755815
chr1	7769967	7772405
chr1	7781027	7785405
chr1	7808327	7810770
chr1	7842523	7846991
chr1	7885539	7886776
chr1	7893846	7903065
chr1	7910978	7943558
chr1	7949069	7954978
chr1	7960234	7994447
chr1	8002496	8048459
chr1	8053600	8098299
chr1	8104576	8145903
chr1	8151624	8176471
chr1	8182173	8232568
chr1	8247239	8274752
chr1	8281401	8285500
chr1	8312268	8450602
chr1	8455721	8497872
chr1	8506114	8545469
chr1	8551114	8575330
chr1	8589613	8607073
chr1	8623701	8630105
chr1	8640190	8654197
chr1	8660226	8690346
chr1	8697354	8713268
chr1	8718936	8746960
chr1	8763938	8764933
chr1	8776241	8797614
chr1	8814092	8931693
chr1	8938429	8947887
chr1	8962367	8977278
chr1	8983700	8994679
chr1	9001585	9016210
chr1	9022097	9051091
chr1	9058566	9094370
chr1	9099686	9102147
chr1	9109300	9135834
chr1	9142284	9153434
chr1	9161411	9211701
chr1	9228684	9303477
chr1	9309967	9333320
chr1	9338490	9364538
chr1	9370473	9377658
chr1	9384216	9389775
chr1	9395159	9460412
chr1	9465616	9477182
chr1	9482540	9495606
chr1	9501087	9577199
chr1	9586706	9615859
chr1	9625831	9645481
chr1	9651135	9659698
chr1	9665337	9694094
chr1	9699382	9705652
chr1	9711622	9737451
chr1	9749920	9828211
chr1	9834597	9922710
chr1	9929005	9937188
chr1	9942422	9952018
chr1	9957720	9961543
chr1	10014093	10023015
chr1	10029119	10035474
chr1	10051765	10083402
chr1	10138359	10155494
chr1	10167932	10181536
chr1	10189702	10200992
chr1	10208587	10231034
chr1	10236835	10237151
chr1	10242861	10243204
chr1	10250705	10258002
chr1	10276820	10287410
chr1	10295470	10299513
chr1	10306471	10311186
chr1	10335839	10340193
chr1	10374069	10391030
chr1	10398419	10404062
chr1	10409282	10459519
chr1	10467840	10498619
chr1	10507130	10544616
chr1	10554289	10562232
chr1	10585728	10705187
chr1	10710542	10766374
chr1	10771896	10797078
chr1	10813802	10841974
chr1	10850139	10869905
chr1	10888339	10920595
chr1	10937072	10950664
chr1	10957180	10992816
chr1	11007840	11013393
chr1	11037647	11038151
chr1	11045525	11079035
chr1	11099083	11100334
chr1	11227434	11248463
chr1	11261774	11275275
chr1	11281015	11296156
chr1	11308771	11320809
chr1	11329084	11364902
chr1	11374811	11421662
chr1	11470988	11487752
chr1	11563302	11585122
chr1	11629350	11815468
chr1	11832364	11851564
chr1	11856776	11865880
chr1	11872058	11961590
chr1	11966692	11996460
chr1	12001622	12023069
chr1	12031286	12089624
chr1	12095756	12097693
chr1	12106877	12189504
chr1	12194710	12210894
chr1	12229581	12232595
chr1	12268672	12280363
chr1	12285590	12288144
chr1	12296675	12316678
chr1	12333044	12347093
chr1	12396064	12410004
chr1	12433548	12531649
chr1	12537327	12559423
chr1	12587887	12637158
chr1	12643091	12662132
chr1	12745380	12746278
chr1	12755445	12763162
chr1	13227700	13228635
chr1	13356796	13357115
chr1	13368594	13368885
chr1	13450223	13469845
chr1	13478781	13500088
chr1	13505128	13517570
chr1	13529651	13544282
chr1	13571000	13571266
chr1	13639082	13643337
chr1	13661519	13668053
chr1	13680669	13687580
chr1	13693213	13715998
chr1	13722994	13735708
chr1	13742507	13814524
chr1	13820126	13843343
chr1	13888401	13893755
chr1	13908142	13931620
chr1	13945924	13968165
chr1	14003562	14003908
chr1	14031482	14040385
chr1	14095052	14095384
chr1	14108440	14119408
chr1	14174844	14184697
chr1	14249426	14265312
chr1	14328735	14347548
chr1	14390793	14395910
chr1	14435337	14445489
chr1	14476176	14479922
chr1	14496115	14523179
chr1	14528343	14528507
chr1	14538378	14543765
chr1	14567151	14576745
chr1	14591571	14608623
chr1	14625028	14640061
chr1	14646542	14661616
chr1	14667058	14698800
chr1	14731900	14746045
chr1	14752831	14769795
chr1	14776468	14794017
chr1	14804734	14826656
chr1	14833712	14837086
chr1	14849134	14857771
chr1	14869601	14958096
chr1	14964407	15002678
chr1	15016059	15046799
chr1	15087563	15100713
chr1	15110702	15236646
chr1	15243263	15262096
chr1	15272330	15290729
chr1	15295799	15297363
chr1	15303963	15316993
chr1	15322705	15372320
chr1	15378850	15390942
chr1	15400655	15478066
chr1	15500702	15501743
chr1	15507271	15532014
chr1	15571297	15585349
chr1	15592374	15610513
chr1	15615807	15643228
chr1	15650515	15686117
chr1	15691463	15768286
chr1	15774677	15810462
chr1	15815570	15837807
chr1	15843119	15870811
chr1	15882793	15903265
chr1	15911941	15925058
chr1	15930060	15976965
chr1	15992940	15994870
chr1	16003726	16056450
chr1	16062028	16082658
chr1	16088508	16095128
chr1	16101724	16128800
chr1	16135557	16196713
chr1	16205098	16218581
chr1	16226435	16238339
chr1	16243990	16266898
chr1	16287681	16303410
chr1	16315232	16324636
chr1	16348892	16353511
chr1	16363399	16398756
chr1	16409094	16409390
chr1	16420752	16425325
chr1	16430665	16433332
chr1	16440175	16452118
chr1	16474984	16478655
chr1	16497560	16500291
chr1	16509034	16522141
chr1	16531623	16547821
chr1	16604903	16658997
chr1	16676848	16686344
chr1	16706286	16710940
chr1	16724738	16732451
chr1	16758111	16772961
chr1	16856218	16881200
chr1	16888875	16915854
chr1	16921042	16931545
chr1	16938743	16952708
chr1	16958498	16990323
chr1	16995792	17033027
chr1	17040822	17067437
chr1	17075494	17130611
chr1	17141366	17142127
chr1	17155241	17171003
chr1	17177702	17194107
chr1	17199379	17215819
chr1	17226359	17252004
chr1	17272676	17298338
chr1	17327952	17340236
chr1	17347895	17385103
chr1	17393257	17393607
chr1	17400973	17412755
chr1	17419618	17443807
chr1	17452237	17452549
chr1	17460242	17508226
chr1	17513296	17607175
chr1	17624651	17697827
chr1	17755121	17777692
chr1	17825443	17826430
chr1	17963575	17971906
chr1	17976934	17984814
chr1	17994088	17999173
chr1	18041105	18045603
chr1	18099588	18118704
chr1	18217470	18217679
chr1	18225382	18235235
chr1	18242417	18271092
chr1	18278943	18303062
chr1	18319501	18329039
chr1	18335621	18360577
chr1	18373176	18374198
chr1	18479430	18497200
chr1	18526915	18561024
chr1	18569881	18586396
chr1	18597452	18619407
chr1	18666484	18684350
chr1	18817587	18821068
chr1	18875231	18875769
chr1	18882080	18979008
chr1	18989408	19014127
chr1	19028032	19036421
chr1	19043153	19101631
chr1	19110273	19114012
chr1	19121229	19127413
chr1	19163303	19180605
chr1	19192914	19211443
chr1	19219315	19223320
chr1	19239935	19241546
chr1	19250760	19261023
chr1	19269479	19274946
chr1	19282002	19289562
chr1	19307799	19331019
chr1	19336574	19378704
chr1	19384127	19496473
chr1	19502312	19517349
chr1	19577020	19582587
chr1	19591580	19600588
chr1	19606144	19690227
chr1	19703747	19825641
chr1	19858927	19884698
chr1	19892190	19894542
chr1	19918046	19927652
chr1	19936385	19949371
chr1	19974726	19991491
chr1	20028159	20038312
chr1	20047176	20052723
chr1	20058554	20064345
chr1	20069986	20094324
chr1	20100982	20111088
chr1	20119460	20126835
chr1	20149722	20158999
chr1	20164668	20201358
chr1	20207603	20239257
chr1	20249030	20256096
chr1	20265297	20282913
chr1	20314800	20330081
chr1	20339726	20367403
chr1	20373568	20390188
chr1	20426922	20434337
chr1	20458834	20500170
chr1	20507303	20512397
chr1	20522342	20522890
chr1	20550402	20555801
chr1	20575239	20579329
chr1	20587031	20626926
chr1	20632462	20642275
chr1	20648446	20667143
chr1	20678701	20685720
chr1	20696285	20739996
chr1	20781296	20792564
chr1	20931909	20944340
chr1	20962630	20965526
chr1	20972915	20982883
chr1	20992490	21000486
chr1	21012526	21035581
chr1	21043021	21052400
chr1	21089313	21092131
chr1	21098221	21100942
chr1	21111118	21117998
chr1	21160507	21185030
chr1	21190771	21195447
chr1	21216868	21350856
chr1	21356053	21356298
chr1	21365083	21370891
chr1	21379088	21405135
chr1	21428244	21428579
chr1	21436563	21441038
chr1	21488749	21554011
chr1	21559064	21574997
chr1	21585113	21681260
chr1	21696981	21706856
chr1	21736871	21742895
chr1	21749870	21795300
chr1	21810388	21817306
chr1	21823890	22057297
chr1	22066209	22080465
chr1	22089093	22146502
chr1	22153842	22163488
chr1	22172305	22180975
chr1	22250818	22276104
chr1	22283399	22297734
chr1	22317252	22333345
chr1	22398907	22422415
chr1	22428625	22429434
chr1	22438347	22462482
chr1	22635437	22646797
chr1	22652875	22658685
chr1	22673501	22678234
chr1	22697774	22761460
chr1	22772008	22819810
chr1	22825618	22833041
chr1	22841126	22864114
chr1	22885175	22893601
chr1	22928355	22930669
chr1	22963234	22964530
chr1	22971148	22987790
chr1	23018735	23038272
chr1	23073552	23086065
chr1	23098558	23132374
chr1	23148130	23171827
chr1	23177150	23202712
chr1	23210288	23217750
chr1	23340874	23347570
chr1	23366276	23387890
chr1	23393367	23411969
chr1	23417693	23462079
chr1	23469469	23486120
chr1	23493206	23498335
chr1	23506398	23667818
chr1	23673122	23673426
chr1	23691569	23698842
chr1	23716164	23763348
chr1	23768738	23817313
chr1	23823859	23830810
chr1	23836082	23849383
chr1	23854581	23855836
chr1	23864902	23870121
chr1	23882785	23889408
chr1	23895103	23937071
chr1	23943129	23943461
chr1	23949156	23965417
chr1	23972180	23985575
chr1	23995319	24003711
chr1	24009462	24031305
chr1	24036755	24037103
chr1	24042455	24052619
chr1	24058635	24082701
chr1	24089041	24128244
chr1	24149813	24168551
chr1	24175163	24210584
chr1	24222107	24238806
chr1	24275124	24277756
chr1	24308448	24335519
chr1	24349909	24351642
chr1	24357279	24394265
chr1	24409558	24424523
chr1	24451120	24467048
chr1	24472549	24492336
chr1	24500617	24508743
chr1	24525691	24527443
chr1	24535034	24610609
chr1	24627529	24645408
chr1	24671158	24780038
chr1	24801226	24807636
chr1	24820249	24835255
chr1	24847246	24882986
chr1	24889269	24937072
chr1	24946803	25042691
chr1	25056626	25075099
chr1	25080579	25120657
chr1	25128084	25140604
chr1	25145759	25153981
chr1	25161994	25175340
chr1	25193260	25221013
chr1	25232033	25260390
chr1	25266667	25272709
chr1	25278458	25295148
chr1	25309072	25313348
chr1	25329445	25331030
chr1	25336802	25362458
chr1	25381056	25383386
chr1	25397516	25397692
chr1	25403102	25403307
chr1	25423255	25495330
chr1	25500769	25507233
chr1	25513752	25528256
chr1	25534557	25574284
chr1	25579843	25590792
chr1	25600313	25603559
chr1	25608602	25716688
chr1	25725063	25731091
chr1	25736134	25749243
chr1	25754751	25787826
chr1	25793020	25837652
chr1	25844810	25848851
chr1	25856877	25936148
chr1	25945016	25960633
chr1	25965897	25972466
chr1	25986882	26084899
chr1	26104520	26130955
chr1	26138908	26145675
chr1	26151384	26183273
chr1	26189488	26193732
chr1	26210264	26225886
chr1	26233568	26259993
chr1	26274579	26308785
chr1	26314237	26322322
chr1	26327765	26365339
chr1	26370666	26378771
chr1	26385693	26396611
chr1	26401631	26419682
chr1	26429751	26436977
chr1	26467931	26487874
chr1	26499856	26505374
chr1	26516918	26564702
chr1	26571356	26591073
chr1	26597585	26612319
chr1	26618548	26628314
chr1	26635838	26640234
chr1	26677547	26677897
chr1	26682905	26706737
chr1	26716996	26754733
chr1	26768789	26811380
chr1	26820759	26840949
chr1	26847893	26878961
chr1	26887146	26894654
chr1	26900047	26924100
chr1	26932568	26932917
chr1	26959656	26973774
chr1	26986710	27022029
chr1	27027125	27074594
chr1	27094327	27155702
chr1	27161644	27166677
chr1	27192039	27198271
chr1	27233396	27261702
chr1	27284527	27308475
chr1	27318135	27333079
chr1	27338785	27455794
chr1	27468440	27673056
chr1	27682312	27696131
chr1	27712466	27727515
chr1	27752394	27763703
chr1	27770365	27790061
chr1	27830382	27833089
chr1	27851797	27894794
chr1	27904202	27914918
chr1	27926475	27981504
chr1	28026432	28036705
chr1	28056222	28099382
chr1	28104814	28183875
chr1	28190370	28200279
chr1	28208901	28210040
chr1	28232343	28267298
chr1	28278805	28330555
chr1	28341640	28379274
chr1	28409143	28450891
chr1	28466357	28471811
chr1	28501093	28528098
chr1	28537878	28544810
chr1	28552496	28555710
chr1	28572967	28607139
chr1	28631841	28634612
chr1	28640886	28656266
chr1	28664151	28676023
chr1	28733707	28763217
chr1	28774998	28800681
chr1	28810936	28818821
chr1	28846216	28847567
chr1	28855603	28860962
chr1	28868466	28918061
chr1	28926185	28933628
chr1	28950573	28966982
chr1	28981230	28992281
chr1	29029402	29036053
chr1	29112742	29134841
chr1	29145691	29260932
chr1	29282224	29290815
chr1	29306068	29332549
chr1	29338251	29359623
chr1	29364755	29371431
chr1	29379514	29383730
chr1	29411284	29417432
chr1	29448730	29461194
chr1	29513408	29520779
chr1	29639244	29656873
chr1	29682459	29689664
chr1	29695056	29714163
chr1	29784179	29793374
chr1	29845532	29859038
chr1	29876480	29880844
chr1	29956736	29975367
chr1	30081424	30089305
chr1	30100529	30111809
chr1	30376319	30395994
chr1	30407552	30409006
chr1	30645882	30676216
chr1	30681822	30810433
chr1	30815607	30826003
chr1	30835069	30859348
chr1	30871346	30919780
chr1	30928252	30938405
chr1	30964715	30997190
chr1	31002663	31016367
chr1	31024700	31073373
chr1	31151480	31191786
chr1	31214828	31248606
chr1	31295642	31300529
chr1	31334894	31335376
chr1	31348499	31348812
chr1	31362021	31398552
chr1	31405578	31426586
chr1	31434349	31454049
chr1	31467425	31488934
chr1	31498401	31541485
chr1	31548368	31597055
chr1	31605910	31675574
chr1	31680683	31718004
chr1	31724474	31774169
chr1	31779211	31790408
chr1	31796141	31803161
chr1	31809216	31848872
chr1	31855060	31866693
chr1	31871756	31891673
chr1	31897020	31915779
chr1	31920985	31964640
chr1	31976805	31987933
chr1	32001892	32022675
chr1	32045820	32055796
chr1	32060965	32074173
chr1	32094771	32145460
chr1	32178348	32188200
chr1	32196026	32224062
chr1	32234665	32267475
chr1	32272567	32275869
chr1	32289279	32298553
chr1	32305993	32322778
chr1	32328167	32372493
chr1	32388759	32414302
chr1	32426603	32438532
chr1	32445106	32456288
chr1	32464287	32465879
chr1	32481788	32502283
chr1	32519045	32526384
chr1	32533772	32541012
chr1	32611989	32637644
chr1	32644053	32656356
chr1	32661549	32667464
chr1	32676923	32687858
chr1	32694892	32822822
chr1	32848392	32848724
chr1	32857677	33066115
chr1	33080155	33102247
chr1	33112040	33112303
chr1	33119890	33189163
chr1	33218763	33274800
chr1	33282857	33307450
chr1	33320606	33401830
chr1	33418856	33446963
chr1	33454698	33464213
chr1	33470655	33477836
chr1	33512642	33517944
chr1	33599554	33599903
chr1	33606397	33627152
chr1	33633057	33636021
chr1	33641307	33641655
chr1	33893211	33908638
chr1	34004826	34020152
chr1	34162896	34177580
chr1	34328399	34331861
chr1	34360646	34367614
chr1	34414647	34420223
chr1	34460296	34464229
chr1	34530075	34532459
chr1	34538512	34538775
chr1	34584190	34592542
chr1	34597903	34598241
chr1	34681540	34688733
chr1	34735837	34764125
chr1	34770692	34806787
chr1	34842996	34853028
chr1	34858458	34879549
chr1	34884961	34889770
chr1	34896745	34931426
chr1	34976216	34986086
chr1	35029836	35039084
chr1	35047117	35047814
chr1	35058172	35063166
chr1	35076515	35086064
chr1	35112734	35121065
chr1	35162300	35162854
chr1	35172078	35181081
chr1	35186156	35202639
chr1	35221091	35224846
chr1	35263992	35270826
chr1	35285793	35289128
chr1	35298444	35299000
chr1	35352972	35370634
chr1	35429388	35476562
chr1	35505330	35510326
chr1	35530256	35545397
chr1	35554283	35578682
chr1	35637383	35646326
chr1	35699812	35709008
chr1	35715546	35727700
chr1	35734733	35737446
chr1	35762241	35762585
chr1	35768542	35780040
chr1	35797434	35812150
chr1	35851159	35873707
chr1	35880073	35901603
chr1	35915702	35937206
chr1	35942731	35944739
chr1	36023193	36025245
chr1	36080795	36100749
chr1	36107450	36109404
chr1	36114889	36193002
chr1	36200062	36225872
chr1	36231227	36291067
chr1	36297083	36311410
chr1	36319640	36330914
chr1	36338580	36402089
chr1	36408604	36426156
chr1	36432692	36497525
chr1	36506321	36521134
chr1	36528454	36528666
chr1	36542981	36543225
chr1	36553857	36576953
chr1	36584390	36591569
chr1	36599855	36613216
chr1	36650452	36673554
chr1	36691456	36723303
chr1	36729746	36755013
chr1	36884130	36885935
chr1	36909546	36918081
chr1	36938025	36972230
chr1	37012268	37056726
chr1	37094272	37098631
chr1	37131275	37140103
chr1	37170017	37189424
chr1	37255207	37258411
chr1	37288903	37297360
chr1	37323564	37326516
chr1	37355316	37363405
chr1	37368569	37368821
chr1	37410132	37416246
chr1	37423793	37424139
chr1	37429177	37439295
chr1	37445623	37487636
chr1	37507669	37520020
chr1	37546189	37580804
chr1	37594819	37608469
chr1	37620808	37635055
chr1	37673908	37699483
chr1	37705001	37708833
chr1	37714706	37739579
chr1	37746824	37755644
chr1	37763965	37767666
chr1	37790167	37797055
chr1	37806966	37830132
chr1	37839740	37868107
chr1	37873911	37894346
chr1	37901131	37948566
chr1	37975079	37975280
chr1	37987282	38031754
chr1	38037563	38053671
chr1	38058930	38076369
chr1	38083009	38095925
chr1	38101088	38107489
chr1	38114322	38143317
chr1	38151196	38154434
chr1	38171255	38176474
chr1	38209316	38221573
chr1	38246929	38249338
chr1	38473458	38477352
chr1	38482495	38490187
chr1	38497974	38510403
chr1	38515987	38534856
chr1	38557275	38570302
chr1	38576272	38587301
chr1	38608319	38617485
chr1	38802841	38804791
chr1	38815039	38821845
chr1	38827350	38836639
chr1	38844455	38865631
chr1	38871032	38876176
chr1	38908835	38919439
chr1	38924561	38932827
chr1	38951043	39007021
chr1	39025517	39028768
chr1	39034158	39052457
chr1	39073869	39092657
chr1	39098157	39118376
chr1	39125798	39206360
chr1	39212063	39231167
chr1	39250560	39296239
chr1	39328115	39352032
chr1	39378328	39398960
chr1	39404875	39435330
chr1	39481335	39519512
chr1	39525580	39527511
chr1	39534827	39544696
chr1	39557229	39589853
chr1	39597690	39599216
chr1	39605934	39610351
chr1	39623073	39658298
chr1	39663553	39702175
chr1	39711447	39720968
chr1	39727276	39743244
chr1	39766681	39777528
chr1	39785510	39789898
chr1	39799198	39804498
chr1	39814668	39819835
chr1	39825385	39836589
chr1	39842417	39857446
chr1	39875465	39877567
chr1	39883185	39912370
chr1	39917904	39996737
chr1	40003253	40018576
chr1	40023616	40085093
chr1	40093230	40102460
chr1	40140167	40144361
chr1	40153118	40164651
chr1	40177089	40187747
chr1	40219431	40226533
chr1	40232458	40245325
chr1	40256467	40258720
chr1	40264162	40282179
chr1	40301100	40317985
chr1	40335226	40344918
chr1	40350431	40364150
chr1	40371921	40406102
chr1	40421379	40425542
chr1	40432651	40438755
chr1	40449889	40451478
chr1	40476911	40482428
chr1	40508539	40509624
chr1	40531066	40539756
chr1	40583459	40595951
chr1	40608051	40612881
chr1	40620701	40640550
chr1	40646323	40669205
chr1	40684676	40715994
chr1	40736081	40786485
chr1	40795293	40809866
chr1	40817917	40826340
chr1	40835174	40850300
chr1	40855571	40891128
chr1	40896544	40907255
chr1	40914615	40930820
chr1	40936882	40955651
chr1	40974963	40988570
chr1	41003700	41009800
chr1	41014874	41025315
chr1	41117428	41123553
chr1	41213405	41226981
chr1	41232427	41246043
chr1	41263056	41268664
chr1	41273665	41294176
chr1	41305882	41333683
chr1	41341167	41347681
chr1	41353817	41372894
chr1	41379402	41404761
chr1	41409879	41456200
chr1	41462159	41524638
chr1	41530089	41542850
chr1	41570180	41584261
chr1	41607998	41643242
chr1	41649405	41689962
chr1	41695176	41814586
chr1	41823518	41823867
chr1	41830716	41851952
chr1	41860279	41905403
chr1	41912731	41927478
chr1	41936181	41936482
chr1	41945946	41958284
chr1	41973769	41982120
chr1	41994507	42006372
chr1	42014089	42017621
chr1	42034463	42040692
chr1	42107820	42108149
chr1	42113811	42121238
chr1	42128188	42158061
chr1	42163193	42196483
chr1	42203287	42231684
chr1	42258705	42266954
chr1	42312597	42328317
chr1	42333748	42349954
chr1	42379847	42385550
chr1	42393450	42404328
chr1	42409970	42433663
chr1	42454419	42466314
chr1	42479677	42486519
chr1	42528787	42536978
chr1	42577004	42578415
chr1	42657258	42662347
chr1	42667668	42700310
chr1	42730031	42768154
chr1	42774586	42778241
chr1	42784635	42788325
chr1	42816175	42825570
chr1	42830712	42838835
chr1	42846104	42853445
chr1	42859431	42863504
chr1	42913387	42913732
chr1	42922807	43015624
chr1	43048752	43074518
chr1	43134139	43153238
chr1	43171718	43173046
chr1	43197453	43207906
chr1	43219204	43243635
chr1	43250296	43307236
chr1	43312647	43320195
chr1	43330238	43396732
chr1	43414653	43427368
chr1	43448127	43455761
chr1	43460951	43485155
chr1	43492847	43514139
chr1	43520423	43590736
chr1	43640410	43654187
chr1	43704761	43725579
chr1	43757768	43790290
chr1	43796012	43804305
chr1	43830924	43888921
chr1	43899846	43915497
chr1	43921839	43939217
chr1	43945599	44050521
chr1	44067467	44078403
chr1	44149867	44156052
chr1	44212433	44243017
chr1	44259186	44334965
chr1	44344893	44361903
chr1	44378241	44379489
chr1	44401530	44437311
chr1	44481107	44489839
chr1	44496591	44515743
chr1	44531785	44577769
chr1	44583552	44665098
chr1	44671262	44701458
chr1	44707144	44750624
chr1	44757463	44757790
chr1	44774700	44849157
chr1	44924867	44926717
chr1	44941517	44951222
chr1	44985691	44987841
chr1	44999809	45019003
chr1	45033374	45040598
chr1	45051024	45053567
chr1	45204975	45211430
chr1	45230595	45230897
chr1	45271788	45275402
chr1	45297743	45306712
chr1	45315919	45365360
chr1	45370623	45385617
chr1	45393739	45413574
chr1	45467528	45467871
chr1	45473322	45478515
chr1	45489428	45526719
chr1	45539106	45558864
chr1	45566738	45591025
chr1	45607415	45634529
chr1	45640340	45647732
chr1	45665485	45688728
chr1	45730083	45737046
chr1	45749178	45753747
chr1	45769242	45772271
chr1	45785590	45785938
chr1	45792770	45805120
chr1	45812747	45814102
chr1	45819880	45822972
chr1	45836476	45849109
chr1	45863298	45893119
chr1	45911036	45914656
chr1	45921507	45929666
chr1	45945500	45958055
chr1	45966045	45982673
chr1	46017899	46043923
chr1	46049345	46070753
chr1	46077729	46085292
chr1	46096537	46119197
chr1	46128394	46138335
chr1	46152083	46160586
chr1	46166234	46212541
chr1	46218511	46239585
chr1	46244938	46249198
chr1	46277973	46289132
chr1	46295335	46310136
chr1	46321249	46333996
chr1	46339383	46348427
chr1	46362234	46374451
chr1	46393130	46425294
chr1	46442342	46453688
chr1	46459969	46467360
chr1	46474517	46493684
chr1	46508759	46535384
chr1	46540977	46563617
chr1	46573070	46587442
chr1	46594088	46622685
chr1	46660159	46693808
chr1	46711282	46726109
chr1	46735789	46736064
chr1	46747731	46772910
chr1	46878258	46878423
chr1	47089503	47089656
chr1	47143727	47143930
chr1	47173875	47197059
chr1	47208453	47244130
chr1	47262839	47267913
chr1	47288121	47289640
chr1	47307862	47325903
chr1	47333113	47340641
chr1	47347676	47351713
chr1	47373367	47381965
chr1	47388133	47391133
chr1	47399165	47418234
chr1	47430899	47454258
chr1	47469938	47470284
chr1	47503919	47537640
chr1	47554991	47593597
chr1	47650222	47669445
chr1	47684979	47715717
chr1	47722956	47732848
chr1	47738666	47738907
chr1	47751243	47768049
chr1	47864908	47876541
chr1	47911966	47956867
chr1	47969507	48009255
chr1	48017693	48080612
chr1	48093721	48099173
chr1	48105192	48109679
chr1	48182792	48182984
chr1	48201779	48230328
chr1	48236706	48237159
chr1	48464470	48473006
chr1	48488536	48501352
chr1	48526011	48533391
chr1	48552548	48556835
chr1	48563774	48573002
chr1	48610895	48628211
chr1	48654770	48702211
chr1	48750149	48750477
chr1	48784910	48794219
chr1	48817551	48817876
chr1	48869261	48879238
chr1	49098910	49106798
chr1	49388486	49397471
chr1	50020374	50024131
chr1	50080213	50084734
chr1	50095728	50117861
chr1	50247018	50278814
chr1	50306271	50309167
chr1	50329377	50335875
chr1	50343864	50348955
chr1	50368548	50372086
chr1	50415539	50430996
chr1	50502250	50502595
chr1	50527374	50529908
chr1	50603282	50621928
chr1	50697482	50708237
chr1	50720488	50725188
chr1	50750055	50750328
chr1	50774824	50775135
chr1	50841779	50846581
chr1	50871514	50873834
chr1	50917191	50918097
chr1	50929442	50936298
chr1	50949310	50990657
chr1	50996221	51005828
chr1	51058913	51063489
chr1	51100290	51102317
chr1	51189466	51192870
chr1	51203596	51203945
chr1	51210102	51222557
chr1	51227615	51241434
chr1	51247089	51251525
chr1	51261228	51269004
chr1	51284468	51288361
chr1	51294863	51305764
chr1	51310874	51346716
chr1	51410976	51423786
chr1	51429909	51446081
chr1	51488459	51526621
chr1	51534992	51584383
chr1	51605614	51672180
chr1	51678286	51699751
chr1	51719186	51719488
chr1	51726106	51738060
chr1	51749475	51754328
chr1	51760155	51777020
chr1	51792899	51800908
chr1	51833797	51853675
chr1	51863397	51863743
chr1	51870992	51880898
chr1	51896923	51907407
chr1	51912969	51991179
chr1	51998128	52010004
chr1	52028161	52037840
chr1	52054506	52059629
chr1	52071639	52080421
chr1	52095318	52098497
chr1	52119374	52128100
chr1	52139823	52148335
chr1	52237476	52243538
chr1	52296392	52296711
chr1	52343999	52351522
chr1	52359991	52373955
chr1	52402216	52405290
chr1	52413382	52414028
chr1	52423799	52426786
chr1	52520179	52523752
chr1	52529783	52534072
chr1	52549659	52556675
chr1	52567977	52615854
chr1	52625196	52645595
chr1	52658687	52709406
chr1	52726049	52728342
chr1	52825891	52826200
chr1	52841894	52850005
chr1	52856069	52870864
chr1	52904924	52930100
chr1	52967705	52977027
chr1	53011327	53017020
chr1	53022661	53025756
chr1	53043281	53079385
chr1	53104546	53149744
chr1	53172735	53198532
chr1	53214466	53220964
chr1	53237706	53260326
chr1	53265665	53266384
chr1	53272354	53281459
chr1	53287073	53296724
chr1	53303669	53351726
chr1	53360359	53402691
chr1	53408248	53417560
chr1	53425816	53450530
chr1	53459351	53473724
chr1	53480740	53486333
chr1	53498464	53536191
chr1	53541672	53606965
chr1	53616968	53619308
chr1	53639124	53645393
chr1	53678574	53698621
chr1	53715512	53741050
chr1	53754493	53756258
chr1	53765692	53772036
chr1	53781683	53783431
chr1	53804199	53811944
chr1	53819466	53839406
chr1	53860902	53863490
chr1	53869495	53872810
chr1	53878551	53929398
chr1	53938210	53960012
chr1	53979301	53986840
chr1	54015409	54020051
chr1	54041878	54054659
chr1	54069820	54070784
chr1	54080615	54081981
chr1	54107112	54126781
chr1	54180651	54190793
chr1	54197334	54207710
chr1	54212803	54260468
chr1	54266213	54429497
chr1	54456894	54491607
chr1	54498355	54520575
chr1	54540685	54549802
chr1	54557971	54586052
chr1	54593827	54627528
chr1	54672064	54672411
chr1	54715302	54716668
chr1	54754124	54819483
chr1	54849720	54893565
chr1	54917388	55015451
chr1	55022024	55022739
chr1	55048920	55087575
chr1	55127903	55132181
chr1	55137536	55161849
chr1	55188982	55236100
chr1	55244525	55263556
chr1	55273058	55277860
chr1	55284886	55292859
chr1	55309046	55329338
chr1	55338087	55338788
chr1	55344287	55387472
chr1	55438247	55449539
chr1	55463860	55484560
chr1	55530821	55547746
chr1	55631531	55655106
chr1	55679755	55731399
chr1	55812336	55828427
chr1	55848966	55879033
chr1	55887787	55898567
chr1	55987840	55990873
chr1	55997515	56008211
chr1	56019576	56036859
chr1	56044086	56045893
chr1	56056540	56081472
chr1	56089592	56107578
chr1	56132513	56151659
chr1	56157016	56161269
chr1	56167756	56171408
chr1	56180865	56181097
chr1	56188944	56203109
chr1	56215161	56228891
chr1	56255596	56269108
chr1	56284914	56305337
chr1	56318674	56340092
chr1	56355438	56364724
chr1	56370586	56378731
chr1	56387141	56418572
chr1	56424811	56461643
chr1	56472900	56482850
chr1	56488926	56585189
chr1	56643656	56654893
chr1	56687955	56689308
chr1	56709349	56713331
chr1	56754816	56759431
chr1	56774250	56788944
chr1	56794565	56803859
chr1	56809728	56824019
chr1	56831917	56839392
chr1	56888928	56927442
chr1	56944570	56949762
chr1	57033647	57033848
chr1	57058915	57073071
chr1	57079805	57080053
chr1	57086177	57093467
chr1	57103054	57126762
chr1	57131763	57133978
chr1	57168360	57172429
chr1	57204981	57209112
chr1	57232612	57237452
chr1	57301764	57314071
chr1	57770800	57771576
chr1	57851419	57861502
chr1	57925247	57927772
chr1	57966316	57967315
chr1	57983495	57987302
chr1	58013317	58015139
chr1	58031171	58035911
chr1	58047315	58047590
chr1	58062661	58065888
chr1	58104961	58108256
chr1	58155036	58169428
chr1	58204377	58204622
chr1	58231230	58234060
chr1	58248153	58251957
chr1	58358439	58363911
chr1	58392118	58403043
chr1	58431926	58433636
chr1	58515879	58516168
chr1	58539571	58551451
chr1	58566316	58586636
chr1	58592538	58598415
chr1	58610431	58633688
chr1	58652595	58652922
chr1	58679164	58681111
chr1	58699057	58705024
chr1	58710374	58740218
chr1	58750397	58756052
chr1	58762824	58793179
chr1	58799143	58830638
chr1	58836514	58861840
chr1	58881502	58912422
chr1	58920046	58943266
chr1	58964456	58989131
chr1	58997099	58997362
chr1	59005573	59063738
chr1	59070950	59084787
chr1	59136510	59164086
chr1	59169777	59204349
chr1	59258720	59279370
chr1	59290325	59299989
chr1	59308558	59334041
chr1	59340579	59346513
chr1	59354613	59361091
chr1	59388232	59447038
chr1	59494202	59524318
chr1	59542033	59580611
chr1	59594113	59609574
chr1	59631533	59646054
chr1	59653112	59707773
chr1	59730083	59744008
chr1	59750640	59770367
chr1	59814410	59822148
chr1	59827365	59836400
chr1	59878474	59885834
chr1	59892236	59909057
chr1	59921324	59930941
chr1	59945787	59952449
chr1	59967094	59987672
chr1	60153714	60157218
chr1	60275125	60284229
chr1	60425580	60430694
chr1	60759254	60769434
chr1	60848417	60849764
chr1	60894189	60943288
chr1	60949447	60991077
chr1	61042477	61067982
chr1	61075949	61095265
chr1	61182060	61324204
chr1	61329985	61344292
chr1	61419267	61457919
chr1	61519025	61524621
chr1	61580489	61594750
chr1	61612630	61620932
chr1	61636447	61643911
chr1	61724094	61725681
chr1	61741373	61748905
chr1	61782687	61783632
chr1	61836705	61854093
chr1	62024684	62045895
chr1	62064898	62072071
chr1	62082841	62082991
chr1	62117451	62122577
chr1	62129305	62144540
chr1	62171397	62184614
chr1	62263140	62288552
chr1	62294229	62328666
chr1	62343972	62371725
chr1	62381956	62391680
chr1	62406687	62407733
chr1	62423850	62440280
chr1	62450449	62450698
chr1	62500746	62508499
chr1	62597376	62601837
chr1	62608950	62614219
chr1	62621952	62622301
chr1	62682569	62691848
chr1	62721033	62734343
chr1	62746580	62766284
chr1	62772107	62785274
chr1	62790291	62801233
chr1	62807175	62811186
chr1	62830412	62841933
chr1	62849087	62849391
chr1	62906460	62906777
chr1	62912128	62912317
chr1	62962115	62964749
chr1	63063413	63063686
chr1	63112264	63115759
chr1	63122100	63135651
chr1	63149117	63149402
chr1	63316423	63330964
chr1	63361774	63368425
chr1	63437152	63441946
chr1	63454319	63454557
chr1	63463253	63467085
chr1	63522492	63524429
chr1	63557434	63557775
chr1	63572729	63575758
chr1	63589438	63594495
chr1	63611244	63645930
chr1	63661673	63675969
chr1	63682961	63733036
chr1	63768563	63835584
chr1	63888940	63899073
chr1	63914176	63935929
chr1	63994806	64021413
chr1	64072448	64098782
chr1	64133046	64142434
chr1	64171362	64188018
chr1	64195077	64195278
chr1	64209235	64224249
chr1	64229405	64252308
chr1	64263333	64269651
chr1	64469118	64528092
chr1	64661857	64692436
chr1	64743319	64757651
chr1	64823733	64840383
chr1	64855095	64901321
chr1	64906540	64970027
chr1	64975222	64975561
chr1	64981042	64989918
chr1	65000960	65003618
chr1	65020872	65028250
chr1	65039587	65075652
chr1	65082517	65084405
chr1	65147041	65183028
chr1	65207374	65215980
chr1	65230802	65236252
chr1	65247605	65268025
chr1	65276794	65293398
chr1	65308706	65344490
chr1	65387059	65398421
chr1	65412302	65444480
chr1	65459438	65459665
chr1	65687565	65689101
chr1	65717880	65722825
chr1	65812038	65832672
chr1	65948815	65949603
chr1	65955088	65962507
chr1	66084571	66084730
chr1	66168379	66183651
chr1	66214937	66217414
chr1	66227981	66383926
chr1	66393587	66405310
chr1	66413632	66417110
chr1	66425094	66426697
chr1	66432083	66456058
chr1	66503924	66506481
chr1	66598704	66607817
chr1	66641867	66652965
chr1	66725935	66734005
chr1	66747575	66771034
chr1	66777535	66779850
chr1	66788585	66788933
chr1	66848125	66853231
chr1	66913956	66945653
chr1	66951550	66955563
chr1	66980795	66985184
chr1	66993853	67005425
chr1	67011936	67021130
chr1	67040488	67046566
chr1	67052788	67061642
chr1	67097293	67116834
chr1	67134830	67151288
chr1	67158534	67175811
chr1	67184858	67185201
chr1	67190447	67194872
chr1	67207494	67215509
chr1	67224483	67234316
chr1	67274650	67274999
chr1	67286131	67286479
chr1	67331111	67348867
chr1	67390052	67407416
chr1	67419550	67434213
chr1	67441271	67453363
chr1	67489721	67489963
chr1	67500430	67500777
chr1	67513763	67541105
chr1	67552287	67590731
chr1	67610481	67636482
chr1	67642708	67669023
chr1	67674369	67793904
chr1	67802679	67840813
chr1	67846576	67858312
chr1	67880125	67898741
chr1	68045141	68051880
chr1	68057169	68058403
chr1	68111643	68129129
chr1	68160949	68238135
chr1	68268936	68284320
chr1	68319989	68332333
chr1	68338112	68347738
chr1	68429421	68454953
chr1	68495591	68506757
chr1	68600122	68600462
chr1	68798150	68802056
chr1	68808384	68820483
chr1	69055195	69060211
chr1	69128041	69129823
chr1	69171264	69175353
chr1	69305741	69305942
chr1	69311199	69320311
chr1	69567173	69575526
chr1	69700820	69701109
chr1	69737615	69739156
chr1	69967271	69967797
chr1	70033552	70034796
chr1	70041193	70045229
chr1	70071651	70072789
chr1	70083519	70083868
chr1	70112930	70113158
chr1	70132975	70134504
chr1	70204670	70211820
chr1	70220070	70227852
chr1	70353396	70367332
chr1	70385467	70386523
chr1	70406014	70413641
chr1	70452536	70452813
chr1	70482982	70488233
chr1	70503391	70510370
chr1	70517466	70518497
chr1	70528772	70529118
chr1	70664353	70676143
chr1	70685293	70685640
chr1	70745211	70745557
chr1	70779066	70779927
chr1	70909445	70910427
chr1	70961039	70966367
chr1	71044948	71050356
chr1	71060640	71068696
chr1	71074732	71094243
chr1	71267840	71271518
chr1	71303598	71309299
chr1	71357742	71366221
chr1	71521708	71527216
chr1	71588024	71593848
chr1	71599348	71603666
chr1	71780691	71786551
chr1	71829455	71829668
chr1	71834710	71835915
chr1	71980601	71980906
chr1	72000763	72001113
chr1	72034839	72038089
chr1	72181166	72186979
chr1	72274293	72286798
chr1	72432315	72441963
chr1	72623306	72623656
chr1	72844511	72848034
chr1	73143936	73145605
chr1	73205695	73205892
chr1	73394953	73405212
chr1	73516485	73516832
chr1	73573086	73578040
chr1	73673996	73675313
chr1	73839991	73840252
chr1	73898955	73902060
chr1	73979735	73980959
chr1	73998368	74004198
chr1	74010217	74012851
chr1	74195182	74199879
chr1	74390773	74397196
chr1	74421554	74439175
chr1	74462681	74486409
chr1	74504172	74528410
chr1	74577800	74579776
chr1	74646862	74653124
chr1	74673021	74675006
chr1	74683705	74698213
chr1	74713836	74714178
chr1	74728834	74734446
chr1	74744663	74753464
chr1	74763828	74780966
chr1	74808225	74812482
chr1	74819065	74824844
chr1	75053269	75053539
chr1	75123807	75141191
chr1	75162120	75169849
chr1	75198875	75204201
chr1	75233353	75233702
chr1	75264147	75266147
chr1	75338712	75348011
chr1	75392314	75392662
chr1	75423635	75424640
chr1	75537447	75539898
chr1	75583013	75588055
chr1	75612997	75617122
chr1	75630012	75632659
chr1	75640252	75640442
chr1	75672141	75678264
chr1	75720807	75733938
chr1	75745343	75745691
chr1	75764333	75768297
chr1	75784424	75797517
chr1	75838101	75842876
chr1	75908672	75909229
chr1	75943114	75943461
chr1	75954332	75954909
chr1	75977931	75996578
chr1	76023770	76024863
chr1	76035073	76041139
chr1	76048301	76059673
chr1	76066430	76096935
chr1	76104863	76108480
chr1	76137805	76143110
chr1	76148514	76164502
chr1	76176105	76181994
chr1	76190858	76192871
chr1	76202764	76231294
chr1	76267655	76270794
chr1	76278737	76303278
chr1	76328297	76331381
chr1	76351901	76356234
chr1	76425156	76434415
chr1	76491888	76503454
chr1	76669039	76687899
chr1	76820012	76833437
chr1	76865737	76874826
chr1	76901203	76907063
chr1	76919191	76920460
chr1	76933249	76956042
chr1	76995294	76999263
chr1	77026246	77051743
chr1	77120997	77126563
chr1	77143645	77148609
chr1	77218508	77227769
chr1	77279957	77299862
chr1	77308919	77336753
chr1	77412127	77424593
chr1	77505040	77516486
chr1	77526095	77548824
chr1	77651511	77655631
chr1	77661754	77665389
chr1	77671886	77688124
chr1	77742280	77762345
chr1	77770284	77783471
chr1	77815072	77837793
chr1	77847571	77848155
chr1	77881484	77908252
chr1	77921592	77930307
chr1	77949099	77966722
chr1	77974772	78011395
chr1	78033036	78047991
chr1	78053123	78062413
chr1	78068749	78072505
chr1	78079480	78082640
chr1	78088826	78106628
chr1	78113232	78114712
chr1	78130815	78131083
chr1	78139224	78146684
chr1	78154071	78157505
chr1	78250197	78259217
chr1	78274861	78279965
chr1	78325402	78340884
chr1	78370435	78371356
chr1	78377471	78377658
chr1	78553874	78554671
chr1	78606313	78608302
chr1	78617560	78627679
chr1	78645748	78651942
chr1	78666296	78678637
chr1	78831839	78843810
chr1	78854656	78854959
chr1	78885031	78885338
chr1	78966367	78967418
chr1	79040636	79053189
chr1	79112179	79114220
chr1	79188353	79198818
chr1	79259825	79265588
chr1	79353225	79355435
chr1	79457581	79461144
chr1	79468771	79475909
chr1	79493791	79497559
chr1	79633499	79633848
chr1	79694543	79694845
chr1	79701676	79711421
chr1	79742845	79743175
chr1	79777475	79778211
chr1	79851055	79853075
chr1	80155481	80160531
chr1	80217427	80218429
chr1	80441720	80448371
chr1	80631133	80646244
chr1	80655851	80666595
chr1	80890580	80898989
chr1	81225309	81254814
chr1	81304716	81317558
chr1	81377480	81391690
chr1	81414571	81415037
chr1	81424130	81438039
chr1	81505855	81518060
chr1	81543841	81552387
chr1	81559667	81560999
chr1	81617404	81625369
chr1	81660295	81670655
chr1	81678818	81707388
chr1	81738925	81745127
chr1	81752558	81760781
chr1	81793047	81813108
chr1	81820819	81821131
chr1	81834898	81835248
chr1	81869314	81880047
chr1	81920400	81921730
chr1	82015457	82015761
chr1	82090146	82092130
chr1	82108457	82110744
chr1	82121244	82127415
chr1	82152517	82152835
chr1	82158841	82162828
chr1	82213054	82230923
chr1	82261021	82269714
chr1	82337085	82340539
chr1	82388746	82401485
chr1	82560654	82578694
chr1	82593609	82604866
chr1	82773462	82788415
chr1	82978730	82983188
chr1	83109736	83115068
chr1	83131185	83131397
chr1	83244967	83245138
chr1	83405623	83407296
chr1	83455577	83459774
chr1	83471426	83478576
chr1	83485443	83488326
chr1	83496849	83501524
chr1	83507989	83521088
chr1	83554200	83560313
chr1	83583321	83583934
chr1	83625623	83626982
chr1	83692694	83704644
chr1	83724262	83726321
chr1	83741370	83770321
chr1	83794024	83805407
chr1	83813547	83822556
chr1	83845529	83851193
chr1	83857199	83861418
chr1	83882931	83884289
chr1	83900544	83905633
chr1	83918893	83932028
chr1	83941224	83943272
chr1	83990806	84001274
chr1	84077404	84080349
chr1	84089435	84091205
chr1	84101264	84107945
chr1	84117870	84123133
chr1	84141203	84177770
chr1	84224117	84225983
chr1	84243021	84272800
chr1	84289240	84304436
chr1	84361816	84391621
chr1	84425531	84443531
chr1	84479107	84480980
chr1	84501832	84508200
chr1	84525846	84541993
chr1	84569259	84584397
chr1	84598504	84604777
chr1	84611507	84612024
chr1	84617455	84621239
chr1	84632135	84635807
chr1	84653309	84653654
chr1	84668186	84675900
chr1	84686300	84728040
chr1	84749418	84766795
chr1	84772142	84785898
chr1	84830692	84857241
chr1	84862806	84863500
chr1	84880849	84897925
chr1	84913134	84924400
chr1	84929586	84946873
chr1	84959350	84975333
chr1	84985415	84999290
chr1	85027246	85028030
chr1	85047291	85050160
chr1	85061698	85062715
chr1	85078982	85079187
chr1	85087677	85092236
chr1	85109483	85111572
chr1	85134676	85153902
chr1	85179558	85188876
chr1	85195811	85204379
chr1	85220850	85230936
chr1	85240316	85245692
chr1	85254842	85380087
chr1	85459241	85473774
chr1	85491258	85504882
chr1	85566910	85586198
chr1	85596715	85618059
chr1	85623078	85623412
chr1	85654105	85662399
chr1	85706907	85714720
chr1	85846762	85850576
chr1	85894707	85895010
chr1	85952570	85955495
chr1	85990433	85993515
chr1	86018213	86018551
chr1	86053023	86061986
chr1	86150665	86157622
chr1	86365949	86374856
chr1	86380305	86383260
chr1	86389139	86397285
chr1	86419400	86438845
chr1	86474147	86477519
chr1	86500010	86508549
chr1	86515635	86532933
chr1	86616558	86618684
chr1	86703229	86709258
chr1	86714287	86724066
chr1	86737477	86742327
chr1	86747383	86793642
chr1	86798899	86799246
chr1	86817310	86836398
chr1	86846183	86860809
chr1	86865883	86866600
chr1	86912648	86920541
chr1	86933803	86939783
chr1	86950682	86965572
chr1	86971869	86972605
chr1	87013402	87031600
chr1	87044538	87074876
chr1	87083954	87093630
chr1	87100411	87113732
chr1	87120900	87121981
chr1	87129600	87156024
chr1	87165309	87180985
chr1	87191719	87213102
chr1	87218646	87226711
chr1	87231800	87231978
chr1	87263961	87300263
chr1	87307321	87319084
chr1	87326078	87337141
chr1	87423583	87451613
chr1	87463962	87467002
chr1	87495247	87499232
chr1	87523509	87529506
chr1	87584689	87600735
chr1	87712321	87718774
chr1	87759449	87767119
chr1	87805777	87818000
chr1	87826525	87835547
chr1	87840762	87841111
chr1	87864694	87873032
chr1	87949774	87993399
chr1	88060260	88081267
chr1	88141703	88150632
chr1	88168180	88180868
chr1	88191968	88192307
chr1	88285026	88303439
chr1	88327715	88328065
chr1	88394984	88399711
chr1	88595401	88599116
chr1	88608239	88613385
chr1	88646276	88666776
chr1	88677787	88685458
chr1	88695887	88702109
chr1	88728434	88742840
chr1	88763213	88777863
chr1	88800446	88803323
chr1	88867778	88868119
chr1	88873964	88883613
chr1	88888720	88897701
chr1	88917658	88936293
chr1	88973570	88973860
chr1	88979792	88999060
chr1	89016455	89023223
chr1	89041128	89055426
chr1	89061827	89070697
chr1	89081119	89088931
chr1	89125154	89130278
chr1	89148107	89150362
chr1	89170861	89179699
chr1	89191123	89202628
chr1	89254748	89262997
chr1	89269337	89280277
chr1	89285343	89287431
chr1	89293197	89300092
chr1	89310525	89312172
chr1	89350264	89365536
chr1	89423710	89437867
chr1	89453182	89455501
chr1	89461915	89466773
chr1	89483284	89489704
chr1	89513735	89531767
chr1	89538061	89558317
chr1	89598536	89616581
chr1	89622931	89643506
chr1	89649687	89650028
chr1	89657949	89660880
chr1	89669038	89673133
chr1	89681136	89681332
chr1	89688695	89725962
chr1	89731505	89731844
chr1	89738985	89740203
chr1	89753823	89763973
chr1	89779159	89786895
chr1	89799502	89837432
chr1	89842653	89847541
chr1	89854261	89856097
chr1	89863033	89912444
chr1	89927145	90008357
chr1	90043684	90048363
chr1	90114610	90114861
chr1	90123026	90135222
chr1	90155788	90157138
chr1	90175633	90176871
chr1	90198637	90207242
chr1	90219335	90221621
chr1	90243224	90243569
chr1	90339845	90347080
chr1	90357014	90359132
chr1	90400208	90405463
chr1	90434500	90435673
chr1	90443417	90443615
chr1	90475635	90481362
chr1	90501165	90503082
chr1	90508995	90514743
chr1	90534189	90538358
chr1	90551091	90551277
chr1	90557753	90574102
chr1	90579215	90580558
chr1	90613059	90616716
chr1	90704921	90731089
chr1	90831994	90841891
chr1	90850335	90856999
chr1	90921174	90927307
chr1	90952975	90967473
chr1	90974452	90974802
chr1	91007846	91027148
chr1	91049531	91058146
chr1	91063399	91077186
chr1	91098338	91105026
chr1	91116734	91133613
chr1	91160434	91166401
chr1	91276577	91287283
chr1	91397296	91410979
chr1	91440911	91441189
chr1	91499934	91513510
chr1	91519151	91530225
chr1	91537313	91623830
chr1	91650805	91653518
chr1	91670178	91673969
chr1	91680740	91719225
chr1	91724347	91819806
chr1	91826324	91839001
chr1	91845042	91906498
chr1	91912659	91942179
chr1	91948204	91949701
chr1	91997669	91997963
chr1	92079803	92081034
chr1	92291427	92291643
chr1	92298422	92301335
chr1	92310217	92333977
chr1	92360021	92376717
chr1	92397231	92400357
chr1	92409662	92412105
chr1	92441815	92447279
chr1	92455329	92465516
chr1	92472539	92488773
chr1	92502241	92505483
chr1	92511592	92516281
chr1	92536698	92544327
chr1	92563608	92568350
chr1	92577291	92587755
chr1	92599182	92599532
chr1	92623218	92623458
chr1	92736426	92743589
chr1	92749072	92759636
chr1	92779752	92786484
chr1	92791754	92823261
chr1	92831389	92860023
chr1	92872780	92887207
chr1	92900652	92910482
chr1	92922429	92981575
chr1	92989830	93016587
chr1	93021610	93043112
chr1	93051992	93056591
chr1	93062009	93062579
chr1	93076310	93083720
chr1	93100492	93100832
chr1	93111083	93114767
chr1	93155423	93187006
chr1	93219512	93222272
chr1	93304708	93304968
chr1	93320588	93329741
chr1	93344563	93358585
chr1	93374409	93374640
chr1	93411003	93415114
chr1	93433578	93452341
chr1	93552107	93645219
chr1	93651851	93724174
chr1	93729524	93784932
chr1	93798047	93829378
chr1	93835331	93851088
chr1	93874070	93880068
chr1	93903893	93910277
chr1	93958781	93967637
chr1	93976390	93981233
chr1	93988772	93994105
chr1	94011705	94026180
[truncated: 53,022 more rows]
