# Supplementary material for: Ultra-long-range interactions between active regulatory elements
Source: Genome Res. 2023 Aug;33(8):1269–83. doi: 10.1101/gr.277567.122 (PMC10547262; doi:10.1101/gr.277567.122)
Supplement: Supplement 11 [file Supplemental_Code.zip › Supplemental_Code/Peaks/hg38/hg38_peaks.ipynb]

# %% [code]
!wget https://www.encodeproject.org/files/ENCFF391AYY/@@download/ENCFF391AYY.bed.gz -q
!gunzip ENCFF391AYY.bed.gz -f
!bedtools sort -i ENCFF391AYY.bed | awk -v OFS='\t' '{print $1,$2,$3}' > ENCFF391AYY_H3K27me3_HAP1_hg38.bed

# %% [code]
!$elias/seqtools/./liftOver ENCFF391AYY_H3K27me3_HAP1_hg38.bed $elias/seqtools/hg38ToHg19.over.chain ../hg19/ENCFF391AYY_H3K27me3_HAP1_hg19.bed unmapped

# %% [code]
!wget https://www.encodeproject.org/files/ENCFF035PQG/@@download/ENCFF035PQG.bed.gz -q
!wget https://www.encodeproject.org/files/ENCFF367KIF/@@download/ENCFF367KIF.bed.gz -q
!gunzip ENCFF035PQG.bed.gz
!gunzip ENCFF367KIF.bed.gz

# %% [code]
!bedtools intersect -v -a ENCFF367KIF.bed -b ENCFF035PQG.bed | sort -V -k7 | \
tail -20000 > GM12878_H3K27ac_noH3K27me3_top20000_hg38.bed

# %% [code]
!$elias/seqtools/./liftOver <(awk -v OFS="\t" '{print $1,$2,$3}' GM12878_H3K27ac_noH3K27me3_top20000_hg38.bed) $elias/seqtools/hg38ToHg19.over.chain \
../hg19/GM12878_H3K27ac_noH3K27me3_top20000_hg19.bed unmapped

# %% [code]
!wget https://www.encodeproject.org/files/ENCFF214XPD/@@download/ENCFF214XPD.bed.gz -q
!gunzip ENCFF214XPD.bed.gz

# %% [code]
!bedtools intersect -a GM12878_H3K27ac_noH3K27me3_top20000_hg38.bed -b ENCFF214XPD.bed -wa \
| bedtools sort -i | bedtools merge | \
awk -v OFS="\t" '{print $1,$2,$3"\t.\t.\t+"}' > GM12878_H3K27ac_MYC_plus_hg38.bed

# %% [code]
!wc -l GM12878_H3K27ac_MYC_plus_hg38.bed

# %% [code]
!bedtools intersect -v -a GM12878_H3K27ac_noH3K27me3_top20000_hg38.bed -b ENCFF214XPD.bed -wa \
| bedtools sort -i | bedtools merge | shuf -n 3301 | \
awk -v OFS="\t" '{print $1,$2,$3"\t.\t.\t-"}' > GM12878_H3K27ac_noMYC_minus_hg38.bed

# %% [code]
!cat GM12878_H3K27ac_MYC_plus_hg38.bed GM12878_H3K27ac_noMYC_minus_hg38.bed \
> GM12878_H3K27ac_MYC_plus_noMYC_minus_hg38.bed
