# Supplementary material for: Ultra-long-range interactions between active regulatory elements
Source: Genome Res. 2023 Aug;33(8):1269–83. doi: 10.1101/gr.277567.122 (PMC10547262; doi:10.1101/gr.277567.122)
Supplement: Supplement 11 [file Supplemental_Code.zip › Supplemental_Code/Peaks/hg38/CRE/hg38_CREs_GM12878.ipynb]

# %% [code]
!wget -q https://downloads.wenglab.org/V3/GRCh38-cCREs.bed
!wget https://www.encodeproject.org/files/ENCFF759OLD/@@download/ENCFF759OLD.bed.gz -q
!wget https://www.encodeproject.org/files/ENCFF338SAU/@@download/ENCFF338SAU.bed.gz -q
!wget https://www.encodeproject.org/files/ENCFF470YYO/@@download/ENCFF470YYO.bed.gz -q
!wget https://www.encodeproject.org/files/ENCFF748UZH/@@download/ENCFF748UZH.bed.gz -q

# %% [code]
!gunzip ENCFF*bed.gz -f

# %% [code]
!cat ENCFF759OLD.bed ENCFF338SAU.bed \
ENCFF470YYO.bed ENCFF748UZH.bed \
| bedtools sort -i | bedtools merge > GM127878_DNase_ATAC_hg38.bed

# %% [code]
!bedtools sort -i GRCh38-cCREs.bed | \
bedtools merge -i stdin -d 5000 > \
hg38-cCREs_merged5kb.bed

# %% [code]
!bedtools intersect -a hg38-cCREs_merged5kb.bed \
-b GM127878_DNase_ATAC_hg38.bed -wa | bedtools sort -i | \
bedtools merge > hg38-cCREs_GM12878_DNase_merged5kb.bed
