# Supplementary material for: Ultra-long-range interactions between active regulatory elements
Source: Genome Res. 2023 Aug;33(8):1269–83. doi: 10.1101/gr.277567.122 (PMC10547262; doi:10.1101/gr.277567.122)
Supplement: Supplement 11 [file Supplemental_Code.zip › Supplemental_Code/Peaks/mm10/A_B_boundaries.ipynb]

# %% [code]
import pandas as pd
import bioframe

# %% [code]
eigenvector = pd.read_table("/exports/igmm/eddie/wendy-lab/ilia/interactions_screen_quaich/results/eigenvectors/Hsieh_microC_50000_eigenvectors.cis.vecs.tsv",
                            sep="\t")

# %% [code]
eigenvector = eigenvector.dropna()

# %% [code]
A_compartments = bioframe.merge(eigenvector.loc[eigenvector["E1"]>0,:])
A_compartments["start2"] = A_compartments["end"]
A_compartments["end2"] = A_compartments["end"]+1
A_compartments["strand"] = "+"

# %% [code]
B_compartments = bioframe.merge(eigenvector.loc[eigenvector["E1"]<0,:])
B_compartments["start2"] = B_compartments["end"]
B_compartments["end2"] = B_compartments["end"]+1
B_compartments["strand"] = "-"

# %% [code]
compartment_switches = pd.concat([A_compartments[A_compartments["end"].isin(B_compartments["start"])], 
                                  B_compartments[B_compartments["end"].isin(A_compartments["start"])]]).sort_values(["chrom", "start2"])
compartment_switches[["chrom", 
                      "start2",
                      "end2",
                      "strand", 
                      "strand", 
                      "strand"]].to_csv("Hsieh_microC_compartment_boundaries_A_plus_B_minus_mm10.bed",
                                        sep="\t", index=False, header=False)                                                              

# %% [code]
#Discard A compartments smaller than 100kb
A_compartments.loc[A_compartments["n_intervals"] >=2,
                  ["chrom", "start", "end"]].to_csv("Hsieh_microC_A_compartment_regions_100kb_mm10.bed", 
                                                    index=False, header=False, sep="\t")

# %% [code]
!bedtools intersect -a mm10.refGene_exon1_TSS_noRING1B.bed \
-b Hsieh_microC_A_compartment_regions_100kb_mm10.bed \
-wa | bedtools sort -i | bedtools closest -a stdin \
-b <(bedtools sort -i Hsieh_microC_compartment_boundaries_A_plus_B_minus_mm10.bed) \
-d | awk -v OFS="\t" '{if($13<50000) {print $1,$2,$3,$4,$5,$10}}' \
> TSS_noRING1B_A_within_50kb_compartmentswitch_signAB_mm10.bed

# %% [code]
!wc -l TSS_noRING1B_A_within_50kb_compartmentswitch_signAB_mm10.bed

# %% [code]
!bedtools intersect -a ESC_4SU_refGene_exon1_quartile_4_TSS_mm10_noRING1B.bed \
-b Hsieh_microC_A_compartment_regions_100kb_mm10.bed \
-wa | bedtools sort -i | bedtools closest -a stdin \
-b <(bedtools sort -i Hsieh_microC_compartment_boundaries_A_plus_B_minus_mm10.bed) \
-d | awk -v OFS="\t" '{if($13>100000) {print $1,$2,$3,$4,$5,$10}}' \
| shuf -n 1139 > TSS_Q4_noRING1B_A_atleast_100kb_from_compartmentswitch_signAB_mm10.bed
