# Supplementary material for: Ultra-long-range interactions between active regulatory elements
Source: Genome Res. 2023 Aug;33(8):1269–83. doi: 10.1101/gr.277567.122 (PMC10547262; doi:10.1101/gr.277567.122)
Supplement: Supplement 11 [file Supplemental_Code.zip › Supplemental_Code/Peaks/mm10/ENCFF048WDN_DNase_quartile_1_mm10_1kbwithinTSS_shuf2705.bed]

chr8	64206080	64206280
chr10	3367100	3367200
chr12	45073740	45073940
chr8	22975178	22975260
chr18	58659187	58659275
chr2	122234266	122234463
chr6	42325100	42325224
chr3	153910340	153910400
chr8	11312540	11312680
chr6	120822420	120822520
chr4	32800709	32800817
chr13	17943873	17943975
chr2	54437260	54437460
chr1	193273060	193273260
chr11	33843561	33843771
chr7	120982840	120983060
chr16	88289223	88289337
chr11	106085040	106085180
chr5	89882868	89883133
chr9	18473218	18473277
chr17	25434640	25434706
chr2	119594800	119594996
chr2	155692080	155692142
chr6	142387585	142387720
chr2	143546820	143547040
chr18	62323780	62324049
chr5	96793020	96793083
chr18	37264918	37265100
chr10	68724459	68724579
chr5	21372540	21372740
chr14	66911272	66911343
chr3	137624320	137624407
chr2	75832631	75832760
chr5	50252692	50252850
chr9	62980300	62980380
chr1	193153600	193153680
chr5	15934680	15934820
chr14	45657208	45657420
chr12	81332320	81332620
chr7	142533685	142533802
chr2	134786700	134786929
chr15	93274665	93274744
chr13	54469160	54469220
chr9	83440636	83440720
chr11	23771620	23771960
chr17	24072820	24073020
chr8	40308420	40308659
chr8	61927923	61928020
chr9	85326704	85326820
chr1	175881020	175881120
chr6	71708100	71708280
chr18	49831957	49832111
chr3	87376880	87377200
chr17	50190140	50190340
chr14	70891000	70891216
chr2	126553400	126553480
chr9	8900200	8900660
chr8	34146442	34146521
chr12	85219750	85219807
chr13	98262500	98262567
chr6	4600001	4600380
chr12	51348520	51348638
chr10	52381540	52381820
chrX	75382580	75382820
chrX	72274762	72274931
chr11	116281149	116281290
chr17	66076253	66076315
chr6	23840108	23840301
chr14	103843782	103844060
chr9	86879373	86879640
chr3	103738124	103738199
chr17	50190440	50190900
chr19	30548874	30548998
chr15	93274924	93275024
chr7	109752716	109752852
chr3	80913140	80913400
chr11	78697045	78697180
chr18	10181480	10181720
chr9	42943793	42944056
chr15	39942960	39943360
chr15	43170767	43170926
chr8	18594280	18594320
chr6	67376220	67376540
chr9	75625330	75625419
chr19	45659580	45659780
chr8	81342540	81342719
chr8	123411941	123412120
chr16	32914500	32914780
chr4	102759360	102759560
chr7	137438031	137438242
chr1	97660860	97661189
chr15	11906023	11906159
chr4	33030403	33030582
chr8	124662517	124662597
chr3	10012734	10012880
chr4	155695120	155695199
chr15	54571901	54571966
chr3	102935800	102936220
chr17	15499570	15499623
chr10	21159704	21160196
chr17	47009625	47009726
chr14	122180591	122180700
chr13	85288460	85288680
chr7	93080402	93080456
chr8	56294800	56295040
chr3	13471487	13471670
chr7	143503063	143503160
chr5	25223062	25223140
chr18	50128680	50128740
chr1	10039196	10039307
chr4	89688900	89689058
chr9	30942139	30942473
chr4	41314182	41314341
chr9	95407740	95408140
chr17	51811540	51811720
chr2	181365760	181365831
chr1	181510738	181510880
chr15	33083440	33083534
chr19	11911667	11911860
chr1	139376940	139377240
chr16	21333720	21333860
chr10	7780340	7780447
chr5	19227480	19227540
chr2	125505120	125505680
chr8	13677058	13677280
chr1	165459460	165459840
chr3	133092240	133092431
chr19	45660702	45660756
chr5	108628840	108629380
chr14	61440620	61440720
chrX	151047080	151047273
chr8	110997480	110997640
chr4	115133960	115134060
chr2	143547540	143547632
chr3	96905695	96905720
chr6	40436069	40436240
chr6	126740020	126740102
chr14	25768143	25768200
chr4	20778460	20778580
chr5	69591700	69591920
chr10	120477160	120477330
chr13	107023033	107023080
chr18	58210340	58210600
chr5	45520440	45520657
chr6	65671840	65672780
chr6	88465720	88465890
chr6	42709340	42709720
chr12	67222469	67222585
chr18	65431627	65431713
chr1	15286740	15287240
chr9	81632372	81632448
chr6	4003880	4004460
chr4	46137920	46137980
chr6	92214329	92214360
chrX	60547600	60547880
chr2	106694000	106694072
chrX	95026378	95026540
chr1	50926580	50926622
chr10	33624240	33624500
chr7	26435400	26435620
chr10	95941340	95941560
chr4	58206720	58206899
chr5	150593600	150594000
chr14	21831736	21831840
chr16	5050400	5050580
chr2	26380377	26380454
chr8	69089640	69089735
chr5	91402344	91402540
chr11	116280898	116281120
chr7	87494500	87494569
chr16	15886940	15886986
chr9	112235168	112235229
chr10	28074120	28074360
chr8	81342320	81342719
chr17	25434340	25434520
chr16	15887589	15887840
chrX	21062840	21062940
chr1	165193761	165193840
chr10	19014586	19014696
chr9	51765840	51766180
chr16	24394441	24394540
chr9	44454855	44454900
chr18	82406460	82406695
chr12	33957540	33957760
chrX	21061520	21061680
chr12	87199515	87199730
chr6	136173258	136173362
chr12	45075037	45075191
chr5	138441629	138441691
chr8	85700240	85700320
chr11	103697399	103697473
chr9	108479520	108479559
chr7	132315900	132316140
chr12	33957936	33958020
chr1	24587281	24587400
chrX	60548320	60548460
chr19	3852231	3852366
chr8	106169086	106169271
chr8	45332848	45332910
chr8	70042000	70042180
chr11	11462724	11462816
chr9	55150040	55150142
chr15	74752517	74752580
chr8	17534820	17535100
chr19	37435240	37435392
chr5	8894132	8894200
chr5	90931563	90931800
chr4	81442740	81442940
chr8	125995840	125995942
chr9	14277040	14277231
chr3	75956044	75956106
chr4	81442120	81442620
chr15	82380121	82380200
chr13	30336544	30336682
chr5	67608542	67608640
chr6	52639549	52639646
chr15	93276156	93276279
chr4	126469006	126469040
chr10	85928260	85928320
chr1	150993120	150993316
chr7	114415800	114416077
chr12	26456420	26456520
chr5	76588420	76588477
chr11	121519833	121519900
chr1	175492783	175492997
chr3	61003440	61003760
chr6	147263400	147263460
chr9	6168220	6168300
chr18	4635320	4635540
chr4	14930909	14931040
chr14	103345640	103345860
chr14	104522060	104522300
chr12	83921053	83921148
chr7	63445380	63445440
chr10	40141300	40141540
chr18	15064260	15064340
chr19	43441098	43441400
chr1	175491728	175491810
chr11	105589900	105590080
chr9	42943362	42943500
chr5	3802380	3802640
chr16	88289680	88290120
chr15	11037875	11038006
chr15	91192121	91192180
chr10	11081920	11082016
chr1	10038320	10038497
chr11	30886281	30886440
chr12	64966500	64966618
chr8	76901660	76901708
chr8	21776200	21776375
chr16	10446643	10446736
chr5	74532020	74532086
chr1	46066750	46066905
chr8	64204920	64205180
chr6	147042451	147042546
chr11	4705649	4705710
chr6	145615859	145616030
chr13	119429502	119429699
chr3	26331953	26331980
chr9	51764820	51765080
chr6	71439980	71440180
chr7	107370320	107370417
chr6	4601580	4601780
chr6	53288100	53288360
chr9	40075040	40075106
chr17	67629420	67629625
chr7	74554023	74554123
chr2	80446367	80446560
chr10	21296165	21296340
chrX	35888174	35888398
chr18	76242320	76242520
chr7	127993507	127993561
chr4	44710971	44711148
chr9	4796359	4796417
chr2	52557724	52557791
chr3	130180680	130180780
chrX	100428880	100428938
chr19	42519234	42519368
chr15	16728800	16728915
chr9	50658837	50658900
chr3	127836960	127837080
chr9	75071794	75071920
chr11	51263583	51263820
chr9	107193400	107193567
chr13	74639700	74639960
chr19	31665080	31665300
chr18	32559972	32560089
chr17	51179158	51179218
chr3	104865414	104865480
chr18	66859949	66860114
chr13	17696100	17696138
chr2	12301200	12301320
chr14	61556440	61556533
chr1	66700240	66700326
chr19	11536700	11536840
chr1	93445300	93445500
chr15	26894720	26894960
chr16	65561900	65562160
chr9	81634300	81634480
chr2	120027940	120028202
chr5	38319182	38319322
chr2	121806460	121806740
chr3	117868508	117868605
chr15	96288440	96288560
chr3	87377322	87377396
chr17	5840920	5841213
chr7	29248733	29248783
chr3	14534200	14534480
chr12	104262777	104262874
chr8	53638620	53638700
chr6	22876229	22876294
chr17	50189971	50190109
chr6	51270247	51270440
chr6	65380920	65381240
chr8	99415940	99416200
chr8	76900543	76900820
chr16	29210120	29210260
chr18	62548295	62548540
chr5	67607460	67607718
chr8	35494753	35494880
chr4	109476000	109476217
chr18	34372448	34372660
chr3	121263340	121263420
chr15	34082321	34082432
chr6	113078203	113078424
chr6	91411120	91411220
chr3	159839338	159839500
chr11	16752760	16752840
chr5	65492220	65492680
chr7	57386657	57386818
chr3	66220840	66221080
chr6	40436302	40436410
chr11	20543856	20543980
chr6	17281368	17281440
chr16	20425671	20425721
chr13	41606404	41606560
chr9	30921306	30921458
chr1	109982200	109982340
chr13	75090280	75090530
chr7	12479145	12479196
chr7	73819513	73819621
chr9	28404092	28404220
chrX	96368120	96368280
chr12	110601720	110601752
chr4	103314348	103314398
chr5	71658240	71658440
chr19	32595888	32596020
chr11	20543517	20543600
chr1	156204735	156204960
chr11	31871220	31871392
chr6	15721400	15721654
chr13	62786000	62786100
chr11	11113990	11114160
chr14	78537332	78537744
chrX	75577660	75577880
chr8	33600218	33600355
chr10	30600214	30600281
chr4	88523420	88523580
chr12	103241540	103241643
chr2	163472345	163472417
chr3	145758480	145758840
chr3	69860260	69860440
chrX	151096180	151096380
chr15	91572980	91573100
chr15	81586687	81586754
chr10	3366124	3366198
chr4	120952151	120952239
chr2	68861660	68861980
chr8	41374300	41374400
chr17	55445300	55445540
chr17	33089747	33089819
chr7	92636744	92636940
chr10	116113300	116113460
chr2	164562940	164563000
chr5	69556617	69556686
chr12	102129618	102129686
chr9	20384792	20384856
chr13	35967812	35967940
chr4	116508140	116508220
chr1	43445077	43445139
chr1	82840240	82840480
chr2	156065960	156066034
chr4	21879330	21879395
chr5	63812340	63812520
chr11	78032884	78033000
chr2	3512460	3512512
chr10	103368380	103368620
chr10	82985920	82986000
chrX	78583649	78583738
chr18	58209740	58210340
chr13	30660120	30660740
chr3	121953940	121954140
chr4	132842440	132842716
chr6	136172952	136173076
chr1	139422760	139422785
chr10	88460147	88460219
chr5	106964876	106964979
chr12	11150799	11150899
chr6	141249219	141249360
chr9	24695728	24696100
chr8	60506250	60506420
chr2	177957287	177957345
chr13	114931210	114931720
chr12	83921320	83921500
chr6	148211502	148211660
chr15	93337381	93337515
chr4	33031556	33031600
chr6	17464102	17464380
chr19	16874260	16874446
chr1	10037492	10037680
chr7	73375593	73375786
chr7	104352820	104353020
chr12	110601868	110601980
chr2	62047278	62047541
chr16	15886603	15886784
chr10	107272053	107272200
chr3	116252568	116252700
chr7	109494366	109494454
chr19	10606059	10606100
chr9	102505961	102506011
chr1	18223256	18223322
chr2	125624790	125624840
chr12	84450487	84450588
chr1	55131580	55131660
chr6	145249494	145249614
chr15	40655840	40656180
chr7	140787439	140787700
chr12	119237760	119238000
chr8	88521997	88522141
chr8	110920380	110920432
chr17	8282960	8283023
chr17	12507760	12508016
chr5	32864020	32864100
chr13	98263604	98263757
chr1	82587380	82587460
chr3	134829340	134829480
chrX	153118712	153118830
chr18	15760160	15760520
chr5	30232814	30233040
chr19	58454970	58455240
chr3	127895920	127896000
chr7	97082288	97082420
chr15	34083066	34083160
chr13	72627443	72627800
chr18	49979783	49980020
chr1	25830060	25830217
chr14	123626336	123626440
chr19	7557560	7557960
chr14	61598621	61598688
chr10	92721745	92722220
chr8	17535370	17535540
chr12	45073502	45073627
chrX	166440200	166440320
chrX	100767320	100767431
chr1	84284265	84284460
chr14	102981600	102981860
chr10	107272220	107272880
chr7	104446480	104446540
chr11	76846124	76846282
chr1	69107400	69107640
chr6	18109060	18109175
chr5	108367269	108367375
chr8	104509420	104509560
chr16	94997402	94997613
chr14	25768720	25768800
chrX	99819900	99819958
chr17	12506752	12507060
chr17	32284107	32284160
chr18	9449480	9449684
chr15	34678100	34678240
chr8	82402320	82402500
chr3	107632180	107632205
chr7	113514030	113514105
chr2	105904100	105904380
chr14	68123500	68123860
chr5	138116535	138116701
chr16	49855840	49856140
chr11	22000424	22001024
chr7	80688848	80689290
chr19	36348569	36348760
chr9	45906195	45906260
chr2	37517004	37517180
chr19	57611445	57611568
chr6	5255805	5255896
chr9	23223803	23223909
chr1	85894281	85894376
chr6	13069940	13070200
chr10	38966059	38966120
chr1	109983420	109983640
chr3	26331229	26331396
chr1	193272860	193272905
chr6	6578084	6578280
chr6	72235013	72235094
chr6	100705100	100705660
chr2	14603754	14604120
chr17	24351400	24351720
chr10	39370720	39370820
chr8	60505438	60505539
chr18	32939620	32939850
chr13	17992620	17992674
chr7	111121760	111121980
chr4	82859120	82859348
chr5	34513696	34513753
chr10	93640682	93640769
chr18	23038940	23039040
chr1	106760398	106760580
chr8	128359420	128359520
chr14	31323933	31324020
chr10	21593020	21593200
chrX	153832140	153832301
chr10	62947180	62947500
chr6	47454160	47454420
chr12	27342119	27342340
chr2	181520087	181520138
chr17	15705500	15705800
chr6	86732901	86732960
chr9	116174557	116174580
chr1	36471226	36471277
chr3	37063502	37063651
chr10	42761779	42762080
chr5	25101140	25101440
chr16	45408320	45408399
chr16	97357080	97357460
chr10	14760280	14760414
chr4	95051172	95051228
chr7	120635719	120636060
chr9	90270440	90270500
chr8	84872383	84872516
chr10	39732912	39732980
chr6	115361180	115361380
chr19	32758424	32758620
chr1	45502703	45502840
chr2	32287514	32287635
chr12	76533900	76534128
chr3	51276660	51276707
chr4	115785380	115785659
chr15	34678800	34678980
chr18	58209260	58209420
chr15	97705240	97705320
chr8	11313160	11313220
chrX	98148580	98148780
chr2	77945880	77946040
chr9	85326480	85326578
chr11	54028520	54028680
chr7	132932040	132932256
chr18	53418326	53418400
chr10	21160228	21160260
chr1	132418040	132418140
chr5	33019580	33019700
chr14	122983637	122983873
chr7	98657465	98657525
chr12	36381420	36381860
chr2	86020486	86020600
chr14	78537748	78538060
chr7	110018763	110018834
chr3	116007980	116008120
chr1	93445660	93445880
chr17	33523898	33524049
chr7	142533300	142533440
chr16	45159040	45159260
chr19	34475606	34475740
chr7	123982740	123982920
chr10	24223347	24223620
chr1	174921495	174921556
chr10	63099640	63099880
chr3	117575375	117575479
chr8	94386965	94387340
chr14	79661265	79661441
chr2	14603720	14603753
chr11	22001028	22001149
chrX	159988000	159988280
chr1	79776340	79776439
chr18	15064540	15065000
chr6	126740311	126740340
chr2	86182836	86182996
chr9	20493449	20493538
chr2	122027983	122028050
chr19	34551040	34551200
chr3	157534910	157535140
chr18	80933460	80933660
chr11	4095248	4095380
chr12	46818275	46818460
chr3	139074395	139074520
chr9	51765500	51765720
chr9	68521100	68521123
chr19	36349300	36349380
chr5	115271852	115271939
chr5	19228040	19228300
chr13	41606240	41606380
chr7	102249660	102249736
chr9	23222815	23223040
chr17	55445067	55445158
chr17	24250980	24251095
chr14	26638326	26638412
chr2	128968240	128968440
chr3	142530819	142530880
chr10	94035063	94035198
chr1	105664676	105664729
chr13	103920015	103920162
chr7	113370156	113370291
chr1	21961898	21961920
chr17	7170320	7170640
chr5	14515220	14515440
chrX	112601123	112601269
chr7	106645359	106645560
chr13	38527835	38527920
chr16	55895880	55895960
chr3	107630760	107630820
chr3	134828820	134829080
chr2	177925875	177925932
chr13	53393544	53393722
chr15	11906732	11906814
chr6	30692900	30693260
chr11	51262608	51262669
chr3	97226749	97226920
chr1	51597397	51597532
chr2	14074680	14074916
chr1	9299760	9299860
chr9	64811895	64811993
chr4	105110172	105110414
chr9	122352080	122352340
chr7	123982440	123982520
chr10	28668281	28668480
chr2	35397417	35397529
chr1	21960740	21961220
chr1	74661900	74662224
chr14	61439180	61439400
chr9	123851400	123851600
chr3	123267800	123267992
chr7	102249950	102250057
chr2	77816289	77816388
chr5	17573720	17573920
chr3	96630432	96630480
chr11	30885220	30885480
chr14	57423680	57423721
chr6	39118500	39118740
chr4	143212967	143213055
chr11	76216880	76216940
chr2	35979100	35979160
chr15	26309540	26309603
chr9	39602540	39602840
chr2	20968542	20968609
chr4	84885224	84885320
chr18	70053060	70053240
chr17	5841500	5842000
chr9	116175880	116176051
chr2	122702080	122702260
chr3	53041863	53042056
chr13	29983560	29983900
chr19	37174356	37174625
chr5	125849799	125849924
chr3	116807579	116807666
chr16	45224640	45224720
chr13	95443761	95443834
chrX	10216203	10216310
chr10	17095220	17095400
chr4	49059820	49059886
chrX	75578100	75578300
chr2	13010790	13010980
chr12	59011405	59011580
chr11	17258060	17258226
chr8	64206373	64206452
chr9	27029380	27029780
chr6	5297346	5297540
chr3	139075580	139076020
chrX	141475076	141475180
chr8	41114700	41114940
chr1	44148700	44148866
chr2	103073160	103073303
chr7	135538178	135538460
chr15	84922810	84922866
chr8	68368389	68368536
chr5	15934360	15934660
chr8	107031486	107031620
chr14	16249449	16249620
chr2	36048866	36049040
chr19	57453171	57453235
chrX	68762100	68762200
chr19	36056700	36057020
chr1	180697176	180697380
chr11	95914821	95914880
chr7	57387140	57387280
chr3	110250100	110250460
chr10	116114060	116114300
chr11	105590188	105590368
chr16	18426360	18426600
chr13	53377607	53377660
chr15	3582119	3582185
chr6	72235200	72235222
chr6	17694780	17694910
chr12	67221761	67221880
chr12	102128091	102128140
chr13	9763740	9763848
chr9	52048680	52048860
chr7	67758500	67759060
chr9	54951200	54951307
chr10	127380117	127380191
chr6	65671520	65671700
chr13	49682450	49682500
chr15	39198440	39198560
chr11	85138873	85139120
chr7	75309020	75309120
chr3	61002320	61002580
chr3	108571926	108572078
chr5	123683840	123683907
chr11	65162620	65162812
chr17	36836706	36836804
chr13	13394174	13394300
chr6	120666560	120666640
chr6	115361820	115361876
chr15	79658400	79658511
chr1	37540339	37540620
chr1	95313800	95314120
chr2	122467200	122467400
chr6	129180980	129181160
chr1	155974148	155974207
chr4	101355484	101355652
chr7	143784105	143784289
chr3	82145660	82145780
chr3	69005220	69005300
chr9	15627842	15628040
chr1	180697430	180697460
chr19	10895480	10895565
chr7	120983080	120983240
chr2	150903865	150904059
chr15	40654424	40654488
chr1	186116532	186116601
chr8	124663035	124663060
chr7	24207800	24207924
chr7	67222772	67222899
chr11	7214520	7214600
chr7	35055940	35056100
chr9	44799792	44799848
chr1	16518719	16518924
chr9	8899720	8900120
chr9	110131653	110131700
chr2	130667181	130667300
chr17	80944118	80944290
chr2	53192400	53192738
chr7	88429820	88429880
chr5	144051400	144051515
chr10	85872239	85872474
chr13	85290068	85290162
chr1	182409554	182409740
chrX	20950330	20950388
chr1	72536021	72536220
chr14	32463680	32464120
chr11	11686646	11686680
chr12	64918266	64918467
chr11	90389927	90390045
chr13	75089920	75090000
chr2	104712363	104712515
chr4	82859640	82859800
chr4	143212624	143212720
chr14	25108349	25108519
chr3	96904678	96904965
chr13	94976820	94976892
chr3	117359840	117360100
chr3	32366040	32366233
chr4	98383247	98383325
chr13	30659560	30659720
chr10	116113960	116114021
chr2	127070974	127071027
chr16	4963966	4964020
chr2	181366060	181366175
chr6	40435423	40435683
chr1	91366920	91366980
chr1	121327120	121327500
chr3	28262840	28262920
chr1	138964110	138964280
chr14	118137680	118137712
chr2	65620640	65620800
chr2	25181686	25181860
chr4	155694787	155694889
chr9	38719060	38719140
chr3	102470161	102470400
chr12	8674440	8674920
chr9	85326166	85326380
chr15	7397700	7397766
chr6	3968060	3968154
chr6	30958840	30958940
chr11	82389080	82389219
chr8	88697740	88697832
chr16	85900201	85900260
chr9	96197120	96197280
chr10	100486990	100487158
chr4	3677640	3677671
chr14	13960546	13960640
chr5	69557580	69557860
chr8	124020700	124020897
chr17	32992100	32992160
chr11	116281806	116281866
chr13	99900328	99900443
chr8	17535180	17535280
chr9	41376300	41376560
chr15	73513051	73513080
chr12	78227340	78227520
chr16	45224360	45224480
chr15	7398660	7398840
chr1	6358975	6359036
chr3	144932980	144933170
chr12	75669120	75669150
chr7	81762343	81762520
chr3	7613510	7613711
chr12	98900486	98900680
chr17	63499720	63499900
chr2	112455380	112455506
chr1	121528104	121528160
chr19	32485387	32485542
chrX	36402420	36402540
chr4	49596907	49597020
chr13	38528100	38528160
chr10	77969864	77969954
chrX	100626280	100626425
chr16	18810969	18811060
chr15	10177533	10177740
chr18	31609604	31609677
chr7	143785140	143785295
chr2	121866115	121866300
chr4	14930140	14930360
chr14	63993220	63993340
chr3	130180920	130181029
chr13	112799912	112800109
chr10	9900380	9900700
chr13	54303080	54303340
chr18	64488505	64488590
chr2	120153960	120154059
chr2	152294280	152294400
chr6	67375975	67376104
chr14	11160928	11161072
chr16	10446380	10446540
chr9	38718213	38718330
chr7	55842400	55842580
chr6	149409380	149409720
chr17	73710040	73710380
chr4	44703320	44703780
chr6	5297833	5297980
chr12	117843991	117844080
chr17	20944460	20944580
chr16	49856140	49856240
chr6	48676609	48676719
chr2	90782638	90782775
chr16	20241260	20241566
chr7	56050520	56050887
chr2	71873596	71873640
chr3	28262280	28262500
chr19	4478025	4478140
chr2	103485520	103485620
chr12	11266260	11266409
chr5	25099820	25099880
chr1	69827156	69827180
chr2	80447700	80447773
chr6	52103909	52103970
chr10	21161351	21161917
chr7	84529140	84529380
chr9	27299466	27299517
chr8	80610764	80610840
chr2	175068322	175068377
chr2	104410181	104410400
chr17	53689013	53689106
chr4	89688520	89688660
chr5	24030388	24030469
chr3	99049463	99049576
chr19	45659520	45659562
chr2	27887180	27887378
chr5	93266688	93266820
chr9	88548691	88548741
chr12	112760591	112760669
chrX	51205839	51205934
chr7	88430601	88430653
chr1	70725495	70725602
chr3	13470665	13470940
chr2	13011580	13011681
chr1	181511115	181511320
chr2	20968941	20969037
chr1	193272564	193272820
chr11	82389700	82389972
chr9	15357256	15357352
chr10	120201103	120201191
chr14	13961620	13961979
chr4	78211360	78211740
chr11	46166340	46166520
chr6	121064680	121064900
chr8	18846818	18846870
chr2	102450960	102451120
chr9	51076520	51076600
chr14	98169240	98169400
chr1	164151660	164151880
chrX	163549824	163549965
chr16	33251040	33251193
chr14	16364530	16364600
chr8	71026439	71026557
chr3	146121698	146121760
chr1	132880528	132880600
chrX	102504819	102504880
chr4	15881760	15881880
chr16	65105920	65106058
chr13	49652340	49652373
chr14	84444180	84444410
chr6	4600637	4600765
chr2	113217159	113217377
chr13	55830560	55830836
chr5	96210760	96210980
chr3	89998074	89998197
chr7	114415560	114415760
chr18	53862963	53863110
chr12	82616621	82616686
chr15	25985026	25985218
chr12	102439440	102439542
chr9	113707800	113707837
chr12	102128400	102128680
chr5	90223684	90223813
chr1	192191200	192191384
chr7	102268351	102268458
chr11	46166040	46166300
chr17	51812620	51812824
chr13	32965040	32965551
chr5	96209480	96209660
chr6	115601443	115601556
chr10	107272360	107272640
chr9	75072048	75072175
chr10	116113460	116113680
chr2	118389080	118389337
chr3	116594466	116594685
chr1	69827257	69827420
chr1	161035360	161035680
chr6	100670811	100670880
chr7	120634756	120634820
chr10	30843624	30843900
chr6	88447317	88447474
chr4	154012601	154012761
chr2	129296926	129297057
chr13	17694400	17694500
chr16	15637027	15637200
chr3	104511292	104511420
chr18	23039600	23039980
chr3	152667119	152667400
chr12	33958340	33958553
chr15	90679831	90680000
chr18	42898940	42899040
chr16	32431320	32431430
chr2	80446660	80446860
chr8	126139320	126139439
chr6	11908135	11908320
chr16	48994916	48994940
chr1	181511400	181511560
chr12	32954619	32954820
chr2	20967976	20968067
chr1	109983100	109983240
chr5	143465380	143465474
chr17	50293620	50293700
chr11	33843320	33843480
chrX	60547120	60547300
chr7	113514378	113514580
chr8	104509097	104509280
chr3	46447836	46448020
chr5	9266699	9266820
chr7	57387140	57387280
chr4	84884920	84885062
chr10	77032517	77032644
chr1	52630860	52631160
chr1	175491860	175492220
chr6	126740640	126740678
chr2	71873752	71873820
chr3	123690220	123690620
chr2	77817111	77817298
chr4	108459172	108459460
chr2	13009670	13010052
chr9	110334028	110334088
chr3	157534842	157534880
chr2	130667051	130667140
chr4	20779113	20779322
chr18	34221293	34221800
chr13	56251516	56251751
chr15	65787180	65787400
chr12	26346263	26346345
chr13	23933658	23933700
chr15	66970086	66970180
chr5	32746325	32746498
chr1	168431787	168431880
chr19	50678098	50678280
chr1	193035150	193035216
chr14	7105541	7105636
chr18	12169199	12169297
chr6	12749340	12749387
chr17	3115356	3115557
chr14	45220120	45220460
chr6	124542120	124542300
chr3	156562105	156562288
chr12	81332040	81332220
chr10	34019070	34019380
chr3	32529940	32529994
chr18	9450675	9450720
chr2	14605000	14605219
chr9	39604120	39604260
chr1	37997637	37997760
chr3	100685024	100685240
chr18	10180880	10181040
chrX	147553984	147554185
chr13	65112102	65112320
chr3	116595389	116595501
chr12	3309102	3309540
chr7	67223023	67223110
chr4	87230415	87230560
chr18	58836989	58837088
chr13	56295640	56295745
chr5	149678192	149678258
chr6	48674760	48675160
chr5	30013280	30013321
chr4	63214843	63214939
chr6	97616687	97616804
chr15	41446860	41446920
chr2	118388140	118388194
chr4	3678880	3679166
chr4	102760534	102760610
chr4	89689080	89689293
chrX	96096640	96096752
chr5	67607200	67607360
chr11	105456720	105456840
chr19	11966199	11966360
chr15	68257740	68257973
chr8	63951900	63952140
chr9	61946423	61946531
chr4	82504680	82505080
chr9	4308916	4309070
chr2	120027940	120028202
chr11	32455939	32456020
chr14	30714740	30715180
chr2	38286562	38286680
chr10	62791520	62791592
chr12	88360894	88361100
chrX	97072448	97072568
chr6	40471860	40471920
chrX	112311920	112312080
chr9	80067019	80067261
chr5	71657920	71658160
chr11	75510002	75510145
chr6	38433020	38433260
chr8	125995100	125995197
chr11	4187073	4187138
chr6	120531000	120531040
chr14	102982040	102982098
chr10	13323920	13324023
chr5	15934860	15935140
chr6	4601080	4601240
chr9	9239520	9239657
chr12	37880920	37881140
chr14	70890861	70890926
chr2	177498080	177498280
chr15	54571220	54571380
chr6	142387727	142387928
chr7	87584333	87584424
chr1	60565994	60566231
chr13	77134920	77135120
chr5	33630200	33630364
chr16	97356160	97356320
chr6	49367220	49367314
chr9	15710100	15710240
chr7	86775520	86775720
chrX	101735035	101735252
chr8	41114940	41115100
chrX	53369720	53369859
chr17	80289824	80289874
chr9	83145840	83146280
chr4	64047160	64047502
chr2	120849815	120849898
chr4	25281160	25281640
chr6	120037549	120037680
chr16	75593320	75593440
chr1	165194060	165194160
chr1	13373760	13373915
chr10	75765140	75765163
chr2	178413460	178413820
chr2	180334382	180334486
chr6	118561815	118561920
chr9	96196654	96197024
chr5	34526520	34526587
chr7	123983258	123983360
chr6	113077868	113078120
chr5	30232128	30232209
chr18	82406273	82406480
chr8	128359720	128359960
chr18	61176352	61176660
chr8	76900560	76901100
chr19	20390580	20390880
chr10	45289576	45289637
chr15	44428663	44428771
chr6	13678780	13679020
chr7	55768056	55768218
chr15	97907861	97907930
chr2	118372722	118372819
chr5	4757200	4757420
chr3	30793820	30793980
chr9	98602100	98602177
chr14	68124788	68124980
chr8	56295260	56295409
chr19	59346280	59346551
chr4	52439420	52439740
chr4	80910880	80911160
chr9	121642987	121643073
chr3	108562061	108562130
chr17	63500000	63500120
chr4	121097640	121097800
chr2	23321520	23321552
chr7	89633084	89633222
chr1	139379440	139379680
chr17	22866554	22866760
chr1	58795840	58795908
chr2	76406192	76406540
chr1	66467866	66468047
chr9	51104000	51104180
chr2	181519804	181519904
chr13	103919722	103919773
chr3	153905320	153905520
chr17	51812410	51812440
chr17	6948109	6948180
chr17	6948220	6948500
chr3	138526080	138526389
chr11	51290180	51290560
chr7	41392851	41393024
chr4	8536059	8536200
chr16	97170743	97171038
chr19	47732085	47732240
chr7	13990102	13990319
chr5	143758153	143758240
chr18	82406120	82406240
chr7	120409526	120409720
chr7	24727720	24727860
chr6	5495943	5496039
chrX	72825071	72825230
chr6	65672420	65672500
chr4	72200303	72200440
chr2	25982909	25982993
chr10	14759880	14760252
chr12	50648620	50648648
chr3	107631160	107631340
chr12	81860660	81860820
chr6	57825480	57825580
chr2	76675735	76675900
chr5	43982180	43982285
chr2	76405900	76405980
chr2	28839780	28840080
chr15	7398080	7398300
chr9	81631740	81631800
chr1	193035220	193035400
chrX	159627100	159627337
chr2	22774168	22774363
chr10	53379100	53379400
chr3	123508981	123509125
chr19	41206178	41206236
chr3	67583117	67583180
chr17	71310980	71311240
chr19	23759159	23759260
chr9	82829462	82829560
chr7	81992697	81992783
chr6	142571899	142572060
chr3	142395234	142395289
chr2	153240700	153240727
chr15	40654720	40654860
chr4	96591268	96591355
chr9	28403311	28403446
chr7	26435252	26435344
chr2	30206057	30206240
chr16	65815546	65815580
chr9	53302140	53302218
chr12	32379000	32379340
chr7	104446080	104446280
chr13	93304240	93304740
chr2	150181200	150181379
chrX	147553640	147553800
chr6	48445480	48445844
chr2	48814740	48814860
chr5	113550663	113550716
chr1	66700410	66700485
chr18	88893660	88893856
chr5	150594300	150594780
chr2	118388800	118389320
chr12	30911880	30912011
chr16	14706068	14706140
chr4	45109078	45109161
chr1	14756180	14756414
chr4	131874241	131874326
chr9	20607020	20607092
chr5	71657820	71657920
chr8	14089986	14090145
chr10	10557120	10557320
chr1	43444827	43444940
chr9	51103040	51103243
chr11	44470125	44470204
chr3	100488504	100488620
chr14	26357305	26357510
chr9	123478400	123478444
chr2	63184440	63184580
chr1	45502260	45502560
chr13	81782835	81782912
chr9	39603500	39603820
chr18	31804475	31804600
chr7	82868240	82868459
chr16	45609437	45609567
chrX	106485100	106485400
chr8	85300260	85300334
chr4	148558648	148558741
chr8	106168440	106168680
chr6	51270135	51270238
chr18	62323540	62323800
chr1	177441500	177441621
chr10	22306602	22306726
chr19	36348920	36349060
chr16	49698752	49698808
chr11	82388100	82388880
chr4	13744244	13744320
chr19	58759550	58759713
chr16	39984780	39984960
chr6	39117700	39117920
chr1	169654518	169654634
chr8	69089243	69089315
chr3	69317281	69317444
chr13	29983840	29983980
chr10	5921355	5921469
chr19	44069438	44069531
chr7	66840620	66840680
chr15	26895280	26895370
chr15	71727860	71728000
chr14	55671560	55671689
chr6	25931220	25931436
chr17	59013280	59013360
chr15	74785740	74785884
chr17	83078582	83078755
chr12	11266500	11266740
chr6	145866260	145866380
chr10	19712446	19712574
chr5	30233020	30233260
chr8	46010561	46010623
chr14	63123060	63123560
chr2	125672970	125673400
chr11	51263880	51264120
chr12	112107192	112107307
chr6	55452436	55452587
chr4	84884640	84884740
chr6	115361380	115361760
chr15	30173365	30173493
chr9	68653402	68653454
chr15	34678644	34678757
chr16	55895068	55895135
chr4	40971480	40971755
chr6	146634080	146634340
chr4	14930680	14930840
chr1	181352940	181353015
chr3	117575880	117576060
chr2	77816869	77816972
chr6	91410160	91410400
chr6	91979360	91979760
chr2	63184640	63184860
chr10	29362315	29362400
chr4	36951780	36952080
chr18	20059619	20059705
chr10	75764904	75764960
chr4	62409275	62409360
chr9	123367280	123367440
chr1	52232440	52232660
chr10	11149774	11150100
chr3	100488807	100488900
chr15	72033972	72034120
chr2	104886249	104886411
chr13	9276880	9277200
chr7	84409509	84409660
chr8	85554780	85554860
chr16	84735991	84736081
chr16	17489365	17489420
chr2	143547780	143547980
chr12	31634120	31634360
chr6	47952981	47953072
chr6	122874085	122874174
chr9	75038165	75038240
chr13	17694141	17694240
chr1	79760721	79760889
chr3	31093840	31094072
chr15	25843059	25843211
chr12	69197082	69197223
chr9	39872107	39872280
chr2	93333980	93334340
chr10	77011335	77011407
chr4	47473760	47473783
chr17	80943968	80944100
chr4	135972563	135972786
chr17	34805300	34805460
chr17	50293220	50293360
chr11	76179346	76179478
chr9	13748783	13748859
chr7	46958301	46958373
chr9	103305417	103305520
chr10	52382700	52383000
chr2	38286780	38287020
chr10	17947115	17947300
chr4	143212373	143212540
chr10	40684100	40684218
chr13	34653120	34653540
chr3	63928972	63929260
chr3	139074184	139074385
chr6	65671070	65671180
chr13	91741780	91741840
chr11	29374200	29374440
chr11	61930020	61930063
chr8	58912380	58912580
chr15	83564126	83564181
chr13	10359960	10360011
chr9	13749635	13749933
chr13	119428762	119429040
chr16	45224060	45224240
chr15	58888124	58888280
chr4	40473102	40473200
chr11	59661917	59661991
chr6	90370360	90370480
chr11	86357220	86357580
chr9	75037880	75038060
chr16	91270680	91270866
chr7	97082041	97082200
chr8	46740215	46740320
chr14	108913780	108914020
chrX	122397140	122397400
chr6	126645537	126645659
chr3	31902800	31902835
chr9	52046920	52047100
chr7	109752493	109752545
chr14	66214134	66214226
chr13	54302769	54302831
chr18	62324200	62324541
chr1	167001133	167001346
chr8	63952160	63952400
chr13	89741840	89742040
chr9	22259128	22259180
chr17	42315789	42316001
chr14	68124318	68124529
chrX	74084780	74084940
chr7	93080712	93080780
chrX	158043840	158044039
chr9	13749456	13749520
chr6	13677148	13677280
chr2	113757799	113757974
chr3	103968021	103968099
chr19	56874924	56875000
chrX	93831660	93831869
chr8	70042240	70042580
chr16	65563320	65563400
chr2	11777140	11777260
chr6	86195758	86195980
chr9	57467348	57467800
chr8	109566112	109566182
chr3	54916145	54916211
chr9	16501540	16501700
chr1	52631669	52631838
chr15	3581864	3581964
chr3	123690980	123691140
chr7	132316183	132316560
chr11	54028080	54028328
chr5	67606900	67607020
chr13	12106220	12106360
chr2	42652784	42652900
chr4	101356148	101356318
chr2	14074340	14074700
chr8	76900076	76900220
chr8	64205400	64205460
chr16	26105500	26105740
chrX	153118433	153118580
chr5	44101200	44101440
chr13	12650360	12650427
chr17	12991400	12991522
chr9	68521140	68521420
chr19	16873220	16873700
chr8	65617900	65618220
chr3	66220586	66220680
chr13	55830860	55831140
chr9	86880020	86880300
chr10	17095429	17095589
chr1	4497578	4497638
chr2	155133185	155133269
chr5	138117790	138117898
chr12	14151060	14151560
chr4	111415482	111415541
chr18	89769908	89770040
chr4	121098456	121098654
chr8	61928044	61928206
chr4	84883765	84883850
chr2	117250253	117250424
chrX	161163120	161163380
chr16	3975777	3975960
chr12	116281767	116281878
chr9	40074860	40074940
chr10	23937778	23937892
chr9	31914080	31914300
chr6	105677360	105677440
chr12	76534130	76534218
chr10	99641925	99642100
chr17	56614020	56614220
chr18	16808240	16808380
chr2	121956914	121956960
chr2	125505703	125505932
chr6	25689680	25689820
chr3	18054357	18054500
chr3	117574746	117575120
chr18	7297897	7298010
chr11	77215680	77215879
chrX	36328300	36328480
chr6	56361840	56362220
chr5	4757440	4757656
chr2	63183957	63184060
chr6	118138760	118138960
chr16	26105780	26106060
chr9	35116520	35116760
chr8	93810864	93810980
chrX	6083460	6083555
chr17	80944480	80944720
chr15	65787460	65787748
chr18	47367697	47367880
chr1	156205008	156205108
chr18	49833200	49833700
chr10	38965726	38965868
chr13	95696693	95696758
chr7	121035160	121035280
chr3	116423140	116423570
chr10	58445859	58446050
chr15	64922804	64922880
chr2	13010300	13010420
chr4	43875973	43876360
chr3	83841573	83841715
chr9	123851160	123851300
chr19	26605760	26606140
chr18	21299448	21299640
chr1	95667820	95668000
chr5	30154200	30154235
chr12	31559000	31559540
chr18	23040020	23040380
chr10	10557700	10558120
chr14	45657040	45657157
chr18	25169708	25169909
chr11	53706660	53706880
chr7	125491906	125491956
chr7	24777077	24777219
chr17	5841260	5841440
chrX	136868080	136868240
chr16	49699622	49699760
chr3	153905155	153905228
chr12	75308180	75308560
chr6	88627080	88627160
chr11	40692162	40692360
chr1	82839853	82839900
chr7	135715960	135716060
chr5	17849760	17849917
chr2	94437180	94437415
chr9	75625540	75625880
chr1	81076880	81077020
chr3	66219860	66220100
chr3	158032474	158032537
chr6	91978740	91978960
chr4	101717940	101718120
chr19	27217420	27217660
chr6	23839600	23839700
chr1	33813664	33813820
chrX	106602809	106603025
chr5	69557100	69557480
chr3	54915681	54915799
chr14	55635280	55635360
chr2	76369720	76369775
chr18	64488687	64488765
chr9	88599200	88599380
chr11	29824561	29824744
chr19	21472216	21472329
chr1	66701320	66701420
chr17	88792207	88792292
chrX	164979993	164980060
chr6	129349884	129349999
chr16	33251760	33252140
chr2	102549991	102550174
chr6	39207305	39207447
chr1	95668040	95668140
chr10	31609820	31609900
chr10	62980580	62980780
chr7	82174960	82175320
chr3	20366700	20366840
chr18	63386140	63386400
chr7	35055640	35055764
chr9	83805402	83805477
chr18	11840740	11840794
chr6	35539320	35539400
chr11	102666240	102666360
chr7	92669000	92669279
chr9	90054397	90054545
chr6	53286720	53286748
chr9	24696599	24696778
chr1	186116245	186116520
chr1	84284500	84284880
chr10	14544880	14545000
chr6	114968630	114968693
chr19	3852538	3852620
chr6	119847312	119847431
chr10	26772987	26773046
chr10	33624480	33624820
chr9	75625120	75625260
chr10	30802480	30802620
chr5	34369184	34369249
chr13	100833086	100833164
chr13	13393540	13393634
chr1	54194925	54194996
chr4	53631800	53631920
chr18	60501080	60501113
chr12	69197632	69197735
chr11	85140580	85140700
chr13	118657662	118657823
chr10	45289232	45289320
chr4	49597580	49597860
chr3	131271720	131271811
chr11	46312120	46312220
chr4	3870960	3871280
chr2	68862160	68862260
chr13	23369487	23369588
chr8	84871690	84871742
chr10	120475680	120475840
chr12	84069843	84069954
chr11	49847260	49847312
chr9	92457960	92458153
chr12	70452640	70452790
chr16	39983978	39984097
chr17	49428619	49428685
chr17	21567715	21567844
chr10	102511594	102511700
chr6	118138524	118138714
chr19	52923180	52923440
chr9	88482292	88482400
chr7	74013780	74014024
chr8	106337620	106337724
chrX	150813687	150813860
chr9	123678340	123678540
chr5	104860007	104860137
chr1	44745780	44745980
chrX	95026140	95026340
chr2	69585540	69585900
chr13	23683287	23683480
chr6	108827953	108828020
chr2	12301400	12301441
chr5	24029653	24029740
chr19	23759360	23759416
chr1	9747854	9748080
chr7	67758480	67758760
chr11	74723285	74723380
chr2	124130202	124130307
chr16	5050898	5051027
chr7	96951700	96952010
chr19	4477120	4477300
chr19	40895280	40895480
chr2	38288160	38288300
chr14	68125200	68125296
chr10	103367553	103367660
chr10	39370088	39370242
chr1	55131800	55131958
chr16	32246563	32246668
chr16	35364193	35364369
chr4	95967588	95967654
chr10	85386340	85386451
chr4	48125233	48125457
chr13	119428301	119428418
chr5	121398478	121398563
chr6	145866060	145866130
chr1	169532000	169532080
chr9	65021186	65021360
chr1	5917500	5917600
chr3	80913500	80913580
chr12	102899183	102899376
chr19	45660158	45660327
chr2	94437419	94437651
chr7	42505180	42505280
chr1	54195149	54195300
chr5	19226040	19226460
chr12	40446525	40446600
chr2	35109060	35109300
chr3	108553860	108554040
chr1	162477389	162477564
chr8	22193400	22193434
chr13	74639522	74639583
chr2	105904013	105904079
chr11	79483980	79484200
chr9	38085020	38085169
chrX	61709481	61709581
chr8	33385061	33385162
chr9	107193162	107193240
chrX	42068080	42068202
chr14	25460080	25460287
chr9	66795080	66795156
chr6	65381324	65381520
chr1	139407822	139407968
chr3	121262576	121262639
chr9	34488718	34488825
chr6	146643077	146643149
chr12	38779955	38780080
chr10	21161351	21161580
chr5	90891124	90891200
chr6	121300146	121300253
chr6	28480782	28480877
chr6	81924020	81924192
chr12	119946248	119946340
chr4	155250397	155250475
chr19	36057097	36057221
chr9	112234500	112234600
chr14	84442740	84442900
chr16	26581960	26582074
chr5	150522957	150523031
chrX	102071013	102071066
chrY	1245142	1245300
chr9	51103380	51103580
chr1	21961220	21961539
chr19	56874704	56874922
chr1	143702227	143702316
chr6	115602302	115602388
chr4	88095180	88095340
chr9	44233100	44233420
chr7	110019033	110019173
chr5	3646960	3647360
chr5	92434776	92434840
chr13	67128583	67128641
chrX	159627476	159627660
chr19	28679860	28680100
chr6	115037294	115037360
chr7	86775800	86775980
chr18	20001978	20002028
chr3	102935500	102935720
chr15	8169399	8169463
chr9	52047280	52047500
chr11	76998160	76998320
chrX	85574360	85574520
chr17	46203300	46203420
chrX	78583380	78583479
chr1	78489420	78489515
chr9	121643300	121643388
chr3	90051900	90052040
chr19	38124460	38124560
chr7	120739646	120739794
chr3	158032036	158032105
chr18	33213333	33213389
chr17	24849540	24849660
chr6	4600800	4601040
chr1	60565560	60565772
chrX	71816420	71816470
chr4	82859466	82859554
chrX	153006404	153006550
chr13	69739240	69739305
chr9	75070833	75070967
chrX	163761260	163761442
chr8	13676840	13677028
chr1	69107640	69107800
chr18	89769660	89769840
chr13	93144336	93144500
chr7	75308480	75308680
chr9	53974760	53974935
chr3	94412737	94412814
chr3	61002160	61002181
chr1	43446720	43446840
chr4	63214340	63214836
chr19	50678865	50679080
chr14	101607920	101608220
chr15	102672332	102672546
chr11	29130161	29130325
chr10	34128144	34128250
chr1	135430008	135430340
chr18	66860272	66860360
chr3	139074920	139075148
chr1	170644649	170644730
chr1	121527760	121527820
chr5	25497674	25497895
chr4	109280680	109280932
chr4	111415280	111415460
chr8	40510935	40511080
chr4	132842380	132842432
chr14	13960740	13960970
chr16	38902588	38902680
chr11	102666048	102666169
chr19	59345280	59345397
chrX	153037900	153037993
chr5	12383160	12383282
chr3	69860020	69860200
chr10	36974933	36975037
chr19	36554926	36555260
chr8	85554600	85554660
chr1	16519900	16520160
chrX	57053680	57053980
chr14	68124643	68124760
chr14	25694680	25694799
chr3	28264100	28264378
chr8	12671487	12671960
chrX	151344834	151345040
chr15	64381780	64382080
chr6	145865800	145865960
chr6	39118180	39118260
chr14	61556240	61556355
chr18	20059271	20059360
chr9	8900300	8900360
chr4	49059080	49059286
chr9	87022422	87022510
chr19	31663600	31663800
chr19	23758900	23759060
chr1	180483640	180483705
chr8	116732529	116732620
chr16	42874506	42874703
chr13	36117140	36117212
chr9	52048980	52049160
chr7	82335881	82335964
chr1	5916771	5916965
chr8	86624560	86624640
chrX	143099165	143099280
chr17	87025000	87025060
chr1	192092100	192092237
chr1	37540200	37540315
chr8	45999220	45999460
chr8	61487907	61488105
chr2	139494808	139494919
chr10	30803400	30803720
chr13	100730545	100730660
chr18	40218960	40219024
chrX	140062220	140062319
chr2	172345060	172345201
chr2	143547420	143547481
chr8	111094180	111094329
chr11	17257820	17257920
chr18	39489500	39489660
chr13	55830489	55830580
chr13	18948590	18948670
chr7	116092380	116092560
chr17	65540918	65540973
chr1	136345408	136345520
chr14	16365823	16365900
chr7	109752021	109752281
chr7	57509300	57509560
chr4	119173797	119173984
chr11	82388440	82388500
chr7	114416100	114416400
chr8	58912142	58912240
chr16	85900721	85901060
chr13	50764760	50764940
chr14	104522580	104522780
chr11	76202370	76202440
chr8	106169460	106169668
chr11	50131887	50131940
chr17	69076151	69076242
chr11	90030901	90030964
chr12	7978080	7978102
chr10	23894577	23894766
chr16	35939383	35939601
chr8	64206520	64206880
chr10	25621245	25621715
chr7	41632540	41632700
chr12	35046160	35046360
chr4	126429009	126429180
chr2	151572400	151572573
chrX	48108507	48108700
chr3	141464760	141464880
chr11	29130880	29131280
chr18	24653280	24653340
chr12	5374900	5375460
chr16	22657074	22657125
chr9	89622601	89622763
chr9	49797880	49798080
chr5	7960279	7960486
chr1	79760920	79761100
chr18	34372914	34372960
chr6	89285203	89285315
chr11	121420980	121421014
chr9	35117280	35117420
chr17	12507228	12507283
chr10	94688961	94689046
chr16	94370000	94370080
chr7	80688687	80688799
chr16	85172780	85173040
chr9	15709680	15709960
chr8	40286136	40286375
chr19	59943040	59943127
chr2	25707198	25707322
chr9	45905920	45906060
chr12	40133590	40133760
chr18	24653960	24654158
chr13	34652420	34652500
chr14	70890660	70890840
chr4	44703103	44703160
chr7	116092720	116092820
chr10	14544480	14544879
chr13	26312373	26312580
chrX	50841740	50841915
chr2	152293440	152293565
chr5	123684600	123684700
chr1	43446320	43446500
chr5	63812760	63812973
chr6	42324871	42325046
chr7	18799250	18799377
chr8	82402780	82403220
chr2	181838300	181838500
chr15	58822860	58822960
chr1	156718260	156718460
chr1	189728845	189728929
chr4	117835500	117836019
chr3	31903112	31903220
chr13	9277380	9277600
chr10	82083508	82083620
chr2	25982520	25982902
chr4	109475819	109475973
chr16	57755200	57755360
chr7	134937594	134937660
chr12	36042002	36042150
chr19	36057320	36057460
chr14	30715260	30715520
chr1	6215080	6215339
chr2	3512070	3512260
chr2	139494534	139494734
chr3	10013100	10013336
chr2	170731047	170731139
chr13	23685064	23685130
chr3	100969066	100969320
chr1	168431500	168431583
chr10	34018786	34019000
chr14	84444462	84444680
chr13	25055852	25055940
chr7	57591460	57591640
chr16	22656807	22657069
chr1	125435122	125435213
chrX	86192649	86192760
chr13	17695920	17696000
chr11	86544353	86544440
chr11	104549640	104549900
chr13	72629160	72629276
chr5	17850680	17850840
chr8	128360040	128360115
chr1	16519180	16519380
chr11	20740800	20741212
chr4	26346135	26346360
chr18	40219140	40219186
chr15	3582360	3582840
chr14	25768247	25768499
chr12	35047600	35047980
chr13	107021482	107021680
chr11	51220104	51220180
chr6	13677520	13677640
chr12	35048058	35048220
chr8	104509580	104510000
chr8	124863320	124863516
chr7	114636317	114636456
chrX	20617940	20618140
chr5	38220100	38220166
chr7	117381578	117381660
chr10	106470363	106470560
chrX	100493747	100493870
chr5	150593300	150593540
chr11	109610844	109611100
chr7	16387199	16387360
chr7	51861332	51861385
chr2	42653080	42653180
chr2	126152809	126152891
chr2	153107920	153108140
chr17	43802180	43802372
chr6	126739740	126739932
chr11	46312360	46312491
chrX	49287738	49287979
chr3	13471740	13472140
chr7	110982840	110983020
chr1	96871500	96871579
chr8	69654999	69655160
chr16	97170006	97170062
chr10	111164346	111164402
chr3	121263040	121263219
chr13	89742820	89743240
chr5	15935500	15935613
chr3	19162836	19162896
chr18	12305387	12305486
chr1	159232891	159233072
chr2	52858043	52858140
chr19	4476600	4477020
chr10	9900840	9901020
chr13	77134760	77134808
chr14	120479120	120479220
chr13	93304740	93304951
chr5	15935228	15935460
chr6	35178160	35178280
chr15	7398280	7398580
chr3	101923900	101924300
chr13	17943460	17943700
chr2	107290340	107290620
chr17	72603680	72603860
chr13	107021940	107022000
chrX	95444120	95444480
chr5	67261213	67261260
chrX	100626520	100626710
chr3	122729880	122730320
chr12	5375940	5376160
chrX	35889120	35889320
chr2	153291947	153292033
chrX	73715608	73715880
chr6	105677098	105677185
chr18	15759660	15759860
chr5	9266091	9266280
chr19	36554500	36554860
chr2	181364913	181364980
chr4	120951160	120951240
chrX	152368560	152368900
chr10	94036506	94036614
chr1	136050991	136051298
chr7	89405040	89405140
chr8	24823625	24823750
chr17	69384156	69384338
chr1	97661686	97661761
chr1	149960940	149961380
chr3	9833060	9833240
chr10	86498258	86498343
chr11	40693504	40693638
chr11	61022908	61023064
chr9	23222720	23222800
chr4	64046940	64047160
chr18	58210640	58210860
chr11	84068596	84068720
chr17	56614266	56614560
chr2	11776963	11777017
chr6	90369960	90370020
chr13	104229260	104229480
chr13	23368874	23368924
chr8	40287040	40287255
chr17	42316005	42316260
chr8	40286804	40286860
chrX	36329071	36329143
chr15	82070453	82070620
chr11	84067900	84068056
chr16	15887820	15888060
chr1	50927860	50928260
chr9	22188140	22188200
chr1	9299020	9299454
chr9	35116388	35116440
chr4	143212103	143212299
chr15	91672806	91673227
chr11	78750898	78750987
chr1	96872520	96872547
chr16	3976737	3976808
chr8	80610882	80610980
chr2	156775287	156775360
chr6	71708354	71708505
chr9	72491560	72491660
chr10	82986301	82986406
chr11	61021981	61022194
chr12	105684501	105684798
chr7	90302420	90302608
chr18	89769420	89769580
chr2	153240565	153240617
chr11	61023260	61023296
chr3	101923774	101923843
chr9	3199060	3199180
chr2	103484804	103484971
chr1	189728380	189728680
chr10	57487340	57487494
chr10	42762380	42762514
chr10	36506100	36506300
chr5	9101050	9101110
chr5	14515540	14515676
chr3	69317552	69317845
chr6	71708595	71708720
chr16	15887380	15887480
chr14	105259160	105259380
chr15	26307980	26308140
chr1	136259908	136260180
chr4	94614755	94614863
chr6	42324579	42324682
chr3	29082059	29082238
chr7	123983780	123984160
chr6	137252328	137252387
chr6	100670494	100670660
chr4	94602643	94602844
chr15	64383020	64383240
chr11	30885520	30885980
chr3	86224940	86225240
chr18	31633901	31634037
chr8	25602560	25602641
chr3	133091170	133091260
chr17	73709533	73709654
chr4	101264460	101264540
chr11	11114762	11115691
chr2	153291640	153291767
chr12	69197322	69197396
chr16	16302087	16302140
chr15	54571560	54571631
chr4	99828841	99828974
chr12	81860877	81861217
chr10	29144194	29144247
chr5	3845025	3845200
chr8	85298706	85298960
chr3	41741861	41742200
chr11	96282380	96282600
chr17	5841580	5841740
chr13	29984660	29984780
chr15	64921580	64922000
chr1	106758980	106759360
chr1	192137220	192137640
chr14	103345920	103346200
chr7	84689324	84689520
chr16	34513260	34513320
chr16	50431429	50431555
chr8	123982483	123982540
chr6	31218037	31218160
chr3	153910440	153910680
chr14	25108920	25109128
[truncated: 705 more rows]
