# Supplementary material for: Ultra-long-range interactions between active regulatory elements
Source: Genome Res. 2023 Aug;33(8):1269–83. doi: 10.1101/gr.277567.122 (PMC10547262; doi:10.1101/gr.277567.122)
Supplement: Supplement 11 [file Supplemental_Code.zip › Supplemental_Code/Peaks/mm10/ENCFF048WDN_DNase_quartile_1_mm10_5kbfromTSS_shuf2705.bed]

chr8	126100020	126100146
chr2	171496750	171496881
chr15	51592100	51592480
chr14	61949680	61949780
chr15	49000960	49001200
chr6	75037860	75038044
chr14	112012380	112012520
chr1	22105640	22105731
chr17	86214440	86214511
chr10	52593500	52593680
chr17	84203451	84203640
chr10	87685869	87686068
chr1	94139580	94139760
chr4	127292696	127292884
chr9	83300130	83300271
chr13	9930060	9930199
chr4	16224925	16225060
chr10	115778740	115778918
chr13	92041689	92041880
chr7	117854255	117854400
chr4	33587040	33587163
chr4	91321580	91321686
chr1	193255620	193255773
chr8	26418381	26418530
chr13	103806680	103806740
chr1	66960814	66960877
chr2	80878560	80878740
chr17	35359620	35359680
chrX	138446686	138446809
chr6	108334448	108334514
chr15	49647460	49647660
chr10	120522420	120522460
chr1	180081072	180081240
chr18	20043074	20043157
chr8	25475803	25475954
chr3	52771480	52771580
chrX	105037820	105037980
chr5	67799920	67800080
chr17	64003576	64003735
chr10	38755400	38755480
chr3	47450100	47450320
chr1	18057890	18057994
chr3	33508735	33508824
chr8	121794266	121794423
chr1	87525187	87525287
chr11	40159400	40159620
chr10	93724306	93724379
chr1	172409164	172409270
chr3	142043640	142043750
chr16	22635861	22635960
chr11	57886016	57886175
chr11	60001437	60001640
chr13	116405040	116405282
chr6	96595280	96595479
chr17	63938079	63938197
chr13	32297620	32297760
chr17	67140665	67140776
chr13	74743320	74743560
chr9	69045332	69045456
chr5	139318000	139318100
chr1	6984361	6984531
chr2	78616543	78616700
chr8	48310420	48310524
chr15	43758360	43758520
chr17	62007450	62007520
chr11	40568455	40568581
chr7	57865180	57865284
chr3	146900235	146900356
chr10	82257500	82257609
chr7	36895920	36896043
chr8	103409246	103409380
chr4	6561700	6561880
chr18	71594374	71594458
chr9	105735960	105736059
chr6	16365555	16365660
chr3	81623422	81623498
chr4	87768181	87768235
chr6	80056920	80057140
chr8	74716253	74716472
chr15	61388940	61389069
chr6	126011872	126012023
chr12	119807794	119807929
chr5	72973079	72973218
chr2	38616162	38616299
chr16	25609040	25609119
chr6	140995450	140995617
chr9	111732780	111732840
chr18	31054260	31054420
chr10	105754200	105754320
chr10	126184140	126184248
chr3	62879720	62879836
chr3	117498240	117498400
chr15	24224400	24224580
chr8	121047540	121047700
chr6	60950560	60950720
chr6	61431220	61431280
chr19	60189260	60189600
chr2	136108620	136109120
chrY	90738417	90738620
chr6	139461200	139461340
chr17	87834800	87834886
chr2	5372821	5372871
chr12	24995718	24995900
chr8	73178500	73178671
chr10	83073331	83073360
chr1	126150120	126150250
chr11	53019625	53019748
chr6	65126231	65126359
chr2	44306289	44306390
chr17	63467982	63468100
chr4	90874336	90874440
chr4	49919580	49919615
chr14	123513480	123513640
chr16	83974440	83974580
chr5	109139680	109139779
chr8	8147680	8147773
chr2	4338431	4338581
chr16	43854447	43854552
chr16	71435260	71435380
chr5	95881040	95881240
chr17	8688180	8688360
chr3	145402810	145402911
chr7	99813533	99813652
chr13	49958349	49958476
chr7	64905617	64905700
chr15	94344464	94344572
chr3	45319340	45319500
chr4	139019579	139019735
chr11	43126004	43126104
chr5	106152622	106152786
chr11	17083062	17083196
chr1	64486176	64486400
chr4	29381080	29381380
chr7	114817008	114817125
chr2	177578194	177578253
chrX	157671920	157672060
chr14	67351081	67351300
chr1	64311587	64311671
chr9	48538196	48538260
chr17	51346047	51346397
chr6	70088330	70088444
chr3	130220860	130221020
chr9	60237780	60237958
chr15	62958236	62958420
chr16	73933015	73933180
chr10	12662192	12662320
chr10	99524700	99524839
chr12	74106283	74106352
chr18	54214312	54214500
chr9	54375780	54375900
chr12	97921480	97921940
chr7	70624424	70624497
chr14	48475644	48475740
chr10	63541850	63541900
chr1	121737720	121737860
chr17	17910541	17910602
chr16	44630100	44630240
chr5	108206147	108206294
chr19	26140420	26140599
chr19	16259120	16259280
chr1	156268900	156268964
chr16	76685740	76685940
chr2	133663485	133663587
chr9	3562631	3562832
chr2	54023915	54024001
chr17	9484560	9484881
chr7	100774300	100774400
chrX	139219138	139219256
chr18	73349675	73349794
chr1	76907620	76907789
chr9	56073002	56073136
chr6	19864284	19864482
chr1	63609764	63609902
chr2	58105846	58105916
chr7	66820140	66820300
chr3	33142535	33142680
chrX	168907746	168907880
chr14	34712920	34713089
chr1	195213174	195213337
chr6	55232884	55233000
chr1	178792948	178793054
chr3	82441700	82442120
chr3	5307940	5308130
chr9	117357128	117357229
chr1	178496300	178496488
chr11	32973480	32973667
chr4	125452009	125452080
chr4	76593689	76593920
chr1	120978420	120978600
chr17	53387980	53388160
chr6	94180600	94180740
chr12	39565700	39565920
chr13	25116120	25116260
chr2	158912700	158912860
chr1	57281860	57282153
chr18	20221300	20221389
chr9	73185060	73185200
chr6	25767140	25767320
chr14	12113873	12114060
chr18	80815580	80815740
chr16	4818753	4818818
chr12	64115168	64115296
chr12	88900860	88901000
chr1	157768381	157768435
chr17	82827301	82827420
chr16	42885980	42886332
chr4	75641080	75641380
chr9	63953823	63953928
chr6	26484600	26484720
chr2	160856490	160856647
chr13	113107023	113107220
chr8	17437200	17437360
chrX	15145720	15145860
chr1	12060770	12060875
chr18	43523420	43523580
chr11	81832165	81832335
chr10	32895223	32895337
chr10	111713166	111713240
chr4	150296043	150296220
chr8	16073180	16073320
chrX	152927140	152927273
chr8	103062668	103062820
chrX	109587500	109587640
chr13	42792380	42792540
chrX	77667560	77667640
chrX	108893460	108893580
chr3	121323576	121323678
chr14	61427220	61427337
chr1	126726520	126726680
chr3	158528570	158528731
chr6	115444960	115445100
chr17	18011212	18011420
chr9	30599908	30600027
chr10	3236900	3237040
chr1	40395947	40396002
chr4	107026622	107026745
chr8	51407700	51407880
chr14	101978889	101979020
chr13	15714971	15715180
chr13	107873420	107873480
chr16	65342200	65342373
chr14	119450542	119450720
chr19	24452548	24452722
chr6	25307480	25307680
chr2	52674930	52675080
chr12	114287140	114287314
chr2	92110343	92110412
chr3	117310740	117311140
chr8	126460420	126460530
chr13	75514684	75514898
chr9	103960077	103960213
chr5	67959180	67959378
chr2	22338680	22338898
chr14	28961552	28961615
chr19	14388660	14388820
chr4	10750779	10750840
chr8	8746019	8746107
chr9	112812045	112812194
chr13	108119980	108120080
chr3	16577729	16577900
chr5	19401160	19401253
chr17	85522523	85522580
chr9	28197740	28197880
chr6	116428400	116428540
chr2	162568820	162568960
chr8	77016800	77016960
chr15	7974720	7974836
chr12	54312720	54312980
chrX	59133380	59133700
chrX	106951160	106951280
chr1	177460807	177460892
chr6	139662591	139662688
chr7	37933887	37934056
chr14	46601751	46601934
chr7	117813495	117813620
chr2	46544800	46544956
chr3	79811788	79811914
chr16	65405960	65406140
chr13	10344480	10344640
chr11	29994443	29994520
chr9	69489139	69489198
chr8	55498020	55498160
chr16	29261248	29261384
chr9	10383240	10383380
chr16	13309500	13309702
chr13	72636610	72636684
chr12	28532525	28532708
chr6	9889980	9890140
chr13	98390856	98390916
chr3	66570520	66570678
chr10	18090720	18090960
chr9	78641288	78641398
chr3	106672980	106673260
chr14	31605635	31605799
chrX	61722260	61722480
chr14	45153428	45153533
chr5	24651316	24651401
chr13	22320060	22320300
chr11	61554001	61554128
chr16	53659480	53659540
chr18	5376600	5376797
chr13	52359428	52359553
chr1	35149200	35149500
chr4	73573005	73573120
chr18	36363500	36363542
chr5	16073260	16073460
chr1	140723000	140723160
chr3	57471000	57471044
chr5	63821302	63821440
chr8	56836640	56836800
chr10	5480440	5480600
chr19	55099117	55099260
chr17	88079595	88079791
chr9	74028540	74028740
chr1	79581240	79581480
chr19	57692740	57692830
chr13	7428106	7428238
chr11	87036347	87036429
chr1	63323643	63323775
chr18	84326280	84326440
chr3	5326877	5326928
chr14	103354720	103354816
chr9	60075065	60075123
chr6	82143620	82143780
chr1	63324054	63324220
chr1	83844883	83845160
chr8	110201944	110202046
chr13	94472800	94472980
chr11	62010781	62010953
chr5	68592500	68592620
chr4	54127340	54127460
chrX	21424977	21425080
chr4	46545640	46545760
chr10	116513146	116513471
chr1	94546758	94546877
chr18	52909376	52909469
chr16	6004590	6004643
chr7	74108472	74108620
chr3	90151348	90151649
chr1	125854803	125854900
chr8	40894498	40894639
chr14	120061805	120061860
chr4	47502600	47502740
chr10	35737790	35737911
chr6	27348340	27348480
chr4	89575660	89575820
chr6	43382384	43382542
chr5	14073240	14073340
chr7	49348040	49348133
chr18	44097380	44097540
chrX	139516240	139516460
chr6	145546367	145546516
chr13	30036700	30036840
chr18	71422920	71423080
chr17	10740081	10740200
chr15	36857740	36857920
chr2	9669974	9670068
chr4	68661980	68662140
chr11	48013011	48013119
chr16	88592860	88593020
chr17	50638960	50639280
chr14	85299153	85299240
chr4	95924332	95924466
chr2	161339617	161339780
chr1	140484120	140484260
chr1	47827538	47827616
chr7	36473675	36473818
chr5	3064684	3064780
chrX	155903214	155903338
chr18	8136393	8136620
chr12	100294614	100294694
chr5	67647688	67647870
chr13	110437000	110437032
chr13	17432540	17432760
chr3	159517758	159517824
chr9	6989400	6989580
chr8	86160540	86160680
chr12	94059740	94059940
chr11	71415600	71415698
chr11	11497713	11497880
chrX	49945252	49945390
chr12	54002649	54002791
chr3	31261720	31261929
chr1	19636618	19636749
chr3	99288400	99288560
chr6	50939013	50939084
chr4	128468168	128468305
chr13	75368380	75368537
chr11	50673670	50673840
chrX	82456620	82456780
chr9	17615321	17615480
chr7	135207440	135207580
chr14	17633200	17633283
chr3	20544167	20544279
chr18	81245297	81245366
chr12	44438893	44439060
chr18	21953140	21953300
chr12	112277607	112277700
chr11	31745832	31746020
chr1	5232620	5232700
chr5	28751940	28752040
chr5	126217880	126218024
chr7	131076120	131076191
chr8	27457887	27458031
chr5	34048343	34048489
chr2	80762340	80762418
chr9	85948669	85949074
chr2	146400960	146401020
chr6	38926580	38926663
chr13	75171464	75171640
chr9	83239260	83239420
chr3	14191060	14191160
chr17	53803923	53804000
chr9	53173409	53173540
chrX	13329785	13329860
chr1	156403716	156403773
chr6	98956600	98956760
chr10	108360068	108360220
chr3	127741620	127741661
chr5	16424862	16425320
chr8	81478860	81479143
chr1	153532681	153532754
chr2	33934182	33934232
chr15	92186880	92187040
chr14	32437415	32437562
chr15	49192720	49192800
chr15	26656600	26656740
chr13	11274080	11274220
chr1	25617060	25617220
chr4	81429780	81430060
chr14	43984000	43984140
chrX	48197980	48198164
chr2	6405380	6405540
chr9	94091740	94091900
chr6	66375094	66375234
chr13	18486233	18486314
chr3	133642818	133642860
chr7	137699900	137700040
chrX	141590380	141590540
chr15	95910920	95910980
chr17	43952340	43952480
chr3	84071801	84071937
chr18	17980660	17980820
chr1	106855567	106855630
chr13	67578516	67578579
chr12	86066939	86067062
chr14	72507066	72507130
chr12	81299060	81299240
chr9	95392037	95392354
chr13	118603620	118603751
chr9	10186240	10186420
chr13	106855511	106855582
chr18	20149260	20149320
chr16	33714744	33714875
chr16	63669580	63669720
chr5	105839900	105839966
chr1	163143272	163143330
chr18	20851203	20851380
chr16	69381400	69381560
chr1	141435561	141435700
chr4	82643140	82643300
chr3	57288063	57288343
chr11	115229730	115229760
chrX	106480040	106480172
chr8	62284800	62285040
chrX	146428620	146428860
chr1	40001020	40001200
chr4	91582380	91582680
chrX	166351880	166352060
chr6	143757568	143757703
chr8	17491840	17491980
chr2	4197120	4197220
chr11	5513097	5513154
chr13	45442609	45442818
chr4	110597980	110598120
chr4	132048360	132048540
chrX	169049685	169049800
chr1	121053841	121054011
chr1	145110209	145110281
chr3	35027700	35027960
chr13	81949180	81949280
chr9	13195760	13195820
chr18	10527903	10528008
chr15	18217020	18217100
chr7	53836060	53836200
chr18	33314840	33314970
chr10	98508560	98508780
chrX	102684907	102684967
chr8	48110190	48110260
chr6	65797371	65797460
chrX	18728420	18728660
chr4	11848381	11848640
chr14	64995008	64995088
chr6	128944600	128944720
chr2	112843000	112843180
chr14	11438740	11438980
chr15	49229009	49229081
chr5	105093707	105093840
chr17	59156440	59156580
chr11	13614860	13615254
chr4	108989991	108990049
chr11	9481560	9481800
chr17	71782183	71782261
chr10	84245820	84245946
chr13	15624420	15624860
chr8	58147074	58147220
chr2	14726725	14726866
chr6	106520580	106520700
chr13	104580920	104581401
chr1	89730631	89730711
chr11	59102462	59102594
chr11	80527830	80527940
chr15	102802323	102802561
chr15	47354864	47355040
chr19	37418435	37418549
chr7	41780810	41780958
chr6	136042495	136042632
chrX	85133040	85133220
chr4	32388127	32388200
chr12	109993574	109993654
chr6	65796740	65796915
chrX	19237200	19237440
chr9	70729643	70729701
chr16	29946080	29946180
chr8	79795600	79795700
chr18	15980797	15980920
chr13	34192967	34193028
chr15	62457855	62457920
chr4	63286180	63286270
chrX	75603920	75604073
chr12	17852220	17852380
chr17	68464300	68464460
chr18	10460908	10460960
chr16	35319767	35319856
chr10	4712280	4712500
chr18	79009065	79009180
chr16	82677883	82678044
chr17	53746430	53746560
chr13	92173185	92173277
chr2	54101800	54102040
chr9	114888920	114889080
chr8	86475952	86476095
chr12	62959640	62959750
chr18	78363402	78363455
chr3	79532121	79532291
chr8	123290280	123290440
chr1	176275825	176275940
chr7	37952000	37952092
chr16	42885801	42885879
chr14	37276840	37277000
chr18	65175405	65175645
chr19	40805380	40805424
chr11	77317861	77317940
chr1	25885176	25885303
chr5	67764900	67765040
chr2	10390959	10391140
chr2	14474980	14475100
chr1	165921160	165921280
chr5	142220987	142221120
chr5	117185825	117185928
chr8	40381507	40381540
chr5	26991757	26991840
chr6	86908700	86908845
chrX	21295560	21295720
chr2	57832700	57832838
chr3	145361340	145361500
chr18	47330360	47330558
chr2	48434096	48434279
chr3	53422820	53422960
chr1	63806160	63806239
chr7	6468640	6468800
chr14	5961400	5961500
chr9	70392690	70392754
chr3	79967480	79967540
chr17	57180520	57180640
chr15	84009814	84009902
chr7	91542760	91543060
chr5	76657720	76658480
chr10	36791940	36792060
chr17	15315340	15315490
chr10	76096657	76096900
chr14	58787085	58787200
chr19	20536520	20536680
chr11	90623600	90623780
chr1	70321102	70321271
chr5	128664137	128664274
chr14	11481940	11482040
chrX	61727640	61727763
chr14	115180080	115180240
chr16	3391360	3391520
chr14	113503964	113504092
chrX	137511484	137511588
chr13	72639683	72639880
chr15	98417443	98417534
chr12	7594340	7594520
chr19	27482410	27482487
chr12	18386996	18387069
chr8	67901300	67901329
chr2	48002235	48002280
chr14	28057670	28057783
chr5	127160420	127160560
chrX	8288860	8289012
chr10	67481993	67482044
chr1	170155445	170155561
chr1	123003409	123003524
chr12	111851800	111851926
chr6	83264642	83264718
chr15	68077500	68077680
chr1	89127300	89127400
chr3	156414420	156414620
chr13	3951624	3951760
chr15	97498506	97498640
chr14	112475265	112475360
chr12	96194240	96194320
chr1	54759980	54760140
chr17	69475440	69475620
chr4	20191840	20191997
chr3	94260742	94260885
chr7	117472581	117472710
chr5	140124020	140124340
chr4	17091801	17091880
chr2	39806880	39807000
chr7	65737500	65737680
chr1	78420416	78420544
chr8	55398480	55398620
chr3	30080640	30080982
chr7	118043124	118043220
chr3	66398820	66399040
chr7	34775072	34775204
chr15	30104340	30104500
chr3	56870660	56870867
chr19	16903180	16903360
chr4	17281780	17281869
chr1	62564413	62564496
chr4	95161088	95161155
chr2	122938060	122938239
chr3	28577459	28577580
chr1	138592609	138592740
chr6	39899320	39899480
chr16	71923040	71923220
chr2	143011520	143011680
chr15	56810260	56810420
chr10	7052520	7052800
chr14	16447707	16447866
chr12	110151145	110151340
chr2	88846284	88846411
chr18	68084668	68084860
chrX	141568709	141568820
chr4	107362440	107362558
chr9	4654420	4654620
chr9	48101657	48101724
chr5	105443300	105443380
chr9	72135796	72135940
chr4	86342300	86342415
chr12	61723300	61723460
chr15	57278789	57278875
chr2	91568257	91568360
chr6	131513424	131513579
chr6	73376420	73376580
chr12	88722740	88722960
chr14	57155102	57155279
chr8	50967477	50967640
chr18	54577175	54577300
chr9	80303688	80303783
chr6	124380272	124380366
chr9	85634860	85634996
chrX	111740441	111740520
chr9	118821701	118821896
chr4	136984160	136984284
chr2	117018900	117019200
chr16	43114020	43114176
chr5	12210280	12210340
chr6	100647298	100647459
chr15	93255454	93255660
chr6	92598580	92598735
chr11	105241160	105241340
chr9	123933424	123933476
chr8	127495323	127495432
chr3	61913040	61913200
chr12	31836629	31836717
chr14	12624260	12624440
chr19	17263873	17263980
chr10	29595580	29595880
chr2	12206360	12206520
chr10	110977540	110977597
chr8	122926061	122926180
chr5	31630124	31630309
chr8	122926953	122927012
chr9	41833540	41833700
chr9	52385331	52385507
chr1	60596918	60597104
chr8	28996361	28996479
chr11	35639410	35639516
chr8	124705937	124706073
chr19	35125448	35125588
chr8	6607308	6607400
chr7	95755606	95755737
chr8	8938687	8938817
chr9	41156287	41156320
chr15	11008853	11008980
chr9	105467940	105468100
chr2	16312480	16312674
chr1	101629080	101629260
chr14	62587359	62587430
chr9	60365203	60365311
chr11	12465100	12465201
chr3	48124380	48124640
chr14	46480480	46480540
chr8	42242417	42242560
chr3	135756896	135757076
chr8	3322660	3322780
chr6	119594621	119594798
chr9	68616960	68617032
chr12	42181707	42181908
chr18	68148607	68148684
chr7	23470838	23471121
chr6	59129955	59130200
chr10	24961203	24961352
chrX	41657880	41658080
chr6	126361683	126361781
chr3	21728000	21728220
chr13	55871560	55871701
chr18	39068506	39068600
chr1	87936724	87936823
chr7	40942640	40942771
chr5	88862260	88862460
chr6	67451438	67451552
chr14	21399680	21399892
chr6	69733020	69733160
chr6	90384480	90384580
chr1	158464181	158464236
chr6	149057971	149058120
chr12	31800480	31800660
chr2	132989940	132990070
chr7	116387604	116387701
chr2	101525840	101525980
chr14	31062340	31062500
chr17	8856375	8856436
chr5	141209482	141209600
chr12	36668481	36668581
chr4	122713801	122714032
chr1	124972361	124972660
chr7	57966341	57966488
chr9	41765740	41765812
chr8	89245334	89245520
chr1	132441020	132441200
chr5	31709523	31709686
chr13	95746620	95746764
chr16	67652700	67652900
chr14	32351702	32351765
chr2	133351280	133351472
chr2	121045020	121045440
chr6	106646545	106646760
chr16	56524500	56524680
chrX	64505160	64505200
chr12	43730642	43730920
chr8	73767340	73767449
chr14	27589787	27589850
chr7	57474281	57474440
chr3	101880937	101881095
chr3	137321554	137321780
chr2	11062290	11062401
chr4	120698187	120698339
chrX	118320200	118320380
chr10	17143578	17143638
chr3	80975584	80975700
chr2	137794880	137795160
chr5	71831680	71831860
chr11	109811094	109811300
chr7	66908750	66908820
chr17	79807620	79807819
chr3	16752280	16752560
chr6	18078760	18078920
chr9	47077140	47077320
chr13	84571480	84571680
chr5	131156480	131156640
chr15	62413800	62413940
chr2	14818740	14818940
chr9	27478420	27478520
chr12	118481460	118481620
chr17	8051320	8051439
chr17	90583972	90584109
chr14	116898060	116898260
chr16	50254640	50254833
chr8	18442340	18442520
chr14	25522547	25522660
chr1	38720414	38720557
chr12	5453308	5453480
chr19	32359240	32359344
chr9	25072788	25072999
chr16	89635824	89635900
chr6	101154487	101154555
chr10	126372084	126372186
chr14	111149741	111149900
chr13	107432120	107432215
chr5	145958080	145958191
chr3	117117960	117118140
chr13	93906640	93906860
chr5	121981974	121982040
chr1	121577660	121577752
chr9	28749000	28749180
chr12	4295300	4295580
chr18	83469961	83470312
chr1	107385000	107385160
chr2	140280948	140281001
chr19	51996333	51996520
chr19	18975120	18975320
chr13	59468660	59468875
chr1	192663161	192663240
chr5	7820700	7820860
chr17	57503420	57503574
chr3	142318308	142318382
chr2	144714823	144715000
chr3	5989522	5989700
chr2	121711881	121711978
chr16	89719024	89719255
chr4	74284006	74284121
chr11	8773402	8773568
chr5	46401216	46401320
chr1	189427580	189427728
chr18	77317580	77317660
chr7	121828980	121829160
chr2	145996560	145996700
chr3	130494334	130494464
chr10	19123840	19123985
chr4	3373569	3373626
chr8	103976660	103976800
chrX	56537300	56537460
chr18	87161243	87161360
chr5	12558056	12558188
chr12	27932949	27933037
chr15	11357636	11357763
chr5	38062903	38062974
chr10	35943401	35943517
chr5	87871560	87871700
chr14	102329587	102329655
chr8	79795248	79795310
chrX	18728000	18728260
chr10	102735320	102735480
chrX	40529060	40529240
chrX	102959046	102959181
chr9	14433645	14433729
chr7	121246188	121246250
chr10	123645700	123645860
chr1	12954260	12954500
chr9	68072720	68072820
chr5	76495220	76495420
chr15	3677181	3677310
chr14	120728281	120728382
chr11	71337561	71337656
chrX	51897205	51897365
chr10	103195040	103195200
chr11	79903020	79903100
chr16	5467760	5467920
chr11	22225760	22225920
chr14	77890120	77890222
chr2	119384780	119384913
chr8	27560600	27560760
chr2	56037807	56037874
chr11	98635480	98635607
chr8	96012150	96012277
chr9	115805635	115805788
chr16	37809127	37809236
chr18	39587387	39587480
chr13	51052520	51052580
chr13	57441668	57441835
chr14	68688429	68688460
chr7	102201530	102201596
chr2	55467660	55467820
chr13	107419880	107420039
chr6	57106520	57106638
chr6	51077115	51077201
chr14	25473540	25473631
chr15	87749385	87749500
chr1	15996257	15996360
chr9	54342120	54342300
chr1	30700520	30700680
chr1	185062382	185062560
chr7	117865762	117865880
chr13	46852580	46852680
chr3	96854520	96854712
chr16	76134020	76134175
chr7	14593080	14593220
chr16	21247243	21247350
chr8	109535677	109535820
chr12	114366360	114366560
chr7	66631723	66631887
chr4	87037720	87037920
chr16	49500968	49501107
chr7	33543560	33543740
chr15	63240768	63240900
chr4	72233929	72234083
chr13	90051871	90052000
chr1	126675060	126675380
chr6	95446340	95446460
chr19	32587794	32587987
chr3	152850455	152850720
chr16	3532114	3532217
chr17	62644620	62644760
chr12	33303404	33303572
chr5	35177440	35177640
chr15	57007730	57007805
chr17	50331510	50331600
chr8	56884308	56884460
chr7	96492860	96492911
chr11	45795400	45795460
chr1	161617715	161617869
chr2	115693995	115694060
chr12	4359917	4359968
chr15	37977181	37977355
chr6	39132180	39132268
chr1	84332707	84332782
chrX	78403400	78403600
chr5	139300498	139300565
chr11	20320880	20320931
chr17	93788937	93789064
chrX	147608780	147608920
chr2	156025543	156025633
chr4	105352560	105352740
chr7	100817260	100817660
chr4	20628200	20628320
chr6	91914127	91914227
chr3	57912160	57912400
chr13	109409920	109410004
chr1	13426640	13426740
chr5	140123720	140124340
chr7	37307060	37307186
chr7	123566380	123566531
chr18	4860780	4860880
chr9	54376044	54376120
chr3	33308551	33308620
chr3	11616594	11616698
chr2	161597469	161597606
chr6	54629860	54630040
chr2	135606439	135606580
chr2	81006060	81006420
chr3	132023003	132023150
chr4	81452031	81452220
chr14	118090400	118090459
chr11	13142940	13143024
chr5	75238500	75238625
chr4	65279866	65279922
chr2	29404281	29404372
chr5	33578720	33578880
chr5	40983353	40983420
chrX	7473880	7474080
chr14	87775560	87775620
chrX	22089240	22089340
chr17	4285820	4286005
chr6	93923080	93923180
chr2	105869711	105869764
chr2	39692024	39692240
chrX	156913520	156913680
chr2	28370280	28370480
chr16	36802460	36802620
chr1	34802134	34802220
chr6	34255580	34255720
chr10	72394511	72394632
chr5	24907724	24907800
chr1	153705192	153705358
chr19	23036861	23037000
chr9	118703270	118703335
chr4	153378149	153378259
chr11	29203740	29203900
chr19	21217904	21218080
chr3	25674924	25675011
chr17	11829624	11829720
chr10	73400520	73400680
chr4	15366008	15366073
chr17	74190561	74190880
chr19	42937059	42937173
chrX	17611340	17611500
chr3	148502560	148502740
chr6	75036940	75037040
chr3	24969200	24969300
chr2	105340114	105340240
chrX	95999700	95999860
chr1	182598885	182598961
chr4	139418000	139418200
chr7	130479109	130479260
chr10	121569216	121569364
chr1	176281500	176281653
chr15	56391940	56392040
chr4	151243555	151243634
chr17	93874540	93874720
chr9	50068740	50068940
chr4	10491375	10491400
chr17	83086832	83086950
chr12	32245980	32246140
chr4	155279200	155279300
chr13	11099922	11099972
chr9	60243600	60243760
chr1	11748193	11748331
chr6	37207740	37207807
chrX	161926460	161926640
chr2	5534620	5534764
chr14	38543290	38543400
chr5	89106418	89106482
chr17	11819635	11819770
chr7	14399400	14399720
chr12	61175480	61175595
chr4	119921181	119921251
chr2	135199560	135199739
chrX	76174920	76175120
chr19	17388599	17388715
chr9	80332117	80332172
chr10	71106932	71107085
chr9	94700600	94700740
chr10	8639619	8639720
chr15	41461660	41462140
chr4	73774181	73774258
chr3	60762980	60763140
chr6	81660100	81660180
chr4	54749920	54750090
chr8	92628820	92629020
chr4	109762820	109763000
chr11	67757886	67758020
chr6	120259740	120259803
chr3	59297760	59297960
chrX	47992760	47992920
chr9	117833969	117834100
chr4	5941600	5941760
chr7	114672908	114672970
chr12	64076920	64077080
chr1	93017320	93017368
chr4	155190140	155190335
chr9	117072400	117072660
chrX	10070840	10071000
chr17	31000394	31000525
chr8	114677040	114677196
chr6	88578340	88578404
chr2	28304800	28304940
chr6	126599394	126599474
chr7	55871582	55871660
chr7	113491538	113491657
chr8	75967320	75967460
chr1	154955606	154955752
chr9	104176475	104176573
chr6	134695082	134695219
chr1	41001672	41001860
chr7	96554484	96554632
chr6	30982840	30982920
chr13	55099437	55099659
chr18	69198454	69198579
chr4	125786229	125786359
chr7	51068500	51068720
chr1	119189602	119189720
chr14	96761512	96761660
chr3	10917513	10917604
chr8	77185860	77186200
chrX	94420360	94420500
chr12	18387989	18388075
chr1	23114960	23115092
chr11	55789786	55789920
chr12	44105200	44105340
chr13	96492421	96492485
chr10	107804400	107804540
chr15	87180941	87181160
chr12	7578100	7578240
chrX	47355620	47355800
chr5	32651103	32651184
chr4	107550740	107550795
chr15	51632200	51632399
chr6	123138300	123138460
chr3	125330300	125330470
chr8	35269354	35269482
chr9	42054800	42054980
chr2	178178320	178178380
chr6	88549180	88549320
chr8	127951481	127951620
chr19	23006630	23006793
chr6	96876731	96876920
chr18	4199341	4199391
chr19	55643389	55643450
chr19	27073460	27073620
chr10	8792513	8792589
chr6	8468048	8468120
chr6	41194630	41194695
chr4	25855540	25855700
chr4	25062400	25062580
chr3	91881460	91881537
chr11	24812005	24812060
chr11	14072672	14072760
chr13	72639860	72640119
chr12	83713902	83714024
chr16	77399970	77400160
chr11	90130662	90130820
chr2	126523336	126523420
chr17	36315023	36315260
chr6	5576503	5576685
chr7	66660409	66660550
chr14	9031236	9031500
chr18	87421400	87421613
chr18	54879409	54879472
chr7	37695244	37695388
chrX	11957120	11957400
chr3	8393367	8393531
chr15	61400936	61400991
chr13	19293160	19293300
chr2	143808913	143809061
chr6	7189516	7189596
chrX	53337526	53337639
chr4	142393080	142393240
chr10	119727084	119727179
chr5	67751960	67752120
chr7	114817220	114817249
chr3	51050260	51050440
chr5	109596760	109596920
chr6	141372807	141372940
chr4	76223745	76224053
chr2	116020740	116020852
chr5	39411340	39411440
chrX	135036100	135036353
chr3	152735902	152736110
chr9	30284858	30284960
chr8	35269117	35269264
chr6	84176520	84176680
chr17	45998580	45998770
chr17	15623027	15623159
chr14	63653204	63653280
chr2	34231560	34231780
chr12	100407402	100407548
chr3	102535000	102535180
chr8	104695740	104695940
chr2	116242747	116242861
chr2	6872315	6872393
chr10	23198378	23198549
chr12	115749740	115749860
chr2	121218428	121218608
chr16	91496406	91496467
chr1	126294020	126294063
chr6	101885540	101885700
chr4	100499191	100499248
chr15	92434738	92434878
chr15	30786480	30786587
chr10	30773420	30773480
chr2	72749680	72749779
chr2	37452880	37453020
chr7	96061800	96061839
chr2	27983980	27984121
chr15	45763340	45763520
chr19	60417720	60417900
chr11	65713051	65713121
chr2	68886670	68886731
chr6	124346766	124346880
chr10	60884917	60885120
chr2	7310160	7310320
chr14	71001060	71001360
chr8	53435840	53436020
chr5	74126120	74126280
chr7	118821482	118821683
chr18	40419879	40420011
chr8	113111805	113111980
chr15	102785543	102785625
chr13	13415230	13415440
chr4	131981936	131982025
chr8	78238438	78238539
chr18	32745280	32745380
chr1	5103319	5103393
chr6	68362653	68362780
chr7	57460500	57460660
chr16	81036880	81037100
chr17	94651000	94651120
chr15	41409754	41409872
chr7	101166700	101166860
chrX	91210689	91210741
chr5	133494940	133495102
chr4	82480791	82480854
chr10	26454913	26455038
chr1	152654920	152655240
chr8	114751520	114751700
chr1	160843740	160843900
chr11	44804170	44804353
chr6	82293660	82293798
chr1	66895820	66895951
chr12	38729840	38730020
chr15	54854820	54854916
chr7	99102392	99102513
chr3	96937773	96937880
chr1	13259593	13259750
chr15	9164201	9164304
chr17	36355380	36355520
chr10	12489305	12489360
chr1	64338480	64338860
chr11	7880641	7880770
chr9	6409084	6409180
chr10	92890875	92890947
chr1	103799488	103799572
chr14	122637954	122638052
chr1	58253527	58253614
chr2	10727200	10727380
chr18	3734280	3734387
chr1	30847960	30848029
chr3	148988016	148988164
chr5	77583449	77583551
chr1	185404160	185404300
chr1	38252828	38252954
chr10	94818872	94819220
chr2	25976160	25976560
chr7	128833355	128833440
chrX	135243820	135243980
chr1	149074780	149075000
chr6	135774760	135774940
chr4	12572012	12572123
chr11	119540154	119540300
chrX	60467912	60468008
chr12	52790697	52790831
chr13	28844704	28844820
chr14	91534960	91535220
chr3	84048828	84048992
chr12	41862094	41862160
chr13	13348000	13348240
chr8	55533940	55534080
chr3	139033200	139033480
chr10	89837580	89837720
chr2	9544842	9544990
chr2	107171826	107171911
chr13	71849431	71849571
chr10	22390299	22390406
chr8	67751880	67752200
chr8	76422566	76422660
chr9	42249240	42249310
chr6	28260720	28260940
chr9	58038905	58038991
chr19	21601600	21601800
chr2	141455480	141455660
chr3	13250880	13250940
chr4	95377580	95377700
chr6	43078860	43079040
chr17	27725424	27725516
chr13	85732913	85733020
chrX	153932731	153932875
chr2	149720877	149721012
chr17	39709340	39709480
chr6	39018931	39019066
chr12	13426160	13426240
chr8	126756340	126756508
chr8	127512780	127512859
chr4	10481085	10481200
chr2	10784620	10784980
chr12	77912979	77913114
chrX	142437680	142437900
chr17	44973613	44973752
chr11	109513241	109513310
chr1	114184101	114184199
chr11	63412722	63412827
chrX	93793320	93793480
chr18	12517673	12517798
chr2	3182020	3182180
chr13	57277240	57277418
chr1	7533627	7533725
chr17	92210860	92211000
chr5	86886799	86886920
chr3	112951960	112952104
chr9	48778120	48778580
chr2	57772440	57772557
chr2	24863140	24863283
chr1	83223200	83223340
chr5	148682655	148682802
chr4	153602660	153602727
chr2	166852380	166852520
chr16	34572324	34572540
chr7	109671566	109671682
chr10	100773920	100774060
chr3	143599222	143599371
chrX	84766600	84766740
chr7	107340401	107340478
chr1	103987080	103987189
chr8	98585559	98585644
chr10	84686367	84686518
chr16	21248180	21248215
chr15	91709300	91709480
chr6	13031032	13031212
chr4	32680985	32681100
chr1	82857840	82857953
chr14	105020139	105020203
chr12	55948974	55949077
chr9	33647814	33648240
chr11	66460449	66460578
chr5	130405300	130405460
chr18	82618160	82618421
chrX	21821340	21821480
chr10	91028061	91028240
chrX	140543160	140543326
chr2	49897603	49897734
chr10	76271384	76271487
chr14	105920321	105920389
chr2	120476280	120476492
chr2	59963200	59963460
chr17	17195523	17195724
chr14	26815000	26815160
chr14	37174607	37174760
chr16	19146700	19146920
chr9	79751956	79752060
chr13	61389560	61389720
chr5	99158100	99158260
chr5	25472240	25472400
chr10	51779760	51779860
chr13	50119260	50119324
chr8	125254471	125254585
chrX	60463680	60463793
chr17	51345760	51345919
chr10	126619634	126619784
chr5	73854428	73854538
chr6	30102220	30102320
chrX	140598640	140598814
chr1	169600644	169600733
chr5	83581175	83581340
chr9	113192860	113193100
chr2	33075415	33075460
chr4	102719658	102719792
chr4	81173400	81173495
chr3	105530880	105531060
chr15	7925498	7925588
chr18	74675459	74675542
chr8	85329680	85329787
chr13	53826080	53826240
chr1	85703472	85703535
chr13	32298655	32298760
chr17	51346047	51346397
chr1	10603580	10603729
chr11	113262130	113262329
chr15	73343960	73344100
chr9	16087040	16087220
chr13	94576040	94576240
chr9	119760363	119760458
chr4	20894280	20894540
chr3	22190644	22190720
chr3	88797700	88797789
chr18	22674960	22675144
chr17	50196160	50196400
chr17	47267280	47267360
chr18	69779467	69779586
chr1	179330880	179331225
chr14	121798218	121798269
chrX	85646520	85646660
chr6	146760679	146760837
chr3	86636020	86636180
chr5	32017804	32017983
chr10	86256340	86256480
chr13	24359312	24359462
chr10	84986113	84986255
chr17	51111281	51111400
chr12	20845380	20845440
chr2	116735800	116735937
chr15	65258980	65259100
chr11	81897800	81897940
chr3	112740194	112740300
chr2	19238912	19239029
chr2	20099920	20100180
chr9	91048710	91048840
chr5	76747993	76748082
chr10	30025660	30025782
chr4	18649240	18649400
chr14	6482261	6482377
chr3	60437207	60437280
chr6	107462600	107462760
chr12	20844220	20844380
chr13	51853740	51853814
chr8	68010346	68010500
chr1	83316234	83316367
chrX	158613780	158613884
chr11	71821360	71821673
chr10	98145860	98146020
chr16	77166820	77166980
chr5	44143552	44143680
chr16	85080280	85080500
chr9	18962160	18962279
chr7	142016680	142016820
chr14	63132300	63132520
chr15	65370974	65371110
chr1	183985220	183985300
chr9	110097881	110098100
chr18	73349863	73349960
chr18	6848120	6848240
chr5	29171300	29171460
chr19	52448260	52448420
chr19	22962180	22962280
chr5	14252526	14252640
chr5	76702799	76702920
chr8	32930540	32930700
chr1	13216364	13216600
chr9	28615560	28615660
chr3	151716395	151716540
chr2	124525020	124525168
chr18	3896972	3897120
chr1	126528467	126528532
chr15	21366020	21366200
chr2	5405576	5405682
chr14	123587480	123587940
chr1	130300080	130300240
chr13	107208000	107208160
chr6	93305280	93305460
chr2	123397203	123397292
chr7	136112240	136112480
chr5	48800180	48800340
chr13	24306367	24306454
chr5	58174457	58174600
chrX	112348540	112348660
chr6	128408874	128408937
chrX	99608406	99608471
chr16	52742147	52742265
chr1	166912320	166912439
chr4	125808052	125808180
chr5	26751080	26751200
chr12	20196964	20197086
chr1	94895600	94895900
chr1	52354140	52354340
chr1	61967220	61967420
chr6	68799320	68799460
chr8	39059993	39060184
chr13	57309770	57309847
chr9	27453580	27453720
chr1	150426380	150426431
chr8	64632189	64632280
chr13	14246060	14246240
chr6	88152827	88152880
chr5	7085300	7085490
chrX	159286900	159286999
chr8	67320284	67320363
chr17	68210780	68210960
chrX	72328946	72329040
chr13	32493400	32493560
chr2	58415140	58415320
chr2	60811141	60811240
chr12	70599870	70599965
chrX	147537092	147537160
chr11	30443740	30443772
chr16	40272008	40272120
chr8	5920355	5920409
chr8	43906220	43906380
chr4	109026259	109026351
chr16	89660180	89660320
chr5	43968766	43968931
chr16	41835860	41836020
chr11	85182257	85182400
chr8	78013260	78013440
chr7	89126600	89126760
chr7	121313220	121313280
chr10	30811300	30811403
chr10	112451020	112451162
chr2	158985868	158986000
chr12	66853300	66853440
chr2	52675275	52675568
chr9	9027184	9027253
chr11	40159241	40159420
chr6	56049220	56049380
chr3	140115220	140115399
chr2	104481980	104482076
chr6	10424820	10424880
chr15	94801586	94801691
chr3	100521785	100521917
chr9	56073437	56073582
chr6	47426180	47426440
chr8	124284240	124284300
chr5	45278160	45278480
chr10	119885660	119885820
chr1	118054520	118054776
chr16	5546955	5547028
chr4	137308520	137308697
chr9	112174850	112174989
chr10	128773845	128773920
chr9	72996602	72996653
chr7	36172677	36172787
chr2	33401353	33401483
chr16	67652540	67653048
chr3	48911880	48912058
chr3	25674739	25674847
chr1	106818488	106818570
chr13	84663780	84663940
chr12	61826428	61826592
chr2	169168960	169169040
chr8	64079678	64079873
chr6	67982340	67982480
chr7	93378240	93378340
chr1	63804343	63804592
chr15	84510120	84510180
chr11	33040543	33040594
chr10	13369680	13369976
chr15	60379980	60380140
chr6	137989966	137990119
chr8	126666392	126666600
chr13	61978980	61979120
chr12	39528369	39528440
chr12	56829460	56829800
chr2	11087152	11087244
chr18	24576820	24577060
chr14	107315142	107315300
chr17	7247120	7247173
chr8	87038211	87038412
chr4	11903979	11904100
chr12	33272668	33272801
chr1	118228680	118228854
chr16	28445300	28445500
chr7	138488180	138488347
chr5	91035420	91035580
chr5	41052040	41052180
chr13	6576220	6576380
chr6	77628920	77629066
chr2	165653813	165653865
chrX	118993680	118993840
chr5	112877201	112877269
chr5	124300180	124300360
chrX	163315462	163315575
chr1	13360780	13360876
chr4	50390721	50390900
chr1	55966319	55966560
chr17	75233320	75233420
chr2	142334620	142334940
chr11	7689536	7689840
chr2	78022091	78022179
chr13	107134126	107134280
chr13	107072911	107073020
chr3	38443660	38443800
chr6	93363960	93364100
chrX	56276476	56276660
chr1	190542115	190542235
chr6	55791440	55791560
chr2	57006221	57006321
chr16	62431960	62432120
chr16	73497147	73497260
chrX	17818493	17818620
chr16	78198565	78198757
chr1	10397989	10398190
chr15	23297959	23298112
chr2	143090491	143090660
chr15	61388449	61388606
chr10	106609780	106609940
chr8	76097679	76097819
chr13	69932780	69932960
chr6	6024150	6024220
chr17	43825540	43825663
chr16	53292120	53292380
chr5	65250335	65250536
chr5	90055780	90055980
chr11	24549861	24550087
chr11	15879165	15879350
chr12	67712980	67713300
chr1	127171520	127171640
chr18	82618834	82618920
chr11	56307210	56307307
chr4	100631727	100631831
chr9	17438860	17439100
chr7	70618345	70618546
chr3	104089597	104089648
chr7	121313487	121313539
chr3	48540320	48540577
chr13	96465440	96465560
chr16	76539280	76539540
chr8	109360987	109361140
chr17	8468673	8468729
chrX	153668381	153668540
chr13	53952033	53952117
chr5	131750543	131750620
chr15	88120520	88120660
chr3	135926872	135927002
chr11	30657263	30657337
chr13	118350420	118350580
chr2	44337133	44337218
chr3	145873300	145873571
chr5	149884029	149884149
chr13	38312820	38312929
chr4	12962535	12962640
chr7	133506189	133506289
chr18	56510860	56511000
chr2	87482401	87482573
chr8	114281200	114281360
chr3	85482706	85482893
chr4	128042780	128042920
chr8	116085020	116085160
chr11	47989446	47989525
chr6	99857479	99857633
chr10	5953860	5954080
chr18	6681743	6681920
chr19	23401840	23402040
chr4	11735012	11735100
chr8	63849800	63849940
chr6	114786560	114786660
chr4	7853500	7853660
chr7	122506624	122506675
chr14	106607160	106607380
chr4	38519240	38519360
chrX	93097600	93098020
chr1	104838280	104838460
chr1	59009400	59009540
chr4	4990253	4990320
chrX	74963006	74963115
chr10	92830726	92830815
chr16	43753068	43753125
chr7	76524420	76524580
chr8	113980012	113980072
chr6	60646411	60646475
chr2	167888017	167888134
chr15	22812040	22812160
chr1	140661558	140661624
chr2	13695296	13695403
chr7	121596540	121596671
chr7	142810820	142811002
chr4	74258420	74258857
chrX	153932731	153932875
chr14	117015725	117015800
chr19	52644693	52644763
chr11	52692720	52693040
chr1	170695065	170695183
chr4	147187500	147187640
chr6	137901140	137901313
chr4	55652480	55652540
chr14	117131467	117131600
chr10	78114641	78114750
chr14	113373082	113373560
chr1	34929722	34929956
chr13	3405920	3406075
chr5	39373860	39374040
chrX	155458960	155459180
chr7	26983643	26983720
chr18	52349140	52349282
chr12	67059710	67059790
chr16	9839360	9839500
chrX	61134761	61134844
chr15	50997164	50997457
chr16	76866220	76866360
chr15	64590248	64590347
chr13	41577022	41577223
chr4	94470051	94470151
chr15	72158580	72158780
chr4	17208845	17209020
chr5	63566020	63566102
chr10	95798480	95798605
chr13	75399631	75399800
chr10	67214123	67214254
chr10	118195291	118195422
chr7	111182412	111182572
chr5	126721395	126721471
chr16	79534520	79534680
chr3	12664040	12664124
chr11	22007460	22007520
chr15	5991512	5991651
chr13	18218700	18218980
chr17	63350973	63351113
chr16	46223051	46223192
chr14	101047243	101047403
chr10	71857780	71857916
chr19	58364700	58364960
chr19	48174820	48174980
chr8	38075394	38075470
chr14	43736280	43736720
chr4	121657100	121657320
chr12	109921840	109922014
chr8	31521080	31521280
chr15	74287969	74288034
chr14	26605480	26605608
chr2	38591935	38592001
chr5	106847205	106847296
chr18	73131140	73131196
chrX	11213620	11213800
chr2	70339645	70339820
chr9	119806640	119806740
chr13	103096880	103096925
chr4	120032363	120032457
chr4	95318675	95318940
chr15	73247056	73247123
chr14	64407800	64407938
chr17	10744838	10744893
chr5	34124260	34124400
chr14	112022500	112022940
chr1	144380100	144380300
chr6	53017820	53018100
chr15	14698213	14698293
chr6	22496600	22496760
chr10	105867483	105867640
chr1	143366859	143366969
chr1	116313380	116313480
chr9	65953460	65953600
chr3	158068698	158068802
chr17	71260801	71260920
chr11	31744900	31745003
chr3	156199487	156199600
chr4	25685120	25685260
chr9	85635634	85635980
chr3	53727864	53727985
chr10	84021320	84021500
chrX	52961640	52962000
chr1	11329351	11329401
chr13	71690280	71690400
chr15	73675240	73675434
chr15	49396060	49396220
chr2	33789400	33789567
chr16	66013713	66013825
chr16	74840160	74840275
chr18	55066296	55066378
chr17	79518377	79518510
chr19	9606802	9606921
chr2	42902313	42902500
chr18	87009544	87009654
chr11	81331120	81331320
chr13	46758077	46758179
chr4	12663000	12663067
chr6	93923360	93923780
chr17	11185240	11185400
chr15	48270380	48270456
chr8	61759600	61760260
chr8	110300140	110300228
chr2	58324760	58324940
chr6	53880790	53881080
chr17	69475685	69475809
chr7	117250112	117250193
chr5	38350683	38350742
chr10	88550360	88550520
chr9	74801680	74801780
chr8	77919937	77920020
chr4	59997671	59997820
chr13	16392040	16392220
chr3	11563780	11564120
chr17	13380093	13380278
chr16	29034493	29034626
chr8	62284496	62284697
chr3	16196920	16197120
chrX	81147701	81147900
chr8	95952700	95952862
chr4	61811340	61811500
chr11	9570300	9570440
chr18	72006100	72006240
chr4	7364320	7364560
chr15	41476835	41477012
chr11	11557240	11557420
chr15	9608280	9608500
chr13	91533656	91533680
chr6	114455360	114455520
chr5	108485340	108485520
chr3	145873080	145873200
chr14	36462540	36462736
chr8	111403500	111403720
chr9	11400907	11400993
chr19	15299620	15299800
chr10	73552980	73553114
chr6	70872242	70872456
chr3	94080500	94080616
chr18	20528458	20528523
chr1	10396092	10396160
chr1	14570820	14570980
chr10	97925660	97925880
chr13	68747897	68748058
chr14	72506515	72506568
chr14	77762646	77762740
chrX	142624893	142625016
chr16	57000743	57000840
chr6	116774960	116775180
chr2	118587640	118587713
chrX	22848894	22849075
chr10	109986948	109987080
chr17	94269840	94270000
chr9	83852540	83852714
chr6	70468718	70468900
chr2	97467080	97467260
chr2	16769280	16769420
chr10	52648577	52648760
chr17	7074701	7074820
chr16	55378692	55379120
chr4	62103473	62103620
chr12	56459260	56459400
chr17	9691400	9691580
chr15	92936403	92936556
chr11	29297796	29297940
chr3	32189121	32189210
chr10	87293461	87293595
chr15	4672980	4673180
chr13	92173340	92173386
chr16	27586340	27586520
chrX	134133962	134134100
chrX	133947537	133947720
chr18	3821800	3821872
chr10	9625437	9625637
chr2	45485240	45485389
chr8	109593506	109593620
chr6	100462904	100463000
chr6	107677654	107677800
chr14	68356224	68356340
chr12	66569240	66569370
chr1	195212992	195213168
chr11	12464920	12464990
chr6	145780503	145780647
chr1	28622960	28623094
chr2	42901975	42902240
chrX	41980330	41980447
chr17	13338347	13338408
chr6	32749920	32750080
chr1	43299569	43299644
chr16	38858287	38858350
chr15	75660343	75660443
chr6	82119249	82119513
chr10	5170607	5170668
chr10	119109329	119109455
chr13	69331980	69332100
chr3	16152857	16152990
chr7	62924760	62924960
chr5	26070380	26070411
chr5	103931630	103931681
chrX	77314500	77314700
chr13	72638369	72638479
chrX	122067782	122067832
chr9	110205860	110206013
chr11	62921682	62921800
chr12	13159760	13159880
chr11	89818840	89819060
chr5	96255301	96255432
chr17	72522740	72523140
chr11	87023360	87023461
chr4	124396716	124396876
chr4	4242485	4242560
chr16	55512875	55512980
chr14	99808840	99808920
chr1	110774840	110774900
chr17	10675580	10675860
chr15	27421506	27421564
chr1	17846520	17846700
chr9	30003780	30003958
chr19	16640800	16640919
chr19	34270456	34270591
chr14	43736280	43736520
chr17	52381809	52382040
chr13	107461160	107461340
chr6	87876430	87876492
chr12	79661261	79661640
chr6	94251690	94251771
chr1	103854182	103854360
chr1	60662420	60662600
chr12	99230620	99230697
chr2	124609700	124609800
chr6	97918617	97918778
chr2	107010296	107010400
chr10	62994180	62994290
chr13	55668678	55668809
chr13	92993036	92993100
chr2	140359305	140359451
chr17	20508104	20508275
chr9	108759317	108759446
chr10	93360677	93360790
chr15	61439862	61440003
chr3	14648462	14648542
chr14	122751660	122751798
chr2	62557540	62557680
chr18	53473399	53473478
chr6	33992618	33992890
chr3	56725275	56725360
chr3	36787920	36788080
chr6	141210760	141210906
chr10	28493127	28493209
chr1	13795289	13795432
chr5	30342800	30342900
chr19	25962900	25963140
chr14	29320860	29321020
chrX	77777920	77778080
chr9	32863400	32863560
chr1	106346840	106347000
chr4	128543500	128543640
chr2	52676180	52676360
chrX	15846840	15847080
chr13	111616380	111616576
chr14	110762660	110762840
chr2	161043015	161043117
chr16	81330640	81330820
chr12	25475561	25475660
chr14	33370140	33370292
chr16	76112168	76112320
chr9	13084240	13084460
chr1	179136542	179136860
chr16	13640180	13640280
chr10	65575455	65575570
chr11	102513762	102513880
chr13	108813062	108813219
chr5	134260167	134260241
chr1	24043140	24043318
chr11	36090307	36090449
chr7	63493522	63493629
chr13	43094480	43094640
chr4	75300200	75300293
chr11	35178548	35178668
chr6	54368180	54368400
chr3	26113538	26113680
chr8	10805892	10806011
chr9	29223240	29223420
chr1	138504408	138504537
chr2	136107600	136107840
chr9	53264501	53264635
chr19	20573763	20573980
chr13	61708500	61708660
chr3	118713460	118713760
chr5	122026891	122026950
chr1	130350461	130350532
chr5	142240420	142240560
chr5	100249945	100249980
chr13	19032447	19032540
chr2	8754280	8754420
chr16	64961780	64961940
chr9	26408700	26408907
chr7	76344108	76344274
chr13	72946920	72947100
chr12	79504140	79504368
chr17	15207882	15207981
chr19	17551235	17551373
chr3	38811779	38811868
chr12	49579657	49579755
chr14	122534739	122534796
chr8	3337320	3337388
chr19	53216760	53216980
chr10	74464140	74464276
chr4	136568746	136568880
chr1	184263140	184263280
chr3	27545844	27545900
chr7	65737304	65737421
chr4	144674400	144674498
chr1	175119260	175119420
chr3	33090140	33090220
chr14	8679900	8680080
chr1	121628941	121629080
chr18	27421607	27421700
chr18	42685860	42686120
chr2	49573434	49573640
chr10	105464974	105465037
chr7	23470667	23470779
chr11	64251500	64251660
chr3	87240976	87241153
chr18	8235861	8236080
chr2	135993480	135993576
chr2	69004120	69004298
chr16	96846111	96846289
chr13	20472365	20472439
chr14	45677380	45677540
chr1	188475440	188475492
chr13	68784440	68784596
chr3	116906034	116906106
chr3	146994460	146994660
chr5	27453920	27453998
chr14	62166729	62166908
chr12	8099315	8099400
chr10	19567600	19567760
chr4	99298820	99298980
chr16	84702770	84702960
chr7	124428471	124428582
chr18	68710065	68710225
chr3	102755959	102756119
chr12	86027195	86027246
chr1	71118640	71118700
chr12	10439960	10440080
chr9	81430380	81430540
chr13	32764700	32764761
chrX	8653999	8654088
chr8	34397300	34397460
chr13	72250584	72250669
chr2	33764660	33764820
chr7	50783780	50783940
chr5	141873900	141874028
chr2	67567240	67567376
chr15	81104960	81105140
chr2	173454840	173455000
chr5	89811781	89811912
chr2	26802098	26802164
chr12	68676080	68676320
chr4	111331384	111331517
chr11	9750500	9750720
chr13	52880072	52880163
chr9	72741400	72741431
chr11	113866018	113866084
chr17	75422296	75422713
chr17	69006360	69006580
chr14	41723572	41723700
chr16	28445920	28446300
chr9	113496440	113496594
chr1	61234349	61234439
chr6	102563940	102564240
chr2	84518950	84519105
chr13	114571514	114571694
chr12	42017616	42017720
chr14	96107485	96107678
chrX	76201500	76201640
chr2	123131514	123131634
chr14	30265833	30266030
chr5	141034328	141034577
chr1	4544180	4544260
chrY	90721280	90721480
chr5	30058900	30059187
chr2	124610823	124611020
chr1	127990343	127990480
chr17	44789641	44789743
chr12	73667780	73667889
chr12	79807501	79807578
chr13	31080247	31080377
chr19	57577000	57577077
chr7	86672020	86672116
chr2	57333651	57333783
chr4	26718340	26718720
chr19	22071860	22072020
chr17	90244300	90244580
chr18	44931708	44931784
chr19	38688980	38689140
chr6	134470960	134471140
chr13	85470581	85470760
chr10	85341960	85342120
chr8	36426580	36426740
chr13	13219962	13220180
[truncated: 705 more rows]
