# Supplementary material for: Ultra-long-range interactions between active regulatory elements
Source: Genome Res. 2023 Aug;33(8):1269–83. doi: 10.1101/gr.277567.122 (PMC10547262; doi:10.1101/gr.277567.122)
Supplement: Supplement 11 [file Supplemental_Code.zip › Supplemental_Code/Peaks/mm10/ENCFF048WDN_DNase_quartile_2_mm10_1kbwithinTSS_shuf2705.bed]

chr7	28311592	28311789
chr2	29869724	29869940
chr7	116031127	116031288
chr3	53016960	53017100
chr10	43479862	43479956
chr5	139826571	139826712
chr17	28079434	28079518
chr17	35076644	35076860
chr3	59007140	59007420
chrX	96095880	96096120
chr11	59472000	59472095
chrX	153237407	153237469
chr2	77169925	77170064
chr6	17463540	17463940
chr1	46067040	46067200
chrX	21089140	21089360
chr13	93191860	93192040
chr1	10232953	10233157
chr8	57488500	57488707
chr10	118869260	118869620
chr14	66009180	66009360
chr7	126082620	126082689
chr11	70655307	70655660
chr11	20830400	20831180
chr19	10606140	10606320
chr7	79053244	79053311
chr4	9269460	9269660
chr2	63185140	63185340
chr5	90785660	90785840
chr2	131491724	131491883
chr13	8202724	8202915
chr19	11196640	11196840
chr6	134035900	134036040
chr11	72314261	72314416
chr5	12383380	12384000
chr6	128143888	128143953
chr10	52691280	52691460
chr2	76360448	76360500
chr9	67134521	67134660
chrX	56346261	56346445
chr12	32820738	32820880
chr7	128239020	128239220
chr14	63193460	63193740
chr15	85017065	85017179
chr3	69044260	69044398
chr15	81190422	81190532
chr1	156302938	156303191
chr10	128459077	128459320
chr16	44172260	44172440
chr7	30515194	30515245
chr5	8797983	8798380
chr17	21962180	21962340
chr16	37384500	37384720
chr11	104549960	104550160
chr15	58889340	58889460
chr18	61911740	61911900
chr9	99035720	99035880
chr11	54303786	54303868
chrX	101059623	101059805
chr12	78749400	78749600
chr16	58523080	58523380
chr16	91043880	91044075
chr2	163853715	163853775
chr11	66526928	66527020
chr5	33935751	33935900
chr6	100527305	100527444
chr5	31698360	31698480
chr17	94750400	94750592
chr3	84155313	84155400
chr2	102451740	102452020
chr5	113643668	113643730
chr3	142700684	142700749
chr13	23697680	23698140
chr14	57104640	57104860
chr2	156312534	156312681
chr4	91399966	91400108
chr3	159495580	159495760
chr11	29173420	29173640
chr10	22645140	22645336
chr14	63543640	63543800
chr3	103808880	103809240
chr1	17727124	17727360
chr9	123477998	123478380
chr13	50417740	50417940
chr11	58801920	58802080
chr10	121033228	121033299
chr13	51793060	51793220
chr19	22138920	22139160
chr2	15054640	15054800
chr3	93520789	93521040
chr16	17069740	17070000
chr7	80534260	80534446
chr8	127064380	127064640
chr6	35308152	35308310
chr3	41528403	41528556
chr18	37294720	37294880
chr17	47011040	47011220
chr6	149100620	149100760
chr12	32060880	32060960
chr11	120458065	120458141
chrX	136993033	136993213
chr13	63565080	63565340
chr2	181213220	181213280
chr17	12118773	12118909
chr11	45851872	45852023
chr10	88459467	88459678
chr13	66933260	66933500
chr17	12909900	12910080
chr16	64770478	64770800
chr17	29614315	29614440
chr6	88627625	88627700
chr18	32938860	32939850
chr10	94147769	94148040
chr1	33907800	33907940
chr1	109982500	109982760
chr18	63708860	63709070
chrX	113185186	113185380
chr2	104410481	104410627
chr14	31019500	31019576
chr9	50561260	50561365
chr9	90163220	90163500
chr7	142533060	142533300
chr5	100845700	100845746
chr4	24496638	24496980
chr9	70679687	70679766
chr4	34551420	34551680
chr13	45002044	45002280
chr6	97178560	97178755
chr5	138194033	138194096
chr5	77407427	77407640
chr2	156392940	156393080
chr5	35278929	35279031
chr11	110337305	110337560
chr3	157534500	157534700
chr10	120476460	120476620
chr4	83052160	83052360
chr10	103367860	103368320
chr6	127150980	127151240
chr3	14863280	14863541
chr15	39198860	39199000
chr15	83564380	83564540
chr2	181287544	181287738
chr5	57717284	57717387
chr11	86757000	86757180
chr17	6782203	6782259
chrX	103186360	103186636
chr2	64098850	64098880
chr7	64501680	64501929
chr6	105677520	105677820
chr8	33386200	33386400
chr8	36155920	36156000
chrX	134718692	134718804
chr13	54789931	54789997
chr4	155892096	155892238
chrX	139333465	139333889
chr4	127168660	127168734
chr3	108911161	108911286
chr14	72710400	72710655
chr12	80518740	80519120
chr12	66284162	66284330
chr17	12119860	12120020
chr4	40722765	40722843
chr13	95891253	95891360
chr11	60114354	60114520
chr14	88470940	88471140
chr10	105573980	105574360
chr3	156561600	156562000
chr11	78037857	78037995
chr15	44619460	44619637
chrX	122397440	122397640
chr7	3423466	3423586
chr7	104646960	104647380
chr19	24556140	24556382
chr7	43797900	43798058
chr6	72235420	72235540
chr12	83987660	83987900
chr2	143862860	143863240
chr11	94521404	94521520
chr7	107371560	107371760
chr14	60378160	60378340
chr9	42944440	42944760
chr8	105171200	105171380
chr5	76305023	76305121
chr10	94148244	94148440
chr8	70315727	70315800
chr7	89517620	89517800
chr9	28404320	28404520
chr3	54915880	54916100
chr1	179802970	179803110
chr1	9908940	9909440
chr6	149101700	149102140
chr6	86194960	86195240
chr7	143548563	143548680
chrX	70477060	70477240
chr15	25984681	25984760
chr14	121035423	121035480
chr10	59323820	59324120
chr11	101784550	101784784
chr11	50430793	50430980
chr10	13966341	13966405
chr10	72655240	72655429
chr10	13965975	13966139
chr10	22274160	22274320
chr11	106920391	106920558
chr5	140701731	140701920
chr19	4810860	4810902
chr7	97331864	97331934
chr2	84798496	84798583
chr11	113683144	113683260
chr19	10304825	10305043
chr4	80910540	80910700
chr4	109666020	109666222
chr9	92542500	92542760
chr6	115995206	115995299
chr8	72571680	72571840
chr6	83033940	83034178
chr18	58835880	58836180
chr12	69198140	69198500
chr7	121391700	121391896
chr4	116995226	116995351
chr3	138742095	138742180
chr3	159840140	159840260
chr16	4213020	4213300
chr16	31200860	31201060
chr7	104353320	104353500
chr14	30879947	30880076
chr2	130296143	130296207
chr9	45906860	45907020
chr11	100575209	100575302
chrX	75382280	75382400
chr13	113046344	113046500
chrX	21089420	21089840
chr1	54926095	54926173
chr15	35370980	35371620
chr8	105892581	105892683
chr2	125724680	125724786
chr9	121641600	121641800
chr7	139834080	139834320
chr19	36348000	36348280
chrX	8132810	8132906
chr7	133637820	133638180
chr19	28677662	28678340
chr4	109666940	109667240
chr12	102554823	102555062
chr4	12171260	12171460
chr11	75733538	75733732
chr14	25458540	25458600
chr12	24830828	24830905
chr19	42045658	42045766
chr1	36444800	36445140
chr13	33905220	33905535
chr18	53417320	53417560
chrX	48623460	48623520
chr14	57998900	57999100
chr19	4625339	4625480
chr1	52499879	52499996
chr5	67608160	67608460
chr13	80962840	80963380
chr3	16183780	16183960
chr13	56703320	56703500
chr17	94834420	94834640
chr8	88199380	88199521
chr9	16501960	16502300
chr14	25458100	25458780
chr3	87617721	87617894
chr1	9298740	9299020
chr7	80025050	80025234
chr9	75232203	75232336
chr4	52989484	52989597
chr9	115310048	115310297
chrX	165328020	165328180
chr4	6453185	6453540
chr15	58076240	58076380
chr12	80519120	80519460
chr6	148354865	148354952
chr10	32890240	32890460
chr6	113442920	113443160
chr4	82505180	82505420
chr14	25702147	25702300
chrX	7574671	7574840
chr13	51569120	51569283
chr19	11196640	11196840
chr8	111258680	111258860
chr11	113750589	113750760
chr6	97616880	97617080
chr10	40302472	40302678
chr8	122229220	122229540
chr5	92554040	92554200
chr13	105054300	105054860
chr4	108780880	108781120
chr17	51178593	51178731
chr13	78024760	78024940
chr15	99126403	99126491
chrX	136270974	136271093
chr6	114397612	114397820
chr3	98280983	98281154
chr10	93889980	93890300
chr13	8995480	8995680
chr17	51179360	51179440
chrX	71962875	71962940
chr3	58692460	58692680
chr4	116463400	116463720
chrX	47912350	47912440
chr2	25395825	25395901
chr9	75626060	75626496
chr11	116077951	116078126
chr8	22227239	22227335
chr7	114415040	114415320
chr10	39731097	39731311
chr2	181496620	181496960
chr9	52048100	52048320
chr8	127064920	127065100
chr1	190169760	190170160
chr15	39076765	39076929
chr16	16983780	16984020
chr19	5407220	5407393
chr16	18877460	18878300
chr5	7344728	7344880
chr17	12991700	12991880
chr6	3763560	3763760
chr7	73740720	73740960
chr10	43579378	43579539
chr7	120739920	120740122
chr12	80518360	80519040
chr17	69439260	69439440
chr19	11165340	11165520
chr13	62760620	62760800
chr10	39732300	39732880
chr19	46689886	46689991
chr10	34127520	34127780
chr16	8671840	8671922
chr2	145167095	145167180
chr3	79629380	79629620
chr15	101588300	101588480
chr15	34837690	34837816
chrY	1245400	1245640
chr9	107399700	107399940
chr6	31398740	31398940
chr3	53041360	53041600
chr2	130295077	130295224
chr2	136387771	136387875
chr13	69738580	69738900
chr5	65762860	65763305
chr9	9238880	9239320
chr19	60790900	60791260
chr8	125670000	125670160
chr17	10840980	10841145
chr16	87699663	87699754
chr19	3324260	3324580
chr12	79925260	79925474
chrX	74353571	74353649
chr12	65036520	65036860
chr14	98169760	98170020
chr5	134456763	134456873
chr11	26209900	26210260
chr15	5185417	5185592
chrX	151803460	151803695
chr17	12318620	12319117
chr7	46957800	46958000
chr1	88008160	88008440
chr15	7128848	7129100
chr13	30136323	30136598
chr4	114987180	114987400
chr7	101011920	101012140
chr3	95559527	95559940
chr15	95528502	95528680
chr19	50678340	50678660
chr5	72648445	72648602
chr11	17211180	17211380
chr17	32189460	32189620
chr11	104441580	104441880
chr3	146852540	146852720
chr1	10993354	10993551
chr10	23350680	23350860
chr18	37010652	37010729
chr1	194938760	194938900
chr11	113751046	113751145
chr11	20831220	20831400
chr11	3649640	3649826
chr13	103773906	103774017
chr6	120038060	120038300
chr15	97831530	97831612
chr18	53176555	53176663
chr8	99416340	99416760
chr17	8284259	8284351
chr4	136247820	136248040
chr5	75574540	75574780
chrX	105121345	105121491
chr12	11150304	11150502
chr14	123626720	123626840
chr12	22156540	22156679
chr17	12916780	12916980
chr9	20815080	20815280
chrX	104857200	104857380
chr5	107289279	107289520
chr16	35769380	35769480
chr17	88530340	88530520
chr10	45288460	45288900
chr11	62457540	62458240
chr12	55599247	55599420
chrX	163958060	163958093
chr16	15887009	15887400
chr11	22859516	22859579
chr14	59598154	59598255
chr13	72627860	72628100
chr16	17489475	17489660
chr16	17488840	17489000
chr7	27860540	27860640
chr8	11728742	11728813
chr2	37516420	37516640
chr19	11537440	11537600
chr5	9265640	9266079
chr13	103921460	103921810
chr10	89873202	89873300
chr3	108911420	108911557
chrX	109095320	109095580
chr5	65536710	65537029
chr17	35122113	35122257
chr19	40270700	40271180
chr11	16752140	16752300
chr3	127780043	127780192
chr4	132421980	132422280
chr7	80993280	80993560
chr5	24686190	24686375
chrX	73342480	73342660
chr13	112652260	112652520
chr18	39488860	39489060
chr1	106796200	106796520
chr4	134534489	134534560
chr9	57941060	57941240
chr18	84838565	84838683
chrX	53643700	53643860
chr9	57606214	57606340
chr5	57717996	57718054
chr15	89089012	89089081
chr12	51829811	51830080
chr15	45114712	45114780
chr6	113343909	113344071
chr10	82859640	82859860
chr5	123973526	123973657
chr16	10785809	10785906
chr7	105482480	105482700
chr3	57847400	57847644
chr5	73647661	73647771
chr5	115300219	115300372
chr11	115513542	115513640
chr6	71144350	71144402
chr11	98150040	98150160
chr5	108449100	108449300
chr3	57576267	57576406
chr19	34550540	34550800
chr19	55315720	55315880
chr6	146643363	146643538
chr17	43158240	43158380
chr17	73710440	73710760
chr16	58523480	58523700
chr2	3284600	3284820
chr10	85386960	85387200
chr3	30856200	30856440
chr13	111686120	111686380
chr3	7613100	7613400
chr2	126552760	126553140
chr9	8544120	8544250
chr8	115707480	115708080
chr6	21851520	21851740
chr19	29325220	29325420
chr8	13705780	13705920
chr19	29523220	29523276
chr13	46929047	46929215
chr4	63622580	63622740
chr17	24936300	24936377
chrX	133898320	133898540
chr7	7171320	7171500
chrX	94122600	94122660
chr11	62249280	62249800
chr5	116592500	116592700
chr18	70053320	70053520
chr9	114780540	114781040
chr18	24603422	24603660
chr2	180334620	180334800
chr11	90030600	90030800
chr8	123859210	123859345
chr3	114904140	114904380
chr1	165194260	165194594
chrX	23364994	23365162
chr6	21214717	21214820
chr16	17276540	17277120
chr7	73740180	73740400
chr16	17069574	17069700
chr17	32830140	32830393
chr3	33844222	33844373
chr6	148830820	148831180
chr10	62726052	62726240
chr7	29984120	29984331
chr10	98915020	98915166
chr3	96696745	96696800
chr11	7213220	7213460
chr2	106692761	106692860
chr11	62249520	62249819
chr9	83806080	83806520
chr9	63758100	63758160
chr13	100492360	100492440
chr1	194976908	194977100
chr14	99046520	99046776
chr3	83841300	83841500
chr14	21848340	21848532
chr15	25414424	25414487
chr16	18288860	18289080
chr19	47730720	47730880
chr12	80519120	80519760
chr16	11175620	11175800
chr2	173022240	173022640
chr7	144581960	144582120
chr2	121170560	121170780
chr11	90391680	90392060
chr5	107289605	107289710
chr8	115707480	115707800
chr7	81992816	81993015
chr18	84685320	84685376
chr13	41250070	41250193
chr11	53350611	53350860
chr9	30942900	30943277
chr19	12595840	12596135
chr1	172206663	172206840
chr10	42860180	42860360
chrX	86191560	86191780
chr4	16014320	16014440
chr13	93144560	93144780
chr2	28699660	28699960
chr16	10395282	10395380
chr10	128368640	128368880
chr15	74721460	74721640
chr2	69712940	69713180
chr7	19054589	19054682
chr9	20977162	20977269
chr5	8622177	8622360
chr6	83033020	83033320
chr12	16653540	16653760
chr11	28853080	28853300
chr1	181352340	181352660
chr10	121586231	121586420
chr2	84425240	84425440
chr4	82506500	82506640
chr16	38712960	38713200
chr1	184822754	184822960
chr16	4559354	4559500
chr7	139188440	139188620
chr7	117380580	117380780
chr13	104177906	104178100
chr8	114205400	114205480
chr14	65833695	65833750
chr16	97851520	97851700
chr9	54863994	54864060
chr5	66190540	66190760
chr9	69398020	69398400
chrX	157568988	157569180
chr7	100863097	100863278
chr2	49451430	49451524
chr1	171294305	171294393
chr14	63860800	63861000
chr11	58330074	58330195
chr16	22894192	22894448
chr3	98013891	98014069
chr11	109363153	109363302
chr11	84068321	84068443
chr4	138973200	138973460
chr4	101419128	101419260
chr6	100704580	100704780
chr12	3236300	3236335
chr15	35155491	35155560
chrX	159414340	159414520
chr1	59256560	59256700
chr2	84936520	84936740
chr1	171294460	171294620
chr2	10371136	10371320
chr1	180640500	180640860
chr10	49788743	49788819
chr19	24555961	24556097
chr17	80728127	80728238
chr2	73213740	73213960
chr5	105415540	105415820
chr1	13374240	13374340
chr7	24254135	24254188
chr19	32756680	32757216
chr4	138216201	138216560
chr13	67830957	67831120
chr13	23622454	23622655
chr11	87853413	87853509
chr10	127290080	127290186
chr7	109082396	109082559
chr3	123236060	123236240
chr17	29614315	29614440
chr11	84129164	84129369
chr7	81829720	81829920
chr2	127143430	127143520
chr15	90679220	90679460
chr6	128143600	128143732
chr9	65827010	65827080
chrX	20617460	20617660
chr18	80046763	80046860
chr17	33684960	33685220
chr8	73354372	73354540
chr9	113587360	113587560
chr16	38522300	38522484
chr8	22858820	22858960
chr3	69005400	69005473
chrX	53269013	53269171
chr3	122620253	122620380
chr5	122503112	122503370
chr16	35541740	35542120
chr9	109039136	109039240
chr19	28011880	28012260
chr11	113649400	113649565
chr5	52741440	52741680
chr3	32736459	32736552
chr9	119052704	119052878
chr5	112448850	112448991
chr3	54735399	54735463
chr5	125434498	125434622
chr5	107438060	107438280
chrX	139209900	139210060
chr2	146511500	146511720
chr16	17405520	17405678
chr14	54925968	54926157
chr6	47453660	47454000
chr5	38684320	38684480
chr16	44558680	44558780
chr7	18884320	18884520
chr14	69190544	69190660
chr12	81333160	81333500
chr1	174921680	174921900
chr9	113708220	113708420
chr2	69723180	69723420
chr7	101933403	101933580
chr9	99568360	99568540
chr1	52726400	52726579
chr5	25498660	25498860
chr9	76015160	76015360
chr14	72710160	72710420
chr8	92855728	92855920
chr16	18811180	18811340
chr8	40511980	40512340
chr7	43797560	43797680
chr3	57847782	57847960
chr1	83408160	83408280
chr4	155694182	155694380
chr11	46437460	46437680
chr11	105292462	105292738
chrX	73966400	73966540
chr11	113683358	113683531
chr18	69924777	69924941
chr8	95054565	95054726
chr6	17281040	17281357
chr4	149308157	149308390
chr18	34506360	34506571
chr14	68083860	68083960
chr17	46032011	46032225
chr11	94392920	94393080
chr16	17070060	17070220
chr9	7873000	7873030
chr4	78211940	78212120
chr3	73066240	73066400
chr11	102184942	102184997
chr4	133241040	133241119
chr8	26158700	26158775
chr4	40947926	40948026
chr5	100846035	100846192
chr5	31179260	31179380
chr18	14783900	14784000
chr17	29888597	29888740
chr3	20367100	20367360
chr9	57262501	57262886
chr11	80383513	80383620
chr2	14604380	14604740
chr9	4376002	4376066
chr2	104494518	104494622
chr17	55445660	55445740
chr16	92358865	92358997
chr1	189727433	189727600
chr1	136212960	136213075
chr14	79390390	79390600
chr6	128363277	128363400
chr13	16012289	16012453
chr11	52003640	52003960
chr2	66440180	66440460
chr11	82763940	82764023
chr14	68082990	68083139
chr12	3572117	3572380
chr17	29614503	29614619
chr8	25753718	25753895
chr10	23348640	23349100
chr16	4560400	4560480
chr18	37435499	37435589
chr13	67830957	67831120
chr3	81037165	81037272
chr5	96374369	96374520
chr10	88826280	88826440
chr11	87073400	87073580
chr10	22644866	22645080
chr2	32362866	32363023
chr18	23987173	23987322
chr9	13827900	13828120
chr16	60606324	60606593
chr8	11727731	11727980
chr14	31829940	31830260
chr10	12964400	12964720
chr13	64903940	64904160
chr8	125995280	125995500
chr9	21547640	21547835
chr13	93499520	93499600
chr15	96286300	96286660
chr9	123678740	123679000
chr1	176813500	176813721
chr7	112535761	112535864
chr15	91191740	91191960
chr4	101419569	101419745
chr5	125441207	125441600
chr3	103021340	103021620
chr9	57764784	57764960
chr11	99493580	99493840
chr4	155625077	155625200
chr9	37255920	37256075
chr8	13287340	13287640
chr17	32506240	32506545
chrX	13280866	13281041
chr2	126876500	126876780
chr4	6365900	6366120
chr7	27929200	27929380
chr4	53631280	53631500
chr10	10472300	10472480
chr2	5942474	5942678
chr14	20348360	20348600
chr11	120458065	120458141
chr7	48789220	48789420
chr13	119755147	119755220
chr7	113368840	113368940
chr7	102250340	102250620
chr2	14604160	14604720
chr14	70289467	70289552
chr9	65826790	65826980
chr16	37867660	37868260
chr9	56042230	56042344
chr8	85700840	85701140
chr17	47141162	47141306
chr4	150118322	150118420
chr18	66504052	66504110
chr15	73184900	73185080
chr8	106892774	106892840
chr10	32889660	32889840
chr19	10689078	10689245
chr9	89623080	89623420
chr5	89882100	89882380
chr18	53463640	53464080
chr14	45220500	45220860
chr1	92949580	92949704
chr9	23223340	23223720
chr7	79935200	79935360
chr14	47472960	47473220
chr18	44812123	44812297
chr11	52099250	52099336
chr1	38897580	38897860
chrX	48463076	48463223
chr19	59943300	59943560
chr10	23349700	23349920
chr11	121702289	121702500
chr3	97032283	97032420
chrX	137037700	137037785
chr8	25720180	25720520
chr14	20545660	20545980
chr4	59438340	59438460
chr4	123139637	123139716
chr11	90638560	90638797
chr8	111939999	111940080
chr4	24896956	24897097
chr1	121567620	121567820
chr18	35118550	35118880
chr18	10325103	10325280
chr14	20794000	20794160
chr6	50455200	50455600
chr7	35448120	35448440
chrX	37191120	37191291
chr18	10609572	10609920
chr5	36695596	36695716
chr18	37442260	37442420
chr2	57182200	57182280
chr4	125065640	125065820
chr18	33463280	33463640
chr10	61783861	61784140
chr13	89741260	89741540
chr4	123104704	123104900
chr13	89742400	89742780
chr10	43579876	43579939
chr15	32920980	32921160
chr14	72709708	72709775
chr19	22138600	22138920
chr4	59438164	59438271
chr2	26603819	26603920
chr3	9833860	9834180
chr2	52741883	52742100
chrX	71364683	71364810
chr15	30172340	30172660
chr16	36071160	36071240
chr15	39943620	39943840
chr2	122637740	122637900
chr13	60601740	60602020
chr10	119050061	119050229
chr10	89873471	89873545
chr5	75575757	75575960
chr7	79659640	79659820
chr4	6365440	6365760
chr17	6948600	6948760
chr8	122432930	122433069
chr2	39190300	39190400
chr7	16387380	16387520
chr15	32244680	32244780
chr9	44043228	44043449
chr6	86437780	86437980
chr9	114780780	114781520
chr5	127632209	127632289
chr2	27885880	27886080
chr5	65492000	65492660
chr18	44661220	44661380
chr7	51861440	51862040
chr19	24555629	24555828
chr10	89686523	89686597
chr1	190170160	190170280
chr15	79108430	79108620
chr10	13324260	13324480
chr1	17145540	17145680
chr2	69586860	69587020
chr6	38434820	38435060
chr1	155416860	155417080
chr7	30698760	30698960
chr12	36042160	36042360
chr16	37867680	37868380
chr2	181287440	181287534
chrX	159371920	159372200
chr18	3337046	3337114
chr17	12318620	12319117
chr13	111490440	111490706
chr8	35587709	35587836
chr16	35770530	35770741
chr5	24902920	24903120
chr2	170731616	170731859
chr13	54303440	54303680
chr8	111338140	111338346
chr2	130840320	130840680
chr12	44328760	44329020
chr6	127446464	127446576
chr6	57534760	57535160
chr17	78199940	78200540
chrX	142966660	142967000
chr5	18360415	18360488
chr2	18027214	18027307
chr9	75409202	75409448
chr15	40655360	40655800
chr6	114969440	114969660
chrX	102505100	102505260
chr1	85895100	85895320
chr2	25054260	25054420
chr2	110950083	110950339
chr6	131388700	131388933
chr15	7129725	7129900
chr8	11313065	11313540
chr11	70654680	70655020
chr7	143548701	143548920
chr4	116876860	116877320
chr9	51765160	51765380
chr1	119648580	119648820
chr11	102880570	102880780
chr2	72476972	72477031
chrX	104482660	104482860
chr2	32575070	32575191
chr2	57237960	57238100
chr16	38742060	38742280
chr7	19920482	19920561
chr13	60601499	60601680
chr2	139677220	139677440
chr3	122618544	122618737
chr7	28597736	28597944
chr6	114398808	114398872
chr5	43981780	43981960
chr15	102143360	102143527
chr2	156613123	156613247
chr8	116732760	116733140
chr15	11907120	11907300
chr6	100528114	100528242
chr1	44119067	44119320
chr2	23321098	23321360
chr7	101301800	101301862
chr4	102759120	102759300
chr1	59256700	59257060
chr5	3803280	3803420
chr17	47436440	47436565
chr8	72571820	72572140
chr18	79108717	79108940
chr2	38511555	38511660
chr2	61712480	61712820
chr17	53479728	53479795
chr8	68735680	68735844
chr2	163750151	163750220
chr13	42052251	42052351
chr6	118455457	118455562
chr19	45364053	45364129
chr13	34652820	34653040
chr2	91730520	91730760
chr7	27929380	27929600
chr2	172939291	172939480
chr14	21751100	21751300
chr5	134456057	134456120
chr10	33905322	33905680
chrX	20617700	20617880
chr6	30957960	30958140
chrX	100494180	100494280
chr11	4160524	4160720
chr13	94976500	94976680
chr5	92348820	92349040
chr3	69860640	69861160
chr18	53464340	53464660
chr4	33189360	33189660
chr11	20542000	20542600
chr1	91144880	91145120
chr8	77724119	77724538
chr3	159839560	159839740
chr7	101970595	101970719
chr6	86404502	86404666
chr10	29361468	29361645
chr2	122702640	122702860
chr12	99162189	99162484
chr15	95528719	95528780
chr6	57580920	57581180
chr2	50066693	50066780
chr4	118291362	118291529
chr7	74554780	74555140
chr11	121434800	121435000
chr4	149698361	149698440
chr2	90918080	90918149
chr11	78535420	78535488
chr2	102451180	102451440
chr10	18022420	18022551
chr13	75088720	75088880
chr18	31609320	31609540
chr17	22361581	22361747
chr2	143546040	143546220
chr2	79635760	79636220
chr13	55831200	55832080
chr17	80127420	80127541
chr14	30943980	30944160
chr10	128804452	128804506
chr12	3955570	3955685
chr15	11906820	11907080
chr9	52047800	52047940
chr1	18223540	18223800
chr4	132421840	132421960
chr5	136987409	136987596
chr17	69382300	69382520
chr8	27085327	27085396
chr4	135855181	135855359
chr14	54913038	54913156
chr3	117360100	117360520
chr4	3939040	3939340
chr2	80447000	80447580
chr1	166409801	166409928
chr6	145865420	145865640
chr1	179516903	179517100
chr19	7295380	7295600
chr10	103367940	103368100
chr8	22706520	22706703
chr14	8665660	8665940
chr1	39576569	39576820
chr14	53039624	53039693
chr12	119238000	119238280
chr5	44226651	44226758
chr5	65763955	65764146
chr19	36554120	36554300
chr5	43782300	43782620
chr11	62820153	62820499
chr4	150119172	150119306
chr13	43716682	43716789
chr8	93810260	93810540
chr18	10029580	10029720
chr17	17005340	17005699
chr2	149831120	149831200
chr6	126645700	126645920
chr4	102760180	102760380
chr6	83762995	83763121
chr3	122620020	122620245
chr4	43442984	43443099
chr5	89883580	89883780
chr15	95790302	95790394
chr19	28011080	28011380
chr6	30896240	30896600
chr17	14279343	14279558
chr9	114781940	114782200
chr7	12422400	12422600
chr12	11149348	11149540
chr4	89137016	89137220
chr13	55599980	55600084
chr5	115632464	115632574
chr5	34915932	34916052
chr11	22512560	22512780
chr11	62281680	62281900
chr15	102510240	102510380
chr12	40445480	40445622
chr5	67607721	67607980
chr3	107291100	107291220
chr9	30942560	30942780
chr10	19934116	19934236
chr3	69045215	69045303
chr14	73325940	73326380
chr7	120327680	120327840
chr2	104069720	104070080
chr1	143777620	143777820
chr14	12822839	12823020
chr9	103305570	103305900
chr7	114414780	114415040
chr13	114931780	114932040
chr11	53519420	53519880
chr12	105564035	105564120
chr1	143703060	143703380
chr5	108131960	108132160
chr6	41604420	41604640
chr12	33146910	33147039
chr1	4808088	4808219
chr11	60727172	60727352
chr4	12171680	12171980
chr9	85327000	85327180
chr2	24763154	24763344
chr18	67933220	67933360
chr18	32377852	32378010
chr19	44836620	44836806
chr9	44234680	44235060
chrX	7376060	7376440
chr1	160792240	160792344
chr2	69585140	69585380
chr7	120981720	120981900
chr2	78868973	78869243
chr1	183296460	183296720
chr2	118110637	118110887
chr14	21831420	21831640
chr5	5514260	5514520
chr3	8667352	8667460
chr9	55149620	55149800
chr13	62129740	62130000
chr16	91270060	91270280
chr10	85128500	85128600
chr12	102877520	102877880
chr19	11912500	11912920
chr6	121245780	121245960
chr3	87617440	87617560
chr19	4269269	4269362
chr10	17796444	17796519
chr9	51963380	51963720
chr7	60004200	60004400
chr6	133105202	133105255
chr11	4094900	4095140
chr17	43801180	43801420
chr15	89075933	89076009
chr11	69881360	69881480
chr4	136247080	136247198
chr7	144939504	144939607
chr17	79020620	79021020
chr9	99629340	99629560
chr16	4419980	4420340
chr10	39733007	39733214
chr6	134566919	134566988
chrX	135885460	135885680
chr7	101347969	101348095
chrX	7375780	7375980
chr2	130840040	130840660
chr5	115731103	115731300
chr11	71033479	71033621
chr6	70791595	70791672
chr4	118543263	118543356
chr4	115890222	115890371
chr7	122020840	122020900
chr6	114969900	114970120
chr19	43440260	43440600
chr13	112288386	112288516
chr6	21851915	21852420
chr19	4510680	4510900
chr15	44619779	44619861
chr3	103915040	103915100
chr13	74010344	74010539
chr4	137356740	137356980
chr1	40579880	40580020
chr13	35968020	35968420
chr6	87335780	87335980
chr4	22357400	22357580
chr11	106085180	106085560
chr16	31933240	31933332
chr1	84695828	84696160
chr12	10391180	10391460
chr11	59471713	59471841
chr2	154372407	154372522
chr11	75510380	75510600
chr9	43116245	43116369
chr17	46680320	46680369
chr2	128863943	128864022
chr3	145759260	145759500
chr5	9101220	9101560
chr3	93520363	93520499
chr2	130696840	130696929
chr2	90940220	90940540
chr14	70889980	70890220
chr13	105442720	105442860
chr7	6172722	6172815
chr8	84414335	84414400
chr15	39198040	39198180
chr11	6199460	6199645
chr2	65619880	65620040
chr5	107986267	107986460
chr8	57487040	57487440
chr10	57631840	57632280
chr13	56895500	56895700
chr10	82240880	82241180
chr10	9901460	9901580
chr10	45578340	45578640
chr4	138972820	138973200
chr14	77036647	77036840
chr10	51677540	51678100
chr5	115280080	115280280
chr5	65436198	65436254
chr14	63606180	63606440
chr8	111034093	111034156
chr2	22622100	22622272
chr3	102469620	102470040
chr11	116281870	116282127
chr15	88982740	88982960
chr5	57718169	57718221
chr6	135168082	135168231
chr13	45000954	45001123
chr3	101604940	101605093
chr9	8134060	8134280
chr6	66896338	66896520
chr11	86756540	86756800
chrX	151017540	151017800
chr17	40794040	40794220
chr18	42899400	42899640
chrX	134276830	134276999
chr11	90249603	90249774
chrX	94212620	94212720
chr2	128699278	128699480
chr19	4126128	4126260
chr18	45268300	45268480
chr6	5298400	5298460
chr14	20794307	20794452
chr9	37489924	37490071
chr2	131950860	131951060
chr1	186705291	186705408
chr6	118479557	118479712
chr6	135167894	135168009
chr13	58385192	58385314
chr4	21880020	21880220
chr4	59189367	59189432
chr18	32837560	32837780
chr2	152572220	152572380
chr7	102268000	102268220
chr6	23132940	23133124
chr19	4962514	4962612
chr3	121171420	121171520
chr6	149100760	149101240
chr15	34838062	34838220
chr7	143502700	143502900
chr4	72201615	72202000
chr4	59626400	59626940
chr7	30671600	30671780
chrX	74085240	74085440
chr14	29722380	29722720
chr6	85069170	85069320
chr4	107368120	107368240
chr3	152265847	152266040
chr10	50592860	50593040
chr19	60580160	60580360
chr11	51084660	51084840
chr10	120475022	120475597
chr6	17065400	17065700
chr6	146635140	146635300
chr14	62293140	62293340
chr18	7608660	7608820
chr1	184845340	184845720
chr5	107597460	107597680
chr4	40703456	40703578
chr7	133759736	133759863
chr19	34290540	34290720
chr3	68869263	68869357
chr12	13626940	13627100
chr18	12305488	12305900
chr5	122372099	122372158
chr13	34129540	34129600
chr11	82959753	82959880
chrX	8206553	8206618
chr8	34807435	34807622
chr1	75179939	75180080
chr17	69438966	69439240
chr3	152395673	152395736
chr10	37139140	37139240
chr3	146520731	146520997
chr11	74896480	74896560
chr7	112535465	112535740
chr7	60005066	60005220
chr12	3427379	3427480
chr19	60469050	60469107
chr7	63939443	63939644
chr6	12748740	12749160
chr19	28012060	28012260
chr16	13672640	13672811
chr12	76532900	76533100
chr6	115774541	115774610
chr10	40683600	40683780
chr8	123806224	123806304
chr9	66713613	66713740
chr9	37146920	37147340
chr3	141465320	141465840
chr16	14906500	14906680
chr6	31398740	31398940
chr16	20141180	20141464
chr18	73754475	73754536
chrX	101222100	101222440
chr16	17234388	17234592
chr11	94210640	94211000
chr1	131598980	131599280
chr5	108312220	108312620
chr11	119355534	119355602
chr7	12478640	12478840
chr7	48958600	48958860
chr4	82506020	82506300
chr2	29619564	29619724
chr3	95818700	95819200
chr11	102697694	102697980
chr15	36496740	36496900
chr5	43781980	43782220
chr11	60699280	60699500
chr7	101422252	101422400
chr4	74013440	74013680
chr7	132316700	132316960
chr14	73238225	73238318
chr10	100016174	100016360
chr10	76623360	76623580
chr1	78310900	78311131
chr9	99629700	99629920
chr19	32486484	32486717
chr18	23955080	23955260
chr16	11984061	11984168
chr5	34660800	34660974
chr8	71922980	71923160
chr16	56716940	56717220
chr3	103127786	103127949
chr3	79884815	79884940
chr5	146221397	146221536
chr10	53751340	53751635
chr12	75176800	75176895
chr10	36974660	36974900
chr3	9250258	9250400
chr5	96373680	96373900
chr17	69969131	69969260
chr5	93094220	93094640
chr4	118544021	118544198
chr7	105481180	105481560
chr10	75212320	75212480
chrX	68761740	68761880
chr7	105651260	105651420
chrX	38084364	38084500
chr9	102835120	102835800
chr5	99036660	99036860
chr1	172550657	172550860
chr5	134176222	134176300
chr1	156036538	156036695
chr4	156234881	156234940
chr2	52858240	52858708
chr7	118491860	118492100
chr1	174172660	174172840
chr7	44384523	44384660
chr16	60605512	60605654
chr8	56294380	56294620
chr8	12948140	12948374
chr8	105635588	105635738
chr5	77211426	77211510
chr18	37307354	37307436
chr15	82899048	82899192
chr8	34154940	34155160
chr4	34551292	34551361
chr8	13758460	13758660
chr2	73584749	73584832
chrX	160502040	160502260
chr17	35076886	35077004
chr5	123880920	123881051
chr6	48048480	48048660
chr1	153424404	153424583
chr7	114415040	114415320
chr9	80066580	80066960
chr13	29984300	29984660
chr2	126152340	126152560
chr6	48676060	48676420
chr10	3740270	3740471
chrX	135885780	135885960
chr4	101717660	101717940
chr4	35156940	35157340
chr6	120493940	120494276
chr15	76119160	76119507
chr11	78262646	78262820
chr1	3672460	3672637
chr6	57691942	57692160
chr9	122950640	122950840
chr17	23193580	23193760
chr6	54326780	54326980
chr13	52980338	52980520
chr14	87140680	87141029
chr2	180456445	180456549
chrX	141475260	141475460
chr10	116473240	116473400
chr5	147077720	147077960
chr4	42999583	42999889
chr14	16365928	16366137
chr17	78200180	78200400
chr15	35371320	35371840
chr14	15438440	15438660
chr14	99099300	99099560
chr9	68653495	68653855
chr10	52022404	52022787
chr10	22361733	22361872
chr17	21535828	21535912
chr15	26895840	26896040
chr3	28263140	28263500
chr6	35134220	35134280
chr19	44069680	44070060
chr1	5083460	5083626
chr9	98033198	98033265
chr18	6240780	6240920
chrX	20617240	20617460
chr18	10181180	10181460
chr1	12991400	12991680
chr5	107331000	107331180
chr1	192138000	192138260
chr16	27388780	27389040
chr6	112696280	112696419
chr12	117843340	117843820
chr11	78751260	78751580
chr2	76338911	76339058
chr4	4792420	4792600
chr6	48504279	48504417
chr3	59006100	59006380
chr9	80067420	80067615
chr7	80993040	80993520
chr6	86195400	86195680
chr13	94358540	94358760
chr13	73467440	73467760
chr10	83648720	83648820
chr10	119239076	119239251
chr1	92831380	92831680
chr2	130397800	130398019
chr14	47298820	47299230
chrX	38189685	38189800
chr6	129180560	129180680
chr6	125231200	125231263
chr9	6168100	6168660
chrX	165327380	165327560
chr7	73375240	73375520
chr3	85574440	85574700
chr12	37880360	37880760
chr12	109612711	109612847
chr12	86079180	86079420
chr8	123806590	123806828
chr17	43801720	43801920
chr14	103843800	103844374
chr10	72655112	72655209
chr11	22860400	22860465
chr3	158561761	158561880
chr2	154549778	154549833
chr1	143776605	143776840
chr1	54194140	54194480
chr6	118479065	118479300
chr2	119237271	119237467
chr2	178407403	178407600
chr1	183297720	183297920
chr1	131828365	131828540
chr13	42052730	42052962
chr17	44777460	44777720
chr15	55113000	55113044
chr2	90917786	90918027
chr4	155813001	155813085
chrX	57053440	57053680
chr13	33935609	33935678
chr3	103968200	103968460
chr12	73545740	73545920
chr7	24971960	24972132
chr2	27142420	27142680
chr6	147264000	147264200
chr8	54779620	54779840
chr7	18884856	18884945
chr9	96630920	96631100
chr2	150451420	150451600
chr9	116175180	116175400
chr3	38484400	38484660
chr2	18026310	18026411
chr10	67126600	67126704
chr5	147958080	147958260
chr3	94659399	94659498
chr11	3202480	3202560
chrX	48462784	48462911
chrX	7375780	7375980
chr14	29721260	29721600
chr11	105292237	105292454
chrX	36112020	36112180
chr8	85700560	85700720
chr5	91403000	91403180
chr14	118591600	118591760
chr5	25499220	25499460
chr19	38837434	38837602
chr8	40862340	40862420
chr15	11038595	11038733
chr1	173420420	173420520
chr18	70471880	70472120
chr6	116338180	116338520
chr11	29171980	29172200
chr2	25863963	25864084
chr9	72112120	72112480
chr7	81763600	81763820
chr13	12340220	12340380
chr16	35363180	35363520
chr16	97851180	97851360
chr5	31049280	31049640
chr1	194223060	194223280
chr17	56554441	56554561
chr9	87144200	87144400
chr7	139944426	139944549
chr1	5917940	5918140
chr3	63294923	63295057
chr10	71237700	71237780
chr16	60605255	60605500
chr11	22512300	22512540
chr2	130397560	130397720
chr13	113795080	113795280
chr10	30600340	30600500
chr3	146499740	146499799
chr4	108218600	108218960
chr3	89998240	89998440
chr11	76179540	76179740
chr18	58555740	58556080
chr3	159840020	159840480
chr11	98664200	98664320
chr11	70763903	70763977
chr2	156179484	156179568
chr4	43493700	43493920
chr3	57847980	57848194
chr2	143547120	143547320
chr9	96630680	96630820
chr11	26593220	26593340
chr4	123282446	123282530
chr19	41980480	41980670
chr10	19014860	19015040
chrX	20617460	20617660
chr15	74487580	74487759
chr8	128358860	128359700
chr2	43555160	43555340
chr5	43233700	43233979
chr1	169532200	169532400
chr11	7213520	7213820
chr7	139188923	139189118
chr4	3938000	3938220
chr1	190169520	190169760
chr18	63386400	63386780
chr17	9167480	9167740
chr5	64933540	64933720
chr16	8471240	8471427
chr4	95051400	95051560
chr11	101784972	101785115
chr13	92844976	92845098
chr15	81745020	81745200
chr8	13494470	13494597
chr11	68852467	68852760
chr9	123851760	123851940
chr14	16249200	16249380
chr5	92363303	92363477
chr3	81036926	81037014
chr4	3677960	3678260
chrX	105929283	105929459
chr19	3322700	3322760
chr12	103242620	103242800
chr12	105223100	105223200
chr8	72421812	72422026
chr11	86758260	86758460
chr11	87736780	87737000
chr6	117863021	117863073
chr14	29978607	29978680
chr10	77032160	77032380
chr7	128460820	128461000
chr16	85901060	85901360
chr4	16163040	16163405
chr9	100642834	100643010
chr8	124019960	124020160
chr2	119047320	119047720
chr10	40259085	40259280
chr18	32068060	32068272
chr5	27841722	27841820
chr5	112449160	112449350
chr9	65909656	65909792
chr3	88000448	88000502
chr8	124020940	124021140
chr5	34335820	34336013
chr3	102995966	102996099
chr7	62377200	62377322
chr12	98628340	98628447
chr17	74527344	74527520
chrX	112600580	112600820
chr9	53975160	53975380
chr14	53039780	53039946
chr1	16519720	16519900
chr3	116424660	116424740
chr3	37609080	37609196
chr18	11839340	11839580
chr7	131371363	131371426
chr8	71026560	71026760
chr2	65022716	65022960
chr2	54436100	54436720
chr8	105636800	105636947
chr10	112163520	112163680
chr5	65698456	65698605
chr6	97179433	97179716
chr8	40307920	40308040
chr8	94976702	94976840
chr9	31913180	31913440
chr3	90509000	90509083
chr11	62248229	62248680
chr5	134455680	134455867
chr11	49712042	49712286
chr12	119945840	119946040
chr5	8798583	8798820
chr2	109280960	109281400
chr2	130423720	130423960
chr11	22001880	22002140
chr13	94057500	94057782
chr2	156547720	156547920
chr10	88460449	88460706
chr11	106256327	106256436
chr3	82877340	82877520
chr11	4946956	4947440
chr9	31281288	31281520
chr6	72390103	72390276
chr5	8422368	8422600
chr19	4042280	4042355
chr5	22344660	22344840
chr13	29984660	29985100
chr11	50291240	50291680
chr13	9763920	9764120
chr9	95845000	95845105
chr19	7493926	7494035
chr14	67716340	67716620
chr10	94035340	94035460
chr18	57551360	57551580
chr12	54862880	54863380
chr19	29334254	29334516
chr2	74825700	74825960
chr9	55511540	55512000
chr9	108518068	108518180
chr15	3270640	3270860
chr7	114635660	114636060
chr12	83632747	83632860
chr1	84935000	84935356
chr10	3366320	3366600
chr18	23039200	23039600
chr17	35195760	35195858
chr10	84534058	84534212
chr8	111299875	111300040
chr9	14860020	14860280
chr9	50561022	50561220
chr11	16257480	16257900
chr10	7681800	7681967
chr15	33083060	33083280
chr1	66468100	66468280
chr6	87730580	87730660
chr8	104442743	104442880
chr15	75678340	75678620
chr17	33684700	33684940
chr2	11171940	11172460
chr5	17574440	17574840
chr9	72111080	72111240
chr8	40307920	40308040
chr17	79614808	79614940
chr16	20240760	20241160
chr12	106010600	106010800
chr3	14886153	14886216
chr2	144271185	144271280
chr8	129263240	129263400
chr1	33670360	33670560
chr3	59344410	59344527
chr18	35119580	35119720
chr2	134643540	134643820
chr3	90390118	90390350
chr4	99194126	99194196
chr2	35256273	35256435
chr13	100744935	100744985
chr5	41844925	41845072
chr1	14918740	14919080
chr10	42502320	42502780
chr13	52530724	52530932
chr12	85110716	85110900
chr3	107459120	107459360
chr8	125899036	125899169
chr13	3478132	3478293
chr3	122729280	122729880
chr17	55445320	55446160
chr13	75090580	75090780
chr4	100478700	100478876
chr2	127831400	127831740
chr2	6322340	6322840
chr18	67933940	67934123
chr7	73740440	73740720
chr6	114969440	114969920
chr2	139678640	139678920
chr3	9833640	9834140
chr1	167000720	167000900
chr9	72110813	72110963
chr2	153292340	153292540
chr11	68386977	68387080
chr14	25459780	25460060
chr5	115271942	115272260
chr11	51059148	51059500
chr17	26972811	26972888
chr8	115707040	115707420
chr13	105054560	105054760
chr7	92668860	92669279
chr3	132949660	132950480
chr6	15720960	15721220
chr13	98890220	98890340
chr16	18877080	18877320
chr7	100121053	100121320
chr5	106696438	106696497
chr18	68336991	68337200
chr5	25760151	25760278
chr1	97660704	97660860
chr10	71310453	71310542
chr9	70012760	70012940
chr13	35968820	35969020
chr6	45060260	45060440
chr4	136836100	136836260
chr13	114458420	114458544
chr7	118706060	118706137
chr11	86484876	86484960
chr11	101785974	101786040
chr6	136661826	136661923
chr17	49564220	49564460
chr6	138140380	138140620
chr17	69076360	69076520
chr13	38658548	38658642
chr9	80164360	80164560
chr2	25180980	25181460
chr3	88686000	88686200
chr4	125084889	125084939
chr2	152540109	152540220
chr7	48881682	48881806
chr3	54693160	54693380
chr2	26351604	26351749
chr9	81632700	81633520
chr2	90904960	90905072
chr18	34373760	34374000
chr13	67729000	67729280
chr6	47830228	47830332
chr4	86749282	86749340
chr19	24999770	24999963
chr16	97922345	97922409
chr17	78736073	78736440
chr11	28583460	28583660
chr7	7136700	7136880
chr9	108795910	108796006
chr7	87246564	87246767
chr1	23761840	23762100
chr7	122289003	122289116
chr5	136244820	136245000
chr2	112239680	112239820
chr1	33907470	33907800
chr14	57104380	57104514
chr1	75142189	75142560
chr18	7004460	7004606
chr2	75703923	75704109
chrX	101794460	101794560
chr17	12992120	12992320
chr5	25498920	25499460
chr13	36116820	36117005
chr10	33905322	33905891
chr6	52713900	52714100
chr18	79110348	79110520
chr18	14706047	14706270
chr12	91400884	91400975
chr4	45320540	45320740
chr9	85327980	85328180
chr3	142530240	142530520
chr13	34002260	34002460
chr9	102353780	102354100
chr19	21472520	21472740
chr14	57665120	57665339
chr4	101068840	101069000
chr9	64253316	64253466
chr7	116443797	116443871
chr9	110531974	110532200
chr12	84698560	84698800
chr1	45925497	45925759
chr1	134646588	134646709
chr11	106217160	106217480
chr9	75558950	75559220
chr13	97137560	97137720
chr5	35105060	35105360
chr10	58812780	58812894
chr18	16808380	16808720
chr19	37206671	37206960
chr1	106713886	106713988
chr9	111117960	111118195
chr10	19934654	19934720
chr4	33189662	33189754
chr9	14381823	14381885
chr7	16400760	16401020
chr11	11684980	11685280
chr16	21787740	21787888
chr9	124312420	124312820
chr11	78343360	78343550
chr15	25413050	25413126
chr12	119238040	119238520
chr13	117220543	117220733
chr4	13743300	13743520
chr13	47014822	47014940
chr10	5639220	5639420
chr5	53214040	53214300
chr13	49187397	49187460
chr2	132385360	132385535
chr19	41206860	41207080
chr10	26772300	26772460
chr3	97609344	97609469
chr17	87974694	87974760
chr3	45377480	45378100
chr4	43000020	43000146
chr2	91194662	91194763
chr2	54437000	54437160
chr16	97356640	97356860
chr5	90366841	90366992
chr12	51829811	51830258
chr2	30967622	30967736
chr1	153486780	153486960
chr1	53706460	53706640
chr9	7764600	7764835
chr2	127522060	127522280
chr10	32890860	32890980
chr13	95891066	95891160
chr11	65162900	65163080
chr11	29692127	29692240
chr11	44518480	44518800
chr1	134111180	134111270
chr2	178407600	178407828
chr7	35056220	35056440
chr6	115252240	115252360
chr6	116208240	116208560
chr2	164655977	164656073
chr1	131246029	131246158
chr6	61180489	61180562
chr14	55713579	55713661
chr14	15438100	15438420
chr9	51278780	51278960
chr11	16753040	16753200
chr16	52031920	52032280
chr19	43986060	43986260
chr1	183297500	183297720
chr7	16241893	16242064
chr4	11123780	11123869
chr8	11312440	11312960
chr6	128362880	128363015
chr9	49485340	49485520
chr12	31634620	31634800
chr15	54279100	54279260
chr9	110333546	110333960
chr10	70096900	70097109
chr2	91527320	91527510
chr8	35495020	35495180
chr11	53351750	53351875
chr7	101108720	101109080
chr10	120201640	120201895
chr1	97661920	97662140
chr10	86022274	86022477
chr6	37870398	37870449
chr11	76201915	76202157
chr2	25863740	25863920
chr10	29143560	29144160
chr17	31144700	31144880
chr7	89903538	89903690
chr19	29805960	29806240
chr3	65529114	65529248
chr12	54862180	54862480
chr8	10007280	10007660
chr17	31385300	31385620
chr2	122611204	122611309
chr8	41239860	41240180
chrX	23364721	23364821
chr9	35559070	35559164
chr9	13826440	13826700
chr3	84480100	84480340
chr8	23410532	23410638
chr10	43578635	43578920
chr12	81631600	81632020
chr6	36810097	36810230
chr2	168766660	168766860
chr2	4917620	4918000
chr15	89841644	89841757
chr11	80209456	80209707
chr11	51289894	51290040
chr5	28070660	28071000
chr7	117380900	117381060
chr8	128358860	128359700
chr13	41847600	41847840
chr13	55831340	55831580
chr13	34963840	34963977
chr2	76407080	76407500
chr3	103737780	103738100
chr11	113683800	113683921
chr8	65618320	65618580
chrY	1286440	1286731
chr2	48949680	48950140
chr11	22860482	22860690
chr1	12692004	12692200
chr2	91236677	91236777
chr8	3803220	3803360
chrX	95711560	95711800
chr1	191396680	191396864
chr11	67921340	67921600
chr11	49901520	49901660
chr19	57273302	57273495
chr5	122707320	122707440
chr2	19554140	19554380
chrX	73227981	73228260
chr13	30336220	30336460
chr13	55329779	55329832
chr2	121357669	121357844
chr11	109361962	109362037
chr9	55283640	55283800
chr9	40192780	40192980
chr5	31193408	31193540
chrX	134808980	134809160
chr7	37770506	37770557
chr6	38433320	38433560
chr2	127134226	127134301
chr8	32008580	32008816
chr4	136248499	136248725
chr3	90389794	90390098
chr7	62376885	62377120
chr11	109474197	109474313
chrX	36645020	36645260
chrX	107403300	107403420
chrX	12673120	12673280
chr8	104641981	104642090
chr17	85688302	85688358
chr1	65178689	65178804
chr2	150217740	150218269
chr7	143501980	143502220
chr4	82508400	82508574
chr18	57405360	57405575
chr13	49187101	49187280
chr14	75954840	75955080
chr10	43578500	43578633
chr5	65537700	65537960
chr16	45843460	45843740
chrX	71816640	71816800
chr1	128359080	128359520
chr17	44188600	44188740
chr1	136260300	136260600
chr12	24498277	24498330
chr18	15062620	15062840
chr19	47919519	47919720
chr4	132345000	132345199
chr11	75588300	75588437
chr11	53519700	53519820
chr5	25100360	25100800
chr7	58658060	58658240
chr2	120849940	120850180
chr15	41447640	41447760
chr2	90904514	90904580
chr2	174076482	174076622
chrX	134686260	134686600
chr1	181143905	181144008
chr12	116077640	116077840
chr4	88438860	88439020
chr17	88668520	88668720
chr2	84798704	84798840
chr7	74013540	74013720
chr3	59006420	59006700
chr7	42642306	42642460
chr5	108448840	108449020
chr5	106925840	106926060
chr14	25458780	25459040
chr9	37255211	37255288
chr17	71552200	71552360
chr6	97148566	97148800
chr13	118386720	118386880
chr10	45577980	45578120
chr3	88410770	88410840
chr10	29361980	29362250
chr18	9707469	9707642
chr4	3870769	3871180
chr8	127063900	127064120
chr11	87852858	87852982
chr7	128247125	128247440
chr8	35375302	35375430
chr4	145837189	145837340
chr14	123626569	123626940
chr3	122618942	122619272
chr19	5689560	5689680
chr9	60712880	60712967
chr9	66593380	66593600
chr4	111720187	111720320
chr17	26508135	26508303
chr6	141249640	141250140
chr3	125938280	125938400
chr6	54817440	54817720
chr2	92915000	92915160
chr4	33031260	33031480
chr1	71557457	71557618
chr11	47379300	47379460
chr11	101177102	101177160
chr3	49757261	49757507
chr15	82900019	82900209
chrX	57052960	57053340
chr11	63061560	63061718
chr18	56975260	56975520
chr10	82985080	82985440
chr5	33019320	33019500
chr17	6079435	6079529
chr19	7240875	7240941
chrX	50841220	50841500
chr6	126921437	126921612
chr18	46849935	46850061
chr3	14863060	14863300
chr13	56296300	56296560
chr3	137981534	137981594
chr8	124231594	124231712
chr2	80639040	80639340
chrX	111697040	111697220
chr6	85961387	85961481
chr8	106168780	106168980
chr19	33761340	33761535
chr2	76673800	76673960
chr4	126163500	126163571
chr9	109038192	109038326
chr13	17944420	17944600
chr14	55643040	55643240
chr9	92541960	92542500
chr13	54503601	54503700
chr2	144010292	144010520
chr18	12941506	12941564
chr4	57567784	57567878
chr9	107399440	107399700
chr5	76974900	76975020
chr18	36726226	36726391
chr1	88008460	88008640
chr4	127168175	127168348
chr1	132477589	132477655
chr14	19977240	19977336
chr2	6129914	6130081
chr14	101608660	101608780
chr17	25579300	25579461
chr18	6136659	6136857
chr9	74953443	74953569
chr19	58455720	58455920
chr13	59557240	59557460
chr6	148444320	148444500
chr7	127511420	127511515
chr11	23771160	23771220
chrX	52744820	52744960
chr7	127967820	127968020
chr9	45269100	45269300
chr11	33578920	33579200
chr12	73547760	73547860
chr6	92091300	92091420
chr3	37724260	37724520
chr16	94997660	94997860
chr6	35177860	35178380
chr15	34307000	34307200
chr3	104637906	104638100
chr12	8947863	8947984
chr9	69989820	69990020
chr3	156561600	156562000
chr13	15463520	15463730
chr12	82616740	82616927
chr17	21566340	21566540
chr1	14309920	14310033
chr14	30715540	30715920
chr4	62287060	62287280
chr10	62792880	62793460
chr17	21423320	21423580
chr4	134019340	134019435
chr6	42261870	42262044
chr18	6240940	6241160
chr7	66690060	66690335
chr13	45389913	45390022
chrX	152016900	152017060
chr6	149101380	149102120
chr19	25505840	25505960
chr11	54523080	54523440
chr3	107760452	107760556
chr12	54986335	54986441
chr2	76675120	76675360
chr2	76674920	76674980
chr1	178187820	178187920
chr10	43901380	43901580
chr4	80911340	80911700
[truncated: 705 more rows]
