# Supplementary material for: Ultra-long-range interactions between active regulatory elements
Source: Genome Res. 2023 Aug;33(8):1269–83. doi: 10.1101/gr.277567.122 (PMC10547262; doi:10.1101/gr.277567.122)
Supplement: Supplement 11 [file Supplemental_Code.zip › Supplemental_Code/Peaks/mm10/ENCFF048WDN_DNase_quartile_3_mm10_1kbwithinTSS_shuf2705.bed]

chr19	5366220	5366480
chr11	95824384	95824486
chr2	180043080	180043193
chr4	35156380	35156620
chr11	95120038	95120138
chr3	40745240	40745560
chr4	62286340	62286540
chr9	36821790	36821879
chr7	27591800	27592200
chr10	26078960	26079120
chr11	55033420	55033560
chr5	135888875	135889091
chr13	19622700	19623140
chr7	132852540	132852740
chrX	37126680	37126860
chr2	180967120	180967300
chr11	67100316	67100458
chr9	112118380	112118660
chr2	106693320	106693600
chr3	108563440	108563620
chr13	104286900	104287160
chr8	85072100	85072280
chr5	90366520	90366720
chr17	21909600	21909860
chr14	66869034	66869267
chr7	19508318	19508430
chr12	72939703	72939840
chr3	51559700	51560000
chr8	106683000	106683200
chrX	152327460	152327640
chr7	25251130	25251211
chr7	112225680	112225900
chr12	105336640	105336840
chr5	72868360	72868620
chr18	36670200	36670400
chr5	122502160	122502480
chr16	22265355	22265420
chr6	47594109	47594300
chr15	80977680	80977880
chrX	101639901	101640094
chr19	47050282	47050444
chrX	8145250	8145413
chr10	121739825	121739900
chr11	102925440	102925640
chr1	62794640	62794829
chr3	144202361	144202492
chr2	130284370	130284560
chr12	51348140	51348380
chr14	61360360	61360560
chr19	10100860	10100962
chr15	100227673	100227809
chr18	61013205	61013276
chr1	120073760	120073940
chr8	106871040	106871320
chr2	71872740	71873000
chr5	123524449	123524573
chr10	115384572	115384634
chrX	36598100	36598300
chr11	94548971	94549160
chr2	126675480	126675620
chr13	100744040	100744260
chr9	20976720	20976920
chrX	160138300	160138400
chr10	128303500	128303780
chr4	117891980	117892160
chr13	66932680	66932920
chr17	87798000	87798200
chr19	32712298	32712438
chr9	64960180	64960560
chr8	123254118	123254250
chr10	63100220	63100440
chr17	80562980	80563038
chr18	36930710	36930801
chr2	122630495	122630700
chr13	25055160	25055340
chr13	67269080	67269280
chr2	32431120	32431300
chr8	64947396	64947697
chr14	33589020	33589140
chr6	58831700	58831920
chr5	99252800	99253060
chr1	95313500	95313700
chrX	8207284	8207571
chr6	85332957	85333162
chr10	11281164	11281341
chr9	43239941	43240099
chr8	25785440	25785615
chr7	35754400	35754620
chr13	93719080	93719260
chr2	93462880	93463080
chr7	10495320	10495520
chr4	59626120	59626300
chr1	86703690	86703891
chr17	71311920	71312080
chr2	157204180	157204260
chr6	54593238	54593355
chr17	27909100	27909360
chr14	45658040	45658380
chr14	21847380	21847580
chr16	98081960	98082380
chr15	34238000	34238200
chr16	91269580	91269780
chr2	25621460	25621660
chr8	36155420	36155860
chr7	39517580	39517780
chrX	159255683	159255879
chrX	137037978	137038182
chr1	184845800	184846000
chr2	32876070	32876166
chr7	105736383	105736566
chr8	85555260	85555520
chr9	123021040	123021360
chr15	102406741	102406860
chr5	14025180	14025400
chr3	86224560	86224760
chr10	77605401	77605568
chr9	122117040	122117400
chr13	119791120	119791320
chr9	83691640	83691820
chr6	39067320	39067500
chr5	100038883	100039020
chr8	13869580	13869820
chr1	70725720	70725880
chr14	32513680	32513860
chr1	130462960	130463160
chr14	55758620	55758800
chr12	11149620	11149840
chr2	101678322	101678457
chr7	79743040	79743200
chr17	35823181	35823240
chr15	101284475	101284644
chr6	51468940	51469160
chr4	125085620	125085820
chr15	73512460	73512660
chr11	69759360	69759680
chr12	109543520	109543600
chr3	116007280	116007560
chrX	9662560	9662800
chrX	52613963	52614081
chr6	135065460	135065700
chr13	73327958	73328104
chr8	22477220	22477380
chr7	16993720	16994000
chr6	124857020	124857220
chr13	41220355	41220692
chr7	140082511	140082634
chr17	9168540	9168740
chr3	96104360	96104500
chr15	97167200	97167400
chr4	132757101	132757268
chr11	76399161	76399265
chr13	43398520	43398720
chr13	12461461	12461660
chrX	94212840	94213040
chrY	1010220	1010420
chr5	128954484	128954600
chr13	67754920	67755100
chr14	55491520	55491740
chr2	85136140	85136420
chr9	63399220	63399453
chrX	166440640	166440840
chr7	79743040	79743200
chr10	80657150	80657288
chr14	79481520	79481780
chr5	45520193	45520337
chr8	124793300	124793520
chr2	93334440	93334680
chr10	62111043	62111110
chr15	95790800	95790960
chr16	59471940	59472100
chr19	11912940	11913160
chr16	91011060	91011260
chr1	67038800	67038980
chr2	30392560	30392780
chr16	17561222	17561428
chr12	69987047	69987260
chr7	34230188	34230460
chr5	104508220	104508440
chr4	32615640	32615800
chr12	98259281	98259466
chr16	44724940	44725118
chrX	155216460	155216600
chr18	37668800	37668936
chr9	80164600	80165100
chr5	41764581	41764703
chr8	69887371	69887560
chr15	79670755	79670900
chr10	13501020	13501240
chr3	104864380	104864560
chr14	21748220	21748380
chr9	64173240	64173340
chr8	110168160	110168380
chr7	63939700	63939951
chr7	105554300	105554440
chr1	64617700	64617880
chr1	144004140	144004440
chr11	93885060	93885312
chr15	102326044	102326143
chr8	106058960	106059200
chr11	104131800	104132060
chrX	74373280	74373480
chr6	115774080	115774291
chr13	3611042	3611364
chr13	21402708	21402786
chr7	143094860	143095020
chr19	24280215	24280375
chr14	45318788	45318951
chr13	74292289	74292419
chr11	61855120	61855400
chr7	28014060	28014280
chr2	175067960	175068200
chrX	51018014	51018149
chr3	53463061	53463239
chr11	116274080	116274300
chr4	20042022	20042220
chr2	29869340	29869580
chr1	24005580	24005760
chr7	112678880	112679060
chr16	15594440	15594620
chr2	150485260	150485440
chr7	17028060	17028260
chr8	88521120	88521380
chr18	76944000	76944440
chr10	21160900	21161120
chr1	59236840	59237040
chr12	101029040	101029220
chrX	44790160	44790300
chr17	27908840	27909040
chr6	90428780	90428940
chr3	90612720	90612900
chr9	97018836	97018929
chr14	73238000	73238192
chr13	48513433	48513581
chr6	90604580	90604940
chr3	108200780	108200953
chr19	60889180	60889420
chr4	130174769	130174960
chrX	136171184	136171400
chr17	25273326	25273520
chr15	55557500	55557680
chr7	141328030	141328288
chr7	45924060	45924260
chr1	69108500	69108660
chr8	33653369	33653534
chr6	113443200	113443380
chr3	146220858	146220936
chr6	59024460	59024700
chr19	23652760	23652960
chr8	116943243	116943420
chr6	42325320	42325520
chr4	124485960	124486180
chr4	134287180	134287460
chr15	101266603	101266857
chr12	101029280	101029500
chr7	24175200	24175380
chr13	32852094	32852258
chr2	172549461	172549540
chr2	181219920	181220189
chr13	58128519	58128659
chr10	42276692	42276796
chr5	107987140	107987360
chr18	64488960	64489220
chr16	96467540	96467700
chr7	109170555	109170708
chr15	84065300	84065500
chr18	23752260	23752560
chr6	86396580	86396760
chr9	59751089	59751320
chr6	45059200	45059380
chr9	63377820	63378040
chr9	3533080	3533260
chrX	53716940	53717300
chr16	94371160	94371740
chr6	49395473	49395600
chr1	53313520	53313760
chr9	53667440	53667652
chr4	32800160	32800600
chr3	9004680	9004864
chr3	93555980	93556200
chr2	28700040	28700220
chr5	100820900	100821080
chr3	152211089	152211280
chr8	111094460	111094640
chr10	13964880	13965080
chr15	93398270	93398500
chr2	91931760	91931840
chr4	11559194	11559261
chr7	30232980	30233140
chr18	80150938	80151135
chr9	31913440	31913640
chr15	81858220	81858480
chr7	30072776	30072880
chr6	100671100	100671280
chr17	21679380	21679560
chr12	70227640	70227860
chr9	104003080	104003300
chr11	6292140	6292400
chr9	57997958	57998114
chr3	127544732	127544885
chr14	75786520	75786760
chr19	41848280	41848464
chr15	78926650	78926719
chr11	69919920	69920000
chr18	4634780	4635000
chr2	112239320	112239500
chr10	128232785	128232892
chr2	30171360	30171560
chr16	21995443	21995634
chr15	77956644	77956818
chr2	14074040	14074220
chr1	165091880	165092040
chr2	24919612	24919804
chr2	118373900	118374120
chr19	5038729	5038874
chr11	87358980	87359180
chr6	146634860	146635060
chr11	84916280	84916500
chr14	105258420	105258780
chr7	42867140	42867320
chr2	69861440	69861640
chr7	99535060	99535120
chr4	48045034	48045168
chr11	50131200	50131420
chr2	72979019	72979120
chr2	112265720	112265954
chr9	54560200	54560400
chr4	154872040	154872240
chr11	121259820	121260020
chr13	23990940	23991120
chr15	92051040	92051240
chr11	115403667	115403816
chr1	40790580	40790820
chr2	93421440	93421620
chr7	80232185	80232337
chr3	108145780	108145980
chr5	124112179	124112362
chr8	70522685	70522800
chr7	6155620	6155840
chr4	62519632	62519763
chr10	110920445	110920546
chr8	83724912	83725035
chr16	81200700	81201040
chr1	159231780	159232040
chr5	109559040	109559178
chr17	32452540	32452740
chr1	64956720	64956920
chr14	118925360	118925560
chr11	20112289	20112480
chr4	145246802	145246950
chr9	121642520	121642760
chr6	131388440	131388640
chr1	11414080	11414400
chr11	94629640	94629800
chr18	63387040	63387260
chr7	3169087	3169218
chr19	40894860	40895240
chr1	178406420	178406480
chr9	83691380	83691580
chr11	52231900	52232096
chr9	72662240	72662380
chr3	88336562	88336617
chr1	63114657	63114743
chr15	100469023	100469060
chr14	21052120	21052320
chr5	8368040	8368360
chr9	59036600	59036680
chr8	105966060	105966160
chr15	9748880	9749000
chr19	33589640	33589840
chr12	112106600	112106860
chr3	103020960	103021160
chr15	30172900	30173200
chr15	9140900	9141240
chr2	3335960	3336180
chr2	127587080	127587280
chr1	64122180	64122480
chr13	104109460	104109840
chr2	48814040	48814240
chr10	88146880	88147080
chr4	131873980	131874140
chrX	99135010	99135126
chr17	20945580	20945880
chr4	41274640	41274820
chr16	10834960	10835120
chr3	96268564	96268635
chr9	35559420	35559540
chr11	52283383	52283463
chr10	43477860	43478180
chr17	26780900	26781200
chr4	8690240	8690400
chr4	137862060	137862300
chr6	83326180	83326371
chrX	134307960	134308240
chr17	57769100	57769260
chr7	29211493	29211737
chr4	96591540	96591740
chr1	186967540	186967716
chr7	63444540	63444900
chr17	57059829	57060020
chr3	122245480	122245540
chr2	136890860	136891040
chr3	9610080	9610290
chr12	91590487	91590572
chr1	172500096	172500249
chr5	110879640	110879880
chr7	67759380	67759720
chr7	43579920	43580120
chr4	140986720	140986900
chr19	6076887	6077060
chr11	64435040	64435300
chr15	99393047	99393100
chr13	77135420	77135640
chr11	115322440	115322600
chr6	115995020	115995096
chr5	103655460	103655800
chr4	119815560	119815760
chr13	54783260	54783574
chr7	38184022	38184131
chr13	20090460	20090620
chr1	170255680	170255840
chr14	59625184	59625313
chr3	14611600	14611760
chr16	24392640	24393100
chr2	154223560	154223740
chrX	151343800	151343960
chr13	23684720	23684920
chr7	126428964	126429124
chr4	83323570	83323638
chr7	111082640	111082860
chr19	47755720	47755840
chr17	34000260	34000480
chr2	50066200	50066460
chr6	8209060	8209320
chr4	147809800	147809960
chr4	11076160	11076298
chr5	104434060	104434320
chr16	26371780	26371960
chr14	68125640	68125820
chr2	153741500	153741720
chrX	164076140	164076320
chr6	39206640	39207020
chr2	121140540	121140789
chr17	35001201	35001336
chr3	35753855	35754040
chr8	11556300	11556480
chr6	55037878	55038020
chr7	127345604	127345800
chr7	84679320	84679500
chr16	76373071	76373252
chr7	81493411	81493440
chr5	116438534	116438656
chr1	125911900	125912420
chr15	101267840	101268020
chr5	142701920	142702040
chr7	81212200	81212420
chr2	164911600	164911740
chr5	147077420	147077620
chr16	10835300	10835500
chr4	11191225	11191620
chr10	7792760	7792980
chr11	23305880	23306140
chr7	45783560	45783739
chr4	88722500	88722700
chr11	70655020	70655240
chr5	108549620	108549800
chr1	164503420	164503680
chr4	24850840	24850960
chr3	131271340	131271500
chr5	116288940	116289120
chr7	44850308	44850412
chr11	51219500	51219660
chr2	83941140	83941320
chr13	73259694	73259833
chr7	127842460	127842620
chr17	72837465	72837607
chr19	5447614	5447760
chr9	40873840	40874060
chr6	92943200	92943740
chr4	108847785	108847858
chr1	194976220	194976440
chr16	16829324	16829441
chr4	117496900	117497160
chr7	35585600	35585740
chr18	38250120	38250320
chr8	114439960	114440200
chrX	49797660	49797940
chr6	108660349	108660738
chr13	49248080	49248300
chr2	156547480	156547640
chr6	64728880	64729176
chr11	60913751	60913908
chr10	128093263	128093460
chr15	98934420	98934780
chrX	144317913	144318035
chr10	67912600	67912800
chr2	153241360	153241620
chr9	22052062	22052130
chr16	11909060	11909540
chr10	95501862	95502023
chr4	5643900	5644220
chr7	122021120	122021300
chr10	127042153	127042251
chr9	35199917	35200100
chr16	35939880	35940060
chr10	67549052	67549181
chr9	72663263	72663343
chr2	172248280	172248440
chr2	52742800	52743040
chr17	35505927	35506019
chr19	21271741	21271940
chr5	32611000	32611160
chr12	36382100	36382280
chr7	126776796	126776955
chr7	110061900	110062060
chr3	135439280	135439500
chr10	59616160	59616420
chr19	44544845	44545006
chr16	44140520	44140760
chr2	103797076	103797206
chr9	21073460	21073640
chr7	42642560	42642760
chr8	83566600	83566800
chr17	25497192	25497316
chr3	51341068	51341238
chr11	94990840	94991015
chr13	94285640	94285760
chr10	78244640	78245020
chr15	79742549	79742632
chr10	121641500	121641680
chr1	190911760	190911940
chr19	4625580	4625780
chr2	153032320	153032520
chr18	57132760	57132940
chr9	61946080	61946260
chrX	8074540	8074860
chr11	80476520	80476840
chr6	142756598	142756759
chr11	70647420	70647613
chr12	40038028	40038237
chr16	17144460	17144640
chr4	41135220	41135440
chr1	132741759	132741927
chr12	78226080	78226500
chr7	67803600	67803860
chr9	106685840	106686060
chr7	51621780	51621960
chr16	18776640	18776840
chr9	107906720	107906900
chrX	79671420	79671760
chr15	82298862	82298962
chr2	70509020	70509180
chr5	33218160	33218340
chr19	6941760	6941940
chr2	84677760	84677900
chr4	58943480	58943660
chr2	167188965	167189115
chrX	20870089	20870180
chr6	47594446	47594620
chr7	19920620	19920760
chr1	143739380	143739600
chr12	99563626	99563767
chr19	43753260	43753480
chr10	7780920	7781120
chrX	74305140	74305227
chr14	27429360	27429740
chr6	41605320	41605560
chr1	191907614	191907687
chr18	36696000	36696200
chr2	144550680	144550920
chr11	44586160	44586320
chr17	78417640	78417840
chr15	84232720	84232880
chr7	19921060	19921260
chr13	115101974	115102097
chr4	62470840	62471040
chr7	114562520	114562780
chr7	48958940	48959140
chr18	23752260	23752560
chr9	105053140	105053340
chr5	147860520	147860700
chr10	75643980	75644180
chr10	84488400	84488580
chr15	74955832	74956020
chr1	75277280	75277440
chr12	104262980	104263160
chr19	40831100	40831360
chr12	83950540	83950740
chr12	84408920	84409200
chrX	109013421	109013562
chr1	193152980	193153180
chr11	80779600	80779800
chr1	128593280	128593520
chr8	34146523	34146860
chr14	66910960	66911140
chr2	130697740	130698020
chr5	92277880	92278080
chr3	68064861	68065013
chr2	78868540	78868760
chr6	106800040	106800200
chr9	124422529	124422617
chr9	92250060	92250240
chr1	60343440	60343680
chr9	88483120	88483360
chr2	180589280	180589486
chr9	50727809	50728075
chr7	25627445	25627632
chr6	22288020	22288160
chr1	132007480	132007615
chr9	55208884	55209002
chr7	140787800	140787980
chr8	70131620	70131820
chr10	95564180	95564307
chr3	139075340	139075500
chr10	12964200	12964400
chr3	40540700	40540860
chr3	73708160	73708380
chr9	123113122	123113276
chr7	30535414	30535587
chr17	34153060	34153181
chr5	5749320	5749540
chr2	57238560	57239000
chr10	78745940	78746140
chr3	63296000	63296240
chr13	56252040	56252520
chr16	29814180	29814311
chr13	24280920	24281220
chr10	80295900	80296051
chrX	72987140	72987380
chr2	152105460	152105510
chr10	128909718	128909859
chr5	39644600	39644840
chr1	192093020	192093180
chr3	30792760	30792940
chr17	34204396	34204552
chr15	6708100	6708460
chr6	42373340	42373520
chr6	137170334	137170574
chr2	38932120	38932320
chr1	92831200	92831360
chr3	51560800	51561000
chr16	33379710	33379893
chr19	6980317	6980360
chr12	69893041	69893265
chrX	53370480	53370760
chr16	26581600	26581800
chr2	102401144	102401258
chr12	78226580	78226840
chr16	56037480	56037617
chr1	178405620	178405820
chr18	37421280	37421460
chr7	45785160	45785340
chr2	164858036	164858138
chr2	122186160	122186340
chr5	117356660	117356880
chr10	76237440	76237620
chr8	120228260	120228480
chr19	17837640	17837820
chr12	35535020	35535220
chr7	72306624	72306800
chr11	98588195	98588302
chr9	122903100	122903300
chr9	35116880	35117080
chrX	153497912	153498070
chr13	21784013	21784131
chr5	44100700	44100900
chr8	27143096	27143176
chr8	46739560	46739840
chr8	84256534	84256640
chr11	105589600	105589780
chr17	83350720	83350940
chr18	67775217	67775429
chr4	40971860	40972000
chr8	13288020	13288260
chr7	19181174	19181260
chr10	121033380	121033620
chr5	25222740	25222940
chr13	23934160	23934480
chr12	17011580	17011880
chr2	30359240	30359480
chr15	79075060	79075280
chrX	38635140	38635360
chr12	113014220	113014440
chr2	53190760	53191040
chr10	82629680	82629860
chr11	100712445	100712512
chr13	67637700	67637920
chr4	141600020	141600141
chrX	155262220	155262560
chr14	51090985	51091160
chr7	19699060	19699255
chr16	21947540	21947720
chr7	126429280	126429459
chr9	107770920	107771120
chr8	84831639	84831693
chr5	38039400	38039520
chr5	52470940	52471200
chr11	59965320	59965500
chr10	19907280	19907480
chr16	28928860	28929080
chr9	72274780	72275000
chr2	128818100	128818380
chr16	17132020	17132200
chr19	5024260	5024460
chr10	95417999	95418146
chr6	116337880	116338040
chr2	149830020	149830220
chr8	75213040	75213280
chr12	111713080	111713340
chrX	13846620	13846920
chr2	167493040	167493240
chrX	129749600	129749817
chrX	20425226	20425400
chrX	99135935	99136140
chr1	93305780	93306000
chr13	12257840	12258040
chr1	132390327	132390516
chr7	17027760	17027960
chr14	120478120	120478460
chr17	26781260	26781520
chr6	52714300	52714480
chr10	78752600	78752800
chr8	124751857	124751982
chr9	114978337	114978413
chr6	108065680	108065860
chr6	52158349	52158414
chr12	76547900	76548200
chr19	3323180	3323460
chr17	35135600	35135940
chr8	69774593	69774760
chr5	36830620	36830820
chr11	90687580	90687800
chr11	22971899	22972030
chr13	114458780	114459080
chr6	120463060	120463260
chr5	121618933	121618980
chr18	24429240	24429440
chr3	8667020	8667260
chr9	55149180	55149480
chr5	135009876	135009970
chr8	45333100	45333300
chr7	97399940	97400160
chr13	73937920	73938140
chr9	44418000	44418140
chr15	8444060	8444320
chr1	172027240	172027420
chr11	28853640	28853820
chr18	53463720	53464560
chr14	73143000	73143200
chr5	129500920	129501280
chr2	52742340	52742540
chr2	104559040	104559220
chr7	100493253	100493314
chr4	141793820	141794080
chr3	145987646	145987900
chr2	25608400	25608600
chr13	74639040	74639220
chr11	97798933	97799140
chr3	51277220	51277620
chr1	172632511	172632628
chr8	4253440	4253620
chr7	80905000	80905180
chr11	78072500	78072680
chr7	24208060	24208280
chr14	45318507	45318668
chr16	30284040	30284200
chr7	82867960	82868160
chr14	21052828	21053009
chr2	152933740	152933900
chr8	33929817	33930089
chr2	167492820	167493000
chr17	34120448	34120575
chr3	145118720	145118900
chr16	70314000	70314180
chr5	115731420	115731620
chr4	83485700	83486020
chr2	58567200	58567380
chr13	67332400	67332680
chrX	7789840	7790040
chr11	101416520	101416700
chr2	18998194	18998395
chr8	4217460	4217660
chr2	163017139	163017285
chr16	5203920	5204100
chr6	85075060	85075280
chr13	15463100	15463400
chr1	191396280	191396440
chrX	70365000	70365200
chr15	92344229	92344400
chr10	54075680	54075900
chr18	38296620	38296760
chr3	63929300	63929500
chr10	80578480	80578655
chr10	80561528	80561632
chr1	38129980	38130067
chr17	33629280	33629480
chr1	121528440	121528660
chr1	128416787	128416980
chr15	101173840	101174120
chr7	7298323	7298524
chr3	79842276	79842460
chrX	152769620	152769860
chr11	6658420	6658560
chr9	58249783	58249840
chrX	157492060	157492360
chr16	16213119	16213244
chr1	74391500	74391620
chrX	137038260	137038480
chr10	64090200	64090400
chr6	83506500	83506700
chr14	70159400	70159580
chr8	94696189	94696379
chr10	82699000	82699180
chr11	78094578	78094736
chr1	21079240	21079492
chr19	42035440	42035580
chr4	127314008	127314091
chr1	133660825	133661014
chr4	139644120	139644300
chr13	21780478	21780718
chr17	36271360	36271440
chr7	127841380	127841620
chr2	128698160	128698380
chr7	30321647	30321840
chr8	31187223	31187313
chr12	81484800	81484960
chr5	134986128	134986220
chr18	34759078	34759134
chr4	43957960	43958160
chr8	123411380	123411560
chr14	78849615	78849742
chr8	107403504	107403649
chr2	181496440	181496620
chr4	134186720	134186940
chr7	30955960	30956100
chr2	24975888	24976060
chr14	31001300	31001500
chr15	36164960	36165160
chr10	127289260	127289600
chr8	104341400	104341580
chrX	162643560	162643760
chr9	99358500	99358700
chr15	89373920	89373977
chr5	121711200	121711540
chr16	4594505	4594740
chr16	93710960	93711320
chr3	116007280	116007560
chr9	20644740	20644900
chr2	167689695	167689867
chr5	129583855	129584240
chr7	41500380	41500600
chr10	116950407	116950609
chr2	25224253	25224388
chrX	10717354	10717489
chr13	99900540	99900740
chr5	113015760	113015980
chr14	61037920	61038120
chr13	19622680	19622880
chr9	104063067	104063205
chr4	62407680	62407940
chr10	59221460	59221680
chr16	92058120	92058420
chr2	66634680	66634940
chr6	4506321	4506460
chr8	25840744	25840935
chr4	115827960	115828086
chr14	60634080	60634300
chr4	136469960	136470144
chrX	166440640	166440840
chr1	136415140	136415380
chr5	115581720	115581900
chr11	98836676	98836828
chr19	29805100	29805320
chr18	10706700	10706920
chr19	5460480	5460680
chr14	60086820	60087040
chr16	4719220	4719460
chr12	112721320	112721580
chr2	75978120	75978260
chr9	22225871	22226067
chr15	76948689	76948720
chr7	125444800	125445120
chr6	121064380	121064600
chrX	113298000	113298280
chr2	168955300	168955364
chr7	19577160	19577360
chr10	120202200	120202360
chr5	135394460	135394680
chr15	84192360	84192772
chr3	121723681	121723748
chr11	72038140	72038284
chrX	49288160	49288440
chr6	124663220	124663440
chr1	182763980	182764100
chr3	142394820	142395060
chr10	11343600	11343800
chr2	126675164	126675400
chr17	8388520	8388708
chr5	115119240	115119480
chr4	110397620	110397800
chr2	150786600	150786840
chr4	16013800	16014080
chr2	34755231	34755297
chr12	72760460	72760620
chr9	44882160	44882340
chr7	16453564	16453669
chr11	23770640	23771380
chr10	82629680	82629860
chr4	124700530	124700692
chr5	120648782	120648974
chr11	102249760	102249840
chr9	81633560	81633940
chr5	108268740	108268960
chr7	30363062	30363240
chr6	115037820	115037980
chr7	138845660	138845840
chr10	75316996	75317143
chr3	54808067	54808202
chr16	77013480	77013680
chr19	16955820	16956000
chr13	58215560	58215740
chr9	54981300	54981540
chr2	29889080	29889400
chr10	9901980	9902240
chr17	44078700	44078920
chr18	77773760	77773900
chr2	129066480	129066660
chr11	43433681	43433820
chr19	36925720	36925940
chr13	108044600	108044824
chr12	69893041	69893265
chr4	108879000	108879160
chr16	57166704	57166852
chr7	120842653	120842860
chr15	102671820	102672000
chr2	158028640	158028820
chr11	116672780	116672840
chr7	24399932	24399982
chr19	8837560	8837820
chr6	119847760	119847980
chr2	90941000	90941200
chrX	140062540	140062920
chr11	106920620	106920900
chr13	38528420	38528577
chr2	130424220	130424400
chr10	36506740	36506980
chr6	48086540	48086740
chr18	44828880	44828980
chr9	105495060	105495260
chr1	132477220	132477420
chr12	24975520	24975660
chr19	47854820	47855080
chr12	105563016	105563200
chr9	82975360	82975680
chr8	94214720	94214940
chr5	34336826	34337060
chr5	145114100	145114260
chr11	75679860	75680133
chr1	119526040	119526200
chr19	61227964	61228140
chr12	110994820	110994931
chr16	11008780	11008902
chr5	28071900	28072140
chr17	79052080	79052280
chr2	32575680	32575860
chr7	109438780	109438940
chr16	36828200	36828600
chr1	138963260	138963480
chr17	32166820	32167000
chr7	140941518	140941681
chrX	97377180	97377400
chr6	113282100	113282280
chr3	95160486	95160580
chr15	26308640	26308860
chr7	114117020	114117220
chr15	83464940	83465140
chr8	70072609	70072760
chr19	3851100	3851300
chr9	71592300	71592480
chr5	90365180	90365460
chr3	152395780	152396040
chr7	84086660	84086820
chr1	152386614	152386797
chr6	134035440	134035860
chr7	120102280	120102413
chrX	150588440	150588680
chr2	128818440	128818720
chr10	37138900	37139100
chr8	34806500	34806760
chr1	156035540	156035860
chr6	134034900	134035160
chr7	127968260	127968485
chr9	106447610	106447742
chr13	51651880	51652057
chr18	13972600	13972780
chr8	72099520	72099680
chr16	93682743	93682860
chr12	79191800	79191980
chr11	5261680	5261940
chr7	43608040	43608200
chr14	20702920	20703117
chr14	11162020	11162240
chr2	156196960	156197140
chr4	129513520	129513620
chr7	19573220	19573520
chr4	116464220	116464460
chr12	73584649	73584743
chr4	126147980	126148280
chr2	102186320	102186560
chr8	83566840	83567038
chr3	138743052	138743249
chr19	10190912	10191044
chr6	134035160	134035440
chr3	79842640	79843060
chr2	32713600	32713755
chr5	93268120	93268320
chr18	74065320	74065380
chr17	46645720	46645880
chr8	80739340	80739420
chr3	53462831	53462913
chr2	147013240	147013540
chr5	128600226	128600419
chr1	96872080	96872280
chr2	156111060	156111480
chr8	71908720	71908860
chr9	88547940	88548160
chr13	45507300	45507480
chr2	72979811	72979872
chr14	49525260	49525420
chr16	35771260	35771460
chr14	13284580	13284840
chr5	122422280	122422520
chr1	119997140	119997340
chr13	69739880	69740120
chr8	46152474	46152654
chr7	81213100	81213320
chr7	4471255	4471408
chr9	9238420	9238620
chr13	14522240	14522600
chr18	76241720	76241860
chrX	77510600	77510885
chr7	101906150	101906253
chr1	157458465	157458544
chr13	33935916	33936118
chr11	84870460	84870680
chr17	87447060	87447220
chr9	119156980	119157160
chr14	54553924	54554151
chr9	40269380	40269720
chrX	41911840	41912040
chr2	128967700	128967900
chr2	164879220	164879440
chr3	104864960	104865140
chr15	41447280	41447540
chrX	160502340	160502520
chr6	92941320	92941540
chr8	26976620	26976860
chr5	29378654	29378781
chr17	25881263	25881438
chr12	99627920	99628100
chr11	103953960	103954260
chr1	93511560	93511760
chr11	74897040	74897260
chr8	54076420	54076660
chr6	13678260	13678520
chr1	143702740	143703020
chr11	4118700	4118847
chr6	35177460	35177520
chr2	156111060	156111480
chr4	128962441	128962618
chr5	31697820	31698000
chr12	40200060	40200280
chr5	53998220	53998500
chr4	144408434	144408522
chr9	72111760	72112000
chr4	133339200	133339345
chr2	6213000	6213200
chr5	130029181	130029420
chr13	67278466	67278633
chr2	105399410	105399461
chr4	32800380	32800620
chr16	17111185	17111332
chr12	81859860	81860020
chr10	128589640	128589920
chr1	93825120	93825400
chr11	85310860	85310951
chr4	123104980	123105160
chr18	37661642	37661800
chr7	135716580	135716760
chr15	79028378	79028540
chr3	82074654	82074860
chr5	100674239	100674356
chr13	24800940	24801240
chr15	89211420	89211600
chrX	140062540	140062920
chr8	110846920	110847120
chr6	6956160	6956340
chr13	33964540	33964820
chr15	76669876	76669971
chr2	175067720	175067980
chr18	44662220	44662400
chr9	86880440	86880900
chr4	119195180	119195380
chrX	8192860	8193054
chr6	137734980	137735180
chr5	137787335	137787460
chr17	83997907	83998062
chr17	24804160	24804340
chr10	83534060	83534240
chr6	100287900	100288086
chr19	23273800	23274040
chr3	88832480	88832640
chr16	13256180	13256580
chr13	76056260	76056500
chr9	121839400	121839560
chr9	109038440	109038680
chr13	74390760	74390920
chr19	3389220	3389440
chr2	91710480	91710700
chr17	71475301	71475680
chr15	58034240	58034440
chr7	102065580	102065820
chr3	109027628	109027760
chr4	20777560	20778080
chr5	130023800	130024040
chr11	60417400	60417600
chr11	50210209	50210368
chr11	17953300	17953500
chr5	149678460	149678640
chr8	122230800	122231000
chr13	54303480	54303920
chr8	95488800	95489000
chr8	13338560	13338760
chr5	65107260	65107600
chr16	44724445	44724620
chr13	81656440	81656860
chr4	155491220	155491400
chrX	142390520	142390666
chr19	10688600	10688860
chr8	125012800	125013080
chr4	21879580	21879940
chr19	10525440	10525860
chr1	131797220	131797400
chr4	68954300	68954540
chr7	16874315	16874403
chr9	44441005	44441373
chr6	122707200	122707320
chr10	128923036	128923200
chr9	35175940	35176160
chr16	94371360	94371580
chr8	104340620	104341040
chr1	170868580	170868760
chr17	45548640	45548840
chr15	90225303	90225460
chr4	107923540	107923780
chr7	105650800	105650920
chr6	29694060	29694220
chr8	20297540	20297720
chr15	84856060	84856300
chrX	94234520	94234980
chr5	72647640	72647820
chr12	45074300	45074540
chr2	32237299	32237440
chr5	9726040	9726260
chr13	67194600	67194820
chr16	91618940	91619120
chr1	43445240	43445760
chr2	28467944	28468052
chr13	114931800	114932220
chr4	41755660	41755880
chr12	108794132	108794317
chr6	31220280	31220460
chr12	44269380	44269620
chr18	33464280	33464500
chr19	29521900	29522300
chr12	80463433	80463629
chr10	77166477	77166620
chr4	130138520	130138720
chr19	45749520	45749696
chr17	9167220	9167440
chrX	151096440	151096640
chr5	137337240	137337572
chr19	10869640	10869880
chr19	6974350	6974462
chr4	152274989	152275106
chr9	20952547	20952680
chr12	54695480	54695660
chr4	10874440	10874620
chr1	55363358	55363440
chr18	34006820	34007240
chr16	78576660	78576940
chr11	5762096	5762199
chr16	10785080	10785300
chr1	165634890	165634960
chr8	105604920	105605100
chr18	37355020	37355180
chr17	35241600	35241780
chr8	4217200	4217360
chr6	34780780	34780980
chr13	64152360	64152553
chr19	23687240	23687480
chr7	19572940	19573240
chr15	85205925	85206043
chr16	85173660	85173900
chr4	125084980	125085240
chr11	117809594	117809692
chrX	73930760	73930980
chr11	116624281	116624480
chr1	9545820	9546020
chr7	82174660	82174840
chr15	66286700	66286940
chr4	129960720	129960848
chr7	13010721	13010841
chr12	84408920	84409200
chr16	84836220	84836320
chr8	35495500	35495680
chr5	123046017	123046142
chr7	121391360	121391500
chr18	43687680	43687920
chr2	135658603	135658686
chr2	122028160	122028480
chr17	94834660	94834940
chr15	99294908	99295340
chr1	54438920	54439120
chr7	35119120	35119334
chr18	34776808	34776920
chr18	37089840	37090060
chr7	28170138	28170320
chr9	72958680	72958920
chr3	104639160	104639360
chr14	79481020	79481200
chr13	34078005	34078152
chr16	32277380	32277560
chr5	31201900	31202119
chr12	81532800	81533020
chr13	43614760	43614920
chr5	30888360	30888760
chr7	99182680	99183100
chr4	45341940	45342220
chr7	102209820	102210000
chr9	69453487	69453692
chr9	119156340	119156520
chrX	38600420	38600700
chr4	116555840	116556040
chr7	16273580	16273840
chr6	124570180	124570320
chr15	85735280	85735460
chr2	72979330	72979458
chr7	31059208	31059304
chr2	162932483	162932541
chrX	77795921	77796104
chr17	31057520	31057780
chr2	168978174	168978309
chr9	36726140	36726400
chr5	76588600	76588840
chr6	38299200	38299480
chr4	154011640	154011840
chr6	47877520	47877720
chr4	57845120	57845180
chr13	67683440	67683680
chr7	29288980	29289140
chr17	23600920	23601080
chr10	41519320	41519560
chr9	96889340	96889600
chr19	21778700	21778903
chr6	99520866	99521034
chr8	60632720	60632940
chr11	60776760	60776980
chr1	74748887	74749080
chr15	102518580	102518780
chr14	31436000	31436200
chr5	34335640	34335800
chr12	51347920	51348360
chrX	36864214	36864316
chr6	115134780	115135020
chr3	55055000	55055240
chr15	3996300	3996467
chr6	116264020	116264300
chr16	75592680	75592960
chr1	10038060	10038240
chr3	88716740	88716920
chr19	6341060	6341197
chr1	174501660	174501860
chr13	55634820	55635040
chr8	52356400	52356700
chr2	60411200	60411580
chr6	120835880	120836300
chr15	98762300	98762443
chr5	139826800	139827020
chr17	48931680	48931860
chr13	77135420	77135640
chr10	79637140	79637320
chr14	65262405	65262640
chr15	97784248	97784399
chr18	33463980	33464220
chr12	54656020	54656400
chr9	85748700	85749020
chr18	69344008	69344200
chr18	84589640	84589860
chr4	34687200	34687540
chr2	32353280	32353480
chr1	38129760	38129820
chr11	11809577	11809740
chr11	6476076	6476238
chr9	45906380	45906560
chr10	79754941	79755120
chr18	84589460	84589640
chr17	8283060	8283520
chr7	105633560	105633780
chr8	124792820	124793040
chr4	43010480	43010680
chr3	89279700	89279753
chr5	76184360	76184580
chr19	25236820	25237060
chr6	149309320	149309760
chrX	135742580	135742760
chr13	119408820	119409020
chr4	155409560	155409760
chr13	66932980	66933180
chr12	7978600	7978820
chr6	136804020	136804160
chr8	123254118	123254250
chr4	99829300	99829520
chr2	106650300	106650520
chr16	59471640	59471880
chr19	56548200	56548580
chr9	64178961	64179013
chr7	19573620	19573900
chr8	22124760	22124940
chr11	67922860	67923060
chr13	103774120	103774340
chr2	68472240	68472420
chr4	119109100	119109246
chr8	13890300	13890402
chr3	146379940	146380180
chr12	72664714	72664920
chr2	150257400	150257560
chr10	80880480	80880640
chr4	108459500	108459760
chr7	102687180	102687440
chr9	20492660	20492880
chrX	162760120	162760480
chr6	86397060	86397260
chr12	79172400	79172820
chr8	122444519	122444668
chr2	30266640	30266820
chr19	45074307	45074417
chrX	153139800	153140000
chr10	76345260	76345420
chr7	29983600	29983980
chr4	99829100	99829500
chr5	123996267	123996432
chr1	90153440	90153640
chrX	99819460	99819760
chr8	106683480	106683660
chr7	127904036	127904146
chr11	98412321	98412560
chrX	7728322	7728460
chr5	75044560	75044780
chr6	134567162	134567345
chr5	30889126	30889360
chr2	140170860	140171080
chr10	128673861	128673968
chr15	65786900	65787100
chr6	112273520	112273700
chr5	90930960	90931200
chr2	75981800	75981920
chr5	123076172	123076340
chr2	172940520	172940760
chr3	116807800	116808120
chr14	27622255	27622380
chrX	151046760	151046960
chr16	93795080	93795220
chr13	24604819	24605005
chr5	124032360	124032460
chr11	67922200	67922420
chr9	86464840	86465016
chr13	99516544	99516660
chr19	25236600	25236820
chr12	8208020	8208240
chr16	44746080	44746220
chr18	35553274	35553421
chr4	15957940	15958040
chr10	45577720	45577920
chr15	11907360	11907520
chr1	181211921	181212087
chr12	112511200	112511360
chr7	81789320	81789540
chr1	3670780	3670920
chr1	13374020	13374200
chr11	69088447	69088529
chrX	74393120	74393360
chr9	78395734	78395789
chr6	38535080	38535360
chr3	152340340	152340540
chr7	130773320	130773480
chr5	110544460	110544657
chr8	119612578	119612741
chr10	31313100	31313500
chr11	9010880	9011320
chr2	122234660	122234860
chr11	61684280	61684472
chr6	87981604	87981780
chr13	67484200	67484360
chr5	97392280	97392520
chr19	30549500	30549700
chr1	131911094	131911270
chr14	54814040	54814280
chr7	35448140	35448740
chr8	120537260	120537500
chr11	51220340	51220600
chr13	40733840	40734214
chr1	37996920	37997100
chr7	16175020	16175360
chr8	53638940	53639140
chr4	8535560	8535740
chr8	83594120	83594300
chr17	79895180	79895301
chr1	85793300	85793488
chrX	166510080	166510280
chr7	46396793	46396877
chr5	122707646	122707920
chr3	123267220	123267560
chr6	108661580	108661760
chr17	35089380	35089600
chr8	13254240	13254420
chr18	37447511	37447682
chr7	112369140	112369280
chr8	113634900	113635140
chr11	70615100	70615260
chr4	122886436	122886635
chr7	130546760	130547080
chr11	100770929	100771084
chr1	92641880	92642080
chr5	110176720	110176920
chrX	93832140	93832400
chr13	34345220	34345417
chr14	55900140	55900317
chr17	46629886	46629952
chr3	65958240	65958326
chr2	80581147	80581356
chr14	34502695	34502832
chrX	8132040	8132280
chr9	123112867	123112957
chr2	136714240	136714440
chr10	128092983	128093220
chr9	20898563	20898730
chr2	178118060	178118204
chr6	91212660	91212860
chr16	57167265	57167440
chr15	59082163	59082320
chrX	139684858	139684940
chr10	41518560	41518760
chr4	129335840	129335940
chr3	103127280	103127520
chr8	11550340	11550580
chrX	81070506	81070620
chr10	93160549	93160713
chr13	93772100	93772280
chr4	41098126	41098297
chr7	128237180	128237380
chr2	53191580	53191900
chr11	78465903	78466200
chr3	52104911	52105146
chr19	28963780	28963940
chr13	25269140	25269340
chrX	74373280	74373480
chr17	17294100	17294500
chr10	77581940	77582140
chr17	49427760	49427920
chr5	76304727	76304933
chr16	93682429	93682660
chr17	25874785	25874912
chr1	195092260	195092480
chr7	24254620	24254800
chr19	6909621	6909760
chr14	65358300	65358580
chr6	54566320	54566469
chr13	115090240	115090340
chr5	3596550	3596686
chr5	125003320	125003500
chr4	89137240	89137480
chr7	63212578	63212679
chr5	97392280	97392520
chr7	44849380	44849600
chr12	98746207	98746354
chr9	78615620	78615800
chr4	108620140	108620340
chr12	5375640	5375860
chr5	114273820	114273940
chr6	146634440	146634600
chr2	14056087	14056196
chr19	7205980	7206100
chrX	20059424	20059511
chr3	84480380	84480600
chr13	74807920	74808100
chr4	134467453	134467743
chr4	129541884	129542035
chr14	51090521	51090688
chr18	12167940	12168100
chr9	82975380	82976000
chrX	111696400	111696660
chr7	45215688	45215800
chr18	34860420	34860640
chr18	53176080	53176440
chr4	155847320	155847382
chr13	51569380	51569600
chr12	104247620	104247800
chr2	130906300	130906560
chrX	35888560	35888820
chr11	62280960	62281260
chr19	47579360	47579620
chr4	151862360	151862800
chr6	128355490	128355610
chr17	64600520	64600800
chr4	45799015	45799078
chr6	55203280	55203460
chr10	77902724	77902940
chr19	29812920	29813100
chr6	127769881	127770140
chrX	75764636	75764759
chr18	61211559	61211728
chr2	121171060	121171280
chr13	54565707	54565848
chr2	25607760	25607940
chr10	118869840	118870040
chr2	165360992	165361140
chr9	57075317	57075442
chr6	54039520	54039760
chr15	84720579	84720725
chr13	110394860	110395120
chr17	49614980	49615180
chr6	47595300	47595460
chr16	17646440	17646500
chr19	26604820	26605100
chr19	6015261	6015315
chr3	125938700	125939040
chr17	23740406	23740472
chr2	114654540	114655000
chr17	63500420	63500620
chr11	102088440	102088620
chr11	3452860	3453020
chr9	22468260	22468440
chr16	23127692	23127887
chr11	109473660	109473800
chr2	70474960	70475100
chr10	62946760	62946960
chr10	77902650	77902680
chr5	96793280	96793540
chr2	154613660	154614180
chr3	95315120	95315280
chr2	158361420	158361700
chrX	152016220	152016520
chr4	43031745	43031907
chr1	34843016	34843193
chr16	17508600	17508780
chr12	111166147	111166222
chr14	46882640	46883000
chr18	59175200	59175420
chr2	122738440	122738620
chr14	57057667	57057858
chr15	76818240	76818360
chr7	143649600	143649780
chr16	18836760	18836960
chr17	35909720	35909900
chr19	45560500	45560680
chr10	88146880	88147080
chr3	10012440	10012620
chr10	80348458	80348588
chr9	110946060	110946274
chr17	27856340	27856540
chr9	37147340	37147560
chr9	122922960	122923160
chr10	80917420	80917594
chr16	33062256	33062373
chr13	81657420	81657780
chr4	34911401	34911553
chr7	107594554	107594715
chr17	28177160	28177300
chr11	50827700	50827872
chr9	50659720	50659940
chr19	5567540	5567724
chr9	107935786	107935967
chr2	147011680	147012080
chr15	83562980	83563160
chr2	52742600	52742780
chr3	7366320	7366660
chr2	122298703	122298853
chr11	109995660	109995880
chr4	93334551	93334820
chr9	95637940	95638140
chrX	74393120	74393360
chr5	37717200	37717335
chr3	89093302	89093444
chr8	88199020	88199260
chr11	116215349	116215423
chr9	54068900	54069100
chr3	89136633	89136742
chr12	4082500	4082740
chr14	122106920	122107160
chr2	181365240	181365480
chr3	87525500	87525680
chr1	161034600	161034740
chr2	179976720	179976952
chr13	111809480	111809840
chr15	83724960	83725180
chr11	84129520	84129780
chr15	11995366	11995460
chr7	105425782	105425955
chr12	81485020	81485200
chr6	50261680	50261880
chr3	51340680	51340840
chr13	64248980	64249140
chr18	36280960	36281220
chr11	97599198	97599380
chr10	121586720	121586920
chrX	12673500	12673700
chr2	164856937	164857127
chr7	35056540	35056760
chr4	99929340	99929500
chr6	72390480	72390720
chr17	31637220	31637281
chr15	32920620	32920840
chr8	116504880	116505040
chr12	38780140	38780360
chr18	62179983	62180144
chr14	20695263	20695318
chr5	102069868	102070083
chr3	88141900	88142140
chr6	89643840	89644040
chrX	139334580	139334880
chr11	59921360	59921540
chr2	130283860	130284020
chr18	36945986	36946085
chr9	107288828	107288980
chr19	5601860	5601980
chrX	9662820	9663120
chr12	65036180	65036440
chr11	84829020	84829220
chr6	51469140	51469220
chr11	3202240	3202440
chr4	147868440	147868800
chr9	35175640	35175840
chr1	74205960	74206100
chr19	16132560	16132780
chr7	30421540	30421720
chr7	127877119	127877205
chr7	128461300	128461500
chr8	117256500	117256720
chr5	135934250	135934324
chr17	25868704	25868861
chr10	93432553	93432673
chr10	82866480	82866640
chr3	96197591	96197675
chr1	166126858	166127039
chr6	83033380	83033640
chr3	53463490	53463600
chr11	106007904	106008055
chr3	9003800	9003980
chr2	127363000	127363280
chr1	183369557	183369789
chr14	37068620	37068820
chr8	24823880	24824100
chr6	58831260	58831580
chr7	46100720	46100940
chrX	99042520	99042580
chr5	137072160	137072460
chr4	43010260	43010420
chr1	131911280	131911484
chrX	134717683	134717920
chr19	5964100	5964320
chr14	55479140	55479360
chr2	160873035	160873160
chr4	138972200	138972360
chr6	72439080	72439140
chr11	6200320	6200540
chr4	124881663	124881794
chr6	17064980	17065120
chr2	152604140	152604300
chr4	145463840	145464020
chr1	171281740	171281900
chr7	78782980	78783220
chr18	46280773	46280960
chr2	156065540	156065760
chr2	163658280	163658460
chr9	71215223	71215397
chr2	91921828	91922000
chr10	61694900	61695080
chr1	21218680	21218900
chr9	123113122	123113276
chr15	83555660	83555840
chrX	20658220	20658480
chr7	144939740	144939980
chr2	32757620	32757801
chr13	42301160	42301449
chr9	107289807	107289980
chr15	89316297	89316360
chr5	4757960	4758200
chr4	41756120	41756300
chr17	27028572	27028670
chr2	164461140	164461320
chr4	123343184	123343500
chr8	123066060	123066289
chr11	6292440	6292660
chr2	5942720	5942900
chr9	77544852	77545017
chr11	103412980	103413200
chr15	44787940	44788159
chr7	127421704	127421858
chr3	100685400	100685560
chr15	89429660	89429960
chrX	102189345	102189421
chr1	86670500	86670675
chr6	91683980	91684020
chr9	49340220	49340460
chr5	23712036	23712160
chr14	45658040	45658380
chr14	78849118	78849240
chr7	140822080	140822300
chrX	93632100	93632420
chr7	79811144	79811205
chr2	136713321	136713520
chr4	53440213	53440392
chr6	124542472	124542620
chr2	126875420	126875860
chr2	119741900	119742096
chr17	86962989	86963138
chr3	36862860	36862940
chr3	124320820	124321160
chr5	128953478	128953600
chr16	21333260	21333540
chrX	52745500	52745720
chr1	4807660	4807860
chrX	72918320	72918560
chr9	56417520	56417760
chr9	65214498	65214740
chr11	102447639	102447715
chr14	13284580	13284840
chr11	115900012	115900180
chr11	101172028	101172186
chrX	169320320	169320500
chr10	40025240	40025420
chr15	74709525	74709610
chr3	87795680	87795814
chr1	183297220	183297400
chr3	101604109	101604260
chr10	18023080	18023260
chr8	106893560	106893740
chr11	51289560	51289760
chrX	21061960	21062200
chr6	34878020	34878280
chr15	89141030	89141202
chr10	127739280	127739380
chr8	31149840	31150038
chr2	32713300	32713500
chr19	38395674	38395900
chr2	163644700	163644860
chr3	89266491	89266599
chr6	92183920	92184120
chr10	122047831	122047920
chr7	4915100	4915300
chr16	95702320	95702500
chrX	134059120	134059200
chr5	30073000	30073240
chr2	112265463	112265720
chr15	75678700	75678900
chr12	111377640	111377900
chr9	105495880	105496074
chr2	26389220	26389440
chr3	88950880	88951240
chr4	120815600	120815920
chr2	16355740	16355920
chr17	26243660	26243900
chr3	8509340	8509440
chr11	54902680	54902880
chr13	21783366	21783516
chr5	124628933	124629081
chr7	82867102	82867236
chr16	91011060	91011260
chr10	105840920	105841080
chr5	66259780	66259960
chr1	171121972	171122078
chr3	52268271	52268300
chr2	33370720	33371120
chr5	124862140	124862340
chr4	133241580	133241820
chr7	45136446	45136548
chr3	152714000	152714180
chr12	21316280	21316500
chr14	20478863	20478995
chr6	125131491	125131647
chr11	113201760	113201980
chr13	58806414	58806640
chr4	63215220	63215400
chr15	18818560	18818820
chr6	60828760	60829040
chr9	110304640	110304840
chr9	58369740	58369900
chr18	82475024	82475222
chr11	102087560	102087760
chr10	121476812	121476877
chr11	61579660	61579760
chrX	7319340	7319520
chr17	46110900	46111080
chr5	113221345	113221400
chr1	153549660	153549900
chr12	112146187	112146255
chr11	11462240	11462560
chr6	31563914	31564108
chr1	182019958	182020124
chr8	124231220	124231380
chr11	11867980	11868200
chr5	105699912	105699976
chr5	127241660	127241860
chr5	9100560	9100760
chr14	40892444	40892636
chr5	109996440	109996580
chr10	103368760	103369000
chr1	99772280	99772440
chr7	81829420	81829640
chr3	101376943	101377120
chr2	18047820	18048100
chr1	175880680	175880840
chr16	87454893	87455034
chr3	30699800	30699980
chr6	119848100	119848360
chr5	107597840	107598040
chr3	90490729	90490845
chr15	100870520	100870703
chr10	128369060	128369280
chr11	121204620	121204840
chr10	95323593	95323753
chr4	137993280	137993540
chr5	8422640	8422920
chr13	55330416	55330621
chr16	18876840	18877020
chr17	35861260	35861366
chr13	104109460	104109840
chr3	14641592	14641687
chr3	90476386	90476466
chrX	136976840	136977000
chr1	79761660	79761880
chr1	10038060	10038240
chr5	92683080	92683326
chr3	95282980	95283049
chr5	77407680	77407840
chr2	6193100	6193280
chr15	79229300	79229429
chr14	79301502	79301696
chr8	109962160	109962360
chr4	117252130	117252400
chr11	3914150	3914295
chr12	36157720	36158140
chr1	171328920	171329220
chr19	59345760	59346040
chr8	53511600	53511800
chr15	100761986	100762060
chr17	28177620	28177800
chr9	44268160	44268340
chr13	76384040	76384300
chr2	164497463	164497529
chr11	50431020	50431220
chr17	35059520	35059620
chr9	40192200	40192420
chr10	81268091	81268258
chr9	37488600	37488743
chr18	40255600	40255760
chrX	75416540	75416740
chr15	60824940	60825075
chr11	70540094	70540180
chr7	127968080	127968485
chr9	21320604	21320800
chr7	41633660	41633960
chr4	129959624	129959800
chr12	13249100	13249340
chr1	172499780	172499860
chr11	22972864	22973060
chr3	97158008	97158100
chr17	21566840	21567100
chr4	43267080	43267300
chr13	56362760	56362920
chr15	89591820	89592060
chr4	125921543	125921760
chr10	18210894	18211059
chr4	117125686	117125783
chr17	34305700	34305880
chr11	50915687	50915798
chr4	84884120	84884440
chr1	64617180	64617380
chr8	11007087	11007260
chr9	71772460	71772575
chr14	62555540	62555780
chr2	164562380	164562500
chr5	112792220	112792420
chr17	24251780	24252100
chr15	10470585	10470767
chr9	18473520	18473780
chr6	29023440	29023498
chr19	37434460	37434860
chr8	82863140	82863320
chr12	79190920	79191100
chrX	37085280	37085360
chr10	34207213	34207300
chr13	64312687	64312920
chr11	108423940	108424600
chrX	150440860	150441040
chr7	97738040	97738144
chr8	13907627	13907794
chr5	135251220	135251378
chr12	26469820	26470020
chr12	10390640	10390920
chr12	77237940	77238120
chr15	73090240	73090520
chr9	59036240	59036520
chr1	191821900	191822060
chr1	195131320	195131580
chr9	96752720	96752940
chr7	30551820	30552200
chr5	38220360	38220560
chr6	86487356	86487540
chr12	85745870	85746040
chr12	75818160	75818400
chr11	60104847	60104974
chr13	33004500	33004820
chr8	27202225	27202420
chr13	53286165	53286324
chr11	119942266	119942640
chr1	91398791	91398920
chrX	73921860	73922080
chr8	40634702	40634906
chr18	38418876	38418988
chr13	94285240	94285520
chr3	55111960	55112140
chr4	133633513	133633700
chr7	109781520	109781680
chr10	126901280	126901460
chr7	7120920	7121120
chr16	30009000	30009220
chr3	81932900	81933060
chr3	133310540	133310740
chr1	83159660	83159820
chr11	106302720	106302920
chr12	15801082	15801187
chr17	25433720	25434120
chr14	115092120	115092300
chr4	143394260	143394420
chrX	157817520	157817800
chr7	120670260	120670440
chr9	83548080	83548380
chr7	35585754	35585820
chr3	135438560	135438800
chr2	25318972	25319220
chr2	121270760	121270970
chr8	22975320	22975500
chr4	15958360	15958560
chr7	45155060	45155240
chr18	36281280	36281560
chr2	34826140	34826360
chr7	144895947	144896120
chr2	39065420	39065700
chr6	83317100	83317260
chr4	45108780	45109020
chr7	29281920	29282057
chr10	130280112	130280340
chr4	147985320	147985500
chr12	5375640	5375860
chr5	30092827	30092979
chr1	112416840	112417020
chr11	113619213	113619291
chrX	74312900	74313080
chr5	19226620	19226840
chr6	129533060	129533260
chr13	67360520	67360700
chr7	43213840	43214000
chr11	107547694	107547973
chr18	67642380	67642540
chr4	25799800	25800000
chr6	136518620	136518880
chr5	137072800	137073000
chr6	120665840	120666040
chr19	46057140	46057260
chr1	85736580	85736740
chr5	121660420	121660620
chr8	120736160	120736360
chr6	5256140	5256360
chr7	116308800	116308980
chr5	139791360	139791520
chr4	115939967	115940020
chr6	128300444	128300565
chr12	103242160	103242340
chr2	181187420	181187640
chr7	66427483	66427613
chr8	107436260	107436420
chr8	123406880	123407040
chr13	51203560	51203820
chr1	189728020	189728100
chr15	31531020	31531260
chr15	78581596	78581691
chr12	86082480	86082660
chr19	45998220	45998420
chr11	114727280	114727480
[truncated: 705 more rows]
