# Supplementary material for: Ultra-long-range interactions between active regulatory elements
Source: Genome Res. 2023 Aug;33(8):1269–83. doi: 10.1101/gr.277567.122 (PMC10547262; doi:10.1101/gr.277567.122)
Supplement: Supplement 11 [file Supplemental_Code.zip › Supplemental_Code/Peaks/mm10/ENCFF048WDN_DNase_quartile_4_mm10_1kbwithinTSS_shuf2705.bed]

chr5	108065480	108065760
chr7	128523460	128523660
chr2	180257140	180257420
chr10	79767480	79767680
chr17	24220800	24220920
chr2	27009780	27010000
chr6	72598420	72598640
chrX	101532540	101532800
chr8	111933760	111933940
chr6	83054480	83054720
chr12	87443780	87443980
chr4	134923400	134923660
chr4	95557340	95557540
chr7	144553740	144553920
chr7	79392220	79392400
chr11	117780640	117780860
chr17	33929379	33929605
chr3	87885540	87885940
chr11	100356097	100356421
chr10	59221760	59221980
chr6	128438660	128438860
chr2	152226460	152226860
chr14	55106574	55106634
chr11	3649000	3649240
chr7	66839500	66839740
chr11	108920243	108920458
chr14	55722160	55722360
chr4	46138400	46138580
chr13	44730560	44730700
chr10	95324040	95324160
chr13	59585080	59585360
chr17	80062240	80062480
chr15	76538700	76538900
chr1	87326760	87327020
chr15	12824620	12824860
chr10	79681960	79682020
chr6	48537500	48537720
chr9	104337660	104337860
chr6	71633360	71633620
chr5	143527994	143528169
chr6	120038600	120038900
chr11	121421240	121421440
chr3	19187980	19188280
chr8	116921880	116922040
chr2	181186640	181186840
chr12	83631980	83632300
chr5	113310820	113310898
chr14	69732520	69732840
chr3	95754800	95755060
chr7	126799160	126799380
chr10	127266180	127266397
chr3	96670040	96670320
chr11	116030480	116030720
chr8	124897680	124897940
chr15	99251900	99252100
chr11	78550700	78550960
chr11	115381760	115381940
chr5	120503580	120503780
chr9	36726560	36726780
chr8	69791080	69791280
chr11	88718316	88718478
chr5	115484280	115484540
chr3	154597060	154597260
chr19	8929340	8929520
chr11	86358280	86358500
chr1	150393140	150393260
chr9	66795740	66796060
chr1	92180360	92180660
chr6	73248320	73248680
chr9	124423600	124423840
chr2	155357420	155357600
chr4	59805680	59805868
chr2	19553840	19554020
chr8	70797100	70797260
chr4	139310620	139310800
chr3	108537380	108537560
chr3	96629780	96629980
chr7	4777332	4777439
chr3	40894020	40894220
chr11	62575380	62575580
chr1	32172580	32172780
chr2	120731400	120731660
chr9	13246840	13247040
chr11	96916060	96916240
chr7	41632960	41633220
chr7	131560267	131560379
chr18	36679260	36679660
chr6	125008780	125009060
chr8	75093500	75093760
chrX	7574300	7574540
chr17	45507040	45507200
chr18	5334320	5334600
chr5	114691000	114691220
chr18	60526400	60526600
chr4	120666400	120666520
chr7	113207080	113207480
chr18	37720303	37720420
chr5	29478700	29478760
chr11	62550980	62551240
chr13	110280140	110280380
chr1	138619180	138619360
chr4	152027640	152027820
chr7	119895680	119895940
chr5	92309940	92310120
chrX	106027063	106027290
chr19	45075100	45075280
chr16	4624900	4625060
chr9	108094460	108094740
chr5	137349860	137350120
chr11	53300400	53300720
chr3	108085320	108085520
chr12	110889100	110889320
chr19	46573120	46573300
chr10	39960240	39960440
chr2	29889560	29889820
chr3	88913900	88914100
chr11	116581486	116581700
chr7	113369320	113369520
chr5	117287569	117287740
chr2	119618420	119618700
chr8	40423340	40423600
chr17	79896000	79896240
chr18	77938220	77938380
chrX	48208667	48208860
chr11	30471820	30472000
chr17	33930751	33930920
chr9	45828600	45828780
chr11	93885660	93885920
chr7	80901180	80901380
chr16	17759480	17759700
chr8	71396720	71396900
chr17	65613480	65613760
chr19	21652940	21653000
chr16	56037700	56037920
chr1	52233180	52233620
chr7	93079740	93079980
chr18	34931940	34932240
chr17	46282900	46283120
chr19	8756900	8757220
chr2	76648120	76648320
chr2	91236920	91237260
chr6	8509160	8509400
chr18	67449180	67449500
chr4	149426600	149426860
chr5	92083680	92083960
chr10	70245020	70245320
chr3	90052660	90052760
chr8	121907920	121908140
chr12	72085975	72086198
chr19	4839280	4839460
chr5	24586600	24586768
chr2	119034720	119034880
chr12	81781160	81781300
chr13	74009220	74009520
chr11	72042280	72042500
chr17	6079660	6079940
chr7	28810480	28810840
chr7	130547300	130547540
chr9	50746462	50746669
chr3	87919360	87919720
chr8	13677580	13677800
chr1	171411220	171411420
chr12	85824780	85825100
chr18	80256140	80256340
chr9	49486120	49486320
chr2	181864180	181864440
chr15	79605095	79605344
chr8	88137720	88137920
chr13	74062240	74062480
chr11	58846960	58847160
chr18	61013850	61013945
chr6	86669280	86669600
chr2	172370800	172371000
chr1	55131120	55131360
chr18	68337300	68337480
chr10	128409760	128409980
chr7	16781120	16781360
chr4	132329448	132329623
chr5	138187340	138187522
chr11	116168080	116168260
chr1	175692700	175693040
chr12	72085640	72085700
chr12	69159060	69159260
chr3	36065920	36066100
chr7	139388780	139389060
chr5	142960276	142960371
chr15	102405680	102406280
chr4	89294640	89294820
chr10	110745380	110745440
chr10	78747320	78747620
chr5	137787640	137787880
chr1	128102680	128102940
chr11	60830520	60830760
chr9	44066820	44067020
chr12	24651100	24651340
chr11	69098805	69098980
chr12	85219260	85219520
chr12	84876920	84877040
chr8	72318840	72319140
chr2	11777580	11777800
chr14	87141160	87141420
chr11	98587220	98587420
chr10	63429460	63429720
chr10	34418600	34418740
chr18	24530140	24530400
chr15	76607500	76607660
chr11	69795382	69795500
chr11	97744800	97744960
chr13	81783060	81783280
chr14	25459100	25459340
chr15	100038460	100038740
chr2	152847820	152848020
chr2	49451940	49452260
chr7	133776700	133776920
chr17	28313320	28313560
chr1	171410962	171411180
chr6	83054480	83054720
chr14	8080200	8080420
chr9	46273000	46273200
chr16	87440240	87440400
chr16	4790180	4790380
chr2	118111140	118111320
chr16	20610719	20610841
chr1	30949720	30950060
chr14	18239100	18239340
chr6	128142520	128142700
chr7	80232640	80232960
chr13	51845939	51846160
chr13	54565300	54565560
chr2	28582920	28583180
chr18	61555080	61555340
chr16	4964160	4964520
chr9	108049060	108049320
chr3	89418340	89418554
chr7	34912240	34912460
chr3	14533740	14533940
chr7	101838140	101838360
chr1	92902880	92903098
chr15	79690400	79690660
chr8	105289442	105289580
chr6	149188640	149188840
chr7	126832380	126832580
chr6	77979740	77979900
chr1	155158520	155158740
chr15	77928960	77929200
chr7	3693160	3693320
chr3	88336140	88336340
chr8	45934780	45935000
chr7	25719020	25719200
chr19	5388660	5388860
chr7	102065100	102065320
chr8	22411220	22411440
chr3	122274220	122274420
chr12	103532140	103532260
chr14	120477440	120477940
chr19	60790640	60790840
chr2	37431280	37431451
chr9	15306128	15306281
chr5	114942080	114942280
chr17	87265880	87266100
chr5	129715360	129715560
chr11	69008520	69008700
chr5	122158000	122158320
chr2	113848620	113848880
chr6	120294860	120295060
chr19	60226600	60226800
chr11	53980260	53980500
chr8	29219580	29219760
chr15	66969580	66969860
chr16	87354420	87354620
chr5	76951620	76951680
chr5	100416180	100416480
chrX	23692840	23693100
chr9	66975400	66975560
chr19	47865620	47865900
chr9	22259860	22260080
chr18	34954260	34954460
chr11	40733420	40733700
chr5	64610680	64610860
chr5	146385103	146385295
chr16	14163120	14163320
chr9	64179140	64179400
chr6	118139080	118139360
chr8	84257220	84257420
chr17	33909160	33909520
chr19	4961960	4962260
chr10	77581540	77581840
chr4	141793460	141793520
chr5	29735800	29736000
chr3	158036540	158036740
chr5	139736320	139736580
chr11	80383160	80383360
chr5	93267040	93267320
chr2	122147560	122147760
chr3	95893764	95893959
chr5	145231560	145231780
chr5	121009500	121009680
chr12	112644620	112644900
chr2	110017680	110017860
chr1	161034960	161035180
chr8	106150300	106150447
chr3	96263280	96263520
chr8	84066440	84066880
chr11	116306660	116306860
chr6	87980500	87980680
chr8	69749900	69750080
chr13	84222120	84222360
chr7	48881020	48881240
chr15	94543520	94543580
chr3	144570240	144570520
chr8	3672020	3672460
chr5	20882200	20882500
chr3	33799680	33799860
chr7	25316540	25316980
chr4	138250180	138250360
chr4	103313640	103313900
chr3	116508080	116508300
chr4	126468600	126468780
chr9	21424720	21424940
chr17	21650500	21650640
chr7	127708160	127708400
chr19	6364480	6364640
chr4	155624600	155624900
chr8	22185420	22185640
chr10	17722309	17722551
chr3	131110200	131110360
chr13	67813720	67813920
chr3	40799920	40800080
chr4	53714060	53714260
chr4	52438880	52439080
chr11	11461880	11462080
chr19	6085500	6085800
chr10	79959900	79960160
chr5	135688780	135689140
chr11	114668420	114668600
chr17	35861480	35861660
chr5	101665360	101665540
chr16	17722820	17723020
chr2	120404060	120404260
chr13	108158520	108158800
chrX	37110300	37110460
chr14	69732520	69732840
chr6	85915620	85915800
chr17	33033300	33033480
chr5	99978980	99979300
chr19	10577280	10577520
chr11	119300040	119300260
chr5	27791620	27791820
chr19	45363420	45363680
chr6	86365400	86365720
chr18	31634140	31634400
chr5	36796680	36796880
chr2	30416040	30416200
chr18	34861040	34861220
chr2	91265080	91265320
chr7	137410960	137411140
chr7	49910500	49910660
chr11	79254600	79254840
chr3	130709600	130709780
chr13	104178640	104178880
chr11	102946700	102946940
chr5	146794920	146795120
chr16	57121240	57121460
chr17	46327960	46328180
chr16	45742899	45743160
chr17	12960300	12960560
chr16	3847080	3847280
chr9	65460820	65461020
chr11	99024200	99024420
chr14	32388340	32388500
chr4	133967200	133967520
chr4	124751420	124751640
chr7	101933820	101934120
chr7	24546920	24547180
chr6	29985100	29985360
chr12	24652020	24652200
chr8	104534552	104534760
chr15	81960900	81961000
chr4	135963540	135963760
chr15	102625400	102625600
chr2	39005100	39005309
chr7	6696440	6696620
chr1	131867140	131867320
chr7	45717900	45718120
chr5	25529560	25529920
chr3	106684860	106685040
chr19	6084900	6085120
chr13	34162840	34163060
chr4	40722180	40722440
chr15	102510660	102510880
chr18	75819161	75819287
chr16	13818660	13818860
chr10	94198900	94199100
chr15	36173900	36174100
chr4	106560800	106561080
chr15	10485880	10486100
chr7	144470700	144470880
chr4	33310160	33310280
chr11	44398980	44399220
chr5	34336140	34336440
chr2	32535080	32535320
chr12	108554520	108554720
chr7	19381840	19382040
chr19	47067580	47067780
chr14	56667980	56668140
chr2	4918880	4919100
chr9	44454220	44454420
chr11	80377960	80378160
chr2	168154500	168154740
chr7	44929640	44929940
chr14	20674120	20674340
chr17	25240080	25240240
chr13	73763520	73763700
chr1	58393004	58393180
chr17	43016460	43016580
chr11	73018840	73019040
chr10	30600640	30600800
chr7	89981160	89981340
chr18	34759402	34759603
chr17	21679820	21680000
chr7	27591500	27591700
chr7	127387140	127387280
chr15	99972660	99972920
chr7	82865980	82866380
chr15	66577400	66577580
chr9	58454980	58455180
chr7	5020260	5020520
chr1	163403840	163404040
chr2	21205540	21205780
chr4	132638840	132639100
chr7	19771194	19771400
chr15	98167680	98167860
chr15	12204800	12205060
chr12	20815620	20816020
chr18	36348560	36348760
chr16	4964160	4964520
chr5	104021860	104022220
chr10	60752800	60753000
chr17	35916680	35916860
chr17	53689260	53689660
chr1	72583040	72583360
chr6	86438520	86438780
chr19	6996060	6996220
chr5	142629320	142629540
chr5	142701660	142701840
chr14	30825440	30825620
chr1	75479320	75479620
chr3	36862740	36863200
chr6	50566540	50566780
chr10	84622200	84622480
chr9	79759660	79759960
chr6	116207940	116208140
chr16	16983220	16983440
chr1	16104640	16104860
chr6	72355160	72355420
chr7	92741440	92741560
chr19	4811580	4811900
chr16	17928820	17929180
chr3	84814360	84814580
chr4	136143627	136143850
chr10	61680140	61680360
chr11	85352960	85353220
chr2	130664200	130664420
chr17	26244180	26244420
chr2	31469980	31470320
chr4	132463880	132464080
chr4	155669160	155669380
chr11	69671180	69671480
chr10	77515760	77515940
chr12	73286680	73286900
chr2	29787640	29787860
chr2	121442560	121442760
chr3	89202800	89202980
chr6	125131740	125131960
chr3	85887400	85887760
chr1	118388871	118389060
chr8	47533460	47533740
chr3	88364420	88364620
chr5	107900420	107900580
chr19	22139260	22139420
chr11	106487780	106488060
chr1	54557600	54557980
chr2	27515020	27515240
chr17	56476491	56476575
chr11	88099860	88100040
chr6	72345140	72345300
chr6	115808820	115808940
chr5	38561700	38561920
chr7	114254660	114254820
chr16	18289200	18289420
chr11	51262920	51263060
chr10	76237800	76237980
chr11	3963340	3963540
chr17	86145120	86145300
chr14	8666240	8666440
chr8	13105420	13105680
chr10	53596740	53597020
chr17	24426540	24426760
chr13	55692880	55693160
chr9	119937500	119937660
chr16	18052740	18052920
chr13	119462640	119462840
chr7	59228540	59228860
chr6	90716440	90716620
chr16	90727300	90727500
chr6	8259120	8259400
chrX	140456420	140456660
chr7	4752120	4752380
chrX	164980300	164980680
chr19	46690080	46690240
chr10	89443560	89443740
chr9	109082346	109082621
chr4	49521000	49521280
chr10	13965620	13965820
chr11	75454647	75454819
chr4	59003000	59003160
chr2	24975020	24975280
chr5	110269800	110270000
chr9	22117120	22117340
chr4	149137480	149137700
chr9	78191880	78192060
chr18	64339860	64340067
chr7	100607300	100607680
chr11	115514320	115514600
chr5	120612820	120613140
chr14	21500620	21500940
chr6	116193480	116193680
chr11	70237720	70238040
chr15	89356480	89356640
chr10	61452780	61453040
chr7	28962300	28962560
chr17	23749040	23749240
chr18	66002640	66002880
chr11	100319720	100319940
chr10	85102480	85102740
chr7	97332100	97332380
chr8	109868380	109868620
chr7	128744720	128744940
chr4	148151960	148152180
chr14	57890220	57890540
chr18	60526040	60526240
chr2	71055540	71055800
chr7	30552280	30552520
chr16	87698720	87698940
chr11	116490520	116490740
chr2	31142040	31142180
chr8	13974940	13975140
chr6	73221660	73221900
chr11	57801420	57801620
chr18	12941760	12941960
chr9	59750600	59750920
chr4	125127860	125128080
chr9	106891920	106892100
chr14	101729660	101729980
chr9	61946680	61946980
chr11	59228260	59228500
chr16	17891700	17891900
chr10	60277540	60277740
chr7	5014240	5014360
chr9	60794280	60794500
chr6	120363940	120364220
chr16	31201200	31201440
chr5	115631740	115632020
chr18	12236380	12236620
chr11	116138920	116139100
chr9	44320260	44320480
chr8	105225020	105225240
chr9	65032280	65032480
chr6	124965420	124965640
chr6	71271420	71271700
chr12	40222620	40222820
chr11	17953820	17954020
chr10	3973660	3973940
chr1	9545180	9545440
chr11	60210360	60210640
chr7	19344960	19345180
chr9	102626480	102626680
chr1	105990180	105990320
chr16	18836460	18836660
chr10	85917000	85917260
chr4	119174160	119174400
chr9	44234120	44234360
chr15	101221645	101221743
chrX	73716160	73716520
chr9	118150080	118150320
chr4	133754380	133754540
chr17	34024300	34024480
chr9	59617060	59617300
chr19	5802612	5802777
chr7	44548820	44549020
chr13	63815120	63815340
chr3	96269480	96269740
chr3	105959240	105959480
chr4	135494540	135494800
chr5	151368700	151369040
chr5	134932240	134932412
chr10	81285789	81286013
chr2	31469980	31470320
chr10	82128200	82128400
chr13	51645020	51645300
chr13	54590040	54590260
chr9	95407260	95407500
chr18	64887093	64887292
chr1	163779520	163779580
chrX	164269320	164269560
chr5	115348940	115349160
chr11	116433940	116434140
chr7	27731540	27731760
chr8	71950860	71951080
chr18	61647298	61647392
chr18	56572840	56573060
chr4	25281740	25281960
chr7	30650140	30650360
chr15	83122700	83122920
chr11	69632580	69632800
chr13	113794100	113794580
chr15	58823600	58823800
chr10	76442260	76442440
chrX	100625900	100626160
chr4	152178042	152178232
chr14	75754520	75754680
chr16	4880400	4880640
chr2	156196540	156196820
chr9	107542100	107542280
chr3	103809320	103809640
chr7	4445600	4445780
chr3	107943720	107943940
chr6	145210840	145211180
chr18	34220780	34221000
chr14	51884640	51884980
chr8	26976980	26977180
chr12	65075440	65075620
chr15	100423000	100423200
chr14	69707500	69707640
chr8	124721980	124722200
chr5	112326240	112326420
chr2	148732380	148732640
chr14	79426320	79426600
chr14	59201040	59201320
chr7	100371920	100372340
chr8	129234060	129234440
chr9	44407240	44407540
chr9	54863520	54863740
chr3	103809320	103809640
chr6	145210840	145211180
chr7	141902400	141902620
chr10	14705480	14705700
chr7	38227180	38227620
chr6	83775800	83776080
chr19	8774400	8774580
chr4	106678880	106679120
chr11	3913833	3914040
chr10	128270380	128270560
chr6	91440840	91441000
chr4	15148940	15149180
chr9	59577980	59578260
chr8	71908340	71908700
chr8	72239860	72240120
chr17	57060480	57060720
chr13	69534620	69534880
chr15	81466500	81466720
chr4	107178200	107178480
chr6	47595020	47595220
chr12	110737900	110738080
chr3	101836180	101836380
chr9	44396769	44397104
chr10	78425560	78425760
chr11	121236980	121237140
chr7	45204500	45204720
chr7	116308300	116308560
chr9	27155360	27155560
chr5	72559700	72559920
chr15	73423160	73423380
chrX	8096880	8097080
chr4	34614820	34615020
chr8	123065340	123065560
chr2	29125040	29125240
chr9	100643240	100643600
chr7	44670860	44671100
chr7	4915400	4915560
chr16	3743860	3744160
chr8	41239400	41239740
chr2	61711500	61711800
chr11	70844640	70844820
chr17	24073400	24073640
chr14	31251293	31251560
chr14	70076788	70076930
chr11	106613020	106613280
chr13	8996020	8996220
chr4	48279540	48279880
chr12	110601260	110601460
chr15	76080860	76081060
chr11	116843300	116843480
chr16	17405820	17406040
chr16	17618280	17618480
chr4	43492800	43493080
chr13	46727980	46728200
chr17	32350560	32350820
chr2	69722720	69722900
chr8	105851960	105852140
chr4	46450820	46451060
chr2	80638700	80638860
chr9	27299000	27299260
chr2	73892580	73893020
chr9	108263800	108264160
chr11	88047500	88047620
chr19	5366560	5366980
chr11	106788460	106788720
chr9	108991760	108991980
chr16	94290240	94290460
chr11	97041340	97041540
chr4	117126160	117126360
chr1	136696060	136696320
chr8	8661960	8662119
chr6	115838200	115838600
chr7	66689620	66689920
chr17	3557740	3557980
chr14	30479540	30479600
chr16	67620860	67621040
chrX	166479680	166479920
chr7	6729480	6729700
chr12	4082840	4083020
chr11	35769280	35769540
chr14	79771240	79771440
chr15	83595120	83595300
chr7	24082180	24082340
chr7	30280760	30280980
chr7	28179360	28179520
chr13	3918140	3918320
chr8	106935560	106935760
chr2	25621940	25622140
chr4	108118500	108118660
chr1	130715820	130716120
chr4	41760340	41760620
chr11	101582140	101582360
chr12	8674060	8674300
chr18	36560180	36560540
chr1	182341560	182341760
chr10	81416661	81416720
chr7	90426373	90426580
chr3	97658040	97658360
chr13	54468800	54469020
chr13	41605480	41605840
chr16	11203260	11203440
chr8	4166400	4166560
chr7	44748320	44748700
chr6	66535160	66535420
chr7	127588200	127588400
chr6	113638300	113638520
chr7	80294340	80294400
chr13	104228780	104229020
chr18	61034800	61035204
chr12	79130660	79130860
chr5	135149300	135149700
chr19	4283040	4283440
chr2	26352000	26352200
chr13	104178360	104178560
chr1	93478740	93479060
chr11	101226379	101226645
chr7	143549080	143549380
chr17	21488840	21489040
chr6	83776080	83776260
chr3	108283840	108284080
chrX	53269800	53270000
chr7	144861140	144861433
chr11	98192920	98193140
chr2	119351060	119351240
chr10	116018120	116018360
chr2	31688180	31688440
chr17	80207320	80207540
chr3	58525780	58526100
chr10	80261660	80261860
chr12	105705920	105706120
chr2	120609260	120609500
chr16	8513320	8513520
chr8	4259160	4259380
chr12	69357087	69357280
chr4	118620700	118620880
chr18	84951460	84951760
chr7	78895700	78895920
chr6	50456100	50456360
chr8	32009540	32009840
chr6	88084380	88084560
chr7	105744332	105744512
chr8	109565680	109565980
chr6	125145060	125145260
chr5	123133527	123133640
chr10	79704220	79704480
chr19	28990260	28990460
chr5	137553400	137553600
chr4	45084560	45084800
chr11	97745120	97745340
chr13	55105160	55105260
chr4	118179940	118180240
chr7	16098060	16098500
chr5	31526720	31527040
chr11	86807540	86807740
chr12	110889100	110889320
chr2	28840300	28840460
chr15	73185340	73185540
chr2	156992020	156992280
chr13	23562344	23562608
chr2	118256600	118256800
chr9	88522860	88523100
chr8	69625460	69625720
chr7	27228580	27228800
chr18	77714400	77714620
chr3	108210500	108210700
chr19	9135540	9135740
chr5	150665560	150665940
chr5	24393443	24393599
chr3	89183077	89183202
chr7	120635080	120635300
chr3	20057640	20057900
chr18	32837120	32837340
chr17	24163709	24163879
chr15	102920700	102920980
chr7	44246380	44246800
chr5	3803060	3803260
chr14	46788260	46788500
chr10	40258500	40258720
chr2	136892100	136892260
chr6	108065300	108065360
chr9	119322360	119322580
chr11	45955100	45955300
chr5	137684680	137684900
chr11	75630780	75631040
chr3	94310000	94310300
chr5	149636280	149636520
chr2	181288080	181288240
chr18	67288900	67289160
chr15	102350620	102350880
chr11	97146840	97146980
chr10	75764240	75764480
chr4	133584247	133584420
chr14	63122360	63122560
chr8	70042680	70042880
chr4	118179620	118179880
chr11	22287040	22287400
chr11	106779440	106779700
chr5	122391763	122391962
chr17	74395460	74395680
chr9	114026700	114026900
chr2	69789520	69789680
chr7	3617220	3617420
chr6	116673780	116673980
chr2	168080660	168080960
chr6	39810840	39811060
chr19	60811480	60811660
chr1	172147940	172148160
chr11	83942020	83942180
chr6	113046120	113046360
chr4	133887951	133888240
chr8	70673580	70673780
chr4	127329132	127329264
chr19	8802240	8802440
chr15	61985502	61985572
chr1	177441840	177442200
chr16	11254240	11254520
chr17	21450260	21450460
chr7	13278400	13278880
chr1	82724760	82724960
chr8	78821080	78821280
chr4	148444700	148444920
chr8	85840800	85841020
chr16	78301400	78301760
chr18	84934360	84934720
chr1	72583420	72583620
chr2	153345520	153345740
chr14	31018960	31019180
chr6	82774420	82774600
chr4	116557500	116557780
chr1	180725880	180726080
chr2	28840300	28840460
chr11	78697420	78697700
chr1	36939840	36940040
chr18	34759235	34759350
chr2	127008560	127008740
chr19	6077180	6077340
chr5	135994741	135994867
chr16	75766780	75767020
chr5	138263960	138264140
chr12	4817400	4817600
chr5	43869080	43869347
chr7	62348180	62348360
chr4	132732440	132732660
chr11	69681854	69682080
chr13	59823060	59823300
chr13	23535236	23535340
chr11	80142080	80142280
chr8	107066200	107066380
chr4	103114560	103114820
chr17	35916320	35916540
chr2	151039360	151039560
chr17	15564260	15564540
chr8	91801954	91802112
chr7	15946040	15946200
chr1	156719040	156719260
chr8	121907740	121907920
chr2	26380600	26380760
chr9	49485880	49486080
chr11	4186580	4186840
chr19	40588380	40588640
chr7	102441640	102441880
chr7	45367040	45367500
chr7	127745920	127746260
chr3	96414760	96414960
chr16	96145120	96145380
chr7	25297900	25298120
chr11	78536160	78536460
chr6	13871400	13871640
chr10	128805360	128805640
chr5	121848800	121849000
chr4	129640620	129640740
chr5	115559280	115559540
chr3	121291600	121291860
chr4	134245560	134245720
chr10	128015097	128015259
chr19	60144480	60144620
chr1	170885400	170885600
chr19	47537060	47537260
chr9	118040220	118040560
chr8	105708100	105708320
chr5	136135980	136136200
chr7	44869720	44870080
chr6	115853280	115853680
chr10	100487300	100487640
chr3	37312400	37312600
chr4	116123680	116123880
chr6	124917974	124918194
chr10	111473020	111473240
chr2	157135120	157135320
chr19	6061104	6061260
chr9	79793380	79793680
chr1	136953673	136953880
chr17	78937040	78937240
chr9	120110740	120110920
chr17	6782700	6782918
chr7	4812640	4812900
chr10	81105800	81106020
chr7	144914960	144915160
chr12	31499820	31500020
chr8	22060520	22060740
chr5	137533520	137533720
chr12	21286200	21286380
chr5	65335600	65335880
chr7	12478280	12478380
chr10	127030770	127030960
chr11	69980240	69980400
chr6	34476100	34476340
chr11	16951140	16951440
chr8	105893400	105893580
chr9	50768220	50768360
chr7	24081740	24081940
chr11	72207120	72207400
chr10	33904920	33905120
chr2	48949240	48949560
chr8	88118560	88118800
chr1	93511760	93512120
chr1	135430420	135430620
chr5	32863560	32863760
chr4	117682160	117682380
chr1	86582700	86582940
chr8	70302460	70302660
chr19	6057715	6057960
chr4	124802020	124802180
chr5	139345140	139345380
chr15	51991700	51991980
chr1	93635680	93635980
chr1	75316940	75317140
chr2	3332540	3332940
chr1	139422080	139422300
chr12	88360440	88360600
chr17	56997480	56997660
chr8	121950020	121950720
chr19	43612179	43612276
chr7	35396820	35397100
chr13	34874360	34874560
chr13	14630120	14630280
chr10	80433640	80433880
chr3	63964640	63964860
chr15	39943980	39944180
chr16	17276120	17276340
chr18	32067620	32067820
chr13	75707200	75707500
chr7	30492860	30493020
chr5	8622980	8623220
chr7	133760060	133760300
chr8	33641580	33641800
chr4	70410360	70410700
chr15	75909500	75909700
chr5	92675340	92675440
chr17	33824503	33824647
chr3	138143340	138143500
chr9	50856760	50856960
chr8	120589040	120589520
chr11	97883520	97883740
chr7	30322360	30322560
chr2	142901460	142901740
chr9	4309440	4309960
chr7	127477980	127478200
chr4	53159900	53160080
chr8	123212760	123213040
chr5	135778400	135778640
chr1	58586240	58586480
chr7	27553100	27553300
chr9	54734460	54734680
chr11	23255740	23256100
chr8	111033700	111033900
chr4	134287800	134288000
chr4	121215060	121215280
chr10	99263020	99263300
chr2	156111900	156112080
chr7	84606380	84606640
chr1	37890340	37890580
chr3	88042980	88043180
chr7	28693640	28693900
chr17	55891920	55892064
chr13	8885460	8885660
chr11	104442860	104443060
chr7	45923060	45923300
chr16	94569400	94569700
chr10	78009360	78009500
chr6	124828840	124829240
chr7	28437040	28437240
chr6	113531560	113531740
chr7	109518980	109519160
chr7	45704800	45705060
chr12	8771120	8771460
chr9	57131200	57131400
chr1	36307580	36307780
chr17	55879001	55879140
chr17	56290480	56290680
chr2	122118320	122118580
chr17	79715640	79715900
chr6	71823720	71823880
chr17	56255900	56256100
chr6	86404120	86404360
chr9	59353340	59353540
chr2	29827200	29827400
chr9	103202040	103202220
chr9	21510420	21510620
chr5	21701460	21701640
chr10	79746560	79746760
chr4	21848380	21848480
chr14	31830600	31830920
chr14	79587560	79587820
chr19	60861340	60861580
chr9	21091980	21092200
chr16	4077760	4078020
chr4	59783840	59784100
chr15	99651620	99651820
chr2	167062620	167062820
chr13	98262960	98263200
chr15	39112720	39112940
chr5	147430100	147430260
chr13	49681960	49682200
chr19	29361840	29362040
chr17	84790700	84790820
chr16	93711480	93711840
chr10	75517860	75518060
chr8	105289112	105289320
chr2	26933420	26933820
chr7	24112280	24112460
chr7	97480820	97481040
chr14	20181760	20181940
chr18	37300683	37300860
chr2	132262940	132263220
chr17	27555829	27555960
chr9	66945940	66946140
chr4	143412600	143412980
chr5	149636640	149636860
chr7	80269520	80269700
chr5	142895167	142895380
chr10	80433880	80434260
chr16	13819080	13819300
chr6	40471260	40471460
chr4	108327980	108328240
chr3	20035220	20035380
chr14	26669660	26670020
chr15	103272560	103272920
chr6	48395480	48395680
chr10	111298480	111298720
chr3	90254040	90254320
chr17	21008800	21009040
chr19	58943260	58943460
chr11	5542160	5542440
chr5	143235040	143235240
chr17	35089140	35089320
chr1	84696260	84696420
chr4	134535180	134535500
chr4	137707300	137707520
chr11	58307000	58307220
chr17	34028000	34028200
chr11	83753600	83753780
chr4	117915180	117915360
chr2	5844900	5845140
chr11	6415589	6415854
chr2	152375720	152375920
chr5	137600980	137601220
chr5	100798540	100798780
chr19	8892886	8893051
chr12	51377420	51377640
chr3	37639760	37639940
chr4	119232660	119232920
chr6	146724747	146724900
chr13	64370280	64370520
chr16	32099660	32099880
chr2	119546940	119547220
chr16	32419640	32419840
chr10	127041858	127042014
chr2	164833680	164833880
chr14	54883299	54883560
chr2	27476060	27476300
chr11	53707260	53707460
chr17	20945200	20945440
chr1	4785620	4785880
chr8	34965680	34965880
chr6	142387040	142387260
chr18	37969740	37969891
chr11	54303180	54303340
chr11	17159060	17159340
chr9	21030840	21031060
chr10	120112880	120113100
chr7	141447543	141447654
chr9	94538544	94538741
chr11	117611120	117611340
chr11	120673246	120673419
chr7	19149240	19149540
chr13	23621140	23621380
chr16	44139560	44139880
chr2	25557745	25557886
chr13	30545280	30545460
chr2	152332380	152332760
chr14	74732060	74732280
chr6	134792617	134792755
chrX	7762460	7762660
chr1	60098100	60098300
chr11	100472720	100472940
chr14	21500360	21500900
chr7	31151380	31151520
chr3	88553629	88553717
chr1	172520960	172521140
chr14	70545120	70545320
chr8	121950280	121950640
chr10	79996340	79996540
chr17	26916800	26917040
chr16	32868280	32868500
chr2	167349340	167349600
chr15	79229040	79229220
chr10	80676360	80676620
chr11	67052480	67052680
chr2	92370980	92371160
chr7	44467780	44468040
chr2	157278900	157279120
chr17	24455280	24455520
chr5	134582600	134582800
chr8	106415200	106415440
chr13	21531020	21531240
chr3	51224627	51224678
chr5	134985706	134985860
chr16	36041060	36041280
chr8	105854680	105854900
chr6	30896720	30896960
chr16	58727780	58728060
chr17	35065140	35065371
chr17	46552840	46553100
chr4	109676360	109676740
chr13	80883260	80883500
chr5	149439560	149439720
chr1	93343460	93343680
chr15	80710980	80711300
chr2	180024560	180024980
chr18	46597500	46597800
chr5	100500720	100500900
chr19	15984940	15985160
chr2	155276240	155276460
chr14	103650080	103650300
chr5	135001340	135001580
chr10	126978440	126978660
chr11	121388260	121388540
chr11	80153920	80154120
chr17	31855880	31856080
chr4	117251780	117251980
chr8	119910560	119910880
chr12	28675080	28675280
chr5	24842520	24842940
chr9	104002340	104002720
chr7	55962380	55962660
chr17	12119160	12119380
chr7	27232980	27233140
chr14	56571780	56572000
chr4	136053340	136053560
chr2	32288000	32288220
chr10	79682954	79683090
chr1	91459300	91459520
chr12	75596200	75596420
chrX	85573740	85574020
chr14	60265100	60265260
chr11	32226363	32226537
chr10	128626680	128626940
chr18	64516500	64516720
chr3	96172340	96172600
chr3	121953080	121953280
chr16	11254240	11254520
chr2	30392060	30392300
chr2	14055562	14055700
chr11	120467420	120467720
chr7	67372800	67373040
chr8	78213140	78213260
chr1	79439980	79440140
chr9	58539960	58540140
chr9	109931360	109931940
chr4	41755140	41755320
chr13	23544360	23544500
chr7	90475960	90476200
chr6	134920283	134920391
chr18	34624520	34624740
chr7	127588540	127588760
chr11	21571840	21572340
chr2	165034820	165035040
chr11	98400380	98400580
chr2	164073960	164074180
chr7	138909600	138909860
chr1	118459440	118459600
chr5	129941440	129942000
chr6	71293571	71293760
chr11	108424980	108425240
chr17	87973820	87974120
chr6	52172620	52172803
chr9	37613560	37613780
chr16	52031100	52031420
chr11	106193480	106193820
chr11	75348260	75348560
chr5	144223540	144223740
chr11	117654500	117654820
chr18	31759720	31759935
chr15	98881300	98881620
chr7	99483640	99483840
chr1	23762860	23763060
chr7	19272565	19272658
chr8	66860120	66860340
chr15	101224067	101224239
chr3	132684020	132684240
chr1	170174960	170175220
chr1	161070600	161070960
chr4	152477460	152477720
chr7	133636800	133636960
chr13	113618543	113618778
chr6	35133700	35133960
chr6	87887680	87887960
chrX	160994660	160995040
chr16	20498720	20498900
chr4	116651540	116651740
chr9	25252320	25252540
chr12	99964360	99964540
chr11	69758680	69758740
chr11	58954480	58954720
chr8	121652920	121653180
chr11	86484520	86484680
chr5	140389240	140389440
chr8	121108300	121108480
chr17	84187967	84188134
chr3	88058480	88058660
chr6	117841060	117841320
chr5	124540500	124540780
chr18	62922140	62922360
chr7	35647440	35647640
chr18	40219300	40219560
chr5	31697580	31697740
chr11	45955400	45955580
chr19	60889620	60889800
chr4	40269780	40269940
chr10	91082700	91083040
chr7	25619260	25619460
chr19	60874500	60874700
chr11	98775303	98775540
chr1	92906887	92907080
chr7	137410400	137410560
chr6	120357320	120357600
chr17	84188486	84188636
chr1	157412520	157412780
chrX	151520500	151520720
chr11	20201000	20201360
chr2	145903100	145903320
chr11	115187300	115187540
chr7	44590620	44590920
chr12	33147580	33147800
chr11	70525160	70525420
chr4	3574760	3574980
chr18	5591640	5591840
chr18	76929880	76930080
chr1	182408920	182409220
chr3	145924020	145924340
chr1	51915040	51915220
chr7	13023960	13024405
chr9	110656720	110656880
chr4	121017240	121017420
chr11	70229000	70229160
chr5	148928900	148929120
chr2	132686821	132687142
chr13	66905240	66905460
chr8	70776680	70776920
chr2	166564000	166564180
chr10	81069880	81070100
chr3	30969340	30969520
chr12	11437700	11437840
chr7	19628440	19628820
chr19	41802000	41802180
chr8	126593984	126594226
chr12	105032340	105032620
chr7	137410680	137410860
chr2	131352840	131353060
chr11	101986165	101986291
chr2	136891420	136891640
chr7	44496560	44496640
chr14	54686060	54686240
chr5	22550280	22550500
chr14	99298400	99298740
chr17	17374160	17374360
chr2	129800140	129800500
chr9	55937980	55938320
chr5	23433280	23433500
chr17	48409660	48410200
chr2	34372680	34372900
chr12	105685200	105685400
chr5	34169380	34169780
chrX	68678380	68678640
chr5	108660720	108660920
chr15	98567720	98568020
chr5	123524140	123524320
chr11	102925080	102925320
chr7	19024140	19024420
chr4	127021120	127021360
chr3	142395600	142395800
chr7	97788260	97788500
chr17	24736400	24736640
chr6	90369380	90369600
chr2	34406700	34406900
chr10	75765240	75765420
chr19	36736660	36736840
chr7	41499340	41499560
chr11	54522640	54522900
chr9	119088500	119088720
chr2	26504000	26504120
chr6	115676500	115676780
chr2	90745220	90745560
chr12	98746800	98747020
chr11	78322960	78323120
chr6	148212000	148212260
chr7	29169760	29169963
chr17	56716900	56717140
chr17	72603260	72603420
chr11	117849080	117849360
chr8	11555820	11556060
chr11	5707660	5707820
chr13	23698400	23698620
chr12	108275460	108275740
chr4	116627460	116627660
chr11	17257520	17257700
chr10	14705480	14705700
chr16	13903080	13903280
chr17	56935800	56936040
chr2	164911180	164911400
chr10	8886260	8886520
chr10	80577660	80578080
chr4	89310940	89311160
chr7	105811100	105811380
chr15	48792820	48793000
chr4	124936860	124937100
chr5	124478320	124478480
chr2	60383240	60383460
chr4	149738060	149738280
chr17	85090480	85090700
chr19	6979900	6980200
chr8	22859260	22859580
chr6	35539780	35540000
chr17	25274220	25274320
chr3	36571960	36572320
chr12	51691940	51692180
chr17	21707440	21707740
chr14	122983240	122983480
chr8	83594440	83594700
chr10	7667400	7667560
chr5	110135640	110135880
chr9	66974780	66974960
chr2	121271380	121271560
chr6	29348000	29348200
chr19	4497620	4497780
chr10	80579000	80579180
chr7	45333060	45333220
chr7	79504800	79504960
chr7	25238118	25238282
chr2	25332520	25332800
chr6	88045180	88045380
chr9	15279840	15280060
chr3	51415874	51416060
chr9	8042800	8042980
chr9	44407540	44407720
chr9	21546460	21546760
chr4	155761060	155761280
chr12	113140000	113140220
chr15	9140340	9140580
chr13	49216000	49216160
chr18	46598380	46598680
chr8	95633360	95633580
chr10	79926800	79927080
chr13	43615720	43616020
chr18	77713920	77714100
chr6	86004360	86004560
chr10	61418140	61418320
chr15	102470280	102470520
chr15	75929720	75929920
chr2	27427020	27427220
chr5	137600680	137600900
chr16	10785460	10785680
chr11	74897960	74898140
chr14	67072380	67072640
chr16	93883640	93883900
chr3	37312400	37312600
chr1	134455400	134455620
chr19	18712980	18713100
chr10	66920380	66920660
chr4	155704940	155705140
chr6	86848860	86849500
chr11	82890560	82890740
chr16	30599595	30599757
chr3	95882191	95882465
chr16	87354120	87354300
chr6	83506820	83507100
chr14	101640600	101640800
chr11	52359815	52359944
chr12	40223200	40223520
chr12	118301020	118301320
chr11	78536160	78536460
chr6	136804360	136804580
chr12	55821080	55821280
chr6	86438260	86438480
chr5	135744220	135744400
chr4	126968140	126968340
chr17	25844505	25844663
chr10	22731340	22731560
chr5	114859380	114859560
chr9	106821720	106821960
chr5	137628920	137628980
chr10	120226908	120227090
chr7	139213180	139213460
chr5	34660200	34660300
chr9	51008980	51009360
chr6	30401620	30401920
chr4	55532486	55532720
chr14	57826100	57826280
chr11	117810560	117810740
chr15	82346260	82346420
chr12	101958180	101958420
chr15	85036900	85037140
chr15	76327240	76327500
chr2	31572420	31572800
chr8	84237160	84237220
chr16	59639100	59639300
chr1	143777020	143777320
chr7	42505660	42505880
chr1	168432340	168432560
chr4	154160760	154160894
chr1	191821280	191821500
chr17	42876560	42876780
chr1	191397040	191397400
chr17	46383460	46383680
chr9	121277640	121277820
chr10	24595320	24595600
chr17	35979480	35979680
chr2	130667660	130667860
chr13	99344640	99344860
chr16	17619260	17619440
chr16	20651540	20651740
chr2	165287780	165287940
chr8	72239600	72239780
chr6	71908740	71909140
chr7	24530440	24530700
chr4	62408620	62408820
chr5	110176440	110176620
chr3	115888020	115888220
chr8	70839560	70839820
chr16	25059260	25059401
chr11	60728260	60728500
chr5	124327480	124327680
chr3	97227400	97228040
chr7	45459820	45460080
chr7	140882240	140882440
chr5	100518280	100518440
chr5	103911180	103911352
chr8	85026720	85026900
chr19	46305585	46305746
chr1	33669740	33669920
chr15	77970700	77971040
chr11	6291500	6291700
chr8	110217700	110217860
chr2	167932160	167932380
chr16	11203260	11203440
chr11	95414640	95414820
chr1	80340900	80341180
chr4	133546000	133546200
chr17	46202520	46202860
chr7	108934100	108934380
chr7	140856260	140856460
chr2	14073520	14073740
chr7	45814300	45814760
chr13	74350180	74350380
chr6	34780320	34780500
chr10	59323100	59323440
chr8	123224720	123224900
chr11	62281280	62281540
chr11	93968500	93968660
chr8	105566020	105566280
chr2	120563780	120563980
chr1	161131420	161131600
chr2	164769620	164769880
chr11	68901420	68901600
chr9	21723440	21723680
chr1	53785140	53785360
chr11	96789020	96789220
chr7	12922040	12922340
chr4	138913980	138914160
chr16	8637600	8637800
chr13	14063560	14063680
chr10	88201020	88201240
chr11	107132620	107132780
chr7	122067020	122067420
chr15	11399620	11399920
chr2	181497040	181497260
chr11	75531980	75532180
chr8	83899640	83899900
chr2	150608520	150608700
chr4	98923320	98923600
chr15	52712220	52712440
chr17	28080520	28080780
chr11	50174660	50174880
chr1	189688180	189688360
chr6	136808120	136808320
chr16	14317300	14317560
chr4	129189540	129189940
chr8	122576840	122577020
chr7	43671867	43672049
chr6	125191580	125191840
chr12	59219440	59219600
chr9	57708420	57708600
chr5	122264380	122264620
chr11	29526295	29526462
chr6	91877900	91878080
chr6	37442180	37442460
chr15	53346168	53346259
chr6	83831740	83832040
chr16	91597700	91597960
chr8	122443520	122443580
chr17	31386020	31386240
chr14	65593020	65593200
chr4	154025980	154026200
chr18	53744540	53744900
chr2	19657520	19657780
chr5	139775640	139775840
chr10	58812200	58812400
chr13	98815200	98815500
chr7	19749660	19749940
chr2	30133639	30133740
chr7	24506840	24507100
chr18	67774683	67775000
chr11	23497960	23498260
chr5	138172360	138172488
chr12	59013300	59013480
chr6	126849060	126849260
chr11	11808880	11809120
chr13	23761380	23761460
chr10	119240494	119240621
chr5	117116140	117116340
chr2	130563580	130563800
chr6	49319080	49319440
chr10	77605960	77606260
chr5	135545440	135545640
chr5	35582840	35583060
chr5	72203160	72203400
chr2	156839840	156840100
chr18	36744500	36744700
chr10	56228640	56229040
chr11	120720580	120720740
chr15	79834280	79834500
chr14	54641780	54641940
chr2	128698660	128698860
chr15	72034320	72034400
chr9	111271600	111271840
chr4	129440780	129440980
chr5	21424700	21425000
chr18	67724560	67724820
chr10	57532460	57532640
chr6	50596900	50597160
chr8	73353500	73353720
chr5	106964220	106964400
chr17	87282740	87282940
chr9	62244440	62244580
chr3	104780987	104781119
chr3	90248000	90248200
chrX	68678380	68678640
chr1	131910260	131910480
chr8	123332480	123332680
chr8	84913238	84913388
chr7	132575826	132575989
chr2	25356300	25356480
chr7	126475340	126475640
chr4	139622720	139622940
chr3	123508300	123508640
chr7	141429388	141429569
chr10	128337500	128337780
chr7	141414120	141414320
chr10	34019720	34019940
chr6	52713620	52713800
chr3	133091760	133091980
chr17	46752140	46752440
chr17	34836840	34837100
chr18	34506820	34507040
chr19	10388620	10388780
chr4	119415440	119415660
chr15	90224080	90224320
chr16	20548440	20548660
chr11	102880940	102881280
chr11	115933440	115933640
chr9	58455880	58456080
chr12	59011920	59012240
chr8	70905860	70906020
chr19	47050820	47051040
chr13	58128919	58129120
chr2	157566558	157566709
chr8	70538740	70539000
chr11	118476740	118476960
chr9	21287960	21288160
chr1	84839400	84839700
chr12	12941800	12942080
chr4	43982500	43982620
chr7	35318340	35318520
chr6	48444520	48444740
chr11	101009300	101009540
chr17	66101500	66101740
chr7	45872709	45872837
chr6	65042480	65042660
chr15	99392740	99393000
chr11	62879320	62879580
chr4	45108060	45108260
chr2	117119740	117120220
chr6	72789514	72789697
chr5	76529140	76529340
chr13	42051560	42051800
chr1	178187360	178187520
chr9	124424040	124424300
chr3	8923440	8923660
chr6	86526160	86526355
chr1	88277500	88277760
chr9	98563520	98563740
chr17	56290000	56290171
chr10	127380400	127380740
chr16	15637440	15637500
chr7	128238360	128238600
chr1	164275520	164275680
chr14	55745600	55745780
chr10	66921165	66921445
chr8	119605160	119605360
chr2	170357060	170357260
chr11	116657920	116658120
chr5	138619720	138619920
chr15	34082540	34082740
chr10	77606491	77606627
chr3	135281060	135281260
chr8	70659760	70660020
chr7	4685160	4685220
chr2	91444640	91444800
chr17	32891540	32891760
chr9	122294420	122294740
chr4	86748320	86748580
chr7	131371040	131371220
chr17	56289680	56289880
chr17	28486160	28486340
chr15	78174080	78174480
chr6	83325920	83326120
chr5	45669660	45669840
chr3	157925060	157925260
chr7	104219200	104219420
chr18	36793740	36793900
chr1	178318678	178318780
chr7	127195640	127195820
chr2	152830613	152830792
chr1	171064540	171064660
chr18	5334740	5335000
chr2	163994860	163995180
chr11	59163300	59163540
chr10	20312840	20313080
chr4	128610040	128610300
chr8	91313320	91313580
chr7	116093140	116093260
chr12	84450980	84451540
chr19	7217540	7217840
chr8	83442440	83442740
chr2	30237560	30237760
chr9	95511860	95512240
chr11	70410000	70410280
chr5	21737000	21737200
chr10	95940580	95940760
chr11	77607820	77608000
chr15	101284120	101284380
chr17	66123460	66123640
chr5	144358280	144358400
chr17	34564000	34564300
chr7	64392540	64392660
chr17	57247320	57247500
chr17	26715420	26715700
chr7	127091240	127091480
chr18	75018648	75018751
chr1	34439320	34439580
chr19	5688640	5689060
chr12	103425840	103426100
chr10	127621620	127621860
chr7	13009740	13010100
chr13	5861180	5861500
chr16	38088860	38089460
chr6	149141380	149141600
chr4	148286820	148286980
chr10	18234900	18235100
chr12	110840900	110841045
chr7	75848160	75848380
chr8	45975380	45975580
chr8	13786100	13786260
chr10	63430060	63430260
chr10	67549300	67549460
chr13	22035613	22035700
chr7	127768920	127769120
chr19	5609660	5609860
chr4	141545900	141546180
chr8	71272340	71272660
chr7	83884260	83884540
chr15	68258780	68259060
chr1	37872100	37872400
chr11	120991260	120991420
chr9	45829260	45829420
chr9	108052960	108053160
chr3	63976000	63976240
chr19	38930900	38931020
chr1	55087880	55088300
chr11	67965560	67965740
chr11	120633540	120633820
chr5	88554200	88554420
chr7	127967100	127967460
chr8	84893796	84894060
chr4	155812260	155812520
chr3	116808220	116808400
chr17	46646020	46646280
chr11	82781040	82781200
chr1	16656980	16657280
chr11	101095360	101095540
chr18	53744980	53745200
chr18	6241460	6241680
chr11	52000740	52000940
chr6	82652460	82652680
chr1	59670740	59670940
chr4	116807540	116807780
chr5	22550280	22550500
chr11	50841500	50841680
chr6	29164680	29164831
chr19	8819280	8819580
chr19	7241160	7241220
chr3	103058180	103058420
chr7	109703540	109703700
chr6	82945860	82946040
chr2	167063020	167063240
chr10	117063800	117064000
chr7	127274000	127274240
chr5	139252120	139252340
chr14	55884780	55885080
chr14	47568380	47568640
chr1	86303104	86303280
chr11	75348260	75348560
chr17	28942160	28942380
chr4	42950240	42950440
chr6	134898307	134898545
chr17	6317400	6317560
chr10	61147640	61147900
chr3	96696220	96696420
chr19	4231740	4231940
chr1	162740560	162740700
chr6	113076700	113076940
chr10	24869780	24870020
chr4	149307720	149307940
chr14	79451700	79451880
chr13	43398240	43398440
chr11	83472860	83473060
chr17	31564360	31564540
chr5	143180760	143181000
chr5	23850480	23850540
chr7	13038240	13038420
chr12	84193983	84194180
chr11	107546720	107547020
chr4	46389360	46389560
chr16	3872280	3872540
chr16	4639840	4640000
chr1	39535640	39535860
chr7	64287420	64287660
chr8	69208940	69209140
chr17	45601960	45602180
chr4	11485760	11486000
chr10	80320500	80320680
chr6	124415060	124415240
chr1	75142640	75142820
chr12	57230260	57230560
chr10	127063240	127063600
chr16	17451820	17452060
chr7	19118500	19118700
chr11	101552520	101552840
chr5	108132540	108132860
chr10	80855120	80855340
chr9	83834200	83834480
chr16	65814920	65815280
chr5	23787540	23787740
chr17	35046740	35046980
chr9	57440020	57440200
chr11	29547853	29548102
chr8	22166340	22166540
chr11	101315860	101316060
chr2	29802520	29802700
chr16	11008269	11008474
chrX	73786820	73787080
chr19	38836420	38836620
chr8	84147840	84148080
chr10	121476340	121476660
chr8	107588380	107588600
chr11	120232660	120232900
chr11	48800180	48800440
chr11	78176355	78176470
chr3	113630100	113630300
chr7	127244360	127244560
chr3	30995340	30995540
chr19	5488260	5488520
chr18	70472440	70472620
chr12	110446300	110446720
chr12	87266260	87266540
chr15	88751280	88751600
chr11	19924020	19924280
chr5	110780560	110780720
chr2	163472580	163472800
chr10	66920780	66920979
chrX	74085640	74085880
chr4	116708320	116708620
chr11	32205240	32205520
chr9	108569780	108569972
chr15	89373420	89373660
chr8	70234080	70234320
chr14	31640920	31641320
chr7	29238120	29238380
chr11	3914620	3914780
chr2	71453220	71453400
chr9	106429280	106429500
chr14	77874860	77875040
chr6	30304480	30304680
chr11	40692620	40692800
chr1	159524180	159524340
chr5	77015880	77016060
chr4	117887300	117887500
chr8	85299780	85299960
chr11	120378720	120378940
chr2	26640240	26640400
chr8	109778400	109778660
chr5	139149700	139149960
chr2	11502040	11502240
chr2	158767820	158768060
chr12	111574340	111574560
chr11	5065580	5065800
chr7	4546640	4546780
chr2	74578880	74579160
chr7	145283940	145284140
chr4	132884440	132884640
chr11	98809620	98809840
chr10	40302180	40302360
chr14	19823800	19824000
chr8	70873472	70873643
chrX	12587600	12587820
chr11	96829469	96829614
chr4	126677500	126677700
chr3	90213620	90213760
chr6	124930800	124931040
chr8	120177420	120177600
chr18	84951960	84952200
chr6	118419480	118419620
chr2	154603640	154603960
chr10	80603040	80603280
chr7	27178400	27178700
chr8	84840640	84840860
chr11	68432000	68432160
chr10	117746380	117746560
chr7	3693780	3693880
chr19	8897920	8898140
chr6	124493030	124493080
chr9	110624940	110625100
chr2	145934680	145934860
chr2	140395160	140395440
chr9	49055400	49055620
chr16	94526800	94527080
chr19	46761260	46761600
chr8	105701460	105701660
chr17	56183880	56184100
chr9	58582060	58582360
chr11	80476920	80477120
chr1	34439620	34439900
chr17	33629000	33629180
chr11	115419900	115420100
chr3	95434240	95434460
chr10	110920020	110920280
chr11	59449940	59450160
chr14	76110720	76110940
chr2	13573780	13574020
chr8	113635180	113635640
chr8	70439540	70439800
chr16	91484940	91485180
chr6	149565920	149566140
chr6	113740660	113740860
chr17	33915760	33916140
chr10	111972560	111972800
chr11	58938860	58939100
chr1	169531440	169531660
chr4	32615140	32615480
chr1	172632980	172633260
chr17	15704500	15704680
chr12	111966960	111967180
chr4	43578560	43578760
chr1	75479320	75479620
chr10	77515760	77515940
chr13	32801860	32802080
chr2	48949240	48949560
chr1	111864840	111865140
chr4	148288100	148288300
chr2	173659580	173659780
chr9	20651660	20652120
chr8	119778420	119778600
chr2	24935180	24935500
chr13	67553060	67553240
chr19	4099160	4099320
chr7	27553100	27553300
chr5	25499560	25499840
chr9	65021640	65021880
chr8	25017020	25017260
chr8	112011280	112011460
chr10	80142160	80142380
chr16	37011620	37011820
chr11	83298900	83299100
chr1	171503280	171503600
chr9	48985020	48985300
chr8	126422340	126422540
chr11	4217980	4218280
chr3	95110940	95111140
chr5	135148960	135149240
chr8	3279500	3279700
chr4	114908910	114909080
chr12	70825160	70825660
chr9	73044183	73044349
chr13	90089460	90089760
chr2	34799740	34799900
chr9	106367680	106367860
chr17	15831960	15832120
chr17	45506720	45506900
chr7	96951400	96951580
chr2	117120640	117120860
chr10	40258000	40258260
chr3	108554680	108554920
chr14	50785480	50785660
chr2	144369200	144369420
chr5	135887720	135888000
chr9	66350300	66350520
chr15	76477260	76477460
chr16	17125100	17125320
chr11	4160200	4160400
chr13	17695200	17695340
chr19	5609980	5610160
chr1	191575520	191575780
chr7	102210180	102210580
chr18	21300180	21300440
chr7	118855640	118855820
chr5	110810080	110810320
chr2	30981880	30982300
chr15	78934820	78935020
chr11	82781040	82781200
chr5	130255440	130255660
chr18	35598440	35598700
chr2	122160760	122160920
chr12	85288540	85288720
chr17	46646020	46646280
chr7	39517900	39518100
chr15	99474620	99474740
chr17	56008320	56008560
chrX	10216660	10216880
chr6	71831700	71831920
chr16	33184940	33185120
chr8	71559060	71559260
chr3	63295260	63295560
chr19	45783680	45783760
chr9	78190740	78191020
chr12	76255180	76255440
chr2	71873080	71873340
[truncated: 705 more rows]
