# Supplementary material for: Ultra-long-range interactions between active regulatory elements
Source: Genome Res. 2023 Aug;33(8):1269–83. doi: 10.1101/gr.277567.122 (PMC10547262; doi:10.1101/gr.277567.122)
Supplement: Supplement 11 [file Supplemental_Code.zip › Supplemental_Code/Peaks/mm10/ENCFF519QMV_100kb_neighbours_binned_matched.bed]

chrom	start	end	signal	neighbours	neighbour_bin	quartile
chr1	3343819	3343972	5.33433	0	0	1
chr1	3982765	3983074	5.08152	0	0	1
chr1	4150617	4150854	12.80341	0	0	1
chr1	4654148	4654379	4.36797	0	0	1
chr1	4788438	4788695	7.10066	14	>=10	4
chr1	5461380	5461624	12.80341	0	0	1
chr1	5778922	5779208	5.16535	0	0	1
chr1	6281870	6282058	5.33433	2	1-4	1
chr1	7299470	7299890	12.07556	8	5-10	3
chr1	7591639	7591870	8.7399	6	5-10	3
chr1	9240837	9240992	5.99764	0	0	1
chr1	9736653	9736828	3.70249	5	5-10	2
chr1	10908991	10909157	3.72957	3	1-4	2
chr1	11089816	11090038	5.33433	0	0	1
chr1	11350801	11351007	12.80341	8	5-10	3
chr1	11400969	11401237	6.22759	7	5-10	3
chr1	11747955	11748627	9.96037	0	0	1
chr1	12126235	12126600	13.36145	0	0	1
chr1	12491761	12491942	5.15363	0	0	1
chr1	12610433	12610619	11.7492	1	1-4	1
chr1	12938730	12938979	6.19904	0	0	1
chr1	13070415	13071086	6.54998	17	>=10	4
chr1	13372612	13374098	45.36112	0	0	1
chr1	13629463	13629671	4.37387	6	5-10	3
chr1	14252409	14252622	4.50985	0	0	1
chr1	14650859	14651072	9.00367	1	1-4	1
chr1	14967099	14967324	3.72957	0	0	1
chr1	16204225	16204382	5.33433	2	1-4	1
chr1	16431443	16431697	7.10066	1	1-4	1
chr1	16519054	16519253	6.49405	2	1-4	1
chr1	16618887	16619278	11.27914	5	5-10	2
chr1	16665255	16665593	5.1738	4	1-4	2
chr1	16688541	16688921	3.15373	4	1-4	2
chr1	17506596	17506823	10.43787	0	0	1
chr1	18245235	18246237	21.98823	2	1-4	1
chr1	18537692	18537928	13.01798	0	0	1
chr1	19199749	19199950	5.33433	0	0	1
chr1	20432225	20432401	8.7399	0	0	1
chr1	20819842	20820240	22.04886	6	5-10	3
chr1	20905441	20905870	8.10788	3	1-4	2
chr1	22874375	22874642	7.39696	0	0	1
chr1	23790567	23790740	5.33433	0	0	1
chr1	23970186	23970990	14.88792	0	0	1
chr1	24678725	24679086	7.44031	0	0	1
chr1	28039267	28039430	5.33433	0	0	1
chr1	29979041	29979265	7.10066	1	1-4	1
chr1	29996713	29996932	5.15363	1	1-4	1
chr1	30526535	30526863	6.19904	1	1-4	1
chr1	30549073	30549669	11.02502	1	1-4	1
chr1	30719853	30720110	4.199	0	0	1
chr1	31678472	31678625	5.99764	0	0	1
chr1	31931825	31932080	5.82276	0	0	1
chr1	32340959	32341124	7.10066	0	0	1
chr1	33332275	33332464	5.33433	0	0	1
chr1	33584638	33584838	8.36846	3	1-4	2
chr1	33719929	33720371	11.61757	4	1-4	2
chr1	33800123	33800326	6.19904	2	1-4	1
chr1	33813847	33814503	17.35441	3	1-4	2
chr1	33907649	33908064	8.37984	8	5-10	3
chr1	33918365	33918653	4.64774	8	5-10	3
chr1	33939710	33940052	4.93361	9	5-10	3
chr1	34045934	34046126	6.59525	26	>=10	4
chr1	34144499	34144684	9.08102	21	>=10	4
chr1	34331473	34331646	7.10066	0	0	1
chr1	34439922	34440152	17.02569	3	1-4	2
chr1	34807102	34807262	5.84409	3	1-4	2
chr1	35115404	35116086	25.30299	0	0	1
chr1	35453443	35453627	6.25491	1	1-4	1
chr1	35500324	35500586	3.70249	1	1-4	1
chr1	35995538	35995888	5.82276	15	>=10	4
chr1	36511921	36512280	11.1507	7	5-10	3
chr1	36522707	36523004	6.0794	7	5-10	3
chr1	36576947	36577130	5.63787	7	5-10	3
chr1	36589756	36589991	3.67883	7	5-10	3
chr1	36592778	36593137	6.38607	7	5-10	3
chr1	36700548	36700812	5.54746	2	1-4	1
chr1	36803682	36805117	13.698	9	5-10	3
chr1	36830723	36831940	38.29636	7	5-10	3
chr1	36864810	36865098	5.08152	9	5-10	3
chr1	36997178	36997465	10.00498	14	>=10	4
chr1	37137166	37137392	6.86868	8	5-10	3
chr1	37283989	37284225	9.96037	2	1-4	1
chr1	37380113	37380360	7.33521	2	1-4	1
chr1	37601516	37601784	8.7399	1	1-4	1
chr1	37644419	37644621	6.19904	2	1-4	1
chr1	37708671	37708831	6.87851	1	1-4	1
chr1	37864515	37864774	11.69388	1	1-4	1
chr1	38041118	38041327	7.28726	7	5-10	3
chr1	38434505	38434666	5.11737	0	0	1
chr1	38655184	38655693	9.7159	0	0	1
chr1	39291819	39292076	12.44963	3	1-4	2
chr1	39527728	39528416	10.43787	5	5-10	2
chr1	39569459	39569616	8.03635	5	5-10	2
chr1	39936044	39936544	10.0333	7	5-10	3
chr1	40001458	40001652	6.59525	6	5-10	3
chr1	40303266	40303603	14.68245	0	0	1
chr1	42851332	42851638	13.26024	0	0	1
chr1	44102054	44102371	8.73102	1	1-4	1
chr1	44331391	44331939	15.36951	0	0	1
chr1	44517103	44517474	5.15363	1	1-4	1
chr1	48651285	48652454	30.22875	0	0	1
chr1	49885569	49885837	19.57964	0	0	1
chr1	50636968	50637436	11.27914	0	0	1
chr1	50872060	50872230	3.70249	0	0	1
chr1	51301107	51301429	3.07052	1	1-4	1
chr1	51681926	51682106	5.33433	7	5-10	3
chr1	52527357	52527765	12.73265	1	1-4	1
chr1	52630710	52631068	36.39397	1	1-4	1
chr1	52708524	52708708	5.99764	1	1-4	1
chr1	52938758	52939090	7.7934	6	5-10	3
chr1	53581587	53582085	42.60172	1	1-4	1
chr1	53765616	53765845	4.50985	8	5-10	3
chr1	53784781	53785155	27.42793	9	5-10	3
chr1	54250766	54251161	8.06284	0	0	1
chr1	55198956	55199553	22.46037	13	>=10	4
chr1	55203746	55203945	7.10066	13	>=10	4
chr1	55548905	55549102	5.33433	0	0	1
chr1	57103567	57103727	4.50985	0	0	1
chr1	57611973	57612270	9.08862	0	0	1
chr1	58889760	58890030	13.36145	3	1-4	2
chr1	59119850	59120075	17.35441	0	0	1
chr1	59442956	59443321	11.78728	18	>=10	4
chr1	59664809	59665082	3.72957	15	>=10	4
chr1	59941201	59941509	4.50985	2	1-4	1
chr1	60076720	60077059	3.04581	3	1-4	2
chr1	60180569	60181459	36.39397	3	1-4	2
chr1	60343200	60343556	23.20641	5	5-10	2
chr1	60432091	60432565	9.96037	6	5-10	3
chr1	60544723	60544926	7.7934	3	1-4	2
chr1	60832565	60833247	14.24904	4	1-4	2
chr1	60912286	60912504	6.56603	4	1-4	2
chr1	61514737	61514906	14.98042	0	0	1
chr1	62181342	62181740	6.56603	0	0	1
chr1	62715930	62716115	5.08152	11	>=10	3
chr1	62875733	62876020	5.06158	3	1-4	2
chr1	62981807	62982057	4.37387	1	1-4	1
chr1	63026732	63026892	4.89987	12	>=10	4
chr1	63136090	63140986	72.1059	23	>=10	4
chr1	63146029	63146208	5.33433	23	>=10	4
chr1	63194763	63195193	7.10066	25	>=10	4
chr1	63239645	63240015	5.95741	15	>=10	4
chr1	63273228	63273715	5.95741	13	>=10	4
chr1	63323979	63324147	8.00553	4	1-4	2
chr1	63453300	63453563	6.25491	11	>=10	3
chr1	63809932	63810098	5.99764	0	0	1
chr1	64162874	64163095	5.15363	3	1-4	2
chr1	65038048	65038377	9.7159	2	1-4	1
chr1	66173759	66173926	5.15363	0	0	1
chr1	66415783	66415955	3.72957	0	0	1
chr1	66817115	66817586	32.67622	0	0	1
chr1	66960571	66960858	12.63939	0	0	1
chr1	67307360	67307578	8.22608	0	0	1
chr1	67709200	67709429	6.87851	0	0	1
chr1	69440969	69441138	4.37387	0	0	1
chr1	69687537	69687874	14.24904	0	0	1
chr1	71641836	71642054	7.03671	9	5-10	3
chr1	71887864	71888047	6.19904	0	0	1
chr1	72366075	72366229	5.33433	7	5-10	3
chr1	72377463	72377740	4.37387	7	5-10	3
chr1	72414687	72414869	5.08152	4	1-4	2
chr1	72583246	72583520	20.65548	3	1-4	2
chr1	72960061	72960493	21.46779	0	0	1
chr1	73472057	73472236	7.10066	0	0	1
chr1	73749318	73749561	4.50985	0	0	1
chr1	74091434	74091958	18.91069	1	1-4	1
chr1	74386574	74387421	56.41879	8	5-10	3
chr1	74391303	74392285	39.46671	8	5-10	3
chr1	74634351	74634556	6.24632	2	1-4	1
chr1	75494913	75495297	9.0889	5	5-10	2
chr1	75588466	75588806	10.43242	7	5-10	3
chr1	75630386	75630660	5.15363	2	1-4	1
chr1	75983942	75984163	5.33433	2	1-4	1
chr1	76028572	76029200	9.08102	1	1-4	1
chr1	76131766	76131930	3.59005	0	0	1
chr1	77374701	77374919	6.87851	14	>=10	4
chr1	77441930	77442148	10.00498	15	>=10	4
chr1	77446374	77447984	19.98721	15	>=10	4
chr1	77490396	77490695	3.3106	14	>=10	4
chr1	78537680	78537977	4.4149	5	5-10	2
chr1	78552674	78552860	4.34979	5	5-10	2
chr1	78698779	78699188	3.72957	3	1-4	2
chr1	79761401	79761699	12.63939	1	1-4	1
chr1	79776109	79776413	3.91174	1	1-4	1
chr1	80150489	80150689	9.00367	0	0	1
chr1	80314870	80315992	23.75302	2	1-4	1
chr1	80805676	80805925	5.33433	0	0	1
chr1	82316635	82317048	22.12732	0	0	1
chr1	82656855	82657060	5.33433	1	1-4	1
chr1	85895327	85895631	5.581	0	0	1
chr1	86032645	86033115	15.42181	4	1-4	2
chr1	86099248	86099408	4.50985	9	5-10	3
chr1	86136660	86136942	3.70249	9	5-10	3
chr1	86154209	86154602	5.51625	11	>=10	3
chr1	86456718	86457008	20.94988	36	>=10	4
chr1	86703898	86704210	6.86702	0	0	1
chr1	87689713	87690146	9.96037	10	>=10	3
chr1	87698044	87698393	6.49405	10	>=10	3
chr1	87723320	87723510	7.82791	10	>=10	3
chr1	87728366	87728634	10.00498	10	>=10	3
chr1	87773138	87773462	8.03722	8	5-10	3
chr1	87881730	87881893	5.99764	0	0	1
chr1	88277129	88277544	65.19668	0	0	1
chr1	88760938	88761260	12.71893	9	5-10	3
chr1	89092471	89092957	4.71033	0	0	1
chr1	89860107	89861067	5.96911	7	5-10	3
chr1	90442845	90443189	4.34979	4	1-4	2
chr1	91433317	91433584	3.57088	0	0	1
chr1	91840493	91840703	5.85763	1	1-4	1
chr1	91987443	91987685	5.40189	0	0	1
chr1	92546195	92546380	5.33433	1	1-4	1
chr1	92613702	92613856	4.50985	1	1-4	1
chr1	93327959	93328126	3.6281	3	1-4	2
chr1	93489815	93489975	5.99764	4	1-4	2
chr1	93747758	93747939	7.04572	9	5-10	3
chr1	93818558	93818845	3.89652	9	5-10	3
chr1	94356785	94356960	9.00367	0	0	1
chr1	95451844	95452115	11.78728	0	0	1
chr1	101640452	101640613	5.99764	0	0	1
chr1	104368521	104368738	5.33433	0	0	1
chr1	104882005	104882186	5.15363	0	0	1
chr1	105013050	105013465	18.2435	0	0	1
chr1	105331154	105331345	5.15363	0	0	1
chr1	105990405	105990682	23.88203	0	0	1
chr1	106759175	106759599	9.12618	1	1-4	1
chr1	107823296	107823456	7.10066	0	0	1
chr1	108548530	108548710	7.7934	0	0	1
chr1	110790439	110790709	11.7492	2	1-4	1
chr1	114183529	114183696	7.28149	0	0	1
chr1	114849374	114849624	6.59525	0	0	1
chr1	115332239	115332417	6.19904	0	0	1
chr1	118004491	118004700	21.26925	0	0	1
chr1	118310811	118311467	48.77433	5	5-10	2
chr1	118402911	118403221	4.49527	6	5-10	3
chr1	118656388	118656625	5.16535	9	5-10	3
chr1	118689907	118690189	10.15887	10	>=10	3
chr1	119442719	119443034	9.71595	10	>=10	3
chr1	119497066	119497705	12.75743	9	5-10	3
chr1	119526174	119526382	20.58428	4	1-4	2
chr1	119837035	119837433	13.01343	1	1-4	1
chr1	120550856	120551025	5.14564	3	1-4	2
chr1	121087326	121088071	52.0171	0	0	1
chr1	121327937	121328135	8.06284	0	0	1
chr1	123857078	123857501	11.78728	0	0	1
chr1	125806813	125807018	4.50985	0	0	1
chr1	126383260	126383497	5.82276	0	0	1
chr1	126675269	126675451	6.59525	0	0	1
chr1	127167557	127167799	5.16535	4	1-4	2
chr1	127234743	127235190	9.7159	4	1-4	2
chr1	128191137	128191357	8.03635	10	>=10	3
chr1	128293660	128293823	4.2039	3	1-4	2
chr1	128359064	128359636	38.43515	7	5-10	3
chr1	128392721	128392925	10.71907	7	5-10	3
chr1	128437103	128437513	3.71904	6	5-10	3
chr1	128597157	128597425	9.03164	0	0	1
chr1	129106912	129107701	13.88087	0	0	1
chr1	130245950	130246413	18.63523	0	0	1
chr1	130462310	130463026	8.06284	0	0	1
chr1	131153226	131153634	35.61151	7	5-10	3
chr1	131527952	131528276	60.67027	2	1-4	1
chr1	131562104	131562373	5.33433	2	1-4	1
chr1	131745794	131746078	5.84409	2	1-4	1
chr1	132238905	132239129	9.96037	14	>=10	4
chr1	132287544	132287762	5.87808	15	>=10	4
chr1	132322416	132322887	13.91404	9	5-10	3
chr1	132341855	132342238	6.20118	8	5-10	3
chr1	132919217	132919788	10.97683	11	>=10	3
chr1	133046500	133046776	4.12634	20	>=10	4
chr1	133083837	133084396	3.91174	17	>=10	4
chr1	133411837	133412312	15.22443	13	>=10	4
chr1	133476054	133476271	6.22759	10	>=10	3
chr1	134350923	134351152	10.00051	16	>=10	4
chr1	134361146	134361922	31.04989	16	>=10	4
chr1	134381716	134382314	11.44819	16	>=10	4
chr1	134399832	134400096	8.95638	20	>=10	4
chr1	134428197	134428392	7.31508	23	>=10	4
chr1	134506455	134506618	4.99723	34	>=10	4
chr1	134560205	134561915	34.38289	23	>=10	4
chr1	134590872	134591122	5.82276	23	>=10	4
chr1	135108947	135109824	19.89305	13	>=10	4
chr1	135126737	135126902	6.44333	15	>=10	4
chr1	135368510	135369200	19.15957	6	5-10	3
chr1	135403227	135403406	8.03635	7	5-10	3
chr1	135564643	135564978	3.62276	10	>=10	3
chr1	135714274	135714630	5.82276	9	5-10	3
chr1	135749558	135749790	9.08862	6	5-10	3
chr1	135766112	135766838	21.17791	5	5-10	2
chr1	136017324	136017610	5.33433	0	0	1
chr1	136173459	136173794	4.972	8	5-10	3
chr1	136198122	136198361	3.81055	8	5-10	3
chr1	136405391	136405869	5.16535	6	5-10	3
chr1	136711313	136711721	8.22608	28	>=10	4
chr1	136957563	136958447	17.66074	1	1-4	1
chr1	137174390	137174804	11.66657	0	0	1
chr1	138619334	138619713	28.57674	0	0	1
chr1	139136541	139136733	5.33433	1	1-4	1
chr1	140434767	140434963	9.00367	1	1-4	1
chr1	140453270	140453544	10.00051	1	1-4	1
chr1	140781864	140782017	3.72957	0	0	1
chr1	141716879	141717156	11.02502	0	0	1
chr1	143777337	143777735	6.20897	5	5-10	2
chr1	145337939	145338137	7.10066	0	0	1
chr1	145554133	145554286	4.50985	0	0	1
chr1	146323203	146323597	10.00051	0	0	1
chr1	146426618	146427012	26.58212	0	0	1
chr1	150362735	150363008	6.87851	3	1-4	2
chr1	150496654	150496971	6.19904	1	1-4	1
chr1	150604105	150604279	5.33433	0	0	1
chr1	151287613	151287852	8.01803	3	1-4	2
chr1	151428634	151429262	61.56684	5	5-10	2
chr1	151438533	151438700	6.87851	5	5-10	2
chr1	151914574	151914734	5.82276	0	0	1
chr1	152603720	152603889	6.83389	0	0	1
chr1	152839036	152839397	2.55322	8	5-10	3
chr1	152845231	152845576	5.95741	9	5-10	3
chr1	152942795	152943043	14.32061	12	>=10	4
chr1	153040044	153040438	6.19847	15	>=10	4
chr1	153084261	153084595	6.91784	12	>=10	4
chr1	153108831	153109260	6.86702	11	>=10	3
chr1	153216758	153217293	5.32118	0	0	1
chr1	153386333	153386607	10.43787	7	5-10	3
chr1	153453273	153453648	7.28149	13	>=10	4
chr1	153500662	153500871	9.08102	10	>=10	3
chr1	154091423	154091736	5.33433	3	1-4	2
chr1	155056036	155056341	11.1176	2	1-4	1
chr1	155083024	155083410	5.84409	2	1-4	1
chr1	156079942	156080207	7.30446	5	5-10	2
chr1	156188770	156188938	5.82276	0	0	1
chr1	156558826	156559591	23.27201	7	5-10	3
chr1	156718799	156719020	12.78589	12	>=10	4
chr1	157086631	157086876	5.08152	1	1-4	1
chr1	157412359	157412564	16.5013	1	1-4	1
chr1	157417605	157418393	15.68522	1	1-4	1
chr1	157698134	157698289	5.15363	2	1-4	1
chr1	157725885	157726134	5.17416	2	1-4	1
chr1	157797849	157798056	5.82276	2	1-4	1
chr1	159611007	159611314	3.72957	0	0	1
chr1	160001322	160001481	5.82276	0	0	1
chr1	160203436	160203624	8.03635	8	5-10	3
chr1	160759788	160759966	7.7934	3	1-4	2
chr1	160964930	160965096	6.19904	4	1-4	2
chr1	160987388	160987542	3.99809	5	5-10	2
chr1	161148283	161148469	7.10066	8	5-10	3
chr1	161237586	161237842	12.80341	8	5-10	3
chr1	161444691	161444985	4.99723	0	0	1
chr1	162739798	162740520	32.07786	0	0	1
chr1	163396889	163397108	6.87851	1	1-4	1
chr1	163902115	163902282	4.37387	3	1-4	2
chr1	164005042	164005340	4.50985	7	5-10	3
chr1	164552859	164553068	8.03722	6	5-10	3
chr1	164790029	164790256	12.07556	0	0	1
chr1	164961927	164962100	6.19904	1	1-4	1
chr1	164994462	164994676	6.5016	1	1-4	1
chr1	165236335	165236924	26.93509	0	0	1
chr1	165849959	165850159	6.72994	0	0	1
chr1	166182689	166182849	4.50985	12	>=10	4
chr1	167037846	167038090	5.44981	0	0	1
chr1	167239792	167240145	5.17139	13	>=10	4
chr1	167349998	167350409	9.11225	12	>=10	4
chr1	167394134	167394393	16.70085	3	1-4	2
chr1	167497570	167497877	6.61767	0	0	1
chr1	168101622	168101794	5.33433	0	0	1
chr1	168300727	168300971	5.33433	2	1-4	1
chr1	168382136	168382720	8.22608	6	5-10	3
chr1	168395843	168396117	5.32118	6	5-10	3
chr1	168410154	168410378	5.08152	5	5-10	2
chr1	170857499	170857678	6.19904	11	>=10	3
chr1	170885028	170885383	13.2212	13	>=10	4
chr1	170967918	170968412	12.71893	12	>=10	4
chr1	171046984	171047669	22.04886	8	5-10	3
chr1	171270381	171270747	22.04261	14	>=10	4
chr1	171281389	171281765	7.39576	14	>=10	4
chr1	171389817	171390228	4.79115	23	>=10	4
chr1	171427101	171427404	9.08102	22	>=10	4
chr1	172206226	172206704	8.81593	5	5-10	2
chr1	172424571	172424851	3.59005	11	>=10	3
chr1	172445058	172445292	6.87851	11	>=10	3
chr1	172520525	172521002	18.77914	10	>=10	3
chr1	172688123	172688285	4.50985	0	0	1
chr1	173432818	173433055	7.10066	0	0	1
chr1	174172468	174172771	6.87851	0	0	1
chr1	174609542	174609799	3.72957	0	0	1
chr1	175692402	175692614	17.84645	0	0	1
chr1	175880526	175881190	74.54996	0	0	1
chr1	176021073	176021333	11.02502	1	1-4	1
chr1	176644616	176644976	23.32631	0	0	1
chr1	177257150	177258897	38.43686	0	0	1
chr1	177442374	177442732	10.28898	0	0	1
chr1	178187688	178188011	17.67258	3	1-4	2
chr1	178287591	178287788	13.698	12	>=10	4
chr1	178368591	178368968	9.21811	12	>=10	4
chr1	178405516	178406858	86.98873	9	5-10	3
chr1	178544058	178544688	21.39226	0	0	1
chr1	178733254	178733502	2.99829	0	0	1
chr1	179198554	179199102	10.03272	2	1-4	1
chr1	179802913	179803780	72.67396	1	1-4	1
chr1	179959555	179959812	12.63939	0	0	1
chr1	180080952	180082223	26.90589	1	1-4	1
chr1	180548222	180548893	9.08102	10	>=10	3
chr1	180553980	180554186	5.15363	10	>=10	3
chr1	180777843	180778363	8.93764	8	5-10	3
chr1	180953713	180953909	4.18542	27	>=10	4
chr1	181010398	181010573	5.67614	16	>=10	4
chr1	181251363	181251761	9.73715	6	5-10	3
chr1	181623692	181623914	6.54998	0	0	1
chr1	181880793	181880974	4.26001	21	>=10	4
chr1	181940688	181940842	5.33433	28	>=10	4
chr1	181960150	181960664	5.08152	25	>=10	4
chr1	181979592	181979774	10.87388	24	>=10	4
chr1	181987875	181988046	4.37387	24	>=10	4
chr1	182072114	182072536	5.1738	19	>=10	4
chr1	182209088	182209585	9.7159	13	>=10	4
chr1	182297024	182297522	5.82276	5	5-10	2
chr1	182506433	182506759	7.55507	1	1-4	1
chr1	182779041	182779204	5.69938	0	0	1
chr1	183117679	183117858	3.3106	0	0	1
chr1	183289971	183290183	15.04629	8	5-10	3
chr1	183324243	183324499	9.00367	8	5-10	3
chr1	183329662	183330003	6.19904	8	5-10	3
chr1	183345817	183346093	9.61649	8	5-10	3
chr1	184033620	184033933	7.80686	0	0	1
chr1	185105351	185105857	5.17004	1	1-4	1
chr1	185247869	185248071	9.71595	6	5-10	3
chr1	185328545	185329382	40.62807	5	5-10	2
chr1	185336475	185336664	6.86868	5	5-10	2
chr1	185369987	185370146	7.10066	4	1-4	2
chr1	185533845	185534414	9.61649	1	1-4	1
chr1	185956386	185956566	9.00367	0	0	1
chr1	186236951	186237404	9.08102	0	0	1
chr1	186510891	186511088	9.08102	2	1-4	1
chr1	187315047	187315244	4.39345	2	1-4	1
chr1	188062308	188062500	5.33433	1	1-4	1
chr1	188290497	188290662	5.15363	0	0	1
chr1	189053933	189054151	6.87851	9	5-10	3
chr1	189785201	189785509	6.16485	5	5-10	2
chr1	190706928	190707087	5.33433	0	0	1
chr1	190993622	190993989	5.82276	5	5-10	2
chr1	191224555	191224904	6.91784	0	0	1
chr1	191853492	191853681	5.49838	13	>=10	4
chr1	192598356	192598540	6.5016	0	0	1
chr1	193129875	193130166	6.7615	0	0	1
chr1	193272951	193273125	4.37478	0	0	1
chr1	193466039	193466278	6.19904	4	1-4	2
chr1	193504313	193504823	10.78398	5	5-10	2
chr1	193538644	193538966	12.63939	5	5-10	2
chr1	193588904	193589140	8.73102	4	1-4	2
chr1	195000743	195000982	12.73265	0	0	1
chr1	195131106	195131536	21.1965	0	0	1
chr10	3164420	3164618	7.7934	4	1-4	2
chr10	3696750	3696917	6.19904	0	0	1
chr10	3892190	3892610	8.74877	2	1-4	1
chr10	4004188	4004363	5.08152	4	1-4	2
chr10	4053743	4053968	6.22759	15	>=10	4
chr10	4060882	4061326	19.15957	15	>=10	4
chr10	4259736	4259968	7.28149	22	>=10	4
chr10	4322507	4322743	4.51551	28	>=10	4
chr10	5564508	5564824	5.33433	0	0	1
chr10	6164671	6165167	17.67258	0	0	1
chr10	6417768	6418129	8.03635	0	0	1
chr10	7483010	7483384	10.00051	0	0	1
chr10	7667521	7667882	31.80469	10	>=10	3
chr10	7792581	7792785	19.71106	0	0	1
chr10	7955375	7957063	38.3446	1	1-4	1
chr10	8800771	8801203	7.78907	9	5-10	3
chr10	8852229	8852687	7.30075	9	5-10	3
chr10	9684703	9684898	5.33433	0	0	1
chr10	10183188	10183403	8.7399	0	0	1
chr10	10617532	10617719	7.10066	0	0	1
chr10	10996253	10996750	10.00051	0	0	1
chr10	11477625	11477854	5.17416	1	1-4	1
chr10	11747496	11747921	8.22608	2	1-4	1
chr10	12385596	12386096	17.24163	0	0	1
chr10	12573056	12574183	17.24163	15	>=10	4
chr10	12694764	12695164	6.87851	9	5-10	3
chr10	12813225	12813647	11.02291	6	5-10	3
chr10	12908904	12909217	8.10788	5	5-10	2
chr10	13192790	13193151	60.41909	0	0	1
chr10	13983062	13983251	8.03722	1	1-4	1
chr10	14121851	14122032	4.34979	0	0	1
chr10	14426874	14427045	5.33433	0	0	1
chr10	14705084	14705496	14.68245	0	0	1
chr10	15586433	15586670	12.80341	1	1-4	1
chr10	15791825	15792193	11.27914	0	0	1
chr10	17229924	17230891	19.57964	1	1-4	1
chr10	18371767	18372028	4.3952	13	>=10	4
chr10	18388951	18389342	4.37387	14	>=10	4
chr10	18430192	18430403	9.08102	13	>=10	4
chr10	18482975	18483181	2.76028	10	>=10	3
chr10	18634677	18635021	15.68401	0	0	1
chr10	19762237	19762418	6.87851	0	0	1
chr10	19907386	19907662	49.87974	0	0	1
chr10	20148989	20149627	12.78589	8	5-10	3
chr10	20221859	20222206	13.96817	9	5-10	3
chr10	21042492	21042728	9.63274	8	5-10	3
chr10	21130008	21130462	5.96911	7	5-10	3
chr10	22159598	22159883	13.4722	0	0	1
chr10	23848581	23848760	5.96697	7	5-10	3
chr10	24042974	24043151	5.99764	1	1-4	1
chr10	24132025	24132407	5.08152	3	1-4	2
chr10	24149453	24149662	4.49527	2	1-4	1
chr10	24164658	24164932	7.33521	2	1-4	1
chr10	24325187	24325475	3.07052	1	1-4	1
chr10	24616832	24617040	8.95431	4	1-4	2
chr10	24819108	24819449	9.11101	8	5-10	3
chr10	25369660	25369897	6.54998	11	>=10	3
chr10	25432305	25432846	21.39226	7	5-10	3
chr10	25458386	25458605	8.7399	7	5-10	3
chr10	25493085	25493300	3.70249	5	5-10	2
chr10	25632577	25632788	3.89652	3	1-4	2
chr10	25810208	25810415	3.59005	3	1-4	2
chr10	25887459	25887663	7.39696	2	1-4	1
chr10	25958703	25958969	4.37387	1	1-4	1
chr10	26638008	26638252	5.33433	1	1-4	1
chr10	26653422	26653962	15.36951	1	1-4	1
chr10	27172211	27172389	5.33433	0	0	1
chr10	28087047	28088422	58.78353	12	>=10	4
chr10	28492993	28493261	7.28505	0	0	1
chr10	28668099	28668311	5.08152	0	0	1
chr10	30200109	30200485	18.21999	1	1-4	1
chr10	30600439	30601122	25.55344	7	5-10	3
chr10	30618127	30618487	34.52867	7	5-10	3
chr10	30640843	30641075	6.87851	16	>=10	4
chr10	30655553	30655805	17.24163	17	>=10	4
chr10	31212181	31212561	5.82276	0	0	1
chr10	31313454	31313735	33.38898	0	0	1
chr10	32943204	32943837	17.66074	4	1-4	2
chr10	32953664	32954007	5.33433	4	1-4	2
chr10	33121642	33121856	6.19904	0	0	1
chr10	33881554	33881998	5.71456	6	5-10	3
chr10	34186501	34186793	6.61767	6	5-10	3
chr10	34418249	34418467	20.62617	1	1-4	1
chr10	35017007	35017454	10.43787	0	0	1
chr10	35131617	35131938	8.74877	1	1-4	1
chr10	35150580	35151341	21.26925	1	1-4	1
chr10	35478565	35478891	7.10066	1	1-4	1
chr10	36624904	36625329	9.00367	6	5-10	3
chr10	36974290	36975054	36.83502	5	5-10	2
chr10	38850472	38850655	8.03635	0	0	1
chr10	39107264	39107591	4.51551	0	0	1
chr10	39222213	39222428	6.08498	0	0	1
chr10	39370004	39370427	8.95431	0	0	1
chr10	39634438	39634732	12.07108	7	5-10	3
chr10	39659043	39659740	18.79545	8	5-10	3
chr10	39716820	39717153	8.03722	6	5-10	3
chr10	39898801	39899193	23.74435	0	0	1
chr10	40257115	40258192	167.27258	6	5-10	3
chr10	40372242	40372439	7.28149	16	>=10	4
chr10	40426159	40426405	7.28149	15	>=10	4
chr10	40514873	40515107	6.22759	4	1-4	2
chr10	40537158	40537359	8.35	3	1-4	2
chr10	40902597	40902772	4.50985	5	5-10	2
chr10	40937641	40937862	7.10066	5	5-10	2
chr10	40962104	40962321	5.16535	5	5-10	2
chr10	41302817	41303172	8.65815	4	1-4	2
chr10	41449569	41450214	24.76437	16	>=10	4
chr10	41552071	41552364	6.16485	12	>=10	4
chr10	41611815	41612026	5.69938	7	5-10	3
chr10	41764295	41764739	4.93361	13	>=10	4
chr10	41848172	41848550	4.50985	13	>=10	4
chr10	42370515	42370677	3.72957	6	5-10	3
chr10	42546304	42546637	8.03722	8	5-10	3
chr10	42552446	42552786	5.33433	8	5-10	3
chr10	42691937	42692143	7.10066	3	1-4	2
chr10	43002716	43002961	7.07811	0	0	1
chr10	43411703	43412103	4.37387	7	5-10	3
chr10	43684208	43684861	8.00553	0	0	1
chr10	43939510	43939777	19.86553	4	1-4	2
chr10	44247742	44248046	5.33433	3	1-4	2
chr10	44331498	44331768	4.12634	9	5-10	3
chr10	44370928	44371207	5.68296	9	5-10	3
chr10	44380347	44380999	5.50315	9	5-10	3
chr10	44800106	44800259	5.33433	0	0	1
chr10	45382673	45382849	5.33433	1	1-4	1
chr10	45485997	45486394	12.72546	2	1-4	1
chr10	45816912	45817090	6.19904	0	0	1
chr10	46073538	46073872	5.33433	0	0	1
chr10	46731187	46731486	9.61649	7	5-10	3
chr10	46740689	46741136	34.98626	8	5-10	3
chr10	46785853	46786113	19.57964	8	5-10	3
chr10	46833223	46833444	7.10066	8	5-10	3
chr10	46922585	46922765	6.19904	1	1-4	1
chr10	48405324	48405534	4.50985	0	0	1
chr10	49048619	49048906	9.00367	3	1-4	2
chr10	49909181	49909466	6.19904	0	0	1
chr10	50484203	50484382	10.00051	0	0	1
chr10	50592710	50593103	22.91551	0	0	1
chr10	51622626	51622822	5.33433	0	0	1
chr10	52369667	52369821	5.33433	13	>=10	4
chr10	52417625	52417827	11.47421	4	1-4	2
chr10	53151158	53151324	4.71033	0	0	1
chr10	53596856	53598016	35.92688	3	1-4	2
chr10	53629481	53630031	55.59703	3	1-4	2
chr10	55574938	55575207	7.7934	0	0	1
chr10	56228712	56228999	53.48934	0	0	1
chr10	56426182	56426626	13.1245	7	5-10	3
chr10	57332966	57333205	7.7934	0	0	1
chr10	57491862	57492228	30.90411	3	1-4	2
chr10	57544001	57544170	3.70249	3	1-4	2
chr10	58292379	58292745	3.70249	3	1-4	2
chr10	59221538	59221839	26.56614	0	0	1
chr10	59581446	59581795	5.69938	6	5-10	3
chr10	59822908	59823350	3.89652	14	>=10	4
chr10	59885386	59885970	2.85479	20	>=10	4
chr10	59936236	59936617	8.74099	23	>=10	4
chr10	60087476	60087702	5.82276	10	>=10	3
chr10	60161884	60162111	6.30787	9	5-10	3
chr10	60252159	60252635	6.76477	9	5-10	3
chr10	60554174	60554394	7.39696	1	1-4	1
chr10	61059431	61059991	6.74835	6	5-10	3
chr10	61063467	61063717	9.04448	6	5-10	3
chr10	61350898	61351301	6.91784	19	>=10	4
chr10	61360045	61360413	6.16485	22	>=10	4
chr10	61394463	61394847	4.12634	21	>=10	4
chr10	61434042	61434404	5.17263	19	>=10	4
chr10	61452016	61452783	11.66657	17	>=10	4
chr10	61580140	61580420	7.39696	4	1-4	2
chr10	61589063	61589696	15.40539	4	1-4	2
chr10	61648632	61649210	13.85316	4	1-4	2
chr10	61670328	61670650	8.59279	4	1-4	2
chr10	61771376	61771532	4.39345	8	5-10	3
chr10	61891498	61891731	9.65718	7	5-10	3
chr10	61999663	61999935	9.7419	9	5-10	3
chr10	62020093	62020550	11.27914	7	5-10	3
chr10	62060978	62061308	8.07146	7	5-10	3
chr10	62129047	62129343	3.76959	3	1-4	2
chr10	62385721	62385938	5.82276	12	>=10	4
chr10	62485847	62486687	18.91179	7	5-10	3
chr10	62656883	62657108	6.87851	5	5-10	2
chr10	62692654	62693164	6.31665	6	5-10	3
chr10	62843208	62843422	6.95001	14	>=10	4
chr10	63078684	63078910	4.51551	6	5-10	3
chr10	63136630	63136848	3.70249	7	5-10	3
chr10	63272128	63272349	10.71954	14	>=10	4
chr10	65697372	65697535	5.33433	0	0	1
chr10	66534043	66534254	6.19904	0	0	1
chr10	66787193	66787348	5.15363	1	1-4	1
chr10	67011141	67011370	10.71954	33	>=10	4
chr10	67061983	67062276	15.68522	26	>=10	4
chr10	67115260	67115647	5.82276	17	>=10	4
chr10	67284932	67285230	8.00553	4	1-4	2
chr10	67548666	67549313	13.80259	1	1-4	1
chr10	68043103	68043363	6.83389	10	>=10	3
chr10	69327833	69328109	15.66103	6	5-10	3
chr10	69377539	69377733	6.08498	6	5-10	3
chr10	69562002	69562269	5.33433	1	1-4	1
chr10	69859911	69860195	38.24628	7	5-10	3
chr10	69888369	69888566	11.44819	7	5-10	3
chr10	70109814	70110118	6.59525	2	1-4	1
chr10	70287995	70288509	8.74877	14	>=10	4
chr10	70374449	70374662	7.28149	14	>=10	4
chr10	70515243	70515551	4.50985	2	1-4	1
chr10	70734215	70734781	20.15717	4	1-4	2
chr10	70872132	70872462	5.95741	10	>=10	3
chr10	71237438	71238028	34.52867	0	0	1
chr10	71363425	71363649	4.43476	6	5-10	3
chr10	71381470	71381902	8.03722	6	5-10	3
chr10	74513830	74514044	9.7159	0	0	1
chr10	74719199	74719855	8.00553	0	0	1
chr10	75212101	75212755	38.62536	0	0	1
chr10	75950774	75951223	6.91784	35	>=10	4
chr10	75993783	75994055	27.42793	27	>=10	4
chr10	76002180	76002850	14.32061	25	>=10	4
chr10	76037029	76037406	8.22608	21	>=10	4
chr10	76068281	76068602	8.03722	16	>=10	4
chr10	76209400	76209589	3.58389	3	1-4	2
chr10	76224494	76224738	2.85479	3	1-4	2
chr10	76348938	76349116	4.49527	6	5-10	3
chr10	77581778	77582662	41.30108	10	>=10	3
chr10	77599307	77599595	6.86674	10	>=10	3
chr10	77610810	77611416	7.30075	10	>=10	3
chr10	78272564	78272984	11.27914	8	5-10	3
chr10	78574276	78574943	62.14357	0	0	1
chr10	78858973	78859199	5.15363	0	0	1
chr10	79200286	79200504	8.7399	0	0	1
chr10	79661662	79661990	8.73102	13	>=10	4
chr10	79788728	79788998	4.12634	10	>=10	3
chr10	79840395	79841903	22.54817	11	>=10	3
chr10	80024515	80024919	15.69215	30	>=10	4
chr10	80057912	80058432	5.1738	35	>=10	4
chr10	80102458	80102689	26.93364	33	>=10	4
chr10	80220311	80220549	4.11214	20	>=10	4
chr10	80602887	80603634	36.88019	18	>=10	4
chr10	81062416	81062812	9.89372	14	>=10	4
chr10	81201889	81202151	2.55322	30	>=10	4
chr10	81207440	81207616	5.68357	27	>=10	4
chr10	81292997	81293214	22.72352	26	>=10	4
chr10	81317020	81317240	5.70227	31	>=10	4
chr10	81384487	81385205	34.38755	29	>=10	4
chr10	81418946	81419180	8.73102	30	>=10	4
chr10	81464761	81465295	13.12239	22	>=10	4
chr10	81545313	81545540	11.0144	21	>=10	4
chr10	81649039	81649240	12.71893	15	>=10	4
chr10	82018009	82018814	36.29341	4	1-4	2
chr10	82354260	82354612	73.08111	0	0	1
chr10	82629278	82629686	35.90022	4	1-4	2
chr10	82652740	82653026	21.94521	5	5-10	2
chr10	83270652	83270885	12.07556	6	5-10	3
chr10	83543997	83544425	15.66103	1	1-4	1
chr10	84383000	84383314	11.82276	6	5-10	3
chr10	84447099	84447296	5.95741	6	5-10	3
chr10	84640444	84640677	5.84409	5	5-10	2
chr10	84686340	84686545	7.28149	2	1-4	1
chr10	86339848	86340014	5.33117	0	0	1
chr10	86778604	86778858	16.95428	6	5-10	3
chr10	87447288	87447782	6.25491	0	0	1
chr10	87968392	87968688	6.87851	0	0	1
chr10	88547007	88547644	17.66074	4	1-4	2
chr10	88708995	88709732	31.3215	2	1-4	1
chr10	88826078	88826799	36.39397	0	0	1
chr10	89745067	89745405	11.82276	0	0	1
chr10	91082134	91082722	28.47744	6	5-10	3
chr10	91187733	91188025	12.73265	6	5-10	3
chr10	91404906	91405269	10.71954	3	1-4	2
chr10	91456641	91456805	6.19904	3	1-4	2
chr10	93164881	93166839	100.28417	9	5-10	3
chr10	93833810	93834055	8.74877	0	0	1
chr10	94199003	94199256	14.02055	4	1-4	2
chr10	95204203	95204398	9.77876	16	>=10	4
chr10	95375046	95375419	5.51509	17	>=10	4
chr10	95545964	95546267	4.51551	16	>=10	4
chr10	95680834	95681074	8.00553	6	5-10	3
chr10	96076040	96076486	4.12634	1	1-4	1
chr10	96524399	96524623	3.70249	0	0	1
chr10	96913893	96914150	9.00367	0	0	1
chr10	98645754	98646107	5.33433	0	0	1
chr10	99107103	99107404	9.94771	1	1-4	1
chr10	99352963	99354212	7.28149	2	1-4	1
chr10	99460728	99462029	36.09663	0	0	1
chr10	100164089	100164390	8.03635	1	1-4	1
chr10	100487075	100487255	10.17419	0	0	1
chr10	102512039	102512548	5.95741	0	0	1
chr10	105672171	105672441	6.87851	2	1-4	1
chr10	106005977	106007360	43.04418	0	0	1
chr10	106188068	106188540	13.88087	1	1-4	1
chr10	108305094	108305344	5.08152	16	>=10	4
chr10	108415208	108415542	7.28149	3	1-4	2
chr10	108432161	108432367	12.94205	3	1-4	2
chr10	109714065	109714272	7.7934	0	0	1
chr10	110025505	110025731	7.7934	0	0	1
chr10	111408524	111408913	8.17572	7	5-10	3
chr10	111416586	111416746	6.75696	8	5-10	3
chr10	111515621	111516008	7.45146	10	>=10	3
chr10	111588026	111588215	6.19904	6	5-10	3
chr10	111624957	111625137	5.69938	5	5-10	2
chr10	111867043	111867675	13.01798	3	1-4	2
chr10	111972812	111973223	16.70557	3	1-4	2
chr10	115315657	115316240	42.4656	7	5-10	3
chr10	115557170	115557382	5.08152	1	1-4	1
chr10	115579598	115579824	3.07052	1	1-4	1
chr10	115803064	115803474	12.84292	0	0	1
chr10	115904355	115904595	6.87851	1	1-4	1
chr10	115910216	115910629	8.36846	1	1-4	1
chr10	116195177	116195445	5.15363	0	0	1
chr10	116389906	116390089	6.86868	0	0	1
chr10	116808911	116809224	6.54998	0	0	1
chr10	116912150	116912362	12.34468	2	1-4	1
chr10	117094948	117095134	5.16535	7	5-10	3
chr10	117124763	117125013	8.7699	8	5-10	3
chr10	117148273	117148502	18.29275	6	5-10	3
chr10	117166995	117167401	6.61767	5	5-10	2
chr10	117174539	117174767	9.2833	5	5-10	2
chr10	117844864	117846026	43.04418	8	5-10	3
chr10	117914582	117915536	16.70557	4	1-4	2
chr10	118687785	118687950	5.33433	0	0	1
chr10	119046551	119046809	3.72957	1	1-4	1
chr10	119149061	119149315	6.02053	5	5-10	2
chr10	119490889	119491138	5.08152	0	0	1
chr10	119612141	119612320	5.14564	0	0	1
chr10	120136144	120136375	5.96911	12	>=10	4
chr10	120227127	120227432	5.17004	9	5-10	3
chr10	120398606	120398894	7.01864	2	1-4	1
chr10	120660071	120660224	4.2683	0	0	1
chr10	121011788	121012087	9.00367	3	1-4	2
chr10	121411940	121412143	5.97027	14	>=10	4
chr10	121454678	121454979	16.06213	14	>=10	4
chr10	121576363	121576600	7.7934	15	>=10	4
chr10	121649532	121649717	4.50985	7	5-10	3
chr10	122046036	122046348	7.01358	1	1-4	1
chr10	122096626	122097099	26.38339	1	1-4	1
chr10	122410662	122410876	6.19904	0	0	1
chr10	122718024	122718193	3.59005	0	0	1
chr10	122985231	122986961	106.63985	0	0	1
chr10	126783020	126783187	5.33433	0	0	1
chr10	126905459	126905962	30.2017	7	5-10	3
chr10	126933165	126933323	6.59525	8	5-10	3
chr10	127030240	127030821	17.84645	10	>=10	3
chr10	127219013	127219331	5.32118	17	>=10	4
chr10	127225054	127225352	11.82276	17	>=10	4
chr10	127282668	127283069	9.61649	28	>=10	4
chr10	127509190	127509454	25.39391	5	5-10	2
chr10	127516830	127517277	4.89984	5	5-10	2
chr10	127521987	127522339	10.27383	6	5-10	3
chr10	127653078	127653435	9.89593	7	5-10	3
chr10	127658078	127658269	14.13479	7	5-10	3
chr10	127821026	127821191	5.15363	1	1-4	1
chr10	128140115	128140461	9.96037	29	>=10	4
chr10	128149331	128149773	9.90559	32	>=10	4
chr10	128270571	128270920	5.1738	26	>=10	4
chr10	128538156	128538514	27.99363	21	>=10	4
chr10	128636994	128637361	5.28905	28	>=10	4
chr10	128645736	128645964	8.57968	30	>=10	4
chr10	128669029	128669417	20.02911	26	>=10	4
chr10	128822216	128822382	7.0387	13	>=10	4
chr10	128981377	128981830	5.84409	6	5-10	3
chr11	3347308	3349749	37.35981	20	>=10	4
chr11	3818240	3818864	11.02291	2	1-4	1
chr11	3955121	3956531	31.56564	10	>=10	3
chr11	4160408	4160737	26.17755	10	>=10	3
chr11	4217607	4218042	10.72848	14	>=10	4
chr11	4253879	4254302	4.12634	13	>=10	4
chr11	4266647	4267582	15.18409	12	>=10	4
chr11	4270966	4271321	24.57845	12	>=10	4
chr11	5195914	5196224	8.04864	3	1-4	2
chr11	5485627	5486216	5.51625	19	>=10	4
chr11	5526576	5526819	5.82276	19	>=10	4
chr11	5541430	5542182	15.41346	19	>=10	4
chr11	6154298	6154733	10.24052	9	5-10	3
chr11	6853538	6854025	8.03635	14	>=10	4
chr11	6875296	6875464	6.19904	10	>=10	3
chr11	7085494	7085649	4.50985	0	0	1
chr11	7504687	7504891	4.50985	2	1-4	1
chr11	7689396	7689701	16.101	2	1-4	1
chr11	7750366	7750578	7.7934	2	1-4	1
chr11	8468331	8468760	15.27392	6	5-10	3
chr11	8601290	8601763	13.2212	37	>=10	4
chr11	8604787	8605436	39.46671	37	>=10	4
chr11	8664369	8664901	4.63398	40	>=10	4
chr11	8671874	8672511	11.02291	34	>=10	4
chr11	8675565	8675848	4.71033	32	>=10	4
chr11	8719476	8720574	12.75897	21	>=10	4
chr11	9010777	9011229	17.84645	0	0	1
chr11	9515467	9515734	7.7934	0	0	1
chr11	11579742	11579930	7.10066	0	0	1
chr11	11904801	11905030	14.68245	14	>=10	4
chr11	12367140	12367343	7.10066	4	1-4	2
chr11	12913007	12913272	9.00367	7	5-10	3
chr11	13520097	13520343	7.10066	0	0	1
chr11	13946850	13947011	10.00051	0	0	1
chr11	15089586	15089878	20.05248	0	0	1
chr11	15499198	15499410	5.15363	0	0	1
chr11	16110131	16110399	7.30075	0	0	1
chr11	16345564	16345887	13.698	0	0	1
chr11	16497923	16499868	32.91546	5	5-10	2
chr11	16525922	16526350	47.86409	8	5-10	3
chr11	17882586	17883104	13.36145	8	5-10	3
chr11	19074004	19074218	14.51807	0	0	1
chr11	19531297	19531565	6.02053	0	0	1
chr11	19959846	19960220	3.89652	16	>=10	4
chr11	20018213	20018580	5.08152	21	>=10	4
chr11	20040654	20040875	6.19847	22	>=10	4
chr11	20173363	20173983	5.32118	29	>=10	4
chr11	20216858	20217099	8.22608	27	>=10	4
chr11	20529189	20529415	5.95721	12	>=10	4
chr11	20605507	20605773	5.43298	15	>=10	4
chr11	20636133	20636319	7.81832	14	>=10	4
chr11	20663050	20663262	6.54998	12	>=10	4
chr11	21154597	21154753	6.87851	7	5-10	3
chr11	21209586	21209880	5.33433	12	>=10	4
chr11	21252655	21252982	3.70249	12	>=10	4
chr11	22573037	22573334	5.82276	19	>=10	4
chr11	22596702	22597062	14.94348	19	>=10	4
chr11	22960709	22960877	7.66947	8	5-10	3
chr11	22981971	22982326	17.39932	11	>=10	3
chr11	23124295	23124488	6.59525	11	>=10	3
chr11	23305534	23307559	168.0183	3	1-4	2
chr11	23698950	23699230	11.78728	7	5-10	3
chr11	23721827	23722896	21.22646	10	>=10	3
chr11	24029606	24029823	7.10066	0	0	1
chr11	24619992	24620182	3.59005	0	0	1
chr11	24897543	24897780	5.33433	0	0	1
chr11	25240890	25241075	7.10066	0	0	1
chr11	26128562	26129139	43.51164	6	5-10	3
chr11	26183588	26183804	5.15363	6	5-10	3
chr11	26341943	26342107	3.70249	2	1-4	1
chr11	26375523	26375984	10.00051	2	1-4	1
chr11	27222793	27223033	7.7934	0	0	1
chr11	27498776	27499142	15.36951	0	0	1
chr11	28968452	28968615	4.50985	2	1-4	1
chr11	29373709	29374096	8.95638	0	0	1
chr11	29606214	29606435	5.92596	16	>=10	4
chr11	29748507	29749071	9.08102	10	>=10	3
chr11	30161332	30161607	19.71106	4	1-4	2
chr11	30177491	30177839	10.93901	5	5-10	2
chr11	30197472	30198822	50.11339	5	5-10	2
chr11	30246357	30246540	6.19904	4	1-4	2
chr11	30499316	30499532	10.71954	7	5-10	3
chr11	30806004	30806176	6.19904	12	>=10	4
chr11	30885348	30885632	8.17572	3	1-4	2
chr11	31017212	31017752	15.68522	0	0	1
chr11	31134059	31134236	6.19904	0	0	1
chr11	31745329	31745789	14.68572	0	0	1
chr11	31981648	31982700	22.50297	0	0	1
chr11	32455127	32455320	14.04492	1	1-4	1
chr11	32585184	32585370	4.59877	3	1-4	2
chr11	32704382	32704766	4.93361	3	1-4	2
chr11	33243771	33243985	5.82276	3	1-4	2
chr11	33509989	33510196	8.60807	13	>=10	4
chr11	33731068	33731381	3.81832	0	0	1
chr11	34377895	34378060	5.33433	0	0	1
chr11	35769527	35770249	52.09351	4	1-4	2
chr11	35892788	35893146	5.12287	6	5-10	3
chr11	36080564	36080789	5.82276	0	0	1
chr11	36277281	36277543	6.19904	1	1-4	1
chr11	36403720	36403938	5.99764	0	0	1
chr11	36548447	36548622	5.33433	0	0	1
chr11	36675772	36675949	6.19904	0	0	1
chr11	38135166	38135372	6.19904	0	0	1
chr11	40469428	40469664	4.50985	0	0	1
chr11	40699695	40699913	6.19904	9	5-10	3
chr11	40737131	40737495	18.79633	9	5-10	3
chr11	41033530	41033780	4.50985	0	0	1
chr11	43077878	43078087	5.15363	0	0	1
chr11	43594379	43594841	5.51625	7	5-10	3
chr11	43625950	43627212	19.86785	7	5-10	3
chr11	43752901	43753090	6.02053	2	1-4	1
chr11	44470643	44471261	21.81094	2	1-4	1
chr11	45722585	45722771	5.99764	0	0	1
chr11	45828375	45828690	7.39696	0	0	1
chr11	45955238	45955463	23.71122	0	0	1
chr11	46090371	46090905	9.4763	17	>=10	4
chr11	46428563	46428727	6.19904	2	1-4	1
chr11	47496091	47496429	4.51551	0	0	1
chr11	48767150	48767355	6.79514	9	5-10	3
chr11	48791325	48791570	4.71273	9	5-10	3
chr11	48807129	48807301	5.70227	9	5-10	3
chr11	49023573	49023734	7.10066	0	0	1
chr11	49197590	49197753	5.99764	4	1-4	2
chr11	49883053	49883376	5.15363	4	1-4	2
chr11	50047140	50047331	5.33433	2	1-4	1
chr11	50280516	50281038	6.12152	18	>=10	4
chr11	50430755	50431640	23.03583	5	5-10	2
chr11	50778827	50779600	15.68522	0	0	1
chr11	51579131	51579448	5.08152	22	>=10	4
chr11	51673208	51673610	8.22608	27	>=10	4
chr11	52008204	52008485	14.68245	9	5-10	3
chr11	52346886	52347123	19.0977	15	>=10	4
chr11	52450174	52450469	6.22759	13	>=10	4
chr11	52483082	52483370	9.7159	7	5-10	3
chr11	52607467	52607623	5.14564	0	0	1
chr11	53196121	53196388	7.85974	8	5-10	3
chr11	53311763	53312238	6.61767	22	>=10	4
chr11	53404450	53404638	5.15363	14	>=10	4
chr11	53497224	53497573	6.76522	3	1-4	2
chr11	53796423	53796789	6.94678	16	>=10	4
chr11	54129471	54129709	4.79396	0	0	1
chr11	54786975	54787595	26.03874	4	1-4	2
chr11	54998542	54998843	4.72641	10	>=10	3
chr11	55067358	55067580	6.19904	10	>=10	3
chr11	55085408	55085603	5.92596	8	5-10	3
chr11	55131244	55131612	5.87296	7	5-10	3
chr11	55816192	55816507	3.07052	0	0	1
chr11	55946935	55947226	10.17419	2	1-4	1
chr11	57518179	57518588	18.6808	6	5-10	3
chr11	57542116	57542277	6.19904	6	5-10	3
chr11	57551120	57551305	6.76522	6	5-10	3
chr11	57659706	57660069	5.44981	6	5-10	3
chr11	57917804	57917977	7.24383	14	>=10	4
chr11	57998998	57999444	5.16535	14	>=10	4
chr11	58329909	58330631	27.95114	0	0	1
chr11	58718178	58718366	8.22608	0	0	1
chr11	58954663	58955394	56.05543	2	1-4	1
chr11	58979377	58979753	8.03722	2	1-4	1
chr11	59191425	59191988	17.74096	8	5-10	3
chr11	59274840	59275055	5.97099	6	5-10	3
chr11	59708169	59708493	4.93361	0	0	1
chr11	60113262	60115250	45.42972	5	5-10	2
chr11	60366421	60367095	21.90569	18	>=10	4
chr11	60423336	60423572	8.73102	15	>=10	4
chr11	60913608	60913766	6.90948	13	>=10	4
chr11	60977139	60977652	14.32061	10	>=10	3
chr11	61162897	61163085	5.16535	2	1-4	1
chr11	61174305	61175012	41.41836	4	1-4	2
chr11	61217009	61217186	5.62212	6	5-10	3
chr11	61331381	61331599	8.03635	7	5-10	3
chr11	61929770	61930214	29.52106	0	0	1
chr11	62077083	62077364	17.29862	1	1-4	1
chr11	62366884	62367164	5.16535	20	>=10	4
chr11	62444938	62445178	8.36846	36	>=10	4
chr11	63454897	63455695	27.58926	1	1-4	1
chr11	63641540	63641726	4.50985	0	0	1
chr11	63936442	63936676	6.54998	4	1-4	2
chr11	64079541	64079752	7.93684	0	0	1
chr11	64997804	64998051	6.5875	0	0	1
chr11	65305872	65306040	5.08152	0	0	1
chr11	65807208	65807442	36.45533	1	1-4	1
chr11	65855142	65855365	5.99764	1	1-4	1
chr11	66984678	66985015	9.49361	17	>=10	4
chr11	67048616	67048808	4.71033	13	>=10	4
chr11	67052214	67052564	12.34468	13	>=10	4
chr11	67710847	67711101	6.19904	0	0	1
chr11	67861574	67861897	9.89753	1	1-4	1
chr11	68286149	68286305	4.51551	0	0	1
chr11	68387341	68387670	8.5993	4	1-4	2
chr11	68619335	68619530	5.33433	3	1-4	2
chr11	68811657	68811978	4.3952	5	5-10	2
chr11	68840972	68841143	6.87851	5	5-10	2
chr11	69015345	69017273	42.04458	15	>=10	4
chr11	69125346	69125528	5.89316	12	>=10	4
chr11	69395818	69396068	75.43114	5	5-10	2
chr11	69408901	69409918	26.56614	5	5-10	2
chr11	69550951	69551168	5.32118	12	>=10	4
chr11	69586264	69586490	10.43787	32	>=10	4
chr11	69670835	69672313	148.79233	44	>=10	4
chr11	69838599	69839101	11.79601	15	>=10	4
chr11	69894630	69895610	18.17932	17	>=10	4
chr11	69935882	69936131	11.29785	19	>=10	4
chr11	69995792	69997320	106.78669	14	>=10	4
chr11	70018604	70018773	5.17139	9	5-10	3
chr11	70220494	70220958	8.17572	6	5-10	3
chr11	70356487	70356729	8.03722	3	1-4	2
chr11	70580403	70580610	7.06568	12	>=10	4
chr11	70844821	70845498	14.60746	3	1-4	2
chr11	70964045	70964377	3.70249	5	5-10	2
chr11	71598148	71598383	10.00051	0	0	1
chr11	72085150	72085354	5.80413	0	0	1
chr11	72320039	72320232	3.58389	10	>=10	3
chr11	72355261	72355546	7.30075	13	>=10	4
chr11	72484710	72484878	5.77704	12	>=10	4
chr11	72507466	72507704	6.59525	11	>=10	3
chr11	72569421	72570304	13.698	9	5-10	3
chr11	72618219	72618483	6.87851	8	5-10	3
chr11	72900610	72900879	4.37387	2	1-4	1
chr11	72926144	72926447	6.54998	2	1-4	1
chr11	73047910	73048177	10.91232	3	1-4	2
chr11	73897208	73897396	8.7399	0	0	1
chr11	74139752	74139944	3.89652	0	0	1
chr11	74628396	74628696	10.48094	11	>=10	3
chr11	74706759	74708288	22.04886	13	>=10	4
chr11	74763367	74764732	29.47018	13	>=10	4
chr11	74848527	74849012	4.71033	13	>=10	4
chr11	75013081	75013301	6.12152	2	1-4	1
chr11	75480206	75480391	4.50985	12	>=10	4
chr11	75556765	75557864	18.77914	21	>=10	4
chr11	75588169	75588835	5.44317	17	>=10	4
chr11	75605572	75606156	19.71106	17	>=10	4
chr11	76224929	76225497	7.28149	12	>=10	4
chr11	76374418	76375144	12.63939	21	>=10	4
chr11	76442068	76442368	3.89652	17	>=10	4
chr11	77152703	77152877	4.34979	2	1-4	1
chr11	77775647	77775908	8.57536	14	>=10	4
chr11	77903344	77907721	89.998	13	>=10	4
chr11	78080042	78080342	10.71732	11	>=10	3
chr11	78203415	78203684	7.39696	17	>=10	4
chr11	78261674	78262346	23.87104	18	>=10	4
chr11	78535689	78536169	13.12239	8	5-10	3
chr11	78545049	78545260	5.19188	8	5-10	3
chr11	78659683	78659884	6.5016	5	5-10	2
chr11	78696758	78697347	5.32118	5	5-10	2
chr11	78826819	78827158	6.54998	1	1-4	1
chr11	79253987	79254631	15.13399	4	1-4	2
chr11	80070897	80071068	8.7399	29	>=10	4
chr11	80089453	80089817	18.81736	27	>=10	4
chr11	80428663	80429258	55.10437	3	1-4	2
chr11	80494441	80494629	4.35587	1	1-4	1
chr11	81159198	81159388	4.49527	0	0	1
chr11	81528219	81528444	3.72957	2	1-4	1
chr11	82221617	82221818	3.72957	0	0	1
chr11	82635070	82635324	5.16535	0	0	1
chr11	82845682	82846383	13.4722	8	5-10	3
chr11	83060132	83060312	6.87851	1	1-4	1
chr11	83495040	83495711	9.08102	9	5-10	3
chr11	83517906	83518216	4.46005	9	5-10	3
chr11	83557059	83557410	5.21632	7	5-10	3
chr11	83765326	83765483	3.70249	3	1-4	2
chr11	83775907	83776120	5.73002	3	1-4	2
chr11	83788535	83788726	8.22847	3	1-4	2
chr11	83942195	83942458	18.69973	3	1-4	2
chr11	83967307	83967490	3.72957	3	1-4	2
chr11	84635266	84635672	5.38159	1	1-4	1
chr11	84843041	84843203	4.50985	8	5-10	3
chr11	84879668	84880991	38.3106	12	>=10	4
chr11	84915968	84916339	12.88569	12	>=10	4
chr11	85687911	85688244	3.59005	1	1-4	1
chr11	85951733	85951930	6.19904	0	0	1
chr11	86357143	86358296	72.67396	2	1-4	1
chr11	86507800	86508056	9.00367	15	>=10	4
chr11	86544328	86544770	17.02356	15	>=10	4
chr11	86766513	86766674	5.15363	8	5-10	3
chr11	86775724	86775936	4.37387	8	5-10	3
chr11	86853745	86853947	4.34979	6	5-10	3
chr11	86993366	86993651	8.74877	3	1-4	2
chr11	87422621	87422839	6.90376	7	5-10	3
chr11	87745574	87745945	7.24356	4	1-4	2
chr11	87756157	87757223	6.21367	5	5-10	2
chr11	87874375	87874699	5.77766	5	5-10	2
chr11	87882825	87883054	4.50985	5	5-10	2
chr11	87986777	87987469	14.73415	16	>=10	4
chr11	88068048	88068736	8.5993	23	>=10	4
chr11	88099358	88099959	20.72053	30	>=10	4
chr11	88203866	88204213	12.88569	17	>=10	4
chr11	88403957	88404177	8.00553	4	1-4	2
chr11	88575861	88576905	18.8555	31	>=10	4
chr11	88838400	88838597	3.89652	13	>=10	4
chr11	88986387	88986798	9.08102	36	>=10	4
chr11	89277765	89277966	5.99764	0	0	1
chr11	94107726	94107891	4.50985	10	>=10	3
chr11	94150442	94150686	5.1738	14	>=10	4
chr11	94274513	94274765	10.5698	9	5-10	3
chr11	94286252	94286483	8.22608	8	5-10	3
chr11	94581128	94581349	8.64379	5	5-10	2
chr11	94649858	94650199	5.84409	5	5-10	2
chr11	95071032	95071565	8.40943	8	5-10	3
chr11	95104859	95106775	26.93509	5	5-10	2
chr11	95225148	95225541	17.74096	19	>=10	4
chr11	95414125	95414671	13.12239	6	5-10	3
chr11	95486822	95487034	4.11263	7	5-10	3
chr11	95667023	95667233	16.06213	9	5-10	3
chr11	95712762	95713807	38.62536	9	5-10	3
chr11	95841993	95842625	9.4763	2	1-4	1
chr11	96220268	96220532	6.19904	5	5-10	2
chr11	96620799	96621072	5.96697	6	5-10	3
chr11	96916135	96916393	54.15866	21	>=10	4
chr11	96987498	96987932	5.52191	16	>=10	4
chr11	97041587	97042125	34.98626	13	>=10	4
chr11	97104131	97104556	6.59525	10	>=10	3
chr11	97196940	97197172	7.55155	22	>=10	4
chr11	97272880	97273088	4.34979	27	>=10	4
chr11	97400227	97400442	16.5013	25	>=10	4
chr11	97569439	97569764	5.73501	25	>=10	4
chr11	97740251	97740565	4.89478	48	>=10	4
chr11	97840474	97841004	13.46937	37	>=10	4
chr11	98012653	98013057	13.0926	18	>=10	4
chr11	98022737	98023368	10.42526	15	>=10	4
chr11	98085541	98085765	8.03722	17	>=10	4
chr11	98128427	98128924	9.00367	15	>=10	4
chr11	98161599	98161879	5.99764	11	>=10	3
chr11	98392487	98392734	5.51625	9	5-10	3
chr11	98457964	98458337	10.17419	8	5-10	3
chr11	98809825	98810516	84.42595	12	>=10	4
chr11	98845779	98846159	8.07146	16	>=10	4
chr11	98902381	98903205	17.72286	18	>=10	4
chr11	98992642	98992868	7.03671	14	>=10	4
chr11	99023623	99024156	25.2115	13	>=10	4
chr11	99385943	99386743	56.07011	0	0	1
chr11	100281914	100282107	11.48796	16	>=10	4
chr11	100307830	100308112	9.94771	22	>=10	4
chr11	100369245	100369487	5.32118	22	>=10	4
chr11	100415436	100415685	5.95741	18	>=10	4
chr11	100545263	100545578	16.11801	14	>=10	4
chr11	100549906	100550164	9.12798	14	>=10	4
chr11	100605145	100605425	5.08152	14	>=10	4
chr11	100934984	100935157	5.08152	6	5-10	3
chr11	101082638	101083154	9.73715	9	5-10	3
chr11	101112273	101112480	7.78265	6	5-10	3
chr11	101446447	101446698	8.00553	7	5-10	3
chr11	101452063	101452319	6.45662	9	5-10	3
chr11	102080057	102080245	5.75346	3	1-4	2
chr11	102184532	102185273	56.07011	6	5-10	3
chr11	102304140	102304427	5.38159	24	>=10	4
chr11	102344336	102344566	7.03671	27	>=10	4
chr11	102513474	102513709	6.25491	12	>=10	4
chr11	102595199	102595584	4.67562	10	>=10	3
chr11	102880489	102881188	31.06545	4	1-4	2
chr11	102997179	102997403	5.50002	12	>=10	4
chr11	103003250	103003793	6.12152	13	>=10	4
chr11	103063851	103064263	3.3106	20	>=10	4
chr11	103387701	103387963	14.88191	14	>=10	4
chr11	103395659	103395899	6.64987	14	>=10	4
chr11	103468236	103468438	4.50985	11	>=10	3
chr11	103936187	103936810	10.43787	6	5-10	3
chr11	103985457	103985648	6.13712	5	5-10	2
chr11	104090266	104090533	5.80363	0	0	1
chr11	104468849	104469369	11.09224	3	1-4	2
chr11	104505449	104505675	6.54998	5	5-10	2
chr11	104625086	104625362	5.82276	3	1-4	2
chr11	104978262	104979007	22.50297	0	0	1
chr11	105126066	105126289	18.58787	6	5-10	3
chr11	105443115	105443316	5.33433	0	0	1
chr11	106134838	106135258	33.35149	7	5-10	3
chr11	106434384	106434593	7.10066	4	1-4	2
chr11	106506946	106508409	31.3215	10	>=10	3
chr11	106664035	106664374	6.26399	27	>=10	4
chr11	106674811	106675283	17.29862	27	>=10	4
chr11	106684076	106684298	7.28726	27	>=10	4
chr11	107012248	107012657	16.06213	10	>=10	3
chr11	107019207	107019405	20.69544	12	>=10	4
chr11	107027623	107028059	50.15788	11	>=10	3
chr11	107088876	107089080	8.03635	21	>=10	4
chr11	107124358	107124595	4.71033	17	>=10	4
chr11	107147037	107147252	4.39345	15	>=10	4
chr11	107277045	107277586	12.34468	13	>=10	4
chr11	107381369	107381655	7.31499	40	>=10	4
chr11	107390814	107391546	6.19847	42	>=10	4
chr11	107458098	107458846	8.03722	49	>=10	4
chr11	107571378	107571547	9.71595	20	>=10	4
chr11	107682877	107683884	2.85479	1	1-4	1
chr11	107978965	107979276	5.23899	5	5-10	2
chr11	108140130	108140293	3.07052	0	0	1
chr11	108425738	108425924	5.30861	1	1-4	1
chr11	109321790	109321981	5.15363	3	1-4	2
chr11	109894339	109894531	10.43787	0	0	1
chr11	110398068	110398262	5.33433	1	1-4	1
chr11	110478078	110478239	5.33433	1	1-4	1
chr11	113617235	113617614	5.08152	7	5-10	3
chr11	113659514	113659843	4.70574	12	>=10	4
chr11	114158838	114159072	7.04723	1	1-4	1
chr11	114554135	114554743	13.06818	6	5-10	3
chr11	114599425	114599839	5.48751	13	>=10	4
chr11	114684017	114684362	14.02055	8	5-10	3
chr11	114837037	114837567	8.03722	12	>=10	4
chr11	115162821	115163130	12.78589	7	5-10	3
chr11	115905143	115905818	5.51625	13	>=10	4
chr11	116012351	116012660	16.66378	19	>=10	4
chr11	116042438	116042949	5.16535	21	>=10	4
chr11	116142268	116143438	46.34749	12	>=10	4
chr11	116187364	116187579	3.01252	11	>=10	3
chr11	116573322	116573579	8.73102	8	5-10	3
chr11	116701397	116701816	5.32118	14	>=10	4
chr11	116725339	116725750	82.80019	12	>=10	4
chr11	116885539	116885816	8.03722	15	>=10	4
chr11	116906062	116906283	8.87733	18	>=10	4
chr11	117275221	117275569	6.66706	16	>=10	4
chr11	117414251	117414643	13.0926	13	>=10	4
chr11	117525613	117526267	6.53208	12	>=10	4
chr11	117545016	117545469	16.70557	16	>=10	4
chr11	117696225	117696587	8.36798	19	>=10	4
chr11	117820395	117820620	5.08659	16	>=10	4
chr11	117902922	117903177	5.95741	35	>=10	4
chr11	117911738	117912394	11.27914	39	>=10	4
chr11	117986988	117987544	5.7302	29	>=10	4
chr11	118000826	118001097	7.30075	27	>=10	4
chr11	118609506	118610186	19.15545	0	0	1
chr11	118760686	118760925	6.41745	1	1-4	1
chr11	118880913	118881093	6.62351	0	0	1
chr11	119023121	119023466	10.43787	0	0	1
chr11	119190021	119190321	5.6846	0	0	1
chr11	119395924	119396221	7.03971	7	5-10	3
chr11	119402780	119402968	7.28149	5	5-10	2
chr11	119602999	119603511	29.49415	6	5-10	3
chr11	119661747	119662497	15.68522	6	5-10	3
chr11	119684835	119685056	5.21632	6	5-10	3
chr11	119798782	119799019	7.03671	3	1-4	2
chr11	119958183	119958410	8.07146	6	5-10	3
chr11	119965771	119966025	7.28726	6	5-10	3
chr11	120122238	120122400	5.68357	9	5-10	3
chr11	120150725	120151235	13.0926	13	>=10	4
chr11	120234475	120234851	7.30075	12	>=10	4
chr11	120437093	120437676	23.78752	7	5-10	3
chr11	120491478	120491755	9.93848	9	5-10	3
chr11	120653958	120654137	8.95431	29	>=10	4
chr11	120723589	120723850	5.65696	26	>=10	4
chr11	120784533	120784984	8.69673	18	>=10	4
chr11	120792890	120793177	6.24632	18	>=10	4
chr11	120813581	120813948	6.65744	13	>=10	4
chr11	121146168	121146473	14.21834	1	1-4	1
chr11	121248534	121248741	7.78221	2	1-4	1
chr11	121308619	121308874	6.90376	4	1-4	2
chr11	121519413	121520941	29.66576	0	0	1
chr11	121848247	121848443	9.61649	2	1-4	1
chr11	121904710	121904956	13.15066	2	1-4	1
chr12	3110774	3110959	3.72957	2	1-4	1
chr12	3127041	3127221	12.07556	2	1-4	1
chr12	3186808	3187165	10.00051	8	5-10	3
chr12	3415178	3415702	6.59525	4	1-4	2
chr12	3436447	3436754	3.57088	5	5-10	2
chr12	3535239	3535459	5.16535	9	5-10	3
chr12	3548542	3548896	13.91404	8	5-10	3
chr12	3596652	3597080	8.17572	15	>=10	4
chr12	3719518	3719765	12.07556	9	5-10	3
chr12	3780445	3781690	31.48279	9	5-10	3
chr12	3807346	3807901	5.45934	12	>=10	4
chr12	4099187	4099447	6.02101	4	1-4	2
chr12	4179463	4180095	15.18409	6	5-10	3
chr12	4188091	4189189	13.90282	5	5-10	2
chr12	4330397	4330603	4.37387	9	5-10	3
chr12	4367787	4368039	9.96037	7	5-10	3
chr12	4495950	4496158	4.71033	8	5-10	3
chr12	5005513	5005847	11.02502	8	5-10	3
chr12	6036668	6036859	5.99764	0	0	1
chr12	6595659	6596023	27.59537	0	0	1
chr12	7536192	7536394	5.82276	0	0	1
chr12	8208207	8208476	8.50173	0	0	1
chr12	8331476	8331709	8.10788	2	1-4	1
chr12	8359894	8360123	5.43298	2	1-4	1
chr12	8589982	8590290	7.10066	6	5-10	3
chr12	8941498	8942081	4.71033	6	5-10	3
chr12	10390858	10391315	29.89322	0	0	1
chr12	10738336	10738528	7.10066	0	0	1
chr12	11053006	11053336	29.5882	0	0	1
chr12	11216200	11216366	4.50985	5	5-10	2
chr12	12580716	12580924	10.15887	0	0	1
chr12	12810581	12810831	6.24632	10	>=10	3
chr12	13248746	13249113	14.02055	0	0	1
chr12	15102316	15102485	4.50985	1	1-4	1
chr12	15115880	15116063	8.03635	1	1-4	1
chr12	15455569	15455916	7.10066	0	0	1
chr12	17468513	17468774	4.37387	11	>=10	3
chr12	17552725	17553194	4.37478	8	5-10	3
chr12	17843625	17843850	5.82276	5	5-10	2
chr12	18237638	18238059	27.77514	0	0	1
chr12	19019353	19019765	36.23078	0	0	1
chr12	19143835	19144012	6.87851	5	5-10	2
chr12	19181769	19181931	7.7934	5	5-10	2
chr12	19360794	19360954	9.00367	2	1-4	1
chr12	19668419	19668697	15.36951	0	0	1
chr12	21252668	21252982	5.84409	3	1-4	2
chr12	21286388	21286613	27.49398	4	1-4	2
chr12	21333894	21334119	5.82276	14	>=10	4
chr12	21411886	21412051	5.15363	18	>=10	4
chr12	21425518	21427122	17.35441	18	>=10	4
chr12	21445561	21445833	10.62629	18	>=10	4
chr12	24516752	24517047	8.81593	0	0	1
chr12	24727588	24727982	15.68522	9	5-10	3
chr12	24775404	24775770	5.16535	8	5-10	3
chr12	24830728	24831271	19.04552	1	1-4	1
chr12	25124368	25124678	12.43637	0	0	1
chr12	25266108	25266355	12.73265	0	0	1
chr12	25459370	25459605	4.50985	0	0	1
chr12	26903609	26903941	5.99764	0	0	1
chr12	27321224	27321456	5.99764	0	0	1
chr12	27941165	27941353	8.03635	0	0	1
chr12	28667787	28667944	4.36797	10	>=10	3
chr12	28725782	28726088	4.51551	14	>=10	4
chr12	29569276	29569537	4.50985	1	1-4	1
chr12	29606559	29606920	5.33433	1	1-4	1
chr12	31265343	31265951	19.71106	4	1-4	2
chr12	31371394	31371661	2.48161	3	1-4	2
chr12	31645016	31645373	6.59525	3	1-4	2
chr12	31973607	31973828	3.72957	3	1-4	2
chr12	32378804	32379609	15.68522	0	0	1
chr12	32832712	32832962	5.15363	4	1-4	2
chr12	32953524	32953743	5.73002	1	1-4	1
chr12	33046451	33046621	6.02053	3	1-4	2
chr12	33175546	33176016	8.74877	5	5-10	2
chr12	33353124	33353305	4.34979	5	5-10	2
chr12	33778660	33778844	4.50985	0	0	1
chr12	35521295	35521501	6.19904	0	0	1
chr12	37080342	37080594	15.36951	0	0	1
chr12	37654502	37654709	7.10066	0	0	1
chr12	38047580	38047762	7.10066	0	0	1
chr12	39888185	39888575	18.79633	0	0	1
chr12	40836652	40836850	8.41481	2	1-4	1
chr12	41061130	41061339	3.72957	3	1-4	2
chr12	41274150	41274386	8.74099	1	1-4	1
chr12	41348129	41348317	5.33433	3	1-4	2
chr12	42016821	42017215	7.28726	0	0	1
chr12	42135665	42135904	12.73265	0	0	1
chr12	42525188	42525429	5.33433	0	0	1
chr12	43212425	43212968	28.92552	0	0	1
chr12	44209514	44210036	10.26353	3	1-4	2
chr12	45623065	45623400	10.71954	1	1-4	1
chr12	46818879	46819384	17.74281	0	0	1
chr12	47685992	47686235	5.99764	0	0	1
chr12	48368167	48368339	4.34979	0	0	1
chr12	48511824	48512332	11.7492	0	0	1
chr12	48944090	48944332	5.99764	0	0	1
chr12	51377627	51377811	20.02911	3	1-4	2
chr12	51722525	51722843	3.89652	4	1-4	2
chr12	51882714	51882884	5.33433	5	5-10	2
chr12	52006077	52006444	9.08862	1	1-4	1
chr12	52097767	52097976	6.53208	1	1-4	1
chr12	52707705	52707868	6.87851	0	0	1
chr12	54046836	54047036	8.03635	6	5-10	3
chr12	54233748	54234002	8.7399	7	5-10	3
chr12	54317311	54317536	6.91784	3	1-4	2
chr12	54527564	54527717	5.15363	0	0	1
chr12	54795389	54795612	9.9471	5	5-10	2
chr12	54944882	54945077	8.03635	3	1-4	2
chr12	54974288	54974460	5.33433	2	1-4	1
chr12	55632594	55632848	18.40145	0	0	1
chr12	55836397	55836738	25.64762	0	0	1
chr12	56709561	56709989	6.87851	0	0	1
chr12	56887455	56887665	6.19904	0	0	1
chr12	57227350	57227554	5.82276	1	1-4	1
chr12	57230471	57231087	31.42509	1	1-4	1
chr12	58426526	58426737	6.19904	0	0	1
chr12	58975546	58975813	4.50985	7	5-10	3
chr12	59013458	59013648	12.33151	7	5-10	3
chr12	59172993	59173191	10.00051	2	1-4	1
chr12	59355021	59355185	5.33433	0	0	1
chr12	59507787	59508113	6.74835	0	0	1
chr12	59775036	59775292	10.00051	0	0	1
chr12	63010661	63010898	23.75302	5	5-10	2
chr12	63032243	63032475	12.07556	5	5-10	2
chr12	63484628	63484897	11.02502	0	0	1
chr12	65036315	65036811	32.07786	7	5-10	3
chr12	65073357	65073859	14.83397	8	5-10	3
chr12	65232627	65232920	7.10066	2	1-4	1
chr12	65385559	65385745	7.10066	0	0	1
chr12	67861302	67861597	6.19904	0	0	1
chr12	69270413	69270576	5.15363	10	>=10	3
chr12	69473709	69473953	4.46005	0	0	1
chr12	69681778	69682230	4.59685	8	5-10	3
chr12	69701345	69701612	5.82276	6	5-10	3
chr12	69752012	69752277	7.54451	7	5-10	3
chr12	69937589	69937788	5.84409	9	5-10	3
chr12	70027239	70027577	3.72957	1	1-4	1
chr12	70210856	70211064	3.89652	0	0	1
chr12	70549228	70549502	9.61649	0	0	1
chr12	70812822	70813097	5.33433	3	1-4	2
chr12	71036890	71037454	8.03722	11	>=10	3
chr12	71056333	71056526	6.02053	9	5-10	3
chr12	71059894	71060056	6.87851	9	5-10	3
chr12	71213754	71213934	6.19904	5	5-10	2
chr12	71222837	71223021	4.34979	5	5-10	2
chr12	71737922	71738229	5.16535	0	0	1
chr12	72011652	72011829	5.82276	6	5-10	3
chr12	72116059	72116228	6.22759	6	5-10	3
chr12	72393154	72393400	18.69973	0	0	1
chr12	72757047	72757675	4.12634	15	>=10	4
chr12	72803298	72803506	7.82103	14	>=10	4
chr12	72854230	72854671	12.17719	7	5-10	3
chr12	72917203	72917830	12.43637	3	1-4	2
chr12	73069556	73069892	7.01864	9	5-10	3
chr12	73111916	73113457	78.22415	9	5-10	3
chr12	73907988	73908676	54.5373	0	0	1
chr12	74316463	74316687	7.28149	0	0	1
chr12	75379652	75379928	12.80341	4	1-4	2
chr12	75432311	75432515	9.4763	6	5-10	3
chr12	75458748	75459117	4.37478	6	5-10	3
chr12	75474040	75474291	3.72957	5	5-10	2
chr12	76072102	76072388	7.71104	1	1-4	1
chr12	76158421	76158764	3.59005	8	5-10	3
chr12	76229292	76231117	115.23229	8	5-10	3
chr12	76306563	76306978	5.16535	10	>=10	3
chr12	76368939	76371492	45.36112	5	5-10	2
chr12	76558273	76558530	5.75139	5	5-10	2
chr12	76570881	76571284	10.43242	4	1-4	2
chr12	76817854	76818218	12.70501	29	>=10	4
chr12	76868440	76868638	5.95741	36	>=10	4
chr12	76981799	76981994	4.34979	28	>=10	4
chr12	77238793	77239054	10.37601	0	0	1
chr12	77458988	77459179	6.19904	0	0	1
chr12	77970051	77970552	48.52314	0	0	1
chr12	78225768	78226690	23.56031	1	1-4	1
chr12	78299927	78300108	4.50985	1	1-4	1
chr12	78748983	78749600	18.27925	0	0	1
chr12	79172447	79172686	22.13451	1	1-4	1
chr12	79328786	79328977	7.10066	1	1-4	1
chr12	79720527	79720832	18.40145	3	1-4	2
chr12	80291856	80292170	5.19378	15	>=10	4
chr12	80487103	80487453	3.04581	2	1-4	1
chr12	80616103	80616692	8.07146	8	5-10	3
chr12	80843733	80843931	8.10788	10	>=10	3
chr12	80853592	80853909	6.54998	14	>=10	4
chr12	81532678	81532882	18.77914	4	1-4	2
chr12	81663161	81664489	20.62617	0	0	1
chr12	81910520	81910716	7.10066	3	1-4	2
chr12	82562889	82563148	13.04528	0	0	1
chr12	82675137	82675290	3.70249	0	0	1
chr12	82972748	82972936	2.48161	1	1-4	1
chr12	83340437	83340685	5.03404	0	0	1
chr12	83535795	83536191	6.74835	15	>=10	4
chr12	83606263	83606427	4.34979	17	>=10	4
chr12	83624555	83624890	4.37478	14	>=10	4
chr12	84008433	84008618	6.28493	2	1-4	1
chr12	84186284	84186587	5.78392	15	>=10	4
chr12	84235991	84236719	45.36112	16	>=10	4
chr12	84245798	84246217	11.36976	16	>=10	4
chr12	84316848	84317057	14.10805	6	5-10	3
chr12	84403120	84403304	5.08152	5	5-10	2
chr12	84417251	84417653	13.46937	4	1-4	2
chr12	84625386	84625908	6.53208	7	5-10	3
chr12	84728145	84728525	12.04169	4	1-4	2
chr12	84881068	84881371	5.35459	1	1-4	1
chr12	84931908	84932167	5.46014	3	1-4	2
chr12	85219582	85220048	11.47421	6	5-10	3
chr12	85368728	85368998	8.07318	8	5-10	3
chr12	85524629	85524916	8.35	8	5-10	3
chr12	85626102	85626538	8.71076	5	5-10	2
chr12	85969566	85969966	7.14363	1	1-4	1
chr12	86181255	86181485	13.91404	1	1-4	1
chr12	86923621	86923931	4.51551	36	>=10	4
chr12	86942357	86942762	5.32118	29	>=10	4
chr12	87288327	87288612	9.08102	19	>=10	4
chr12	87328062	87328300	8.00553	21	>=10	4
chr12	87361539	87361738	7.10066	23	>=10	4
chr12	87471873	87472268	24.55141	8	5-10	3
chr12	91474083	91474245	12.07556	0	0	1
chr12	91748264	91748458	4.34271	7	5-10	3
chr12	91754116	91754270	5.15363	7	5-10	3
chr12	95585353	95585622	22.50297	0	0	1
chr12	96292820	96293014	5.33433	0	0	1
chr12	98140417	98140771	15.36951	0	0	1
chr12	98245337	98245506	6.19904	1	1-4	1
chr12	98735062	98735323	6.02284	2	1-4	1
chr12	98747007	98747541	26.56614	2	1-4	1
chr12	98939874	98940035	4.34979	0	0	1
chr12	99290913	99291251	7.01864	7	5-10	3
chr12	99347115	99347355	7.99007	13	>=10	4
chr12	100470271	100470456	5.17416	6	5-10	3
chr12	100662478	100662728	5.33433	1	1-4	1
chr12	100832183	100832648	5.82276	0	0	1
chr12	101001919	101002105	3.89652	10	>=10	3
chr12	101391025	101391179	5.33433	0	0	1
chr12	101531490	101531655	6.19904	1	1-4	1
chr12	101556261	101556423	3.59005	1	1-4	1
chr12	102008309	102008576	4.70574	4	1-4	2
chr12	102469204	102469517	8.42364	2	1-4	1
chr12	102575403	102575606	5.01853	8	5-10	3
chr12	102596869	102597101	7.80686	8	5-10	3
chr12	102714687	102714908	6.1368	21	>=10	4
chr12	102771343	102772201	26.58212	17	>=10	4
chr12	103565185	103565448	13.698	0	0	1
chr12	104001058	104001315	6.87851	0	0	1
chr12	104120094	104120479	6.93915	0	0	1
chr12	104377611	104377840	8.03635	1	1-4	1
chr12	104728064	104728321	9.31491	7	5-10	3
chr12	105259013	105259465	28.92552	3	1-4	2
chr12	105554147	105554855	5.83078	1	1-4	1
chr12	105720691	105721090	6.61767	18	>=10	4
chr12	105790070	105790561	7.7934	16	>=10	4
chr12	105829323	105829517	10.00051	16	>=10	4
chr12	105861234	105861504	5.16535	7	5-10	3
chr12	105907765	105907956	4.51551	2	1-4	1
chr12	106046078	106046596	4.37387	1	1-4	1
chr12	106140170	106140591	12.13944	5	5-10	2
chr12	106446676	106447106	22.55565	1	1-4	1
chr12	106771325	106771545	6.79514	0	0	1
chr12	106885792	106886057	8.41481	0	0	1
chr12	107029328	107029873	12.67958	0	0	1
chr12	107154726	107154966	3.71904	0	0	1
chr12	107980099	107980326	8.17572	0	0	1
chr12	108285177	108286701	27.83708	1	1-4	1
chr12	108653346	108653839	6.74835	1	1-4	1
chr12	108734014	108734335	7.71104	4	1-4	2
chr12	109091028	109091230	4.13723	0	0	1
chr12	109391675	109391877	3.70249	0	0	1
chr12	110168567	110168822	8.03722	0	0	1
chr12	110523331	110523770	10.68285	20	>=10	4
chr12	110553497	110553669	5.66054	19	>=10	4
chr12	110590857	110591603	108.37108	12	>=10	4
chr12	110652706	110653114	3.39162	18	>=10	4
chr12	110725060	110725845	61.61991	16	>=10	4
chr12	110738043	110738411	15.41346	21	>=10	4
chr12	110850306	110850987	11.29806	13	>=10	4
chr12	110889317	110889741	10.89428	13	>=10	4
chr12	110933187	110933520	9.08102	13	>=10	4
chr12	110941046	110941487	5.32118	10	>=10	3
chr12	111035628	111035888	8.64379	6	5-10	3
chr12	111088057	111088412	11.02291	5	5-10	2
chr12	111216066	111216311	5.92596	0	0	1
chr12	111788221	111788604	10.03272	9	5-10	3
chr12	111966617	111966967	11.66657	0	0	1
chr12	112595306	112596030	5.38159	3	1-4	2
chr12	112710100	112710346	4.07677	7	5-10	3
chr12	112767529	112767784	5.20673	9	5-10	3
chr12	112823938	112824203	9.49361	6	5-10	3
chr12	113140155	113140404	13.12239	8	5-10	3
chr12	113402249	113402408	5.99764	0	0	1
chr12	114907264	114907417	5.33433	0	0	1
chr12	116047785	116048015	12.37213	0	0	1
chr12	116405444	116405878	31.04989	0	0	1
chr12	117261464	117261891	7.28149	1	1-4	1
chr12	117286026	117286180	4.50985	2	1-4	1
chr12	117370721	117370914	5.15363	4	1-4	2
chr12	117684352	117685107	48.74006	0	0	1
chr12	119777156	119777609	41.83192	0	0	1
chr13	3917801	3918178	13.06818	0	0	1
chr13	4183382	4183718	7.28149	8	5-10	3
chr13	4245154	4245361	13.88087	9	5-10	3
chr13	4280480	4280653	7.10066	7	5-10	3
chr13	4294469	4294660	8.03635	6	5-10	3
chr13	4415893	4416316	6.19904	2	1-4	1
chr13	4572961	4573268	3.72957	0	0	1
chr13	5700741	5701058	11.53262	5	5-10	2
chr13	5857359	5857616	9.61649	5	5-10	2
chr13	5990105	5990270	5.15363	0	0	1
chr13	7175446	7175760	13.36145	1	1-4	1
chr13	8214087	8214254	5.33433	0	0	1
chr13	8937906	8938233	11.02291	7	5-10	3
chr13	9142095	9142596	11.20626	3	1-4	2
chr13	9276579	9277082	13.2212	6	5-10	3
chr13	9632488	9632750	10.00051	1	1-4	1
chr13	9722870	9723042	7.7934	3	1-4	2
chr13	9798375	9798587	5.15363	3	1-4	2
chr13	9884564	9884815	10.00051	2	1-4	1
chr13	11030197	11030759	9.96037	2	1-4	1
chr13	11099639	11100090	12.71893	2	1-4	1
chr13	12395407	12395723	25.35333	0	0	1
chr13	13450667	13450880	4.50985	2	1-4	1
chr13	13460424	13460714	6.54998	2	1-4	1
chr13	13838661	13838930	5.33433	0	0	1
chr13	13953868	13954251	5.42476	5	5-10	2
chr13	14033901	14034207	7.10066	9	5-10	3
chr13	14192061	14192290	6.87851	0	0	1
chr13	14613303	14613588	13.0477	1	1-4	1
chr13	15542659	15542848	5.33433	1	1-4	1
chr13	15660072	15660248	8.22608	0	0	1
chr13	16696388	16696795	8.64379	0	0	1
chr13	16806838	16807103	10.71954	3	1-4	2
chr13	17992838	17993287	18.30079	1	1-4	1
chr13	18575845	18576603	9.60249	2	1-4	1
chr13	18717340	18717510	7.71104	0	0	1
chr13	18841651	18841885	6.08498	0	0	1
chr13	19385655	19386031	8.95431	3	1-4	2
chr13	19394181	19394457	4.50985	3	1-4	2
chr13	19531702	19532016	6.19904	10	>=10	3
chr13	20599875	20600125	5.99764	0	0	1
chr13	20786890	20787087	5.82276	0	0	1
chr13	20917329	20917515	7.7934	5	5-10	2
chr13	21512398	21512575	5.15363	1	1-4	1
chr13	21530838	21531069	18.62703	1	1-4	1
chr13	21855597	21855833	11.78728	19	>=10	4
chr13	21897158	21897738	12.63939	11	>=10	3
chr13	21945123	21945804	11.7153	15	>=10	4
chr13	22308501	22308728	7.11075	0	0	1
chr13	22706649	22706962	12.07556	0	0	1
chr13	23170081	23170278	11.02502	0	0	1
chr13	23486129	23486498	5.95741	36	>=10	4
chr13	23492266	23492461	13.37213	36	>=10	4
chr13	23697917	23698456	11.82276	27	>=10	4
chr13	24024302	24024503	5.99764	0	0	1
chr13	24359406	24359868	2.40559	0	0	1
chr13	25275307	25275558	9.08862	1	1-4	1
chr13	26005299	26005503	6.54998	0	0	1
chr13	26441895	26442061	12.73265	0	0	1
chr13	29072712	29072965	8.03722	2	1-4	1
chr13	29210557	29210881	22.58042	0	0	1
chr13	29983700	29986020	61.79066	5	5-10	2
chr13	30569923	30570117	5.33433	1	1-4	1
chr13	30973575	30973963	10.71732	0	0	1
chr13	31379010	31379170	3.72957	0	0	1
chr13	31862104	31862289	3.70249	0	0	1
chr13	33673427	33673634	4.50985	0	0	1
chr13	34060100	34060301	5.26128	13	>=10	4
chr13	34308378	34308584	6.02053	0	0	1
chr13	36117665	36118072	34.38755	0	0	1
chr13	36316502	36316690	5.33433	1	1-4	1
chr13	36361412	36361707	5.99764	1	1-4	1
chr13	36617906	36618062	5.99764	0	0	1
chr13	37965412	37965607	8.11697	1	1-4	1
chr13	38088180	38088349	4.50985	6	5-10	3
chr13	38114932	38115481	11.02502	6	5-10	3
chr13	38251793	38251983	4.37387	1	1-4	1
chr13	38512896	38513255	8.94684	0	0	1
chr13	38666009	38666192	3.91174	3	1-4	2
chr13	38899948	38900184	3.72957	1	1-4	1
chr13	39824438	39824723	8.7399	0	0	1
chr13	39995158	39995352	7.7934	0	0	1
chr13	40717207	40717440	6.58121	0	0	1
chr13	40907601	40907860	4.12634	21	>=10	4
chr13	41145030	41146163	23.08124	0	0	1
chr13	41250191	41250429	10.17419	0	0	1
chr13	43171564	43171764	15.19578	7	5-10	3
chr13	43215244	43216774	53.41823	9	5-10	3
chr13	43295422	43295696	6.29623	3	1-4	2
chr13	44362821	44363095	6.25491	0	0	1
chr13	44529201	44529462	7.10066	0	0	1
chr13	44635542	44636291	18.40003	23	>=10	4
chr13	44899194	44899382	4.51551	2	1-4	1
chr13	44936435	44936685	8.80872	2	1-4	1
chr13	44939820	44940110	4.63398	2	1-4	1
chr13	45306601	45306816	5.28905	0	0	1
chr13	45583521	45583726	7.28726	1	1-4	1
chr13	46043602	46043805	8.36846	0	0	1
chr13	46535079	46535340	5.77766	0	0	1
chr13	46840687	46841014	6.02053	7	5-10	3
chr13	46913076	46913266	5.82276	11	>=10	3
chr13	46975192	46975884	9.46032	10	>=10	3
chr13	47471954	47472120	4.34979	0	0	1
chr13	47941612	47941773	5.99764	2	1-4	1
chr13	48277073	48277229	4.34271	3	1-4	2
chr13	48324511	48324933	6.19904	3	1-4	2
chr13	48565975	48566170	10.03272	3	1-4	2
chr13	48835050	48835254	7.52426	0	0	1
chr13	49375139	49375339	4.11263	2	1-4	1
chr13	49606161	49606460	9.00367	6	5-10	3
chr13	50373392	50373609	30.22875	5	5-10	2
chr13	50459685	50460497	21.46779	7	5-10	3
chr13	50965402	50966137	11.27914	9	5-10	3
chr13	51135162	51135412	5.82276	18	>=10	4
chr13	51616643	51616925	5.1738	6	5-10	3
chr13	51690240	51690649	5.21632	16	>=10	4
chr13	51723365	51724057	3.01252	15	>=10	4
chr13	51738427	51738881	8.73102	15	>=10	4
chr13	51748721	51749004	4.22117	13	>=10	4
chr13	51845732	51846222	15.41346	5	5-10	2
chr13	51920233	51921931	29.66576	3	1-4	2
chr13	52265011	52265464	11.02502	7	5-10	3
chr13	52295965	52296130	6.19904	6	5-10	3
chr13	52305676	52305856	5.95721	6	5-10	3
chr13	52929267	52929636	14.83397	0	0	1
chr13	53216858	53217059	5.82276	8	5-10	3
chr13	53461816	53462006	8.099	0	0	1
chr13	53619441	53619674	4.50985	0	0	1
chr13	54071914	54072225	7.90609	3	1-4	2
chr13	54101607	54101810	7.01088	3	1-4	2
chr13	54118111	54118418	8.00179	5	5-10	2
chr13	54159663	54160131	5.08152	5	5-10	2
chr13	54322961	54323165	11.44819	0	0	1
chr13	54525430	54525656	5.15363	14	>=10	4
chr13	54621808	54622461	78.25195	21	>=10	4
chr13	54712280	54712677	4.298	12	>=10	4
chr13	54782542	54783022	4.93361	9	5-10	3
chr13	54789455	54789821	20.83678	5	5-10	2
chr13	55099682	55100224	17.66074	14	>=10	4
chr13	55362029	55362852	20.65899	9	5-10	3
chr13	55449026	55449771	8.41654	9	5-10	3
chr13	55453160	55453381	11.27914	9	5-10	3
chr13	55464288	55464597	9.89753	8	5-10	3
chr13	55536272	55536473	12.76492	12	>=10	4
chr13	55635070	55635412	10.26353	9	5-10	3
chr13	55699400	55699863	5.1738	7	5-10	3
chr13	55714703	55715044	7.53778	7	5-10	3
chr13	56111617	56112475	6.12152	8	5-10	3
chr13	56116115	56116480	5.83428	8	5-10	3
chr13	56653468	56653883	5.97099	4	1-4	2
chr13	57246693	57246847	4.34979	2	1-4	1
chr13	57935710	57935917	6.02053	0	0	1
chr13	58647355	58647543	6.02053	0	0	1
chr13	59317721	59317945	5.15363	0	0	1
chr13	59522610	59522768	6.87851	4	1-4	2
chr13	59991819	59992016	8.7399	0	0	1
chr13	60628237	60628591	7.87511	3	1-4	2
chr13	61185738	61185935	11.02502	0	0	1
chr13	61872565	61872827	13.15066	1	1-4	1
chr13	61890854	61891019	8.03635	1	1-4	1
chr13	62098801	62099090	5.33433	14	>=10	4
chr13	62122286	62122613	10.71954	12	>=10	4
chr13	62225053	62225512	12.80341	10	>=10	3
chr13	62245002	62245226	7.10066	9	5-10	3
chr13	62331185	62331438	5.15363	9	5-10	3
chr13	62393738	62394027	4.50985	8	5-10	3
chr13	62419309	62419464	6.19904	12	>=10	4
chr13	62816310	62816548	13.88087	0	0	1
chr13	62949109	62949349	4.34979	0	0	1
chr13	63095584	63095808	10.40279	3	1-4	2
chr13	63125983	63126145	7.10066	3	1-4	2
chr13	63240028	63240539	24.76437	6	5-10	3
chr13	63280435	63281184	8.03722	5	5-10	2
chr13	63513631	63513988	4.12634	12	>=10	4
chr13	64081400	64081654	4.63398	5	5-10	2
chr13	64421469	64421717	4.50985	1	1-4	1
chr13	64566455	64566765	12.73265	0	0	1
chr13	65557513	65557685	18.21999	0	0	1
chr13	65982928	65983199	12.73265	4	1-4	2
chr13	66212891	66213172	11.82276	2	1-4	1
chr13	66311861	66312026	9.73715	3	1-4	2
chr13	66320444	66320602	10.00051	5	5-10	2
chr13	66441351	66441577	12.07556	4	1-4	2
chr13	66466722	66466993	13.01798	7	5-10	3
chr13	66630488	66630760	15.36951	14	>=10	4
chr13	66697838	66698272	18.77782	12	>=10	4
chr13	66735658	66735941	15.68522	11	>=10	3
chr13	67060736	67061203	22.58042	3	1-4	2
chr13	67173158	67173371	8.03635	3	1-4	2
chr13	67525826	67526127	13.2212	5	5-10	2
chr13	67683183	67683505	7.28149	11	>=10	3
chr13	67779731	67780108	9.73715	19	>=10	4
chr13	67910203	67910482	5.73002	7	5-10	3
chr13	68978527	68978689	5.33433	0	0	1
chr13	69263914	69264203	6.59525	0	0	1
chr13	69510066	69510307	5.17263	2	1-4	1
chr13	69623129	69623328	11.36976	3	1-4	2
chr13	69759226	69759403	3.72957	0	0	1
chr13	70739979	70740197	5.92596	0	0	1
chr13	72818001	72818349	11.02291	0	0	1
chr13	72947142	72947301	9.00367	0	0	1
chr13	73328087	73328448	90.69534	4	1-4	2
chr13	74062042	74062286	38.24628	0	0	1
chr13	74349935	74350235	36.32766	2	1-4	1
chr13	74399676	74400061	33.5914	5	5-10	2
chr13	74522605	74522888	13.46937	10	>=10	3
chr13	74770344	74770562	12.13944	0	0	1
chr13	75462777	75463019	4.89987	2	1-4	1
chr13	75613486	75613703	5.33433	6	5-10	3
chr13	75634577	75634810	5.15363	6	5-10	3
chr13	75642457	75642757	5.33433	6	5-10	3
chr13	75800042	75800380	9.96037	5	5-10	2
chr13	75835259	75835536	15.89147	3	1-4	2
chr13	75874021	75874249	6.19904	2	1-4	1
chr13	76018038	76018563	26.56614	1	1-4	1
chr13	77135000	77135447	26.66237	0	0	1
chr13	78875528	78875826	7.39696	1	1-4	1
chr13	78962088	78962665	20.05248	1	1-4	1
chr13	79668620	79668816	5.15363	0	0	1
chr13	80891022	80891214	10.00051	5	5-10	2
chr13	81171420	81171583	5.99764	0	0	1
chr13	81473886	81474050	5.33433	0	0	1
chr13	81783237	81783757	83.53815	2	1-4	1
chr13	82085880	82086047	6.19904	0	0	1
chr13	82187655	82187958	6.19904	0	0	1
chr13	82628976	82629277	4.93361	0	0	1
chr13	82989783	82989946	5.33433	0	0	1
chr13	83932687	83932888	4.37387	0	0	1
chr13	84285023	84285265	6.19904	1	1-4	1
chr13	84479434	84479614	5.99764	0	0	1
chr13	85914579	85914841	6.87851	0	0	1
chr13	86054026	86054180	3.70249	5	5-10	2
chr13	86345156	86346405	61.58892	2	1-4	1
chr13	88491652	88491809	9.50286	0	0	1
chr13	89607884	89608092	5.99764	0	0	1
chr13	89742290	89742569	10.94581	0	0	1
chr13	90246480	90246688	13.01798	0	0	1
chr13	91222790	91224495	42.04458	0	0	1
chr13	91460261	91460897	17.66074	0	0	1
chr13	91760795	91760959	7.10066	2	1-4	1
chr13	92053442	92053628	5.33433	0	0	1
chr13	92610536	92610898	22.67023	0	0	1
chr13	93499050	93499812	41.83192	1	1-4	1
chr13	94241767	94242222	6.12152	3	1-4	2
chr13	94264918	94265307	6.54998	8	5-10	3
chr13	94443175	94443446	8.73102	5	5-10	2
chr13	94862722	94863025	6.59525	3	1-4	2
chr13	95161681	95161989	6.19904	1	1-4	1
chr13	95281245	95281507	4.50985	4	1-4	2
chr13	95554692	95555005	4.37387	8	5-10	3
chr13	95925947	95926166	4.70574	0	0	1
chr13	96146014	96146432	36.27662	0	0	1
chr13	96542791	96543318	6.93592	0	0	1
chr13	96670337	96670878	24.38803	1	1-4	1
chr13	96673588	96673790	8.22608	1	1-4	1
chr13	97093949	97094309	5.99764	15	>=10	4
chr13	97105072	97105307	6.87851	16	>=10	4
chr13	97138045	97138357	17.84645	18	>=10	4
chr13	97253570	97253746	6.16485	20	>=10	4
chr13	97442400	97442786	9.4763	22	>=10	4
chr13	97523706	97523972	13.698	27	>=10	4
chr13	97552395	97552707	3.07052	19	>=10	4
chr13	97580237	97580424	5.95741	18	>=10	4
chr13	97939419	97939603	9.08102	6	5-10	3
chr13	97981978	97982191	8.03635	5	5-10	2
chr13	98010488	98010665	3.58389	5	5-10	2
chr13	98295711	98296047	10.43787	7	5-10	3
chr13	98423665	98423874	4.34979	0	0	1
chr13	98890037	98891027	23.35688	8	5-10	3
chr13	99028955	99029239	5.51625	9	5-10	3
chr13	99250853	99251113	5.95721	1	1-4	1
chr13	99344813	99345031	32.40299	8	5-10	3
chr13	100158406	100158566	5.33433	1	1-4	1
chr13	100492163	100492594	18.78976	0	0	1
chr13	100744236	100744623	32.50229	11	>=10	3
chr13	100775479	100775836	23.08373	9	5-10	3
chr13	100789182	100789598	5.82276	9	5-10	3
chr13	100815988	100816153	6.19904	9	5-10	3
chr13	100832976	100833423	17.35441	5	5-10	2
chr13	101540657	101540931	6.5016	0	0	1
chr13	101760834	101761155	9.96037	0	0	1
chr13	102744570	102744779	6.05109	1	1-4	1
chr13	102898744	102899140	5.84409	1	1-4	1
chr13	102959195	102959417	9.00367	1	1-4	1
chr13	103773583	103774550	154.4816	0	0	1
chr13	104328438	104328624	5.08152	1	1-4	1
chr13	104608443	104608778	7.10066	1	1-4	1
chr13	104822418	104822876	6.19904	10	>=10	3
chr13	104827762	104827974	6.87851	10	>=10	3
chr13	104836976	104837326	6.87851	10	>=10	3
chr13	105214879	105215048	5.71456	1	1-4	1
chr13	106510670	106510858	4.37387	1	1-4	1
chr13	106941849	106942146	8.22608	11	>=10	3
chr13	107461013	107461190	6.87851	0	0	1
chr13	108372903	108373197	5.33433	4	1-4	2
chr13	109260166	109261131	24.38803	1	1-4	1
chr13	109599623	109599887	5.33433	8	5-10	3
chr13	109840597	109840855	9.31491	4	1-4	2
chr13	110018529	110021139	140.31648	0	0	1
chr13	110568977	110569154	6.87851	0	0	1
chr13	112099973	112100226	4.51551	0	0	1
chr13	112354489	112354947	11.54806	7	5-10	3
chr13	112752058	112752297	10.5757	7	5-10	3
chr13	112927729	112928043	11.7153	2	1-4	1
chr13	112958089	112958407	5.82276	2	1-4	1
chr13	113718044	113718222	11.7492	9	5-10	3
chr13	113864591	113864817	5.97099	10	>=10	3
chr13	114026737	114027385	13.01798	0	0	1
chr13	114308485	114308701	5.08152	7	5-10	3
chr13	114333676	114333845	5.15363	6	5-10	3
chr13	114488494	114488694	6.19904	0	0	1
chr13	115718961	115719153	5.33433	0	0	1
chr13	118386847	118387219	18.29275	1	1-4	1
chr13	118705301	118705600	4.36797	0	0	1
chr13	119408816	119409257	18.37421	4	1-4	2
chr13	119428841	119429249	7.03671	4	1-4	2
chr13	119599017	119599284	9.00367	4	1-4	2
chr14	4109988	4110261	7.71104	0	0	1
chr14	7105423	7105710	16.101	0	0	1
chr14	7941229	7941650	3.84106	6	5-10	3
chr14	8139943	8140483	13.85316	21	>=10	4
chr14	8207132	8207839	10.17419	12	>=10	4
chr14	8286749	8286907	8.03635	7	5-10	3
chr14	8403578	8403870	12.31362	0	0	1
chr14	8898116	8898301	6.19904	0	0	1
chr14	9015850	9016293	12.73265	0	0	1
chr14	9548748	9548932	6.90376	0	0	1
chr14	10132850	10133166	7.7934	0	0	1
chr14	11552466	11554486	75.35265	3	1-4	2
chr14	11775122	11775380	5.32118	0	0	1
chr14	11934712	11934873	5.33433	4	1-4	2
chr14	11975257	11975653	4.37478	4	1-4	2
chr14	12284256	12284849	15.41346	0	0	1
chr14	13789815	13790175	22.50297	0	0	1
chr14	13914295	13914660	4.71033	6	5-10	3
chr14	14030980	14031183	6.19904	1	1-4	1
chr14	14309174	14309520	3.89652	3	1-4	2
chr14	14703089	14703298	11.78728	3	1-4	2
chr14	14709199	14709598	10.00051	3	1-4	2
chr14	15796849	15797041	22.46037	0	0	1
chr14	16308591	16308793	5.33433	4	1-4	2
chr14	16313481	16313786	5.73501	4	1-4	2
chr14	16328645	16329261	5.82276	4	1-4	2
chr14	17470285	17470499	9.00367	1	1-4	1
chr14	18467696	18467945	3.70249	3	1-4	2
chr14	18534385	18534580	6.87851	3	1-4	2
chr14	18564741	18564896	4.50985	3	1-4	2
chr14	19197699	19197994	6.19904	0	0	1
chr14	19776318	19776772	12.13944	12	>=10	4
chr14	19853763	19854123	19.86553	11	>=10	3
chr14	19875890	19876124	4.34979	11	>=10	3
chr14	19927529	19928235	10.06995	13	>=10	4
chr14	20032366	20032575	6.74835	7	5-10	3
chr14	20545622	20546560	49.26258	4	1-4	2
chr14	20745560	20745843	6.78415	6	5-10	3
chr14	20892271	20892453	9.08102	2	1-4	1
chr14	21495504	21495801	5.08152	23	>=10	4
chr14	21554006	21554292	3.89652	24	>=10	4
chr14	21847588	21848876	28.04648	2	1-4	1
chr14	22835650	22835943	8.03635	0	0	1
chr14	23160939	23161698	11.28903	0	0	1
chr14	23610436	23610655	5.15363	0	0	1
chr14	24134934	24135361	8.73102	7	5-10	3
chr14	24149099	24149554	8.73102	8	5-10	3
chr14	24245393	24245592	4.06809	6	5-10	3
chr14	24557255	24557419	6.02053	4	1-4	2
chr14	25481439	25481679	10.71907	1	1-4	1
chr14	25665032	25665657	9.45279	7	5-10	3
chr14	25847764	25848041	11.02291	12	>=10	4
chr14	25859890	25860136	5.21632	10	>=10	3
chr14	26379421	26379638	7.99809	1	1-4	1
chr14	26609883	26610204	5.82276	7	5-10	3
chr14	26631794	26631979	5.15363	7	5-10	3
chr14	26880428	26880690	6.56603	2	1-4	1
chr14	26970172	26970519	10.41821	14	>=10	4
chr14	27141796	27142173	13.03081	17	>=10	4
chr14	27338431	27338647	16.70085	11	>=10	3
chr14	27524813	27525494	5.51625	6	5-10	3
chr14	27654188	27654417	3.70249	6	5-10	3
chr14	29028564	29028799	4.34979	0	0	1
chr14	29185911	29186173	4.37387	0	0	1
chr14	29934281	29934463	4.36797	7	5-10	3
chr14	30199016	30199207	3.70249	0	0	1
chr14	30606625	30607767	8.73102	13	>=10	4
chr14	30715694	30716344	9.63274	2	1-4	1
chr14	30825642	30826058	11.20762	0	0	1
chr14	31205816	31206672	29.81039	3	1-4	2
chr14	31251535	31251868	7.11295	2	1-4	1
chr14	31336774	31337064	9.37682	2	1-4	1
chr14	31500034	31500286	10.15654	3	1-4	2
chr14	32077236	32077629	15.18409	15	>=10	4
chr14	32191858	32192143	11.02502	17	>=10	4
chr14	32249230	32249412	8.03635	9	5-10	3
chr14	32513508	32513764	17.02356	0	0	1
chr14	32995398	32996062	45.59028	0	0	1
chr14	33331365	33331739	29.49415	1	1-4	1
chr14	33446872	33447067	9.94771	0	0	1
chr14	34316101	34316274	6.19904	24	>=10	4
chr14	34459505	34460197	17.84645	8	5-10	3
chr14	34548322	34549532	111.91983	5	5-10	2
chr14	34673920	34674883	34.51151	13	>=10	4
chr14	34769461	34769762	6.1368	8	5-10	3
chr14	34892009	34892186	8.35	0	0	1
chr14	35106390	35106548	6.19904	0	0	1
chr14	36783385	36783564	9.00367	1	1-4	1
chr14	36881127	36881315	7.99809	2	1-4	1
chr14	37106494	37106787	3.07052	1	1-4	1
chr14	37520921	37521370	26.56614	0	0	1
chr14	38083597	38083754	4.34979	0	0	1
chr14	38289756	38290027	9.7159	3	1-4	2
chr14	38329757	38330023	5.33433	3	1-4	2
chr14	39638455	39638668	13.15066	0	0	1
chr14	40232426	40232641	16.101	0	0	1
chr14	40449892	40450144	12.84292	1	1-4	1
chr14	40865169	40865512	6.54998	9	5-10	3
chr14	40915068	40915432	4.23954	12	>=10	4
chr14	41001712	41001952	6.90376	8	5-10	3
chr14	43218340	43218495	5.82276	0	0	1
chr14	44299601	44299766	6.19904	0	0	1
chr14	44833450	44833748	22.58042	1	1-4	1
chr14	44839073	44839464	7.85974	1	1-4	1
chr14	45143387	45143621	6.19904	0	0	1
chr14	45318593	45319079	18.45272	5	5-10	2
chr14	45362574	45362752	4.50985	11	>=10	3
chr14	45507489	45507661	5.32118	15	>=10	4
chr14	45539560	45540341	18.77914	15	>=10	4
chr14	45595439	45595707	5.08152	9	5-10	3
chr14	46787527	46788286	27.95114	1	1-4	1
chr14	47086962	47087150	10.03272	0	0	1
chr14	47354506	47354806	9.03164	8	5-10	3
chr14	47557480	47557643	5.99764	14	>=10	4
chr14	47721312	47721885	7.82103	5	5-10	2
chr14	48446141	48446369	27.92482	0	0	1
chr14	48562447	48562715	6.87851	5	5-10	2
chr14	48709799	48710163	14.68245	7	5-10	3
chr14	48998336	48998693	12.63939	1	1-4	1
chr14	49141938	49142263	6.54998	4	1-4	2
chr14	50795804	50796285	6.37356	9	5-10	3
chr14	50807940	50808197	18.79633	9	5-10	3
chr14	51130355	51130511	3.60589	3	1-4	2
chr14	51884046	51884758	20.67155	0	0	1
chr14	52061703	52062066	5.73002	20	>=10	4
chr14	52079632	52079868	10.00051	20	>=10	4
chr14	52329032	52329291	9.27349	12	>=10	4
chr14	52720598	52720902	13.15066	1	1-4	1
chr14	52737222	52737475	30.11517	1	1-4	1
chr14	53427864	53428071	7.10066	0	0	1
chr14	54360875	54361477	18.21796	7	5-10	3
chr14	54676392	54676660	4.50985	13	>=10	4
chr14	54876368	54876633	9.64292	5	5-10	2
chr14	55358001	55358489	42.54647	0	0	1
chr14	55551682	55552197	19.62385	8	5-10	3
[truncated: 4,965 more rows]
