# Supplementary material for: Ultra-long-range interactions between active regulatory elements
Source: Genome Res. 2023 Aug;33(8):1269–83. doi: 10.1101/gr.277567.122 (PMC10547262; doi:10.1101/gr.277567.122)
Supplement: Supplement 11 [file Supplemental_Code.zip › Supplemental_Code/Peaks/mm10/ENCFF519QMV_H3K27ac_quartile_1_mm10_noCGI_noRING1B_shuf4751.bed]

chr10	111624958	111625137
chr15	99713361	99713809
chr4	32924610	32924928
chr7	38086299	38086923
chr1	181858286	181858637
chr7	89974495	89975084
chr2	31058114	31058366
chr9	109930807	109931064
chr2	154379173	154379648
chr1	4985292	4985464
chr17	23980231	23980578
chr4	133666245	133666555
chr17	66749973	66750161
chr2	84636447	84636746
chr11	115415120	115415324
chr6	72769943	72770209
chr5	137313782	137314213
chr6	133954268	133954453
chr8	85047434	85047763
chr6	112757167	112757447
chr16	38832097	38832309
chr18	67298284	67298897
chr18	35941908	35942075
chr7	130943469	130943727
chr5	113709489	113709756
chr5	64166919	64167191
chr14	77647947	77648262
chr2	35244312	35244570
chr13	112770232	112770523
chr9	64087200	64087644
chr9	72996078	72996341
chr12	24709583	24709775
chr2	55628626	55628844
chr7	144687727	144687884
chr7	15947861	15948305
chr13	106451564	106451781
chr9	54840501	54840672
chr11	116970565	116970775
chr2	17968204	17968501
chr12	79939254	79939539
chr3	129648507	129648801
chr10	95257776	95258068
chr14	32126247	32126633
chr11	103052581	103052829
chr16	31169063	31169327
chr8	47318009	47318521
chr2	180731278	180731677
chr17	79969963	79970439
chr6	30460492	30460804
chr19	10618894	10619171
chr17	12203778	12205533
chr7	16317834	16318039
chr10	71363426	71363649
chr5	75012745	75013003
chr6	124803327	124803673
chr15	36999729	36999926
chr9	56072435	56072936
chr5	115231342	115231680
chr17	3054613	3054828
chr19	26954998	26955209
chr3	90426476	90426646
chr5	26692372	26692529
chr1	119050093	119050404
chr9	21353591	21354045
chr9	46575320	46575513
chr4	16252948	16253144
chr8	77957147	77957309
chr10	81409610	81410311
chr7	130892581	130893061
chr3	27947578	27947741
chr8	125719567	125720007
chr1	15813424	15813845
chr16	14021857	14022137
chr6	72208027	72208260
chr5	91450130	91450333
chr9	59749056	59749332
chr9	109051832	109052022
chr12	70812823	70813097
chr15	77036468	77037026
chr8	72553243	72553456
chr16	10958202	10958514
chr2	17742748	17742909
chr8	22850241	22850427
chr1	179486648	179487356
chr16	13744163	13744821
chr2	9975325	9975626
chr13	109599624	109599887
chr11	86756104	86756593
chr2	59229225	59229453
chr4	146909832	146910097
chr9	70217266	70217450
chr13	112687772	112687999
chr3	28037372	28038059
chr5	120718901	120719080
chr18	21714286	21714439
chr4	153050849	153051095
chr16	17554993	17555249
chr19	14666587	14667196
chr4	129609780	129610103
chr3	98052789	98053061
chr11	3492916	3493082
chr3	10304761	10304915
chr13	59662519	59662802
chr11	62606675	62607079
chr4	32931453	32931799
chr11	11942985	11943212
chr4	117283350	117283702
chr9	35329148	35329418
chr16	95724826	95725006
chr9	15544303	15544697
chr5	18563933	18564140
chr6	55791443	55791599
chr5	26800297	26800548
chr12	8359895	8360123
chr11	69699392	69699651
chr11	57958440	57958983
chr18	34471151	34471391
chr7	73530895	73531498
chr2	55223140	55223376
chr4	115560415	115561367
chr6	146342670	146342922
chr1	135632504	135632763
chr15	49647783	49647936
chr1	52431146	52431447
chr6	100334152	100334344
chr3	153433386	153433577
chr14	30584738	30585157
chr10	51622626	51622822
chr7	19736888	19737330
chr19	43738386	43738646
chr9	17861886	17862094
chr1	6281871	6282058
chr7	128881798	128882077
chr19	4185919	4186161
chr15	99253892	99254130
chr11	20173364	20173983
chr15	77790617	77790875
chr4	137774582	137775019
chr16	24434407	24434782
chr5	102007131	102007385
chr4	150895136	150895408
chrX	20935398	20935815
chr1	128293661	128293823
chr6	146632390	146632718
chr5	18080691	18080858
chr18	78972097	78972258
chr16	63328318	63328475
chr3	60615107	60615379
chr11	106575170	106575562
chr12	28667788	28667944
chr15	102103481	102104147
chr5	120697293	120697516
chr3	88511297	88511594
chr18	38604598	38604883
chr17	83094981	83095196
chr4	99635274	99635534
chr3	89788807	89789501
chr8	47999313	47999504
chr1	90442846	90443189
chr2	144156770	144156974
chr12	3424193	3424489
chr4	127717372	127717525
chr11	20063610	20064166
chr5	96964331	96964537
chr15	85246957	85247187
chr10	76438740	76439544
chr19	46698000	46698217
chr4	126001873	126002283
chr9	20071081	20071256
chr6	47187009	47187758
chr9	21837689	21837887
chr11	99095214	99095517
chr16	33368965	33369297
chr2	170469300	170469702
chr10	59964829	59965493
chr1	136173460	136173794
chr16	93851844	93852197
chr2	32509210	32509435
chr8	25560240	25560495
chr13	51014222	51014539
chr19	4058651	4059061
chr5	64861072	64861283
chr12	17468514	17468774
chr8	70880810	70881047
chr3	22916847	22917035
chr8	117237620	117238092
chr5	141882386	141882558
chr1	60076721	60077059
chr11	51822260	51822549
chr2	172377483	172377854
chr11	116332433	116332688
chr8	41039498	41039894
chr2	169097597	169097867
chr1	135192169	135192396
chr2	17977051	17977600
chr8	111763787	111764115
chr2	153107049	153107357
chr16	96443093	96443259
chr14	60138032	60138242
chr2	30119915	30120244
chr10	44508401	44508566
chr4	152006964	152007751
chr10	60230542	60231122
chr17	34892958	34893223
chr17	53596254	53596677
chr12	96292820	96293014
chr15	80797787	80798117
chr5	144553350	144553605
chr18	38255695	38256258
chr2	172527768	172528056
chr13	19569850	19570209
chr9	65193042	65193321
chr15	77881448	77881805
chr8	107107844	107108193
chr15	101279716	101279959
chr11	100369246	100369487
chr1	160001322	160001481
chr11	103003251	103003793
chr1	13078609	13078940
chr10	127287323	127287584
chr17	47266770	47267092
chr11	8652142	8652803
chr13	22992070	22992305
chr4	124680816	124681150
chr12	83606264	83606427
chr17	78954614	78954808
chr9	110623690	110623918
chr18	61594028	61594505
chr3	148821234	148821419
chr11	70980484	70980865
chr1	131144274	131145116
chr14	32379506	32379888
chr13	62035053	62035464
chr13	19525768	19526132
chr6	94780965	94781335
chr11	20035792	20036275
chr15	87726190	87726421
chr11	23802116	23802451
chr9	73067856	73068288
chr16	22929202	22929444
chr1	153040045	153040438
chr13	51064424	51064720
chr2	5484459	5484630
chr2	180258547	180258762
chr9	111506410	111506724
chr10	80394176	80394460
chr8	106974457	106974624
chr15	62046915	62047160
chr7	136276913	136277083
chr11	107390815	107391546
chr4	116764053	116764301
chr2	165894860	165895228
chr8	88993331	88993554
chr8	77539952	77540311
chr1	89878131	89878549
chr15	77054699	77055117
chr10	23784149	23784471
chr16	18383472	18384276
chr7	29943923	29944406
chr10	69351180	69351369
chr5	83537508	83537835
chr6	113151209	113151431
chr5	130010089	130010273
chr17	49911361	49911579
chr2	71801639	71801978
chr7	107342153	107342478
chr13	29939755	29940074
chr1	156188770	156188938
chr1	181940689	181940842
chr1	139136542	139136733
chr2	155585233	155585566
chr8	94901436	94902033
chr9	56549362	56549681
chr15	100084558	100084856
chr11	96015964	96016303
chr19	58585237	58585435
chr18	20936392	20937065
chr7	4692699	4693150
chr4	59610495	59610709
chr12	100470272	100470456
chr11	41033530	41033780
chr4	133078864	133079182
chr15	76903390	76903634
chr13	54712281	54712677
chr13	97088528	97088733
chr18	33925562	33925748
chr8	119305049	119305298
chr2	156695589	156696059
chr5	145203876	145204208
chr7	40615174	40615336
chr3	9057413	9057588
chr11	96831428	96831951
chr5	135669542	135669824
chr7	80199990	80200458
chr13	59317721	59317945
chr4	139021655	139021867
chr14	34312359	34312722
chr5	107074514	107074677
chr8	12546249	12546409
chr9	70947357	70947589
chr9	110962223	110962898
chr10	3174222	3174437
chr10	95355252	95355574
chr1	163902116	163902282
chr17	33134311	33134578
chr4	155651322	155651674
chr6	135682871	135683303
chr5	143691642	143691858
chr14	12112412	12112698
chr6	23496180	23496333
chr7	34743576	34743799
chr15	83532685	83532993
chr13	54606983	54607245
chr8	122104854	122105353
chr2	172558814	172559041
chr3	121387856	121388134
chr14	62351854	62352183
chr19	24537915	24538072
chr13	97552396	97552707
chr11	114577292	114577517
chr13	75482987	75483405
chr18	75518904	75519277
chr8	84204222	84204405
chr12	56297309	56297475
chr16	93852262	93852667
chr7	79576268	79576524
chr5	113325117	113325291
chr4	139593107	139593796
chr10	112227566	112227719
chr18	35937752	35938091
chr11	107407479	107407780
chr15	38437000	38437306
chr14	27436342	27436958
chr5	31657205	31657527
chr8	116975380	116975679
chr8	95836127	95836355
chr8	123848839	123849093
chr11	118142386	118143242
chr15	91282875	91283169
chr10	4491283	4491692
chr4	63608385	63608633
chr9	73749429	73749673
chr12	80921020	80921378
chr13	99608659	99608987
chr11	32585185	32585370
chr15	7589541	7589725
chr4	150872269	150872577
chr11	22826738	22826989
chr11	43635180	43635344
chr7	120887782	120887974
chr9	100969782	100970185
chr13	23759560	23759726
chr4	40234652	40234828
chr15	22760824	22761067
chr14	76990045	76990199
chr14	66187319	66187594
chr15	96721915	96722283
chr13	81690511	81691095
chr13	81473886	81474050
chr8	108212018	108212171
chr17	80809627	80810182
chr6	68813920	68814239
chr11	97677043	97677302
chr17	47449324	47450144
chr7	78818284	78818639
chr9	44423362	44424186
chr9	97013396	97013665
chr1	104368521	104368738
chr5	106497605	106497776
chr7	121716972	121717174
chr14	64656715	64656934
chr13	98010489	98010665
chr11	78978553	78978785
chr11	4876548	4876809
chr10	95375047	95375419
chr14	122331589	122332084
chr11	52450175	52450469
chr17	32195934	32196094
chr8	94922780	94923209
chr5	146923757	146924203
chr3	95284717	95285021
chr14	65174454	65174784
chr1	57103567	57103727
chr1	133083838	133084396
chr16	31509292	31509536
chr2	103479402	103479673
chr17	6765489	6765700
chr14	27654189	27654417
chr18	33834403	33834887
chr10	77138560	77138963
chr8	23165275	23165658
chr13	51119455	51120003
chr7	7127333	7127803
chr5	52597813	52598078
chr3	46871386	46871610
chr2	127080869	127081042
chr6	135231531	135231803
chr12	83340437	83340685
chr8	12153036	12153275
chr7	73243758	73243912
chr3	122436711	122436921
chr2	131510491	131510787
chr2	59967855	59968012
chr2	140919609	140919767
chr2	91149413	91149655
chr7	80085843	80086155
chr15	98569121	98569498
chr6	143852073	143852234
chr16	93498468	93498716
chr1	139194714	139194918
chr7	13584925	13585169
chr8	13992779	13993345
chr7	16364193	16364523
chr9	113986417	113986611
chr3	101044307	101044530
chr4	137790730	137791143
chr11	87882826	87883054
chr2	155737418	155737696
chr5	25783578	25783751
chr2	113213759	113213932
chr5	137351649	137351812
chr2	112376272	112376577
chr11	8449682	8449850
chr1	181949656	181950244
chr15	100249537	100249936
chr7	139951703	139951959
chr5	20603939	20604504
chr9	114534707	114534864
chr14	31668672	31668836
chr2	26506533	26506707
chr3	88439294	88439843
chr14	18467697	18467945
chr7	123226307	123226708
chr8	124014609	124014972
chr15	79213293	79213651
chr6	37843819	37844330
chr1	182084530	182084707
chr13	31379010	31379170
chr5	136609341	136609628
chr12	54527564	54527717
chr8	84176200	84176735
chr10	81285027	81285225
chr1	34045935	34046126
chr9	110681443	110681618
chr1	57990382	57990666
chr12	87410276	87410835
chr4	56897057	56897590
chr3	32225944	32226110
chr9	87301190	87301406
chr2	17936515	17936885
chrY	90741031	90741271
chr6	60646593	60646776
chr2	28252585	28252898
chr19	41189641	41189891
chr7	67670259	67670514
chr17	34909685	34909882
chr8	105850429	105850619
chr17	83402542	83402766
chr11	115955417	115955964
chr8	84237707	84238532
chr12	104762945	104763163
chr8	75005062	75005554
chr14	77271816	77271990
chr4	44948858	44949482
chr3	54796506	54796690
chr7	72248172	72248445
chr2	131848664	131848978
chr8	86882320	86882518
chr2	52913305	52913614
chr4	130646529	130646994
chr2	179246298	179246591
chr3	102534914	102535315
chr5	143697905	143698112
chr11	94649859	94650199
chr10	77610811	77611416
chr3	104795662	104795901
chrX	103397828	103398078
chr4	83352856	83353130
chr15	15082528	15082691
chr7	27492074	27492514
chrX	134672858	134673162
chr7	143563068	143563281
chr2	31725353	31725565
chr14	121105260	121105481
chr7	3221626	3222115
chr17	84181477	84181853
chr5	8989127	8989281
chr7	126274407	126274788
chr16	11029903	11030164
chr11	88598505	88598748
chr4	133928560	133929030
chr3	51525534	51525724
chr19	39816567	39816918
chr7	116994914	116995097
chr14	46410009	46410685
chr9	31273813	31274054
chr10	80950606	80950953
chr5	20913458	20913672
chr18	76171906	76172193
chr3	95295644	95296068
chr14	19652058	19652311
chr13	99444044	99444510
chr12	106046079	106046596
chr2	30738012	30738219
chr19	41444785	41445018
chr10	61059432	61059991
chr7	27167461	27167802
chr10	8543607	8543907
chr3	84820834	84821001
chr4	133664973	133665790
chr11	79974763	79974983
chr6	122772843	122773044
chr13	31670916	31671269
chr2	165822985	165823464
chr11	118008028	118008258
chr11	59244786	59245004
chr10	43888989	43889222
chr3	97682390	97682671
chr13	76528275	76528588
chr16	91717071	91717271
chr4	34135162	34135360
chr3	133522129	133522435
chr7	18948375	18948587
chr17	45847936	45848338
chr15	81512573	81512952
chr7	29137714	29138008
chr19	46478351	46478888
chr2	163072901	163073427
chr9	78456993	78457296
chrX	7726112	7726478
chr5	125463561	125463919
chr12	111769846	111770109
chr11	3963490	3963671
chrX	101525836	101526284
chr11	5478898	5479128
chr8	106640784	106641211
chr7	118652344	118652685
chr9	106686985	106687292
chr19	53040861	53041190
chr13	79668620	79668816
chr2	129536592	129536821
chr1	7266539	7266715
chr16	8802981	8803186
chr14	30430837	30431269
chr12	110500265	110500658
chrX	50634339	50634546
chr4	62003827	62004159
chr18	20605996	20606432
chr10	70324828	70325530
chr6	41565250	41565404
chr5	142437923	142438160
chr2	164917153	164917865
chrX	19346464	19346819
chr11	5801692	5801954
chr13	30569924	30570117
chr2	130489676	130489943
chr18	3005186	3005403
chr17	28130904	28131385
chr9	118980205	118980588
chr11	17937757	17938007
chr7	126386874	126387041
chr8	85073116	85073745
chr4	125583541	125583917
chr11	107347552	107348078
chr14	37106495	37106787
chr16	3976085	3976618
chr16	32489251	32489511
chr11	97209303	97209521
chr6	143109638	143110234
chr16	14025539	14025862
chr6	94177873	94178125
chr2	128134262	128134701
chr1	119400635	119400930
chr7	123218540	123219188
chr4	148855748	148856004
chr6	124366195	124366412
chr7	28418614	28419063
chr6	51505665	51505870
chr7	110083560	110083793
chr7	42642810	42643052
chr1	53765617	53765845
chr2	103616518	103616787
chr8	85482514	85482840
chr15	100578347	100578549
chr11	76456552	76456805
chr12	86510150	86510350
chr15	56743564	56744088
chr16	8790999	8791172
chr9	114701932	114702244
chr13	13347641	13347984
chr12	99343040	99343378
chr8	111968595	111969532
chr9	119985970	119986254
chr4	117148049	117148478
chr19	53459287	53459625
chr5	102166989	102167190
chr10	75848420	75848616
chr9	61474264	61474495
chr2	153932642	153932922
chr6	30195819	30196261
chr10	120486160	120486649
chr7	13030297	13030534
chr4	56856775	56857107
chr19	9027737	9028160
chr10	57544002	57544170
chr5	142937980	142938399
chr17	34910135	34910464
chr10	84686341	84686545
chr2	32157022	32157645
chr8	69755968	69756235
chr17	27700849	27701619
chr5	147760424	147760692
chr15	97270320	97270543
chr7	19716692	19717089
chr10	117693123	117693315
chr8	119542645	119542925
chr10	77057228	77057530
chr2	140120343	140120639
chr4	57283185	57283423
chr11	29677713	29678030
chr10	69948410	69948679
chr15	59603951	59604109
chrX	101273168	101273397
chr6	116535067	116535236
chr4	45583714	45583878
chr14	76666592	76666783
chr9	72664468	72664953
chr3	3826043	3826283
chr1	151914574	151914734
chr11	117820396	117820620
chr8	69217366	69217636
chr18	53922413	53922735
chr10	69926855	69927287
chr3	22035949	22036165
chr18	81404939	81405110
chr8	116946235	116946704
chr4	33317408	33317847
chr9	49976142	49976322
chr6	6141787	6141940
chr10	59822909	59823350
chr10	80255008	80255239
chr6	66457541	66458370
chr18	35021425	35021927
chr7	80912224	80912720
chr5	108331242	108331422
chr7	100499735	100499969
chr15	102016109	102016442
chr1	136692704	136693002
chr6	72794764	72795121
chr19	8497417	8497615
chr1	63239646	63240015
chr17	37011656	37012198
chr1	92613703	92613856
chr7	34353172	34353325
chr9	22353624	22353942
chr18	54910646	54910957
chr13	51062236	51062571
chr16	18655346	18655587
chr10	66787194	66787348
chr11	63641540	63641726
chr10	60812499	60812790
chr11	103158422	103158593
chr5	24093536	24093978
chr6	89345608	89346099
chr4	11616160	11616639
chr2	52743468	52743638
chr11	88946189	88946493
chr10	25810209	25810415
chr13	67422815	67423183
chr12	76306564	76306978
chr2	164821245	164821762
chr5	53538638	53539135
chr14	21554007	21554292
chr3	93335978	93336168
chr14	30505511	30505802
chr1	3982765	3983074
chr7	3667032	3667218
chr7	98915713	98915900
chr17	27603357	27603734
chr12	86833167	86833411
chr14	29028564	29028799
chr2	20933966	20934138
chr4	135925622	135926398
chr9	109872346	109872543
chr7	141009652	141010698
chr14	50799192	50799588
chr14	77264043	77264314
chr6	90435458	90435817
chr2	152155047	152156972
chr2	180173037	180173259
chr19	32408342	32408502
chr4	64426730	64426974
chr11	97415083	97415369
chr7	29940793	29941302
chr2	153167641	153167921
chr7	13019492	13019749
chr6	94257797	94258058
chr12	110553498	110553669
chr5	64502970	64503204
chr16	85083968	85084196
chr7	29507028	29507397
chr2	32169005	32169274
chr10	99352964	99354212
chr11	63348978	63349210
chr4	139687938	139688136
chr2	43366998	43367652
chr15	5025063	5025257
chr10	43684208	43684861
chr18	67269969	67270222
chr19	12440450	12440816
chr15	79941202	79941900
chr10	4371277	4372120
chr2	157416642	157417111
chr16	4557225	4557703
chr16	47158850	47159003
chr17	35490659	35491301
chr2	165820434	165820684
chr1	4654148	4654379
chr13	24359406	24359868
chr11	120792891	120793177
chr2	116949663	116950015
chr14	75334430	75334632
chr1	82656856	82657060
chr8	13357273	13357515
chr3	88538276	88538692
chr4	91344496	91344694
chr17	16373104	16373276
chr1	36580599	36581223
chr10	62904095	62904347
chr2	152275334	152275525
chr14	65184716	65184908
chr5	115514788	115515002
chr15	99264617	99265059
chr5	35990171	35990514
chr2	70138004	70138215
chr14	58902048	58902334
chr7	29420545	29421158
chr11	62426191	62427012
chr2	161166518	161166705
chr1	134399833	134400096
chrX	20687248	20687738
chr11	22949222	22949666
chr7	112827444	112828049
chrX	19347221	19347536
chrX	75744449	75744607
chr1	36576948	36577130
chr2	92988364	92988739
chr8	70272040	70272262
chr2	157596800	157597267
chr10	120162405	120163054
chr2	30052884	30053151
chr7	73533703	73534014
chr7	113264373	113264591
chr6	118992907	118993177
chr11	77152704	77152877
chr6	29034001	29034191
chr7	126075188	126075409
chr4	132569397	132569736
chr16	24216830	24217100
chr13	19424941	19425230
chr15	103367811	103368081
chr10	7619382	7619599
chr18	68336269	68336482
chr7	118850451	118850928
chr16	48627020	48627518
chr18	65171019	65171338
chr5	125492788	125493032
chr15	80169773	80170228
chr13	46905439	46905705
chr17	33808058	33808501
chr13	45306601	45306816
chr4	21721460	21721842
chr12	84201519	84201851
chr3	90390514	90390948
chr8	117071753	117072091
chr10	117036051	117036312
chr8	119128405	119128608
chr17	25200648	25201269
chr4	141560252	141560589
chr4	150362373	150362573
chr3	83944312	83944573
chr4	59997548	59997852
chr10	80947009	80947309
chr10	81401023	81401247
chr9	45060410	45060607
chrX	47971322	47972005
chr17	35189137	35189658
chr13	43185236	43185450
chr6	148017187	148017443
chr8	107610850	107611078
chr17	56707546	56708350
chr13	9817019	9817580
chr4	40816021	40816299
chr1	35995539	35995888
chr15	39667159	39667360
chr16	13084744	13085023
chr14	20175158	20175877
chr8	111734112	111734341
chr11	8578921	8579924
chr5	123356360	123356742
chr7	28303034	28303252
chr9	73019292	73019720
chr17	48433916	48434131
chr6	93806651	93806867
chr17	88326246	88326590
chr14	79588582	79588770
chr1	89860108	89861067
chr15	97597581	97598032
chr2	84810006	84810317
chr4	134065677	134065894
chr15	59604884	59605340
chr14	11975258	11975653
chr6	52102994	52103425
chr16	32954316	32954630
chr2	121537126	121537319
chr15	38458181	38458737
chr5	148740507	148741327
chr11	58050510	58050667
chr19	40273235	40273586
chr17	28081650	28082176
chr16	16087629	16087870
chr9	14212372	14212604
chr9	65866042	65866245
chr12	82226051	82226272
chr13	49375140	49375339
chr12	80853593	80853909
chr1	181947005	181947438
chr3	128566853	128567032
chrX	52793388	52793664
chr7	113773613	113773808
chr17	81245580	81245917
chr18	46879063	46879294
chr11	22854798	22855115
chr2	71167169	71167431
chr6	135713051	135713256
chr13	112099973	112100226
chr16	32508550	32508766
chr1	36012842	36013036
chr14	64205724	64205899
chr1	135507505	135507791
chr15	80219141	80219389
chr10	120521443	120522057
chr10	85075409	85075572
chr4	127325218	127325492
chr7	141840305	141840814
chr4	86829902	86830069
chr17	47473224	47473497
chr10	46820307	46820464
chr8	40648025	40648198
chr6	125172977	125173174
chr12	76905553	76905723
chr8	72683033	72683312
chr2	167212549	167212997
chr4	118232924	118233336
chr7	100816185	100816621
chr7	93056227	93056508
chr8	116607895	116608453
chr2	179522528	179522922
chr18	17828269	17828632
chr15	79414605	79414857
chr6	112635237	112635441
chr17	8451446	8451695
chr4	133021068	133021389
chr2	150837107	150837361
chr17	47600326	47600944
chr4	83315485	83316767
chr19	56664399	56664623
chr2	132284503	132284775
chr11	104505450	104505675
chr10	80035205	80035554
chr15	97421308	97421496
chr17	45807615	45807857
chr18	14414027	14414215
chr3	70150813	70151143
chr3	104784706	104785062
chr17	27997319	27997651
chr10	30729763	30730161
chr10	3173823	3174077
chr7	140964842	140965118
chr19	23159526	23159823
chr14	121675215	121675885
chr15	102478522	102478765
chr4	141680829	141681375
chrX	38563647	38563836
chr6	47318779	47319199
chr2	101962043	101962300
chr9	99104201	99104578
chr17	31328550	31328893
chr4	53327585	53328046
chr1	154091424	154091736
chr11	82985721	82985920
chr10	128804163	128804434
chr3	35717545	35717931
chr11	86501535	86502056
chr15	97424608	97425234
chr5	45618151	45618432
chr17	74559945	74560134
chr15	57792870	57793333
chr7	102364437	102364717
chr8	95130543	95130969
chr10	77058893	77059231
chr9	68648124	68648345
chr16	93717897	93718144
chr8	88989350	88990064
chr4	134725378	134725867
chr6	23085237	23086012
chr11	20141956	20142223
chr17	38015755	38015921
chr6	120789254	120789521
chr15	79145819	79146046
chr16	19865091	19865346
chr11	49883054	49883376
chr10	60783323	60783642
chr8	43331629	43332096
chr16	91019414	91019711
chr14	99347276	99347490
chr16	25049575	25049806
chr15	86113141	86113559
chr13	40907602	40907860
chr7	133072257	133072529
chr18	69779253	69779626
chr5	3467849	3468072
chr8	111746838	111747279
chr12	110532644	110533416
chr7	66659956	66660314
chr3	100280100	100280368
chr6	87636446	87636620
chr15	89176922	89177321
chr7	123209861	123210771
chr8	69016469	69016683
chr10	83158901	83159098
chr7	135251573	135251762
chr9	87192598	87192838
chr12	72845145	72845509
chr15	60479864	60480095
chr16	59565220	59565463
chr11	72926145	72926447
chr9	102063292	102063593
chr12	56351429	56351690
chr19	24213022	24213622
chr4	8876228	8876452
chr11	80130292	80130643
chr2	122371149	122371357
chr15	39647145	39647593
chr13	51727182	51727506
chr18	84665021	84665286
chr7	128726533	128727157
chr13	67683184	67683505
chr15	79005832	79006193
chrX	7924532	7925241
chr4	145585406	145585698
chr1	105491722	105492273
chr11	100372246	100372879
chr17	88565260	88565437
chr10	127219014	127219331
chr17	83725062	83725276
chr14	87394236	87394517
chr13	40915126	40915424
chr2	157696532	157696741
chr16	20836806	20837026
chr11	60811497	60811851
chr2	118181494	118181750
chr2	172376320	172376641
chr12	84881069	84881371
chr2	104379856	104380011
chr15	85570420	85570872
chr15	62903106	62903285
chr4	18396931	18397418
chr11	76285497	76286068
chr15	83284972	83285192
chr5	115142334	115142669
chr4	141314170	141314648
chr11	100605146	100605425
chr16	22397315	22397632
chr10	14121851	14122032
chr11	53806374	53806585
chr12	102504393	102505056
chr7	44558658	44559041
chr11	106669919	106670223
chr8	122574897	122575554
chr9	22398961	22399208
chr4	135413076	135413246
chr1	135564644	135564978
chr11	94107727	94107891
chr8	124756691	124757251
chr14	32087039	32087613
chr3	21964086	21964307
chr4	140639149	140639473
chr8	78609171	78609669
chr18	12850535	12850857
chr17	47569979	47570491
chr4	83302408	83302841
chr7	30848686	30848971
chr2	157389657	157390199
chr12	86479158	86480395
chr15	102403338	102403884
chr11	97683395	97683704
chr13	118432032	118432237
chr1	171247934	171248351
chr12	86487466	86487669
chr13	4183383	4183718
chr10	74719199	74719855
chr10	34186502	34186793
chr13	62393739	62394027
chr2	38556054	38556351
chr13	97482333	97482537
chr4	141568050	141568738
chr9	67347499	67347758
chr5	129006619	129006926
chr2	150650962	150651229
chr4	141163464	141163682
chr17	46955588	46955867
chr8	123823902	123824205
chr5	123150295	123150578
chr1	172424572	172424851
chr18	38254966	38255303
chr3	83995342	83995924
chr14	24498968	24500055
chr5	22520681	22520880
chr6	72725296	72725480
chr9	57522542	57523276
chr5	129563749	129563967
chr8	111952019	111952172
chr7	47091367	47091662
chr10	94150512	94150722
chr15	98727096	98727250
chr16	18250851	18251198
chr17	32872685	32872975
chr9	107629208	107629475
chr17	3514570	3514765
chr5	135664187	135664410
chr12	84534453	84534944
chr13	20786890	20787087
chr9	77396421	77396642
chr14	70631135	70631417
chr3	154679771	154680061
chr2	132283700	132284008
chr4	125138418	125138983
chr9	21028473	21028814
chr12	76981800	76981994
chr5	92986936	92987446
chr1	87698045	87698393
chr11	46107293	46107760
chr13	54565878	54566619
chr2	29174766	29174982
chr10	21849958	21850741
chr11	119392362	119392563
chr3	35438136	35438452
chrX	18400622	18400791
chr8	105926550	105926820
chr14	27094790	27095076
chr11	103468237	103468438
chr7	37963210	37963459
chr4	57751864	57752100
chr2	157328062	157328312
chr5	35843135	35843367
chr7	37893074	37893387
chr11	86574443	86574646
chr15	97974852	97975013
chr2	166138079	166138293
chr9	57476916	57477124
chr5	140120972	140121369
chr17	10440846	10441487
chr5	151724534	151724823
chr7	30279112	30279307
chr3	108291083	108291376
chr17	35499498	35500897
chr10	77136548	77137009
chr7	134723594	134723825
chr4	73750539	73750742
chr18	55548859	55549125
chr2	139875299	139875920
chr4	140580372	140580563
chrX	95968202	95968691
chr2	71860712	71861304
chr2	27541492	27541869
chr15	79635466	79635774
chr3	82441150	82441342
chr2	132686304	132686827
chr7	109447817	109448009
chr2	30056701	30057017
chr4	141114500	141114690
chr2	118837465	118837661
chr2	27571813	27572369
chr8	94822893	94823066
chr11	11881470	11881798
chr2	163070809	163071260
chr4	146480643	146480998
chr5	63969433	63969821
chr1	22466544	22466710
chrX	170017072	170017869
chr12	110709973	110710324
chr5	116569717	116569958
chr10	128710573	128710866
chr19	47332324	47332731
chr11	61362317	61362948
chr11	101683630	101683899
chr11	59379707	59380067
chr4	130524923	130525151
chr1	119329707	119330117
chr18	38372699	38373048
chr12	27083713	27083915
chr11	97916267	97916651
chr9	22326824	22326977
chr17	15883647	15883812
chr5	121109145	121109565
chr2	6285807	6286101
chr18	78973188	78973542
chr6	114353767	114353948
chr15	66076582	66076761
chr15	98997524	98997840
chr8	94825136	94825307
chr4	139199246	139199977
chr11	23082496	23082784
chr17	31426219	31426553
chr11	101982840	101983506
chr2	59308283	59308647
chr12	12926362	12926736
chr11	68811658	68811978
chr5	113514429	113514600
chr16	20819617	20820433
chr10	62900379	62900613
chr19	4632191	4632431
chr14	122214973	122215181
chr8	78543024	78543822
chrX	160136627	160136829
chr7	80153490	80153924
chr7	48918402	48918717
chr3	86539160	86539471
chr11	118000827	118001097
chr6	145211821	145212446
chr15	27593568	27593825
chr6	29177532	29177766
chr7	80127921	80128468
chr6	128328199	128328447
chr5	18561299	18561584
chr4	98865478	98866040
chr17	31530785	31530954
chr16	4777972	4778255
chr4	153633923	153634136
chr6	33872302	33872477
chr19	42385380	42385792
chr7	63911776	63912132
chr7	3360494	3360916
chr17	27636322	27637103
chr9	75363001	75363570
chr11	5526577	5526819
chr6	35353947	35354303
chr8	78546617	78546834
chr17	88261238	88261615
chr15	36389551	36389821
chr10	116614242	116614538
chr7	112825973	112826656
chr5	18081155	18081485
chr7	80567327	80567620
chr5	66530885	66531098
chr8	83756988	83757305
chr4	87050464	87050669
chr7	6770786	6771095
chr3	60813638	60813801
chr1	152845232	152845576
chr18	36392206	36392394
chr2	156643887	156644073
chr15	21177070	21177309
chr4	153414068	153414233
chr7	30068135	30068427
chr10	83710549	83710827
chr2	26913481	26913717
chr4	155830672	155830875
chr14	120302587	120302769
chr9	85772321	85772632
chr4	132310608	132310989
chr17	23821939	23822298
chr14	58039409	58039650
chr7	43348019	43348212
chr11	20062961	20063158
chr4	155196443	155196752
chr5	140568576	140568962
chr11	80162062	80162320
chr1	91433317	91433584
chrX	17552080	17552425
chr14	120362767	120363376
chr7	109879312	109879535
chr7	46601756	46601936
chr7	40054347	40054536
chr9	72657474	72657711
chr2	69575104	69575517
chr7	27509820	27510326
chr18	60843976	60844251
chr1	33556294	33556593
chr5	38598284	38598804
chr1	191929186	191929378
chr4	90270082	90270929
chr2	30295356	30295532
chr15	79464106	79464491
chr15	102479233	102479437
chr2	164864477	164865031
chr14	40865170	40865512
chr6	145338169	145338408
chr8	122569180	122569510
chr4	133224282	133224576
chr13	108372904	108373197
chr16	37422980	37423242
chr15	84666054	84666311
chr3	5673270	5673455
chr11	97290305	97290508
chr16	17254241	17254581
chr1	51230552	51230733
chr9	72656549	72656963
chr2	29839122	29839335
chr13	28950676	28951036
chr2	59676209	59676993
chr10	128604208	128604400
chr3	88622299	88623621
chr7	75778218	75778519
chr5	93114569	93114781
chr7	139914714	139915007
chr18	38679585	38679838
chr7	81342783	81343482
chr14	107447685	107447967
chr6	37803199	37803776
chr15	76626526	76626859
chr15	50900597	50901120
chr16	3895573	3895766
chr1	188290497	188290662
chr15	79924742	79925201
chr7	116387667	116387970
chr4	128366996	128367258
chr8	36596224	36596514
chr12	98939874	98940035
chr2	181244324	181244558
chr13	115718961	115719153
chr13	23595230	23595623
chr5	113320582	113320822
chr2	114179998	114180183
chr19	4135914	4136324
chr2	85060114	85060353
chr8	120513746	120514184
chr1	69440969	69441138
chr7	79974676	79974979
chr7	45122991	45123414
chr9	121333124	121333396
chr17	71486739	71486925
chr11	114810602	114810921
chr8	97182037	97182211
chr14	52071505	52071925
chr19	47196753	47197120
chr17	12008869	12009136
chr14	33131406	33131657
chr14	121642743	121642987
chr14	55065537	55065752
chr11	22606242	22606569
chr4	142207409	142207579
chr5	114675406	114675646
chr4	142138210	142138404
chr11	60442259	60442440
chr4	117352681	117352961
chr17	89272630	89272929
chr11	77765578	77765898
chr16	49742884	49743053
chr14	30199016	30199207
chr9	114638041	114638680
chr13	51690241	51690649
chr12	84186285	84186587
chr8	117371206	117371508
chr3	87789051	87789344
chr19	50436509	50436730
chr2	152115185	152115369
chr9	65564453	65564668
chr14	7941230	7941650
chr9	108307816	108308183
chr11	117321597	117321842
chr11	117176029	117176498
chr5	118687604	118687921
chr2	165482895	165483125
chr8	33881759	33882008
chr9	21431942	21432177
chr6	112948423	112948824
chr10	34339774	34339933
chr3	21673834	21674004
chr1	134572528	134572913
chr1	164319656	164319915
chr11	68578858	68579021
chr4	134749765	134750087
chr6	51572911	51573073
chr17	83743374	83743767
chr14	67178461	67178664
chr1	128099263	128099590
chr7	65945824	65945977
chr17	11711925	11712338
chr9	120131232	120131536
chr12	82675137	82675290
chrX	161925729	161926441
chr11	76363713	76364262
chr6	122661063	122661807
chr16	38271764	38271927
chr9	92520816	92521073
chr2	24171420	24171724
chr2	75959850	75960413
chr18	12188141	12188408
chr1	136230054	136230594
chr16	10960674	10960918
chr2	31785694	31785896
chr11	86853746	86853947
chr3	79039178	79039515
chr18	37949859	37950065
chr10	80046581	80046825
chr6	65026848	65027146
chr1	50872060	50872230
chr3	59073090	59073316
chr17	6737657	6737963
chr8	33636206	33636378
chr15	95461114	95461338
chr14	100314354	100314625
chr18	21044965	21045182
chr3	84195983	84196199
chr5	113326964	113327172
chr4	152248046	152248234
chr18	17874438	17874687
chr7	89315857	89316177
chr14	66757069	66757651
chr9	114690101	114690514
chr18	4427682	4428010
chr6	145001423	145001763
chr12	3436448	3436754
chr6	120268075	120268308
chr13	9329001	9329209
chr11	50391726	50391918
chr17	5271483	5271816
chr2	163894020	163894445
chr17	69624366	69624539
chr15	79882510	79882745
chr17	31618958	31619203
chr6	17099640	17100020
chr3	121573098	121573291
chr12	3890289	3890715
chr8	20882702	20882992
chr8	63760425	63760819
chr14	99039616	99039881
chr11	46065114	46065576
chr1	132280162	132280672
chr2	75870746	75870909
chr15	77353180	77353420
chr1	133696558	133697324
chr2	166149715	166149972
chr11	117995439	117995797
chr8	105445428	105445728
chr5	137649854	137650246
chr6	84139312	84139487
chr14	52070942	52071191
chr19	5014488	5014802
chr4	156242006	156242210
chr11	117875982	117876249
chr11	53330521	53330701
chr12	58980618	58981011
chr11	96902151	96902385
chr3	87149115	87149749
chr6	93850560	93850892
chr7	130716731	130717005
chr11	116104301	116104632
chr11	88687636	88688538
chr11	106708983	106709208
chr9	118199841	118200014
chr7	140970166	140970640
chr4	132945866	132946407
chr8	36665108	36665348
chr5	76885849	76886171
chr1	33944617	33945017
chr17	3273265	3273528
chr19	41457478	41458041
chr11	5502033	5502742
chr4	132737625	132737904
chr6	143663093	143663306
chr15	79929408	79929677
chr9	17874459	17874952
chr11	114674368	114674764
chr5	53571175	53571411
chrX	93676061	93676291
chr11	107682878	107683884
chr11	72900611	72900879
chr15	87895113	87895722
chr2	172569123	172569361
chr5	92927857	92928106
chr16	38469656	38470157
chr11	36080564	36080789
chr4	43407569	43408091
chr5	115514495	115514732
chr12	28725783	28726088
chr14	11418253	11418413
chr7	140821729	140822125
chr2	148460866	148461040
chr4	145349331	145349522
chr2	91980856	91981040
chr15	58136017	58136289
chr9	95691468	95691790
chr4	139603128	139603318
chr9	43263536	43263958
chr12	111513029	111513208
chr13	112410359	112411704
chr6	13854562	13854920
chr10	58356470	58356695
chr2	164452086	164452466
chr19	57362849	57363085
chr17	29350520	29350773
chr8	69134865	69135099
chr2	32230021	32230457
chr2	21391894	21392486
chr1	72778995	72779408
chr11	120704852	120705247
chr8	110008800	110009221
chr5	135242321	135242489
chr3	153588499	153588671
chr2	158975641	158975803
chr2	31043176	31043412
chr5	142589071	142589299
chr19	6412044	6412489
chr11	102080058	102080245
chr9	101843344	101843500
chr4	119044420	119044722
chr19	5060274	5060625
chr11	7504688	7504891
chr8	20395117	20395382
chr4	98729857	98730016
chr18	81866093	81866383
chr6	86509238	86509465
chr1	40665834	40666011
chr5	125275284	125275869
chr17	24637143	24637577
chr1	63430773	63431091
chr15	33669111	33669308
chr15	79630216	79630384
chr4	55208089	55208427
chr19	38330527	38330691
chrX	152289433	152289659
chr11	88029640	88029830
chr5	127704000	127704397
chr2	72898161	72898320
chr6	82690342	82690562
chr15	101267439	101267799
chr8	125479023	125479212
chr11	98447152	98447425
chr17	30601370	30601700
chr13	118705301	118705600
chr18	56742077	56742403
chr1	13076658	13076965
chr8	116997700	116997965
chr7	134695923	134696470
chr2	167294383	167294729
chr4	43742662	43743017
chr8	106112114	106112302
chr10	42370516	42370677
chr4	105204163	105204709
chr18	31937127	31937367
chr7	141339789	141340019
chr9	42458907	42459145
chr17	3054384	3054537
chr11	95486823	95487034
chr1	93217022	93217209
chr11	116426285	116426690
chr1	13076150	13076596
chr12	84552433	84552726
chr16	31988923	31989178
chr1	119050498	119050886
chr4	8634182	8634405
chr1	59664810	59665082
chr19	46041462	46041749
chr7	80053114	80053386
chr7	79204886	79205114
chr14	64333815	64334073
chr5	120213475	120213730
chr10	67005187	67005429
chr13	46942824	46943056
chr1	59580632	59580829
chr11	51621548	51621919
chr6	64652483	64652835
chr1	72377464	72377740
chr19	3958581	3958764
chr17	28628978	28629282
chr5	129232002	129232353
chr5	136678946	136679187
chr8	118830213	118830422
chr10	45382674	45382849
chr2	75635615	75635995
chr8	120828037	120828216
chr2	97974881	97975164
chr3	18356813	18357110
chr12	110830804	110831327
chr17	44129550	44129750
chr6	53800168	53800403
chr15	76395382	76395564
chr16	9274002	9274240
chr5	36359817	36360091
chr6	58880699	58880889
chr14	12957943	12958177
chr5	139364874	139365158
chr7	72249313	72250287
chr10	127270719	127271001
chr18	24343362	24343548
chr17	35514362	35514996
chr2	126411625	126411816
chr13	23596186	23596339
chr15	88703291	88703825
chr9	70394061	70394369
chr5	24360541	24360932
chr10	120136145	120136375
chr6	116383276	116383491
chr5	64095341	64095676
chr4	22224814	22225031
chr2	122657629	122657862
chr1	174609542	174609799
chr4	43970000	43970327
chr8	23486088	23486352
chr12	84762774	84762989
chr13	69263914	69264203
chr19	4849172	4849765
chr19	54291303	54291565
chr7	127235464	127236092
chr9	42097669	42098057
chr3	84653145	84653967
chr17	45578333	45578713
chrX	12047353	12047662
chr6	29436371	29436676
chr13	62508561	62508822
chr16	22702024	22702299
chr6	89284668	89284846
chr7	4819379	4819837
chr7	127141458	127141838
chr4	138451957	138452370
chr7	98876181	98876460
chr6	136606350	136606778
chr1	19199749	19199950
chr9	21507910	21508153
chr3	83857792	83858120
chr2	162325072	162325295
chr9	114537892	114538077
chr19	42007401	42007558
chr17	84181914	84182330
chr7	113048222	113048874
chr19	40321457	40321621
chr11	75629406	75629825
chr12	8916277	8916762
chr1	78552675	78552860
chr12	83524918	83525136
chr7	104202665	104202914
chr7	34640379	34640750
chr14	52061704	52062066
chr13	43295423	43295696
chr3	93554473	93554715
chr11	83775908	83776120
chrX	169983546	169983800
chr16	29871349	29871550
chr8	47887508	47887810
chr1	16204226	16204382
chr3	131084190	131084423
chr8	69848784	69849184
chr12	17419721	17420160
chr18	77706573	77707279
chr19	11813672	11813936
chr16	34307451	34307632
chr4	11022847	11023066
chr15	59822841	59823314
chr7	118173862	118174398
chr5	128579490	128579810
chr11	84635267	84635672
chr1	167037846	167038090
chr19	44253820	44254116
chr8	72308972	72309334
chr19	6058926	6059336
chr3	93506169	93506441
chr10	81352545	81352982
chr5	74065871	74066272
chr2	165788826	165789008
chr5	38660034	38660329
chr10	35131618	35131938
chr6	86499081	86499306
chr1	84879499	84879847
chr8	117236943	117237366
chr6	50358058	50358293
chr19	32239522	32239845
chr17	29617239	29617600
chr9	57257427	57257657
chr10	122718024	122718193
chr11	117650657	117650916
chr13	21171818	21172065
chr8	4586173	4586568
chr1	11089816	11090038
chr12	102759888	102760586
chr5	117272899	117273147
chr5	135648880	135649278
chr2	166178751	166179235
chr6	6187280	6187500
chr15	99421545	99421757
chr10	46073538	46073872
chr18	14178049	14178337
chr4	118235452	118235680
chr3	95639955	95640569
chr1	93818559	93818845
chr10	95221316	95221619
chr4	116742656	116742845
chr12	15799219	15799377
chr5	134118927	134119687
chr9	121303348	121303887
chr4	108854474	108854919
chr17	16220133	16220446
chr8	111621985	111622282
chr11	118775692	118775869
chr18	18947949	18948130
chr12	82982858	82983014
chr14	34352691	34353127
chr11	101333864	101334597
chr16	30573200	30573562
chr18	38604929	38605450
chr3	89285118	89285381
chr2	26041607	26041825
chr6	94183893	94184180
chr7	131500946	131501114
chr15	77782795	77783280
chr10	41848173	41848550
chr8	122581330	122581619
chr8	47319953	47320347
chr11	72507467	72507704
chr12	8519408	8519626
chr5	140579055	140579558
chr15	101261011	101261457
chr2	119790253	119790760
chr1	12491761	12491942
chr6	96115549	96115768
chr4	125172769	125173054
chr8	83902851	83903512
chrX	12877601	12877953
chr11	107438974	107439582
chr9	47473345	47473597
chr4	152306647	152307015
chr17	27597088	27597387
chr5	141132190	141132508
chr17	6572169	6572610
chr5	123528111	123528485
chr4	11546133	11546394
chr14	57853968	57854325
chr19	15959309	15959484
chr18	65497006	65497217
chr9	72810470	72811262
chr4	123745432	123745718
chr19	5955717	5955943
chr3	95072097	95072637
chr2	168967880	168968395
chr17	79950205	79950776
chr2	28979941	28980172
chr9	109165663	109165851
chr8	25110188	25110461
chr2	26610659	26611353
chr6	102738103	102738296
chr11	97882849	97883028
chr7	97647996	97648262
chr11	85239718	85240090
chr4	134256334	134256738
chr7	3389750	3390043
chr7	29504581	29504843
chr5	19816741	19816986
chr11	86403018	86403171
chr13	54680379	54680671
chr9	115038434	115038974
chr7	106985151	106985309
chr4	132997297	132997597
chr12	45670994	45671171
chr17	47419481	47419724
chr9	7983636	7983815
chr7	46841342	46841823
chr8	70150836	70151137
chr9	72994657	72994933
chr17	34890157	34890468
chr7	90018426	90019079
chr6	120274353	120275124
chr12	52380448	52380671
chr2	77308747	77308998
chr2	61176679	61176837
chr19	9075064	9075421
chr11	12521766	12521937
chr11	96003122	96003434
chr13	58475277	58475545
chr2	178622576	178622798
chr11	113382401	113382679
chr16	3642224	3642634
chr1	55171896	55172238
chr2	104277727	104277910
chr6	142953696	142953966
chr9	78198091	78198309
chr19	55926116	55926305
chr6	3940689	3940863
chr7	64830227	64830495
chr1	91077120	91077403
chr6	67035787	67036200
chr8	117493355	117493635
chr3	34738748	34738936
chr19	32172798	32173091
chr15	102388708	102388936
chr4	83312175	83312503
chr17	45073324	45073510
chr19	42007926	42008198
chr4	135506218	135506601
chr3	31104846	31105075
chr5	38229572	38229953
chr5	35723294	35723650
chr11	116616306	116616705
chr15	82925657	82925863
chr5	115700183	115700394
chr11	77807665	77808654
chr7	77739432	77739736
chr15	100719696	100719983
chr7	42418158	42418371
chr16	91620791	91621332
chr2	75655775	75655948
chr13	12260418	12260838
chr16	35776612	35777168
chr4	133182882	133183230
chr4	32936481	32936782
chr5	138992071	138992429
chr5	134535597	134535843
chr10	61394464	61394847
chr6	38145560	38145909
chr2	29833667	29834030
chr4	48542863	48543314
chr11	88952207	88952797
chr4	129401801	129402202
chr1	181945836	181946202
chr12	76904614	76905103
chr11	57885979	57886548
chr13	99028956	99029239
chr16	34207877	34208083
chr8	18906293	18906495
chr7	28780299	28780558
chr3	79461905	79462209
chr15	79399611	79399904
chr10	8878554	8879149
chr3	79531558	79531826
chr6	91467567	91467878
chr2	172594551	172594953
chrX	150441245	150441433
chr16	95767961	95768343
chr7	63888664	63889024
chr3	9576760	9576969
chr12	7536192	7536394
chr8	87981424	87981713
chr14	30531796	30532201
chr10	127272085	127272258
chr5	118765449	118765807
chr16	20741451	20741689
chr2	171836416	171836587
chr15	99417660	99417893
chr9	74895145	74895376
chr2	118007964	118008159
chrX	156304210	156304425
chr9	84282620	84282915
chr2	163063762	163063961
chr9	119339134	119339293
chr8	106629567	106630032
chr9	119230175	119230363
chr4	136316375	136316568
chr18	82658619	82658772
chr5	147066482	147066765
chr14	31410449	31410648
chr11	77786677	77786952
chr8	121564758	121564969
chr16	35870368	35870636
chr17	32873427	32873639
chr4	106988974	106989216
chr6	89287196	89287487
chr7	116282630	116283083
chr10	75657710	75657881
chr18	78711246	78711415
chr14	16328646	16329261
chr5	142911136	142911544
chr5	120731581	120732055
chr1	150604105	150604279
chr14	121972612	121973004
chr10	93069212	93069661
chr14	23610436	23610655
chr11	117933056	117933241
chr2	102005957	102006147
chr12	12802457	12802903
chr1	73749318	73749561
chr1	125806813	125807018
chr3	35633975	35634215
chr17	32725210	32725505
chrX	85084284	85084693
chr15	62154993	62155216
chr10	81623767	81624115
chr19	47197168	47197553
chr3	25006263	25006559
chr3	83988610	83988777
chr17	36104724	36104993
chr17	27063555	27063978
chr9	56907701	56907924
chr8	125042670	125042873
chr10	60161885	60162111
chr10	80926857	80927378
chr6	37816845	37817132
chr18	46333096	46333397
chr9	65639924	65640308
chrX	99046719	99046878
chr11	3396226	3396440
chr10	76562522	76562700
chr2	128242516	128242693
chr16	35145880	35146183
chr19	8836297	8836671
chr17	45612817	45613267
chr6	49201909	49202125
chr9	47831486	47831658
chr11	53304597	53305078
chr10	30629563	30629778
chr2	72479907	72480213
chr11	88838401	88838597
chr15	8723016	8723241
chr17	74190568	74190826
chr18	65567128	65567607
chr4	117096805	117097063
chr16	16036354	16036554
chr10	98645754	98646107
chr10	61410813	61410998
chr7	90021183	90021418
chr19	8997290	8997492
chr17	72028284	72028601
chr9	22326230	22326479
chr15	102773999	102774162
chr1	120082048	120082211
chr1	145554133	145554286
chr13	47471954	47472120
chr17	56078354	56078639
chr9	15431692	15431956
chr13	106510671	106510858
chr11	83765327	83765483
chr7	29125695	29126095
chr11	95989444	95989979
chr2	71806550	71806725
chr8	94900849	94901292
chr7	38027537	38027819
chr18	33833602	33833837
chr6	50934272	50934516
chr1	36058804	36059161
chr1	134428198	134428392
chr17	27963396	27963795
chr11	121694875	121695141
chr2	87490013	87490173
chr11	115838464	115839005
chr11	115472489	115472893
chr4	130523758	130523980
chr17	27069352	27069625
chr1	14967099	14967324
chr1	180607898	180608251
chr13	67831211	67831388
chr18	3847900	3848089
chr11	88037358	88037650
chr17	45796977	45797133
chr15	95838346	95838724
chr19	57956897	57957291
chr17	48662533	48662825
chr15	73243867	73244174
chr13	51723366	51724057
chr19	27600225	27600528
chr2	73003895	73004285
chr4	137878634	137878853
chr1	29996714	29996932
chr9	21842597	21842893
chr4	120796763	120796961
chr17	86744687	86745258
chr5	3577389	3577930
chr8	95696581	95696846
chr2	156858016	156858734
chr1	136728667	136728858
chr7	82788038	82788474
chr18	67648980	67649148
chr19	9107127	9107539
chr3	135572158	135572485
chr2	168957733	168958096
chr17	55954186	55954491
chr14	57407731	57407903
chr3	79038583	79039017
chr2	31337128	31337333
chr11	74848528	74849012
chr17	56663975	56664266
chr3	68488036	68488257
chr7	123269583	123269885
chr1	7208033	7208377
chr6	71272498	71272976
chr4	148653832	148654075
chr5	139440533	139440729
chr14	73230264	73230588
chr11	69784977	69785381
chr1	153216758	153217293
chr12	102725651	102726322
chr11	4464756	4465073
chr3	90728522	90728709
chr2	39213726	39214020
chr2	19406715	19406886
chr4	84027357	84027574
chr2	153622817	153623167
chr12	52393865	52394292
chr2	169106540	169106849
chr8	39814363	39814646
chr14	118737557	118737827
chr17	29477087	29477322
chr14	52256577	52257036
chr18	65595278	65595929
chr7	106889715	106889937
chr8	123992776	123993166
chr11	23802567	23803013
chrX	48139027	48139228
chr9	21332712	21333175
chr17	56287741	56287939
chr13	113815079	113815436
chr7	143063043	143063550
chr14	49362062	49362392
chr4	117360064	117360417
chr18	20811923	20812125
chr6	85107028	85107312
chr17	31931472	31932041
chr10	60516324	60516541
chr5	114596203	114596657
chr1	14252409	14252622
chr10	81284441	81284784
chr7	45575070	45575307
chr3	138041334	138041644
chr1	4806918	4807176
chr13	65934578	65934861
chr5	123367248	123367614
chr16	16024836	16025028
chr17	29494677	29495057
chr1	54481281	54481441
chr13	37442162	37442356
chr11	76224930	76225497
chr11	106634513	106634815
chr8	27238310	27238489
chr4	127359510	127359663
chr2	180198169	180198498
chr4	148638086	148638450
chr19	6030094	6030545
chr6	39398150	39398946
chr8	24577731	24577946
chr11	96954949	96955561
chr10	25958704	25958969
chr18	38049883	38050182
chr12	112794933	112795185
chr3	40130965	40131119
chr4	3830189	3830527
chr4	32932362	32932692
chr17	29447951	29448524
chr13	46715751	46716113
chr18	35757470	35757728
chr16	5911916	5912200
chr17	28087290	28087459
chr6	113409165	113409449
chr14	52258571	52258765
chr14	45387247	45387431
chr2	32140318	32140762
chrX	48255944	48256156
chr4	106841258	106842092
chr11	80494442	80494629
chr2	59214932	59215180
chr3	96568353	96568926
chr14	67541388	67541749
chr9	70491748	70491925
chr4	146469083	146469286
chr5	31987923	31988193
chr3	91966388	91966579
chr17	12987913	12988203
chr6	91705452	91706781
chr10	62903179	62903375
chr15	37289099	37289327
chr19	23148072	23148314
chr5	120515615	120515836
chr19	55589289	55589539
chr5	123149838	123150156
chr4	138793685	138793975
chr11	105161110	105161512
chr7	34539590	34540150
chr5	143879863	143880304
chr19	8725063	8725565
chr11	87966713	87967048
chr11	60294251	60294506
chr11	107124359	107124595
chr11	44421799	44421966
chr4	62314115	62314523
chr13	83932687	83932888
chr3	8999258	8999784
chr10	33881555	33881998
chr11	51646112	51646477
chr2	165812773	165813046
chr5	138693237	138693531
chr11	70681462	70681761
chr9	70414313	70414582
chr4	84666515	84666944
chr11	97196941	97197172
chr8	110805721	110805948
chr14	70626222	70626881
chr2	32259174	32259425
chr9	75461390	75461587
chr11	52274425	52274711
chr19	45352626	45353004
chr10	56429276	56429601
chr10	115557171	115557382
[truncated: 2,751 more rows]
