# Supplementary material for: Ultra-long-range interactions between active regulatory elements
Source: Genome Res. 2023 Aug;33(8):1269–83. doi: 10.1101/gr.277567.122 (PMC10547262; doi:10.1101/gr.277567.122)
Supplement: Supplement 11 [file Supplemental_Code.zip › Supplemental_Code/Peaks/mm10/ENCFF519QMV_H3K27ac_quartile_2_mm10_noCGI_noRING1B_shuf4751.bed]

chr9	31118983	31121143
chr12	11198352	11198548
chr8	65065146	65065919
chrX	9662494	9662819
chr5	138693791	138694720
chr16	94066487	94066751
chr8	72522016	72522673
chr8	80369150	80369311
chr6	127250300	127250635
chr2	168740204	168740426
chrX	167207950	167208506
chr11	36675772	36675949
chr18	63925507	63925803
chr15	73651861	73652312
chr8	95272220	95272493
chr6	83892082	83892780
chr8	25541841	25542181
chr9	103875070	103875337
chr17	87696693	87697293
chr1	55089500	55089825
chr15	55140055	55140428
chr8	89000396	89001526
chr9	72814434	72814648
chr2	157430819	157431208
chr2	71718339	71718753
chrX	152653075	152653262
chr1	59297443	59297648
chr7	97718363	97718721
chr9	52749808	52749967
chr10	72631854	72632055
chr11	60423337	60423572
chr5	125184507	125184993
chr3	24150881	24151528
chr16	59545664	59546137
chr2	68385715	68386097
chr6	91476331	91476691
chr1	13606875	13607504
chr10	79495931	79496291
chr18	60777518	60778358
chr5	24361077	24361713
chr9	10450105	10450358
chr2	172619358	172619675
chr4	10399312	10399653
chr12	69595899	69596235
chr17	35591183	35591517
chr9	96231384	96231925
chr7	107236688	107237020
chr7	71960961	71961474
chr12	71213755	71213934
chr17	70353892	70354051
chr7	16307721	16308083
chr14	18534386	18534580
chrX	162704609	162704787
chr19	49676539	49676769
chr14	49274335	49274717
chr13	107461013	107461190
chr16	16767931	16768127
chr15	19389984	19390371
chr16	35800476	35801143
chr5	26702648	26702862
chr5	35901508	35901853
chr16	93790781	93791180
chr18	82760007	82760481
chr14	20478478	20478845
chr1	135403228	135403406
chr8	104433502	104433688
chr9	78464935	78465283
chr15	75987699	75988022
chr7	17058468	17058725
chrX	85099404	85099788
chr8	57600083	57600776
chr16	13738112	13738539
chr2	37431621	37431984
chr6	135136971	135137409
chr6	48496084	48496302
chr9	108651885	108652609
chr3	97539996	97540176
chr2	126523678	126524013
chr10	69035995	69036496
chr8	34280554	34280829
chr6	10970623	10971147
chr3	108246969	108247186
chr1	171472362	171472563
chr6	30025378	30025732
chr1	180981050	180981238
chr11	115631241	115631640
chr4	148627934	148628178
chr17	29341984	29342309
chr6	29435486	29436047
chr3	115838375	115838593
chr7	11179776	11180017
chr11	115640729	115641008
chr12	8899965	8900263
chr17	13679828	13680551
chr15	80377962	80378182
chr15	77071810	77071992
chr14	87044417	87044617
chr12	33200664	33201090
chr7	27198384	27198971
chr5	127659928	127660154
chr2	157373716	157374176
chr2	152828641	152828872
chr14	69989838	69990247
chr11	70580404	70580610
chr11	89277765	89277966
chr17	30878102	30878837
chr1	161151071	161151278
chr1	193466040	193466278
chr2	26594646	26594918
chr3	22559689	22560127
chrX	167226896	167227555
chr7	116253342	116253530
chr4	63420091	63420648
chr16	32847794	32848040
chr7	72325070	72325366
chr11	115293412	115293895
chr17	56632158	56632489
chr12	113402249	113402408
chr7	43177225	43177410
chr4	132129219	132129551
chr6	91469213	91469457
chr2	173757510	173757692
chr3	7142328	7142487
chr2	135650848	135651461
chr5	32980688	32980893
chr4	61968499	61969255
chr16	32135226	32135382
chr2	168169748	168170383
chr17	57071476	57071733
chr7	44704117	44704464
chrX	20934645	20934829
chr17	27603085	27603311
chr6	142965332	142965576
chr11	120665362	120665736
chr16	7081156	7081526
chr13	37838574	37838961
chr14	102642517	102642697
chr9	24422222	24422518
chr2	152345102	152345387
chr19	11807860	11808036
chr17	36978667	36978900
chr11	60295092	60295374
chr9	110887544	110887731
chr4	147416376	147416764
chr8	88961437	88961679
chr3	85290702	85290874
chr12	41560308	41560471
chr7	130253793	130254093
chr15	36931169	36931796
chr2	166022031	166022461
chr2	120095084	120095635
chr18	63510440	63510628
chr13	89607884	89608092
chr9	115042806	115043026
chr12	83519089	83519605
chr4	95162724	95162966
chr18	77775578	77775745
chr18	80267476	80267661
chr11	86587830	86588453
chr2	4741311	4741537
chr8	107412885	107413355
chr17	46749345	46749568
chr10	42546305	42546637
chr9	61811188	61811423
chr4	135258145	135258350
chr6	90383867	90384354
chr9	99416219	99416895
chr8	26061777	26061961
chr3	97161964	97162323
chr13	98182290	98182669
chr6	86870295	86870515
chr6	128465003	128465405
chr16	93422950	93423210
chr11	19850402	19851243
chr17	35555007	35555654
chr11	89046266	89046753
chr19	44049492	44049764
chr16	94661910	94662094
chr9	65256235	65256695
chr9	119980869	119981514
chr2	179246779	179247205
chr7	26699833	26700489
chr10	78979722	78979897
chr11	68394268	68394443
chr4	59859679	59860770
chr14	76615250	76615499
chr12	21431154	21431490
chr9	108295768	108296709
chr3	107964110	107964439
chr13	100721203	100721678
chr15	53925962	53926199
chr16	13785317	13785886
chr6	3559370	3559554
chr5	31633299	31633513
chr9	20073798	20074069
chr8	92633434	92633612
chr13	105257006	105257374
chr11	88048890	88049197
chr15	37289543	37289903
chr11	107409487	107409889
chr1	191942569	191943445
chr5	92841242	92841500
chr2	59675108	59676051
chrX	170020389	170021108
chr1	4972964	4973135
chr15	36779973	36780300
chr6	6111003	6111177
chr15	12203429	12203810
chr8	91365418	91365689
chr17	31297005	31297235
chr9	100606301	100606619
chr18	62480583	62480773
chr17	35188209	35188420
chrX	127093318	127093608
chr16	11361577	11361845
chr4	62663179	62664266
chr12	27941165	27941353
chr19	41913760	41914135
chr3	86843343	86843849
chr4	62892493	62892796
chr9	22837735	22838106
chr4	148487517	148488174
chr11	88623571	88623920
chr11	49023573	49023734
chr13	61890855	61891019
chr5	140332750	140333322
chr7	24459743	24460196
chr17	12184298	12184575
chr17	17408275	17408523
chr12	54670825	54671106
chr7	127514073	127514323
chrX	8219134	8219777
chr10	62020094	62020550
chr3	53111463	53111791
chr1	63084882	63085127
chr5	104854171	104854646
chr3	84644877	84645612
chr17	12046034	12046430
chr17	80729010	80729455
chr2	35506808	35507045
chr6	127337079	127337271
chr13	94328292	94328511
chr5	21739801	21740051
chr18	75309066	75309933
chr3	89423408	89423661
chr5	12847480	12847663
chrX	135866850	135867038
chr5	99330192	99330428
chr10	106110567	106110720
chr12	76914390	76914631
chr3	135440270	135440481
chr13	97491526	97492395
chr12	99342644	99342994
chr8	65067326	65067770
chr7	102203693	102203897
chr3	84645895	84646170
chr4	152186065	152186607
chr15	25723271	25723952
chr11	79103582	79103885
chr5	129862566	129862920
chr17	45696899	45697390
chr1	181953913	181954158
chr4	106857353	106857951
chr11	119965772	119966025
chr9	67023445	67023739
chr17	52079360	52079534
chr12	105790071	105790561
chr16	11276633	11276869
chr4	133662953	133663565
chr19	29654311	29654640
chr13	104822419	104822876
chrX	56729837	56730027
chr3	121602250	121603026
chr11	107463314	107463840
chr4	127226806	127227197
chr17	28787877	28788205
chr2	30264900	30265826
chr6	6162206	6162635
chr9	102692609	102692983
chr1	167223046	167223686
chr7	44605752	44606124
chr3	85638185	85638743
chr7	129413171	129413387
chr9	72813294	72813836
chr4	43978510	43979176
chr17	5893235	5893871
chr14	73230020	73230209
chr15	8423240	8423480
chr8	70511277	70511527
chr3	88607185	88607495
chr3	104457426	104457674
chr9	70277222	70277716
chr11	19074004	19074218
chr17	33838564	33838900
chr3	102159490	102160311
chr17	26252226	26252476
chr17	88497695	88497948
chr2	36907273	36907486
chr4	20567823	20568084
chr2	50265812	50266009
chr16	14024763	14025042
chr15	73775593	73776116
chr7	133880980	133881184
chr15	73360236	73360411
chr2	34816424	34816591
chr16	8558506	8558859
chr10	59974339	59974565
chr2	65413977	65414186
chr8	48544778	48544943
chr10	59936237	59936617
chr9	102728203	102728636
chr4	15247481	15247669
chr3	108433771	108434232
chr13	54118112	54118418
chr17	24127284	24127494
chr2	56471301	56471468
chr6	65063144	65063581
chr7	45519662	45519947
chr16	33980458	33980669
chr14	121305731	121306182
chr13	59522611	59522768
chr12	110834351	110835452
chr7	29026596	29027012
chr5	135891024	135891456
chr15	100624401	100624753
chr18	75248427	75249200
chr8	95818016	95818547
chr14	47354507	47354806
chr14	8139944	8140483
chr18	20778006	20778460
chr4	57755124	57755321
chr17	53571637	53572014
chr8	111920916	111921158
chr1	86480975	86481939
chr5	113889129	113889507
chr3	96621732	96622272
chr5	64808775	64809192
chr1	13146768	13147002
chrX	103370948	103371158
chr11	20237030	20237736
chr3	83786928	83787163
chr5	18560731	18561005
chr3	88586444	88586756
chr2	71354869	71355108
chr2	91112855	91113474
chr2	173289522	173291111
chr10	62012658	62013292
chr11	115620863	115621093
chr5	38657249	38657607
chr4	133730047	133730695
chr2	180278091	180278767
chr10	70324254	70324490
chr15	34311423	34311576
chr5	103814094	103814375
chr4	108990377	108990780
chr2	25322684	25323228
chr1	115332239	115332417
chr2	137839177	137839451
chr17	83338028	83338444
chr4	150599572	150599740
chr18	33830290	33831064
chr2	150637409	150638110
chr11	83788536	83788726
chr14	34773928	34774435
chr1	193508637	193508871
chr4	126000733	126001031
chr2	170165170	170165518
chr15	74677135	74677380
chr19	29654778	29655200
chr8	75012851	75013095
chr19	14422321	14422516
chr2	31800921	31801124
chr11	88180949	88181420
chr15	98544878	98545444
chr17	23543621	23544031
chr10	95176528	95176760
chr7	29316898	29317127
chr7	81137014	81137457
chr3	103840489	103841028
chrX	152974092	152974257
chr2	155114963	155115501
chr6	3424502	3424670
chr19	46987079	46987286
chrX	13021555	13022191
chr4	56915927	56916189
chr4	155177803	155177980
chr11	61296458	61296757
chr10	8558776	8558936
chr4	138361222	138361476
chr9	32369320	32369538
chr4	119043745	119044203
chr1	119004192	119004971
chr1	59750004	59750184
chr12	106885792	106886057
chr7	143324044	143324280
chr9	114580911	114581572
chr1	90405463	90405927
chr6	84052999	84053907
chr5	140346807	140347014
chr10	91456642	91456805
chr8	74979941	74980248
chr3	95272700	95274025
chr7	25214409	25214628
chr1	164994463	164994676
chr3	3962446	3962884
chr7	25430377	25431022
chr11	62425252	62425429
chr11	87489971	87490178
chr6	148932073	148932233
chr1	171427102	171427404
chr4	126176463	126176645
chr12	6036668	6036859
chr19	5072735	5073031
chr10	12552634	12552883
chr6	37936932	37937240
chr13	95513156	95514162
chrX	13039554	13040235
chr11	78659684	78659884
chr2	92476401	92476735
chr6	124828452	124828712
chr5	122504398	122504734
chr4	54998960	54999415
chr4	41026856	41027066
chr5	119583978	119584216
chr10	45816912	45817090
chr5	113844445	113844881
chr16	32114634	32114846
chr12	100119275	100119615
chr17	80438786	80438980
chr9	115035802	115036321
chr14	57853260	57853789
chr9	44143651	44144048
chr16	30641077	30641513
chr7	98969063	98969419
chr19	54487708	54487921
chr4	123564901	123565814
chr12	86896497	86897204
chr19	4850107	4851084
chr3	32745057	32745318
chr2	125886894	125887089
chr12	105730717	105731091
chr1	12938730	12938979
chr13	99250854	99251113
chr17	79365318	79365525
chr12	87276420	87277030
chr6	10090709	10090881
chr12	32824940	32825315
chrX	99058303	99058521
chr11	52389137	52389291
chr1	37601517	37601784
chr7	30211868	30212156
chr16	16683839	16684516
chr8	79017261	79017467
chr10	42247036	42247409
chr10	69377540	69377733
chr11	72287143	72287653
chr7	34270417	34270737
chr5	137000240	137000642
chr8	111481663	111482003
chr9	113192651	113192956
chr12	17458867	17459334
chr9	14642057	14642423
chr2	3099725	3099899
chr3	103205669	103205980
chr18	17874909	17875102
chr7	24270464	24270689
chrX	159508090	159508657
chr1	92757600	92757753
chr11	46121389	46121701
chr4	117997895	117998104
chr12	84640353	84640621
chr8	127123591	127123895
chr4	134470956	134471559
chr13	54603162	54603671
chr6	145071472	145071920
chr12	31410191	31410360
chr5	101837476	101837646
chr14	63637628	63637927
chr11	107044107	107044291
chr4	120403491	120404017
chr18	40283479	40283696
chr10	93213248	93213612
chr16	45349744	45350297
chr15	36004067	36004265
chr1	180548223	180548893
chr7	129744319	129744563
chr2	30135462	30135749
chr6	128046838	128047081
chr14	87384527	87384714
chr5	129270671	129270984
chr4	130695034	130695352
chr10	93294345	93294689
chr15	75850846	75851280
chr7	80913900	80914130
chr1	60912287	60912504
chr15	6565028	6565358
chr3	103108722	103109039
chr14	79140686	79141065
chr15	100474627	100474888
chr16	33379231	33379577
chr7	37250719	37250880
chrX	8166520	8166744
chr3	87630866	87631183
chr11	87965637	87965946
chr1	163396890	163397108
chr7	133098465	133098792
chr9	109911961	109912189
chr9	20071536	20071794
chr2	152728377	152728992
chr15	80107749	80108428
chr11	60886679	60886960
chr19	8702963	8703471
chr6	122760804	122761080
chr16	44383811	44384073
chr17	46915889	46916068
chr2	80813897	80814058
chr11	80229612	80229911
chr19	23084635	23084878
chr17	53455794	53456238
chr17	29385245	29385723
chr9	30809074	30809415
chr5	31559857	31560137
chr5	110572367	110572738
chr15	103296547	103296805
chr4	39719068	39719314
chr8	48180709	48181090
chr5	12868719	12869193
chr10	81598668	81599259
chr1	135250091	135250325
chr6	94750377	94750577
chr5	9272370	9272529
chr7	24290154	24290561
chr7	24907729	24908043
chr3	87033711	87034520
chr16	4293579	4293748
chr7	27569891	27570284
chr1	128098291	128099197
chr10	120164991	120165258
chr4	22283219	22283396
chr13	9329782	9330009
chr17	87521814	87522081
chr11	87039322	87039483
chr1	75888271	75888502
chr1	136571567	136572068
chr6	39268943	39269243
chr7	45228679	45229124
chr8	118393936	118394275
chr11	84946649	84947323
chr2	69047486	69047894
chr17	65826362	65826605
chr11	36277282	36277543
chr13	95527225	95527872
chr14	26880429	26880690
chr2	92141138	92141474
chr9	21618755	21618938
chr5	130950395	130950873
chr11	97467111	97467343
chr7	35350407	35351043
chr1	156079943	156080207
chr11	66933299	66933551
chr9	106771048	106771752
chr12	76548784	76549270
chr18	75616168	75616424
chr1	181741849	181742235
chr7	19609380	19610088
chr1	86449302	86449558
chr6	146792677	146792863
chr5	110756120	110756351
chr19	38061649	38061867
chr19	7388803	7389309
chr12	3236388	3237096
chr6	49297475	49297647
chr6	123697098	123697375
chr5	43870465	43871100
chr2	144369990	144370263
chr4	126467153	126467692
chr8	72436237	72436446
chr12	69752013	69752277
chr2	71357002	71357209
chr12	72050627	72050905
chr5	32412552	32412852
chr6	107057980	107058207
chr14	65173232	65173939
chr10	30728855	30729573
chr16	84824733	84825031
chr18	38171551	38172542
chr6	108110236	108110445
chr5	27819789	27820397
chr2	130225557	130225749
chr16	42575843	42576337
chr12	31225066	31225558
chr19	4330122	4330421
chr1	51624134	51624719
chr2	32165938	32166208
chr7	66092654	66092848
chr7	47181560	47181780
chr8	122575599	122576014
chrX	152336777	152337266
chr1	191083352	191083655
chr6	3876281	3876480
chr6	72693581	72693823
chr4	132975618	132975835
chr9	44128839	44129106
chr1	179464893	179465179
chr2	164761161	164762465
chr17	30650336	30650627
chr3	9524668	9524855
chr18	24551278	24551524
chr11	33549846	33550043
chr8	107448271	107448545
chr14	52113362	52114188
chr12	48944090	48944332
chr10	111588027	111588215
chr5	100765998	100766215
chr1	10170670	10171116
chr16	32667622	32668469
chr14	21619277	21619452
chr13	20599875	20600125
chr15	79464840	79465500
chr2	164868132	164868489
chr3	68542990	68543344
chr2	33431804	33432429
chr17	28594769	28595427
chr1	128913605	128913766
chr1	86522137	86522945
chr10	27991213	27991744
chr6	92005465	92005840
chr1	132474575	132474851
chr17	9579543	9579814
chr18	75899892	75900160
chr11	101589979	101590473
chr16	16908054	16908512
chr15	37288371	37288891
chr18	80434281	80434609
chr9	21860887	21861495
chr14	111428660	111428851
chr4	40592538	40592710
chr11	51854912	51855431
chr15	98114233	98114506
chr11	22960710	22960877
chr3	87145211	87145515
chr16	91677002	91677217
chr4	149171381	149172074
chr15	37244232	37244529
chr5	75488239	75488428
chr15	84850827	84851044
chr3	51598899	51599252
chr8	123333760	123334710
chr17	27000325	27001223
chr1	63194764	63195193
chrX	127524238	127524607
chr14	50573856	50574023
chr4	8172321	8172509
chr14	121946041	121946489
chr1	192154342	192154502
chr2	163517347	163517638
chr2	71334816	71335502
chr3	45578945	45579195
chr10	43551874	43552375
chr3	9599762	9600499
chr2	20596629	20597521
chr4	82489871	82490064
chr7	82785545	82786506
chr14	64627825	64628468
chr5	8847897	8848126
chr16	65648809	65649089
chr8	122876818	122877104
chr6	37600791	37601059
chr4	19208243	19208451
chr12	41559540	41559716
chr1	13096198	13096505
chr3	101446972	101447292
chr4	54927535	54927755
chr2	28606624	28607087
chr4	84223557	84223774
chr10	69034891	69035178
chr11	88939626	88940026
chr2	168952063	168952509
chr3	55586340	55586546
chr19	59479922	59480084
chr4	141163786	141164151
chr4	155894684	155895357
chr10	29019458	29019908
chr11	115473443	115474055
chr6	88883952	88884326
chr15	30447422	30447770
chr4	105379288	105379477
chr7	99328535	99328793
chr11	72287980	72288262
chr9	56900775	56901146
chr5	137076710	137076900
chr3	121741641	121741840
chr11	73260453	73260687
chr3	135553425	135554229
chr9	96724416	96724870
chr16	48474599	48475152
chr8	120408374	120408702
chr7	63910855	63911732
chr5	134909966	134910249
chr10	122869661	122869993
chr4	148752474	148752928
chr17	47565841	47566170
chr11	121248535	121248741
chr6	125566530	125566779
chr1	63945787	63945964
chr4	134847291	134847475
chr2	69300255	69300573
chr3	9655037	9655395
chr10	78367192	78367726
chr2	69912817	69913099
chr4	80874798	80875328
chr1	58424867	58425351
chr19	38237307	38237914
chr10	119149062	119149315
chrX	144335081	144335605
chr1	59610714	59611053
chr4	134061771	134062170
chr16	64878371	64878685
chr19	46848308	46849150
chr1	189012621	189012906
chr1	37644420	37644621
chr5	43982660	43983001
chr16	84785196	84785525
chr18	75293280	75293485
chr10	108283247	108283451
chr7	73541865	73542112
chr9	73028441	73028640
chr1	4970276	4970939
chr9	64986172	64986342
chr1	156074393	156075378
chr4	155174668	155174927
chr12	84028090	84028422
chr2	30939396	30940292
chr11	101231296	101231842
chr8	33812641	33813038
chr2	17666004	17666176
chr8	43302826	43303997
chr1	77374702	77374919
chr11	94286253	94286483
chr7	128530766	128531316
chr13	44717273	44717818
chr4	133885558	133885906
chr3	118194596	118194778
chr2	158993451	158993625
chr17	23786499	23786888
chr3	95295277	95295541
chr4	133903018	133903601
chr5	88604979	88605307
chr14	27519470	27519856
chr12	85272597	85273078
chr2	132697354	132697795
chr13	37837662	37837847
chr2	135647923	135648105
chr17	89466069	89466342
chr11	106434385	106434593
chr7	34166343	34166908
chr11	97829919	97830627
chr17	46601148	46601439
chr17	80032435	80032663
chr7	4824163	4824532
chr4	138415338	138415744
chr13	23755810	23756150
chr1	72712160	72712992
chr10	95595635	95595890
chr11	78663679	78664020
chr11	103961071	103961542
chr4	133091405	133091805
chr14	57852373	57853154
chr10	24386800	24387083
chr9	72791280	72791636
chr1	71641837	71642054
chr19	5224960	5225259
chr1	164503794	164504285
chr12	69880875	69881249
chr2	119113519	119113864
chr7	99359857	99360183
chr11	116386977	116387142
chr10	55574938	55575207
chrX	77432208	77432516
chr10	81185130	81185432
chr1	128191138	128191357
chr8	90826865	90827173
chr6	24663419	24663913
chr19	37275832	37276069
chr7	97591717	97592506
chr10	8800772	8801203
chr6	133816272	133816516
chr4	48586456	48586963
chr13	58647355	58647543
chr5	113972658	113972979
chr4	8155937	8156098
chr5	108097430	108097788
chr14	53576460	53576657
chr14	120211709	120211959
chr5	114818036	114818580
chr4	31961150	31961475
chr4	82508616	82508936
chr12	79328787	79328977
chr5	81555159	81555440
chr7	28919530	28920258
chrX	99048559	99048775
chr5	32895691	32895887
chr2	4575011	4575259
chr3	120741000	120741158
chr3	96274257	96274556
chr4	110544568	110544780
chr11	69561017	69561472
chr3	122240151	122240422
chr2	121514165	121514360
chr11	61584349	61585281
chr14	63503440	63503975
chr4	16065071	16065332
chr15	38075478	38075716
chr1	113957363	113957670
chr9	99613506	99613821
chr14	36881128	36881315
chr11	31134059	31134236
chr15	77339867	77340398
chr8	64632031	64632417
chr4	139964210	139964456
chr8	20122371	20122581
chr5	77267907	77268394
chr3	103259713	103259989
chr3	95648158	95648323
chr18	33998763	33999022
chr2	140185470	140185684
chr3	81057877	81058106
chr13	5584422	5584864
chr9	104102491	104102781
chr4	140662977	140663224
chr8	47059387	47059713
chr4	132750024	132750243
chr17	84371862	84372037
chr15	55287997	55288362
chr7	82203928	82204550
chr15	98942428	98942671
chr5	105793463	105793758
chr11	24029606	24029823
chr12	91683780	91684516
chr16	24450447	24450782
chr14	56172595	56172811
chr6	3687293	3687487
chr2	136347589	136347757
chr2	84624538	84624811
chr11	106638402	106639371
chr16	21163217	21163539
chr18	35556059	35556615
chr10	69926509	69926788
chr2	35027078	35027247
chr4	75267486	75267758
chr8	116946982	116947256
chr5	120514636	120514989
chr18	38381272	38381558
chr16	32637484	32637690
chr2	75875464	75875731
chr10	60231254	60231446
chr15	96197517	96197986
chr5	53557065	53557953
chr17	32872126	32872611
chr3	34006902	34007190
chr6	97208672	97209110
chr4	83340732	83341060
chr10	18424160	18424391
chr9	101289385	101289551
chr2	58698323	58698507
chr16	92346181	92346443
chr17	48814551	48814787
chr5	137633743	137633980
chr11	96128170	96129485
chr9	119642175	119642559
chr17	66477229	66477520
chr13	28781625	28782259
chr18	5946097	5946273
chr19	24208686	24209024
chr19	15732940	15733143
chr18	33842806	33843315
chr7	45561450	45562558
chr4	132517450	132518055
chr6	108685887	108686378
chr17	31812082	31812524
chr9	99423977	99424972
chr18	46918117	46918464
chr1	153077724	153078055
chr8	106538437	106538672
chr11	69684510	69684823
chr18	53264983	53265197
chr2	157392152	157392387
chr13	19531703	19532016
chr1	119497067	119497705
chr7	118116815	118117129
chr9	36805922	36806385
chr3	103140894	103141647
chr4	32023721	32024024
chr5	63930426	63930708
chr2	20693683	20694150
chr11	76529629	76529855
chr16	35587090	35587523
chr7	127035310	127035539
chr10	80725603	80725899
chr11	5195915	5196224
chr13	62382786	62383140
chr9	20069893	20070115
chr2	154693570	154693916
chr6	128429826	128430415
chr9	22346464	22346656
chr2	37256567	37257134
chr15	55143989	55144262
chr1	134549443	134549704
chr16	10225435	10225736
chr13	97069853	97070190
chr6	143164420	143165175
chr18	56614030	56614217
chr12	19186366	19186915
chr8	72985752	72985922
chr7	46756204	46756359
chr10	38610564	38610908
chr10	78202759	78203155
chr6	119422949	119423164
chr16	15523662	15523841
chr15	74387770	74388327
chr8	78547425	78547740
chr8	78147917	78148269
chr15	96494369	96494607
chr10	85508260	85508681
chr10	127282669	127283069
chr4	43795500	43795898
chr11	6055557	6055762
chr16	62861723	62861978
chr16	9131040	9131291
chr11	88561019	88561900
chr15	99260126	99260680
chr8	71498082	71498863
chr18	20782401	20782937
chr4	83266172	83266443
chr13	67483911	67484225
chr9	31016798	31018060
chr6	128102845	128103157
chr2	179572573	179572794
chr13	97093950	97094309
chr12	76916422	76916849
chr16	8950824	8950984
chr11	36403720	36403938
chr5	146893414	146893805
chr14	8898116	8898301
chr7	19991312	19991858
chr12	112850502	112850926
chr1	153765986	153766206
chr11	94581129	94581349
chr18	36521440	36522021
chr2	170201246	170201789
chr5	126102448	126102834
chr5	135635826	135636435
chr17	28267567	28267915
chr5	77255787	77256255
chr17	66412515	66412871
chr5	28198730	28199092
chr7	70193684	70193923
chrX	85075321	85075840
chrX	42160137	42160362
chr1	37380114	37380360
chr7	16755278	16756047
chr5	144163207	144163500
chr17	31410506	31410925
chr15	75403951	75404139
chr9	65671344	65671972
chr8	64951551	64952007
chr4	55430071	55430226
chr14	63638499	63638747
chr5	86805576	86805738
chr10	83711092	83711488
chr7	100943536	100944213
chr5	102014505	102015246
chr15	78449888	78450937
chr5	147065708	147066275
chr9	59678986	59679220
chr3	61912982	61913188
chr11	48801114	48801397
chrX	37807685	37807867
chr4	149282206	149282489
chr15	102178531	102180332
chr19	32955743	32955988
chrX	102187936	102188147
chr4	133877652	133877986
chr5	97222444	97222676
chr15	79878015	79878397
chr13	44719602	44719857
chr3	53687891	53688117
chr17	33907349	33907646
chr12	76909087	76909588
chr9	8054985	8055169
chr14	25839581	25839763
chr7	24906750	24907516
chr7	144859358	144859812
chr18	60843186	60843573
chr2	33478030	33478273
chr4	40794094	40794411
chr8	3450270	3450467
chr7	43165883	43166389
chr14	37743535	37743824
chr5	103719964	103720381
chr11	79135285	79136499
chr1	118689908	118690189
chr15	97374518	97374693
chr2	92291535	92291897
chr9	45363641	45363935
chr1	36002257	36002495
chr9	62408016	62408376
chr4	120616352	120617126
chr5	63923495	63923696
chr2	154692684	154692926
chr18	27728650	27729045
chr4	152916348	152916569
chr3	22025913	22026421
chr2	163058070	163058399
chr4	132102462	132102723
chr17	32711374	32711546
chr15	36924263	36924473
chr19	53821673	53822019
chr3	52412458	52412743
chr11	20389427	20389793
chr10	41400390	41400919
chr4	136180852	136181390
chr14	118710619	118710973
chr17	28590441	28590715
chr17	12157201	12157536
chr13	107037229	107037469
chr2	80290922	80291148
chr8	106614582	106614856
chr11	117972115	117972772
chr13	97291979	97292858
chr2	116494104	116494361
chr15	17089361	17089547
chr5	135648314	135648809
chr14	34303461	34304241
chr5	64107966	64108187
chr4	124947953	124948147
chr10	12489608	12489786
chrX	144332451	144332707
chr17	31833557	31834634
chr4	146455293	146455735
chr19	43882886	43883081
chr11	77775648	77775908
chr12	109589751	109589981
chr17	84304560	84304814
chr11	67020308	67020664
chr3	108295831	108296724
chr13	40898285	40899013
chr11	97915573	97916212
chr5	25557433	25557652
chr16	15472866	15473149
chr9	109059879	109060605
chr11	35930397	35930626
chr4	109238786	109238988
chr11	116328726	116329675
chr11	106709462	106710033
chr13	67845792	67846148
chr15	101234034	101234516
chr6	120232746	120232935
chr11	93972482	93972921
chr4	63356165	63356348
chr7	82743427	82743651
chr15	83127894	83128051
chr7	25864740	25865352
chr13	73348014	73348338
chr2	164431699	164432054
chr15	9094166	9094501
chr14	63504637	63504985
chr5	65415729	65416317
chr10	83696117	83696563
chr9	40770328	40770561
chr17	53594646	53594965
chr15	77215157	77215589
chr5	124453766	124454135
chr19	8940302	8940658
chr10	21980580	21980973
chr4	106948314	106948559
chr11	8753977	8754529
chr7	30267600	30267842
chr19	21817740	21817923
chrX	51800839	51801026
chr6	39543929	39544238
chr2	102123722	102124431
chr2	121218877	121219246
chr9	37477377	37477809
chrX	18401111	18401391
chr16	44516285	44516937
chr6	87993753	87994168
chr5	20467875	20468044
chr10	25783711	25784095
chr11	79008650	79009060
chr9	114637732	114637974
chr10	18424473	18424754
chr17	56251342	56251620
chr9	75263848	75264140
chr1	182102303	182102623
chr4	134374303	134374726
chr7	79653190	79653576
chr15	93190114	93190273
chr9	114531164	114531523
chr1	52325875	52326039
chr2	33435505	33437656
chr2	157120881	157121120
chr11	74555714	74556078
chr18	76087278	76087514
chr17	29473071	29473645
chr9	31441236	31441608
chr8	120631067	120632120
chr11	115410657	115410879
chr1	33584639	33584838
chr11	88015457	88015997
chr8	106929764	106930216
chr15	59605410	59606005
chr10	75880272	75880813
chr17	33897610	33898153
chr17	63242742	63243172
chr17	22520437	22521015
chr8	105304817	105305172
chr10	80715080	80715382
chr5	146893103	146893269
chr7	117971262	117971522
chr2	13372574	13372765
chr14	63459412	63460432
chr7	110456627	110456890
chr4	79884483	79884694
chr14	55080730	55080933
chr5	108988126	108988735
chr11	97655028	97655243
chr13	113856431	113856650
chr15	10465798	10466243
chr1	188132493	188132672
chr15	98155377	98155682
chr15	25770198	25771048
chr3	95250840	95251127
chr6	129349418	129349585
chr7	127230718	127231366
chr11	60924223	60925343
chr9	40237823	40238202
chr3	87188805	87189186
chr8	94174624	94174844
chr3	41802559	41802857
chr4	133676010	133676428
chr11	57917805	57917977
chr15	81520780	81521337
chr10	91425293	91425528
chr12	81459975	81460296
chr2	39003407	39004113
chr10	21849349	21849776
chr2	167960427	167960889
chr9	114624584	114624814
chr6	39508254	39509043
chr12	86871657	86872810
chrX	7740376	7740660
chr9	72644139	72644537
chr14	99309644	99309838
chr18	65596799	65597085
chr6	39740156	39740506
chr3	86674725	86674945
chr17	83956260	83956693
chr11	61331382	61331599
chr7	96484139	96484358
chr19	23146418	23147103
chr13	5857360	5857616
chr7	90019938	90020721
chr9	21028027	21028250
chr1	153374746	153374979
chr5	134972792	134973261
chrX	18828004	18828249
chr7	29489496	29489715
chr17	27999703	27999943
chr19	3324521	3324759
chr5	73238383	73238579
chr6	32837362	32837870
chr3	135506625	135506814
chr2	84578763	84579071
chrX	17818117	17818419
chr5	144728924	144729506
chr7	124084362	124084808
chr11	87745575	87745945
chr3	68536156	68536664
chr16	9016761	9017003
chr4	117915745	117916040
chr12	69157062	69157614
chr11	82857020	82857452
chr8	26867842	26868038
chr2	35446569	35447247
chr17	32354755	32355097
chr2	177324054	177324411
chr11	20476653	20476855
chr8	123669160	123669453
chr11	120165976	120166187
chr14	34346522	34346724
chr17	43037605	43037947
chr1	168431409	168431947
chr15	99249211	99249380
chr7	28929079	28929561
chr12	86489287	86490148
chr6	142952732	142953091
chr10	18329981	18330217
chr8	121665572	121665973
chr18	23443217	23443378
chr7	101964616	101964843
chr11	97285959	97286600
chr6	101262242	101262416
chr5	115140884	115141279
chr9	21208560	21208781
chr5	123834954	123835112
chr15	82229281	82229680
chr5	29748044	29748358
chr17	47348715	47349314
chr7	73482776	73483116
chr17	30377894	30378096
chr13	51738428	51738881
chr10	75990784	75990966
chr2	164445591	164445953
chr5	142922311	142922866
chr10	8883568	8883858
chr1	63105925	63106295
chr5	73367574	73367959
chr4	118630262	118630515
chr11	118880913	118881093
chr17	35350308	35350692
chr13	101540657	101540931
chr5	34591549	34591950
chr1	160208967	160209600
chr4	129749833	129750373
chr15	37292243	37292412
chr11	100957668	100957956
chr6	29789189	29789424
chr7	119955951	119956131
chr5	25667703	25668317
chr2	29944374	29944571
chr7	38255433	38256323
chr17	35727172	35727415
chr7	110165488	110166311
chr5	103720595	103720775
chr2	154902507	154903102
chr3	55221326	55221528
chr11	20501568	20501831
chr2	166417797	166418386
chr7	4901764	4902626
chr18	61944761	61945078
chr4	127328138	127329116
chr17	37151501	37151675
chr3	131369523	131369844
chr16	8754924	8755561
chr7	4452808	4453214
chr6	30456908	30457234
chr6	86489899	86490412
chr5	122926442	122926711
chr11	102513475	102513709
chr7	116332622	116333411
chr2	84740385	84740764
chr15	6046923	6047444
chr8	111790604	111791083
chr9	107576405	107576775
chr11	60444545	60444763
chr2	29627228	29627444
chr7	80018451	80019564
chr3	22561021	22561504
chr7	99351549	99352034
chr2	119251067	119251487
chr13	58475929	58476240
chr3	90101118	90101315
chr10	4120698	4120905
chr1	135659361	135659627
chr13	97590752	97591221
chr7	64841263	64841875
chr16	9195456	9195728
chr17	9609910	9610197
chr11	85243458	85243862
chr16	14048657	14049041
chr2	31581498	31581723
chr4	150240929	150241186
chr13	44936436	44936685
chr7	127080141	127080577
chr11	73147976	73148338
chr11	11831836	11832651
chr11	53781544	53782034
chr8	110808790	110809077
chr6	85270751	85271060
chr5	105792866	105793309
chr4	124054734	124055432
chr5	92098317	92098663
chr8	126968439	126968730
chr11	95546111	95546833
chr16	50943878	50944207
chr3	116656542	116656862
chr7	123099900	123100096
chr3	32633722	32633898
chr4	123781589	123781833
chr2	30702912	30703114
chr2	30778560	30779304
chr12	73069557	73069892
chr10	59908833	59909277
chr2	33448958	33449427
chr1	156653985	156656196
chr9	46034620	46034862
chr12	102702795	102703146
chr16	84776666	84776905
chr1	77495823	77496118
chr5	125583744	125583933
chr13	44735603	44736072
chr4	98847919	98848178
chr1	153386334	153386607
chr16	33143417	33143623
chr18	9587964	9588138
chr5	118649742	118649946
chr5	27817513	27817788
chr8	13207488	13207707
chr1	9240837	9240992
chr7	130662210	130662435
chr13	7169321	7169950
chr10	128901550	128901869
chr2	68874055	68874308
chr8	93134931	93135102
chr17	13668150	13668633
chr6	87979704	87979938
chr9	96489578	96489946
chr12	51537886	51538158
chr6	82708074	82708306
chr17	71421333	71421689
chr6	54824908	54825246
chr18	24855606	24855811
chr16	16060580	16060775
chr3	34034956	34035281
chr14	24134935	24135361
chr7	123220469	123221025
chr4	152170044	152170446
chr11	117630525	117630844
chr9	72961540	72961810
chr11	77503873	77504288
chr13	50965403	50966137
chr16	94837798	94838162
chr17	29455179	29455428
chr15	78812895	78813154
chr6	56868696	56868967
chr6	50169009	50169714
chrX	21062553	21063079
chr13	11030198	11030759
chr5	21257603	21257921
chr6	34921718	34922007
chr17	10364807	10365039
chr7	27621756	27622026
chr6	23081199	23081656
chr14	11633175	11633374
chr2	30816096	30816688
chr9	59936703	59937119
chr7	82070488	82070735
chr11	81613276	81613521
chr10	35017007	35017454
chr17	28212802	28213117
chr3	6094020	6094325
chr9	114529687	114530115
chr7	45449691	45449996
chr11	96771768	96772392
chr2	5220438	5220751
chr12	87274475	87275034
chrX	101620649	101620908
chr15	34048810	34049001
chr6	108455476	108455789
chr6	115683367	115684030
chr19	46971362	46971603
chr5	64389479	64391355
chr13	13989845	13990094
chr4	10995481	10995676
chr11	97427492	97427780
chr10	61457737	61457937
chr16	20813958	20814146
chr15	6060659	6060948
chrX	20419866	20420063
chr18	9588323	9588642
chr4	148601544	148602064
chr11	117414252	117414643
chr10	79200286	79200504
chr11	106690707	106691013
chr19	11823198	11823469
chr1	37000603	37000807
chr4	84659003	84659366
chr6	128869213	128869572
chr6	95709332	95709611
chr8	106556468	106556762
chr11	66984679	66985015
chr5	117510019	117510363
chr1	75668151	75668473
chr8	107135852	107136171
chrX	134675369	134675839
chr11	19910978	19911372
chr7	6727667	6727857
chr19	11196540	11196824
chr11	97511686	97512129
chr6	37604293	37605144
chr14	22835650	22835943
chr8	109464121	109464324
chr14	73599850	73600031
chr5	32852001	32852254
chr16	16102093	16102322
chr15	97049999	97050419
chr11	114810099	114810491
chr1	12717903	12719218
chr18	23498410	23498750
chr17	30627266	30627524
chr6	29019074	29019299
chr14	48701208	48702028
chrX	101268010	101268261
chr16	22201427	22201821
chr13	62510845	62511386
chr4	32249939	32250155
chr10	76037030	76037406
chr2	31620586	31620853
chr4	142229243	142229689
chr6	31901053	31901774
chr5	144112931	144113524
chr15	12652519	12652704
chr5	110094192	110094427
chr14	45143387	45143621
chr11	73897208	73897396
chr10	70363543	70364254
chr11	97826207	97828150
chr8	111054974	111055274
chr9	65191486	65191701
chr17	83691260	83692031
chr1	63211357	63211565
chr13	23753377	23753804
chr12	101531491	101531655
chr17	37070017	37070541
chr15	78895642	78896120
chr1	119082019	119082314
chr15	98115090	98115434
chrX	99152783	99153145
chr16	18485150	18485741
chr13	114298085	114298483
chr14	56830697	56830941
chr7	6331991	6332294
chr12	76214957	76215212
chr4	134378479	134378735
chr2	173771202	173772120
chrX	156303557	156303815
chr7	19690762	19691024
chr10	67049763	67050519
chr17	87834888	87835244
chr7	81149909	81150471
chr9	121315646	121316279
chr19	29285422	29285746
chr5	113722606	113722873
chr9	40776147	40776383
chr2	153639597	153639940
chr3	101166805	101167170
chr9	96833384	96833688
chr5	112294948	112295127
chr4	11665061	11665367
chr17	21067393	21067694
chr8	71664957	71665341
chr17	33866556	33866982
chr11	107335108	107335339
chr2	20600567	20600770
chr1	165526116	165526287
chr10	62475799	62476238
chr2	164865599	164865853
chr8	107406949	107407330
chr6	115764521	115764840
chr14	8218991	8219457
chr10	88717293	88717465
chr5	123133708	123134124
chr4	152229583	152230395
chr3	135562233	135562467
chrX	127542393	127542987
chr10	120398607	120398894
chr13	56141227	56141472
chr14	67763005	67763607
chr4	138701890	138702630
chr17	14578862	14579024
chr19	53023478	53024201
chr15	79735687	79735904
chr17	56992561	56993085
chr10	118045281	118045575
chr4	33377098	33377864
chr3	13455041	13455283
chr8	84966605	84967025
chr3	153675320	153675614
chr12	24516752	24517047
chr14	20892272	20892453
chr12	36141162	36141359
chr13	44701361	44702173
chr10	80137713	80138005
chr11	11943822	11944089
chr11	22629435	22630020
chr8	33851787	33852128
chr12	86904684	86904972
chr3	84852679	84853169
chr6	5017904	5018130
chr15	34026392	34026569
chr7	17057982	17058366
chr7	81481255	81481656
chr19	58572667	58572988
chr17	45613552	45613824
chrX	152342851	152343076
chr2	5670142	5670330
chr14	45453815	45454285
chr9	20946428	20947062
chr16	14557036	14557268
chr2	143918215	143918541
chrX	68761889	68762072
chr1	188998266	188998495
chr7	73516446	73516660
chr7	37474100	37474852
chr6	38366112	38367003
chr2	167048727	167049179
chr16	72971931	72972116
chr1	133397339	133397606
chr17	27050479	27051416
chr8	77760080	77760294
chr3	122145736	122145938
chr13	4415894	4416316
chr5	64809305	64809652
chr18	75025242	75026244
chr17	25584010	25584188
chr18	4321192	4321481
chr7	80018009	80018367
chr11	83581554	83581743
chr9	72741524	72741885
chr11	3549197	3549452
chr2	27320998	27321327
chr5	123586724	123586999
chr19	45505567	45505722
chr4	156126524	156127208
chr2	104622521	104622678
chr7	141340074	141340472
chr16	14177374	14177596
chr14	30584124	30584445
chr2	148799905	148800069
chr12	113113037	113113637
chr7	104217262	104218646
chr12	86474843	86476146
chr9	59749562	59749729
chr2	177109169	177109429
chr11	53497225	53497573
chr7	42631415	42631870
chr2	165820724	165821101
chr6	91666271	91666783
chr13	22308501	22308728
chr10	12813226	12813647
chr15	83038241	83039414
chr7	137744111	137744363
chr17	47787443	47787692
chr17	73906249	73906447
chr17	53580831	53581030
chr12	21416534	21416917
chr3	96084669	96084901
chr17	70779498	70779898
chr5	136934962	136935164
chr9	31070684	31071120
chr10	33121642	33121856
chr2	165978908	165979871
chr18	82933096	82933337
chr14	21585566	21585792
chr15	38199458	38200194
chrX	134808115	134808356
chr10	17819811	17820180
chr5	103708825	103709120
chr1	166143277	166143464
chr11	46383865	46384095
chr15	98822057	98822321
chr12	84554973	84555202
chr7	102100782	102101118
chr11	29715182	29715380
chr3	144599069	144599483
chr3	103057790	103058105
chr3	144609041	144610177
chr9	44345612	44345962
chr13	97603178	97603466
chr2	150949501	150949798
chr7	65697709	65697911
chr18	36441214	36441621
chr17	27540508	27540688
chr8	43329035	43329367
chr6	47293970	47294179
chr5	115091109	115091391
chr11	97672911	97673258
chr18	12495796	12496072
chr18	74212664	74212973
chr3	53452641	53453240
chr14	52198100	52198389
chr11	103936188	103936810
chr15	79210488	79210792
chr13	51120314	51120893
chr18	24099586	24099912
chr18	67308035	67309193
chr4	138892090	138892492
chr10	37212056	37212494
chr8	107407899	107408549
chr3	68564090	68564439
chr17	32610669	32611025
chr11	114684018	114684362
chr1	133013035	133013472
chr4	133026671	133026953
chr9	20913878	20914221
chr4	124646232	124646653
chr9	37053930	37054204
chrX	101623215	101623772
chr14	55083984	55084350
chr8	107860082	107860277
chr2	106163944	106164115
chr8	82982615	82982798
chr9	49751783	49752255
chr2	117050080	117050312
chr4	134735275	134735614
chr11	30806005	30806176
chr5	135951407	135951852
chr3	96563869	96564100
chr4	98695283	98695470
chr12	100529477	100529964
chr19	5515814	5516282
chr10	121576364	121576600
chr7	6299860	6300292
chr11	74628397	74628696
chr3	5989920	5990412
chr6	39434851	39435100
chr17	31535769	31536236
chr15	81894100	81894555
chr15	80159628	80160430
chr3	111370858	111371309
chr2	157842303	157842595
chr11	96795378	96795934
chrX	75874664	75875061
chr3	142349083	142349643
chr9	114555402	114555756
chr7	34356086	34356258
chr5	64818131	64818331
chr10	20158125	20158544
chr18	34471636	34471940
chr15	30693584	30693926
chr5	119579718	119580171
chr3	9610994	9611316
chr4	155178037	155178435
chr17	28212060	28212641
chr7	106746084	106746412
chr8	122462009	122462288
chr14	50944006	50944272
chr6	142753718	142754058
chrX	99586484	99586720
chr14	63460878	63461542
chr15	31318321	31318837
chr6	73265787	73266047
chr18	30375272	30375570
chr7	35321756	35321976
chr13	37451990	37452448
chr2	31168478	31169144
chr3	20024199	20024446
chr11	95296422	95296847
chr7	12833680	12834109
chr6	72828522	72828791
chr13	9142096	9142596
chr2	35463763	35463987
chrX	7822282	7822768
chr16	14017838	14018092
chrX	50614646	50614966
chr2	75636652	75637056
chr3	104497872	104498069
chr5	117292791	117293693
chr17	36001679	36001928
chr14	63171394	63171607
chr4	84522783	84524275
chr7	19780854	19781225
chr14	120846238	120846573
chr3	18828483	18828692
chr11	58110255	58110656
chr19	5389750	5390170
chr12	86463790	86464147
chr16	75979167	75979474
chr6	35155295	35155509
chr11	101787837	101788612
chr10	30731429	30732160
chr5	90248553	90248890
chr12	110532359	110532549
chr8	27253010	27253249
chr5	134926994	134927163
chr7	118544116	118544293
chr11	120779263	120779772
chr8	72449660	72449958
chr10	105672172	105672441
chr5	6676702	6676969
chr17	47566320	47566604
chr10	11264316	11264813
chr8	111612275	111612776
chr5	122154114	122154506
chr12	33046452	33046621
chr3	31056237	31056676
chr17	21535605	21535918
chr15	27581178	27581740
chr13	48565976	48566170
chr15	72965231	72965475
chr5	135182076	135182350
chr7	46838108	46838637
chr11	20500792	20501067
chr10	12552973	12553887
chr1	132196447	132197260
chr10	95253553	95254053
chr1	120089461	120089895
chr2	71383553	71383980
chr9	72812692	72813221
chr14	32103605	32103877
chr6	3425442	3425612
chr9	58448477	58449081
chr1	136416627	136417385
chr3	103160661	103160880
chr9	108385363	108385607
chr9	44506084	44506327
chr19	11807443	11807696
chr11	86585516	86586051
chr7	101096729	101096994
chr13	35851477	35851916
chr16	48281674	48282173
chr7	133040675	133040986
chr19	10013304	10013567
chr11	106707041	106707437
chr14	32249231	32249412
chr12	76893525	76893790
chr13	4155005	4155303
chr9	9161178	9161354
chr1	73472057	73472236
chr13	66547962	66548282
chr1	38868970	38869428
chr6	49098772	49099371
chr7	24462519	24463124
chr2	7076758	7076925
chr15	84235127	84235786
chr13	18841651	18841885
chr6	108549436	108549671
chr15	58938966	58939208
chr13	97601639	97602673
chr3	88835281	88835522
chr2	165824700	165825115
chr15	39250191	39250558
chr9	45848431	45848690
chr16	57176912	57177131
chr1	133742380	133743038
chrX	20771260	20771543
chr4	132964432	132964779
chr3	138815300	138815807
chr2	65448743	65448983
chr7	141416268	141416484
chr15	91286430	91286768
chr15	83149901	83150364
chr11	96051866	96052351
chr15	84725839	84726194
chr5	38554195	38554597
chr14	57908722	57909165
chr17	70825789	70825991
chr11	49809190	49809454
chr6	115730166	115730797
chr10	21830569	21830897
chr7	140614593	140614760
chr5	117405081	117405771
chr8	69992532	69992711
chr2	75683897	75684267
chr7	85543696	85543889
chr11	118009020	118009948
chr14	9242387	9242751
chr8	91959209	91959397
chr12	80843734	80843931
chr2	26646620	26646911
chr5	135663437	135663631
chr9	44346489	44346752
chr19	32260624	32260960
chr18	25423486	25423722
chr15	99249573	99249851
chr4	149898214	149898439
chr14	73576403	73576656
chr10	41758868	41759211
chr3	103224384	103224749
chr6	131604852	131605029
chr13	104593392	104593546
chr15	5029087	5029281
chr17	74861526	74861751
chr12	99347116	99347355
chr6	27006772	27006975
chr1	135394157	135394329
chr1	128093807	128093993
chr11	70664371	70664668
chr11	100549907	100550164
chr15	81519585	81519999
chr18	12234546	12234762
chr6	39522618	39522800
chr17	35712428	35712631
chr17	29717362	29717591
chr7	18755019	18755183
chr11	4860440	4860657
chr2	87517761	87518001
chr11	94139577	94140098
chr3	56136225	56136508
chr8	105295804	105296177
chr9	56141913	56142087
chr5	123027175	123027793
chr5	122149819	122150203
chr15	83112015	83112250
chr4	137659854	137660824
chr3	95231450	95232141
chr10	94376767	94376962
chr7	25262152	25262617
chr13	4699412	4699582
chr7	97591421	97591660
chr19	33849372	33849761
chr1	120643547	120643783
chr10	49417685	49417914
chr12	69879047	69879466
chr9	72666303	72666581
chr17	8775680	8776060
chr3	149315091	149315346
chr19	53584828	53585077
chr11	20234482	20234765
chr11	6123351	6123547
chr8	3600079	3600513
chr13	98306910	98307444
chr11	5501148	5501332
chrX	73682777	73683238
chr1	128399784	128400216
chr1	173432818	173433055
chr14	8056789	8057061
chr11	114691747	114692084
chr4	44325881	44326170
chr5	35790043	35790599
chr12	81816955	81817278
chr9	110896347	110896609
chr1	107823296	107823456
chr2	156451064	156451354
chr15	8722388	8722710
chr12	105759649	105760185
chr11	100321779	100322421
chr3	35507168	35507348
chr19	38326144	38326661
chr14	8286750	8286907
chr6	33800833	33801045
chr1	20432225	20432401
chr12	76969180	76969594
chr4	133028022	133028352
chr5	117898565	117898903
chr17	70894934	70895170
chr3	122048791	122048983
chr17	6222396	6222911
chr16	78332832	78333008
chr17	56762774	56763450
chr5	21907983	21908187
chr6	83615116	83615386
chr14	46391875	46392748
chr6	62567283	62567457
chr8	120340970	120342012
chr5	134441596	134442160
chr17	24640258	24640547
chr5	141084063	141084534
chr4	34872466	34873317
chr8	83657513	83658216
chr15	99683840	99684484
chr17	28029809	28030213
chr1	160209644	160209884
chr15	72932036	72932264
chr11	6406057	6407330
chr3	41557859	41558204
chr12	80886867	80887677
chr19	46477012	46478185
chr14	25847765	25848041
chr16	38538939	38540350
chr5	32615240	32615737
chr3	9034035	9034841
chr7	109612838	109613293
chr11	97625404	97625704
chr12	102596870	102597101
chr5	114751849	114752110
chr12	84533820	84534255
chr8	93688976	93689180
chr5	17555029	17555240
chr1	187210850	187211072
chr6	145650690	145650924
chr19	3758784	3759097
chr16	10807943	10808134
chr7	5012647	5013255
chr13	46728926	46729086
chr2	168213747	168213964
chr15	62044726	62045154
chr3	145443223	145443395
chr16	20536834	20537194
chr4	57845252	57845777
chr6	125207229	125207430
chr4	40838782	40839325
chr12	87409349	87409716
chr10	40364878	40365232
chr14	8059819	8060067
chr1	152603720	152603889
chr1	119347525	119347938
chr2	20585579	20585868
chr11	83060133	83060312
chr9	43210336	43210765
chr7	19211340	19211844
chr15	100268615	100268809
chr13	104914159	104914585
chr17	56887676	56888075
chr9	42100088	42100415
chrX	160134398	160134657
chr1	134431485	134431732
chr17	25319448	25319703
chr8	12992856	12993048
chr4	118019153	118019328
chr15	31355658	31356006
chr2	35490605	35490846
chr14	100530001	100530254
chr15	14696691	14696962
chr9	99422537	99422884
chr3	102435763	102436012
chr5	142804157	142804453
chr5	31194815	31195026
chr9	42100794	42101257
chr8	109463070	109463345
chr11	97286653	97287106
chr4	46729694	46729898
chr5	7723143	7723450
chr9	121615324	121615791
chr7	29405200	29405440
chr15	66044202	66044403
chr16	20946172	20946340
chr18	80266862	80267323
chr5	60979498	60979747
chr1	127773085	127773556
chr10	95310691	95311090
chr7	28557963	28558156
chr5	34594755	34594992
chr19	29064472	29064845
chr16	8792513	8792783
chr11	50402376	50402706
chr4	106360542	106360745
chr7	126181343	126181792
chr11	50213211	50213829
chr2	59696810	59697166
chr8	126557189	126557518
chr3	18623401	18623848
chr6	140604932	140605388
chr17	17425182	17425569
chr5	113930408	113930585
chr11	106633208	106633532
chr10	90138150	90138373
chr1	9702295	9702550
chr11	20147222	20147467
chr19	6290925	6291796
chr11	59892260	59892582
chr6	140576965	140577285
chr18	74802183	74802407
chr2	140078490	140078672
chr17	41199246	41199443
chr10	117717425	117717619
chr7	126339041	126339366
chr17	66446503	66446800
chr4	88113637	88113822
chr9	41934054	41934233
chr9	59660440	59660912
chr17	31589182	31589558
chr16	78846284	78846555
chr8	72309482	72310659
chr11	96220269	96220532
chr15	12424929	12425197
chr4	145271395	145271612
chr13	112354490	112354947
chr8	22192283	22192535
chr18	24511291	24511527
chr6	94774131	94774489
chr1	145337939	145338137
chr18	40227920	40228562
chr11	95314305	95315298
chr12	75616227	75616561
chr17	28588818	28589248
chr5	28072468	28072711
chrX	8097107	8097463
chr12	73090654	73091297
chr13	46758926	46759293
chr1	180607139	180607503
chr9	20892328	20892556
chr1	59487058	59487480
chr4	43720752	43721022
chr12	81910521	81910716
chr2	71395769	71395963
chr13	97429341	97429604
chr2	32296353	32296667
chr15	30072484	30072943
chr10	44265611	44265965
chr12	52396791	52397016
chr13	117215942	117216287
chr9	57804977	57805349
chr11	8601291	8601763
chr13	9722871	9723042
chr18	77123202	77123395
chr12	85969567	85969966
chr2	150181350	150181530
chr18	21006998	21007625
chr1	92118943	92119794
chr18	81620636	81620932
chr18	16979113	16979282
chr5	142926562	142928284
chr17	86136102	86136665
chr10	20090491	20090848
chr8	72268284	72268693
chr17	29054554	29054805
chrX	42344025	42344400
chr11	97686292	97686659
[truncated: 2,751 more rows]
