# Supplementary material for: Ultra-long-range interactions between active regulatory elements
Source: Genome Res. 2023 Aug;33(8):1269–83. doi: 10.1101/gr.277567.122 (PMC10547262; doi:10.1101/gr.277567.122)
Supplement: Supplement 11 [file Supplemental_Code.zip › Supplemental_Code/Peaks/mm10/ENCFF519QMV_H3K27ac_quartile_3_mm10_noCGI_noRING1B_shuf4751.bed]

chr13	46975193	46975884
chrX	8002261	8003054
chr14	79583915	79584802
chr14	66762945	66763311
chr2	119856821	119857472
chr12	4911418	4912087
chr6	37864609	37865098
chr8	3568468	3568809
chr11	116372521	116372827
chr2	31062593	31063368
chr18	77806348	77806736
chr11	88936920	88937724
chr14	91459065	91459416
chr11	6180520	6180890
chr4	125538125	125539065
chr2	166022636	166022956
chr9	31376239	31376861
chr10	108432162	108432367
chr5	77259123	77262189
chr18	82759473	82759944
chr7	29452709	29453991
chrX	103449014	103449262
chr7	49934027	49934691
chrX	20792069	20792391
chr5	122149417	122149782
chr13	66546652	66546927
chr10	108290148	108290838
chr1	131888722	131888931
chr5	53558651	53559085
chr18	65416142	65416465
chr2	153621882	153622536
chr3	15003114	15004149
chr5	24094546	24094764
chr13	58469999	58470449
chr1	87312708	87313004
chr9	99418795	99419218
chr7	119898717	119899222
chr2	156729907	156731260
chr9	58648609	58649218
chr11	95982750	95984295
chr13	109775948	109776192
chr17	45460820	45461605
chr17	66457482	66458069
chr14	78722403	78722697
chr16	35974316	35974698
chr9	43738191	43738780
chr13	44673331	44674851
chr1	171222793	171223399
chrX	37085610	37085833
chr9	59678600	59678844
chr7	34541089	34541549
chr9	22227898	22228223
chr8	95816172	95816825
chr3	10192228	10192503
chr9	14173734	14173941
chr9	37477975	37478345
chr7	90568868	90569135
chr4	111219613	111219879
chr2	152149531	152150676
chr10	121504848	121505667
chr5	76321154	76321590
chr16	48284564	48284979
chr6	37689121	37689864
chr11	119661748	119662497
chr6	139127798	139128071
chr4	155173620	155174617
chr3	9647952	9648148
chr5	134329580	134330187
chr7	130981538	130982382
chr2	32153085	32153576
chr5	137314306	137314851
chr11	96975613	96976099
chr1	193504314	193504823
chr1	86497475	86498593
chr2	29141944	29142248
chr14	34377882	34379847
chr9	42101848	42102487
chr6	86505387	86508598
chr8	120666319	120667324
chr15	53924869	53925676
chr16	21702579	21702834
chr7	25531131	25531631
chr14	101778076	101778361
chr6	141597328	141597704
chr7	118849013	118850188
chrX	7774804	7775192
chr11	80180611	80181109
chr3	122000109	122000528
chr6	143149696	143149940
chr14	52047931	52048248
chr3	41556800	41557816
chr16	10224677	10224947
chr4	6590341	6590592
chr2	156202763	156203095
chr1	12610434	12610619
chr12	54177569	54177926
chr7	126302802	126303046
chr4	133864516	133865319
chr9	37543886	37544548
chr14	54569927	54570591
chr18	38583794	38584727
chr11	57984250	57984504
chr10	128036805	128037064
chr8	89063314	89064730
chr4	83414595	83414967
chr4	135600115	135600548
chr12	20843293	20843679
chr10	84988153	84988401
chr11	101459494	101460104
chr17	83664910	83666167
chr8	13208373	13209108
chr1	156955816	156956237
chr1	128000482	128000882
chr4	98841482	98842085
chr13	53176816	53177151
chr6	65063798	65064274
chr2	131151809	131152219
chr10	80423969	80424507
chr11	77890340	77891004
chr16	42779602	42779861
chr3	116725110	116725329
chr13	34154486	34154944
chr13	62383342	62383554
chr16	13772096	13772608
chr14	87087209	87087600
chrX	48234006	48234524
chr5	86858030	86858474
chr11	3945843	3946312
chrX	73915301	73915785
chr11	13417581	13417910
chr14	99311501	99311826
chr18	11885766	11886055
chr6	128477830	128478659
chr11	28035389	28035787
chr12	86806598	86807200
chr7	49347073	49347276
chr3	15061151	15061382
chr17	33857520	33857829
chr9	114785630	114786111
chr8	72411585	72411869
chrX	19943667	19943978
chr16	37790742	37791196
chr10	91187734	91188025
chr1	183297023	183297288
chr12	73095771	73096430
chr5	15774854	15775258
chr18	76556449	76557383
chr18	39128359	39128537
chr11	31017212	31017752
chr13	21830270	21830782
chr18	38628486	38628894
chr17	23694816	23695228
chr7	120158188	120158474
chr18	77708323	77708683
chr10	80659099	80659355
chr15	80799306	80799587
chr13	23764888	23765489
chr8	78624802	78625210
chr12	110835899	110836308
chr11	52390210	52390643
chr17	21473687	21474102
chr9	75463120	75465285
chr19	45353303	45353534
chr18	75901838	75902246
chr18	60733131	60733511
chr8	111942036	111942877
chr4	56897852	56898471
chr7	73540604	73541110
chr7	139937436	139937926
chr2	29457842	29458678
chr12	17460245	17460605
chr17	64684115	64684556
chr14	24254142	24254741
chr15	73228671	73229323
chr8	123445761	123446904
chrX	17751948	17752751
chr1	167274981	167275333
chr13	112416654	112417476
chr11	80139085	80140638
chr18	49746853	49747100
chr2	174497828	174498030
chr14	78721363	78722029
chr2	180252367	180252798
chr4	133045806	133046243
chr1	164021267	164021609
chr15	74679309	74679805
chr8	49606583	49606747
chr7	3706515	3706784
chr11	97840475	97841004
chr16	64766634	64767093
chr7	48917557	48917986
chr19	43520654	43521054
chr4	106360971	106361219
chr1	170891917	170892644
chr13	97284190	97284665
chr3	122084686	122085070
chr9	62368043	62368648
chr5	122990706	122991481
chr7	12903887	12904118
chr3	102163268	102164121
chr15	77113324	77113601
chr7	19818602	19819390
chr10	63272129	63272349
chr13	99414369	99415032
chr2	129194117	129194933
chr16	23031638	23032378
chr13	37751219	37751539
chr18	20932627	20933799
chr1	140188250	140188455
chrX	94866635	94866987
chr5	36557396	36557651
chr4	10750754	10751027
chr13	16806839	16807103
chr13	67785300	67785503
chr8	89824179	89824602
chr7	24879923	24880254
chr16	48601194	48601398
chr7	28964250	28965031
chr9	44495239	44495566
chr11	78668340	78668878
chr15	102673208	102673668
chr4	141280240	141280984
chr17	47566688	47567922
chr10	40441683	40441885
chr10	41757605	41757864
chr1	134491869	134492330
chr6	108556976	108557184
chr10	41401305	41402061
chr17	83722989	83723343
chr10	95719777	95720840
chr10	91426040	91426338
chr15	61994580	61994859
chr3	90436647	90436890
chr4	52543362	52543682
chr8	65046985	65047851
chr5	135072313	135072899
chr16	20792208	20792498
chr1	75227062	75227707
chr17	80496223	80496457
chr13	63270398	63270850
chr9	99253881	99254392
chr2	177835437	177835673
chr12	86808604	86808949
chr4	117373126	117373600
chr11	98925525	98925963
chr16	29657609	29659098
chr3	103147398	103147850
chrX	89010848	89011196
chr5	86407554	86408351
chr8	33843185	33843568
chr18	35045268	35046459
chr14	105865481	105865835
chr10	95204204	95204398
chr17	10377633	10377924
chr11	88897261	88898674
chr6	125477760	125478308
chr4	147809280	147809830
chr1	183388975	183389184
chr1	36982004	36982582
chr4	80873929	80874527
chr12	110474587	110475055
chr12	87324089	87324613
chr13	100724033	100724495
chr19	5800045	5800336
chr3	95230054	95230545
chr5	85173567	85173923
chr12	86490324	86491897
chrX	88580409	88580754
chr15	99001099	99001349
chr13	44718872	44719441
chr5	144106559	144107025
chr2	168159064	168160682
chr2	60049440	60049642
chr2	163084501	163085804
chr17	28229961	28232050
chr3	84637791	84638653
chr15	39790825	39791207
chr11	117605897	117606494
chr14	29967049	29967397
chr3	32577170	32577955
chr13	67754687	67754879
chr2	163065102	163065880
chr8	111745493	111745763
chr9	121316632	121318002
chr9	25849731	25850097
chr1	136231364	136232020
chr13	72947142	72947301
chr11	116371783	116372324
chr17	65775589	65776302
chr16	17219210	17219562
chr1	160735061	160735431
chr1	87231875	87232707
chr11	106680046	106680282
chr18	81253312	81253645
chr15	96492231	96492608
chr4	148082574	148083191
chrY	90725711	90726213
chr6	144278528	144278789
chr10	110879287	110879737
chr17	36844876	36845250
chr10	43438912	43439234
chr14	11904762	11905319
chr8	120332581	120333068
chr4	148912393	148913208
chr8	120531900	120532597
chr8	86882774	86883471
chr3	84182452	84182645
chr2	20659658	20660132
chr7	43608176	43609092
chr17	36923153	36923652
chr19	43505424	43506035
chr3	48442226	48442450
chr10	41791381	41792349
chr7	27693922	27694194
chr5	113592109	113592873
chr3	88511651	88512281
chr16	72699594	72700463
chrX	36763190	36763719
chr7	131660496	131660794
chr2	65841370	65841649
chr4	148034543	148035389
chr3	84639063	84639653
chr2	167064611	167066299
chr12	100996609	100996990
chr17	45608113	45608733
chr11	8636726	8637798
chr1	63443137	63443317
chr2	29455327	29456171
chr18	38570047	38570478
chr17	24873943	24874616
chr2	164873811	164875129
chrX	103988186	103988404
chr18	21066438	21066804
chr14	34351402	34352369
chr6	122690489	122690945
chr8	107594450	107594683
chr18	6269599	6269875
chr5	134973327	134974036
chr9	114556749	114557345
chr15	9840482	9840878
chr13	85143323	85143740
chr4	40794640	40794931
chr8	47334426	47335240
chr11	79092660	79093980
chr15	38074972	38075202
chr14	54883447	54883814
chr16	22097244	22097747
chr7	83809954	83811434
chr14	69778834	69779248
chrX	103452915	103453231
chr18	60951866	60952441
chr5	110122719	110123172
chr4	107180576	107180828
chr1	13073783	13074406
chr10	77607184	77607477
chr3	9102043	9102524
chr1	63110106	63111028
chr15	30661549	30661878
chr19	38333139	38333384
chr11	103044741	103045075
chr7	4912560	4912804
chr11	42110216	42110501
chr13	7175447	7175760
chr1	94356785	94356960
chr10	61457040	61457578
chr16	21209097	21209371
chr19	41476493	41478621
chr1	59426337	59426912
chr3	14446392	14446806
chrX	130538303	130538473
chr10	42475735	42476303
chr10	32943205	32943837
chr1	34140806	34141257
chr7	143592547	143593218
chr12	91684660	91685321
chr8	123340782	123342557
chr4	133131982	133132493
chr12	76897284	76897484
chr8	84057790	84058368
chr13	63273920	63274422
chr17	31113783	31114538
chr1	13074788	13075502
chr1	72185042	72185292
chr10	128179875	128180412
chr2	53029733	53029942
chr9	78505591	78506958
chr13	23574760	23575019
chr17	84760303	84760968
chr1	141716879	141717156
chr7	141026453	141027019
chr9	11440225	11441192
chr14	70316370	70317126
chrX	40708359	40708683
chr15	96720272	96720521
chr13	97207646	97208599
chr1	77441931	77442148
chr6	37621984	37622407
chr10	12547998	12548926
chr14	74922086	74922369
chr2	20584876	20585137
chr7	44497389	44497891
chr17	30601844	30602159
chr1	157417606	157418393
chr1	119082428	119082717
chr14	34711888	34712579
chr13	109631719	109632224
chr3	86002331	86002527
chr6	61431250	61431527
chr10	41409673	41410930
chr8	72322592	72323592
chr10	125185715	125186116
chr11	103387702	103387963
chr1	101916657	101916905
chr11	97293015	97293251
chr13	30068948	30069489
chr17	19103778	19104040
chr12	83580327	83580803
chrX	150147385	150147974
chr8	60859789	60860058
chr13	53178599	53179113
chr11	85247870	85248307
chr18	38959249	38959894
chr5	136001403	136001920
chr10	7612524	7613010
chr11	46119726	46120513
chr1	39291820	39292076
chr4	119075496	119075831
chr11	60439229	60439624
chr15	62090292	62090592
chr12	101955729	101956083
chr11	98182073	98182478
chr17	87663716	87664326
chr7	70239991	70240213
chr8	90840185	90840677
chr6	102746693	102747257
chr4	143313653	143313941
chr13	67791866	67792227
chr14	55868657	55869293
chr5	59949699	59949957
chr17	17490740	17491285
chr18	44365147	44365884
chr4	155172659	155173436
chr2	40332285	40332541
chr17	27826289	27826942
chr18	54911590	54911853
chr12	19668419	19668697
chr7	80845647	80846085
chr5	104728021	104728218
chr5	104444477	104444759
chr11	20143212	20143543
chr7	58668364	58668729
chr5	53355253	53355564
chr13	37439719	37440404
chr19	24195014	24195305
chr7	79387620	79388056
chr1	60832566	60833247
chrX	75137914	75138220
chr15	100673947	100674358
chr3	37704915	37705286
chr9	76104870	76105209
chr9	43860091	43860404
chr15	80232142	80232610
chr5	142823787	142824141
chrX	8000881	8001085
chr4	34880821	34881370
chr3	23272547	23272803
chr7	134681795	134682983
chr4	84526970	84527325
chr9	100392213	100392425
chr14	40892801	40893186
chr5	118353984	118354498
chr2	180226772	180227735
chr11	80136399	80138959
chr5	135170126	135170393
chr14	67893705	67893941
chr8	14015842	14016158
chr11	101786126	101787533
chr5	23713053	23713874
chr4	150147586	150148039
chr11	22596703	22597062
chr14	99335277	99336050
chr12	80613233	80613438
chr1	118624816	118625224
chr9	40238922	40239486
chr19	6672335	6672835
chr3	7999770	8000506
chr11	88622913	88623285
chr16	33246660	33247613
chr9	67204987	67205638
chr15	62008038	62008773
chr16	36090815	36091189
chr12	80209340	80209980
chr1	21253479	21253877
chr1	37048881	37049334
chr8	124015604	124015854
chr4	139231221	139233681
chr10	128175691	128176551
chr8	106527103	106527628
chr3	88440005	88441003
chr17	64292732	64292926
chr11	62514445	62514909
chr12	3889193	3890079
chr17	36977752	36978315
chr15	86017635	86017862
chr5	109996583	109996858
chr6	30271961	30272384
chr11	75605573	75606156
chr13	111540228	111540468
chr2	154650826	154651495
chr10	77133465	77134073
chr8	75026590	75027252
chr6	39276333	39276559
chr5	122209789	122210467
chr12	38730948	38731175
chr8	37498215	37498571
chr8	69018800	69018972
chr19	3875166	3875395
chr18	6275725	6276383
chr9	61293787	61294113
chr6	55791706	55791975
chr4	130920964	130921558
chr1	134384999	134385417
chr13	12177113	12177409
chr1	188995807	188996043
chr3	54990363	54990627
chr11	51614694	51615763
chr2	138515740	138515963
chrX	17721590	17721895
chrX	38589634	38590392
chr11	106554846	106555288
chr7	80192671	80193097
chr5	139168364	139168939
chr17	36844457	36844715
chr13	51062717	51063172
chr13	62228908	62229844
chr10	76051497	76051807
chr2	166066257	166066576
chr6	93648212	93648531
chr1	167273399	167274749
chr17	84351714	84352162
chr14	56873198	56873564
chr2	125255697	125256666
chr11	118304154	118304774
chr11	107408615	107409352
chr4	133880380	133881037
chr6	91669233	91670875
chr1	181952568	181953111
chr10	60166440	60166660
chr6	86815005	86815672
chr4	145675334	145675603
chr13	99413862	99414214
chr8	90849317	90849872
chr2	129244528	129245230
chr14	101683160	101683488
chr2	68249687	68250148
chr8	11699896	11700478
chr10	39634439	39634732
chr3	90977799	90978024
chr17	31409787	31410199
chr6	10092210	10092872
chr15	25046823	25047025
chrX	75829280	75829570
chr11	103405293	103405640
chr15	52037316	52038704
chr18	14677885	14678085
chr7	127139563	127140011
chr1	9442458	9443007
chr2	69890809	69891690
chr7	28417842	28418493
chr17	29813646	29814695
chr3	122431871	122432566
chr10	76480863	76482001
chr15	77846943	77847895
chr9	37107849	37108102
chr6	35235807	35235984
chrX	60170735	60171182
chr17	47483714	47484409
chr8	33885483	33886327
chr16	17246345	17246681
chr10	8559368	8560092
chr19	11814020	11814374
chr6	54849181	54849600
chr9	40765047	40765973
chr16	8709149	8709476
chr6	136497650	136497914
chr1	181979593	181979774
chr6	145093605	145094505
chr5	5706812	5708513
chr18	38585163	38585851
chr15	12038578	12039079
chr16	38456993	38457352
chr2	20652271	20653649
chr9	37782841	37783157
chr19	46839644	46840445
chrX	74001076	74001616
chr3	95286667	95286954
chr8	70002902	70004005
chr7	45064739	45065213
chr2	115678377	115678609
chr1	38072663	38072895
chr12	65593952	65594969
chr5	146920585	146921161
chrX	50602654	50602942
chr11	29596362	29597189
chr2	13371837	13372380
chr11	101581942	101582213
chr2	152819446	152820448
chr11	79426403	79426664
chr4	62023956	62024240
chr5	144085666	144086574
chr1	131885125	131885835
chr10	12788927	12789301
chr3	32525905	32526592
chr1	7397128	7397413
chr1	134573929	134574261
chr15	8233718	8234251
chr3	88603166	88603668
chr6	47791116	47791397
chr5	110801923	110802600
chr1	182159612	182160458
chr13	97432211	97432863
chr7	96243950	96244666
chr2	79567171	79567350
chr4	116724904	116725481
chr17	36976647	36977714
chr5	140515150	140515773
chr1	134566093	134566304
chr4	138416703	138417408
chr17	79969160	79969514
chr18	75578749	75579493
chr2	168981182	168981717
chr18	75251739	75252481
chr17	27825305	27825704
chr12	91474083	91474245
chr11	20244732	20245008
chr17	90390690	90391070
chr19	21789445	21791180
chr2	71381864	71382181
chr15	14607034	14607226
chr11	84738360	84738738
chr6	54890470	54890713
chr11	43625951	43627212
chr4	105962395	105962656
chr11	60366422	60367095
chr10	80048416	80049024
chr4	145674447	145674754
chr1	131146276	131146836
chr15	12962054	12962242
chr6	30021442	30021931
chrX	7714935	7715229
chr14	31015502	31015824
chr8	78018244	78018499
chr10	121501563	121501801
chr16	82577352	82577603
chr9	3870481	3870740
chr15	19390418	19390798
chr2	169006907	169007220
chr2	93928052	93928986
chr11	6525768	6526072
chr4	35135752	35136169
chr2	20208814	20209266
chr1	127234744	127235190
chr6	125413057	125413267
chr4	59895043	59895308
chr10	59908010	59908272
chr5	65524724	65525085
chr15	75371336	75371501
chr11	104601189	104601422
chr15	37011026	37011254
chr15	44634407	44634820
chr17	18523771	18524080
chr6	140602809	140603311
chr7	19208552	19209028
chr10	15586434	15586670
chr11	62440093	62440894
chr12	109541707	109542083
chr16	21988073	21988550
chr9	80048693	80048971
chr16	48304789	48305028
chr9	46029419	46030722
chrX	119315448	119315648
chr5	33531461	33531940
chr2	138265587	138265863
chr14	27348947	27352098
chr5	35901026	35901300
chr3	18695704	18696198
chr18	77757717	77758192
chr16	48285682	48286139
chr4	132130979	132131243
chr11	60439760	60439978
chr11	4807852	4808524
chr19	32343947	32344959
chr5	24181303	24182630
chr18	77790103	77790388
chr16	8758634	8758834
chr1	35220680	35221530
chr10	117342144	117342493
chr9	42439235	42439525
chr8	120509476	120510444
chr2	165883841	165884651
chr17	83744629	83745257
chr16	18387258	18387529
chr18	17564985	17565338
chr4	125605420	125605902
chr11	105159278	105160355
chr3	86841746	86841958
chr12	76693806	76694289
chr6	141596778	141597278
chr15	34438917	34439789
chr11	103443259	103443830
chr12	4188092	4189189
chr16	33507720	33508331
chr10	68115587	68116189
chr14	31919045	31919287
chr1	135250991	135252122
chr13	28780816	28781175
chr13	73781958	73782607
chr9	65110695	65111117
chr9	118862309	118863564
chr9	53806299	53807291
chr2	31570087	31570877
chr1	7130089	7130819
chr5	35740246	35740782
chr10	80396794	80397261
chr3	122048497	122048684
chr7	3474470	3475322
chr3	122473346	122474328
chr17	80254385	80255423
chr7	24457390	24458231
chr19	5796333	5796930
chr17	35554629	35554894
chr13	118023326	118023568
chr10	95456505	95456847
chr10	128584735	128585145
chr18	36151756	36152427
chr19	23095170	23096213
chr8	12481188	12482784
chr5	23737457	23737845
chr14	55823963	55824600
chr17	32609937	32610177
chr4	56847683	56847949
chr15	10643815	10644103
chr13	56581556	56581854
chr2	30087330	30087583
chr10	109522061	109522257
chr6	94176464	94176923
chr19	9606816	9607017
chr4	141674825	141675600
chr1	11350802	11351007
chr13	23533460	23533690
chr3	87479770	87481296
chr11	118308235	118308665
chr10	77182609	77183895
chr1	89869109	89869562
chrX	106986787	106987168
chr13	97261100	97261632
chr10	44508806	44509048
chr7	125418768	125419203
chr16	22426247	22426617
chr4	106868859	106870236
chrX	134600698	134600976
chr3	101413909	101414149
chr9	89118566	89118787
chr2	179571504	179572124
chr17	35869698	35871271
chr12	110713533	110713905
chr4	151725743	151725950
chr11	54974077	54974860
chr5	76911139	76911598
chr2	11594109	11594534
chr6	27263209	27263521
chr2	92144822	92145092
chr5	110110071	110110276
chr9	55212900	55213817
chr10	127338757	127338969
chrX	93671978	93672835
chr4	44958706	44959331
chr15	100255502	100255890
chr7	3370291	3371631
chr3	83864728	83865028
chr9	62824058	62824319
chr14	52114266	52114817
chr18	65597335	65597884
chr11	97223938	97224354
chr17	85161984	85163821
chr7	15976381	15976785
chr4	142064602	142067603
chr14	46391080	46391750
chr5	149654858	149655085
chr8	111648017	111648802
chr17	32810108	32810320
chr15	99114582	99115084
chr17	26109085	26109447
chr7	68259253	68259675
chr8	46205103	46205337
chr19	42321389	42322141
chr13	4215805	4216426
chr6	116356901	116357279
chr5	20960659	20961635
chr17	54010887	54011186
chr10	109560379	109560769
chr11	6774269	6775151
chr9	119320314	119320850
chr11	23520887	23521231
chr7	80030519	80031135
chr7	127993132	127993712
chr16	8757599	8757963
chrX	61728573	61728854
chr6	54855322	54855650
chr8	36603987	36604730
chr14	73231238	73231694
chr2	71872090	71872649
chr10	49416931	49417155
chrX	84159326	84159500
chr9	30598253	30598836
chr11	4861066	4862779
chr7	70788773	70789298
chr4	16630675	16631114
chr16	31507175	31507499
chr12	85621605	85622435
chr7	134699506	134700263
chr14	16037623	16037830
chr15	78896366	78896792
chr10	85541266	85541579
chr6	95109847	95110101
chr13	62122287	62122613
chr9	70490933	70491262
chr19	34948823	34949015
chr2	5044778	5045870
chr7	145034400	145035339
chr8	33905662	33906586
chr6	72926107	72926365
chr9	57522155	57522379
chr1	63458270	63458703
chr18	34803581	34804097
chr15	82900726	82901435
chr7	139937965	139938768
chrX	153723547	153723938
chrX	47970347	47971129
chr3	41555120	41555573
chr1	39521161	39522139
chr10	35771411	35771584
chr11	114670165	114671201
chr7	3290545	3291383
chr2	77303847	77304179
chr15	52002649	52003436
chr4	140695553	140696001
chr19	4829121	4829497
chr1	109327306	109327533
chr10	96913893	96914150
chr13	97587003	97588157
chr2	31171486	31172283
chr1	128094993	128095820
chr19	18673291	18673823
chr14	19858804	19859121
chr4	43973711	43973968
chr2	59626886	59627548
chr10	44483338	44483829
chr5	123049548	123049901
chr3	83994745	83995169
chr6	124717126	124718159
chr14	41188707	41189175
chr4	141743770	141744101
chr6	120823062	120823233
chr11	120251645	120252881
chr10	41413989	41414841
chr12	86896056	86896323
chr11	80818359	80818858
chr4	150901909	150902671
chr11	29597746	29597973
chr2	32914070	32914772
chr19	14670297	14671680
chr6	97063520	97063835
chrX	17750677	17751582
chr3	101408352	101408846
chr4	136730596	136732180
chr9	95677131	95677482
chr11	100315670	100315913
chr15	73674297	73675130
chr6	54588902	54589219
chr9	72169636	72170490
chr9	70087249	70087461
chr17	24873528	24873822
chr5	115693847	115694096
chr8	111945113	111945606
chr1	55028952	55029217
chr2	154869606	154869821
chr6	38362246	38362808
chr1	101757480	101757925
chr16	23906962	23907602
chr13	59679614	59680489
chr8	119545102	119546158
chr10	26653423	26653962
chr16	91621443	91621975
chr15	15618565	15618784
chr3	59879835	59880156
chr3	96678046	96678536
chr10	95596155	95596493
chr2	36322708	36322941
chr8	119547286	119547899
chr11	88599344	88599901
chr1	12815017	12815457
chr10	4060883	4061326
chr4	138006249	138006705
chr14	50870658	50871146
chr17	56709889	56710851
chr5	32405578	32406124
chr6	29632045	29633063
chr8	90869853	90870521
chr17	55878334	55878545
chr10	75835984	75836570
chr11	69698815	69699086
chr18	40234576	40235487
chr2	164942380	164942848
chr10	41830379	41831019
chr7	27691598	27692367
chr12	73089525	73090272
chr12	84162075	84162717
chr2	25196288	25196566
chr15	100060236	100060786
chr1	136672386	136672908
chr1	63203246	63205251
chr5	113958982	113959243
chr8	120670854	120671873
chr12	3663357	3663692
chr1	112779888	112780098
chr13	111534118	111534594
chr15	81369988	81370213
chr5	64389063	64389411
chr6	125088580	125090890
chr12	55384686	55385079
chr5	114664980	114665388
chr3	153453420	153453839
chr4	84669098	84669458
chr2	29095669	29096197
chr6	120186933	120188545
chr14	62330766	62330983
chr1	7672121	7672656
chr2	119804165	119805026
chr19	38413680	38413906
chr9	110949767	110950538
chrX	36835684	36836178
chr4	84527439	84527779
chr3	3370173	3370951
chrX	103441492	103441820
chr18	77708851	77709606
chr2	20549252	20549872
chr2	20209589	20210140
chrX	75382436	75382952
chr8	72337043	72338002
chr15	79845779	79846508
chr12	99340963	99341426
chr4	16631336	16631682
chr16	65646558	65646777
chr13	44635543	44636291
chr13	23506699	23507012
chr16	10467460	10467966
chr1	132980931	132981323
chr3	47837250	47837625
chr13	79870166	79870362
chr15	25724716	25725106
chr11	57720126	57720410
chr13	66735659	66735941
chr16	84825098	84825468
chr16	7424743	7425007
chr6	122715073	122715450
chr12	86472791	86473236
chr2	59227431	59227744
chr2	94040150	94041909
chr11	120666205	120667211
chr14	34712763	34713019
chr17	84363111	84363693
chr2	20180504	20180822
chr18	26546108	26546559
chr6	37730695	37731167
chr4	149607264	149608170
chr17	87664583	87664897
chr1	58689713	58690041
chr4	57274775	57275227
chr7	133042138	133042759
chrY	90730943	90731237
chr19	38060066	38060385
chr12	54312276	54312754
chr11	97666620	97667330
chr12	111718230	111718602
chr9	38643349	38643680
chr10	95313057	95313909
chr11	117933908	117934237
chr5	35576106	35576358
chr3	101280598	101281487
chr9	43737393	43737921
chr15	75880924	75881347
chr7	44747705	44748098
chr1	181950346	181951007
chr11	8719477	8720574
chr9	62338509	62338874
chr4	32941472	32941762
chr11	117610416	117610735
chrX	144310519	144311314
chr6	100482014	100483294
chr2	153611887	153612643
chr5	45662925	45663164
chr10	33376042	33376356
chr11	77786138	77786553
chr11	107483960	107484414
chrX	12767069	12768316
chr5	148956775	148957281
chr7	30211349	30211751
chr10	33906011	33906494
chr8	47995638	47996698
chr16	30561753	30562037
chr3	121417439	121417814
chr11	94160784	94161299
chr12	86771209	86771453
chr11	83449562	83450132
chr15	89656183	89656391
chr5	36573857	36574061
chr2	71651714	71653044
chr1	161237587	161237842
chr11	33551044	33551771
chr7	79486543	79487023
chrX	9474888	9475164
chr1	128392722	128392925
chr4	132525740	132525982
chr10	4268493	4269175
chr17	5089427	5090189
chr4	143302178	143302967
chr4	150006259	150006640
chr2	73020635	73021279
chr11	101618291	101618657
chr8	83818254	83818545
chrX	13070280	13070493
chr11	52483083	52483370
chr10	77607704	77608112
chrX	136788762	136789309
chr11	62507409	62508140
chr4	120612702	120613017
chr4	145378274	145378626
chr11	33525639	33525861
chr11	115688775	115689058
chr18	12971903	12972097
chr16	32305897	32307832
chr17	91431823	91432073
chr6	128133536	128134895
chr1	185956386	185956566
chr7	133110073	133110595
chr14	21478908	21479241
chr8	116572946	116573169
chr17	79949568	79949814
chr10	12609989	12610525
chr4	123653168	123655741
chr14	45442663	45443633
chr1	74111027	74111365
chr4	149169093	149169520
chr16	38449973	38451008
chr17	84182373	84183681
chr8	43299843	43300457
chr9	75084397	75084795
chr7	66580605	66580900
chr5	109843340	109843710
chr5	8711356	8711525
chr9	25855093	25855351
chr6	3268793	3269387
chr2	27411396	27411894
chr8	43179367	43180244
chr4	135067014	135067264
chr8	65067914	65068550
chr2	150257566	150257739
chrX	65778392	65778610
chr4	129051398	129051886
chr2	156345002	156345245
chr11	100262325	100262690
chr2	119461288	119461507
chr4	33269634	33270074
chr7	80219723	80221278
chr16	32123559	32123900
chr7	107617920	107618187
chr2	173238970	173239766
chr2	83692374	83692944
chr18	20769064	20769531
chr10	115803064	115803474
chr13	114297134	114297393
chr8	39117502	39117806
chr7	27312786	27313042
chr11	101659069	101659293
chr15	78001128	78001492
chr2	172615038	172615374
chr17	21423220	21423571
chr12	110349997	110350377
chr11	23096015	23097492
chr7	3106791	3107033
chr3	129574040	129574269
chr12	55495891	55496458
chr15	96245013	96245728
chr17	80808889	80809342
chr13	44019069	44019608
chrX	101480911	101481660
chr3	83879784	83880168
chr2	34835244	34835622
chr4	137598754	137600007
chr4	56898901	56899228
chr12	87317092	87317920
chrX	136270680	136271039
chr12	83719290	83720146
chr14	47574356	47575294
chr12	51671623	51672087
chr2	163082033	163083179
chr5	122319494	122319694
chr9	72642519	72642976
chr3	97139445	97139686
chr12	76875340	76875969
chr13	61185738	61185935
chr14	8052215	8052628
chr6	65765863	65766248
chr11	27498776	27499142
chr10	39659044	39659740
chr13	74591434	74591814
chr6	70967925	70968342
chr10	41829825	41830081
chr16	48611691	48613497
chr4	137777034	137777979
chr6	94755772	94756422
chr11	101769560	101769779
chr5	115230848	115231217
chr11	19989201	19989464
chr3	89328426	89329205
chr7	28938995	28940735
chr16	11293043	11293688
chr18	46712520	46712767
chr18	80269518	80269764
chr2	25228075	25228717
chr8	47320391	47320677
chr14	118415604	118415826
chr10	49138202	49138414
chr17	18518866	18519229
chr1	95033348	95033712
chr4	132459849	132460166
chr6	39543377	39543871
chr14	27338432	27338647
chr9	70248857	70250193
chr19	33456194	33456549
chr2	122370282	122370578
chr7	142404720	142404936
chr18	34029653	34030254
chr17	49875760	49876000
chr10	70877653	70878068
chr17	24947629	24947843
chr16	15665958	15666435
chr4	63420834	63421328
chr5	144679227	144679544
chr5	28398214	28399799
chr5	115145643	115146259
chr4	62024329	62024552
chr1	62783286	62783532
chr5	29737721	29738723
chr12	76809524	76809861
chr7	42866993	42867264
chr7	107208208	107208729
chr14	61601593	61602204
chr11	88669081	88669710
chr7	70238611	70239250
chr5	20694396	20694657
chr11	4643744	4643936
chr13	98977417	98977960
chr13	6642399	6643628
chr1	152942796	152943043
chr12	86686705	86687193
chr2	21393131	21393692
chr14	21471562	21472099
chr19	23084017	23084570
chr2	169099830	169100756
chr18	82774938	82775225
chr15	34027533	34027950
chr9	56075515	56076116
chrX	20356559	20357025
chr4	145306082	145306919
chr2	4916236	4916461
chr9	105914573	105914875
chr5	30660531	30661025
chr13	97291304	97291868
chr18	65924863	65925070
chr16	33467458	33467686
chr8	41038930	41039288
chr6	115716979	115717759
chr4	149058025	149058400
chr15	39779238	39779613
chr2	101755035	101755334
chr15	12037745	12038342
chr15	96198628	96198928
chr2	163073680	163074158
chr4	11042590	11043181
chr16	94007096	94007652
chr6	109269655	109269848
chr11	51615872	51616276
chr3	24968442	24968635
chr7	4895631	4896092
chr12	109946783	109947061
chr15	34046045	34047207
chr6	51371642	51371870
chr5	25525545	25526143
chr14	62748608	62748913
chr5	64504478	64505291
chr7	45400875	45401249
chr5	105146790	105147147
chr12	112793273	112794857
chr15	30554057	30554300
chr17	48426946	48427551
chr2	166014088	166014679
chr16	32512843	32513277
chr7	100985017	100985790
chr9	53755600	53755954
chr14	34296297	34297200
chr10	44394070	44394424
chr16	22505139	22505804
chr3	121583316	121583628
chrX	36763937	36764474
chr4	143239909	143240836
chr3	36098216	36098514
chr5	139300238	139300545
chr3	87157810	87158495
chr15	59070736	59071161
chr11	4855949	4856608
chr12	87312360	87313154
chr17	31422696	31423124
chr2	118838562	118838820
chr1	123857078	123857501
chr3	133534435	133534914
chr1	178287592	178287788
chr5	119585331	119585622
chr5	139306043	139306289
chr10	4122399	4122746
chr15	41741602	41741932
chr17	84356183	84356437
chr11	115293120	115293313
chr16	8803818	8804067
chr11	88937773	88938578
chrX	48305316	48305791
chr16	22200032	22200505
chr11	101772841	101773338
chr15	37011705	37011976
chr13	12136678	12136908
chr2	177836483	177837039
chr16	32309293	32309755
chr3	41497866	41498322
chr2	173283721	173286173
chr18	40185980	40186372
chr5	18687320	18687763
chr15	53310001	53310586
chr11	55956880	55957400
chrX	105069659	105070111
chr11	6883464	6883793
chr5	125116967	125117228
chr7	110237768	110238020
chr13	40942628	40943209
chr18	60823777	60825086
chr12	110707401	110708006
chr16	32291599	32291877
chr1	129106912	129107701
chr19	14635319	14636210
chr2	31749005	31749501
chr7	27573836	27574985
chr19	12070036	12070444
chr16	20474101	20476328
chr7	80128759	80129164
chr13	63095585	63095808
chr1	58689159	58689441
chr4	99636908	99637387
chr11	107310490	107311103
chr15	99138935	99139741
chrX	105924912	105925260
chr12	41727530	41728090
chr11	52339666	52340210
chr2	19380678	19381097
chr11	20320224	20320711
chr7	127917002	127918057
chr10	12608957	12609894
chr1	7052468	7053037
chr4	49466849	49467252
chrX	160134888	160135346
chr9	62851306	62851836
chr17	47876451	47876723
chr17	6759406	6759743
chr18	53215547	53215806
chr9	19694234	19694543
chr15	11630340	11630548
chr4	23573339	23573751
chr3	7805570	7805793
chrX	134674790	134675158
chr1	84882487	84882852
chr2	69536327	69536681
chr15	96243467	96244892
chr13	23556865	23557084
chr5	66342007	66342354
chr13	13348133	13348382
chr4	53452946	53453473
chr7	30184210	30184789
chr2	91360674	91361213
chr3	129651290	129651546
chr1	12743793	12744573
chr16	30108115	30108379
chr6	33769267	33770052
chr17	86725036	86725287
chr4	116658032	116658301
chr4	117411182	117412172
chr7	81480317	81480999
chr11	20152818	20153854
chr10	117124764	117125013
chr8	12439434	12440404
chr4	144404608	144404904
chr3	101092091	101092408
chr17	88258298	88258596
chr11	77883735	77884462
chr8	91510255	91510476
chr14	49275628	49276516
chr2	112377234	112377845
chr16	73496013	73496279
chr3	7139022	7139465
chr1	86531640	86532526
chr3	84656814	84657386
chr11	30491042	30491575
chr17	84004117	84004667
chr6	115732166	115732506
chr3	90436995	90437233
chr1	120083051	120083368
chr11	52001364	52002302
chr12	108285178	108286701
chr4	48697607	48697796
chr17	26999784	27000111
chr4	138794066	138794422
chr3	9008786	9009424
chr6	67235708	67236539
chr4	10995928	10996256
chr3	52400064	52400737
chr1	179276191	179276749
chr1	39906696	39907439
chrX	136181456	136181641
chr19	7261954	7264256
chr12	99343685	99344254
chr8	25966895	25967262
chr7	29489788	29490727
chr15	25750558	25751696
chr9	105641995	105642508
chr1	183289972	183290183
chr15	97166831	97167091
chr6	93978667	93979447
chr2	20651592	20652011
chr16	94552235	94552763
chr4	150827102	150827644
chr7	132729339	132729769
chr13	45483927	45484130
chr13	44674949	44675764
chr7	72110762	72111062
chr11	4122774	4123328
chr11	114692217	114692712
chr5	122148039	122148437
chr15	80256990	80257493
chr4	116627769	116627997
chr7	102479631	102479951
chr17	21730155	21730505
chr3	103419364	103419833
chr4	96188211	96188467
chr3	108295460	108295733
chr12	76853670	76854200
chr9	96229272	96229744
chr18	69779768	69780298
chr7	97718863	97719161
chr5	102055721	102056277
chr16	89862629	89863213
chr17	32871711	32871996
chr12	21421530	21422002
chr12	107029328	107029873
chrX	73747796	73748104
chr1	7207313	7207768
chrX	170018438	170020221
chr17	84355359	84355685
chrX	170007407	170008919
chr19	24491675	24492015
chr13	74522606	74522888
chr12	21425519	21427122
chr11	66919788	66920110
chr2	38591987	38592210
chr11	4690737	4691469
chrX	153667906	153668152
chr4	11043779	11044500
chr1	62772635	62772837
chr18	75293646	75294335
chr12	63027771	63028307
chr3	27703036	27703643
chr15	9839744	9840097
chr2	5946638	5946857
chr1	8581650	8581889
chr17	70867291	70867551
chr1	71649109	71649399
chr16	28813713	28814061
chr16	94066175	94066413
chr9	67210040	67210685
chr2	116933853	116934127
chr7	65845004	65845258
chr16	32323850	32324244
chr18	20949580	20950074
chr17	23605415	23606083
chr5	148741405	148742153
chr11	55114291	55114655
chr17	66301619	66302139
chr9	107629664	107630649
chr4	84225031	84225695
chr2	29713442	29713741
chr3	6767699	6768030
chr8	17888555	17888767
chr17	37078624	37079038
chr11	30785039	30785589
chr11	88555943	88556643
chr13	67800497	67800701
chr14	54652738	54653170
chr4	133042485	133043018
chr5	27453989	27454204
chr8	12545074	12545633
chr3	86884056	86884351
chr5	43355435	43356000
chr3	68477321	68477966
chr2	38668376	38668881
chr8	108723684	108724136
chr9	46020789	46021332
chr11	69686506	69687346
chr5	137123391	137123626
chr7	34036382	34036807
chr19	5580236	5581393
chr17	55217209	55217488
chr6	120676251	120676882
chr5	72902686	72903003
chr6	124952651	124953183
chr11	117935556	117935794
chr10	70847916	70848268
chr13	66711659	66712347
chr18	20766623	20767362
chr3	45117477	45117842
chr5	53539846	53540670
chr3	83979715	83980344
chr1	87224155	87224910
chr12	111661244	111661433
chr18	16038708	16039095
chr5	118479674	118481397
chr11	102334236	102334422
chr3	18339521	18340072
chr2	115719557	115720082
chr11	11828257	11828705
chr12	19360795	19360954
chr7	140967293	140967948
chr11	28036515	28036766
chr2	116976326	116977667
chr4	133377434	133379470
chr15	83237239	83237704
chr4	133882034	133882290
chr2	177230775	177231302
chr7	80143490	80144414
chr5	122647370	122647963
chr5	137610725	137611818
chr17	45584329	45584993
chr1	75518099	75518776
chr7	3578485	3579153
chr10	42670152	42670421
chrX	48256909	48257391
chr3	30658340	30658596
chr3	95317957	95319023
chr1	7499141	7499650
chr12	37080342	37080594
chr1	36903466	36904311
chr8	44971911	44972455
chr18	38903390	38903900
chr14	27345625	27345990
chr6	143191767	143192008
chr3	34654107	34655231
chr13	119599018	119599284
chr4	132357677	132358277
chr6	47182402	47183304
chr1	34468222	34468506
chr17	22817592	22817774
chr1	60853718	60854325
chr6	40349457	40350079
chr2	153596311	153597856
chr5	83783543	83783797
chr6	23088903	23089284
chr13	85037180	85037744
chr10	77572444	77573009
chr14	47647033	47647813
chr7	133118796	133119383
chr14	67675385	67675955
chr9	64183987	64184907
chr17	36987536	36987896
chr9	61669272	61670156
chr10	25588032	25588327
chr11	20391349	20391612
chr9	35969924	35970123
chr7	37554051	37554712
chr7	106745118	106745342
chr1	34038241	34038779
chr12	76964919	76965216
chr7	127008349	127009629
chr8	121897969	121898554
chr4	134392956	134393424
chr17	29280891	29281160
chrX	170004208	170004797
chr5	35103846	35104697
chr15	100499345	100500052
chr17	35064505	35064891
chr12	39996331	39997064
chr8	105232724	105233290
chr5	115144423	115145361
chr11	88618101	88618320
chr5	134936551	134937378
chr8	15034136	15034624
chr18	61631133	61631856
chr16	48433427	48434132
chr17	29016634	29016906
chr7	141448621	141448995
chr8	90851820	90852181
chr2	65449076	65449485
chr6	52035854	52036284
chr5	135174851	135175176
chr17	24697545	24698913
chr8	69401498	69401753
chr4	95162420	95162595
chr5	34633978	34635126
chr6	13747357	13748190
chr3	88615434	88616036
chr13	38114933	38115481
chr15	75843527	75844545
chr5	31627677	31629145
chr6	94634449	94634651
chr17	16997255	16997680
chr6	34598125	34599025
chr18	46936725	46937014
chr4	83317509	83318843
chr4	40226798	40228187
chr7	145135838	145136203
chr9	78168629	78169020
chr3	94962189	94962597
chr5	8732253	8732964
chrX	75103752	75103929
chrX	75514329	75514949
chr7	100494992	100495787
chr3	97158153	97158612
chr2	18116491	18116708
chr4	43044130	43045068
chr16	35967470	35968534
chr4	137494311	137496198
chr11	67344947	67345936
chr19	46037588	46038437
chr17	28930533	28931135
chr11	98902382	98903205
chr19	55714345	55714788
chrX	136245124	136246141
chr12	3548543	3548896
chr11	88621174	88622700
chr15	101094007	101095235
chr11	115839182	115840713
chr4	3401953	3402123
chr17	40904813	40905054
chr5	105859089	105859375
chr12	76692530	76692821
chr6	30273744	30274097
chr8	111815024	111815255
chr2	132286147	132286513
chr19	41445131	41445399
chr18	77722250	77722782
chr5	32615958	32616666
chr15	19392101	19392507
chr2	167074623	167075233
chr5	92811875	92812352
chr11	12913008	12913272
chr17	35075931	35076331
chr16	31006080	31006463
chr2	104098612	104098959
chr10	83346376	83346724
chr7	80780051	80780436
chr15	99475380	99475717
chr4	118199205	118199664
chr16	23095160	23095608
chr8	24043601	24044156
chr8	110534360	110534551
chr12	55385470	55386860
chr4	148913510	148913869
chr15	102389604	102389809
chr9	65679515	65680088
chr19	14676046	14676658
chr3	129673547	129673731
chr10	84911147	84912318
chr4	144992169	144992761
chr3	85978983	85979324
chr1	132919218	132919788
chr19	38048439	38048831
chr19	42322326	42322580
chr11	97599402	97600242
chr5	122209216	122209591
chr15	36205924	36206206
chr18	38175023	38176097
chr1	130245950	130246413
chr2	172520118	172520609
chr5	127638411	127640503
chr7	16443033	16443297
chr11	86507801	86508056
chr5	118477566	118478405
chr4	129607944	129608775
chr5	34581931	34582568
chr13	33905491	33905722
chr13	97487141	97488925
chr17	65701803	65702643
chr17	32296141	32296990
chr4	132458143	132458583
chr16	38446435	38448048
chr3	88646709	88647428
chr7	127932939	127933800
chr11	95274486	95275754
chr4	40779014	40779413
chr19	53556893	53558102
chr2	68886016	68886920
chr15	78581278	78581569
chr5	134442366	134443307
chr9	18927770	18928023
chr10	125916638	125916886
chr7	45112188	45112821
chr14	57850498	57851531
chr6	86584602	86585304
chr19	44265733	44266182
chr17	6126694	6126919
chr7	27180748	27181660
chr6	143161514	143161870
chr7	81203836	81204087
chr2	59620549	59620929
chr11	67022643	67023163
chr4	134015951	134016549
chr6	37741180	37741551
chr7	34798911	34799276
chr1	55129579	55130072
chr6	72841093	72841590
chr4	154655058	154655624
chr4	146501755	146502652
chr5	146897410	146897874
chr8	4355225	4355452
chr5	65535156	65535482
chr5	113346082	113346843
chr16	30281177	30281844
chr11	88951452	88951691
chr13	67798307	67798766
chr18	46913290	46913935
chr2	137098556	137099042
chr8	57616658	57616927
chr6	51489920	51490221
chr1	93195751	93196034
chr6	38533990	38534405
chr3	41689704	41690282
chr11	11832748	11833150
chr1	153098493	153099137
chr13	57362897	57363196
chr11	116437049	116437967
chr2	65414728	65415103
chr12	105758037	105759533
chr2	152792746	152793238
chr5	44755070	44755234
chr2	104099206	104099541
chr2	30399354	30400306
chr5	61339234	61339517
chr4	101445512	101445956
chr19	47193856	47194115
chr1	34065468	34065683
chr1	74091435	74091958
chr15	59007606	59007813
chr11	104296492	104296945
chr7	41512485	41512743
chrX	74933076	74933246
chr12	17274205	17274444
chr16	30560193	30560373
chr10	21065758	21066022
chr4	44264417	44264602
chr4	110311308	110311595
chr17	74416488	74416795
chr3	87864648	87865066
chr18	76209504	76209851
chr8	122444132	122444552
chr8	119544291	119544982
chr16	13770907	13771764
chr16	22399973	22400354
chr1	11396408	11396772
chr7	28556596	28557151
chr11	97794691	97795428
chr2	32655366	32656135
chr2	70689859	70690999
chr7	100502258	100503322
chr4	124646843	124647326
chr12	55506211	55506628
chr17	46624021	46624650
chr8	25847075	25847711
chr6	149357632	149357900
chr19	46522608	46522874
chr6	37602995	37603882
chr3	89803915	89804235
chr19	46805975	46806615
chr15	65218330	65218731
chr2	163095550	163096203
chr19	53394237	53394440
chr9	3425918	3426222
chr2	97973818	97974131
chr10	93278721	93279155
chr13	66630489	66630760
chr16	16084885	16085211
chr17	85100386	85101020
chr17	93482758	93483208
chr10	62884901	62885448
chr6	72677863	72678509
chr9	61259298	61259904
chr17	26997183	26997913
chr16	38165165	38165626
chr5	144112052	144112839
chr7	19239946	19240424
chr5	117303657	117304604
chr10	128710920	128711417
chr14	60217428	60217915
chr15	79901679	79903192
chr4	55307005	55307212
chr17	53573306	53573530
chrX	20771993	20772240
chr2	114179268	114179524
chr16	57543792	57543974
chr17	27675051	27675635
chr11	30743638	30743926
chr12	31835541	31836279
chr2	51545931	51546169
chr10	60033014	60033330
chr11	80178580	80178808
chr15	79868797	79869040
chr16	30512118	30513257
chrX	98546163	98546642
chr2	4596072	4596598
chr10	30735845	30737340
chr1	55132091	55132666
chr8	36578003	36578328
chr19	14680179	14680590
chr2	172521848	172523626
chr15	97394796	97395076
chr17	37023107	37023379
chr4	134326310	134327987
chr16	4719171	4719355
chr17	47735183	47736064
chr18	26547155	26547469
chr10	115358823	115359191
chr5	134340332	134340950
chr16	94194324	94194576
chr16	22139309	22139987
chr7	115866571	115867038
chr2	59622243	59622810
chr12	79034770	79035431
chr2	170201998	170202508
chr5	137610217	137610658
chr14	25363054	25363489
chr3	34744524	34745286
chr4	132647444	132648058
chr4	54991207	54991431
chr8	79546749	79547069
chr16	32515832	32516499
chr14	120845882	120846104
chr11	80817628	80818158
chr8	105879332	105879627
chr11	107277046	107277586
chr15	79052203	79052832
chr14	27048166	27048762
chr3	58556535	58557041
chr11	76357223	76357540
chr17	70832280	70833427
chr18	15046282	15046628
chr5	102015509	102015838
chr19	53555691	53556251
chr3	96244133	96244683
chr4	153993562	153993787
chr17	65723225	65723768
chr10	67061984	67062276
chr12	87224616	87225094
chr1	77456103	77456326
chr14	105851020	105852028
chr6	49276942	49277134
chr3	96419722	96419978
chr15	38452555	38452888
chr13	6828457	6828650
chr7	64830674	64830955
chrX	58028941	58029574
chr19	53283713	53283970
chr5	29721708	29722321
chr3	90425237	90425535
chr2	33458966	33461118
chr10	75860681	75861133
chr11	69685935	69686278
chr9	115362029	115362485
chr7	127768104	127768894
chr10	40363282	40363800
chr7	28214489	28215446
chr4	150002157	150002771
chr1	36903039	36903360
chr13	4826747	4826965
chr6	122355933	122356485
chr5	111128031	111128669
chr5	134439305	134441540
chr17	23788907	23789107
chr6	30740658	30740886
chr2	90708225	90708523
chr12	73081619	73082121
chr15	55265283	55266698
chr5	146834656	146834944
chr18	21008416	21009075
chrX	153115186	153115560
chr3	104496380	104497190
chr5	64610789	64611554
chr10	42247455	42247993
chr17	12205751	12205949
chr7	24887424	24889152
chr4	149960198	149960568
chr2	71343924	71344183
chr10	125214834	125215089
chr14	34773301	34773805
chr9	21861946	21862261
chr9	106178687	106180016
chr10	56376102	56376652
chr15	77314740	77315137
chr1	59422356	59422587
chr10	23812818	23813132
chr18	84904808	84905139
chrX	23924412	23924701
chr1	63130119	63130451
chr1	136672956	136673607
chr17	65673644	65673923
chr15	8820725	8821366
chr15	100266481	100267116
chr1	65038049	65038377
chr12	80625575	80626368
chr4	133810905	133812347
chr5	30045764	30046355
chr4	140138527	140138887
chr13	75835260	75835536
chr11	58101437	58101809
chr4	62406201	62406425
chr17	10355934	10356998
chr17	35838603	35838970
chr16	13714511	13714816
chr8	29194102	29194469
chr17	28417410	28417999
chr15	37242443	37242773
chr7	4817627	4818429
chr9	114546400	114549250
chr1	181951164	181951419
chr19	29641567	29641843
chr3	121418300	121418648
chr17	6405562	6405832
chr6	82701654	82702269
chr19	4828551	4828883
chr2	144274599	144274941
chrX	127093741	127094153
chr1	95451844	95452115
chr1	64301882	64302150
chr2	20932931	20933328
chr19	28155534	28155692
chr1	77462012	77462962
chr14	40449893	40450144
chr12	86809083	86810169
chr11	103041838	103042979
chr8	18868759	18869020
chr15	99678118	99678603
chr8	69850384	69851409
chr5	115944788	115945171
chr16	13765703	13765958
chr19	21713897	21714573
chr6	115763927	115764408
chr7	93151773	93151969
chr4	100793497	100794284
chr13	52265012	52265464
chr10	62890913	62892165
chr10	66917260	66917782
chr12	16008754	16009235
chr15	12886841	12887141
chr1	7671221	7671765
chr9	31117078	31117812
chr7	107235525	107236485
chr11	4882588	4883064
chr2	106676773	106677194
chr6	91476815	91477041
chr2	34936751	34937236
chr13	62149158	62149554
chr4	134447062	134447272
chr5	135011608	135013240
chr6	71293195	71293638
chr7	109522813	109523122
chr4	140694084	140695488
chr12	33201719	33202126
chr6	14499705	14499925
chr9	37106652	37107017
chr5	102013823	102014290
chr5	73217897	73218235
chr3	15059449	15059705
chr7	19753597	19754186
chr11	107358794	107359304
chrX	38574715	38575212
chr16	4276384	4276825
chr6	85286855	85288381
chr19	38339202	38339650
chr7	3594853	3595085
chr17	29484735	29485528
chr11	16590745	16591095
chr13	34156412	34157463
chr19	6513665	6515188
chr17	31841210	31842523
chr11	35930918	35931148
chr15	34045631	34045874
chr8	71029143	71029551
chr5	134937676	134938052
chr13	117216828	117217252
chr8	69063749	69064097
chr4	147493954	147494256
chr1	120267230	120267431
chr15	52001387	52002487
chr14	14709200	14709598
chr11	97618294	97618551
chr16	21909074	21909280
chr1	34140218	34140764
chr7	98967976	98968433
chr6	128687075	128687249
chr1	152917838	152918545
chr4	140640359	140641544
chrX	170674352	170674768
chr5	55792229	55792758
chr1	170894324	170894706
chr1	73880415	73880784
chr16	30644856	30645128
chr13	55178132	55178525
chr2	87481505	87481984
chr15	99212594	99212807
chr5	126078886	126079260
chr6	72841638	72842649
chr13	6829253	6829603
chrX	161109804	161110072
chr3	139037691	139038415
chr10	60727002	60727574
chr7	68258709	68259153
chr7	45556081	45556638
chrX	13042697	13043165
chr2	132282128	132282424
chr1	71673299	71673626
chr13	49606162	49606460
chr8	84186053	84186553
chr12	62960603	62960774
chr10	8832113	8833095
chr11	18956913	18957415
chr11	95266062	95266623
chrX	7649205	7649777
chr3	52390503	52390852
chrX	170004849	170005106
chr7	43253795	43254131
chr7	101838517	101839170
chr15	6781842	6782063
chr4	133105411	133106125
chr15	39782794	39783634
chr9	96488042	96488429
chr6	113350198	113350886
chr15	60556007	60556309
chr11	50212475	50213149
chr8	37498902	37499281
chr4	144407194	144407408
chr14	53577256	53578212
chr16	13787546	13787851
chr14	99347863	99349520
chr9	61267902	61268438
chr2	156199198	156199946
chr18	77755142	77755410
chr4	10694246	10694723
chr1	72313947	72314358
chr5	76321808	76322374
chr7	37694838	37695578
chr11	58109631	58110164
chr2	125107108	125107348
chr6	39431507	39432995
chr5	18562914	18563307
chr14	57861612	57862036
chr12	86829656	86831059
chr13	109840598	109840855
chr6	143151490	143152104
chr7	63907954	63908598
chr13	5870510	5870962
chr7	36678445	36679279
chr18	12864089	12865073
chr18	56666599	56666833
chr9	70476793	70477289
chr7	43335867	43336813
chr13	54216197	54216781
chr3	18695127	18695597
chr2	20550250	20550509
chr1	72826428	72828655
chr5	31022210	31022494
chr4	147558406	147558748
chr14	55048471	55049758
chr11	70234015	70234550
chr10	75879822	75880102
chr13	66715731	66716275
chrY	1245230	1245661
chrX	103637096	103637318
[truncated: 2,751 more rows]
