# Supplementary material for: Ultra-long-range interactions between active regulatory elements
Source: Genome Res. 2023 Aug;33(8):1269–83. doi: 10.1101/gr.277567.122 (PMC10547262; doi:10.1101/gr.277567.122)
Supplement: Supplement 11 [file Supplemental_Code.zip › Supplemental_Code/Peaks/mm10/ENCFF519QMV_H3K27ac_quartile_4_mm10_noCGI_noRING1B_shuf4751.bed]

chr11	117975715	117977009
chr6	72927016	72927450
chr7	97429182	97429774
chr17	35697141	35698723
chr5	121583529	121584883
chr1	88613177	88613558
chr6	89288462	89289397
chr10	128901002	128901442
chr1	72805519	72807175
chr2	59629286	59630964
chr11	117585796	117586847
chr7	41587575	41587940
chr15	37242854	37243645
chr2	59622902	59624557
chr15	25761168	25763836
chr10	52297993	52298517
chr19	40936720	40937148
chr3	60106947	60107329
chr2	152820672	152821872
chr18	6773235	6773791
chr10	7616624	7617542
chr2	135655692	135657471
chr3	144412449	144413135
chr2	119855122	119855769
chr2	39469167	39469534
chr3	88572281	88574595
chr1	86440389	86440685
chr1	128001251	128002672
chr3	95667328	95669719
chr17	14990092	14990858
chr5	134942999	134944702
chr7	97340648	97341427
chr7	19692193	19692871
chr14	73234091	73235637
chr11	117001526	117002605
chr13	9308261	9308910
chrX	20935010	20935306
chr15	77347609	77348727
chr10	26958892	26959277
chr18	20922721	20922965
chr11	76482379	76483344
chr3	88590124	88590402
chr11	98952478	98956165
chr5	108060159	108061724
chr11	6777987	6778667
chr13	23751035	23751314
chr7	23469156	23470366
chr2	171878846	171879150
chr8	111787046	111789348
chr19	8715890	8716650
chr2	71346845	71347799
chr14	63500484	63501878
chr9	121314254	121315146
chr8	78557193	78558432
chr19	3842574	3843824
chr1	139494051	139494770
chr9	65592570	65594196
chr15	16915410	16915771
chr17	86148724	86149781
chr14	118649190	118649651
chr15	81975171	81975823
chrX	159522658	159523275
chr8	83738710	83740535
chr3	75654680	75655727
chr8	39118451	39118927
chr7	27840500	27841326
chr7	19691061	19692042
chr4	62024904	62025306
chr17	32210844	32211317
chr11	52226571	52227774
chr17	33892709	33893587
chr8	43310308	43311611
chr4	125533640	125534627
chr7	19824455	19825174
chr5	24684327	24684900
chr11	3955122	3956531
chr11	104294845	104296147
chr11	88581584	88585903
chr6	149129806	149131135
chr5	103932329	103932760
chr15	31541460	31543138
chr10	40361500	40362534
chr2	163060495	163062156
chr1	96874323	96874746
chr14	45734361	45734921
chrX	139996430	139996969
chr14	65381123	65382073
chr1	180980112	180980602
chr16	13987463	13988187
chr1	170894895	170895400
chr2	51049365	51049922
chr7	4820057	4820968
chr17	35076792	35077682
chr1	113958300	113959406
chr9	56546367	56548478
chr7	127465400	127467705
chr1	135508068	135508500
chr10	108295255	108296605
chr5	101848192	101848602
chr17	53581724	53583415
chr2	31128248	31129353
chr11	117887723	117891073
chr4	137460955	137461670
chr14	52010222	52010891
chr3	103107353	103108558
chr4	129372793	129376448
chr15	79846967	79848476
chr14	76515899	76516761
chr10	25382212	25383690
chr2	154337802	154340265
chr13	97492510	97493288
chr6	37863877	37864558
chr10	63181599	63183434
chr7	3203079	3205970
chr15	97332118	97332792
chr2	152188680	152191090
chr5	134435536	134439101
chr2	165898346	165901299
chr17	33806752	33807623
chrX	105923263	105924858
chr4	137658558	137659817
chr3	133516652	133519843
chr11	85240877	85241629
chr3	34035368	34035872
chr12	76884017	76884812
chr8	33993404	33993890
chr19	32240760	32241871
chr11	79977013	79978007
chr9	119081546	119083953
chr1	46921959	46922462
chr12	102771344	102772201
chr7	96061715	96062845
chr19	5850423	5851196
chr7	116306269	116306580
chr11	53202688	53203407
chr6	102666893	102667179
chr4	115175792	115176086
chr19	6085730	6086071
chr13	4826224	4826570
chr7	100500023	100502218
chr6	141693918	141694234
chr2	180234261	180237913
chr1	102262926	102263550
chr13	104911297	104911759
chr3	144422097	144422648
chr18	46918888	46922255
chr4	45499503	45499976
chr15	5990976	5992063
chr8	89013957	89016236
chr3	27159856	27160096
chr12	90976552	90976919
chr17	28895048	28895346
chr1	131146876	131149616
chr7	79393409	79395610
chr17	31264468	31266054
chrX	85048383	85048908
chr7	143123282	143124384
chr4	146903714	146903976
chr11	97598150	97598428
chrX	7670504	7671392
chr4	130652235	130653033
chr17	80498718	80499379
chrX	48252397	48253608
chr14	67887005	67888354
chrX	75764159	75764669
chr11	11098618	11099491
chr6	84044189	84044732
chr5	119584291	119585146
chr18	67496997	67497950
chr12	63010662	63010898
chr4	105222558	105224981
chr10	4333586	4334435
chr15	100258833	100259874
chr7	128727301	128728618
chr15	74690724	74691484
chr9	3871009	3872155
chr13	109632407	109633152
chr18	20943910	20945356
chr14	50572802	50573035
chr17	46797734	46798163
chr16	11293935	11294918
chr2	166157481	166158511
chr10	21846027	21848944
chr10	95219649	95220658
chr6	5325419	5326083
chr8	25537294	25537812
chrX	162832454	162833339
chr10	80766625	80767189
chr8	69019334	69019606
chr2	157467218	157468592
chr8	65045929	65046780
chr11	62604812	62605353
chr13	23570886	23571170
chr13	74462798	74463554
chrX	170009198	170010365
chr3	87191638	87193905
chr17	56884319	56886434
chr16	43801592	43802186
chr5	14073951	14074235
chr4	135578687	135580950
chr11	88619421	88620255
chr2	163031959	163033440
chr2	132256965	132258510
chr10	111592709	111593005
chr2	154897506	154898479
chr10	130419481	130419989
chr16	16367876	16368159
chr15	6030969	6031346
chr19	39961048	39961913
chr5	30172485	30173494
chr12	70712015	70712353
chr4	55205831	55206668
chr10	121404284	121404699
chr16	48610642	48611528
chr6	97961437	97963058
chr7	38029907	38031687
chr7	30434553	30435345
chrX	93675169	93675602
chr12	3973190	3974218
chr2	16811902	16812525
chr4	54991474	54993366
chr19	7582365	7585236
chr17	34019815	34020394
chrX	159526283	159528443
chr6	143365570	143366322
chr8	126931955	126933227
chr2	73023534	73023895
chr10	6164671	6165167
chr16	78490294	78491470
chr16	48605387	48608431
chr5	136941101	136941576
chr8	34079828	34080829
chr2	154423830	154425162
chr7	85104776	85105117
chr13	62078320	62079456
chr4	117361007	117362859
chr7	65066300	65066862
chr6	131610374	131610872
chr8	120333150	120334958
chr4	137778163	137779067
chrX	73797777	73798560
chr1	180924072	180924784
chr8	123446982	123447906
chr3	95661919	95665822
chr7	143119101	143119506
chr9	55789323	55789887
chr17	46282232	46283017
chr3	101411566	101413862
chr15	50898622	50899792
chr13	112412494	112413928
chr15	41351974	41352596
chrX	136740934	136741223
chr10	35150581	35151341
chr14	64594037	64595009
chr9	54856458	54857508
chr5	137337536	137338182
chr4	154682609	154683466
chr14	24253194	24253959
chr6	128280633	128280974
chr14	27674309	27675574
chr7	140959875	140961783
chr11	98120987	98122261
chr17	26549594	26550165
chr18	35006010	35006313
chr11	107446766	107447576
chr8	122558651	122559036
chr6	65061397	65062262
chr6	67681717	67682086
chr11	103449651	103450435
chr17	66439752	66440274
chr8	111768605	111769440
chr8	111943942	111944909
chr15	36126603	36128590
chr5	122453377	122455928
chr16	8837521	8838817
chr1	7124351	7126152
chr4	74259592	74261975
chr17	46812747	46816434
chr2	152348680	152350546
chr19	29008415	29008941
chr15	102386968	102387264
chr13	44717866	44718694
chr14	27347595	27348836
chr18	20740075	20741025
chr4	55465455	55466177
chr5	43853068	43853686
chr17	83521794	83522729
chr1	179463565	179464077
chr12	54178078	54178318
chrX	52795655	52796361
chr2	154893880	154894508
chr14	99354264	99356375
chr8	72332310	72334355
chr11	117087358	117090503
chr10	119243941	119244329
chr5	73886768	73887035
chr13	26113103	26113641
chr7	16784430	16784792
chr3	22293198	22294252
chr14	21474887	21476358
chr10	108291362	108292534
chr12	110470125	110474329
chr9	44594772	44595471
chr9	75435525	75435985
chr17	47571284	47572998
chr15	99420441	99421415
chrX	103251552	103253001
chr5	120562992	120563781
chr11	77678495	77679342
chr1	91537649	91538158
chr11	117973057	117975580
chr1	88839964	88840581
chr14	118709284	118710483
chr11	29048597	29048898
chr9	114499748	114501806
chr7	82783221	82783921
chr17	83698802	83700943
chr10	128171667	128173405
chr6	49298085	49298505
chr5	64647212	64648058
chr4	118746477	118746852
chr9	40239599	40239928
chr7	112687737	112688534
chr13	92172071	92172613
chrX	74270312	74270667
chr7	28945247	28947052
chr16	35771025	35771319
chr3	41495155	41496345
chr2	31091553	31092035
chr8	57733167	57734013
chr15	97383202	97385391
chrX	151122014	151124034
chr3	8005813	8007681
chr1	53751152	53751781
chr19	12489276	12489658
chr4	146971949	146972327
chr12	101014700	101017771
chr9	101041795	101042455
chr3	10486455	10486907
chr12	102729544	102730587
chr12	72733190	72734166
chr7	81151486	81152384
chr2	55404771	55405105
chr17	22424242	22424547
chr10	106005977	106007360
chr9	75438176	75438850
chr8	93441541	93441990
chr10	82809683	82810772
chr6	72677096	72677588
chr9	7961349	7962469
chr18	56745307	56745537
chr15	41408566	41409465
chr7	26386817	26387846
chr15	74652240	74652783
chr6	67236661	67237962
chr14	30530113	30531268
chr11	15089586	15089878
chr16	12767954	12768319
chr1	153376332	153377352
chr6	31948406	31949207
chr5	27818605	27819339
chr16	11007425	11008306
chr10	61414693	61417483
chr11	11828748	11830001
chr17	43077272	43077985
chr10	128604495	128606708
chr18	34032402	34033709
chrX	73594676	73595368
chr2	168962061	168963228
chr18	36453896	36454504
chr4	133379886	133380616
chr7	4250411	4251289
chr1	143731929	143732672
chr13	107954013	107955411
chr10	81401850	81403501
chr17	32212300	32212560
chr9	106209992	106210391
chr13	19136376	19136853
chrX	160135468	160136048
chr11	8584502	8589400
chr15	103213699	103215335
chr4	119026771	119027145
chr1	53581588	53582085
chr1	35115404	35116086
chr18	40232515	40233427
chr9	109899486	109900170
chr9	32136607	32137359
chr1	139494897	139497207
chr5	110804379	110806732
chr5	32616760	32617254
chr17	78913015	78913417
chr15	25772977	25773619
chr10	27993270	27994408
chr2	31126687	31127484
chr11	33533727	33534560
chr15	62087244	62088165
chr10	63366361	63367076
chr2	29716174	29716746
chrX	101481892	101482889
chr16	25523515	25524237
chr10	58529802	58532347
chr6	113689712	113690589
chr14	34659615	34661020
chr8	72270175	72271360
chr11	97321094	97321967
chr18	31568965	31569643
chr1	118648325	118652033
chr17	70899445	70900784
chrX	84443225	84444112
chr1	86509612	86510635
chr14	65624074	65624815
chr12	72745661	72746065
chrX	77667000	77667389
chr12	110485766	110486256
chr14	12113602	12114571
chr5	77262357	77263211
chr14	76150012	76151110
chr6	100390285	100391142
chr15	10723879	10724430
chr1	22467019	22467858
chr16	22429120	22430545
chr3	15053840	15054380
chr14	8054950	8056125
chr16	8781987	8783403
chr5	137072383	137073536
chr4	11224458	11225281
chr8	3567933	3568386
chr19	14663488	14664307
chr3	122937155	122938200
chr11	52388031	52389050
chr1	156961692	156962123
chr7	3267711	3268210
chr9	114557457	114558062
chr11	107534919	107535921
chr3	10485584	10485918
chr1	110774112	110775157
chr7	80745711	80746379
chr14	99336156	99336904
chr5	134338821	134340251
chr12	17464981	17465969
chr10	80619467	80620035
chr7	25655736	25656781
chr4	150677196	150677856
chr10	70359612	70361072
chr15	62009509	62010813
chr16	32301757	32303169
chr2	77303087	77303452
chr14	8174836	8175472
chrX	162830273	162832142
chr9	19096126	19096573
chr15	62078571	62080002
chr16	46501125	46501762
chr8	43307208	43310028
chr9	42109692	42110560
chr2	170206490	170208057
chr13	62509796	62510766
chr10	52245187	52246293
chr2	23002051	23002674
chr17	45602069	45602662
chr4	132648997	132650446
chr8	89016370	89017122
chr6	3556505	3558370
chr13	23024436	23024849
chr3	6922311	6922587
chr10	67107297	67107958
chr8	118937475	118937792
chr16	13741806	13742528
chr8	111769541	111770576
chr17	47508933	47510256
chr14	19859389	19859799
chr4	135307339	135308178
chr6	5018795	5019377
chr12	104763350	104764227
chr7	133041432	133041927
chr2	149981743	149983212
chr15	79878508	79878814
chr3	16752641	16752919
chr4	32923589	32924385
chr14	55047789	55048276
chr6	26301160	26301553
chr2	75873814	75874192
chr4	133183438	133184331
chr18	19062981	19063402
chr10	67186723	67187312
chr10	128186605	128187319
chr2	5078333	5079031
chr4	116725590	116726603
chr11	120253025	120253784
chr2	165857665	165860211
chr9	36803091	36805381
chr15	25768322	25770012
chr4	127344454	127345141
chr1	119074819	119078321
chr16	22075669	22076192
chr6	123005167	123005459
chr5	144105675	144106369
chr18	14591759	14592398
chr14	60736117	60737767
chr13	55510529	55511978
chr11	49804947	49806369
chr4	148722518	148723362
chr9	11106403	11107307
chr3	87893654	87894492
chr10	127366936	127367659
chrX	13047328	13049147
chr11	20395700	20396892
chr17	84354614	84355111
chr10	110854935	110855682
chr18	8194543	8195105
chr13	56582013	56582601
chr10	117342714	117343538
chr11	8629503	8630534
chr9	78363716	78366669
chr2	29098658	29099748
chr5	145307325	145307953
chr4	4550559	4550994
chr4	145104616	145105198
chr11	117307596	117309632
chr11	97412447	97413856
chr15	34053031	34054504
chr18	37823860	37826703
chr2	170193564	170194349
chr6	97951945	97952388
chr13	13671288	13671724
chr4	141438908	141439517
chr17	74301104	74301870
chr1	13083746	13084732
chr9	45361643	45362172
chrX	12927616	12928883
chr17	26109493	26109843
chr12	109947126	109948378
chr3	135548225	135549712
chr2	166193632	166195613
chr10	58535817	58536363
chr6	143148707	143149516
chr7	27380764	27381875
chr2	65841903	65842648
chr8	79546227	79546708
chr10	82808776	82809478
chr6	34187893	34189801
chr9	114525647	114527527
chr8	86393420	86393874
chr4	59964173	59965095
chr10	52274338	52275796
chr6	54953806	54954141
chr7	34720841	34721779
chr9	78368290	78378724
chr10	8551305	8552359
chr4	129502006	129504366
chr1	52953827	52954255
chr8	106609308	106611027
chr8	12634841	12635388
chr3	9638938	9640196
chr6	142986680	142988781
chr2	172577629	172578116
chr2	59230602	59231495
chr5	143414958	143415655
chr19	47449538	47450027
chr7	141048544	141048924
chr17	17448530	17449879
chr5	118448549	118450229
chr4	10933718	10934584
chr11	115841173	115843054
chr10	116562524	116563713
chr16	30940179	30940531
chr19	21674447	21674720
chr7	36677661	36678318
chr10	85541708	85542552
chr2	17970835	17974810
chr7	112842167	112842450
chr18	65616507	65617088
chr19	7368694	7369604
chr4	156192053	156194073
chr5	108051877	108052972
chr5	147869384	147870407
chr6	127103652	127104366
chr19	27904095	27904735
chr10	77190131	77191350
chr11	95981149	95982632
chr16	9133104	9134089
chr1	160218386	160218680
chr3	27158803	27159361
chr6	124475942	124479703
chr2	4954184	4954451
chr1	182182071	182183062
chr1	135198290	135199227
chr8	4933641	4934051
chr17	90843475	90844449
chr16	9264983	9266058
chr9	19694692	19695138
chr2	121513650	121514060
chrX	150478009	150478569
chr6	107059370	107059986
chr16	48434578	48435610
chr13	34109329	34109862
chr12	4356327	4357495
chr13	49012679	49012999
chr7	79397297	79400098
chr15	97393949	97394744
chr13	5549838	5550154
chr11	53334480	53336450
chr19	42322720	42323322
chr19	38928058	38928943
chr2	16033133	16033569
chrX	102190779	102191008
chr4	130642461	130643747
chr4	156188122	156190952
chr5	43983551	43983795
chr5	118510098	118512239
chr17	46810319	46812560
chr1	92431091	92433167
chr15	85865170	85865924
chr13	55246370	55247412
chr5	18798110	18799748
chr1	62767981	62768734
chr4	150824835	150825661
chr16	48283238	48284441
chr3	101714243	101715138
chr16	25516335	25517267
chr13	67416056	67416474
chr4	142169097	142169744
chr4	56857971	56860091
chr7	80129301	80131411
chr19	5362740	5363402
chr1	51624857	51625427
chr14	67760280	67760544
chr2	170191976	170193527
chr16	90310108	90311502
chr10	130004315	130005145
chr13	4155585	4156580
chr10	3939692	3942874
chr11	96016355	96019793
chr16	20791290	20791865
chr14	99349683	99351170
chr7	27756549	27756949
chr11	88671239	88671984
chr3	19234792	19235989
chr8	3400273	3400694
chr6	40350310	40351092
chr9	107277660	107280424
chr6	136489165	136490086
chrX	79671734	79671991
chr2	108843606	108843827
chr15	97591665	97596777
chr14	76514751	76515764
chr4	125606738	125608715
chr7	82236290	82237233
chr11	19847549	19848056
chr4	154082248	154082836
chr6	39426460	39426891
chr16	30645379	30646244
chr10	58532561	58532915
chr1	84866258	84868488
chr7	19701525	19702040
chr7	25322233	25322544
chr7	25669933	25670835
chr2	30242789	30243121
chr4	22144496	22144820
chr15	82245373	82247901
chr2	60267772	60268551
chrX	135972944	135973765
chr4	48821978	48822312
chr12	80627541	80628641
chr10	52277551	52279840
chr2	148679048	148679430
chr6	124796398	124797160
chr1	182181386	182181836
chr11	21257802	21258163
chr13	47854561	47855505
chrX	105925908	105926887
chr19	29006308	29008131
chr11	68393520	68393939
chr7	3570897	3571371
chr1	166134677	166136702
chr8	36592636	36594659
chr2	127182996	127183611
chr2	156842259	156843095
chr2	17977768	17978985
chr7	35322986	35323461
chr15	9453250	9453868
chr13	33964158	33965341
chr16	3532308	3532603
chr19	7385864	7387088
chr8	47338404	47339855
chr13	13670656	13671134
chr1	118004491	118004700
chr2	71352290	71352661
chr2	172613725	172614373
chr4	129544347	129544892
chr16	8791930	8792317
chr11	22849961	22851520
chr10	67098649	67100352
chr9	114568577	114569732
chr7	26391389	26392347
chr17	35490133	35490550
chr16	43799195	43800391
chr2	131846223	131847497
chr10	128184610	128185052
chrX	58042080	58043740
chr1	119305639	119306475
chr11	101771738	101772541
chr8	106616505	106619770
chr15	25740614	25741203
chr3	96807642	96809037
chr3	87892855	87893510
chr2	171119624	171120345
chr11	88688636	88691576
chr3	31088165	31089608
chr7	108184733	108184993
chr17	53562775	53563977
chr4	116176060	116176816
chr19	17138387	17139116
chr14	27065487	27067238
chr17	27047952	27049357
chr17	45610166	45611532
chr17	28418685	28420219
chr5	14032262	14032689
chr7	29454029	29455151
chr10	127961654	127962017
chr10	84909126	84911090
chr14	70633738	70634195
chr5	108077261	108079169
chr9	65193455	65194119
chr12	83516751	83517257
chr17	47521107	47521686
chr1	136694657	136700343
chr3	121576614	121578905
chr2	181188419	181188942
chr6	47188447	47189259
chr17	70900885	70901719
chr9	84240172	84240430
chr2	119707127	119707800
chr15	59067935	59069107
chr9	44419288	44420476
chr9	22396639	22398651
chr17	31326821	31327785
chr15	102393912	102396987
chr2	30926736	30928315
chr12	110836509	110837375
chr6	36858496	36859097
chr7	30031242	30032202
chr17	36984800	36985532
chr17	74458700	74459146
chr6	88011851	88014471
chr10	130420359	130420739
chr8	60737163	60738048
chr10	93364014	93364567
chr11	104288523	104291129
chr10	81507227	81508205
chr11	80131529	80131973
chr3	135505707	135506543
chr8	104433958	104434298
chr2	61401499	61402319
chr17	53569314	53571125
chr13	20384500	20385521
chr12	76966024	76966757
chr11	46114400	46115102
chr9	78519759	78520564
chr3	53112783	53113553
chrX	13343596	13348113
chr4	55134165	55134930
chr4	145870093	145870498
chr11	80133381	80133935
chr2	131831384	131831659
chr15	83254163	83254514
chr5	147760834	147762024
chr12	52381123	52383097
chr14	99353559	99354168
chr11	69705852	69712153
chr1	77453908	77454462
chr6	39446897	39449134
chr13	119790036	119791153
chr10	69324601	69325233
chr10	93188770	93189271
chr16	93824975	93826530
chr10	59558776	59559340
chr6	3875217	3875910
chr7	3586514	3587523
chr11	121519413	121520941
chr4	134392236	134392783
chr15	25330710	25332157
chr13	97488977	97490746
chr2	128240807	128242340
chr1	118641429	118642723
chrX	7927288	7928588
chr2	69892148	69894308
chr16	38444016	38446208
chr15	11631017	11631339
chr4	32995467	32996347
chr6	93849123	93850121
chr17	27178289	27178893
chrX	144335840	144337730
chr11	16525923	16526350
chr15	100257276	100258378
chr6	5481960	5482368
chr10	79955434	79956737
chr8	78138248	78139895
chr10	82777535	82778545
chr3	88834825	88835132
chr15	25754776	25756780
chr3	95316999	95317494
chr3	87194007	87196004
chr13	119690420	119691099
chr19	40935937	40936593
chr2	20653707	20656928
chr8	3545164	3546726
chr10	46819013	46820226
chr8	57488889	57490112
chr13	63978679	63979390
chr14	15978790	15979376
chr6	39440453	39440971
chr4	11013039	11015691
chr18	20762196	20763233
chr19	55270934	55271497
chr3	135549781	135550865
chr10	33796969	33797343
chr9	58269135	58269774
chr1	96874937	96875634
chr12	38780350	38781207
chr19	29009025	29009745
chr3	18697143	18698392
chr15	59069209	59069836
chr7	4825545	4826528
chr13	104911948	104912946
chr7	123211793	123212552
chr3	122935980	122936728
chr12	16136213	16136843
chr15	36759392	36760291
chr10	88708996	88709732
chr4	135544690	135546431
chr15	25758674	25759333
chr13	86379462	86379685
chr18	34815366	34816094
chr16	17219709	17221487
chr15	82901488	82902150
chr13	23741569	23742115
chr7	75801945	75802428
chr7	79954818	79955344
chr4	110312453	110313730
chr2	150948356	150949313
chr11	102328106	102329641
chr2	119464087	119465212
chr15	12036590	12037638
chr11	6895422	6896493
chr1	101919237	101919660
chr10	4243908	4244679
chr14	79582562	79583720
chr14	13789815	13790175
chr16	64885789	64886561
chr6	23087315	23087587
chr4	129794938	129795584
chr12	72687905	72688300
chr8	40962590	40963056
chr2	102120936	102121520
chr6	70102984	70103324
chrX	12152838	12153218
chr19	23065459	23066425
chr14	8680069	8680386
chr15	77078396	77079009
chr10	34231770	34234776
chr6	135681550	135682343
chr3	51207811	51209492
chr7	24517345	24518303
chr2	165967088	165971651
chr4	34910144	34911516
chrX	37083303	37083905
chr4	141281141	141286233
chr15	38445100	38445330
chr4	140691293	140691866
chr11	84738857	84739401
chr18	3846952	3847609
chr2	165830806	165831798
chr7	140963077	140964456
chr11	23653984	23654647
chr6	140620590	140622043
chr11	53800368	53800733
chr11	107365140	107366613
chr4	44061929	44063308
chr1	153091514	153093288
chr2	170245952	170246439
chr4	46665477	46666510
chr19	5058544	5059010
chr15	8698586	8698999
chr19	24196796	24197912
chr19	14678409	14678792
chr5	53540908	53545567
chr14	91717148	91717503
chr13	34742256	34742566
chr8	127125309	127126244
chr7	19699264	19699879
chr19	38236767	38237185
chr4	130634731	130635253
chr17	28593263	28593998
chr6	31947547	31948352
chr11	78248037	78249416
chr6	90436192	90437361
chr11	13005823	13006254
chr15	79869178	79869779
chr4	95684228	95684822
chr17	27229169	27230747
chr17	56833680	56835346
chrX	20873393	20873963
chr8	124012242	124012689
chr11	67020728	67021133
chr15	102210032	102211431
chr13	23742191	23742809
chr10	3172101	3172819
chr10	93242471	93243224
chrX	103437179	103440227
chr19	23180250	23180910
chr19	42135446	42136061
chr2	29631966	29632703
chr3	86010205	86010712
chr12	86501667	86506674
chr9	64197690	64199020
chrX	17571640	17572234
chr7	30199417	30200596
chr6	108709372	108710356
chr15	102234096	102236530
chr16	33844587	33845446
chr12	19291695	19291987
chr15	81511345	81512463
chr1	55198957	55199553
chr7	25531714	25532143
chr10	75940059	75941181
chr1	134432434	134433163
chr18	65515708	65516243
chr11	86580859	86582176
chr5	26704144	26704710
chr2	59633013	59635246
chr4	117963405	117965055
chr2	87514973	87517697
chr17	28088342	28088948
chr3	103145004	103145253
chr2	165884801	165887832
chr4	53951851	53953526
chr10	95354341	95354859
chr11	26128563	26129139
chr15	97581885	97582357
chr6	115730871	115731765
chr4	135507849	135508089
chr12	4355264	4355600
chr12	76215392	76216972
chr11	61296816	61297440
chr2	59231637	59232386
chr15	84187714	84189383
chr15	74691571	74692425
chr1	15813901	15814716
chr9	11105553	11106304
chr1	153533254	153534108
chr2	177129553	177129940
chr7	25433445	25435593
chr10	18329257	18329918
chr7	113259890	113263093
chr19	56666276	56666578
chr3	88567058	88572085
chr2	77146272	77147102
chr17	45455995	45460538
chr15	8697373	8698484
chr11	77894171	77894749
chr13	13968355	13968986
chr11	67009438	67011725
chr8	5442067	5442472
chr5	31633690	31636612
chr4	83341271	83343056
chr15	79905008	79906968
chr5	50122037	50122877
chr5	134332218	134332577
chr1	36016569	36019527
chr1	87675460	87676917
chr14	99324910	99326411
chr1	4851520	4852321
chr11	6366224	6368599
chr7	127464544	127465352
chr8	111747855	111749536
chr4	134010660	134011883
chr5	64391622	64392893
chr2	165914447	165914940
chr16	90400260	90402366
chr12	105734662	105736422
chr2	180952887	180953729
chr3	133524988	133525649
chr3	22296841	22297952
chr5	103732350	103733050
chrX	44808682	44809374
chrX	13231013	13231813
chr8	78584354	78584807
chr1	10877403	10878265
chr3	135546778	135547676
chr4	141563134	141564269
chr9	61385702	61386237
chr19	38064255	38065457
chr14	27274128	27274613
chr3	32877592	32877902
chr3	52253697	52253983
chr2	168956255	168957113
chr7	23470628	23471040
chr8	33903462	33904466
chr15	5896118	5896547
chr12	12176469	12177439
chr4	43558489	43559354
chr5	26444742	26445279
chr10	8115199	8115915
chr13	66415390	66415858
chr6	37154165	37155186
chr18	19063839	19064649
chr1	84331491	84332291
chr7	80540190	80540495
chr7	138854501	138858392
chr2	152810016	152810969
chr4	115557422	115558247
chr8	97182907	97183303
chr12	71296225	71296834
chr1	176644616	176644976
chr7	145139451	145140143
chrX	114975225	114976088
chr3	153391423	153391693
chr4	148737773	148738522
chrX	42150705	42151374
chr13	23752647	23753270
chr13	50453141	50453578
chr3	95317640	95317887
chr3	88333603	88334497
chr12	76910590	76912396
chr15	30071318	30072403
chr5	24171738	24173725
chr17	33905700	33906203
chr7	90538507	90542028
chr14	50969907	50970587
chr4	141565591	141567354
chr6	39443299	39445888
chr8	75015666	75016021
chr3	96239500	96239795
chr12	87323085	87323382
chr6	100384590	100386059
chr8	18897691	18898662
chr1	171137082	171137601
chr9	21846475	21849139
chr6	143139503	143142292
chr14	91477819	91478415
chr3	88774886	88775122
chr3	11211668	11212599
chr8	14013629	14014751
chr6	60364484	60364771
chr9	99419530	99421032
chr17	17739085	17740138
chr1	156660820	156661570
chr6	125577377	125579200
chr2	128265676	128266394
chrX	136171341	136172142
chr2	150362335	150362707
chr3	153636133	153636501
chr17	26503302	26504295
chr5	129914469	129916944
chr11	97793636	97794584
chr4	148034018	148034498
chr10	17579785	17580209
chr5	13871559	13871741
chr2	163515347	163516828
chr17	12194134	12196418
chr4	146907796	146908223
chr7	73622224	73622813
chr10	63179147	63180701
chr17	35185541	35187352
chr2	119843676	119844621
chr1	146426618	146427012
chrX	58040038	58041980
chrX	13206715	13208140
chr12	69730491	69731228
chr7	24850704	24851145
chr7	24280259	24281116
chr11	19848233	19848653
chr11	75460707	75461252
chr11	33527605	33528081
chr3	84180396	84181813
chr3	35722773	35723632
chr7	29944601	29945272
chr8	106962376	106965244
chr10	95262440	95262995
chr7	27586548	27587937
chr17	27037635	27043938
chr10	84552979	84554823
chr3	11212646	11214485
chr9	64173364	64174510
chr19	21603807	21605163
chr6	65025758	65026807
chr4	43964034	43966285
chrX	8049017	8049666
chr8	75017796	75019099
chr14	32123217	32124487
chr5	115476005	115476474
chr7	107339796	107341083
chr13	114279019	114279544
chrX	74008293	74008941
chr2	27505674	27506689
chr6	24341866	24342503
chr8	119515137	119515897
chr6	122661913	122664276
chr3	15255452	15255990
chr7	28446705	28448206
chr5	137631505	137633015
chr3	103145294	103147325
chr4	155190022	155191400
chr15	55876864	55878333
chr1	78602280	78602593
chr7	70789405	70789922
chr2	29096354	29098134
chr9	18078212	18079280
chr10	4374243	4375345
chr8	106516477	106517172
chr12	65115485	65115793
chr14	13905692	13907273
chr9	119984824	119985723
chr4	84662559	84663836
chr4	127345395	127346604
chr15	62093117	62094753
chr1	131149718	131150329
chr1	88799527	88800348
chr1	35232911	35233706
chr12	110725061	110725845
chr15	77866136	77867297
chr19	53022362	53023273
chr6	85044851	85045182
chr1	86312157	86312963
chr5	64739581	64740335
chr16	8787165	8787790
chr2	37360637	37360985
chr9	105915651	105916150
chr2	32007336	32007753
chr7	19700893	19701209
chr2	20594515	20595225
chr3	123256146	123256968
chr12	43212425	43212968
chr13	97319655	97321921
chr19	10973025	10973583
chr10	75851798	75852483
chr14	32995398	32996062
chr7	38028272	38029075
chr11	73146263	73147327
chr2	32509500	32510462
chr5	142440758	142441632
chr18	33949907	33951430
chr5	114908902	114909335
chr15	100247550	100248313
chr14	47572781	47574091
chr5	73219986	73220606
chr5	33535818	33537133
chr1	153007530	153011636
chr3	137977508	137978170
chr4	115558485	115558736
chr6	31898933	31899412
chr16	55887959	55888372
chr1	84868532	84870149
chr7	29541330	29542242
chr15	73675167	73676849
chr9	8770415	8770691
chr11	76294668	76295385
chr11	97322261	97322753
chr7	28965141	28967992
chr13	44018120	44018810
chr9	3872453	3872802
chr4	57278491	57279325
chr5	22572426	22575434
chr1	119398976	119400351
chr6	113296074	113296702
chr2	168791185	168791791
chr7	25435636	25437204
chrX	101083766	101084247
chr5	25008557	25009882
chr14	64633036	64633803
chr1	113957744	113958167
chr18	34093188	34094234
chr1	183378656	183379618
chr16	30646378	30646721
chr13	62079541	62080215
chr9	109059032	109059765
chr17	36969895	36971991
chr18	61632031	61636172
chr17	32505859	32506342
chr1	136690347	136691479
chr4	145213742	145214460
chr3	63240936	63241173
chr8	43320384	43320686
chr2	163058488	163060226
chr5	25533536	25534332
chr14	63498033	63500289
chr17	70892233	70893789
chr4	74256807	74257187
chr5	142924206	142926490
chr9	44127612	44128094
chr10	51464229	51464818
chr5	134341048	134343400
chr2	168790727	168791054
chr10	85049745	85054809
chr10	84555026	84555778
chr5	125392608	125395131
chr18	84708989	84709445
chr1	185209964	185210574
chr1	182028101	182030231
chr11	69712965	69714116
chr8	70646350	70650112
chr11	117606651	117609816
chrX	38784110	38784380
chr18	33835918	33837080
chr10	51463465	51463822
chr2	180219641	180220619
chr15	101080887	101082753
chr1	133398013	133398329
chr10	12791438	12792720
chr15	97372160	97374444
chr19	6269419	6271468
chr15	89656877	89657153
chr16	13980770	13981730
chr15	34008203	34008616
chr14	27669485	27670007
chr2	51139205	51139798
chr9	46149529	46151547
chr10	4375510	4376698
chr14	21479534	21481367
chr2	51448671	51449315
chr11	95545041	95546020
chr10	63177409	63178837
chr16	8553984	8555548
chr9	58279614	58281080
chr1	34076776	34078305
chr2	114178325	114178943
chr15	39248756	39249128
chr8	12479049	12480812
chr12	55632594	55632848
chr15	59302520	59303239
chr2	152222551	152224677
chr2	174260367	174261525
chr15	73246714	73247284
chr1	20867737	20868640
chr9	108586670	108587924
chr17	13657680	13660615
chr17	70863520	70867054
chr11	103405846	103407267
chr1	36059283	36062721
chr11	96979439	96981017
chr6	65002312	65003322
chr1	171471202	171471496
chr18	38374799	38375979
chr1	87226638	87228217
chr10	61406175	61406432
chr7	27571258	27572160
chr7	63947148	63948357
chr11	116902363	116902723
chr3	96678603	96679591
chr3	7166288	7166542
chrX	101396855	101397729
chr17	35500951	35504003
chr9	114527625	114528254
chr2	30131497	30131938
chr13	66625861	66626309
chrX	153118217	153119607
chr3	65482018	65483960
chr13	50510630	50510982
chr5	113597242	113598140
chr17	31802864	31807885
chr10	12385596	12386096
chr14	101775815	101777948
chr6	37592630	37593663
chr9	78732550	78732813
chr7	3166343	3166911
chr8	12870697	12871463
chr3	41497178	41497794
chr3	86950566	86950865
chr18	47040604	47040987
chr8	69934943	69937770
chr4	40898188	40899625
chr2	163074388	163075998
chr4	135927300	135927853
chr5	26751919	26753028
chr18	33834928	33835850
chr1	72312341	72313855
chr17	83527435	83528253
chr8	120529245	120530314
chr6	141595491	141595813
chr7	107338944	107339639
chr7	116286841	116287946
chr19	10232122	10233776
chr16	36707283	36709107
chr4	10930483	10931792
chr19	20924092	20926330
chr8	72555168	72555702
chr11	109358252	109361660
chr8	122556882	122557762
chr11	88740896	88741298
chr12	80921835	80923048
chr16	20361793	20362830
chr6	91710715	91714112
chr6	82704057	82705540
chr9	120679288	120679878
chr5	20974332	20974697
chr1	180080953	180082223
chr5	103930585	103931869
chrX	135974022	135974869
chr8	123993311	123994061
chr15	34367700	34368026
chr1	46894333	46895092
chr7	28216034	28216483
chr8	108729486	108730039
chr4	148631600	148633777
chr4	11579213	11580408
chr15	100246990	100247501
chr8	12871642	12872343
chr3	91964169	91964790
chr6	71608768	71609202
chr16	35016039	35017107
chr4	20972752	20973554
chr4	105214784	105215810
chr5	73892739	73893695
chr8	105481192	105482526
chr17	83729158	83730489
chr10	12608090	12608682
chr11	22619915	22621094
chr1	84863546	84865415
chr11	22798214	22800974
chr3	102190111	102190764
chr7	17903603	17904028
chr11	102329827	102331876
chr2	28505501	28506065
chr16	22413084	22414472
chr16	38558581	38559778
chr7	75801144	75801813
chr7	39587177	39587383
chr13	44720035	44722183
chr5	72201746	72202832
chr16	30641662	30642491
chr12	110688031	110688634
chr4	133896789	133900028
chr10	61235436	61238709
chr2	31129899	31131796
chr1	7127879	7130013
chr5	6795957	6796327
chr1	71650928	71651652
chr15	41409800	41410340
chr17	45495614	45496379
chr7	127211072	127212378
chr9	45349489	45350176
chrX	48250349	48251026
chr1	166125476	166128087
chr13	25639311	25639795
chr10	61929757	61930782
chr4	35136288	35136757
chr2	33437952	33441683
chr5	18794137	18794821
chr17	79343330	79343746
chr2	168762881	168764657
chr7	129421709	129422328
chr12	86931055	86934018
chr7	108185498	108185766
chr8	33911792	33914314
chr9	31019458	31019910
chr3	35719367	35722611
chr1	180925002	180925561
chr4	132515061	132515518
chr14	49274994	49275423
chrX	106012076	106012872
chr9	58002537	58005005
chr4	83437977	83440321
chr10	41607593	41608498
chr14	45443938	45447884
chr6	31896647	31897091
chr1	132470747	132471087
chr16	20860409	20860660
chr19	44279466	44281707
chr2	154899628	154900270
chr10	4125604	4126936
chr3	129550667	129552033
chr16	32309962	32310415
chr4	10399924	10400722
chr12	86492070	86493635
chr4	133900196	133901905
chr13	113816215	113816795
chr4	142138667	142139170
chr13	20173719	20174800
chr4	98864575	98865136
chr1	11276948	11278978
chr3	15060006	15060429
chr4	101387717	101388705
chr5	18565520	18566566
chr3	96247224	96247980
chr5	113344783	113345918
chr1	95034444	95034728
chr1	179651850	179652691
chr7	27394876	27395564
chr11	114737047	114737532
chr2	165856468	165857596
chr10	26937853	26938380
chr18	34030755	34032322
chr6	39433131	39433611
chr1	58762206	58762771
chr11	4246521	4246962
chr11	86586246	86587027
chr9	9267506	9269383
chr11	115945476	115947029
chr2	157432920	157434778
chr7	34669143	34670287
chr5	3577995	3578679
chr4	74257413	74259479
chr10	25383840	25384695
chr16	42781159	42782132
chr16	9131904	9132956
chr13	97432939	97434025
chr7	133005239	133006699
chr10	75936731	75938662
chr9	58241853	58242856
chr9	21223598	21224008
chr1	53749271	53749932
chr12	86816368	86817430
chr12	76917893	76918917
chr16	35868940	35870043
chr19	38235871	38236559
chr15	16131277	16132248
chr12	30062378	30062706
chr5	129269152	129270276
chr8	123994183	123994738
chr3	34754667	34758019
chr9	121350913	121351978
chr17	74138819	74139161
chr5	53672870	53674057
chr1	180571464	180571865
chr6	92495999	92496792
chr10	108292710	108293565
chr2	71866869	71869338
chr15	16628880	16629410
chr3	34745710	34746278
chr2	119465254	119466674
chr2	29691032	29691661
chr3	84655269	84655785
chr2	115715541	115715794
chr11	8693067	8693889
chr13	67843649	67844668
chr1	34074660	34075696
chr7	43601354	43602852
chr9	4020224	4020835
chr5	53674123	53674814
chr13	95534470	95537234
chr14	49820017	49820868
chr12	31725582	31726374
chr2	167071357	167073918
chr10	125185214	125185521
chr5	81556326	81556696
chr8	68419799	68420490
chr7	14120072	14120655
chr12	40995002	40996871
chr10	4285074	4285643
chr19	53460080	53460494
chr15	73482220	73482782
chrX	13045303	13047230
chr17	28981016	28982194
chrX	73739759	73740503
chr5	13982588	13984492
chr4	133054672	133055629
chr7	3213842	3215708
chr17	12182459	12182892
chr6	29639003	29639615
chr17	80635515	80635880
chr11	6893788	6895164
chr7	27572394	27572935
chr18	4404366	4404831
chrX	117298660	117299536
chr14	21484375	21486287
chr16	11295226	11295659
chr14	89325622	89326003
chr6	39399044	39400480
chr4	55472661	55475416
chr2	154895120	154897138
chr18	38383844	38385509
chr1	77452968	77453868
chr9	20971973	20973163
chr11	100374964	100376134
chr1	39519886	39520669
chr18	24051138	24051511
chr2	152010679	152014395
chr9	22322139	22322444
chr5	149112774	149113781
chr9	108266049	108267079
chr13	35852063	35853294
chr14	120881010	120881484
chr18	77723748	77724919
chr2	177835715	177836170
chr12	3662941	3663320
chr15	77058868	77059346
chr15	100277391	100278080
chr19	14662754	14663413
chr4	141597844	141598315
chr1	11330693	11331302
chr13	34152867	34153232
chr15	79212505	79213231
chr11	13007791	13008321
chr12	86478445	86479038
chr10	44391194	44393392
chr6	37749583	37750279
chr17	31325028	31326657
chr18	56744369	56744883
chr12	100168313	100168958
chr5	142545506	142546394
chr4	117374002	117374957
chr6	125591214	125592142
chr6	112949554	112950304
chr7	3207975	3213700
chr8	87967340	87968842
chr11	12466274	12467307
chr4	152006353	152006762
chr1	186514123	186514341
chr4	148150350	148150874
chr10	81401352	81401797
chr6	120188585	120189635
chr6	37856792	37858813
chr3	88277103	88279047
chr7	82233411	82235907
chr15	34065691	34069227
chr5	110086011	110086344
chr13	21721034	21721563
chr18	82776649	82776929
chr7	144864541	144865564
chr7	42832854	42833170
chr3	89381657	89384128
chr4	84222674	84223115
chr17	88467445	88468680
chr7	89997872	89999202
chr15	77102233	77102651
chr14	21086714	21088770
chr10	80394973	80395360
chrX	101084526	101085400
chr1	53745828	53746669
chr10	80961318	80962710
chr16	32510228	32510996
chr17	35934769	35935924
chr9	96230614	96231072
chr13	75483743	75484319
chrX	74270920	74271741
chr2	59698992	59699780
chr15	95828941	95829392
chr6	124802535	124802920
chr16	25517399	25517749
chr10	36611157	36611513
chr17	22519122	22519557
chr3	72867784	72868125
chr7	65064350	65064808
chr1	133693090	133694510
chr13	62182419	62183816
chr5	64861350	64862929
chr13	4771098	4771610
chr17	7533888	7534695
chrX	102156699	102157031
chr10	79042979	79043417
chr8	71953344	71954143
chrX	38565231	38566922
chr15	77798026	77800303
chr11	51646625	51647539
chr5	142130321	142130880
chr11	62493034	62494857
chr5	114801363	114802805
chr2	160657388	160658696
chr11	77497664	77499175
chr17	65221345	65221694
chr5	100043182	100044091
chr6	47788462	47788799
chr13	75685736	75686294
chr7	73535368	73536288
chr4	41164298	41165029
chr4	121042069	121042962
chr14	99038840	99039429
chr16	10226451	10227560
chr15	5992437	5992791
chr15	77910736	77911193
chr3	87908462	87911531
chr19	46072942	46073442
chr1	34107867	34108675
chr4	141564353	141565457
chr1	15803539	15803907
chr8	26062621	26063775
chr17	56868348	56871205
chr19	4045552	4047818
chr16	64883822	64885687
chr7	142949915	142950306
chr10	43489154	43490917
chr5	129018653	129019187
chr16	35966058	35966457
chr5	117402280	117404527
chr16	48302903	48303661
chr6	60410288	60412144
chr14	55604134	55605315
chr2	121895694	121896487
chr8	13139729	13140395
chr4	48576268	48577128
chr1	134532792	134533710
chrX	104196894	104197712
chr15	88709096	88711443
chr1	4852451	4852834
chr16	48319640	48320676
chr2	164866468	164867729
chr17	12997574	13000982
chr2	117194611	117194966
chr9	57427356	57428536
chr18	44724069	44724884
chr17	14817570	14818064
chr7	97804606	97805354
chr6	122715498	122716752
chr15	84189436	84190096
chr1	84859438	84860115
chr7	45564026	45564340
chr4	133656108	133657445
chr9	64041659	64042960
chr11	9115352	9116869
chr7	26706566	26707290
chr6	3678027	3678427
chrX	151048535	151049936
chr9	31018169	31018809
chr3	103127425	103129745
chrX	36833647	36834397
chr2	31127770	31128133
chr11	23504997	23505417
chr9	32095851	32096831
chr5	105545334	105545879
chr4	3821265	3821640
chr18	16039640	16040073
chr14	20218034	20218655
chr13	63292690	63295298
chr4	152350966	152351882
chr5	27420837	27421144
chr11	31981648	31982700
chr19	44407961	44409025
chr16	22404546	22407864
chr13	13671893	13672479
chr2	167058211	167058897
chr4	21722541	21722979
chr2	29098318	29098578
chr12	51858477	51859130
chr6	83889446	83890446
chr4	137479959	137481387
chr9	39976315	39976552
chr7	4155294	4155877
chr11	77673913	77674474
chr9	97102828	97104570
chr1	135631721	135632293
chr9	85635078	85635988
chr9	120732232	120733732
chr7	19814422	19816463
chr2	160656470	160657319
chr6	71267675	71268809
chr4	25815626	25816371
chr3	144947765	144948194
chr19	39971372	39972244
chr4	57691165	57692071
chr10	15263761	15264039
chr2	177079493	177079818
chr1	164494030	164495758
chr4	117415572	117416459
chr14	55358001	55358489
chr4	126466121	126466925
chr11	30444753	30445221
chr4	128981403	128981704
chr10	4105599	4108907
chr3	81102569	81103124
chr2	156425776	156427034
chr8	24044375	24045609
chr5	120895171	120895925
chrX	12926590	12927270
chr19	10129231	10129644
chr8	78098371	78100026
chr9	3335533	3335783
chr3	157921074	157921445
chr11	84948364	84949128
chr4	126464140	126465944
chr17	70771840	70772603
chr3	96571628	96573009
chr4	83257584	83258432
chr2	20548873	20549148
chr7	126256227	126256491
chr10	11261891	11262103
chr4	156236062	156236509
chr10	76025805	76030681
chr13	86345157	86346405
chr4	20971216	20972635
chr3	91963555	91963812
chr10	26939020	26939306
chr3	24080016	24080262
chr7	4003697	4004092
chr4	138888843	138889237
chr18	8136306	8136800
chr2	29834641	29835572
chr13	112415727	112416462
chrX	73998478	73999991
chr4	123621943	123626537
chr5	119585678	119587804
chr10	18422392	18423159
chr11	19988698	19989134
chr6	60407162	60407836
chr7	19741824	19742962
chr1	105013050	105013465
chr1	182271367	182271942
chr18	20741191	20742272
chr7	130946079	130947097
chr2	169100845	169102280
chr10	59907139	59907834
chr13	95531066	95534272
chr3	103208159	103210053
chr13	40943496	40945604
chr4	55475703	55477481
chr1	185208768	185209713
chr11	73318939	73319667
chr18	34092439	34093122
chr8	40963275	40964752
chr4	138700886	138701520
chr18	24069747	24070235
chr12	79851282	79851990
chr2	70806316	70806782
chr18	20945394	20947422
chrX	12839107	12841471
chr5	104571353	104571556
chr19	38339984	38341136
chr11	107526856	107528819
chr2	90559870	90560667
chr2	167398852	167399842
chrX	157579474	157580114
chr4	66737578	66738115
chr16	42575387	42575763
chr1	88800743	88801347
chr7	6257054	6258410
chr8	85472181	85473935
chr12	41730140	41731046
chr9	79745329	79745689
chr17	88614228	88615013
chr12	4357696	4358701
chr19	53596560	53597064
chr2	30441937	30442876
chr9	17557997	17558635
chr18	77718975	77720961
chr18	77756871	77757258
chr4	106864821	106867027
chr4	105195560	105196143
chr12	76910091	76910537
chr16	35585466	35586316
chr2	152811021	152812386
chr10	41466831	41467532
chr1	93196305	93197663
chr8	25108494	25109982
chr2	112498138	112498581
chr19	12067964	12068324
chr15	41657505	41660197
chr12	3605505	3606326
chr4	129883979	129884408
chr10	3173193	3173724
chr14	21486443	21487341
chr2	32941120	32942019
chr4	143414422	143414803
chr16	16086414	16087419
chr10	17574766	17576516
chr17	65725801	65727485
chr6	128459768	128462009
chr5	92112178	92114629
chr4	5783633	5784907
chr6	65059227	65061196
chr7	143119608	143120792
chr5	103705137	103705840
chr14	79017267	79017751
chr19	44594153	44594659
chr9	107280580	107281456
chr10	46785854	46786113
chr6	120126007	120126303
chr2	60810595	60811283
chr8	126602484	126604220
chr15	59301777	59302253
chr10	70716726	70717423
chr5	135642708	135643486
chr6	143147028	143148016
chr11	76483404	76484562
chr9	59531362	59532463
chr15	77359339	77359941
chr3	14998016	14999059
chr7	49348138	49349109
chr7	41581532	41582094
chr3	83980921	83981829
chr1	4801243	4802590
chr10	89470600	89470883
chr13	62390593	62390975
chr5	136951639	136952479
chr7	126645018	126646528
chr9	110965317	110965859
chr8	106611077	106613077
chr16	84778083	84781351
chr19	33850170	33850576
chrX	170021277	170022165
chr11	5505131	5506586
chr10	127365978	127366790
chr17	17491417	17492604
chr2	20595262	20596038
chr6	122606338	122610599
chr8	3551979	3552285
chr7	80109493	80110145
chr4	133661087	133661855
chr10	108285206	108288374
chr4	99642137	99643023
chr12	6595659	6596023
chr2	119857739	119858735
chr10	67106468	67107110
chr8	14014947	14015645
chr13	53184400	53185268
chr2	91704772	91706663
chr10	4123556	4124309
chr10	93297131	93298685
chr7	3222272	3222643
chr9	70048020	70050282
chr8	107261052	107261610
chr1	135261159	135261768
chr9	21454747	21458613
chr19	45295458	45296140
chr4	138445364	138445863
chr4	133107650	133110894
chr1	77451192	77451549
chr9	31118196	31118617
chr1	87228889	87230699
chr14	32124579	32126202
chr2	20722979	20724106
chr14	12107764	12108668
chr2	20548318	20548642
chr11	16608747	16609013
chr9	47514574	47514798
chr2	157388263	157388725
chr5	12872521	12872881
chr1	16823848	16824539
chr4	5693569	5694074
chr18	77623675	77624444
chr8	78556330	78556862
chr11	33526254	33527449
chr2	59384808	59385620
chr13	44703171	44705603
chr8	43321135	43322801
chr4	55003154	55006363
chr19	38062717	38063816
chr17	83666761	83668205
chrX	97375987	97377171
chrX	8008835	8009717
chr14	52053896	52054441
chr4	133661919	133662897
chr15	99215129	99215444
chr14	34257927	34258514
chr2	132880426	132881905
chr8	122559218	122559612
chr4	133352353	133352929
chr17	33599119	33600005
chr2	180740687	180741492
chr4	117149899	117150753
chr7	127225429	127226544
chr10	95718939	95719549
chr4	142165871	142166531
chr6	122769491	122771898
chr17	29467440	29469070
chr3	84373277	84373961
chr2	153642831	153643787
chr3	95649411	95655030
chr11	29714315	29714978
chr5	109751368	109751676
chr3	101163716	101165497
chr18	5011334	5011685
chr11	8636103	8636575
chr1	86311139	86312102
chr4	57279389	57280616
chr3	129543377	129545598
chr15	64023391	64024141
chr2	112676106	112676498
chr5	38659015	38659763
chr1	128400645	128401540
chr16	13748196	13748832
chrX	153359665	153360279
chr4	75300769	75301393
chr6	136467709	136472048
chr2	29819975	29820528
chr2	32869770	32871507
chr5	122191753	122192322
chr10	70846514	70847692
chr15	16630083	16630495
chr8	57490315	57491128
chr11	19984995	19985533
chr11	95707136	95708766
chr15	37867813	37868332
chr7	19741214	19741651
chr4	140692636	140693920
chr8	89011552	89013830
chr8	72676434	72676838
chr8	27250075	27250798
chr10	33797473	33798491
chr17	70746418	70749364
chr18	53214977	53215355
chr16	20479366	20479844
chr14	60837994	60838368
chr7	52169694	52170050
chr6	137669687	137670964
chr12	86471122	86471463
chr3	101279904	101280329
chr3	116622938	116623380
chr7	89975327	89975619
chr12	100534300	100535043
chr2	20493507	20494674
chr6	124741577	124741810
chr5	18688740	18689678
chr16	9149332	9149922
chr15	50899894	50900453
chr3	75650991	75651829
chr2	17741945	17742332
chr17	66438723	66439639
chr12	105224186	105224713
chr7	65064887	65066221
chr7	35529627	35530527
chr11	86579704	86580659
chr4	135507026	135507800
chr4	106858839	106860654
chr7	71991981	71992947
chr3	44297891	44298362
chr10	25588471	25588710
chr3	133523927	133524680
chr3	123295114	123295631
chr6	141600011	141601261
chr7	101866458	101870251
chr1	152914644	152917731
chr10	75647956	75650823
chrX	74269239	74270270
chr5	146919825	146920419
chr5	3387103	3387600
chr2	173237560	173238720
chr10	128185173	128186100
chrX	170006613	170007250
chr4	145673758	145674214
chr4	132128737	132129033
chr15	25773967	25774563
chr14	73254333	73254654
chr5	31629990	31630860
chr2	30441278	30441847
chr19	23121347	23122948
chr11	23210786	23211829
chr5	148175915	148176697
chr9	48991888	48993114
chr2	163030415	163031900
chr1	36013262	36016212
chr13	20385631	20386885
chr17	37033532	37033901
chr10	24805409	24805818
chr11	77884676	77885756
chr6	124474809	124475905
chr4	105692724	105692969
chr2	30444902	30445540
chr1	18245236	18246237
chr7	83878424	83879035
chr16	48497914	48498297
chr11	101679472	101682092
chr8	48178203	48179188
chr5	92102952	92104251
chr1	192455290	192455663
chr10	81180784	81181848
chr10	56431271	56432424
chr14	62334644	62335334
chr8	70274671	70275100
chr12	80216642	80217253
chr14	76625202	76625991
chr9	121344739	121345331
chr3	88897446	88897933
chr8	83158912	83159846
chr7	28448372	28449228
chr18	5011869	5012243
chr19	12199543	12199868
chr16	7426110	7426771
chr15	37055597	37056058
chr17	27799652	27800623
chr14	57847652	57849968
chr2	156450322	156450958
chrX	151124260	151125952
chr17	12158652	12160458
chr4	128737499	128738298
chr13	63530232	63530494
chr5	31630975	31631545
chr12	86894482	86895121
chr15	34368378	34368687
chr9	19097541	19098435
chr7	80011641	80011948
chr5	126104398	126106546
chr9	37485458	37486596
chr14	27043582	27045433
chr5	140122033	140123833
chr8	39116539	39116887
chr1	135675224	135677470
chr16	23907649	23908516
chr13	19137302	19137952
chr6	86495103	86498705
chr15	52010821	52013076
chr17	80496563	80497937
chr6	87911318	87913520
chr6	124919865	124921074
chr7	24279062	24280147
chr17	47508220	47508648
chr5	81555619	81556001
chr11	88620392	88620961
chr7	139364213	139365398
chr4	96090027	96090386
chr4	134871646	134872824
chr6	113682660	113684701
[truncated: 2,751 more rows]
