# Supplementary material for: Ultra-long-range interactions between active regulatory elements
Source: Genome Res. 2023 Aug;33(8):1269–83. doi: 10.1101/gr.277567.122 (PMC10547262; doi:10.1101/gr.277567.122)
Supplement: Supplement 11 [file Supplemental_Code.zip › Supplemental_Code/Peaks/mm10/ESC_4SU_refGene_exon1_quartile_1_TSS_mm10_noRING1B.bed]

chr2	76982547	76982548	Ttn	313	-
chr2	52338798	52338799	Neb	157	-
chr2	42653598	42653599	Lrp1b	91	-
chr12	118199043	118199044	Dnah11	82	-
chr11	118129219	118129220	Dnah17	81	-
chr11	66168551	66168552	Dnah9	69	-
chr10	87007942	87007943	Stab2	69	-
chr10	60696490	60696491	Cdh23	69	-
chr2	13491876	13491877	Cubn	67	-
chr1	20618057	20618058	Pkhd1	67	-
chr10	27616942	27616943	Lama2	64	-
chr7	120095297	120095298	Dnah3	61	-
chr14	33185066	33185067	Wdfy4	59	-
chr10	107912379	107912380	Otogl	58	-
chr1	80665352	80665353	Dock10	56	-
chr19	47692042	47692043	Col17a1	54	-
chr1	71414910	71414911	Abca12	53	-
chr14	30353486	30353487	Cacna1d	49	-
chr5	30461932	30461933	Otof	47	-
chrY	1459782	1459783	Usp9y	47	-
chr10	52195244	52195245	Ros1	44	-
chr1	90843971	90843972	Col6a3	44	-
chr8	117082449	117082450	Pkd1l2	43	-
chr19	56390038	56390039	Nrap	42	-
chr17	57228136	57228137	C3	41	-
chr17	34743897	34743898	C4b	41	-
chr14	54994626	54994627	Myh7	41	-
chr11	110168153	110168154	Abca9	39	-
chr11	110251776	110251777	Abca6	39	-
chr10	10472399	10472400	Adgb	37	-
chr6	128581606	128581607	A2ml1	36	-
chr6	115995005	115995006	Plxnd1	36	-
chr11	94474198	94474199	Cacna1g	36	-
chr10	76726044	76726045	Col6a1	35	-
chr7	141655393	141655394	Muc6	34	-
chr6	121131022	121131023	Mical3	32	-
chr2	118728438	118728439	Plcb2	32	-
chr9	73969037	73969038	Unc13c	32	-
chr6	13224965	13224966	Vwde	30	-
chr7	45367019	45367020	Ppfia3	30	-
chr13	49148328	49148329	Wnk2	30	-
chr16	29378732	29378733	Atp13a5	30	-
chr16	29541483	29541484	Atp13a4	30	-
chr16	75092770	75092771	Robo2	29	-
chr10	88605152	88605153	Mybpc1	29	-
chr8	86566590	86566591	Abcc12	29	-
chr11	36944241	36944242	Tenm2	29	-
chr13	14523226	14523227	Hecw1	29	-
chr10	89257790	89257791	Ano4	28	-
chr2	168711835	168711836	Atp9a	28	-
chr16	79091097	79091098	Tmprss15	28	-
chr6	136781742	136781743	Gucy2c	27	-
chr2	62574021	62574022	Fap	26	-
chr5	141000596	141000597	Card11	25	-
chr19	57216032	57216033	Ablim1	25	-
chr16	22657231	22657232	Dgkg	25	-
chr10	116896879	116896880	Myrfl	25	-
chr3	155055407	155055408	Tnni3k	25	-
chr2	66784910	66784911	Scn7a	25	-
chr11	106349390	106349391	Scn4a	24	-
chr4	106727930	106727931	Mroh7	24	-
chr3	129755322	129755323	Egf	24	-
chr9	42399929	42399930	Tecta	24	-
chr6	113934681	113934682	Atp2b2	24	-
chr1	172298064	172298065	Atp1a2	23	-
chr14	68655842	68655843	Adam28	23	-
chr4	155011025	155011026	Plch2	23	-
chr19	55127238	55127239	Gpam	23	-
chr8	77452089	77452090	Arhgap10	23	-
chr7	122186231	122186232	Ern2	22	-
chr8	61902707	61902708	Palld	22	-
chr16	36784962	36784963	Slc15a2	22	-
chr5	128953486	128953487	Rimbp2	22	-
chrX	57338729	57338730	Arhgef6	22	-
chr5	121009538	121009539	Rph3a	22	-
chr8	24725852	24725853	Adam3	22	-
chr1	140183411	140183412	Cfh	22	-
chr3	108536541	108536542	5330417C22Rik	22	-
chr18	78596950	78596951	Slc14a2	22	-
chrX	157415286	157415287	Phex	22	-
chr7	110982461	110982462	Mrvi1	21	-
chr2	27247303	27247304	Sardh	21	-
chr19	55241252	55241253	Gucy2g	21	-
chr2	10130683	10130684	Itih2	21	-
chr1	162478034	162478035	Dnm3	21	-
chr9	112231176	112231177	Arpp21	21	-
chr8	24824369	24824370	Adam5	21	-
chr12	72185029	72185030	Ccdc175	21	-
chrX	48877713	48877714	Fsip2l	21	-
chr5	21645605	21645606	Fbxl13	21	-
chr2	131086765	131086766	Siglec1	21	-
chr14	70204623	70204624	Sorbs3	21	-
chr7	105787550	105787551	Dchs1	21	-
chr7	45204892	45204893	Ccdc155	20	-
chrX	168577231	168577232	Frmpd4	20	-
chr9	58118823	58118824	Ccdc33	20	-
chr2	119760431	119760432	Ltk	20	-
chrX	142196936	142196937	Gucy2f	20	-
chr7	4604041	4604042	Ptprh	20	-
chr10	63203952	63203953	Mypn	20	-
chr3	129332749	129332750	Enpep	20	-
chr9	26860823	26860824	Glb1l3	20	-
chr11	102365281	102365282	Slc4a1	20	-
chr7	25788733	25788734	Axl	20	-
chr2	140389710	140389711	Sel1l2	20	-
chr9	15112108	15112109	Hephl1	20	-
chr12	33092875	33092876	Cdhr3	20	-
chr11	100813370	100813371	Stat5b	19	-
chr7	83732398	83732399	Il16	19	-
chr7	86775864	86775865	Folh1	19	-
chr14	101609191	101609192	Tbc1d4	19	-
chr6	56362392	56362393	Pde1c	19	-
chrX	164258193	164258194	Bmx	19	-
chr4	63172131	63172132	Kif12	19	-
chr1	90153401	90153402	Iqca	19	-
chr2	102901665	102901666	Cd44	19	-
chr6	41704325	41704326	Kel	19	-
chrX	162643658	162643659	Reps2	18	-
chr11	77188968	77188969	Efcab5	18	-
chr3	80802835	80802836	Gria2	18	-
chr13	58610877	58610878	Slc28a3	18	-
chr7	126585817	126585818	Cln3	18	-
chr15	78468634	78468635	Tmprss6	18	-
chr3	79737951	79737952	Rxfp1	18	-
chr9	60511035	60511036	Thsd4	18	-
chr8	104624396	104624397	Cdh16	18	-
chr4	126533458	126533459	Ago4	18	-
chr2	60722603	60722604	Itgb6	18	-
chr14	34016903	34016904	Gm30083	18	-
chr6	142473109	142473110	Gys2	17	-
chr19	59076069	59076070	Shtn1	17	-
chr19	40994221	40994222	Blnk	17	-
chr3	136326066	136326067	Bank1	17	-
chr18	20002097	20002098	Dsc3	17	-
chr11	46389515	46389516	Itk	17	-
chrX	133981812	133981813	Sytl4	17	-
chr9	80465438	80465439	Impg1	17	-
chr13	19697760	19697761	Nme8	17	-
chr17	56133852	56133853	Sema6b	17	-
chr4	136956816	136956817	Epha8	17	-
chr14	62456289	62456290	Gucy1b2	17	-
chr10	127180582	127180583	Slc26a10	17	-
chr18	20114773	20114774	Dsc1	17	-
chr14	31577383	31577384	Colq	17	-
chr1	120505024	120505025	Marco	17	-
chr2	80129412	80129413	Pde1a	16	-
chr5	120777659	120777660	Oas3	16	-
chr2	7396000	7396001	Celf2	16	-
chr18	16809246	16809247	Cdh2	16	-
chr3	33083060	33083061	Pex5l	16	-
chr2	111229600	111229601	A26c3	16	-
chr5	17849792	17849793	Cd36	16	-
chr4	140845778	140845779	Padi1	16	-
chr6	35308126	35308127	Slc13a4	16	-
chr13	100202122	100202123	Naip2	16	-
chr9	110747145	110747146	Pth1r	16	-
chr5	104982717	104982718	Abcg3	16	-
chr4	140742643	140742644	Padi6	16	-
chr10	107123637	107123638	Acss3	16	-
chr1	193201546	193201547	Traf3ip3	16	-
chr16	56795858	56795859	Adgrg7	16	-
chrX	160719972	160719973	Ppef1	16	-
chr7	127946725	127946726	Prss36	15	-
chr1	87573870	87573871	Ngef	15	-
chr11	61453992	61453993	Rnf112	15	-
chr6	41680723	41680724	Trpv5	15	-
chr6	41636405	41636406	Trpv6	15	-
chr17	56874447	56874448	Acsbg2	15	-
chr13	32783964	32783965	Mylk4	15	-
chr1	63686927	63686928	Dytn	15	-
chr6	144209568	144209569	Sox5	15	-
chr13	96471219	96471220	Ankdd1b	15	-
chr8	67974574	67974575	Psd3	15	-
chr19	44192442	44192443	Pkd2l1	15	-
chr16	46120248	46120249	Cd96	15	-
chr9	57653631	57653632	Csk	15	-
chr1	96997560	96997561	Slco6b1	15	-
chr10	76111018	76111019	Slc5a4b	15	-
chr2	65238791	65238792	Cobll1	15	-
chr8	45382291	45382292	Fam149a	14	-
chr8	93080017	93080018	Ces1b	14	-
chr5	103211334	103211335	Mapk10	14	-
chr15	78305721	78305722	Csf2rb2	14	-
chr1	97128303	97128304	Slco6c1	14	-
chr6	141946962	141946963	Slco1a1	14	-
chr9	54661885	54661886	Acsbg1	14	-
chr3	133234949	133234950	Arhgef38	14	-
chr12	70347614	70347615	Trim9	14	-
chr11	103614739	103614740	Gm884	14	-
chr13	100316616	100316617	Naip6	14	-
chr3	145099106	145099107	Clca2	14	-
chr5	24392143	24392144	Atg9b	14	-
chr6	121473678	121473679	Iqsec3	14	-
chr8	129065492	129065493	Ccdc7a	14	-
chrX	147429192	147429193	Il13ra2	14	-
chr15	79285509	79285510	Baiap2l2	14	-
chr9	41079506	41079507	Ubash3b	14	-
chr3	24784006	24784007	Naaladl2	14	-
chr3	75431237	75431238	Wdr49	14	-
chr11	116454347	116454348	Qrich2	14	-
chr2	52558611	52558612	Cacnb4	14	-
chr6	142008745	142008746	Gm6614	14	-
chr7	99695809	99695810	Slco2b1	14	-
chr14	54698833	54698834	Gm29776	14	-
chr3	145032776	145032777	Clca1	14	-
chr8	93229619	93229620	Ces1e	14	-
chr8	93197804	93197805	Ces1d	14	-
chr19	21472661	21472662	Gda	14	-
chr3	66296837	66296838	Veph1	14	-
chr5	137166046	137166047	Muc3	13	-
chr5	145584730	145584731	Cyp3a41a	13	-
chr1	84696221	84696222	Mir5126	13	-
chr6	106749037	106749038	Il5ra	13	-
chr13	56895789	56895790	Trpc7	13	-
chr5	145805874	145805875	Cyp3a44	13	-
chr2	121085841	121085842	Tgm5	13	-
chr11	87826114	87826115	Lpo	13	-
chrX	143827412	143827413	Capn6	13	-
chr8	93535840	93535841	Ces5a	13	-
chr9	77347856	77347857	Mlip	13	-
chr4	119189995	119189996	Ermap	13	-
chrX	134111854	134111855	Nox1	13	-
chr3	108890008	108890009	Fndc7	13	-
chr5	145584730	145584731	Cyp3a41a	13	-
chr6	40887494	40887495	Moxd2	13	-
chr9	57620774	57620775	Lman1l	13	-
chr11	67771153	67771154	Glp2r	13	-
chr9	22002634	22002635	Ccdc151	13	-
chr2	153871084	153871085	Sun5	13	-
chr2	121036877	121036878	Epb42	13	-
chr19	10830058	10830059	Cd6	13	-
chr14	63417187	63417188	Blk	13	-
chr10	20725078	20725079	Pde7b	13	-
chr6	55133016	55133017	Crhr2	13	-
chr5	145879854	145879855	Cyp3a11	13	-
chr5	145469723	145469724	Cyp3a16	13	-
chr3	107500740	107500741	Slc6a17	13	-
chr4	19122550	19122551	Cnbd1	13	-
chr1	110977593	110977594	Cdh19	13	-
chr5	146009617	146009618	Cyp3a25	13	-
chr8	85365324	85365325	Mylk3	13	-
chr2	79428988	79428989	Cerkl	13	-
chr18	65393888	65393889	Alpk2	13	-
chr11	87875536	87875537	Epx	13	-
chr17	32917342	32917343	Cyp4f14	13	-
chr5	51553921	51553922	Ppargc1a	13	-
chr4	117251917	117251918	Armh1	13	-
chr17	84683011	84683012	Abcg5	13	-
chr9	45204035	45204036	Tmprss4	13	-
chr5	122134893	122134894	Ccdc63	13	-
chr5	89457898	89457899	Gc	13	-
chr7	81566981	81566982	Fsd2	13	-
chr15	18369627	18369628	4921515E04Rik	12	-
chr4	115496141	115496142	Cyp4a14	12	-
chr11	72550246	72550247	Spns3	12	-
chr2	125724148	125724149	Shc4	12	-
chr4	106464325	106464326	Pcsk9	12	-
chr8	105996423	105996424	Dpep2	12	-
chr17	56079333	56079334	Ubxn6	12	-
chr12	32208659	32208660	Pik3cg	12	-
chr17	6426942	6426943	Gm29719	12	-
chr18	77773621	77773622	Haus1	12	-
chr13	73700780	73700781	Slc6a19	12	-
chr1	38836687	38836688	Lonrf2	12	-
chr12	101711573	101711574	Tc2n	12	-
chr7	45866681	45866682	Grin2d	12	-
chr5	120749848	120749849	Oas2	12	-
chr8	111081708	111081709	Clec18a	12	-
chr15	63808739	63808740	Gsdmc	12	-
chr4	154042677	154042678	Ccdc27	12	-
chr13	73678023	73678024	Slc6a18	12	-
chr4	115647721	115647722	Cyp4b1	12	-
chr19	10001633	10001634	Best1	12	-
chrX	166585716	166585717	Egfl6	12	-
chr8	58911627	58911628	Galntl6	12	-
chr8	62123193	62123194	Anxa10	12	-
chr19	43388355	43388356	Hpse2	12	-
chr5	83355195	83355196	Tecrl	12	-
chr2	121109791	121109792	Tgm7	12	-
chr5	99753973	99753974	Gm38413	12	-
chr15	57477625	57477626	Slc22a22	12	-
chr1	75133890	75133891	Slc23a3	12	-
chr9	108190383	108190384	Bsn	12	-
chr5	104114088	104114089	Sparcl1	12	-
chr2	85518935	85518936	Fads2b	12	-
chr17	28915324	28915325	Bnip5	12	-
chr11	105456735	105456736	Marchf10	12	-
chr5	38480306	38480307	Slc2a9	12	-
chr2	65364026	65364027	Slc38a11	12	-
chr18	84650095	84650096	Cndp1	12	-
chr11	78422234	78422235	Slc13a2	12	-
chr10	89621249	89621250	Slc17a8	12	-
chr7	119523482	119523483	Pdilt	12	-
chr19	10920601	10920602	Zp1	12	-
chr7	4771270	4771271	Fam71e2	11	-
chr9	123632538	123632539	Slc6a20b	11	-
chr13	64089201	64089202	Hsd17b3	11	-
chr1	87089928	87089929	Alppl2	11	-
chr19	37176063	37176064	Cpeb3	11	-
chr3	106406182	106406183	Chil6	11	-
chr19	24031019	24031020	Fam189a2	11	-
chr9	111690348	111690349	Stac	11	-
chr11	42000857	42000858	Gabrg2	11	-
chr19	10738974	10738975	Cd5	11	-
chr14	30008896	30008897	Il17rb	11	-
chr9	53975301	53975302	Elmod1	11	-
chr10	115185022	115185023	Tph2	11	-
chr1	172219895	172219896	Casq1	11	-
chr4	87230540	87230541	Slc24a2	11	-
chr11	94976327	94976328	Sgca	11	-
chr16	75586061	75586062	Lipi	11	-
chr9	58370455	58370456	Tbc1d21	11	-
chr1	10719945	10719946	Cpa6	11	-
chr17	88792014	88792015	Lhcgr	11	-
chr17	12675838	12675839	Slc22a1	11	-
chr7	126704220	126704221	Coro1a	11	-
chr6	28449340	28449341	Pax4	11	-
chr1	60043122	60043123	Ica1l	11	-
chr1	87101606	87101607	Alpi	11	-
chr12	101818484	101818485	Fbln5	11	-
chr9	77045781	77045782	Tinag	11	-
chr7	35275556	35275557	Wdr88	11	-
chr5	135974476	135974477	Ssc4d	11	-
chr7	78718220	78718221	E430016F16Rik	11	-
chr14	96519034	96519035	Klhl1	11	-
chrX	88115948	88115949	Il1rapl1	11	-
chr16	23029101	23029102	Kng2	11	-
chrX	165327867	165327868	Glra2	10	-
chr17	42692284	42692285	Adgrf4	10	-
chr2	26294557	26294558	Ccdc187	10	-
chr3	113291449	113291450	Amy2a5	10	-
chr19	8218900	8218901	Slc22a29	10	-
chr19	8405105	8405106	Slc22a30	10	-
chr14	34600142	34600143	Opn4	10	-
chr12	103356001	103356002	Asb2	10	-
chr9	109702700	109702701	Fbxw18	10	-
chr1	170557110	170557111	Nos1ap	10	-
chr19	7711310	7711311	Slc22a19	10	-
chr16	67620908	67620909	Cadm2	10	-
chr17	27496534	27496535	Grm4	10	-
chr17	13131791	13131792	Unc93a	10	-
chr7	12998192	12998193	Slc27a5	10	-
chr14	17082331	17082332	Rarb	10	-
chr3	113258699	113258700	Amy2a5	10	-
chr15	84123175	84123176	Pnpla5	10	-
chr4	63154172	63154173	Ambp	10	-
chr14	8378763	8378764	Oit1	10	-
chr2	25627974	25627975	Fcna	10	-
chr19	8131982	8131983	Slc22a28	10	-
chr15	66561046	66561047	Tmem71	10	-
chr9	29963269	29963270	Ntm	10	-
chr11	17008718	17008719	Plek	10	-
chr10	89533622	89533623	Nr1h4	10	-
chr4	130271434	130271435	Serinc2	10	-
chr11	5915135	5915136	Gck	10	-
chr7	3249740	3249741	Nlrp12	10	-
chr6	71262281	71262282	Smyd1	10	-
chr19	5986143	5986144	Slc22a20	10	-
chr1	176213942	176213943	Pld5	10	-
chr18	78123426	78123427	Slc14a1	10	-
chr9	54202216	54202217	Cyp19a1	10	-
chr9	109234754	109234755	Fbxw20	10	-
chr3	113291449	113291450	Amy2a5	10	-
chr1	171607334	171607335	Ly9	10	-
chrX	75084905	75084906	Gab3	10	-
chr9	70952221	70952222	Lipc	10	-
chr19	6543070	6543071	Slc22a12	10	-
chr13	76271944	76271945	Fam81b	10	-
chr8	20363202	20363203	Gm15319	10	-
chr16	3718124	3718125	Mefv	10	-
chr19	7802667	7802668	Slc22a26	10	-
chr17	34804426	34804427	Cyp21a1	10	-
chr3	113156727	113156728	Amy2b	10	-
chrX	135627705	135627706	Prame	10	-
chr8	24576333	24576334	Ido2	10	-
chr11	55185077	55185078	Slc36a2	10	-
chr15	101491303	101491304	Krt85	10	-
chr1	130661618	130661619	C4bp	10	-
chr3	113291449	113291450	Amy2a5	10	-
chr9	119209105	119209106	Slc22a13	10	-
chr17	89200675	89200676	Fshr	10	-
chr15	91192007	91192008	Abcd2	10	-
chrX	10117640	10117641	Srpx	10	-
chr15	97731405	97731406	Endou	10	-
chr7	57387215	57387216	Gabrg3	10	-
chr8	85014531	85014532	Best2	10	-
chr7	131322292	131322293	Cuzd1	9	-
chr15	101850786	101850787	Krt1	9	-
chr15	101680293	101680294	Krt6b	9	-
chrX	26310044	26310045	Gm2030	9	-
chr15	82794245	82794246	Cyp2d26	9	-
chr15	101463765	101463766	Krt81	9	-
chr19	39463075	39463076	Cyp2c38	9	-
chrX	24971388	24971389	Gm10058	9	-
chr15	101802360	101802361	Krt73	9	-
chr10	17095782	17095783	Gm20125	9	-
chr6	131313827	131313828	Styk1	9	-
chr19	39741101	39741102	Cyp2c68	9	-
chr17	32091423	32091424	Pdxk-ps	9	-
chr15	82394022	82394023	Mir7684	9	-
chr3	117077765	117077766	1700061I17Rik	9	-
chr5	72642752	72642753	Cnga1	9	-
chr15	101694305	101694306	Krt6a	9	-
chr11	42321072	42321073	Gabra6	9	-
chr6	134403415	134403416	4933406J09Rik	9	-
chr4	96141152	96141153	Cyp2j12	9	-
chr15	101550659	101550660	Krt82	9	-
chr5	86468990	86468991	Tmprss11a	9	-
chr7	26939386	26939387	Cyp2a22	9	-
chr15	101628252	101628253	Gm5414	9	-
chr3	116129688	116129689	Vcam1	9	-
chr5	35679780	35679781	Htra3	9	-
chr15	101763504	101763505	Krt74	9	-
chr15	101892920	101892921	Krt76	9	-
chr9	40963034	40963035	Jhy	9	-
chr11	78497754	78497755	Sarm1	9	-
chr3	82145073	82145074	Gucy1a1	9	-
chr15	66831829	66831830	Sla	9	-
chr18	42899506	42899507	Ppp2r2b	9	-
chr19	40073813	40073814	Cyp2c54	9	-
chr17	34497429	34497430	Btnl5-ps	9	-
chr15	101786520	101786521	Krt72	9	-
chr19	40187286	40187287	Cyp2c70	9	-
chr4	96664119	96664120	Cyp2j5	9	-
chr7	31042331	31042332	Fxyd5	9	-
chr10	79874634	79874635	Plppr3	9	-
chr2	51973208	51973209	Nmi	9	-
chr3	138193831	138193832	4930579F01Rik	9	-
chr4	43454626	43454627	Cd72	9	-
chr19	39649042	39649043	Cyp2c67	9	-
chr11	116775507	116775508	St6galnac1	9	-
chr15	82642045	82642046	Cyp2d13	9	-
chr5	70842617	70842618	Gabrg1	9	-
chr15	101940324	101940325	Krt79	9	-
chr9	48964990	48964991	Htr3b	9	-
chr5	31108244	31108245	Slc30a3	9	-
chr4	96348680	96348681	Cyp2j11	9	-
chr9	76213657	76213658	Gfral	9	-
chr15	101491512	101491513	Krt85	9	-
chr12	36253398	36253399	Lrrc72	9	-
chr16	32487879	32487880	Slc51a	9	-
chrX	27494942	27494943	Gm10058	9	-
chr3	64844743	64844744	Vmn2r-ps11	9	-
chr4	103290863	103290864	4921539E11Rik	9	-
chr1	162860000	162860001	Fmo1	9	-
chr15	101743097	101743098	Krt71	9	-
chr15	101954287	101954288	Krt78	9	-
chr19	44029247	44029248	Cyp2c23	9	-
chr16	38294824	38294825	Nr1i2	9	-
chr2	29248099	29248100	Ntng2	9	-
chrX	18461397	18461398	Dipk2b	9	-
chr15	101562950	101562951	Krt90	9	-
chrX	73243130	73243131	Xlr4c	9	-
chrX	24971388	24971389	Gm10058	9	-
chr15	82407194	82407195	Cyp2d10	9	-
chr15	101532820	101532821	Krt84	9	-
chr7	134364884	134364885	D7Ertd443e	9	-
chr12	38614521	38614522	4930428E07Rik	9	-
chrX	26545565	26545566	Slx	9	-
chr15	74841643	74841644	Cyp11b1	9	-
chrX	24971388	24971389	Gm10058	9	-
chrX	27494942	27494943	Gm10058	9	-
chr15	101370162	101370163	Krt80	9	-
chr6	5193946	5193947	Pon1	9	-
chr1	166647693	166647694	Gm4847	9	-
chr15	101573904	101573905	Krt75	9	-
chr15	101869705	101869706	Krt77	9	-
chr17	6620925	6620926	Tmem181c-ps	9	-
chrY	2170409	2170410	Zfy2	9	-
chr15	74856231	74856232	Cyp11b2	9	-
chr15	101712905	101712906	Krt5	9	-
chr6	138079916	138079917	Slc15a5	9	-
chr4	96507397	96507398	Cyp2j8	9	-
chr19	39812814	39812815	Cyp2c40	9	-
chr9	107679634	107679635	Gnat1	9	-
chr1	173599272	173599273	Ifi213	9	-
chrX	25570449	25570450	Gm1993	9	-
chr15	82620907	82620908	Cyp2d34	9	-
chr9	49427021	49427022	Ankk1	8	-
chr6	124911705	124911706	Lag3	8	-
chr1	166497588	166497589	Gm4846	8	-
chr15	44752458	44752459	Sybu	8	-
chr13	93637758	93637759	Bhmt	8	-
chr2	181202789	181202790	Ptk6	8	-
chr4	110286834	110286835	Elavl4	8	-
chr11	99493120	99493121	Krt23	8	-
chr6	130193112	130193113	Klra9	8	-
chr7	43490211	43490212	Iglon5	8	-
chr8	120177469	120177470	Fam92b	8	-
chr16	75909266	75909267	Samsn1	8	-
chr2	164613626	164613627	Wfdc8	8	-
chr4	134203004	134203005	Zpld2	8	-
chr19	5402506	5402507	Tsga10ip	8	-
chr11	99438153	99438154	Krt20	8	-
chr2	84822652	84822653	Smtnl1	8	-
chr14	61258490	61258491	Sgcg	8	-
chr3	83049863	83049864	Fgb	8	-
chr1	173741809	173741810	Ifi207	8	-
chr11	6606054	6606055	Nacad	8	-
chr11	100193246	100193247	Krt9	8	-
chr9	59950079	59950080	Nr2e3	8	-
chr11	83463040	83463041	Mmp28	8	-
chr11	99337965	99337966	Krt26	8	-
chr1	171653037	171653038	Slamf7	8	-
chr15	76374938	76374939	Tssk5	8	-
chr11	99285262	99285263	Krt24	8	-
chr14	7994182	7994183	Dnase1l3	8	-
chr18	35740554	35740555	Sting1	8	-
chr11	99374903	99374904	Krt28	8	-
chr19	11196723	11196724	Ms4a13	8	-
chr16	5222299	5222300	AU021092	8	-
chr13	48018608	48018609	4931429P17Rik	8	-
chr10	79587136	79587137	Theg	8	-
chr11	99422259	99422260	Krt12	8	-
chr15	99287180	99287181	Fam186b	8	-
chr14	21748622	21748623	Dusp13	8	-
chr7	43505938	43505939	4931406B18Rik	8	-
chr2	143863173	143863174	Bfsp1	8	-
chr12	106716324	106716325	4933406K04Rik	8	-
chr7	104446125	104446126	Trim30a	8	-
chr2	58160122	58160123	Cytip	8	-
chr1	173490937	173490938	Ifi206	8	-
chr2	173218922	173218923	Zbp1	8	-
chr9	21963576	21963577	Epor	8	-
chr14	118052246	118052247	Dct	8	-
chr4	41048136	41048137	Aqp7	8	-
chr13	61358196	61358197	Cts7	8	-
chr11	99351118	99351119	Krt27	8	-
chr13	34919992	34919993	Fam217a	8	-
chr11	99322951	99322952	Krt25	8	-
chr4	19922566	19922567	Atp6v0d2	8	-
chr15	9529876	9529877	Il7r	8	-
chr2	156887221	156887222	Sla2	8	-
chr18	29496416	29496417	4930578E11Rik	8	-
chrX	100442717	100442718	Awat2	8	-
chr11	69617905	69617906	Shbg	8	-
chr17	37023398	37023399	Mog	8	-
chr1	85270566	85270567	C130026I21Rik	8	-
chr3	106790149	106790150	Cd53	8	-
chr11	100248902	100248903	Krt16	8	-
chr11	97041369	97041370	Lrrc46	8	-
chr18	32462499	32462500	Gm35060	8	-
chr6	129622683	129622684	Klrk1	8	-
chr11	100135949	100135950	Krt15	8	-
chr17	71311011	71311012	Emilin2	8	-
chr7	104507849	104507850	Trim30d	8	-
chr1	165160773	165160774	Tbx19	8	-
chr19	46673000	46673001	Cyp17a1	8	-
chr1	162937225	162937226	Fmo6	8	-
chr8	88118607	88118608	Gm2716	8	-
chr2	134554352	134554353	Hao1	8	-
chr13	41487360	41487361	Nedd9	8	-
chr6	130337626	130337627	Klra3	8	-
chr1	65123214	65123215	D630023F18Rik	8	-
chr17	53845958	53845959	Sult1c2	8	-
chr5	87569006	87569007	Sult1d1	8	-
chr4	61303998	61303999	Mup14	7	-
chr6	83656116	83656117	Clec4f	7	-
chr4	60662395	60662396	Mup13	7	-
chr8	87199850	87199851	Gm10637	7	-
chr8	121944912	121944913	Car5a	7	-
chr2	110305725	110305726	Bbox1	7	-
chr4	62087317	62087318	Mup3	7	-
chr1	57214996	57214997	BC055402	7	-
chr13	90905355	90905356	Atp6ap1l	7	-
chr4	92147221	92147222	Izumo3	7	-
chr12	8599066	8599067	Slc7a15	7	-
chr14	37049014	37049015	Rgr	7	-
chr4	61674094	61674095	Mup13	7	-
chr2	129536602	129536603	F830045P16Rik	7	-
chr17	42611313	42611314	Opn5	7	-
chr4	60070475	60070476	Mup7	7	-
chr9	71163289	71163290	Aqp9	7	-
chr4	62054117	62054118	Mup20	7	-
chr2	152951582	152951583	Dusp15	7	-
chr6	40940557	40940558	1700074P13Rik	7	-
chr7	92119511	92119512	4930567K12Rik	7	-
chr13	62888282	62888283	Fbp1	7	-
chr3	146615598	146615599	Dnase2b	7	-
chr7	8035143	8035144	Vmn2r47	7	-
chr4	60139858	60139859	Mup2	7	-
chr11	100088269	100088270	Krt32	7	-
chr6	136922180	136922181	Erp27	7	-
chr4	59960667	59960668	Mup4	7	-
chr2	27162703	27162704	Dbhos	7	-
chr4	60741281	60741282	Mup12	7	-
chr14	79662183	79662184	Cnmd	7	-
chr13	95444831	95444832	Crhbp	7	-
chr1	139661006	139661007	Cfhr3	7	-
chr11	100096224	100096225	Krt35	7	-
chr1	133907173	133907174	Optc	7	-
chr1	173913046	173913047	Ifi211	7	-
chr5	112228948	112228949	Miat	7	-
chr1	85109853	85109854	A530032D15Rik	7	-
chr4	60222540	60222541	Mup8	7	-
chr9	44980431	44980432	Cd3g	7	-
chr4	60821590	60821591	Mup13	7	-
chr4	61782224	61782225	Mup13	7	-
chr1	107083480	107083481	Serpinb3d	7	-
chrX	59585572	59585573	Fgf13	7	-
chr2	126783460	126783461	Usp50	7	-
chr17	27731003	27731004	Spdef	7	-
chr6	42324640	42324641	Fam131b	7	-
chr4	4019663	4019664	Sdr16c5	7	-
chr4	60421952	60421953	Mup9	7	-
chr4	60501960	60501961	Mup1	7	-
chr3	117360876	117360877	Plppr4	7	-
chr18	68951528	68951529	4930546C10Rik	7	-
chr11	100050551	100050552	Krt31	7	-
chr12	91786436	91786437	Ston2	7	-
chr6	130306481	130306482	Klra13-ps	7	-
chr11	99543220	99543221	Krt40	7	-
chr7	45759612	45759613	Sult2b1	7	-
chr4	61519486	61519487	Mup13	7	-
chr19	11130878	11130879	Ms4a20	7	-
chr10	78718293	78718294	Casp14	7	-
chr19	11640851	11640852	Ms4a3	7	-
chr11	100029868	100029869	Krt33b	7	-
chr13	54766595	54766596	Sncb	7	-
chr11	100105626	100105627	Krt36	7	-
chrX	143933124	143933125	Dcx	7	-
chr4	41517333	41517334	1110017D15Rik	7	-
chr4	61835180	61835181	Mup5	7	-
chr6	84593810	84593811	Cyp26b1	7	-
chr8	122622735	122622736	Pabpn1l	7	-
chr1	173982844	173982845	Ifi202b	7	-
chr7	13054764	13054765	Mzf1	7	-
chr4	43668859	43668860	Fam221b	7	-
chr18	74981547	74981548	9030625G05Rik	7	-
chrX	77925062	77925063	5430402E10Rik	7	-
chr11	99521338	99521339	Krt39	7	-
chr6	42597372	42597373	Tcaf3	7	-
chr5	143225882	143225883	Spdye4a	7	-
chr5	5479143	5479144	1700015F17Rik	7	-
chr3	57301988	57301989	Tm4sf1	7	-
chr6	40585805	40585806	Clec5a	7	-
chr4	60582155	60582156	Mup10	7	-
chrX	102866353	102866354	1700031F05Rik	7	-
chr16	19983049	19983050	Klhl6	7	-
chr19	11623719	11623720	Ms4a2	7	-
chr4	127970841	127970842	CK137956	7	-
chr15	101647380	101647381	Gm5478	7	-
chr7	142095284	142095285	Dusp8	7	-
chr13	113502844	113502845	4921509O07Rik	7	-
chr6	135254336	135254337	Gsg1	7	-
chr11	100016212	100016213	Krt33a	7	-
chr8	13254162	13254163	Adprhl1	7	-
chr4	61595832	61595833	Mup13	7	-
chr11	100041554	100041555	Krt34	7	-
chr7	14493023	14493024	Sult2a7	7	-
chr6	129678973	129678974	Klrc1	7	-
chr6	16898441	16898442	Tfec	7	-
chr10	106602480	106602481	4930532I03Rik	7	-
chr7	43660161	43660162	Siglece	7	-
chr9	103480248	103480249	Bfsp2	7	-
chr17	36867187	36867188	Trim15	7	-
chr3	123034987	123034988	Myoz2	7	-
chr2	25469749	25469750	Ptgds	7	-
chr1	155083264	155083265	Gm9530	7	-
chr10	125328963	125328964	Slc16a7	7	-
chr5	137836278	137836279	Pilra	7	-
chr2	26092396	26092397	Nacc2	6	-
chr7	85415676	85415677	Vmn2r69	6	-
chr15	84446574	84446575	Shisal1	6	-
chr17	23312313	23312314	Vmn2r114	6	-
chr13	18100202	18100203	4930448F12Rik	6	-
chr17	43158291	43158292	E130008D07Rik	6	-
chr7	84964009	84964010	Vmn2r65	6	-
chrX	124135910	124135911	Vmn2r121	6	-
chr7	110862953	110862954	Lyve1	6	-
chr6	128723097	128723098	Klrb1	6	-
chr12	26456452	26456453	Rsad2	6	-
chr6	129452000	129452001	Clec1a	6	-
chr7	8488959	8488960	Vmn2r45	6	-
chr7	12733105	12733106	Vmn2r56	6	-
chr5	86906937	86906938	Ugt2b34	6	-
chr5	93671509	93671510	C87414	6	-
chr7	13837410	13837411	Sult2a1	6	-
chr16	48772062	48772063	Trat1	6	-
chr1	21298312	21298313	Gm4956	6	-
chr18	78057441	78057442	Siglec15	6	-
chr7	7479973	7479974	Vmn2r32	6	-
chr11	99244147	99244148	Krt222	6	-
chr5	120795530	120795531	Oas1e	6	-
chr10	130429612	130429613	Vmn2r85	6	-
chr17	20596259	20596260	Vmn2r110	6	-
chr7	85754981	85754982	Vmn2r72	6	-
chr2	26787263	26787264	Gm39774	6	-
chr5	109097864	109097865	Vmn2r12	6	-
chr7	8161551	8161552	Vmn2r41	6	-
chr17	23479597	23479598	Vmn2r117	6	-
chr10	33782115	33782116	Sult3a2	6	-
chr7	10176286	10176287	Vmn2r52	6	-
chr6	129740484	129740485	Klri2	6	-
chr4	125922403	125922404	2610028E06Rik	6	-
chr7	9223653	9223654	Vmn2r37	6	-
chr7	86171724	86171725	Vmn2r75	6	-
chr8	5105287	5105288	Slc10a2	6	-
chr8	95575607	95575608	Prss54	6	-
chrX	112406779	112406780	Satl1	6	-
chr7	7902462	7902463	Vmn2r36	6	-
chr15	51395610	51395611	Gm19303	6	-
chr7	85875938	85875939	Vmn2r73	6	-
chr5	109297556	109297557	Vmn2r15	6	-
chr10	81343359	81343360	Gipc3	6	-
chr11	109828046	109828047	1700012B07Rik	6	-
chr9	48340898	48340899	Nxpe2	6	-
chr1	5070285	5070286	Rgs20	6	-
chr6	87388935	87388936	Gkn3	6	-
chr6	83677857	83677858	Cd207	6	-
chr17	32424167	32424168	Pglyrp2	6	-
chr5	103629403	103629404	Slc10a6	6	-
chr7	85012020	85012021	Vmn2r66	6	-
chr7	8093037	8093038	2810047C21Rik1	6	-
chr7	41872670	41872671	Vmn2r58	6	-
chr17	20285430	20285431	Vmn2r106	6	-
chr5	91402994	91402995	Btc	6	-
chr4	38855483	38855484	Gm12381	6	-
chr5	77408045	77408046	Igfbp7	6	-
chr7	7566786	7566787	Vmn2r33	6	-
chr5	87254788	87254789	Ugt2b37	6	-
chr7	9501500	9501501	Vmn2r46	6	-
chr7	8260599	8260600	Vmn2r43	6	-
chr10	130455894	130455895	Vmn2r86	6	-
chr9	79962081	79962082	Filip1	6	-
chr7	8200320	8200321	Vmn2r42	6	-
chr5	109059452	109059453	Vmn2r11	6	-
chr6	130380808	130380809	Klra15	6	-
chr7	7399627	7399628	Vmn2r31	6	-
chr5	87140340	87140341	Ugt2b5	6	-
chr6	142804466	142804467	Sult6b2	6	-
chr3	15575065	15575066	Sirpb1b	6	-
chr7	9097765	9097766	Vmn2r38	6	-
chr5	138564694	138564695	1700123K08Rik	6	-
chr17	20564756	20564757	Vmn2r109	6	-
chr5	87424203	87424204	Ugt2b38	6	-
chr6	123650635	123650636	Vmn2r22	6	-
chr16	16718121	16718122	4933404G15Rik	6	-
chr16	69863744	69863745	Speer2	6	-
chr14	44384541	44384542	Gm5930	6	-
chr7	42058981	42058982	Vmn2r59	6	-
chr4	6275632	6275633	Cyp7a1	6	-
chr6	129472779	129472780	Clec7a	6	-
chr7	86246201	86246202	Vmn2r76	6	-
chr1	90014666	90014667	Asb18	6	-
chr1	120271082	120271083	Steap3	6	-
chr6	81910800	81910801	1700009C05Rik	6	-
chr4	62150841	62150842	Mup21	6	-
chr6	128826315	128826316	Klrb1b	6	-
chr5	86926503	86926504	Ugt2b1	6	-
chr5	109224622	109224623	Vmn2r14	6	-
chr7	85961482	85961483	Vmn2r74	6	-
chr1	130681571	130681572	C4bp-ps1	6	-
chr7	14254870	14254871	Sult2a6	6	-
chr6	123853190	123853191	Vmn2r25	6	-
chr7	9953585	9953586	Vmn2r48	6	-
chr19	23652812	23652813	1700028P14Rik	6	-
chr3	131344923	131344924	Sgms2	6	-
chr19	58793292	58793293	1700019N19Rik	6	-
chr7	7689398	7689399	Vmn2r34	6	-
chr7	113142015	113142016	4930543E12Rik	6	-
chr15	80560470	80560471	Enthd1	6	-
chr10	28986306	28986307	2310057J18Rik	6	-
chr6	129660556	129660557	Klrc2	6	-
chr7	85155902	85155903	Vmn2r67	6	-
chr10	130497379	130497380	Vmn2r87	6	-
chr7	42933789	42933790	Vmn2r63	6	-
chr15	77399110	77399111	Apol7a	6	-
chr2	72813717	72813718	6430710C18Rik	6	-
chr7	9030682	9030683	Vmn2r39	6	-
chr7	5493851	5493852	Vmn2r28	6	-
chr2	32387739	32387740	Lcn2	6	-
chr3	128231605	128231606	D030025E07Rik	6	-
chr17	18277566	18277567	Vmn2r94	6	-
chr5	24540457	24540458	Asb10	6	-
chr1	130887411	130887412	Il24	6	-
chr6	123533406	123533407	Vmn2r21	6	-
chr8	11678749	11678750	1700016D06Rik	6	-
chr7	42793496	42793497	Vmn2r62	6	-
chr7	8383238	8383239	Vmn2r44	6	-
chr1	139560222	139560223	Cfhr1	6	-
chr7	7337493	7337494	Vmn2r30	6	-
chr8	27413944	27413945	Chrna6	6	-
chr12	26252545	26252546	Gm29968	6	-
chr16	26991652	26991653	Gmnc	6	-
chr5	109006436	109006437	Vmn2r10	6	-
chr7	10053178	10053179	Vmn2r50	6	-
chr8	79248583	79248584	1700011L22Rik	6	-
chr7	85569088	85569089	Vmn2r70	6	-
chr5	108808754	108808755	Vmn2r8	6	-
chr1	37916493	37916494	Lyg2	6	-
chr1	155146814	155146815	Mr1	6	-
chr6	128788641	128788642	Klrb1c	6	-
chr7	109723771	109723772	BC051019	6	-
chr3	106001497	106001498	Pifo	6	-
chr15	82764122	82764123	Cyp2d40	6	-
chr7	4725082	4725083	Tmem150b	6	-
chr7	10105659	10105660	Vmn2r51	6	-
chr7	7819867	7819868	Vmn2r35	6	-
chr13	67268994	67268995	Zfp458	6	-
chr16	19706365	19706366	Lamp3	6	-
chr6	128622934	128622935	Klrb1a	6	-
chr5	87337195	87337196	Ugt2a3	6	-
chr5	109192107	109192108	Vmn2r13	6	-
chr6	123289871	123289872	Clec4e	6	-
chr7	85237704	85237705	Vmn2r68	6	-
chr2	25493911	25493912	Lcn12	6	-
chr3	15848487	15848488	Sirpb1c	6	-
chr5	108852510	108852511	Vmn2r9	6	-
chr3	40522912	40522913	1700017G19Rik	6	-
chr7	8931402	8931403	Vmn2r40	6	-
chr11	112711356	112711357	BC006965	6	-
chr17	20481236	20481237	Vmn2r108	6	-
chr6	123418061	123418062	Vmn2r20	6	-
chr10	51631458	51631459	Gprc6a	6	-
chr17	20048205	20048206	Vmn2r104	6	-
chr2	135215616	135215617	4930545L23Rik	6	-
chr11	121388251	121388252	Rab40b	6	-
chr1	191465048	191465049	Gm32200	6	-
chr6	124231784	124231785	Vmn2r27	6	-
chr5	87092555	87092556	Ugt2b36	6	-
chr10	111997264	111997265	Glipr1	6	-
chr7	136710604	136710605	Gm6249	6	-
chr5	15883766	15883767	4930519H02Rik	6	-
chr17	20234872	20234873	Vmn2r105	6	-
chr7	41448641	41448642	Vmn2r57	6	-
chr17	22573273	22573274	Vmn2r111	6	-
chr17	42742179	42742180	Adgrf2	6	-
chr17	55624672	55624673	Vmn2r118	6	-
chr6	129717132	129717133	Klri1	6	-
chr1	139858699	139858700	Cfhr2	6	-
chr19	34166041	34166042	Ankrd22	6	-
chr7	9992139	9992140	Vmn2r49	6	-
chr17	56982126	56982127	Acer1	6	-
chr7	19861299	19861300	Ceacam16	6	-
chr12	43034217	43034218	Gm33340	6	-
chr5	26121425	26121426	Gm10220	5	-
chr5	146160544	146160545	Gm5565	5	-
chr10	118295038	118295039	Iltifb	5	-
chr4	10797802	10797803	1700123O12Rik	5	-
chr11	94849593	94849594	Gm11544	5	-
chr11	103638890	103638891	Lyzl6	5	-
chr3	94436651	94436652	Oaz3	5	-
chr7	18567305	18567306	Psg27	5	-
chr5	59986002	59986003	4933402J10Rik	5	-
chr11	65287833	65287834	Gm12295	5	-
chr8	34640316	34640317	B930018H19Rik	5	-
chr14	56262334	56262335	Gzmb	5	-
chr5	15476536	15476537	Gm21149	5	-
chr3	62605440	62605441	Gpr149	5	-
chr16	95259702	95259703	Gm31641	5	-
chr11	86024350	86024351	Gm20759	5	-
chr14	8309777	8309778	Fam107a	5	-
chr5	14914889	14914890	Gm9758	5	-
chr14	56030495	56030496	Mcpt9	5	-
chr6	48770851	48770852	Gimap3	5	-
chr1	144249104	144249105	Rgs1	5	-
chr10	84100697	84100698	Gm34184	5	-
chr6	115252205	115252206	Timp4	5	-
chr13	70028348	70028349	1700084F23Rik	5	-
chr2	165362119	165362120	Zfp663	5	-
chr13	19504367	19504368	9330199G10Rik	5	-
chr11	106301896	106301897	Gh	5	-
chr6	129643288	129643289	Klrc3	5	-
chr5	137858049	137858050	Pilrb1	5	-
chr5	15529222	15529223	Gm21190	5	-
chr5	100563096	100563097	Plac8	5	-
chr1	130911296	130911297	Il20	5	-
chr8	71206948	71206949	Gm38415	5	-
chr13	65052396	65052397	Prss47	5	-
chr11	31824547	31824548	D630024D03Rik	5	-
chr5	108795363	108795364	Tmed11	5	-
chr7	18355007	18355008	Psg18	5	-
chr9	14903951	14903952	Izumo1r	5	-
chr15	36164861	36164862	Fbxo43	5	-
chr3	64507685	64507686	Vmn2r5	5	-
chr6	116716758	116716759	Tmem72	5	-
chr11	71940122	71940123	4930401O10Rik	5	-
chr7	4778141	4778142	Il11	5	-
chr11	94761182	94761183	Gm11545	5	-
chr9	60545882	60545883	9230112J17Rik	5	-
chr12	104013652	104013653	Serpina9	5	-
chr9	59525501	59525502	Tmem202	5	-
chr7	142578146	142578147	Mir675	5	-
chr5	145032764	145032765	Gm4871	5	-
chr5	123047016	123047017	Morn3	5	-
chr9	8740988	8740989	Gm32014	5	-
chr7	87493512	87493513	Tyr	5	-
chr1	30138836	30138837	Gm31465	5	-
chr14	56102574	56102575	Ctsg	5	-
chr7	12606544	12606545	Vmn2r53	5	-
chr6	87690847	87690848	1810020O05Rik	5	-
chr11	6720037	6720038	Gm11981	5	-
chr14	73548242	73548243	Nudt15	5	-
chr5	115484297	115484298	Sirt4	5	-
chr5	151586924	151586925	Vmn2r18	5	-
chr14	20269269	20269270	Kcnk16	5	-
chr7	18616501	18616502	Psg23	5	-
chr5	14938475	14938476	Speer4e	5	-
chr7	18821591	18821592	Psg17	5	-
chr1	144567667	144567668	Rgs21	5	-
chrX	105391754	105391755	5330434G04Rik	5	-
chr3	151762891	151762892	Ifi44l	5	-
chr3	64559818	64559819	Vmn2r6	5	-
chrX	167330571	167330572	Tlr7	5	-
chr13	117720011	117720012	4933413L06Rik	5	-
chr14	51345489	51345490	4930597G03Rik	5	-
chr9	99710063	99710064	Cldn18	5	-
chr12	104044443	104044444	Serpina12	5	-
chr7	12636134	12636135	Vmn2r54	5	-
chr8	3946863	3946864	Cd209c	5	-
chr10	79788985	79788986	Prss57	5	-
chr3	11844359	11844360	Gm10745	5	-
chr17	25345562	25345563	Tpsab1	5	-
chr3	64719602	64719603	Vmn2r7	5	-
chr1	173535957	173535958	Ifi214	5	-
chr14	59142893	59142894	1700129C05Rik	5	-
chr15	54986863	54986864	Gm2491	5	-
chr1	172590568	172590569	Slamf8	5	-
chr11	43901237	43901238	Adra1b	5	-
chr9	97369958	97369959	Trim42	5	-
chr1	73407569	73407570	Pinc	5	-
chr16	27370239	27370240	Uts2b	5	-
chr6	129331781	129331782	Clec2m	5	-
chr18	31317128	31317129	Rit2	5	-
chr10	75822543	75822544	Gstt4	5	-
chr8	109579172	109579173	Hp	5	-
chr5	26022891	26022892	Gm5862	5	-
chr6	19278843	19278844	4930524B17Rik	5	-
chr7	61615327	61615328	B230209E15Rik	5	-
chr5	25954344	25954345	Gm21671	5	-
chr5	53707704	53707705	Cckar	5	-
chr14	42260048	42260049	Gm17026	5	-
chr14	42095277	42095278	1700091H14Rik	5	-
chr4	138757598	138757599	Pla2g2f	5	-
chr5	15033007	15033008	Gm17019	5	-
chr7	12684991	12684992	Vmn2r55	5	-
chr3	64410057	64410058	Vmn2r4	5	-
chr5	26105314	26105315	5031410I06Rik	5	-
chr5	26039505	26039506	Speer4a	5	-
chr4	43483709	43483710	Sit1	5	-
chr4	34756259	34756260	Gm136	5	-
chr19	35924578	35924579	A830019P07Rik	5	-
chr5	26004727	26004728	Gm1979	5	-
chr5	26089264	26089265	Gm10471	5	-
chr13	56243940	56243941	4930550C17Rik	5	-
chr7	18484149	18484150	Psg26	5	-
chr3	64137480	64137481	Vmn2r2	5	-
chrX	37222258	37222259	Rhox1	5	-
chr11	46645006	46645007	Gm4926	5	-
chr7	18798510	18798511	Psg19	5	-
chr5	14978899	14978900	Gm10354	5	-
chr3	37232636	37232637	Il21	5	-
chr12	11204502	11204503	9530020I12Rik	5	-
chr7	126595022	126595023	Il27	5	-
chr19	36689479	36689480	Hectd2os	5	-
chrX	21221665	21221666	4930453H23Rik	5	-
chr7	18656725	18656726	Psg21	5	-
chr3	136449349	136449350	1700030L20Rik	5	-
chr1	144775427	144775428	Rgs18	5	-
chr11	68927081	68927082	Odf4	5	-
chr7	18432055	18432056	Psg28	5	-
chr8	104293181	104293182	Cmtm2a	5	-
chrX	56549606	56549607	Gm648	5	-
chr5	15657059	15657060	4930572O03Rik	5	-
chr18	49817956	49817957	1700065O20Rik	5	-
chr5	15714271	15714272	Speer4c	5	-
chr4	42874234	42874235	Fam205c	5	-
chr4	131010474	131010475	A930031H19Rik	5	-
chr1	170927583	170927584	Fcrla	5	-
chr7	28510360	28510361	Ifnl2	5	-
chr12	57618602	57618603	4921518K17Rik	5	-
chr6	60403707	60403708	A530053G22Rik	5	-
chr13	49248294	49248295	Susd3	5	-
chr19	11283813	11283814	Ms4a5	5	-
chr14	55944675	55944676	Cma1	5	-
chr12	35695118	35695119	9130015A21Rik	5	-
chr1	94052553	94052554	Pdcd1	5	-
chr7	18532227	18532228	Psg25	5	-
chr7	42448102	42448103	4933421I07Rik	5	-
chr14	46575851	46575852	Rubie	5	-
chr18	62741387	62741388	Spink13	5	-
chr5	87979351	87979352	1700066N21Rik	5	-
chr8	109249745	109249746	4922502B01Rik	5	-
chr17	49312960	49312961	Gm17830	5	-
chr14	34102754	34102755	A630023A22Rik	5	-
chr14	7332395	7332396	Gm5797	5	-
chr5	149811751	149811752	Gm21221	5	-
chr4	107307168	107307169	Dio1	4	-
chr3	10197283	10197284	Fabp9	4	-
chr11	114934371	114934372	Cd300lb	4	-
chr4	42773991	42773992	Ccl21a	4	-
chr14	84075290	84075291	Gm32455	4	-
chr7	73816503	73816504	Gm10619	4	-
chr3	84379921	84379922	4930565D16Rik	4	-
chr14	23094571	23094572	Gm10248	4	-
chr4	102989755	102989756	Gm12709	4	-
chr4	86558303	86558304	Saxo1	4	-
chr13	56548538	56548539	Lect2	4	-
chr14	25902971	25902972	Plac9a	4	-
chr3	18480477	18480478	4930433B08Rik	4	-
chr13	116838178	116838179	4930435F18Rik	4	-
chr5	67943081	67943082	4930425K10Rik	4	-
chr6	136875823	136875824	Mgp	4	-
chr15	100732737	100732738	I730030J21Rik	4	-
chr16	58616978	58616979	Ftdc1	4	-
chr7	46732603	46732604	Saa4	4	-
chr8	32950026	32950027	Gm3985	4	-
chr5	131414718	131414719	Gm29681	4	-
chr4	106492243	106492244	Bsnd	4	-
chr10	127060184	127060185	Marchf9	4	-
chr10	111594273	111594274	4933440J02Rik	4	-
chr4	42756518	42756519	Ccl19	4	-
chr17	38059784	38059785	Olfr129	4	-
chr4	55418842	55418843	Gm12505	4	-
chr19	36057360	36057361	Htr7	4	-
chr13	38461793	38461794	4930579J19Rik	4	-
chr11	54249899	54249900	Csf2	4	-
chr11	115001880	115001881	Cd300c2	4	-
chr16	34958994	34958995	E130310I04Rik	4	-
chr3	10183885	10183886	Pmp2	4	-
chrX	81458122	81458123	4930595M18Rik	4	-
chr16	42875587	42875588	4932412D23Rik	4	-
chr11	83578636	83578637	Ccl9	4	-
chr3	10208616	10208617	Fabp4	4	-
chr2	164356507	164356508	Slpi	4	-
chr2	144189290	144189291	Gm5535	4	-
chr10	39986646	39986647	Mfsd4b5	4	-
chr11	113209669	113209670	4732490B19Rik	4	-
chr6	127307967	127307968	Gm38404	4	-
chr6	84423838	84423839	Gm10445	4	-
chr2	164182742	164182743	Wfdc5	4	-
chr1	20890473	20890474	6720483E21Rik	4	-
chr7	41089843	41089844	1700110I07Rik	4	-
chr10	79645738	79645739	Odf3l2	4	-
chr1	79224511	79224512	Gm29536	4	-
chr4	63745059	63745060	Tnfsf15	4	-
chr14	44724987	44724988	Gm8267	4	-
chr1	46030437	46030438	Stk-ps2	4	-
chr7	133602115	133602116	Tex36	4	-
chr10	117282272	117282273	Lyz2	4	-
chr7	21921289	21921290	Gm10662	4	-
chr4	121324917	121324918	Gm12888	4	-
chr1	161788495	161788496	Fasl	4	-
chr3	138067388	138067389	Gm5105	4	-
chr8	119635680	119635681	Kcng4	4	-
chr10	126793710	126793711	4930484H19Rik	4	-
chr14	67314711	67314712	Gm6878	4	-
chr6	98342754	98342755	Gm765	4	-
chr15	99931658	99931659	Fam186a	4	-
chr9	37669222	37669223	Panx3	4	-
chr4	42853888	42853889	Fam205a1	4	-
chr6	73608673	73608674	Gm31747	4	-
chr12	24252833	24252834	LOC102639700	4	-
chr17	83078225	83078226	Gm19689	4	-
chr17	79510486	79510487	Gm10494	4	-
chr10	76570532	76570533	Gm15343	4	-
chr15	96079553	96079554	D030018L15Rik	4	-
chr11	11627838	11627839	4930512M02Rik	4	-
chr12	112423198	112423199	A730018C14Rik	4	-
chr6	14755274	14755275	Ppp1r3a	4	-
chr9	7695631	7695632	AV064505	4	-
chr11	53618665	53618666	Il4	4	-
chr7	21921291	21921292	Gm10662	4	-
chrX	37878944	37878945	Rhox8	4	-
chr3	97092785	97092786	4930573H18Rik	4	-
chr12	27160516	27160517	Gm9866	4	-
chr11	114960507	114960508	Cd300c	4	-
chr4	140957902	140957903	Gm13031	4	-
chr4	144686368	144686369	Aadacl4fm4	4	-
chr16	93353189	93353190	1810053B23Rik	4	-
chr9	46235299	46235300	Apoc3	4	-
chr12	84698807	84698808	Syndig1l	4	-
chr14	44171371	44171372	4930503E14Rik	4	-
chr2	34107735	34107736	C230014O12Rik	4	-
chr5	137963098	137963099	Gjc3	4	-
chr6	115592576	115592577	Mkrn2os	4	-
chr15	74818815	74818816	Gml	4	-
chr14	25927239	25927240	Tmem254b	4	-
chrX	123893753	123893754	Astx5	4	-
chr1	134549682	134549683	Mgat4e	4	-
chr6	13839942	13839943	Gpr85	4	-
chr7	61982303	61982304	A330076H08Rik	4	-
chr3	132878596	132878597	Gm29811	4	-
chr3	58885212	58885213	Clrn1	4	-
chr2	164593571	164593572	Eppin	4	-
chr3	121643485	121643486	A730020M07Rik	4	-
chr5	150518159	150518160	Zar1l	4	-
chr17	64836071	64836072	4930583I09Rik	4	-
chr7	124708935	124708936	3100003L05Rik	4	-
chr7	140845689	140845690	Scgb1c1	4	-
chr1	95716518	95716519	4930598F16Rik	4	-
chr4	68321961	68321962	Gm12911	4	-
chr1	51596718	51596719	Gm17767	4	-
chr10	102490418	102490419	Nts	4	-
chr9	14771030	14771031	1700012B09Rik	4	-
chr4	121423099	121423100	Gm12886	4	-
chr14	25902971	25902972	Plac9a	4	-
chr3	27896368	27896369	Tmem212	4	-
chr13	16023423	16023424	B230303A05Rik	4	-
chr17	47400606	47400607	Guca1a	4	-
chr10	117292868	117292869	Lyz1	4	-
chrX	38110907	38110908	Rhox12	4	-
chr18	38284401	38284402	Pcdh12	4	-
chr17	48167257	48167258	A530064D06Rik	4	-
chr11	107716476	107716477	Cacng1	4	-
chr2	163541721	163541722	Hnf4aos	4	-
chr4	42773993	42773994	Ccl21a	4	-
chr10	127888699	127888700	Rdh7	4	-
chr17	66594647	66594648	Themis3	4	-
chr4	144565134	144565135	Aadacl4fm2	4	-
chr4	144438772	144438773	1700012P22Rik	4	-
chr2	164743267	164743268	Wfdc3	4	-
chr7	49162158	49162159	9130015G15Rik	4	-
chr4	121622125	121622126	Gm12887	4	-
chr4	144463756	144463757	Aadacl3	4	-
chr7	102759471	102759472	Olfr78	4	-
chr17	64555590	64555591	AU016765	4	-
chr16	26371839	26371840	Cldn1	4	-
chr14	120042435	120042436	Oxgr1	4	-
chr2	151092350	151092351	Gm14151	4	-
chr16	4229116	4229117	4930455F16Rik	4	-
chrX	135060336	135060337	3632454L22Rik	4	-
chr12	73409563	73409564	D830013O20Rik	4	-
chr17	57194181	57194182	Tnfsf14	4	-
chr4	144786583	144786584	Aadacl4fm5	4	-
chr11	66947086	66947087	Gm12298	4	-
chrX	37651327	37651328	Rhox4g	4	-
chrX	145348939	145348940	Lhfpl1	4	-
chr1	133269808	133269809	Gm19461	4	-
chr17	46763712	46763713	Ptcra	4	-
chrX	140548571	140548572	Tsc22d3	4	-
chr15	98234450	98234451	Olfr286	4	-
chr5	135573049	135573050	Ccl24	4	-
chr3	74017277	74017278	Gm20356	4	-
chr4	144721492	144721493	AAdacl4fm3	4	-
chr15	93927111	93927112	9430014N10Rik	4	-
chr14	65425472	65425473	Pnoc	4	-
chr1	176527269	176527270	Gm36536	4	-
chrX	123213303	123213304	Astx6	4	-
chr6	148678000	148678001	4930528G23Rik	4	-
chr5	72581084	72581085	Zar1	4	-
chr11	106382781	106382782	Icam2	4	-
chr7	125349786	125349787	4933440M02Rik	4	-
chr14	25927250	25927251	Tmem254b	4	-
chr12	88181894	88181895	Gm10436	4	-
chr18	61484607	61484608	Lncbate10	4	-
chr16	38828749	38828750	Tex55	4	-
chr5	88527897	88527898	Jchain	4	-
chr1	162658219	162658220	Myocos	4	-
chr10	62726094	62726095	Stox1	4	-
chr1	154256906	154256907	4930452N14Rik	4	-
chr3	57692537	57692538	Ankub1	4	-
chr3	37125954	37125955	Il2	4	-
chr13	50250308	50250309	Gm906	4	-
chr10	18786793	18786794	Gm4922	4	-
chr16	50072852	50072853	Gm4827	4	-
chr3	129804136	129804137	Lrit3	4	-
chr15	59794959	59794960	Gm19510	4	-
chr10	117238681	117238682	9530003J23Rik	4	-
chr3	98814443	98814444	Hsd3b6	4	-
chrX	37607686	37607687	Rhox4f	4	-
chr9	48605123	48605124	Nnmt	4	-
chr11	53634702	53634703	Il13	4	-
chr8	9132288	9132289	4933430N04Rik	4	-
chr17	4082995	4082996	4930470H14Rik	4	-
chr5	137871758	137871759	Pilrb2	4	-
chr4	63861284	63861285	Tnfsf8	4	-
chr17	34344645	34344646	H2-Ea	4	-
chr4	132535414	132535415	Atpif1	4	-
chr15	74998031	74998032	Ly6a	4	-
chr11	32824594	32824595	Smim23	4	-
chr16	95898713	95898714	1600002D24Rik	4	-
chr16	36990467	36990468	Fbxo40	4	-
chr14	32685272	32685273	3425401B19Rik	4	-
chr4	46404183	46404184	Hemgn	4	-
chr9	51875885	51875886	Arhgap20os	4	-
chr17	48146307	48146308	9830107B12Rik	4	-
chr15	58324169	58324170	Klhl38	4	-
chr1	172329322	172329323	Kcnj9	4	-
chr15	98482683	98482684	Lalba	4	-
chr12	23010243	23010244	2410018L13Rik	4	-
chr1	163725232	163725233	Mettl11b	4	-
chr7	44306959	44306960	Clec11a	4	-
chr2	155834852	155834853	Fam83c	4	-
chr3	6620443	6620444	1700008P02Rik	4	-
chr18	57779995	57779996	Gm19519	4	-
chr15	90898476	90898477	Spn-ps	3	-
chrX	136868556	136868557	Rab9b	3	-
chr17	56300286	56300287	Arrdc5	3	-
chr14	7381919	7381920	4930521O11Rik	3	-
chr2	170070778	170070779	A630075F10Rik	3	-
chr4	73950846	73950847	2310002L09Rik	3	-
chr2	124222358	124222359	4930583P06Rik	3	-
chr14	79247367	79247368	Zfp957	3	-
chr11	73399495	73399496	Olfr1	3	-
chr17	49113533	49113534	1700008K24Rik	3	-
chr8	93719975	93719976	Gm30606	3	-
chr16	58873148	58873149	Olfr176	3	-
chr6	118248454	118248455	1700069P05Rik	3	-
chr8	114351478	114351479	4933408N05Rik	3	-
chr19	12091847	12091848	Olfr1426	3	-
chr16	36131189	36131190	Csta1	3	-
chr10	60938132	60938133	Pldi	3	-
chr11	63004134	63004135	Cdrt4os1	3	-
chr11	50953757	50953758	Prop1	3	-
chr12	110158073	110158074	3110009F21Rik	3	-
chr14	104027142	104027143	4930432J09Rik	3	-
chr18	20665260	20665261	Ttr	3	-
chr13	53915748	53915749	E130119H09Rik	3	-
chrX	16911774	16911775	Ndp	3	-
chrX	74481399	74481400	Ctag2l1	3	-
chr16	19884274	19884275	A930003A15Rik	3	-
chr7	106975451	106975452	Olfr711	3	-
chr15	103251676	103251677	Nfe2	3	-
chr1	164152217	164152218	Gm16548	3	-
chr12	27114995	27114996	Gm20187	3	-
chr7	103853207	103853208	Hbb-y	3	-
chr14	55884256	55884257	Cbln3	3	-
chr6	97252757	97252758	Lmod3	3	-
chr17	53539451	53539452	Pp2d1	3	-
chr7	38770304	38770305	Gm21276	3	-
chr2	151751465	151751466	4930556L07Rik	3	-
chr11	73018841	73018842	4732414G09Rik	3	-
chr17	27248066	27248067	9630028I04Rik	3	-
chr11	80858300	80858301	4930507D10Rik	3	-
chr4	136886200	136886201	C1qb	3	-
chr1	72005195	72005196	4933417E11Rik	3	-
chr1	177642943	177642944	2310043L19Rik	3	-
chr7	103813923	103813924	Hbb-b2	3	-
chr6	48708244	48708245	Gimap6	3	-
chr12	103314769	103314770	Gm29508	3	-
chr2	88980267	88980268	Olfr1213	3	-
chr2	87492418	87492419	Pramel7	3	-
chr1	186558681	186558682	A730004F24Rik	3	-
chr10	33256357	33256358	D830005E20Rik	3	-
chr15	98195542	98195543	Olfr288	3	-
chr8	56484968	56484969	4930518J21Rik	3	-
chr14	69294299	69294300	Synb	3	-
chr5	86197901	86197902	Gnrhr	3	-
chr9	35844150	35844151	Pate5	3	-
chr1	194222759	194222760	4930503O07Rik	3	-
chr13	97034362	97034363	1700029F12Rik	3	-
chr2	164200117	164200118	Wfdc15a	3	-
chr7	34013942	34013943	Scgb2b27	3	-
chr4	139180655	139180656	Gm16287	3	-
chr9	35778109	35778110	Pate7	3	-
chr17	28560766	28560767	Clps	3	-
chr13	15802630	15802631	4933412O06Rik	3	-
chr11	83649378	83649379	Ccl3	3	-
chr14	44213237	44213238	1700047E10Rik	3	-
chr10	107494723	107494724	Myf6	3	-
chrX	163549736	163549737	Grpr	3	-
chr6	50654445	50654446	Npvf	3	-
chr18	47789533	47789534	Gm4146	3	-
chr9	62244100	62244101	A730043L09Rik	3	-
chr4	117765666	117765667	Klf17	3	-
chr12	79103939	79103940	9230116L04Rik	3	-
chrX	38085139	38085140	Rhox11	3	-
chr3	138239663	138239664	0610031O16Rik	3	-
chr17	39077037	39077038	Esp23	3	-
chr13	73229100	73229101	4930555K05Rik	3	-
chr1	41181252	41181253	4930448I06Rik	3	-
chr6	72042528	72042529	9130221F21Rik	3	-
chr3	15332302	15332303	Gm9733	3	-
chr6	147243801	147243802	Gm15767	3	-
chr1	31222656	31222657	4931428L18Rik	3	-
chr18	62756347	62756348	2700046A07Rik	3	-
chr12	82939155	82939156	1700085C21Rik	3	-
chr7	103813923	103813924	Hbb-b2	3	-
chr17	25952565	25952566	A930017K11Rik	3	-
chr7	39413160	39413161	Gm5114	3	-
chr1	187124365	187124366	Gm15509	3	-
chr3	143712143	143712144	Gm6260	3	-
chr2	164238341	164238342	Svs2	3	-
chr3	153792087	153792088	5730460C07Rik	3	-
chr8	26824423	26824424	2310008N11Rik	3	-
chr6	17171833	17171834	Gm4876	3	-
chr12	78981025	78981026	Tmem229b	3	-
chr10	94298703	94298704	Gm4792	3	-
chr8	65129563	65129564	Smim31	3	-
chr7	103827928	103827929	Hbb-bs	3	-
chr1	166455488	166455489	Gm33354	3	-
chr7	142506771	142506772	Prr33	3	-
chr7	103843162	103843163	Hbb-bh1	3	-
chrY	49949401	49949402	Gm28840	3	-
chr9	35790112	35790113	Pate6	3	-
chr5	64467942	64467943	1700027F09Rik	3	-
chr9	68025714	68025715	Gm20745	3	-
chr2	4141141	4141142	1700080N15Rik	3	-
chr10	107486134	107486135	Myf5	3	-
chr12	49480862	49480863	1810007C17Rik	3	-
chr7	5116911	5116912	Rfpl4	3	-
chr12	57662911	57662912	BC042761	3	-
chr4	134450171	134450172	1700021N21Rik	3	-
chr11	39390225	39390226	4930553C11Rik	3	-
chr6	89216179	89216180	Gm839	3	-
chr17	35626637	35626638	Gm9573	3	-
chr18	41999049	41999050	Grxcr2	3	-
chr13	52757205	52757206	BB123696	3	-
chrX	134162959	134162960	Xkrx	3	-
chr16	34939329	34939330	1700119H24Rik	3	-
chr6	35326141	35326142	Fam180a	3	-
chr11	48927182	48927183	Gm12185	3	-
chr6	31666131	31666132	Gm13848	3	-
chr14	79869176	79869177	Gm10845	3	-
chr2	145554982	145554983	Gm14092	3	-
chr6	55174990	55174991	Inmt	3	-
chr7	131146283	131146284	4933402N03Rik	3	-
chr9	105145082	105145083	Nudt16l2	3	-
chr2	148771497	148771498	Cst11	3	-
chr7	103827929	103827930	Hbb-bs	3	-
chr9	79519302	79519303	Gm10635	3	-
chr9	120023598	120023599	Xirp1	3	-
chr15	95149318	95149319	LOC100043315	3	-
chr11	73409858	73409859	Olfr75-ps1	3	-
chr15	37432664	37432665	Gm15941	3	-
chr7	20730624	20730625	Gm4567	3	-
chr13	26312406	26312407	1700092E19Rik	3	-
chr7	135652314	135652315	Ptpre	3	-
chr1	133921401	133921402	Prelp	3	-
chr6	124357044	124357045	1700013D24Rik	3	-
chr14	68125004	68125005	A230070E04Rik	3	-
chr8	120228230	120228231	A330074K22Rik	3	-
chr2	143789186	143789187	Pcsk2os2	3	-
chr6	85765744	85765745	Nat8f3	3	-
chr4	106506335	106506336	Tmem61	3	-
chr1	88510066	88510067	Glrp1	3	-
chr11	54213288	54213289	4933405E24Rik	3	-
chr14	69337137	69337138	Gm16677	3	-
chr2	85198750	85198751	Lrrc55	3	-
chr3	139780759	139780760	Gm32693	3	-
chr19	20552330	20552331	C730002L08Rik	3	-
chr2	102746760	102746761	Gm13872	3	-
chr4	144377933	144377934	Pramef20	3	-
chr7	20730624	20730625	Gm4567	3	-
chr11	73780589	73780590	Olfr389	3	-
chr15	80438603	80438604	Gm31369	3	-
chr18	70244584	70244585	Dynap	3	-
chr2	58052864	58052865	Ermn	3	-
chr5	130384631	130384632	A330070K13Rik	3	-
chr7	24445682	24445683	Irgc1	3	-
chr7	103840521	103840522	Hbb-bh2	3	-
chr7	104535361	104535362	Trim30e-ps1	3	-
chr2	148850934	148850935	Cstdc2	3	-
chr1	153737829	153737830	C230024C17Rik	3	-
chr15	78544345	78544346	Sstr3	3	-
chr14	77798968	77798969	Gm1587	3	-
chr13	56178885	56178886	Tifab	3	-
chr4	49451109	49451110	Acnat1	3	-
chr11	102377020	102377021	Bloodlinc	3	-
chr1	158980462	158980463	1600012P17Rik	3	-
chr4	143994369	143994370	Pramef17	3	-
chr4	57364292	57364293	1700042G15Rik	3	-
chr17	45549677	45549678	Tmem151b	3	-
chr8	112028303	112028304	Gm9564	3	-
chrX	37945664	37945665	LOC102637882	3	-
chr11	38520045	38520046	Gm12130	3	-
chr16	18213533	18213534	4933432I09Rik	3	-
chr17	14398942	14398943	4930474M22Rik	3	-
chr4	103027271	103027272	Insl5	3	-
chr10	42991162	42991163	Gm5079	3	-
chr11	109144369	109144370	E030025P04Rik	3	-
chr11	69822165	69822166	Spem1	3	-
chr4	143951016	143951017	Pramef25	3	-
chrX	167264329	167264330	Tlr8	3	-
chr13	111229431	111229432	3110015C05Rik	3	-
chr3	153152108	153152109	4930482G09Rik	3	-
chr13	99900683	99900684	Cartpt	3	-
chr3	137552662	137552663	Gm4861	3	-
chr9	36128779	36128780	Gm5916	3	-
chrX	126834004	126834005	4932411N23Rik	3	-
chr16	36367570	36367571	Cstdc5	3	-
chr7	73102068	73102069	Gm6567	3	-
chr13	54749874	54749875	Gprin1	3	-
chr13	98435065	98435066	2310005E17Rik	3	-
chr9	36541963	36541964	Pate9	3	-
chr10	110896507	110896508	1700020G17Rik	3	-
chr2	160327494	160327495	Gm826	3	-
chr18	65970178	65970179	Cplx4	3	-
chr1	96662573	96662574	4930533P14Rik	3	-
chr7	30924181	30924182	Hamp2	3	-
chr17	33148749	33148750	Morc2b	3	-
chr14	61305334	61305335	1700109G14Rik	3	-
chr9	45135606	45135607	Gm10684	3	-
chr13	110903846	110903847	Gm38397	3	-
chr19	5349574	5349575	Cst6	3	-
chr3	146378944	146378945	Gm10636	3	-
chr19	42202252	42202253	Sfrp5	3	-
chr15	35328535	35328536	BC048602	3	-
chr19	41011678	41011679	C330026H20Rik	3	-
chr11	114448860	114448861	4932435O22Rik	3	-
chr11	55197682	55197683	Slc36a1os	3	-
chr12	112435338	112435339	B020018J22Rik	3	-
chrY	83927911	83927912	Gm20854	3	-
chr17	54370074	54370075	1700025K24Rik	3	-
chr15	98221056	98221057	Olfr287	3	-
chr7	38528193	38528194	Gm5591	3	-
chr18	61036199	61036200	Cdx1	3	-
chr18	17580990	17580991	4930545E07Rik	3	-
chr19	8663335	8663336	9830166K06Rik	3	-
chr8	20902456	20902457	Gm15056	3	-
chr6	48999616	48999617	4930563H07Rik	3	-
chr15	85156132	85156133	Gm19277	3	-
chr16	10331285	10331286	Gm1600	3	-
chr9	98820087	98820088	E330023G01Rik	3	-
chr4	26705449	26705450	4930548K13Rik	3	-
chr19	11050566	11050567	AW112010	3	-
chr17	43543639	43543640	Ankrd66	3	-
chr7	135528654	135528655	Clrn3	3	-
chr13	64497792	64497793	Fam240b	3	-
chr11	69818463	69818464	Spem2	3	-
chr2	180104407	180104408	Hrh3	3	-
chr7	6011010	6011011	Vmn1r65	3	-
chr2	74716130	74716131	Hoxd3os1	3	-
chr13	93719175	93719176	AW495222	3	-
chr10	97596931	97596932	4930473O22Rik	3	-
chr9	78314048	78314049	Omt2a	3	-
chr15	38728516	38728517	Gm45924	3	-
chr10	100741635	100741636	Gm35722	3	-
chr6	105492668	105492669	Gm19757	3	-
chr4	14291309	14291310	Gm2560	3	-
chrX	74969125	74969126	Gm38425	3	-
chr19	45730558	45730559	4933429K18Rik	3	-
chr12	111944482	111944483	5033406O09Rik	3	-
chr7	143330650	143330651	4933417O13Rik	3	-
chr14	35811978	35811979	4930596D02Rik	3	-
chr13	33568869	33568870	Gm6093	3	-
chr13	91388085	91388086	A830009L08Rik	3	-
chr17	57149777	57149778	Cd70	3	-
chr16	64602331	64602332	Csnka2ip	3	-
chr10	99641920	99641921	Gm18409	3	-
chr7	16675705	16675706	Ceacam15	3	-
chr4	155785874	155785875	Tmem88b	2	-
chr7	5413145	5413146	Vmn1r58	2	-
chr12	80924447	80924448	1700052I22Rik	2	-
chr6	127778665	127778666	4921513H07Rik	2	-
chr10	34044313	34044314	Calhm4	2	-
chr6	136415569	136415570	E330021D16Rik	2	-
chrY	30099429	30099430	LOC115489296	2	-
chr7	106826743	106826744	Olfr702	2	-
chr3	96926051	96926052	Gja8	2	-
chr1	85961055	85961056	Gpr55	2	-
chr17	71752905	71752906	Pcare	2	-
chr2	164573456	164573457	Spint3	2	-
chr16	24082690	24082691	Gm46545	2	-
chr13	3945349	3945350	Ucn3	2	-
chr2	135583220	135583221	9630028H03Rik	2	-
chr14	15438987	15438988	Lrrc3b	2	-
chr6	89940507	89940508	Vmn1r45	2	-
chr2	86874802	86874803	Olfr1096-ps1	2	-
chr5	134915530	134915531	Cldn13	2	-
chr6	55681263	55681264	Neurod6	2	-
chr15	99087728	99087729	C1ql4	2	-
chr19	47144174	47144175	Calhm1	2	-
chr7	143784500	143784501	Mrgpre	2	-
chr11	94704499	94704500	Gm11541	2	-
chr6	124364486	124364487	1700027F06Rik	2	-
chr11	67237281	67237282	Myhas	2	-
chr8	21327020	21327021	Defa29	2	-
chr2	87140233	87140234	Olfr1110	2	-
chr14	59178749	59178750	Gm5142	2	-
chr11	49064212	49064213	Tgtp2	2	-
chr8	71566649	71566650	Nxnl1	2	-
chr8	21703647	21703648	Defa39	2	-
chrY	49320295	49320296	Gm20816	2	-
chr2	25236787	25236788	Rnf224	2	-
chr12	87775755	87775756	Gm21319	2	-
chr15	81247971	81247972	8430426J06Rik	2	-
chr1	28780252	28780253	Gm597	2	-
chr11	99804446	99804447	Gm11569	2	-
chrX	3443690	3443691	Btbd35f26	2	-
chr1	39805332	39805333	Gm3646	2	-
chr4	49681983	49681984	Ppp3r2	2	-
chrX	95733265	95733266	1700010D01Rik	2	-
chr2	152596485	152596486	Defb45	2	-
chr7	79793590	79793591	Mesp1	2	-
chr9	20336094	20336095	Olfr18	2	-
chr1	167466780	167466781	Lrrc52	2	-
chr16	23890844	23890845	Sst	2	-
chr11	101967015	101967016	Sost	2	-
chrX	154890267	154890268	Cldn34b1	2	-
chrX	21745111	21745112	Gm28269	2	-
chr7	45784467	45784468	Lmtk3	2	-
chr8	87642210	87642211	1700096P03Rik	2	-
chr11	68586957	68586958	Ccdc42os	2	-
chrX	67921450	67921451	4933436I01Rik	2	-
chr7	107002605	107002606	Olfr2	2	-
chr13	111549909	111549910	Gm15290	2	-
chr4	82885151	82885152	Cer1	2	-
chrX	138209580	138209581	Tex13a	2	-
chr19	4498583	4498584	2010003K11Rik	2	-
chr19	34599427	34599428	Ifit1bl1	2	-
chrX	19481319	19481320	Tex13c3	2	-
chr11	112825128	112825129	1700012H19Rik	2	-
chrX	73176989	73176990	Spin2d	2	-
chr3	92589073	92589074	Smcp	2	-
chr5	125849901	125849902	Gm4868	2	-
chr7	106948312	106948313	Olfr710	2	-
chr16	58918486	58918487	Olfr180	2	-
chr4	57916264	57916265	D630039A03Rik	2	-
chr14	52495695	52495696	Olfr1507	2	-
chr2	152654330	152654331	1700030C14Rik	2	-
chr10	77259223	77259224	Gm10941	2	-
chr13	119950806	119950807	B020031M17Rik	2	-
chr7	93184176	93184177	Gm15501	2	-
chr9	72409867	72409868	BC065403	2	-
chr7	104358646	104358647	Trim30b	2	-
chr11	99809892	99809893	Gm11554	2	-
chr8	21456517	21456518	Defa42	2	-
chrX	91575911	91575912	1700084M14Rik	2	-
chr16	92333221	92333222	Smim34	2	-
chr4	63600764	63600765	Gm11213	2	-
chrX	83487924	83487925	Tsga8	2	-
chr8	21096050	21096051	Defa38	2	-
chr15	81802613	81802614	Gm17597	2	-
chr1	26687460	26687461	4931408C20Rik	2	-
chr12	54391318	54391319	Gm7550	2	-
chr13	114607084	114607085	4930467J12Rik	2	-
chr8	43576707	43576708	Adam26a	2	-
chr10	61680290	61680291	Sar1a	2	-
chrX	53776394	53776395	Zfp36l3	2	-
chr10	127751798	127751799	Gpr182	2	-
chr4	133498550	133498551	Trnp1	2	-
chr7	97417550	97417551	Thrsp	2	-
chr5	137645714	137645715	Irs3	2	-
chrX	8976589	8976590	Fthl17c	2	-
chr5	147322440	147322441	Urad	2	-
chr8	108584677	108584678	Lncbate1	2	-
chr7	5805445	5805446	Vmn1r63	2	-
chrX	39863604	39863605	Cypt14	2	-
chrX	3443690	3443691	Btbd35f26	2	-
chr1	172895054	172895055	Apcs	2	-
chr7	141016892	141016893	Ifitm6	2	-
chrX	76602924	76602925	Cldn34d	2	-
chr1	80213944	80213945	Fam124b	2	-
chr2	170602017	170602018	4930470P17Rik	2	-
chrY	31234213	31234214	LOC115489295	2	-
chr4	52438964	52438965	Smc2os	2	-
chr1	185441819	185441820	9630028B13Rik	2	-
chr11	117421717	117421718	Gm8624	2	-
chr8	20944748	20944749	AY761185	2	-
chr2	86892163	86892164	Olfr1097	2	-
chr18	57533752	57533753	1700066O22Rik	2	-
chr10	78618074	78618075	Olfr1357	2	-
chr16	58928644	58928645	Olfr181	2	-
chr9	88731850	88731851	Bcl2a1d	2	-
chr8	19064921	19064922	Defb39	2	-
chrY	31234213	31234214	LOC115489295	2	-
chr2	148443535	148443536	Cd93	2	-
chr13	98637410	98637411	Tmem174	2	-
chr13	19732951	19732952	Gpr141b	2	-
chr8	43528137	43528138	Adam26b	2	-
chr13	95478655	95478656	S100z	2	-
chr10	128960988	128960989	Mettl7b	2	-
chr14	110755149	110755150	Slitrk6	2	-
chr7	46975911	46975912	C86187	2	-
chr1	180697034	180697035	Mixl1	2	-
chr18	77733470	77733471	A330094K24Rik	2	-
chr9	19849747	19849748	Olfr860	2	-
chr7	104647305	104647306	Olfr658	2	-
chr13	52530836	52530837	Diras2	2	-
chr17	45881452	45881453	4930542M03Rik	2	-
chr19	43642007	43642008	Gm4311	2	-
chr12	87648983	87648984	Gm16381	2	-
chr2	155945367	155945368	Gdf5	2	-
chr8	21456517	21456518	Defa42	2	-
chrY	30099429	30099430	LOC115489296	2	-
chr6	23650305	23650306	Rnf133	2	-
chr12	86988676	86988677	Zdhhc22	2	-
chr16	39188950	39188951	Gm36742	2	-
chr2	31810580	31810581	Qrfp	2	-
chr1	135167681	135167682	Gpr37l1	2	-
chr7	141429562	141429563	Cend1	2	-
chr1	173137334	173137335	Olfr1408	2	-
chr18	9282809	9282810	Gjd4	2	-
chr9	39961044	39961045	Olfr976	2	-
chr6	122856157	122856158	C3ar1	2	-
chrX	64152198	64152199	Gm6760	2	-
chr16	10788655	10788656	Tnp2	2	-
chrX	162736613	162736614	Gm15201	2	-
chrX	48674478	48674479	Gpr119	2	-
chr10	121202649	121202650	4930432O09Rik	2	-
chr9	123968692	123968693	Ccr1	2	-
chr1	172057596	172057597	Nhlh1	2	-
chr11	58492499	58492500	Olfr332	2	-
chr14	54712174	54712175	Cebpe	2	-
chr12	90739038	90739039	Dio2	2	-
chr16	10796823	10796824	Prm1	2	-
chr5	150502219	150502220	Gm5	2	-
chr4	121109217	121109218	Tmco2	2	-
chr10	41072290	41072291	Gpr6	2	-
chr7	47189416	47189417	Mrgpra6	2	-
chr18	31949636	31949637	Gpr17	2	-
chr17	25175632	25175633	Gm38655	2	-
chr10	130280138	130280139	Neurod4	2	-
chr9	22213860	22213861	1810064F22Rik	2	-
chr1	172632974	172632975	Dusp23	2	-
chr17	79477885	79477886	4930429F11Rik	2	-
chr4	129578580	129578581	Fam167b	2	-
chr7	48456342	48456343	Mrgprb1	2	-
chr16	10792105	10792106	Prm2	2	-
chrY	31234213	31234214	LOC115489295	2	-
chr13	35212048	35212049	1700019C18Rik	2	-
chr3	19695396	19695397	Crh	2	-
chr1	92518515	92518516	Olfr1414	2	-
chr11	59948147	59948148	Med9os	2	-
chr14	52467461	52467462	Olfr1508	2	-
chr9	61105386	61105387	4933433G08Rik	2	-
chr11	34208089	34208090	Foxi1	2	-
chr10	25536272	25536273	Smlr1	2	-
chr15	76522129	76522130	Scrt1	2	-
chr9	39299481	39299482	Olfr947-ps1	2	-
chr2	85822974	85822975	Olfr1018	1	+
chr12	29141930	29141931	Gm31333	1	+
chr9	39470724	39470725	Olfr955	1	-
chr16	20928615	20928616	Gm6551	1	+
chr6	56985343	56985344	Vmn1r5	1	+
chr10	129647131	129647132	Olfr799	1	+
chr8	19729577	19729578	4930467E23Rik	1	+
chr2	89112510	89112511	Olfr1221	1	-
chrX	52988079	52988080	Hprt	1	+
chr19	13341761	13341762	Olfr1466	1	+
chrX	4291245	4291246	Btbd35f26	1	-
chr8	12573037	12573038	Spaca7	1	+
chr11	115307164	115307165	Otop2	1	+
chr7	143628071	143628072	E230032D23Rik	1	+
chr7	26266832	26266833	Vmn1r184	1	+
chr2	86639718	86639719	Olfr1084	1	-
chr1	172555939	172555940	Vsig8	1	+
chr17	56734229	56734230	Fut4-ps1	1	+
chr4	41569795	41569796	Dnaic1	1	+
chr5	117866840	117866841	Nos1	1	+
chr3	52516965	52516966	Gm30173	1	+
chr12	105604092	105604093	Bdkrb1	1	+
chr9	38448793	38448794	Olfr902	1	+
chrX	11318287	11318288	H2al1d	1	+
chr8	21065039	21065040	Defa4	1	+
chr9	19884303	19884304	Olfr862	1	-
chr15	98497475	98497476	Olfr279	1	+
chr7	105404569	105404570	Cnga4	1	+
chr6	115931909	115931910	Rho	1	+
chrY	206151	206152	Gm29089	1	+
chr5	43515570	43515571	C1qtnf7	1	+
chr16	38362191	38362192	Popdc2	1	+
chr3	69131234	69131235	Gm1647	1	+
chr2	130195195	130195196	Tmc2	1	+
chr9	43259880	43259881	D630033O11Rik	1	+
chrX	3836656	3836657	Spin2-ps1	1	-
chr6	48986862	48986863	Svs1	1	+
chr1	131019846	131019847	Il10	1	+
chr17	37337230	37337231	Olfr103	1	-
chr8	75448695	75448696	Iqcm	1	+
chr16	11178177	11178178	4930509G22Rik	1	+
chr10	40570363	40570364	Slc22a16	1	+
chr9	37803890	37803891	Olfr876	1	+
chr16	59110633	59110634	Olfr193	1	-
chr5	90772436	90772437	Pf4	1	+
chr3	137289618	137289619	Gm567	1	+
chr3	111881904	111881905	Gm6602	1	+
chr5	147957321	147957322	Mtus2	1	+
chr14	49929568	49929569	Olfr723	1	-
chr19	12998989	12998990	Olfr1451	1	+
chr19	13888208	13888209	Olfr1504	1	-
chr9	37712280	37712281	Olfr160	1	-
chr7	105181311	105181312	Olfr685	1	-
chr17	40811150	40811151	Rhag	1	+
chr8	13435460	13435461	Tmem255b	1	+
chr5	138037225	138037226	Smok3b	1	+
chr13	44121168	44121169	Gm5083	1	+
chr7	54835246	54835247	Luzp2	1	+
chr10	77811889	77811890	Gm9507	1	-
chr7	16906491	16906492	Ptgir	1	+
chr19	11469369	11469370	Ms4a6c	1	+
chr11	58455980	58455981	Olfr30	1	-
chr16	22294989	22294990	Gng5-ps	1	+
chr9	13431362	13431363	Phxr4	1	+
chr5	145345270	145345271	Cyp3a57	1	+
chr4	118665520	118665521	Olfr62	1	+
chr7	102614987	102614988	Olfr553	1	-
chr4	52970630	52970631	Olfr270	1	+
chr2	11642793	11642794	Il2ra	1	+
chr2	85923271	85923272	Olfr1026	1	+
chr2	143078394	143078395	Otor	1	+
chr6	132778162	132778163	Tas2r136	1	-
chr6	123262108	123262109	Clec4d	1	+
chrY	897789	897790	Kdm5d	1	+
chr7	11756258	11756259	Vmn1r73	1	+
chr10	129608479	129608480	Olfr796	1	-
chr11	121160272	121160273	Uts2r	1	+
chr13	47667551	47667552	4930471G24Rik	1	+
chr13	114607229	114607230	4930544M13Rik	1	+
chr19	12678167	12678168	Olfr1443	1	+
chr17	23004972	23004973	Vmn2r-ps129	1	+
chr18	36960277	36960278	Pcdha5	1	+
chr14	71856710	71856711	4930434J06Rik	1	+
chr11	49563924	49563925	Olfr1380	1	+
chr11	58552237	58552238	Olfr328	1	-
chr11	74195506	74195507	Olfr403	1	+
chr19	10457447	10457448	Lrrc10b	1	-
chr7	12152465	12152466	Vmn1r78	1	+
chr17	37903549	37903550	Olfr127	1	+
chr2	120463594	120463595	Capn3	1	+
chr10	129238152	129238153	Olfr774	1	+
chr7	104670705	104670706	Olfr659	1	+
chr2	36869569	36869570	Olfr352	1	+
chr5	114165519	114165520	Acacb	1	+
chr1	21383557	21383558	Khdc1b	1	+
chr7	144175461	144175462	Shank2	1	+
chr5	118952340	118952341	4930413E15Rik	1	+
chr7	108422574	108422575	Olfr497	1	+
chr1	130766385	130766386	Gm28856	1	+
chr7	21361291	21361292	Vmn1r129	1	-
chr7	71909696	71909697	4930441H08Rik	1	+
chr1	93135241	93135242	Agxt	1	+
chr19	8617997	8617998	Slc22a6	1	+
chrX	9063091	9063092	Fthl17f	1	+
chr16	44765737	44765738	Cd200r1	1	+
chr3	17948445	17948446	Cypt12	1	+
chr14	50140637	50140638	Olfr728	1	-
chr5	89616437	89616438	Gm7056	1	+
chr16	58761240	58761241	Olfr172	1	-
chr1	42750713	42750714	Dalir	1	+
chrX	52878732	52878733	Pou5f1-rs8	1	+
chr7	42116472	42116473	Vmn2r60	1	+
chr11	83065113	83065114	Slfn2	1	+
chr6	41772297	41772298	Olfr459	1	-
chrX	105165505	105165506	E530001F21Rik	1	-
chr10	127801154	127801155	Rdh16	1	+
chr7	126248398	126248399	Sbk1	1	+
chr7	23658317	23658318	Vmn1r172	1	+
chr10	129704881	129704882	Olfr804	1	+
chr13	55784580	55784581	Catsper3	1	+
chrX	61191294	61191295	C030023E24Rik	1	+
chr10	58236660	58236661	Gm4981	1	-
chr10	79356592	79356593	Vmn2r82	1	+
chr10	28668361	28668362	Themis	1	+
chr19	11747560	11747561	Cblif	1	+
chr3	146220962	146220963	Lpar3	1	+
chr10	129462679	129462680	Olfr787	1	+
chr7	103640138	103640139	Olfr622	1	-
chr4	118868784	118868785	Olfr1331	1	+
chr11	99772913	99772914	Gm11595	1	-
chr4	41903614	41903615	Ccl21b	1	+
chrX	8892354	8892355	B630019K06Rik	1	+
chrX	71932439	71932440	Gm1141	1	+
chr7	104012700	104012701	Olfr639	1	-
chrY	13252392	13252393	Gm21440	1	+
chr4	88835526	88835527	Ifna5	1	+
chr7	20417943	20417944	Vmn1r100	1	+
chr7	142258380	142258381	Gm2431	1	-
chr2	67173835	67173836	Gm1322	1	+
chr7	108066795	108066796	Olfr480	1	-
chr2	112155899	112155900	Olfr1318	1	+
chr19	57508565	57508566	6720468P15Rik	1	+
chr14	26573859	26573860	Dennd6a	1	+
chr4	88779851	88779852	Gm13285	1	+
chr16	4229230	4229231	Gm5766	1	+
chr8	13037309	13037310	F10	1	+
chr2	90266428	90266429	Olfr1271	1	-
chr7	18065930	18065931	Ceacam12	1	+
chr10	117045342	117045343	Lrrc10	1	+
chr2	88851953	88851954	Olfr1204	1	+
chr5	146481944	146481945	Gm6408	1	+
chr9	116189181	116189182	Gm4668	1	+
chr1	92588333	92588334	Olfr1412	1	+
chr5	109330382	109330383	Vmn2r16	1	+
chr9	100022301	100022302	4930519F24Rik	1	+
chr3	109080500	109080501	Slc25a54	1	+
chr13	97560001	97560002	Gm5086	1	+
chr2	86851696	86851697	Olfr1095	1	-
chr5	12383167	12383168	Sema3d	1	+
chr17	90861170	90861171	4930480K15Rik	1	+
chr2	57998156	57998157	Galnt5	1	+
chr14	50299330	50299331	Olfr733	1	-
chr11	74070171	74070172	Zfp616	1	+
chrX	9572391	9572392	H2al1o	1	-
chr7	20442593	20442594	Vmn1r149	1	-
chr15	40134366	40134367	9330182O14Rik	1	+
chr15	52295554	52295555	Slc30a8	1	+
chr4	115133833	115133834	Cyp4x1	1	+
chr8	21287410	21287411	Defa3	1	+
chr17	6895941	6895942	1700122H20Rik	1	+
chr16	16820196	16820197	Rpl31-ps12	1	-
chr5	76484078	76484079	Gm7271	1	+
chr7	127296261	127296262	Itgal	1	+
chrX	3443690	3443691	Btbd35f26	1	-
chr5	135818107	135818108	Srrm3	1	+
chr10	78955208	78955209	Olfr8	1	+
chr14	123660141	123660142	Itgbl1	1	+
chr13	43716792	43716793	Gm20751	1	+
chr5	148950251	148950252	8430423G03Rik	1	+
chr18	37442518	37442519	Pcdhb13	1	+
chr7	13398156	13398157	Cabp5	1	+
chr5	13396785	13396786	Sema3a	1	+
chr16	58995405	58995406	Olfr183	1	+
chr7	107954644	107954645	Olfr474	1	+
chr2	86146732	86146733	Olfr1040	1	-
chr17	18581728	18581729	Vmn2r96	1	+
chr17	37529958	37529959	Olfr111	1	+
chr6	121838542	121838543	Mug1	1	+
chr2	87753991	87753992	Olfr1141	1	-
chr1	85928484	85928485	4933407L21Rik	1	+
chr1	174099461	174099462	Olfr426	1	+
chr9	54534124	54534125	Sh2d7	1	+
chr7	108367493	108367494	Olfr494	1	+
chr14	51451963	51451964	Vmn2r89	1	+
chr2	150570416	150570417	Cst7	1	+
chr1	88551518	88551519	Gm19589	1	+
chr6	127446841	127446842	Parp11	1	+
chrY	4341128	4341129	Gm21064	1	+
chr17	93199018	93199019	Adcyap1	1	+
chr15	73809933	73809934	Ndufb4c	1	-
chrX	78369644	78369645	4930480E11Rik	1	+
chrX	5469265	5469266	Mycs	1	-
chr14	50642196	50642197	Olfr745	1	+
chr8	10006468	10006469	Tnfsf13b	1	+
chr7	119554341	119554342	Acsm2	1	+
chr10	118441047	118441048	Ifng	1	+
chrX	85826662	85826663	Gm14762	1	+
chr1	92491753	92491754	Olfr1415	1	-
chr2	85991820	85991821	Olfr1031	1	+
chr9	51765352	51765353	Arhgap20	1	+
chr11	73517197	73517198	Olfr382	1	-
chrX	102802964	102802965	Dmrtc1c2	1	+
chr7	30763757	30763758	Dmkn	1	+
chr2	87371535	87371536	Olfr1121	1	+
chr7	140906022	140906023	BC024386	1	+
chr7	106077864	106077865	Gm8989	1	-
chr7	108894405	108894406	Olfr519	1	-
chr6	28427902	28427903	Fscn3	1	+
chr12	113543909	113543910	Adam6a	1	+
chr13	83891209	83891210	2810049E08Rik	1	+
chr4	150997098	150997099	Uts2	1	+
chr1	184712498	184712499	4930488B22Rik	1	+
chr9	38930174	38930175	Olfr930	1	+
chr5	139352617	139352618	Cyp2w1	1	+
chr13	33661406	33661407	Serpinb6d	1	+
chr1	146495630	146495631	Brinp3	1	+
chr17	19504812	19504813	Vmn2r100	1	+
chr14	8367441	8367442	2610318M16Rik	1	+
chr15	11000722	11000723	Slc45a2	1	+
chr6	48860330	48860331	Gm7932	1	+
chr17	32685632	32685633	Cyp4f15	1	+
chr4	88757845	88757846	Gm13286	1	+
chrX	9350600	9350601	H2al1k	1	+
chr11	87566690	87566691	Septin4	1	+
chr1	183418471	183418472	Hhipl2	1	+
chrX	164139343	164139344	Ace2	1	+
chr17	67632723	67632724	Lrrc30	1	-
chr17	12466845	12466846	C030013G03Rik	1	+
chr5	114859427	114859428	Gm9936	1	-
chr9	90054268	90054269	Ctsh	1	+
chr7	140574156	140574157	Olfr538	1	+
chr1	177808420	177808421	Catspere1	1	+
chr9	38349086	38349087	Olfr898	1	+
chr14	41573212	41573213	1700049E17Rik1	1	+
chr2	89752826	89752827	Olfr1253	1	-
chr8	129067112	129067113	Ccdc7b	1	+
chr2	174450596	174450597	Tubb1	1	+
chr15	9279830	9279831	Ugt3a1	1	+
chr6	133037101	133037102	Tas2r103	1	-
chr16	19625101	19625102	Olfr171	1	-
chr10	77715772	77715773	Gm10142	1	+
chr6	42834417	42834418	Olfr449	1	+
chr9	19478248	19478249	Olfr850	1	-
chrX	154949569	154949570	Magea3	1	-
chr3	143030615	143030616	4930519L02Rik	1	+
chr1	173184504	173184505	Olfr1406	1	-
chr7	108172742	108172743	Olfr486	1	-
chr8	104961719	104961720	Ces2g	1	+
chr5	107431550	107431551	Lpcat2b	1	+
chr7	6730584	6730585	Usp29	1	+
chr17	20345426	20345427	Vmn2r107	1	+
chr2	87782537	87782538	Olfr152	1	+
chr14	69840408	69840409	Pebp4	1	+
chr18	37489466	37489467	Pcdhb18	1	+
chr2	89055424	89055425	Olfr1218	1	-
chr3	108739659	108739660	Aknad1	1	+
chrX	15111489	15111490	Ppp1r2-ps9	1	-
chr16	89015278	89015279	Gm10229	1	+
chr14	115092216	115092217	Gpc5	1	+
chr7	103565277	103565278	Olfr616	1	-
chr8	58700796	58700797	Gm15881	1	-
chr2	147710694	147710695	A530006G24Rik	1	+
chr3	96345288	96345289	Platr30	1	+
chr7	105337714	105337715	Olfr691	1	-
chr8	67490969	67490970	Nat1	1	+
chr19	10001670	10001671	Rab3il1	1	+
chr2	24186477	24186478	Il1f9	1	+
chr2	89303590	89303591	Olfr1231	1	-
chr19	3972329	3972330	Aldh3b2	1	+
chr1	185497307	185497308	5033404E19Rik	1	+
chr9	101342195	101342196	Gm28979	1	+
chr9	124021972	124021973	Ccr3	1	+
chr8	27368712	27368713	Chrnb3	1	+
chr13	22327912	22327913	Vmn1r197	1	+
chr4	88773835	88773836	Gm13285	1	+
chr1	174158723	174158724	Olfr420	1	+
chr14	25983204	25983205	Duxbl2	1	+
chr8	45507789	45507790	Sorbs2	1	+
chr17	38131190	38131191	Olfr132	1	-
chr7	107814587	107814588	Olfr467	1	+
chr5	26257763	26257764	Gm7361	1	+
chr9	32016626	32016627	Arhgap32	1	+
chr9	75775366	75775367	Bmp5	1	+
chr14	10738554	10738555	Fhitos	1	+
chr5	100302371	100302372	Gm45913	1	+
chr11	87915003	87915004	Olfr464	1	-
chr17	20994686	20994687	Vmn1r233	1	-
chr9	38698376	38698377	Olfr919	1	-
chr7	104996902	104996903	Olfr672	1	-
chr12	86734370	86734371	Lrrc74a	1	+
chr1	13786929	13786930	Gm5523	1	-
chr6	66805332	66805333	Vmn1r39	1	-
chr2	89297268	89297269	Olfr1230	1	-
chr2	36527415	36527416	Olfr342	1	+
chr2	88093966	88093967	Olfr1164	1	-
chr10	23851463	23851464	Vnn3	1	+
chr7	103186604	103186605	Olfr592	1	+
chr13	3149476	3149477	Speer6-ps1	1	+
chr10	108700160	108700161	Gm5136	1	-
chr2	85868595	85868596	Olfr1022	1	+
chr13	92576232	92576233	Spz1	1	-
chr8	21162278	21162279	Defa22	1	+
chr9	38523731	38523732	Olfr911-ps1	1	+
chr1	31264848	31264849	Gm4850	1	+
chr8	110101333	110101334	Tle7	1	+
chr14	55575675	55575676	Fitm1	1	+
chr2	111814724	111814725	Olfr1303	1	-
chr7	17672314	17672315	Psg-ps1	1	+
chr11	46342288	46342289	Gm12167	1	+
chr4	19280851	19280852	Cngb3	1	+
chr14	77904240	77904241	Epsti1	1	+
chr7	104587720	104587721	Olfr654	1	+
chr6	123049963	123049964	Clec4b1	1	+
chr1	136008220	136008221	Tmem9	1	+
chr2	122484942	122484943	Slc28a2b	1	+
chr9	110826691	110826692	Prss43	1	+
chr17	37211851	37211852	Olfr95	1	-
chr9	38472750	38472751	Olfr905	1	+
chr13	120140247	120140248	Gm20767	1	+
chr11	58721094	58721095	Olfr318	1	-
chr9	39646729	39646730	Olfr961	1	+
chr5	87774451	87774452	Csn1s2a	1	+
chrX	161717037	161717038	Rai2	1	+
chr1	188262839	188262840	Ush2a	1	+
chr4	154667867	154667868	Actrt2	1	-
chr7	103384000	103384001	Olfr603	1	-
chr7	102948468	102948469	Olfr574	1	+
chr11	87793785	87793786	Mpo	1	+
chrX	144556239	144556240	Mageb16-ps1	1	-
chr15	100353201	100353202	Mettl7a2	1	+
chr9	38268516	38268517	Olfr895	1	+
chr7	5611313	5611314	Vmn1r61	1	-
chr7	21134128	21134129	Vmn1r122	1	-
chr16	89403774	89403775	Krtap21-1	1	-
chr19	13795609	13795610	Olfr1497	1	-
chr14	26691555	26691556	Dnah12	1	+
chr8	21025546	21025547	Defa21	1	+
chr15	69924234	69924235	Gm19782	1	+
chr11	83662585	83662586	Ccl4	1	+
chr2	122160701	122160702	Trim69	1	+
chrX	66649319	66649320	Slitrk2	1	+
chr9	39217360	39217361	Olfr944	1	+
chr18	33464164	33464165	Gm10549	1	+
chr17	38082976	38082977	Olfr131	1	-
chr16	59186481	59186482	Olfr197	1	-
chr11	99556853	99556854	Krtap3-2	1	-
chr1	88166013	88166014	Ugt1a5	1	+
chr7	38183218	38183219	1600014C10Rik	1	+
chrX	4370637	4370638	Btbd35f17	1	+
chr9	56027637	56027638	Gm7444	1	+
chr19	5068079	5068080	Cd248	1	+
chr2	86423674	86423675	Olfr1062	1	-
chr2	89528408	89528409	Olfr1243	1	-
chr9	49340404	49340405	Drd2	1	+
chrY	23943167	23943168	Gm20809	1	+
chr1	12667564	12667565	Gm17644	1	+
chr5	21543528	21543529	Lrrc17	1	+
chr13	93073305	93073306	Gm4814	1	+
chr2	87635745	87635746	Olfr1132	1	-
chr4	43706566	43706567	Olfr71	1	-
chr7	108713356	108713357	Olfr512	1	+
chr6	57070896	57070897	Vmn1r9	1	+
chr12	103376895	103376896	Otub2	1	+
chr2	11339490	11339491	Gm13293	1	+
chr2	88339568	88339569	Olfr1176	1	+
chr19	12120674	12120675	Olfr76	1	-
chr2	130100395	130100396	AU015228	1	+
chr10	22402814	22402815	Gm10825	1	+
chrY	13376404	13376405	Ssty1	1	+
chr7	6488872	6488873	Olfr1347	1	-
chr19	38132782	38132783	Pde6c	1	+
chr6	88724413	88724414	Mgll	1	+
chr11	70505275	70505276	Tm4sf5	1	+
chr7	103731929	103731930	Olfr628	1	+
chr7	20334065	20334066	Vmn1r243	1	-
chr2	88729597	88729598	Olfr1197	1	-
chr11	49551750	49551751	Olfr1381	1	+
[truncated: 3,015 more rows]
