# Supplementary material for: Ultra-long-range interactions between active regulatory elements
Source: Genome Res. 2023 Aug;33(8):1269–83. doi: 10.1101/gr.277567.122 (PMC10547262; doi:10.1101/gr.277567.122)
Supplement: Supplement 11 [file Supplemental_Code.zip › Supplemental_Code/Peaks/mm10/ESC_4SU_refGene_exon1_quartile_1_TSS_mm10_noRING1B_minus_quartile_4_plus.bed]

chr1	4785726	4785727	Mrpl15	5	+
chr1	4807824	4807825	Lypla1	1	+
chr1	4857695	4857696	Tcea1	1	+
chr1	5070285	5070286	Rgs20	6	-
chr1	6214663	6214664	Rb1cc1	1	+
chr1	6487232	6487233	St18	1	-
chr1	7088921	7088922	Pcmtd1	1	+
chr1	9601268	9601269	Vxn	1	-
chr1	9747649	9747650	Vcpip1	1	+
chr1	9748382	9748383	1700034P13Rik	3	+
chr1	9942543	9942544	Snord87	1	+
chr1	9944118	9944119	Snhg6	4	+
chr1	10038159	10038160	Cops5	8	+
chr1	10038219	10038220	Cspp1	1	+
chr1	10719945	10719946	Cpa6	11	-
chr1	10865874	10865875	Mir467e	4	+
chr1	12667564	12667565	Gm17644	1	-
chr1	13374083	13374084	Ncoa2	23	+
chr1	13589910	13589911	Tram1	11	+
chr1	13786929	13786930	Gm5523	1	-
chr1	15805647	15805648	Terf1	1	+
chr1	16104433	16104434	Rpl7	7	+
chr1	16619291	16619292	Ube2w	7	+
chr1	16657119	16657120	Eloc	5	+
chr1	16657553	16657554	D030040B21Rik	1	-
chr1	17145374	17145375	Gdap1	1	-
chr1	17601902	17601903	Pi15	1	-
chr1	20618057	20618058	Pkhd1	67	-
chr1	20890473	20890474	6720483E21Rik	4	-
chr1	21298312	21298313	Gm4956	6	-
chr1	21349678	21349679	Khdc1a	1	-
chr1	21368332	21368333	Khdc1c	1	-
chr1	21383557	21383558	Khdc1b	1	-
chr1	23102253	23102254	Ppp1r14bl	1	-
chr1	24177611	24177612	Col9a1	1	-
chr1	25277954	25277955	Gm20172	1	-
chr1	26687460	26687461	4931408C20Rik	2	-
chr1	28780252	28780253	Gm597	2	-
chr1	30138836	30138837	Gm31465	5	-
chr1	30863256	30863257	Phf3	15	+
chr1	31222656	31222657	4931428L18Rik	3	-
chr1	31222840	31222841	Pih1d3	1	-
chr1	31264848	31264849	Gm4850	1	-
chr1	32520999	32521000	Gm9839	1	-
chr1	32547293	32547294	Gm5415	1	-
chr1	33908226	33908227	Dst	1	+
chr1	34117360	34117361	Mir6896	1	+
chr1	34439830	34439831	Imp4	1	+
chr1	34498413	34498414	Prss39	1	-
chr1	34535649	34535650	Cfc1	1	-
chr1	34843050	34843051	Fam168b	8	+
chr1	36068401	36068402	Hs6st1	1	+
chr1	36244302	36244303	Uggt1	41	+
chr1	36372191	36372192	Fer1l5	1	-
chr1	36709925	36709926	Actr1b	11	+
chr1	36714538	36714539	4933424G06Rik	1	-
chr1	36761799	36761800	Zap70	1	-
chr1	36939527	36939528	Tmem131	41	+
chr1	37218279	37218280	Cnga3	1	-
chr1	37890478	37890479	Mrpl30	1	+
chr1	37916493	37916494	Lyg2	6	-
chr1	37997208	37997209	Txndc9	5	+
chr1	37998011	37998012	Eif5b	1	+
chr1	38129666	38129667	Rev1	26	+
chr1	38836687	38836688	Lonrf2	12	-
chr1	38939150	38939151	Nms	1	-
chr1	38987815	38987816	Pdcl3	1	+
chr1	39367852	39367853	Rpl31	1	+
chr1	39805332	39805333	Gm3646	2	-
chr1	39900914	39900915	Map4k4	1	+
chr1	40225081	40225082	Il1r1	1	-
chr1	40465553	40465554	Il18r1	1	-
chr1	40580228	40580229	Slc9a4	1	-
chr1	40805602	40805603	Tmem182	1	-
chr1	41181252	41181253	4930448I06Rik	3	-
chr1	42750713	42750714	Dalir	1	-
chr1	42952873	42952874	Gpr45	1	-
chr1	43098711	43098712	AI597479	1	+
chr1	45311539	45311540	Col3a1	1	-
chr1	45795167	45795168	Wdr75	1	+
chr1	46030437	46030438	Stk-ps2	4	-
chr1	46853618	46853619	Slc39a10	11	+
chr1	51289127	51289128	Cavin2	1	-
chr1	51478399	51478400	Nabp1	6	+
chr1	51596718	51596719	Gm17767	4	-
chr1	52845039	52845040	Hibch	1	+
chr1	53061641	53061642	Mstn	1	-
chr1	53352752	53352753	Asnsd1	4	+
chr1	53352752	53352753	Asnsd1	6	+
chr1	54439026	54439027	Gtf3c3	18	+
chr1	55027478	55027479	Sf3b1	25	+
chr1	55087932	55087933	Hspd1	12	+
chr1	55088149	55088150	Hspd1	1	+
chr1	55131246	55131247	Mob4	1	+
chr1	55405947	55405948	Plcl1	1	-
chr1	56637451	56637452	Hsfy2	1	-
chr1	57214996	57214997	BC055402	7	-
chr1	57406267	57406268	Tyw5	1	+
chr1	57406674	57406675	Tyw5	9	+
chr1	58210398	58210399	Aox4	1	-
chr1	58278327	58278328	Aox2	1	-
chr1	58392899	58392900	Bzw1	1	+
chr1	58424088	58424089	Clk1	13	+
chr1	58445152	58445153	Ppil3	1	+
chr1	58445486	58445487	Nif3l1	7	+
chr1	58586398	58586399	Ndufb3	1	+
chr1	58973482	58973483	Trak2	16	+
chr1	59482148	59482149	Fzd7	1	+
chr1	59516265	59516266	Gm973	1	-
chr1	59670834	59670835	Sumo1	5	+
chr1	59685007	59685008	Nop58	1	+
chr1	59691959	59691960	Snord70	1	+
chr1	59704809	59704810	Snord11	1	+
chr1	60043122	60043123	Ica1l	11	-
chr1	60180600	60180601	Nbeal1	1	+
chr1	60409620	60409621	Abi2	1	+
chr1	60566765	60566766	Raph1	14	+
chr1	60746389	60746390	Cd28	1	-
chr1	60909026	60909027	Ctla4	1	-
chr1	63114472	63114473	Ino80dos	1	+
chr1	63179024	63179025	Snora41	1	+
chr1	63200359	63200360	Zdbf2	1	+
chr1	63445892	63445893	Adam23	1	+
chr1	63615969	63615970	Gm39653	1	-
chr1	63686927	63686928	Dytn	15	-
chr1	63730626	63730627	Fastkd2	1	+
chr1	64532805	64532806	Creb1	1	+
chr1	64691346	64691347	Ccnyl1	1	+
chr1	64737750	64737751	Fzd5	2	+
chr1	65123214	65123215	D630023F18Rik	8	-
chr1	65179142	65179143	Idh1	9	+
chr1	66467935	66467936	Unc80	1	-
chr1	66700832	66700833	Rpe	1	+
chr1	67123028	67123029	Cps1	1	-
chr1	70725716	70725717	Vwc2l	1	-
chr1	71102972	71102973	Bard1	11	+
chr1	71414910	71414911	Abca12	53	-
chr1	71557157	71557158	Atic	1	+
chr1	71653234	71653235	Fn1	46	+
chr1	72005195	72005196	4933417E11Rik	3	-
chr1	72212314	72212315	Mreg	6	+
chr1	72583252	72583253	Smarcal1	1	+
chr1	72824481	72824482	Igfbp2	1	+
chr1	73407569	73407570	Pinc	5	-
chr1	74284738	74284739	Aamp	11	+
chr1	74285035	74285036	Pnkd	1	+
chr1	74588028	74588029	Zfp142	9	+
chr1	74661703	74661704	Ttll4	1	+
chr1	75133890	75133891	Slc23a3	12	-
chr1	75192161	75192162	Ankzf1	1	+
chr1	75210830	75210831	Stk16	1	+
chr1	75317017	75317018	Dnpep	15	+
chr1	75360293	75360294	Des	1	-
chr1	77515088	77515089	Epha4	18	+
chr1	78488897	78488898	Farsb	18	+
chr1	78657826	78657827	Acsl3	1	+
chr1	78657826	78657827	Acsl3	1	+
chr1	79224511	79224512	Gm29536	4	-
chr1	79761769	79761770	Wdfy1	12	+
chr1	80213944	80213945	Fam124b	2	-
chr1	80665352	80665353	Dock10	56	-
chr1	82724891	82724892	Mff	1	+
chr1	82839461	82839462	Agfg1	1	+
chr1	83060931	83060932	Krtap28-13	1	-
chr1	84696221	84696222	Mir5126	13	-
chr1	84839304	84839305	Trip12	41	+
chr1	84839842	84839843	Fbxo36	1	+
chr1	85106094	85106095	A530040E14Rik	1	-
chr1	85109853	85109854	A530032D15Rik	7	-
chr1	85270566	85270567	C130026I21Rik	8	-
chr1	85600704	85600705	Sp140	1	-
chr1	85793442	85793443	Cab39	1	+
chr1	85928484	85928485	4933407L21Rik	1	-
chr1	85961055	85961056	Gpr55	2	-
chr1	86021943	86021944	Spata3	1	-
chr1	86064620	86064621	Psmd1	1	+
chr1	86304060	86304061	Gm28626	2	+
chr1	86351285	86351286	Snora75	1	+
chr1	86352127	86352128	Gm24148	1	+
chr1	86356327	86356328	Snord82	1	+
chr1	86359455	86359456	Ncl	14	+
chr1	86426330	86426331	Tex44	1	-
chr1	86526558	86526559	Ptma	1	+
chr1	87089928	87089929	Alppl2	11	-
chr1	87101606	87101607	Alpi	11	-
chr1	87213912	87213913	Eif4e2	1	+
chr1	87326999	87327000	Gigyf2	1	+
chr1	87394729	87394730	Kcnj13	3	+
chr1	87470202	87470203	Snorc	1	-
chr1	87573870	87573871	Ngef	15	-
chr1	87620313	87620314	Inpp5d	1	-
chr1	87756012	87756013	Atg16l1	1	+
chr1	87784572	87784573	Scarna6	1	+
chr1	88055412	88055413	Ugt1a10	1	-
chr1	88070780	88070781	Ugt1a9	1	-
chr1	88095002	88095003	Ugt1a7c	1	-
chr1	88166013	88166014	Ugt1a5	1	-
chr1	88200612	88200613	Ugt1a2	1	-
chr1	88211960	88211961	Ugt1a1	1	-
chr1	88227021	88227022	Mroh2a	1	-
chr1	88269408	88269409	6430706D22Rik	5	+
chr1	88277557	88277558	A730008H23Rik	5	+
chr1	88277579	88277580	A730008H23Rik	8	+
chr1	88407011	88407012	Spp2	1	-
chr1	88510066	88510067	Glrp1	3	-
chr1	88551518	88551519	Gm19589	1	-
chr1	88702191	88702192	Arl4c	1	+
chr1	89070416	89070417	Sh3bp4	1	+
chr1	89454812	89454813	Agap1	1	+
chr1	90014666	90014667	Asb18	6	-
chr1	90153401	90153402	Iqca	19	-
chr1	90843971	90843972	Col6a3	44	-
chr1	91250305	91250306	Ube2f	1	+
chr1	91298339	91298340	Scly	1	+
chr1	92180341	92180342	Hdac4	27	+
chr1	92473758	92473759	Ndufa10	10	+
chr1	92480619	92480620	Olfr1416	1	-
chr1	92491753	92491754	Olfr1415	1	-
chr1	92518515	92518516	Olfr1414	2	-
chr1	92573126	92573127	Olfr1413	1	-
chr1	92588333	92588334	Olfr1412	1	-
chr1	92596522	92596523	Olfr1411	1	-
chr1	92607840	92607841	Olfr1410	1	-
chr1	92619882	92619883	Olfr12	1	-
chr1	93006335	93006336	Aqp12	1	-
chr1	93135241	93135242	Agxt	1	-
chr1	93168424	93168425	Crocc2	1	-
chr1	93305879	93305880	Mterf4	4	+
chr1	93343629	93343630	Ppp1r7	1	+
chr1	93346093	93346094	Mir6902	1	+
chr1	93478994	93478995	Septin2	1	+
chr1	93635727	93635728	Stk25	12	+
chr1	93754906	93754907	Atg4b	1	+
chr1	93801934	93801935	Dtymk	5	+
chr1	93803966	93803967	Ing5	1	+
chr1	93861345	93861346	Gal3st2	1	-
chr1	93990506	93990507	Gal3st2c	1	-
chr1	94052553	94052554	Pdcd1	5	-
chr1	94797443	94797444	4930440C22Rik	1	-
chr1	95716518	95716519	4930598F16Rik	4	-
chr1	96662573	96662574	4930533P14Rik	3	-
chr1	96997560	96997561	Slco6b1	15	-
chr1	97128303	97128304	Slco6c1	14	-
chr1	97770092	97770093	Ppip5k2	28	+
chr1	97770173	97770174	Gin1	1	+
chr1	98131468	98131469	1810006J02Rik	1	-
chr1	98421125	98421126	Slco6d1	1	-
chr1	99772402	99772403	Cntnap5b	1	-
chr1	101155769	101155770	Gm20268	1	-
chr1	105663676	105663677	Pign	31	+
chr1	105663862	105663863	Relch	1	+
chr1	106546631	106546632	Mir3473f	1	-
chr1	106759742	106759743	Kdsr	10	+
chr1	107052303	107052304	Serpinb3a	8	+
chr1	107083480	107083481	Serpinb3d	7	-
chr1	107590007	107590008	Serpinb8	1	-
chr1	110977593	110977594	Cdh19	13	-
chr1	115684738	115684739	Cntnap5a	1	-
chr1	118310728	118310729	Tsn	6	+
chr1	118321844	118321845	Nifk	1	+
chr1	118459265	118459266	2900060B14Rik	1	+
chr1	118627946	118627947	Tfcp2l1	1	+
chr1	119053619	119053620	Gli2	14	+
chr1	119526155	119526156	Tmem185b	1	+
chr1	119649000	119649001	Epb41l5	25	+
chr1	120006981	120006982	Sctr	1	-
chr1	120271082	120271083	Steap3	6	-
chr1	120505024	120505025	Marco	17	-
chr1	121431068	121431069	Ccdc93	1	+
chr1	121567980	121567981	Ddx18	13	+
chr1	125676997	125676998	Gpr39	1	-
chr1	127204987	127204988	Mgat5	1	+
chr1	127774165	127774166	Ccnt2	1	+
chr1	128103307	128103308	R3hdm1	1	+
chr1	128244138	128244139	Ubxn4	1	+
chr1	128359705	128359706	Mcm6	17	+
chr1	128417416	128417417	Dars	16	+
chr1	130661618	130661619	C4bp	10	-
chr1	130681571	130681572	C4bp-ps1	6	-
chr1	130717328	130717329	Yod1	1	+
chr1	130766385	130766386	Gm28856	1	-
chr1	130887411	130887412	Il24	6	-
chr1	130911296	130911297	Il20	5	-
chr1	131019846	131019847	Il10	1	-
chr1	131138234	131138235	Dyrk3	3	+
chr1	131153208	131153209	Eif2d	1	+
chr1	131527361	131527362	Srgap2	23	+
chr1	131599115	131599116	Avpr1b	1	-
chr1	131638315	131638316	Ctse	1	-
chr1	131688696	131688697	Rab7b	1	-
chr1	132477368	132477369	Rbbp5	1	+
chr1	133025416	133025417	Mdm4	12	+
chr1	133131167	133131168	Ppp1r15b	1	+
chr1	133269808	133269809	Gm19461	4	-
chr1	133610280	133610281	Snrpe	5	+
chr1	133660885	133660886	Zbed6	1	+
chr1	133661399	133661400	Zc3h11a	18	+
chr1	133907173	133907174	Optc	7	-
chr1	133921401	133921402	Prelp	3	-
chr1	134037255	134037256	Fmod	1	-
chr1	134079155	134079156	Btg2	2	+
chr1	134193449	134193450	Mybph	1	-
chr1	134289761	134289762	Myoparr	1	-
chr1	134290005	134290006	Myog	1	-
chr1	134362006	134362007	Tmem183a	9	+
chr1	134385941	134385942	Mgat4f	1	-
chr1	134405782	134405783	Cyb5r1	1	+
chr1	134415379	134415380	Adipor1	1	+
chr1	134455532	134455533	Klhl12	1	+
chr1	134494640	134494641	Rabif	1	+
chr1	134549682	134549683	Mgat4e	4	-
chr1	134560179	134560180	Kdm5b	1	+
chr1	134962566	134962567	Ube2t	1	+
chr1	135167681	135167682	Gpr37l1	2	-
chr1	135258472	135258473	Elf3	9	+
chr1	135430499	135430500	Ipo9	26	+
chr1	135766086	135766087	Phlda3	1	+
chr1	136008220	136008221	Tmem9	1	-
chr1	136052812	136052813	Cacna1s	1	-
chr1	136415272	136415273	Ddx59	1	+
chr1	136467849	136467850	Kif14	1	+
chr1	136624902	136624903	Zfp281	1	+
chr1	136696212	136696213	Platr22	1	+
chr1	136953630	136953631	Nr5a2	9	+
chr1	138619757	138619758	Nek7	10	+
chr1	139408281	139408282	Gm34816	1	-
chr1	139454774	139454775	Aspm	1	+
chr1	139560222	139560223	Cfhr1	6	-
chr1	139661006	139661007	Cfhr3	7	-
chr1	139858699	139858700	Cfhr2	6	-
chr1	140183411	140183412	Cfh	22	-
chr1	143640698	143640699	B3galt2	1	+
chr1	143702893	143702894	Cdc73	17	+
chr1	144249104	144249105	Rgs1	5	-
chr1	144567667	144567668	Rgs21	5	-
chr1	144775427	144775428	Rgs18	5	-
chr1	146495630	146495631	Brinp3	1	-
chr1	150392839	150392840	Tpr	1	+
chr1	150393055	150393056	Tpr	14	+
chr1	151138035	151138036	C730036E19Rik	1	-
chr1	151204122	151204123	3110040M04Rik	1	-
chr1	151754727	151754728	2810414N06Rik	2	+
chr1	152399868	152399869	Colgalt2	1	-
chr1	152750552	152750553	Apobec4	1	-
chr1	152766543	152766544	Arpc5	1	+
chr1	152800154	152800155	Ncf2	1	-
chr1	152902645	152902646	Smg7	24	+
chr1	153332786	153332787	Lamc1	28	+
chr1	153487660	153487661	Dhx9	28	+
chr1	153653038	153653039	Rgs8	1	-
chr1	153737829	153737830	C230024C17Rik	3	-
chr1	153851195	153851196	Teddm2	1	-
chr1	153874346	153874347	Teddm1b	1	-
chr1	153891647	153891648	Teddm1a	1	-
chr1	154201188	154201189	Zfp648	1	-
chr1	154256906	154256907	4930452N14Rik	4	-
chr1	155083264	155083265	Gm9530	7	-
chr1	155146814	155146815	Mr1	6	-
chr1	155558121	155558122	Acbd6	1	+
chr1	156034817	156034818	Tor1aip1	10	+
chr1	156474328	156474329	Soat1	16	+
chr1	158362305	158362306	Astn1	1	-
chr1	158980462	158980463	1600012P17Rik	3	-
chr1	159340308	159340309	Mir1843b	1	+
chr1	159340359	159340360	Mir1843b	1	+
chr1	159523770	159523771	Tnr	1	-
chr1	160195216	160195217	Mrps14	1	+
chr1	160212892	160212893	Cacybp	6	+
chr1	160906412	160906413	Rc3h1	1	+
chr1	161034849	161034850	Zbtb37	7	+
chr1	161034917	161034918	Gas5	1	+
chr1	161038093	161038094	Snord47	1	+
chr1	161070660	161070661	Dars2	17	+
chr1	161395439	161395440	Tnfsf4	1	-
chr1	161494658	161494659	Tnfsf18	1	-
chr1	161788495	161788496	Fasl	4	-
chr1	161876682	161876683	Suco	25	+
chr1	162004970	162004971	2810442N19Rik	1	-
chr1	162217624	162217625	Mir214	1	-
chr1	162478034	162478035	Dnm3	21	-
chr1	162639151	162639152	Myoc	1	-
chr1	162658219	162658220	Myocos	4	-
chr1	162740556	162740557	Prrc2c	35	+
chr1	162860000	162860001	Fmo1	9	-
chr1	162937225	162937226	Fmo6	8	-
chr1	163403669	163403670	Gorab	6	+
chr1	163725232	163725233	Mettl11b	4	-
chr1	163994890	163994891	Mettl18	1	+
chr1	164152217	164152218	Gm16548	3	-
chr1	164249047	164249048	Slc19a2	1	+
chr1	164307484	164307485	Blzf1	9	+
chr1	164307673	164307674	Nme7	1	+
chr1	164796664	164796665	Dpt	1	-
chr1	164863122	164863123	Gm20743	1	-
chr1	165160773	165160774	Tbx19	8	-
chr1	165194438	165194439	Sft2d2	9	+
chr1	165634541	165634542	Mpzl1	6	+
chr1	166127898	166127899	Dusp27	6	+
chr1	166130222	166130223	Gpa33	1	+
chr1	166455488	166455489	Gm33354	3	-
chr1	166497588	166497589	Gm4846	8	-
chr1	166647693	166647694	Gm4847	9	-
chr1	167001418	167001419	Fam78b	1	-
chr1	167285127	167285128	Uck2	7	+
chr1	167466780	167466781	Lrrc52	2	-
chr1	167598363	167598364	Rxrg	1	-
chr1	170277319	170277320	Sh2d1b1	1	-
chr1	170557110	170557111	Nos1ap	10	-
chr1	170644533	170644534	Olfml2b	1	-
chr1	170867771	170867772	Atf6	16	+
chr1	170885540	170885541	Dusp12	6	+
chr1	170927583	170927584	Fcrla	5	-
chr1	171150603	171150604	Sdhc	6	+
chr1	171213971	171213972	Nr1i3	1	-
chr1	171247122	171247123	Ndufs2	13	+
chr1	171328809	171328810	Dedd	1	+
chr1	171437562	171437563	F11r	1	+
chr1	171559194	171559195	Cd244a	1	-
chr1	171607334	171607335	Ly9	10	-
chr1	171653037	171653038	Slamf7	8	-
chr1	171711071	171711072	LOC115487184	1	-
chr1	171767133	171767134	Slamf1	1	-
chr1	171917463	171917464	Slamf6	1	-
chr1	172057596	172057597	Nhlh1	2	-
chr1	172082530	172082531	Ncstn	1	+
chr1	172082749	172082750	Ncstn	17	+
chr1	172126756	172126757	Pex19	1	+
chr1	172148016	172148017	Dcaf8	1	+
chr1	172219895	172219896	Casq1	11	-
chr1	172298064	172298065	Atp1a2	23	-
chr1	172329322	172329323	Kcnj9	4	-
chr1	172376532	172376533	Pigm	1	+
chr1	172555939	172555940	Vsig8	1	-
chr1	172590568	172590569	Slamf8	5	-
chr1	172632974	172632975	Dusp23	2	-
chr1	172698057	172698058	Crp	1	-
chr1	172895054	172895055	Apcs	2	-
chr1	172956769	172956770	Olfr16	1	-
chr1	173137334	173137335	Olfr1408	2	-
chr1	173184504	173184505	Olfr1406	1	-
chr1	173203359	173203360	Olfr218	1	-
chr1	173215608	173215609	Olfr1404	1	-
chr1	173270148	173270149	Olfr418	1	-
chr1	173420605	173420606	Aim2	1	+
chr1	173490937	173490938	Ifi206	8	-
chr1	173535957	173535958	Ifi214	5	-
chr1	173599272	173599273	Ifi213	9	-
chr1	173630860	173630861	Ifi209	1	-
chr1	173673681	173673682	Ifi208	1	-
chr1	173741809	173741810	Ifi207	8	-
chr1	173913046	173913047	Ifi211	7	-
chr1	173982844	173982845	Ifi202b	7	-
chr1	174041934	174041935	Olfr433	1	-
chr1	174050376	174050377	Olfr432	1	-
chr1	174069301	174069302	Olfr430	1	-
chr1	174089039	174089040	Olfr429	1	-
chr1	174099461	174099462	Olfr426	1	-
chr1	174099461	174099462	Olfr426	1	-
chr1	174118014	174118015	Olfr231	1	-
chr1	174136747	174136748	Olfr424	1	-
chr1	174151482	174151483	Olfr421-ps1	1	-
chr1	174158723	174158724	Olfr420	1	-
chr1	174250976	174250977	Olfr419	1	-
chr1	174368920	174368921	Olfr417	1	-
chr1	174391047	174391048	Olfr248	1	-
chr1	174430431	174430432	Olfr414	1	-
chr1	174448626	174448627	Olfr220	1	-
chr1	175698594	175698595	Wdr64	1	-
chr1	175880779	175880780	Exo1	1	+
chr1	175920330	175920331	Becn2	1	-
chr1	176213942	176213943	Pld5	10	-
chr1	176527269	176527270	Gm36536	4	-
chr1	177642943	177642944	2310043L19Rik	3	-
chr1	177729815	177729816	1700016C15Rik	1	-
chr1	177796509	177796510	Adss	13	+
chr1	177808420	177808421	Catspere1	1	-
chr1	177991399	177991400	Catspere2	1	-
chr1	178337815	178337816	Hnrnpu	17	+
chr1	179546276	179546277	Tfb2m	8	+
chr1	179745200	179745201	Kif28	23	+
chr1	180568892	180568893	Parp1	1	+
chr1	180587202	180587203	Mir6904	1	+
chr1	180697034	180697035	Mixl1	2	-
chr1	180726044	180726045	Acbd3	1	+
chr1	180813605	180813606	H3f3a	4	+
chr1	180851152	180851153	Sde2	1	+
chr1	180893109	180893110	Lefty2	1	+
chr1	180904275	180904276	Pycr2	1	+
chr1	181051238	181051239	9130409I23Rik	1	-
chr1	181144204	181144205	Nvl	23	+
chr1	181150932	181150933	Cnih4	1	+
chr1	181511451	181511452	Ccdc121	1	-
chr1	181842401	181842402	Lbr	14	+
chr1	182019980	182019981	Enah	15	+
chr1	182124738	182124739	Srp9	1	+
chr1	182158098	182158099	Vmn1r1	1	-
chr1	182282195	182282196	Degs1	3	+
chr1	182300835	182300836	1700047M11Rik	1	-
chr1	182341606	182341607	Fbxo28	5	+
chr1	182409168	182409169	Trp53bp2	1	+
chr1	182565008	182565009	Capn8	1	-
chr1	182749180	182749181	Ccdc185	1	-
chr1	183221529	183221530	Disp1	10	+
chr1	183297008	183297009	Brox	14	+
chr1	183297061	183297062	Brox	1	+
chr1	183369565	183369566	Mia3	27	+
chr1	183388886	183388887	Taf1a	1	+
chr1	183418471	183418472	Hhipl2	1	-
chr1	183748978	183748979	Gm34068	1	-
chr1	184712498	184712499	4930488B22Rik	1	-
chr1	185204169	185204170	Rab3gap2	1	+
chr1	185332160	185332161	Bpnt1	1	+
chr1	185363045	185363046	Eprs	1	+
chr1	185441819	185441820	9630028B13Rik	2	-
chr1	185454849	185454850	Gm2061	1	-
chr1	185497307	185497308	5033404E19Rik	1	-
chr1	186558681	186558682	A730004F24Rik	3	-
chr1	186749358	186749359	Rrp15	5	+
chr1	187124365	187124366	Gm15509	3	-
chr1	187125139	187125140	1700007P06Rik	1	-
chr1	187215512	187215513	Gpatch2	1	+
chr1	188262839	188262840	Ush2a	1	-
chr1	189007840	189007841	Kctd3	18	+
chr1	189688086	189688087	Cenpf	18	+
chr1	189728269	189728270	Ptpn14	1	+
chr1	191063022	191063023	Nsl1	1	+
chr1	191164817	191164818	Fam71a	1	-
chr1	191397041	191397042	Ppp2r5a	13	+
chr1	191465048	191465049	Gm32200	6	-
chr1	191575544	191575545	Dtl	16	+
chr1	191575637	191575638	Ints7	1	+
chr1	191821474	191821475	Nek2	1	+
chr1	191906782	191906783	1700034H15Rik	1	+
chr1	191907527	191907528	1700034H15Rik	5	+
chr1	191977371	191977372	Rd3	1	-
chr1	193201546	193201547	Traf3ip3	16	-
chr1	194222759	194222760	4930503O07Rik	3	-
chr1	195131570	195131571	Cr1l	10	+
chr10	3540275	3540276	Iyd	1	-
chr10	3973076	3973077	Mthfd1l	1	+
chr10	4266330	4266331	Akap12	1	+
chr10	4429166	4429167	Gm5512	12	+
chr10	4432606	4432607	Armt1	1	+
chr10	4611990	4611991	Esr1	1	-
chr10	5593729	5593730	Myct1	1	-
chr10	5639219	5639220	Vip	1	-
chr10	5805465	5805466	Fbxo5	5	+
chr10	5823943	5823944	Mtrf1l	7	+
chr10	7667505	7667506	Nup43	1	+
chr10	7726001	7726002	Katna1	1	+
chr10	7780917	7780918	Ginm1	8	+
chr10	7792895	7792896	Ppil4	1	+
chr10	7953065	7953066	Tab2	7	+
chr10	8886070	8886071	Sash1	20	+
chr10	9684723	9684724	Gm6150	1	-
chr10	10472399	10472400	Adgb	37	-
chr10	10605946	10605947	Gm5177	1	-
chr10	10751047	10751048	4930567K20Rik	1	-
chr10	11149431	11149432	Shprh	1	+
chr10	11281331	11281332	Fbxo30	1	+
chr10	11609225	11609226	Timm8a1	1	-
chr10	12861735	12861736	Utrn	74	+
chr10	13008451	13008452	Sf3b5	1	+
chr10	14705489	14705490	Vta1	8	+
chr10	17095782	17095783	Gm20125	9	-
chr10	17723229	17723230	Cited2	1	+
chr10	18055941	18055942	Reps1	1	+
chr10	18786793	18786794	Gm4922	4	-
chr10	19486716	19486717	Gm33104	1	-
chr10	19907674	19907675	Pex7	10	+
chr10	20312470	20312471	Bclaf1	1	+
chr10	20347820	20347821	Mtfr2	1	+
chr10	20725078	20725079	Pde7b	13	-
chr10	21186945	21186946	Gm33619	1	-
chr10	21295980	21295981	Hbs1l	1	+
chr10	21342055	21342056	4930455C13Rik	4	+
chr10	21377301	21377302	Aldh8a1	1	-
chr10	22402814	22402815	Gm10825	1	-
chr10	22729432	22729433	Mir7663	1	+
chr10	23785451	23785452	Snora33	1	+
chr10	23785821	23785822	Snord100	1	+
chr10	23787209	23787210	Rps12	6	+
chr10	23851463	23851464	Vnn3	1	-
chr10	23894689	23894690	Vnn1	1	-
chr10	23920407	23920408	Taar1	1	-
chr10	23949559	23949560	Taar3	1	-
chr10	23960495	23960496	Taar4	1	-
chr10	23970707	23970708	Taar5	1	-
chr10	23985646	23985647	Taar6	1	-
chr10	23993481	23993482	Taar7a	1	-
chr10	23999940	23999941	Taar7b	1	-
chr10	24027223	24027224	Taar7d	1	-
chr10	24037615	24037616	Taar7e	1	-
chr10	24049511	24049512	Taar7f	1	-
chr10	24076501	24076502	Taar8a	1	-
chr10	24092294	24092295	Taar8b	1	-
chr10	24101951	24101952	Taar8c	1	-
chr10	24109534	24109535	Taar9	1	-
chr10	24836195	24836196	Enpp3	25	+
chr10	24869987	24869988	Med23	1	+
chr10	24910665	24910666	Mir6905	1	+
chr10	25536272	25536273	Smlr1	2	-
chr10	25536387	25536388	Gm29571	1	-
chr10	26674651	26674652	Gm8709	1	-
chr10	27616942	27616943	Lama2	64	-
chr10	28074821	28074822	Ptprk	1	+
chr10	28668361	28668362	Themis	1	-
chr10	28986306	28986307	2310057J18Rik	6	-
chr10	30600700	30600701	Trmt11	13	+
chr10	31313406	31313407	Hddc2	1	+
chr10	31445958	31445959	Tpd52l1	8	+
chr10	33083484	33083485	Trdn	1	-
chr10	33256357	33256358	D830005E20Rik	3	-
chr10	33782115	33782116	Sult3a2	6	-
chr10	33951259	33951260	Zup1	11	+
chr10	34019616	34019617	Rwdd1	7	+
chr10	34044313	34044314	Calhm4	2	-
chr10	34207235	34207236	Dse	6	+
chr10	34282191	34282192	Tspyl1	1	+
chr10	36506808	36506809	Hs3st5	1	-
chr10	36974545	36974546	Hdac2	1	+
chr10	37138926	37138927	Marcks	2	+
chr10	39369800	39369801	Fyn	1	+
chr10	39732007	39732008	E130307A14Rik	3	+
chr10	39732161	39732162	Rev3l	1	+
chr10	39986646	39986647	Mfsd4b5	4	-
chr10	40246979	40246980	Rpf2	10	+
chr10	40257562	40257563	Gtf3c6	6	+
chr10	40302186	40302187	Amd2	8	+
chr10	40302188	40302189	Amd2	8	+
chr10	40349309	40349310	Cdk19	1	+
chr10	40570363	40570364	Slc22a16	1	-
chr10	40883143	40883144	Cdc40	15	+
chr10	41072290	41072291	Gpr6	2	-
chr10	41450359	41450360	Zbtb24	1	+
chr10	41519501	41519502	Cd164	1	+
chr10	42276742	42276743	Foxo3	4	+
chr10	42502055	42502056	Snx3	1	+
chr10	42860513	42860514	Scml4	1	-
chr10	42991162	42991163	Gm5079	3	-
chr10	43221487	43221488	Pdss2	1	+
chr10	43746159	43746160	1700027J07Rik	1	-
chr10	43901736	43901737	Qrsl1	11	+
chr10	43901808	43901809	Rtn4ip1	1	+
chr10	44268340	44268341	Atg5	1	+
chr10	44458748	44458749	Prdm1	7	+
chr10	45807705	45807706	D030045P18Rik	1	-
chr10	50592670	50592671	Ascc3	1	+
chr10	51480613	51480614	Lilr4b	1	-
chr10	51490899	51490900	Lilrb4a	1	-
chr10	51631458	51631459	Gprc6a	6	-
chr10	51757194	51757195	4933411G06Rik	1	-
chr10	52195244	52195245	Ros1	44	-
chr10	52233620	52233621	Dcbld1	1	+
chr10	52391609	52391610	Nepn	1	-
chr10	52417548	52417549	Nus1	1	+
chr10	52690502	52690503	Slc35f1	1	-
chr10	53235188	53235189	Gm36173	1	-
chr10	53596962	53596963	Asf1a	1	+
chr10	53629957	53629958	Mcm9	13	+
chr10	54075923	54075924	Gm16998	1	-
chr10	56106918	56106919	Msl3l2	1	+
chr10	57486386	57486387	Hsf2	1	+
chr10	57631982	57631983	Pkib	1	-
chr10	57784924	57784925	Fabp7	1	-
chr10	57794545	57794546	Smpdl3a	1	-
chr10	58232675	58232676	Dux	1	-
chr10	58236660	58236661	Gm4981	1	-
chr10	58323548	58323549	Lims1	1	+
chr10	58446853	58446854	Ranbp2	1	+
chr10	58497938	58497939	Ccdc138	1	+
chr10	59403686	59403687	Pla2g12b	1	-
chr10	59702564	59702565	Micu1	1	+
chr10	59879584	59879585	Dnajb12	1	+
chr10	59951770	59951771	Ddit4	3	+
chr10	60002806	60002807	Ascc1	1	+
chr10	60399727	60399728	Gm17455	1	-
chr10	60696490	60696491	Cdh23	69	-
chr10	60752782	60752783	Slc29a3	6	+
chr10	60938132	60938133	Pldi	3	-
chr10	61147684	61147685	Sgpl1	15	+
chr10	61383339	61383340	Pald1	20	+
chr10	61417973	61417974	Nodal	1	+
chr10	61452669	61452670	Eif4ebp2	3	+
chr10	61475834	61475835	Lrrc20	1	+
chr10	61595296	61595297	Npffr1	1	-
chr10	61680286	61680287	1700022H01Rik	1	+
chr10	61680290	61680291	Sar1a	2	-
chr10	61695515	61695516	Tysnd1	1	+
chr10	62252439	62252440	Tacr2	1	-
chr10	62449738	62449739	Supv3l1	15	+
chr10	62726094	62726095	Stox1	4	-
chr10	62765606	62765607	Snord98	1	+
chr10	62792368	62792369	Ccar1	25	+
chr10	62887324	62887325	Tet1	13	+
chr10	62980253	62980254	Rufy2	1	+
chr10	63020300	63020301	Hnrnph3	10	+
chr10	63060714	63060715	Pbld1	1	-
chr10	63203952	63203953	Mypn	20	-
chr10	63243798	63243799	Herc4	1	+
chr10	66145297	66145298	4930407I19Rik	1	-
chr10	67096988	67096989	Reep3	9	+
chr10	67548955	67548956	Ado	1	+
chr10	68278726	68278727	Arid5b	10	+
chr10	68723747	68723748	Tmem26	1	-
chr10	69352912	69352913	Cdk1	8	+
chr10	70097122	70097123	Ccdc6	1	+
chr10	71344849	71344850	Cisd1	3	+
chr10	71980705	71980706	1700049L16Rik	1	-
chr10	72654847	72654848	Zwint	1	+
chr10	75352056	75352057	Gm5779	1	-
chr10	75449511	75449512	4933407G14Rik	1	-
chr10	75589382	75589383	Ggt5	1	-
chr10	75773374	75773375	Ddt	3	+
chr10	75822543	75822544	Gstt4	5	-
chr10	75860277	75860278	Mif	3	+
chr10	75921614	75921615	Smarcb1	9	+
chr10	75932502	75932503	Mmp11	9	+
chr10	75940672	75940673	Gm867	7	+
chr10	76032613	76032614	Zfp280b	1	+
chr10	76111018	76111019	Slc5a4b	15	-
chr10	76147452	76147453	Slc5a4a	1	-
chr10	76389016	76389017	1700094J05Rik	1	+
chr10	76442912	76442913	Pcnt	42	+
chr10	76449082	76449083	2610028H24Rik	1	-
chr10	76468903	76468904	Ybey	1	+
chr10	76531606	76531607	Lss	1	+
chr10	76562273	76562274	Spatc1l	1	-
chr10	76570532	76570533	Gm15343	4	-
chr10	76726044	76726045	Col6a1	35	-
chr10	77011996	77011997	Gm10787	1	-
chr10	77166530	77166531	Col18a1	42	+
chr10	77259223	77259224	Gm10941	2	-
chr10	77259301	77259302	Pofut2	1	+
chr10	77581656	77581657	Pttg1ip	1	+
chr10	77606098	77606099	Sumo3	1	+
chr10	77622322	77622323	Ube2g2	1	+
chr10	77686570	77686571	Tspear	1	-
chr10	77690810	77690811	Gm19402	1	-
chr10	77697288	77697289	Gm9508	1	-
chr10	77706588	77706589	Gm10272	1	-
chr10	77711447	77711448	Gm10024	1	-
chr10	77715772	77715773	Gm10142	1	-
chr10	77720587	77720588	Krtap12-1	1	-
chr10	77726453	77726454	Gm10100	1	-
chr10	77751423	77751424	Gm9736	1	-
chr10	77759838	77759839	Gm3233	1	-
chr10	77771325	77771326	Gm3238	1	-
chr10	77782615	77782616	Gm3250	1	-
chr10	77795126	77795127	Gm9639	1	-
chr10	77799191	77799192	Gm19668	1	-
chr10	77811889	77811890	Gm9507	1	-
chr10	77814623	77814624	Gm2696	1	-
chr10	77827070	77827071	Krtap10-4	1	-
chr10	77835948	77835949	Krtap10-10	1	-
chr10	77846805	77846806	Gm36176	1	-
chr10	77852860	77852861	Gm10318	1	-
chr10	77861976	77861977	Gm3285	1	-
chr10	77893421	77893422	1700009J07Rik	1	-
chr10	78009807	78009808	Pfkl	22	+
chr10	78069369	78069370	Icosl	1	+
chr10	78185149	78185150	Pwp2	21	+
chr10	78413043	78413044	Rrp1	13	+
chr10	78425671	78425672	Cstb	1	+
chr10	78618074	78618075	Olfr1357	2	-
chr10	78718293	78718294	Casp14	7	-
chr10	78847913	78847914	Olfr1356	1	-
chr10	78875550	78875551	Olfr1355	1	-
chr10	78916843	78916844	Olfr1354	1	-
chr10	78955208	78955209	Olfr8	1	-
chr10	78963310	78963311	Olfr1353	1	-
chr10	78981051	78981052	Olfr1352	1	-
chr10	79017325	79017326	Olfr1351	1	-
chr10	79097600	79097601	2610008E11Rik	6	+
chr10	79148817	79148818	Vmn2r80	1	-
chr10	79247778	79247779	Vmn2r81	1	-
chr10	79356592	79356593	Vmn2r82	1	-
chr10	79468959	79468960	Vmn2r83	1	-
chr10	79555128	79555129	Mier2	14	+
chr10	79587136	79587137	Theg	8	-
chr10	79645738	79645739	Odf3l2	4	-
chr10	79669440	79669441	Tpgs1	1	+
chr10	79682196	79682197	Cdc34	1	+
chr10	79689021	79689022	Gzmm	1	+
chr10	79704359	79704360	Bsg	1	+
chr10	79766952	79766953	Rnf126	9	+
chr10	79788985	79788986	Prss57	5	-
chr10	79854433	79854434	Ptbp1	1	+
chr10	79854971	79854972	Ptbp1	1	+
chr10	79862588	79862589	Mir6910	1	+
chr10	79874634	79874635	Plppr3	9	-
chr10	79908938	79908939	Med16	15	+
chr10	79960153	79960154	Wdr18	1	+
chr10	79984260	79984261	Tmem259	11	+
chr10	80016673	80016674	Arhgap45	1	-
chr10	80115796	80115797	Stk11	1	+
chr10	80148273	80148274	Midn	1	+
chr10	80167840	80167841	Cirbp	1	+
chr10	80249450	80249451	Ndufs7	1	+
chr10	80264992	80264993	Dazap1	1	+
chr10	80292432	80292433	Rps15	1	+
chr10	80320548	80320549	2310011J03Rik	2	+
chr10	80399531	80399532	Mbd3	7	+
chr10	80406821	80406822	Uqcr11	3	+
chr10	80433653	80433654	Tcf3	19	+
chr10	80561560	80561561	Rexo1	15	+
chr10	80577296	80577297	Klf16	2	+
chr10	80602881	80602882	Scamp4	1	+
chr10	80602883	80602884	Scamp4	1	+
chr10	80701820	80701821	Mob3a	4	+
chr10	80742275	80742276	Ap3d1	31	+
chr10	80798626	80798627	Plekhj1	6	+
chr10	80798736	80798737	Sf3a2	1	+
chr10	80826657	80826658	Oaz1-ps	1	+
chr10	80826697	80826698	Oaz1-ps	1	+
chr10	80828798	80828799	Mir1982	1	+
chr10	80879817	80879818	Tmprss9	1	-
chr10	80918245	80918246	Lmnb2	12	+
chr10	80930092	80930093	Gadd45b	1	+
chr10	81105916	81105917	Map2k2	1	+
chr10	81167720	81167721	Pias4	11	+
chr10	81176632	81176633	Eef2	1	+
chr10	81178962	81178963	Snord37	1	+
chr10	81183008	81183009	Dapk3	1	+
chr10	81252936	81252937	Matk	1	-
chr10	81266926	81266927	Mrpl54	3	+
chr10	81268173	81268174	Apba3	1	+
chr10	81292964	81292965	Pip5k1c	1	+
chr10	81321104	81321105	Cactin	1	+
chr10	81343359	81343360	Gipc3	6	-
chr10	81365820	81365821	4930404N11Rik	4	+
chr10	81378370	81378371	Fzr1	14	+
chr10	81384429	81384430	Dohh	1	+
chr10	81386348	81386349	Mir6913	1	+
chr10	81496363	81496364	Ncln	14	+
chr10	82048124	82048125	Zfp873	1	+
chr10	82128014	82128015	AU041133	1	+
chr10	82629839	82629840	Tdg-ps2	1	+
chr10	82629843	82629844	Tdg-ps2	1	+
chr10	82764141	82764142	Nfyb	8	+
chr10	82866627	82866628	Eid3	1	+
chr10	84100697	84100698	Gm34184	5	-
chr10	84488294	84488295	4930463O16Rik	1	-
chr10	84533888	84533889	Ckap4	2	+
chr10	84553338	84553339	Platr7	4	+
chr10	84917614	84917615	Ric8b	1	+
chr10	85128027	85128028	Mterf2	3	+
chr10	85185054	85185055	Cry1	13	+
chr10	85871832	85871833	Pwp1	1	+
chr10	85916729	85916730	Prdm4	12	+
chr10	85927403	85927404	Ascl4	1	-
chr10	86021930	86021931	Fbxo7	1	+
chr10	86705444	86705445	Hsp90b1	18	+
chr10	87007942	87007943	Stab2	69	-
chr10	87521796	87521797	Pah	1	-
chr10	87858266	87858267	Igf1	1	-
chr10	88605152	88605153	Mybpc1	29	-
chr10	88826814	88826815	Utp20	62	+
chr10	89257790	89257791	Ano4	28	-
chr10	89533622	89533623	Nr1h4	10	-
chr10	89621249	89621250	Slc17a8	12	-
chr10	89686294	89686295	Scyl2	19	+
chr10	89744992	89744993	Uhrf1bp1l	1	+
chr10	91123967	91123968	Slc25a3	8	+
chr10	91170550	91170551	Tmpo	9	+
chr10	91888830	91888831	Gm31592	1	-
chr10	93160877	93160878	Cdk17	1	+
chr10	93453397	93453398	Lta4h	1	+
chr10	93488769	93488770	Hal	1	-
chr10	93589414	93589415	Snrpf	1	+
chr10	93589658	93589659	Snrpf	4	+
chr10	93665854	93665855	Gm8580	1	-
chr10	94035742	94035743	Vezt	12	+
chr10	94147932	94147933	Nr2c1	1	+
chr10	94199036	94199037	Ndufa12	1	+
chr10	94298703	94298704	Gm4792	3	-
chr10	94688791	94688792	Cep83	1	+
chr10	95336277	95336278	2310039L15Rik	1	-
chr10	95501949	95501950	Mrpl42	6	+
chr10	95515163	95515164	Ube2n	1	+
chr10	95559321	95559322	Mir3058	1	+
chr10	95564146	95564147	Nudt4	5	+
chr10	96226208	96226209	4930459C07Rik	1	-
chr10	96617002	96617003	Btg1	1	+
chr10	97479501	97479502	Dcn	1	-
chr10	97565502	97565503	Lum	1	-
chr10	97596931	97596932	4930473O22Rik	3	-
chr10	97607206	97607207	Kera	1	-
chr10	97693060	97693061	Ccer1	1	-
chr10	98914643	98914644	Atp2b1	1	+
chr10	99263232	99263233	Dusp6	1	+
chr10	99641920	99641921	Gm18409	3	-
chr10	99759658	99759659	Gm35206	1	-
chr10	100335677	100335678	Gm4312	1	-
chr10	100335677	100335678	Gm4312	1	-
chr10	100340839	100340840	Gm4307	1	-
chr10	100340839	100340840	Gm4307	1	-
chr10	100340839	100340840	Gm4307	1	-
chr10	100345971	100345972	Gm4305	1	-
chr10	100487347	100487348	Tmtc3	14	+
chr10	100741635	100741636	Gm35722	3	-
chr10	101681488	101681489	Mgat4c	1	-
chr10	102490418	102490419	Nts	4	-
chr10	105574552	105574553	Gm15663	1	-
chr10	105841380	105841381	Mettl25	13	+
chr10	105841480	105841481	Ccdc59	1	+
chr10	106602480	106602481	4930532I03Rik	7	-
chr10	107123637	107123638	Acss3	16	-
chr10	107486134	107486135	Myf5	3	-
chr10	107494723	107494724	Myf6	3	-
chr10	107912379	107912380	Otogl	58	-
chr10	107946646	107946647	Gm29685	1	-
chr10	108162099	108162100	Ppp1r12a	1	+
chr10	108332190	108332191	Pawr	1	+
chr10	108700160	108700161	Gm5136	1	-
chr10	110600651	110600652	9230102K24Rik	1	-
chr10	110745440	110745441	E2f7	1	+
chr10	110896507	110896508	1700020G17Rik	3	-
chr10	110920177	110920178	Csrp2	1	+
chr10	111010009	111010010	Zdhhc17	17	+
chr10	111164803	111164804	Osbpl8	1	+
chr10	111473228	111473229	Nap1l1	1	+
chr10	111594273	111594274	4933440J02Rik	4	-
chr10	111997264	111997265	Glipr1	6	-
chr10	112060190	112060191	Glipr1l1	1	-
chr10	112083355	112083356	Glipr1l2	1	-
chr10	115185022	115185023	Tph2	11	-
chr10	115251493	115251494	Tbc1d15	17	+
chr10	115384960	115384961	Zfc3h1	1	+
chr10	115569987	115569988	A930009A15Rik	1	-
chr10	116018364	116018365	Ptprr	1	-
chr10	116580536	116580537	Cnot2	17	+
chr10	116729254	116729255	4930579P08Rik	1	-
chr10	116896879	116896880	Myrfl	25	-
chr10	116964741	116964742	D630029K05Rik	1	-
chr10	116986315	116986316	Best3	1	-
chr10	117045342	117045343	Lrrc10	1	-
chr10	117063375	117063376	Cct2	16	+
chr10	117148474	117148475	Frs2	10	+
chr10	117224507	117224508	Yeats4	7	+
chr10	117238681	117238682	9530003J23Rik	4	-
chr10	117282272	117282273	Lyz2	4	-
chr10	117292868	117292869	Lyz1	4	-
chr10	117376973	117376974	Cpsf6	10	+
chr10	117710758	117710759	Mdm2	12	+
chr10	117792705	117792706	Nup107	28	+
chr10	117845974	117845975	Rap1b	8	+
chr10	117925460	117925461	4933411E08Rik	1	-
chr10	118204965	118204966	Il22	1	-
chr10	118295038	118295039	Iltifb	5	-
chr10	118441047	118441048	Ifng	1	-
chr10	119240055	119240056	Cand1	15	+
chr10	119413445	119413446	1700025F24Rik	1	-
chr10	120112965	120112966	Helb	13	+
chr10	120208827	120208828	Tmbim4	1	+
chr10	120227061	120227062	Llph	1	+
chr10	120979330	120979331	Lemd3	13	+
chr10	121202649	121202650	4930432O09Rik	2	-
chr10	121586794	121586795	Tbk1	21	+
chr10	121626332	121626333	Xpot	25	+
chr10	121739931	121739932	BC048403	1	+
chr10	122097170	122097171	Rxylt1	7	+
chr10	122985724	122985725	Mirlet7i	1	+
chr10	123197019	123197020	Usp15	22	+
chr10	125328963	125328964	Slc16a7	7	-
chr10	125966220	125966221	Lrig3	1	+
chr10	126793710	126793711	4930484H19Rik	4	-
chr10	126998441	126998442	Mir546	1	+
chr10	127030814	127030815	Tsfm	6	+
chr10	127060184	127060185	Marchf9	4	-
chr10	127063536	127063537	Cdk4	1	+
chr10	127070261	127070262	Tspan31	6	+
chr10	127078908	127078909	Agap2	1	-
chr10	127180582	127180583	Slc26a10	17	-
chr10	127195709	127195710	Dtx3	6	+
chr10	127211622	127211623	Pip4k2c	11	+
chr10	127266263	127266264	Dctn2	1	+
chr10	127290794	127290795	Ddit3	1	+
chr10	127321965	127321966	Arhgap9	1	-
chr10	127341579	127341580	Gli1	13	+
chr10	127677066	127677067	Nemp1	1	+
chr10	127724479	127724480	Tac2	1	-
chr10	127739531	127739532	Zbtb39	1	+
chr10	127751798	127751799	Gpr182	2	-
chr10	127759764	127759765	Rdh1	1	-
chr10	127776406	127776407	Rdh9	1	-
chr10	127801154	127801155	Rdh16	1	-
chr10	127824217	127824218	Rdh18-ps	1	-
chr10	127849929	127849930	Rdh19	1	-
chr10	127866477	127866478	Rdh16f2	1	-
chr10	127888699	127888700	Rdh7	4	-
chr10	127898536	127898537	Sdr9c7	1	-
chr10	128035347	128035348	Naca	1	+
chr10	128058983	128058984	Ptges3	1	+
chr10	128083308	128083309	Atp5b	1	+
chr10	128085287	128085288	Mir677	1	+
chr10	128211794	128211795	Spryd4	2	+
chr10	128232064	128232065	Timeless	1	+
chr10	128303336	128303337	Pan2	1	+
chr10	128322460	128322461	Cnpy2	1	+
chr10	128337728	128337729	Cs	1	+
chr10	128377125	128377126	Ankrd52	1	+
chr10	128493886	128493887	Myl6	7	+
chr10	128547746	128547747	Zc3h10	3	+
chr10	128549168	128549169	Rpl41	4	+
chr10	128565934	128565935	Pa2g4	12	+
chr10	128626506	128626507	Rps26	4	+
chr10	128696268	128696269	Rab5b	6	+
chr10	128705051	128705052	Cdk2	8	+
chr10	128747880	128747881	Pym1	1	+
chr10	128805555	128805556	Dnajc14	1	+
chr10	128821629	128821630	Ormdl2	4	+
chr10	128821765	128821766	Sarnp	1	+
chr10	128960988	128960989	Mettl7b	2	-
chr10	128989915	128989916	Olfr9	1	-
chr10	129011288	129011289	Olfr763	1	-
chr10	129047061	129047062	Olfr765	1	-
chr10	129079961	129079962	Olfr767	1	-
chr10	129093972	129093973	Olfr768	1	-
chr10	129112423	129112424	Olfr769	1	-
chr10	129133766	129133767	Olfr770	1	-
chr10	129160982	129160983	Olfr771	1	-
chr10	129175054	129175055	Olfr772	1	-
chr10	129187419	129187420	Olfr773	1	-
chr10	129238152	129238153	Olfr774	1	-
chr10	129250537	129250538	Olfr775	1	-
chr10	129260964	129260965	Olfr776	1	-
chr10	129269321	129269322	Olfr777	1	-
chr10	129321626	129321627	Olfr780	1	-
chr10	129332884	129332885	Olfr781	1	-
chr10	129350566	129350567	Olfr782	1	-
chr10	129387636	129387637	Olfr784	1	-
chr10	129409369	129409370	Olfr785	1	-
chr10	129436815	129436816	Olfr786	1	-
chr10	129462679	129462680	Olfr787	1	-
chr10	129472695	129472696	Olfr788	1	-
chr10	129487013	129487014	Olfr789	1	-
chr10	129500887	129500888	Olfr790	1	-
chr10	129526230	129526231	Olfr791	1	-
chr10	129540540	129540541	Olfr792	1	-
chr10	129570658	129570659	Olfr794	1	-
chr10	129608479	129608480	Olfr796	1	-
chr10	129626059	129626060	Olfr798	1	-
chr10	129647131	129647132	Olfr799	1	-
chr10	129659809	129659810	Olfr800	1	-
chr10	129670517	129670518	Olfr801	1	-
chr10	129682737	129682738	Olfr802	1	-
chr10	129692039	129692040	Olfr803	1	-
chr10	129704881	129704882	Olfr804	1	-
chr10	129723542	129723543	Olfr805	1	-
chr10	129738915	129738916	Olfr806	1	-
chr10	129755448	129755449	Olfr807	1	-
chr10	129767499	129767500	Olfr808	1	-
chr10	129775872	129775873	Olfr809	1	-
chr10	129791587	129791588	Olfr810	1	-
chr10	129802523	129802524	Olfr811	1	-
chr10	129843040	129843041	Olfr812	1	-
chr10	129856521	129856522	Olfr813	1	-
chr10	129874755	129874756	Olfr814	1	-
chr10	129902726	129902727	Olfr815	1	-
chr10	129912276	129912277	Olfr816	1	-
chr10	129946060	129946061	Olfr818	1	-
chr10	129966698	129966699	Olfr819	1	-
chr10	129975549	129975550	Olfr247	1	-
chr10	129975567	129975568	Olfr247	1	-
chr10	130017364	130017365	Olfr820	1	-
chr10	130033629	130033630	Olfr821	1	-
chr10	130074413	130074414	Olfr822	1	-
chr10	130112788	130112789	Olfr823	1	-
chr10	130127055	130127056	Olfr824	1	-
chr10	130163324	130163325	Olfr825	1	-
chr10	130180878	130180879	Olfr826	1	-
chr10	130211128	130211129	Olfr827	1	-
chr10	130280138	130280139	Neurod4	2	-
chr10	130429612	130429613	Vmn2r85	6	-
chr10	130455894	130455895	Vmn2r86	6	-
chr10	130497379	130497380	Vmn2r87	6	-
chr11	3266463	3266464	Drg1	9	+
chr11	3309001	3309002	Gm11944	1	+
chr11	3371404	3371405	Limk2	16	+
chr11	3488228	3488229	Pla2g3	1	-
chr11	3539292	3539293	Smtn	22	+
chr11	3648814	3648815	Tug1	4	+
chr11	3963976	3963977	Pes1	1	+
chr11	4160355	4160356	Sf3a1	1	+
chr11	4594790	4594791	Mtmr3	19	+
chr11	4637794	4637795	Ascc2	1	+
chr11	4704344	4704345	Uqcr10	3	+
chr11	4873952	4873953	Nipsnap1	1	+
chr11	4891346	4891347	Mir6918	1	+
chr11	5065327	5065328	Gas2l1	7	+
chr11	5099096	5099097	Ewsr1	18	+
chr11	5520642	5520643	Xbp1	1	+
chr11	5542217	5542218	Ccdc117	5	+
chr11	5707701	5707702	Mrps24	4	+
chr11	5915135	5915136	Gck	10	-
chr11	6267729	6267730	Ddx56	14	+
chr11	6415868	6415869	Ppia	1	+
chr11	6476076	6476077	Purb	1	+
chr11	6528760	6528761	Snhg15	4	+
chr11	6606054	6606055	Nacad	8	-
chr11	6620419	6620420	Snora5c	1	+
chr11	6625612	6625613	Tbrg4	13	+
chr11	6720037	6720038	Gm11981	5	-
chr11	7197788	7197789	Igfbp1	1	-
chr11	8664535	8664536	Tns3	31	+
chr11	9118009	9118010	Upp1	1	+
chr11	11627838	11627839	4930512M02Rik	4	-
chr11	12412140	12412141	Cobl	15	+
chr11	14599241	14599242	Pom121l12	1	-
chr11	17008718	17008719	Plek	10	-
chr11	17159299	17159300	Ppp3r1	1	+
chr11	17211894	17211895	Wdr92	1	+
chr11	17257548	17257549	C1d	1	+
chr11	17953875	17953876	Etaa1	6	+
chr11	18095987	18095988	Gm12018	1	-
chr11	19065276	19065277	4933406G16Rik	1	-
chr11	19924443	19924444	Spred2	1	+
chr11	20112951	20112952	Actr2	10	+
chr11	20201413	20201414	Rab1a	1	+
chr11	20249424	20249425	Cep68	7	+
chr11	20741556	20741557	Aftph	10	+
chr11	21091325	21091326	Peli1	1	+
chr11	22859735	22859736	B3gnt2	2	+
chr11	22972006	22972007	Commd1	1	+
chr11	22972866	22972867	Commd1	3	+
chr11	23256042	23256043	Xpo1	1	+
chr11	23306896	23306897	Usp34	1	+
chr11	23498039	23498040	Ahsa2	9	+
chr11	23558842	23558843	Selenok-ps1	1	-
chr11	23665883	23665884	Pex13	4	+
chr11	23895270	23895271	Papolg	22	+
chr11	25326108	25326109	4933427E13Rik	1	-
chr11	26785109	26785110	Gm12070	1	-
chr11	28681565	28681566	2810471M01Rik	1	-
chr11	29130745	29130746	Pnpt1	1	+
chr11	29172977	29172978	Ppp4r3b	1	+
chr11	29373659	29373660	Ccdc88a	1	+
chr11	29548040	29548041	Clhc1	6	+
chr11	29692899	29692900	Rtn4	1	+
chr11	30771776	30771777	Psme4	1	+
chr11	31824547	31824548	D630024D03Rik	5	-
chr11	32226506	32226507	Mpg	1	+
chr11	32276601	32276602	Hba-x	1	-
chr11	32455371	32455372	Ubtd2	1	+
chr11	32824594	32824595	Smim23	4	-
chr11	33163206	33163207	Npm1	11	+
chr11	33513753	33513754	Ranbp17	29	+
chr11	33963014	33963015	Kcnmb1	1	-
chr11	34046929	34046930	Lcp2	1	-
chr11	34208089	34208090	Foxi1	2	-
chr11	35834528	35834529	Rars	15	+
chr11	35980527	35980528	Wwc1	23	+
chr11	36944241	36944242	Tenm2	29	-
chr11	37658990	37658991	Gm12128	1	-
chr11	38520045	38520046	Gm12130	3	-
chr11	39390225	39390226	4930553C11Rik	3	-
chr11	40692682	40692683	Mat2b	7	+
chr11	40733437	40733438	Hmmr	18	+
chr11	40733662	40733663	Nudcd2	1	+
chr11	40755286	40755287	Ccng1	6	+
chr11	42000857	42000858	Gabrg2	11	-
chr11	42321072	42321073	Gabra6	9	-
chr11	43426251	43426252	Pttg1	6	+
chr11	43433732	43433733	Slu7	1	+
chr11	43681999	43682000	Pwwp2a	1	+
chr11	43748008	43748009	Ttc1	8	+
chr11	43901237	43901238	Adra1b	5	-
chr11	44518957	44518958	Rnf145	1	+
chr11	45808084	45808085	F630206G17Rik	1	-
chr11	45851970	45851971	Clint1	1	+
chr11	46342288	46342289	Gm12167	1	-
chr11	46389515	46389516	Itk	17	-
chr11	46404729	46404730	Fam71b	1	-
chr11	46436948	46436949	Med7	1	+
chr11	46571514	46571515	BC053393	1	-
chr11	46645006	46645007	Gm4926	5	-
chr11	48800361	48800362	Rack1	1	+
chr11	48802034	48802035	Snord96a	1	+
chr11	48803140	48803141	Snord95	1	+
chr11	48817391	48817392	Trim41	6	+
chr11	48927182	48927183	Gm12185	3	-
chr11	49064212	49064213	Tgtp2	2	-
chr11	49113757	49113758	Olfr1396	1	-
chr11	49134174	49134175	Olfr56	1	-
chr11	49148260	49148261	Olfr1395	1	-
chr11	49160017	49160018	Olfr1394	1	-
chr11	49244192	49244193	Mgat1	1	-
chr11	49280151	49280152	Olfr1393	1	-
chr11	49293298	49293299	Olfr1392	1	-
chr11	49317549	49317550	Olfr10	1	-
chr11	49327414	49327415	Olfr1391	1	-
chr11	49340535	49340536	Olfr1390	1	-
chr11	49430428	49430429	Olfr1389	1	-
chr11	49443854	49443855	Olfr1388	1	-
chr11	49459682	49459683	Olfr1387	1	-
chr11	49470055	49470056	Olfr1386	1	-
chr11	49494536	49494537	Olfr1385	1	-
chr11	49513619	49513620	Olfr1384	1	-
chr11	49523726	49523727	Olfr1383	1	-
chr11	49535188	49535189	Olfr1382	1	-
chr11	49551750	49551751	Olfr1381	1	-
chr11	49563924	49563925	Olfr1380	1	-
chr11	50174852	50174853	Mrnip	1	+
chr11	50210820	50210821	Sqstm1	8	+
chr11	50292336	50292337	Maml1	5	+
chr11	50325673	50325674	Canx	15	+
chr11	50953757	50953758	Prop1	3	-
chr11	50969021	50969022	Olfr1378	1	-
chr11	50984704	50984705	Olfr1377	1	-
chr11	51006975	51006976	Olfr51	1	-
chr11	51027005	51027006	Olfr54	1	-
chr11	51048110	51048111	Olfr1375	1	-
chr11	51289921	51289922	Col23a1	1	-
chr11	51584758	51584759	Phykpl	1	+
chr11	51606881	51606882	Hnrnpab	8	+
chr11	51619774	51619775	Nhp2	1	+
chr11	51635896	51635897	Rmnd5b	10	+
chr11	51651073	51651074	D930048N14Rik	5	+
chr11	51688634	51688635	0610009B22Rik	2	+
chr11	51763664	51763665	Sar1b	1	+
chr11	52098825	52098826	Ppp2ca	1	+
chr11	52126747	52126748	Mir3061	1	+
chr11	52145528	52145529	Olfr1373	1	-
chr11	52213987	52213988	Olfr1371	1	-
chr11	52231996	52231997	Skp1a	1	+
chr11	52283014	52283015	Tcf7	11	+
chr11	52360852	52360853	Vdac1	1	+
chr11	52396429	52396430	9530068E07Rik	1	+
chr11	53300479	53300480	Hspa4	19	+
chr11	53324690	53324691	Zcchc10	1	+
chr11	53350768	53350769	Aff4	1	+
chr11	53430831	53430832	Uqcrq	3	+
chr11	53433287	53433288	Gdf9	1	-
chr11	53618665	53618666	Il4	4	-
chr11	53634702	53634703	Il13	4	-
chr11	53720795	53720796	Il5	1	-
chr11	54213288	54213289	4933405E24Rik	3	-
chr11	54249899	54249900	Csf2	4	-
chr11	54522846	54522847	Rapgef6	1	+
chr11	54787703	54787704	Cdc42se2	6	+
chr11	54819920	54819921	Lyrm7os	1	-
chr11	54866384	54866385	Hint1	1	+
chr11	55033471	55033472	Anxa6	26	+
chr11	55185077	55185078	Slc36a2	10	-
chr11	55197682	55197683	Slc36a1os	3	-
chr11	55461208	55461209	Atox1	4	+
chr11	55469753	55469754	G3bp1	1	+
chr11	55482707	55482708	Gm12238	1	+
chr11	55501227	55501228	Mir7652	1	+
chr11	57011619	57011620	Gria1	1	-
chr11	57518644	57518645	Fam114a2	14	+
chr11	57518666	57518667	Mfap3	1	+
chr11	58009065	58009066	Larp1	1	+
chr11	58168513	58168514	Gemin5	28	+
chr11	58171655	58171656	Mrpl22	1	+
chr11	58214978	58214979	Irgm2	1	-
chr11	58274829	58274830	4930438A08Rik	1	-
chr11	58330708	58330709	Sh3bp5l	1	+
chr11	58455980	58455981	Olfr30	1	-
chr11	58492499	58492500	Olfr332	2	-
chr11	58502572	58502573	Olfr331	1	-
chr11	58543483	58543484	Olfr329	1	-
chr11	58552237	58552238	Olfr328	1	-
chr11	58580838	58580839	Olfr325	1	-
chr11	58597346	58597347	Olfr324	1	-
chr11	58626044	58626045	Olfr323	1	-
chr11	58665562	58665563	Olfr322	1	-
chr11	58683876	58683877	Olfr320	1	-
chr11	58701704	58701705	Olfr319	1	-
chr11	58721094	58721095	Olfr318	1	-
chr11	58733223	58733224	Olfr317	1	-
chr11	58757668	58757669	Olfr316	1	-
chr11	58786140	58786141	Olfr314	1	-
chr11	58816929	58816930	Olfr313	1	-
chr11	58831157	58831158	Olfr312	1	-
chr11	58841117	58841118	Olfr311	1	-
chr11	58867241	58867242	2810021J22Rik	1	+
chr11	58917909	58917910	Btnl10	1	-
chr11	59187741	59187742	Guk1	8	+
chr11	59202487	59202488	Mrpl55	1	+
chr11	59208362	59208363	2310033P09Rik	1	+
chr11	59228162	59228163	Arf1	5	+
chr11	59450034	59450035	Snap47	5	+
chr11	59450046	59450047	Jmjd4	1	+
chr11	59472474	59472475	Zfp867	4	+
chr11	59571738	59571739	Olfr222	1	-
chr11	59590087	59590088	Olfr223	1	-
chr11	59612967	59612968	Olfr225	1	-
chr11	59740154	59740155	1700007J10Rik	6	+
chr11	59839767	59839768	Cops3	12	+
chr11	59948147	59948148	Med9os	2	-
chr11	59948215	59948216	Med9	1	+
chr11	60202327	60202328	Mir6922	1	+
chr11	60210471	60210472	Srebf1	19	+
chr11	60417034	60417035	Atpaf2	9	+
chr11	60469340	60469341	Myo15	1	+
chr11	60537684	60537685	Alkbh5	1	+
chr11	60777365	60777366	Top3a	19	+
chr11	60777526	60777527	Smcr8	1	+
chr11	60932055	60932056	Map2k3	1	+
chr11	61175059	61175060	Usp22	13	+
chr11	61453992	61453993	Rnf112	15	-
chr11	61494261	61494262	Mapk7	7	+
chr11	61579687	61579688	Epn2	12	+
chr11	62281395	62281396	Zswim7	5	+
chr11	62281474	62281475	Ttc19	1	+
chr11	62438515	62438516	Ncor1	45	+
chr11	62458442	62458443	Pigl	1	+
chr11	62551172	62551173	Ubb	1	+
chr11	62603087	62603088	Snord49b	1	+
chr11	62603461	62603462	Snord49a	1	+
chr11	62604531	62604532	Snord65	1	+
chr11	63004134	63004135	Cdrt4os1	3	-
chr11	63128983	63128984	Pmp22	1	-
chr11	64979036	64979037	Elac2	1	+
chr11	65287833	65287834	Gm12295	5	-
chr11	66168551	66168552	Dnah9	69	-
chr11	66947086	66947087	Gm12298	4	-
chr11	66956639	66956640	Tmem238l	1	-
chr11	67052618	67052619	Adprm	5	+
chr11	67052671	67052672	Sco1	1	+
chr11	67237281	67237282	Myhas	2	-
chr11	67327104	67327105	Myh13	1	-
chr11	67771153	67771154	Glp2r	13	-
chr11	67774609	67774610	Gsg1l2	1	-
chr11	68503020	68503021	Pik3r6	1	-
chr11	68556187	68556188	Mfsd6l	1	-
chr11	68586957	68586958	Ccdc42os	2	-
chr11	68587038	68587039	Ccdc42	1	-
chr11	68853135	68853136	Ndel1	10	+
chr11	68901567	68901568	Gm15772	1	+
chr11	68901590	68901591	Gm15772	1	+
chr11	68927081	68927082	Odf4	5	-
chr11	68973855	68973856	Rangrf	5	+
chr11	68990678	68990679	Mir3062	1	+
chr11	69008460	69008461	Pfas	28	+
chr11	69045638	69045639	Aurkb	1	+
chr11	69073427	69073428	Snord118	1	+
chr11	69088529	69088530	Vamp2	1	+
chr11	69126378	69126379	Aloxe3	1	-
chr11	69323873	69323874	Cntrob	19	+
chr11	69326259	69326260	Kcnab3	1	-
chr11	69580360	69580361	Trp53	1	+
chr11	69617905	69617906	Shbg	8	-
chr11	69632972	69632973	Fxr2	1	+
chr11	69662649	69662650	Mpdu1	7	+
chr11	69672423	69672424	Eif4a1	11	+
chr11	69681970	69681971	Senp3	11	+
chr11	69758633	69758634	Polr2a	29	+
chr11	69818463	69818464	Spem2	3	-
chr11	69822165	69822166	Spem1	3	-
chr11	69858730	69858731	Tnk1	14	+
chr11	69920947	69920948	Eif5a	7	+
chr11	69995767	69995768	Phf23	1	+
chr11	70000593	70000594	Dvl2	1	+
chr11	70092645	70092646	Asgr2	1	-
chr11	70166624	70166625	Clec10a	1	-
chr11	70237914	70237915	0610010K14Rik	6	+
chr11	70239852	70239853	Rnasek	3	+
chr11	70410031	70410032	Pelp1	17	+
chr11	70451919	70451920	Med11	1	+
chr11	70505275	70505276	Tm4sf5	1	-
chr11	70525358	70525359	Psmb6	1	+
chr11	70639123	70639124	Gp1ba	1	+
chr11	70647236	70647237	Rnf167	1	+
chr11	70654650	70654651	Pfn1	3	+
chr11	70669416	70669417	Spag7	7	+
chr11	70969973	70969974	Nup88	17	+
chr11	70983026	70983027	C1qbp	6	+
chr11	71004432	71004433	Dhx33	12	+
chr11	71516537	71516538	9230020A06Rik	1	-
chr11	71940122	71940123	4930401O10Rik	5	-
chr11	72266845	72266846	Slc13a5	1	-
chr11	72411713	72411714	Smtnl2	8	+
chr11	72435527	72435528	Ggt6	1	-
chr11	72550246	72550247	Spns3	12	-
chr11	72607262	72607263	Ube2g1	1	+
chr11	72690003	72690004	Ankfy1	1	+
chr11	72999146	72999147	P2rx1	1	-
chr11	73018841	73018842	4732414G09Rik	3	-
chr11	73047868	73047869	Ncbp3	1	+
chr11	73177008	73177009	Emc6	2	+
chr11	73234150	73234151	Trpv1	1	-
chr11	73399495	73399496	Olfr1	3	-
chr11	73409858	73409859	Olfr75-ps1	3	-
chr11	73454210	73454211	Olfr380	1	-
chr11	73486822	73486823	Olfr381	1	-
chr11	73517197	73517198	Olfr382	1	-
chr11	73589736	73589737	Olfr385	1	-
chr11	73602583	73602584	Olfr384	1	-
chr11	73688779	73688780	Zfp735	1	-
chr11	73780589	73780590	Olfr389	3	-
chr11	73786941	73786942	Olfr390	1	-
chr11	73848123	73848124	Olfr393	1	-
chr11	73888370	73888371	Olfr394	1	-
chr11	73907490	73907491	Olfr395	1	-
chr11	73940249	73940250	Olfr23	1	-
chr11	73964611	73964612	Olfr397	1	-
chr11	73984606	73984607	Olfr398	1	-
chr11	74045272	74045273	Olfr139	1	-
chr11	74054778	74054779	Olfr399	1	-
chr11	74070171	74070172	Zfp616	1	-
chr11	74121292	74121293	Olfr401	1	-
chr11	74155157	74155158	Olfr402	1	-
chr11	74195506	74195507	Olfr403	1	-
chr11	74207289	74207290	Olfr43	1	-
chr11	74269392	74269393	Olfr406	1	-
chr11	74335229	74335230	Olfr410	1	-
chr11	74347672	74347673	Olfr411	1	-
chr11	74364672	74364673	Olfr412	1	-
chr11	74619606	74619607	Ccdc92b	1	+
chr11	74649505	74649506	Cluh	1	+
chr11	74723858	74723859	Pafah1b1	11	+
chr11	74830925	74830926	Mnt	1	+
chr11	74905447	74905448	Snord91a	1	+
chr11	74925855	74925856	Srr	1	+
chr11	75348383	75348384	Rpa1	18	+
chr11	75486778	75486779	Prpf8	1	+
chr11	75679260	75679261	Crk	1	+
chr11	76243737	76243738	Mrm3	1	+
chr11	76763578	76763579	Gosr1	9	+
chr11	77078437	77078438	Nsrp1	7	+
chr11	77188968	77188969	Efcab5	18	-
chr11	77607815	77607816	Taok1	22	+
chr11	77686140	77686141	Nufip2	1	+
chr11	77777236	77777237	Myo18a	1	+
chr11	77930840	77930841	Sez6	1	-
chr11	77982817	77982818	Phf12	1	+
chr11	78080383	78080384	Eral1	10	+
chr11	78094691	78094692	Fam222b	1	+
chr11	78165550	78165551	Traf4	7	+
chr11	78176666	78176667	Nek8	15	+
chr11	78178828	78178829	Mir7653	1	+
chr11	78181346	78181347	Snord42a	1	+
chr11	78181756	78181757	Snord4a	1	+
chr11	78183113	78183114	Snord42b	1	+
chr11	78183584	78183585	Rpl23a	5	+
chr11	78193393	78193394	Proca1	1	-
chr11	78245703	78245704	Supt6	37	+
chr11	78245747	78245748	Sdf2	1	+
chr11	78261755	78261756	2610507B11Rik	1	+
chr11	78301592	78301593	Spag5	1	+
chr11	78422234	78422235	Slc13a2	12	-
chr11	78497754	78497755	Sarm1	9	-
chr11	78499121	78499122	Vtn	1	-
chr11	78512168	78512169	Tmem199	6	+
chr11	78512297	78512298	Poldip2	1	+
chr11	78536260	78536261	Tnfaip1	7	+
chr11	78536362	78536363	Ift20	1	+
chr11	78550735	78550736	Tmem97	3	+
chr11	78697425	78697426	Nlk	11	+
chr11	78920788	78920789	Nos2	1	-
chr11	79962387	79962388	Utp6	19	+
chr11	80142153	80142154	Tefm	4	+
chr11	80209052	80209053	Rhot1	1	+
chr11	80383280	80383281	Zfp207	1	+
chr11	80428616	80428617	Psmd11	1	+
chr11	80858300	80858301	4930507D10Rik	3	-
chr11	80858364	80858365	Spaca3	1	-
chr11	81573539	81573540	1700071K01Rik	1	-
chr11	81860678	81860679	5530401A14Rik	1	-
chr11	82057833	82057834	Ccl11	1	-
chr11	82764346	82764347	Zfp830	1	+
chr11	82781110	82781111	Lig3	1	+
chr11	82892146	82892147	Fndc8	1	-
chr11	83065113	83065114	Slfn2	1	-
chr11	83116821	83116822	Slfn1	1	-
chr11	83293431	83293432	Snord7	1	+
chr11	83294305	83294306	Snord7	1	+
chr11	83302698	83302699	Ap2b1	1	+
chr11	83463040	83463041	Mmp28	8	-
chr11	83473109	83473110	Taf15	1	+
chr11	83578636	83578637	Ccl9	4	-
chr11	83649378	83649379	Ccl3	3	-
chr11	83662585	83662586	Ccl4	1	-
chr11	83709005	83709006	Wfdc18	1	-
chr11	83746941	83746942	Wfdc21	1	-
chr11	83753638	83753639	Heatr6	1	+
chr11	84129568	84129569	Tada2a	16	+
chr11	84513501	84513502	Aatf	13	+
chr11	84870006	84870007	Ggnbp2os	1	+
chr11	84916366	84916367	Znhit3	5	+
chr11	85235120	85235121	Appbp2	13	+
chr11	85311255	85311256	Ppm1d	1	+
chr11	85353165	85353166	Bcas3	1	+
chr11	86024350	86024351	Gm20759	5	-
chr11	86357596	86357597	Med13	30	+
chr11	86544807	86544808	Rps6kb1	16	+
chr11	86757567	86757568	Cltc	33	+
chr11	87086777	87086778	Smg8	4	+
chr11	87108714	87108715	Prr11	10	+
chr11	87109262	87109263	Ska2	1	+
chr11	87127076	87127077	Trim37	1	+
chr11	87566690	87566691	Septin4	1	-
chr11	87699525	87699526	Rnf43	1	-
chr11	87737552	87737553	Supt4a	1	+
chr11	87760542	87760543	Tspoap1	1	-
chr11	87793785	87793786	Mpo	1	-
chr11	87826114	87826115	Lpo	13	-
chr11	87875536	87875537	Epx	13	-
chr11	87889894	87889895	Olfr462	1	-
chr11	87893922	87893923	Olfr463	1	-
chr11	87915003	87915004	Olfr464	1	-
chr11	87986585	87986586	Dynll2	3	+
chr11	88068280	88068281	Vezf1	1	+
chr11	88352774	88352775	Mir378b	1	+
chr11	88718267	88718268	Msi2	15	+
chr11	88955442	88955443	Scpep1	13	+
chr11	88973936	88973937	Coil	1	+
chr11	89060748	89060749	Dgke	11	+
chr11	89073842	89073843	Gm525	1	-
chr11	90638108	90638109	Stxbp4	18	+
chr11	90638185	90638186	Cox11	1	+
chr11	91577555	91577556	Kif2b	1	-
chr11	93885766	93885767	Utp18	14	+
chr11	93885851	93885852	Mbtd1	1	+
chr11	93956256	93956257	Nme2	5	+
chr11	94321963	94321964	Luc7l3	12	+
chr11	94474198	94474199	Cacna1g	36	-
chr11	94629778	94629779	Lrrc59	1	+
chr11	94653743	94653744	Eme1	9	+
chr11	94653792	94653793	Mrpl27	1	+
chr11	94704499	94704500	Gm11541	2	-
chr11	94761182	94761183	Gm11545	5	-
chr11	94849593	94849594	Gm11544	5	-
chr11	94967594	94967595	Hils1	1	-
chr11	94976327	94976328	Sgca	11	-
chr11	95310246	95310247	Kat7	15	+
chr11	95310417	95310418	Gm11520	1	+
chr11	95384857	95384858	Slc35b1	1	+
chr11	95666958	95666959	Phb	1	+
chr11	95749068	95749069	Zfp652	1	+
chr11	95963383	95963384	Mir3063	1	+
chr11	96005944	96005945	Igf2bp1	15	+
chr11	96075631	96075632	Atp5g1	5	+
chr11	96777555	96777556	Snx11	9	+
chr11	96789136	96789137	Cbx1	1	+
chr11	96798156	96798157	Gm11517	2	+
chr11	96829502	96829503	Nfe2l1	5	+
chr11	97041369	97041370	Lrrc46	8	-
chr11	97041583	97041584	Mrpl10	1	+
chr11	97187892	97187893	Kpnb1	22	+
chr11	97280576	97280577	Npepps	23	+
chr11	97598512	97598513	2410003L11Rik	1	+
chr11	97629716	97629717	Epop	1	+
chr11	97677061	97677062	Mir6927	1	+
chr11	97703435	97703436	Psmb3	1	+
chr11	97766613	97766614	Cwc25	10	+
chr11	97781766	97781767	Snora21	1	+
chr11	97782439	97782440	Rpl23	5	+
chr11	97799566	97799567	Lasp1	1	+
chr11	98149616	98149617	Fbxl20	15	+
chr11	98193293	98193294	Med1	18	+
chr11	98203306	98203307	Cdk12	1	+
chr11	98262607	98262608	Mir5119	1	+
chr11	98587245	98587246	Ormdl3	4	+
chr11	98682555	98682556	Psmd3	1	+
chr11	98809809	98809810	Gm12359	1	+
chr11	98810089	98810090	Casc3	3	+
chr11	98937697	98937698	Rara	1	+
chr11	99024189	99024190	Top2a	36	+
chr11	99231017	99231018	Smarce1	11	+
chr11	99244147	99244148	Krt222	6	-
chr11	99285262	99285263	Krt24	8	-
chr11	99322951	99322952	Krt25	8	-
chr11	99337965	99337966	Krt26	8	-
chr11	99351118	99351119	Krt27	8	-
chr11	99374903	99374904	Krt28	8	-
chr11	99422259	99422260	Krt12	8	-
chr11	99438153	99438154	Krt20	8	-
chr11	99493120	99493121	Krt23	8	-
chr11	99521338	99521339	Krt39	7	-
chr11	99543220	99543221	Krt40	7	-
chr11	99550863	99550864	Krtap3-3	1	-
chr11	99556853	99556854	Krtap3-2	1	-
chr11	99566630	99566631	Krtap3-1	1	-
chr11	99581016	99581017	Krtap1-5	1	-
chr11	99583677	99583678	Krtap1-4	1	-
chr11	99591377	99591378	Krtap1-3	1	-
chr11	99598106	99598107	Krtap9-3	1	-
chr11	99603308	99603309	Gm11938	1	-
chr11	99610431	99610432	Gm11937	1	-
chr11	99614846	99614847	Krtap2-4	1	-
chr11	99620404	99620405	Gm11562	1	-
chr11	99628239	99628240	Krtap4-1	1	-
chr11	99635084	99635085	Krtap4-2	1	-
chr11	99644089	99644090	Krtap4-7	1	-
chr11	99658959	99658960	Gm11563	1	-
chr11	99665960	99665961	Krtap4-6	1	-
chr11	99772913	99772914	Gm11595	1	-
chr11	99780643	99780644	Krtap4-8	1	-
chr11	99785201	99785202	Krtap4-9	1	-
chr11	99793353	99793354	Gm11596	1	-
chr11	99804446	99804447	Gm11569	2	-
chr11	99809892	99809893	Gm11554	2	-
chr11	99809896	99809897	Gm11554	1	-
chr11	99815666	99815667	Gm11564	1	-
chr11	99838066	99838067	2300003K06Rik	1	-
chr11	99851605	99851606	Krtap4-16	1	-
chr11	99857918	99857919	Gm11568	1	-
chr11	99864477	99864478	Gm11559	1	-
chr11	99873390	99873391	Krtap9-1	1	-
chr11	99879188	99879189	Gm11567	1	-
chr11	99907921	99907922	Krtap31-1	1	-
chr11	99914752	99914753	Gm11565	1	-
chr11	99936292	99936293	Krtap31-2	1	-
chr11	99948425	99948426	Krtap9-5	1	-
chr11	99986593	99986594	Krtap16-1	1	-
chr11	99993994	99993995	Krtap17-1	1	-
chr11	100016212	100016213	Krt33a	7	-
chr11	100029868	100029869	Krt33b	7	-
chr11	100041554	100041555	Krt34	7	-
chr11	100050551	100050552	Krt31	7	-
chr11	100088269	100088270	Krt32	7	-
chr11	100096224	100096225	Krt35	7	-
chr11	100105626	100105627	Krt36	7	-
chr11	100135949	100135950	Krt15	8	-
chr11	100193246	100193247	Krt9	8	-
chr11	100248902	100248903	Krt16	8	-
chr11	100319950	100319951	Eif1	1	+
chr11	100356128	100356129	Hap1	13	+
chr11	100397790	100397791	Jup	14	+
chr11	100441925	100441926	Klhl10	1	-
chr11	100472782	100472783	Klhl11	3	+
chr11	100528000	100528001	Acly	29	+
chr11	100620168	100620169	Dnajc7	14	+
chr11	100622956	100622957	Nkiras2	1	+
chr11	100738215	100738216	Rab5c	6	+
chr11	100813370	100813371	Stat5b	19	-
chr11	100859352	100859353	Stat5a	1	-
chr11	101302286	101302287	Becn1	12	+
chr11	101330607	101330608	Aoc3	1	-
chr11	101367717	101367718	G6pc	1	-
chr11	101442246	101442247	Rpl27	1	+
chr11	101466199	101466200	Vat1	6	+
chr11	101627950	101627951	Rdm1	1	+
chr11	101665542	101665543	Arl4d	1	+
chr11	101732957	101732958	Dhx8	1	+
chr11	101967015	101967016	Sost	2	-
chr11	101987057	101987058	Cfap97d1	1	-
chr11	102185256	102185257	Lsm12	5	+
chr11	102248883	102248884	Hrob	1	+
chr11	102268752	102268753	Asb16	1	-
chr11	102319096	102319097	Ubtf	21	+
chr11	102365281	102365282	Slc4a1	20	-
chr11	102377020	102377021	Bloodlinc	3	-
chr11	102407517	102407518	Slc25a39	12	+
chr11	102430508	102430509	Grn	1	+
chr11	102556158	102556159	Gpatch8	8	+
chr11	102761436	102761437	Adam11	1	-
chr11	102805019	102805020	Gjc1	3	+
chr11	102880975	102880976	Eftud2	28	+
chr11	102885170	102885171	Fam187a	1	-
chr11	102925124	102925125	Kif18b	16	+
chr11	103017147	103017148	Dcakd	5	+
chr11	103028544	103028545	Nmt1	1	+
chr11	103614739	103614740	Gm884	14	-
chr11	103638890	103638891	Lyzl6	5	-
chr11	103638937	103638938	1700072I22Rik	1	-
chr11	103954056	103954057	Nsf	21	+
chr11	104186328	104186329	Sppl2c	1	-
chr11	104442320	104442321	Kansl1	15	+
chr11	104550620	104550621	Cdc27	19	+
chr11	105092220	105092221	Efcab3	1	-
chr11	105126426	105126427	Mettl2	1	+
chr11	105456735	105456736	Marchf10	12	-
chr11	105967949	105967950	Ace	1	-
chr11	106084903	106084904	Map3k3	1	+
chr11	106216367	106216368	Ccdc47	13	+
chr11	106216927	106216928	Ddx42	1	+
chr11	106256084	106256085	Ftsj3	21	+
chr11	106256186	106256187	Psmc5	1	+
chr11	106301896	106301897	Gh	5	-
chr11	106349390	106349391	Scn4a	24	-
chr11	106382781	106382782	Icam2	4	-
chr11	106500992	106500993	Snord104	1	+
chr11	106715281	106715282	Pecam1	16	+
chr11	106751227	106751228	Milr1	1	-
chr11	106782759	106782760	Mir3064	1	+
chr11	106788907	106788908	Ddx5	14	+
chr11	106999525	106999526	Kpna2	11	+
chr11	107132147	107132148	Bptf	28	+
chr11	107189381	107189382	Nol11	18	+
chr11	107470720	107470721	Pitpnc1	10	+
chr11	107479529	107479530	Psmd12	1	+
chr11	107547934	107547935	Helz	1	+
chr11	107716476	107716477	Cacng1	4	-
chr11	109144369	109144370	E030025P04Rik	3	-
chr11	109346868	109346869	1700096J18Rik	1	-
chr11	109363654	109363655	Gm11696	2	+
chr11	109472836	109472837	Slc16a6	6	+
chr11	109649024	109649025	Prkar1a	1	-
chr11	109828046	109828047	1700012B07Rik	6	-
chr11	109845879	109845880	1700023C21Rik	1	-
chr11	110168153	110168154	Abca9	39	-
chr11	110251776	110251777	Abca6	39	-
chr11	112711356	112711357	BC006965	6	-
chr11	112825128	112825129	1700012H19Rik	2	-
chr11	113209669	113209670	4732490B19Rik	4	-
chr11	113684435	113684436	D11Wsu47e	1	+
chr11	114448860	114448861	4932435O22Rik	3	-
chr11	114668581	114668582	Rpl38	1	+
chr11	114890042	114890043	Cd300a	1	-
chr11	114934371	114934372	Cd300lb	4	-
chr11	114960507	114960508	Cd300c	4	-
chr11	115001880	115001881	Cd300c2	4	-
chr11	115163342	115163343	Slc9a3r1	1	+
chr11	115307164	115307165	Otop2	1	-
chr11	115403753	115403754	Mrpl58	1	+
chr11	115419919	115419920	Atp5h	6	+
chr11	115462474	115462475	Slc16a5	1	-
chr11	115536230	115536231	Sumo2	4	+
chr11	115564445	115564446	Nup85	1	+
chr11	115603916	115603917	Gga3	17	+
chr11	115604141	115604142	Mrps7	1	+
chr11	115612969	115612970	Mif4gd	6	+
chr11	115824059	115824060	Llgl2	1	+
chr11	115933492	115933493	Recql5	19	+
chr11	115933660	115933661	Sap30bp	1	+
chr11	116012719	116012720	Galk1	8	+
chr11	116024504	116024505	H3f3b	4	+
chr11	116030317	116030318	Unk	1	+
chr11	116086995	116086996	Wbp2	8	+
chr11	116138868	116138869	Mrpl38	9	+
chr11	116274217	116274218	Srp68	16	+
chr11	116434095	116434096	Gm7367	1	+
chr11	116434214	116434215	Gm7367	1	+
chr11	116454347	116454348	Qrich2	14	-
chr11	116490346	116490347	Prpsap1	10	+
chr11	116657109	116657110	Prcd	1	-
chr11	116671661	116671662	Snhg16	1	+
chr11	116672506	116672507	Snord1c	1	+
chr11	116674148	116674149	Snord1b	1	+
chr11	116674598	116674599	Snord1a	1	+
chr11	116752168	116752169	BC018473	1	-
chr11	116775507	116775508	St6galnac1	9	-
chr11	116843449	116843450	Jmjd6	7	+
chr11	116853094	116853095	Srsf2	3	+
chr11	117077349	117077350	Mir6516	1	+
chr11	117414390	117414391	Gm11729	1	-
chr11	117421717	117421718	Gm8624	2	-
chr11	117484369	117484370	Gm11733	1	-
chr11	117809668	117809669	Syngr2	1	+
chr11	117849238	117849239	Birc5	1	+
chr11	118129219	118129220	Dnah17	81	-
chr11	118290244	118290245	Usp36	21	+
chr11	118988182	118988183	Enpp7	1	-
chr11	119300043	119300044	Eif4a3	12	+
chr11	119307769	119307770	Card14	1	-
chr11	119602906	119602907	Rptor	1	+
chr11	119882290	119882291	Mir5098	1	+
chr11	119913811	119913812	Chmp6	1	+
chr11	120098731	120098732	Tepsin	13	+
chr11	120098935	120098936	Ndufaf8	1	+
chr11	120151351	120151352	Slc38a10	17	+
chr11	120347413	120347414	Mir6935	1	+
chr11	120348495	120348496	Actg1	7	+
chr11	120361535	120361536	Fscn2	1	-
chr11	120437700	120437701	Nploc4	17	+
chr11	120442632	120442633	Tspan10	1	-
chr11	120467636	120467637	Hgs	1	+
chr11	120484638	120484639	Mrpl12	1	+
chr11	120573253	120573254	P4hb	11	+
chr11	120581247	120581248	Arhgdia	6	+
chr11	120727284	120727285	Dcxr	8	+
chr11	120784271	120784272	Gps1	1	+
chr11	120796395	120796396	Dus1l	14	+
chr11	120991333	120991334	Csnk1d	10	+
chr11	121160272	121160273	Uts2r	1	-
chr11	121204434	121204435	Ogfod3	1	+
chr11	121204648	121204649	Ogfod3	9	+
chr11	121354447	121354448	Wdr45b	10	+
chr11	121388251	121388252	Rab40b	6	-
chr11	121451992	121451993	Tbcd	1	+
chr11	121519342	121519343	Zfp750	3	+
chr12	3426747	3426748	1110002L01Rik	3	+
chr12	3426858	3426859	Asxl2	1	+
chr12	4082575	4082576	Dnajc27	1	+
chr12	4233965	4233966	Cenpo	7	+
chr12	4234014	4234015	Ptrhd1	1	+
chr12	4524114	4524115	Gm31938	1	-
chr12	4817609	4817610	Sf3b6	1	+
chr12	4907520	4907521	Ubxn2a	7	+
chr12	8313434	8313435	Hs1bp3	1	+
chr12	8500009	8500010	Rhob	1	+
chr12	8599066	8599067	Slc7a15	7	-
chr12	10446389	10446390	Gm38407	1	-
chr12	11047814	11047815	7420701I03Rik	1	-
chr12	11204502	11204503	9530020I12Rik	5	-
chr12	11265807	11265808	Gen1	14	+
chr12	11882899	11882900	Tubb2a-ps2	1	-
chr12	12941836	12941837	Mycn	3	+
chr12	13249174	13249175	Ddx1	26	+
chr12	13269128	13269129	Nbas	1	+
chr12	16589770	16589771	Lpin1	21	+
chr12	16653471	16653472	Ntsr2	1	-
chr12	17266590	17266591	Pdia6	1	+
chr12	17348494	17348495	Nol10	1	+
chr12	17355393	17355394	Mir3066	1	+
chr12	17544874	17544875	Odc1	1	+
chr12	18514511	18514512	5730507C01Rik	1	-
chr12	20815779	20815780	1700030C10Rik	2	+
chr12	21373632	21373633	Adam17	20	+
chr12	21417436	21417437	Ywhaq	5	+
chr12	23010243	23010244	2410018L13Rik	4	-
chr12	24252833	24252834	LOC102639700	4	-
chr12	24498582	24498583	Taf1b	1	+
chr12	24651372	24651373	Klf11	1	+
chr12	24708255	24708256	Rrm2	1	+
chr12	24831600	24831601	Mboat2	1	+
chr12	24974933	24974934	Kidins220	1	+
chr12	25096092	25096093	Id2	3	+
chr12	26252545	26252546	Gm29968	6	-
chr12	26456452	26456453	Rsad2	6	-
chr12	27114995	27114996	Gm20187	3	-
chr12	27160516	27160517	Gm9866	4	-
chr12	28635953	28635954	Rps7	7	+
chr12	28649603	28649604	Rnaseh1	1	+
chr12	28675208	28675209	Adi1	1	+
chr12	28750453	28750454	Trappc12	12	+
chr12	28751829	28751830	Eipr1	1	+
chr12	29141930	29141931	Gm31333	1	-
chr12	29528385	29528386	Myt1l	1	-
chr12	30911612	30911613	Acp1	6	+
chr12	31265294	31265295	Lamb1	1	+
chr12	31499616	31499617	Cbll1	7	+
chr12	31950245	31950246	Hbp1	11	+
chr12	32208659	32208660	Pik3cg	12	-
chr12	32820336	32820337	Nampt	1	+
chr12	32824117	32824118	Gdap10	1	+
chr12	33092875	33092876	Cdhr3	20	-
chr12	33394855	33394856	Efcab10	1	-
chr12	33429625	33429626	Twistnb	1	+
chr12	34984762	34984763	Prps1l1	1	-
chr12	35047190	35047191	Snx13	1	+
chr12	35695118	35695119	9130015A21Rik	5	-
chr12	36156825	36156826	Bzw2	12	+
chr12	36253398	36253399	Lrrc72	9	-
chr12	36314170	36314171	Sostdc1	1	-
chr12	37241640	37241641	Agmo	1	-
chr12	37880175	37880176	Dgkb	1	-
chr12	38614521	38614522	4930428E07Rik	9	-
chr12	38780083	38780084	Etv1	1	+
chr12	40037376	40037377	Arl4a	2	+
chr12	40222811	40222812	Mir1938	1	+
chr12	40445790	40445791	Zfp277	13	+
chr12	43034217	43034218	Gm33340	6	-
chr12	44210068	44210069	Dnajb9	3	+
chr12	44269155	44269156	Pnpla8	1	+
chr12	49480862	49480863	1810007C17Rik	3	-
chr12	51005157	51005158	1700008C04Rik	1	-
chr12	51348231	51348232	G2e3	1	+
chr12	51377514	51377515	Scfd1	1	+
chr12	51691914	51691915	Strn3	18	+
chr12	51829536	51829537	Hectd1	43	+
chr12	52006507	52006508	Dtd2	4	+
chr12	52097747	52097748	Nubpl	1	+
chr12	52516078	52516079	Arhgap5	1	+
chr12	54391318	54391319	Gm7550	2	-
chr12	54695894	54695895	Eapp	6	+
chr12	54795662	54795663	Snx6	14	+
chr12	55080110	55080111	2700097O09Rik	8	+
chr12	55080497	55080498	Srp54a	1	+
chr12	55124529	55124530	Fam177a	1	-
chr12	55124529	55124530	Fam177a	1	-
chr12	55155105	55155106	Srp54b	1	-
chr12	55492647	55492648	Nfkbia	6	+
chr12	55565206	55565207	Aldoart2	1	-
chr12	55836367	55836368	Brms1l	1	+
chr12	56345894	56345895	Mbip	9	+
chr12	57618602	57618603	4921518K17Rik	5	-
chr12	57662911	57662912	BC042761	3	-
chr12	58269258	58269259	Clec14a	1	-
chr12	59012017	59012018	Sec23a	20	+
chr12	59013392	59013393	Gemin2	1	+
chr12	59061472	59061473	Trappc6b	7	+
chr12	59066920	59066921	Pnn	1	+
chr12	59095592	59095593	Mia2	1	-
chr12	62687788	62687789	Spanxn4	1	-
chr12	64474898	64474899	Fscb	1	-
chr12	64965536	64965537	Klhl28	5	+
chr12	64965743	64965744	Togaram1	1	+
chr12	65036335	65036336	Prpf39	1	+
chr12	65073938	65073939	Fkbp3	7	+
chr12	65075604	65075605	Fancm	1	+
chr12	69159186	69159187	Rps29	3	+
chr12	69184067	69184068	Rpl36al	2	+
chr12	69184159	69184160	Mgat2	1	+
chr12	69228190	69228191	Pole2	19	+
chr12	69357176	69357177	Nemf	33	+
chr12	69724874	69724875	L2hgdh	10	+
chr12	69724946	69724947	Dmac2l	1	+
chr12	69843687	69843688	4931403G20Rik	1	+
chr12	69893163	69893164	Atl1	31	+
chr12	70154132	70154133	Abhd12b	1	-
chr12	70347614	70347615	Trim9	14	-
chr12	70937858	70937859	Actr10	1	+
chr12	70974624	70974625	Psma3	1	+
chr12	71015823	71015824	3110056K07Rik	4	+
chr12	71015968	71015969	Arid4a	1	+
chr12	71831069	71831070	Daam1	1	+
chr12	72185029	72185030	Ccdc175	21	-
chr12	72536358	72536359	Pcnx4	1	+
chr12	73123718	73123719	Mnat1	1	+
chr12	73409563	73409564	D830013O20Rik	4	-
chr12	73901325	73901326	Hif1a	1	-
chr12	74297475	74297476	Dbpht2	1	-
chr12	75308314	75308315	Rhoj	1	-
chr12	75631749	75631750	Rplp2-ps1	1	+
chr12	75669537	75669538	Wdr89	2	+
chr12	76370521	76370522	Zbtb1	1	+
chr12	76444498	76444499	Gm10451	1	+
chr12	76765539	76765540	Churc1	1	+
chr12	78981025	78981026	Tmem229b	3	-
chr12	79103939	79103940	9230116L04Rik	3	-
chr12	79296282	79296283	Zfyve26	42	+
chr12	80113013	80113014	Zfp36l1	2	+
chr12	80260371	80260372	Actn1	21	+
chr12	80790533	80790534	Susd6	1	+
chr12	80924447	80924448	1700052I22Rik	2	-
chr12	80945500	80945501	Srsf5	1	+
chr12	81595008	81595009	Med6	9	+
chr12	82170017	82170018	Sipa1l1	1	+
chr12	82939155	82939156	1700085C21Rik	3	-
chr12	83520467	83520468	Dcaf4	1	+
chr12	83632244	83632245	Rbm25	1	+
chr12	83688153	83688154	Psen1	1	+
chr12	83921934	83921935	Numb	13	+
chr12	83950609	83950610	Riox1	1	+
chr12	84194015	84194016	Elmsan1	13	+
chr12	84361969	84361970	Coq6	1	+
chr12	84417201	84417202	Rnf113a2	1	+
chr12	84451509	84451510	Lin52	1	+
chr12	84698807	84698808	Syndig1l	4	-
chr12	84773112	84773113	Npc2	4	+
chr12	84970849	84970850	Arel1	20	+
chr12	84970931	84970932	Fcf1	1	+
chr12	85219482	85219483	Eif2b2	1	+
chr12	85270599	85270600	Mlh3	12	+
chr12	85374717	85374718	Tmed10	5	+
chr12	85686721	85686722	Batf	1	-
chr12	86082562	86082563	Ift43	1	+
chr12	86241859	86241860	Gpatch2l	1	+
chr12	86361118	86361119	Esrrb	1	-
chr12	86734370	86734371	Lrrc74a	1	-
chr12	86884814	86884815	Irf2bpl	1	+
chr12	86988676	86988677	Zdhhc22	2	-
chr12	87266729	87266730	Ahsa1	1	+
chr12	87388355	87388356	Sptlc2	12	+
chr12	87437757	87437758	Mir3068	1	+
chr12	87443839	87443840	Alkbh1	6	+
chr12	87443897	87443898	Nrp	1	+
chr12	87444017	87444018	Alkbh1	1	+
chr12	87472299	87472300	Snw1	14	+
chr12	87648983	87648984	Gm16381	2	-
chr12	87775755	87775756	Gm21319	2	-
chr12	87861351	87861352	Gm1995	1	-
chr12	88019007	88019008	Gm6803	1	-
chr12	88036826	88036827	Gm46993	1	-
chr12	88181894	88181895	Gm10436	4	-
chr12	88287070	88287071	Gm7104	1	-
chr12	88794505	88794506	Nrxn3	1	-
chr12	90739038	90739039	Dio2	2	-
chr12	91110230	91110231	Mir669c	1	+
chr12	91384409	91384410	Cep128	26	+
chr12	91589649	91589650	Gtf2a1	9	+
chr12	91786436	91786437	Ston2	7	-
chr12	91849157	91849158	Sel1l	21	+
chr12	96047222	96047223	1700019M22Rik	1	-
chr12	98523845	98523846	Gm40893	1	-
chr12	98746969	98746970	Zc3h14	1	+
chr12	99884516	99884517	Tdp1	1	+
chr12	100112332	100112333	Psmc1	1	+
chr12	100159653	100159654	Nrde2	14	+
chr12	101082452	101082453	Ppp4r3a	1	+
chr12	101083702	101083703	Ppp4r3a	15	+
chr12	101145610	101145611	Kif4-ps	1	-
chr12	101711573	101711574	Tc2n	12	-
chr12	101818484	101818485	Fbln5	11	-
chr12	101913171	101913172	Trip11	21	+
chr12	101958243	101958244	Atxn3	11	+
chr12	101975975	101975976	Cpsf2	1	+
chr12	102704869	102704870	Itpk1	10	+
chr12	102743720	102743721	Tmem251	1	+
chr12	102757810	102757811	Gm20604	2	+
chr12	102757810	102757811	Gm20604	2	+
chr12	102757976	102757977	Ubr7	1	+
chr12	103314769	103314770	Gm29508	3	-
chr12	103356001	103356002	Asb2	10	-
chr12	103376895	103376896	Otub2	1	-
chr12	104013652	104013653	Serpina9	5	-
chr12	104044443	104044444	Serpina12	5	-
chr12	104101114	104101115	Serpina5	1	-
chr12	104112725	104112726	Serpina3a	1	-
chr12	104314571	104314572	Serpina3j	1	-
chr12	105031349	105031350	Mir3069	1	+
chr12	105032619	105032620	Glrx5	1	+
chr12	105159705	105159706	Tcl1b1	1	-
chr12	105176345	105176346	Tcl1b5	1	-
[truncated: 8,143 more rows]
