# Supplementary material for: Ultra-long-range interactions between active regulatory elements
Source: Genome Res. 2023 Aug;33(8):1269–83. doi: 10.1101/gr.277567.122 (PMC10547262; doi:10.1101/gr.277567.122)
Supplement: Supplement 11 [file Supplemental_Code.zip › Supplemental_Code/Peaks/mm10/ESC_4SU_refGene_exon1_quartile_2_TSS_mm10_noRING1B.bed]

chr7	60450177	60450178	Snrpn	172	-
chr10	5488314	5488315	Syne1	146	-
chr10	127621148	127621149	Lrp1	89	-
chr11	69549108	69549109	Dnah2	86	-
chr6	73221631	73221632	Dnah6	77	-
chr14	31168641	31168642	Stab1	69	-
chr10	93081622	93081623	Cfap54	68	-
chr2	120088913	120088914	Sptbn5	67	-
chr9	20815067	20815068	Col5a3	67	-
chr15	72034227	72034228	Col22a1	64	-
chr16	34514027	34514028	Kalrn	60	-
chr7	139683815	139683816	Cfap46	59	-
chr4	113999503	113999504	Skint5	59	-
chr15	28025848	28025849	Trio	57	-
chr6	146502223	146502224	Itpr2	57	-
chr14	121738929	121738930	Dock9	56	-
chr4	113286973	113286974	Skint6	49	-
chr7	98109248	98109249	Myo7a	49	-
chr3	72967863	72967864	Sis	48	-
chr18	32036931	32036932	Myo7b	47	-
chr2	156052993	156052994	Fer1l4	45	-
chr10	107719941	107719942	Ptprq	45	-
chr5	112896362	112896363	Myo18b	44	-
chr11	30026033	30026034	Eml6	42	-
chr16	14291408	14291409	Myh11	42	-
chr2	35061412	35061413	Hc	41	-
chr17	46546388	46546389	Cul9	41	-
chr17	34823454	34823455	C4a	41	-
chrX	108834346	108834347	Brwd3	41	-
chr9	105960643	105960644	Col6a5	41	-
chr6	142702274	142702275	Abcc9	41	-
chr11	110095937	110095938	Abca8a	39	-
chr11	110337716	110337717	Abca5	39	-
chr10	110000390	110000391	Nav3	39	-
chr7	46180033	46180034	Abcc8	39	-
chr14	54966607	54966608	Myh6	39	-
chr15	94404350	94404351	Adamts20	39	-
chr1	135132575	135132576	Ptprv	38	-
chr19	47837361	47837362	Cfap43	38	-
chr15	9748868	9748869	Spef2	37	-
chr4	83052166	83052167	Frem1	37	-
chr13	98206165	98206166	Arhgef28	36	-
chr6	128526720	128526721	Pzp	36	-
chr14	60086914	60086915	Atp8a2	36	-
chr7	27446589	27446590	Sptbn4	36	-
chr17	73950196	73950197	Xdh	36	-
chr17	25433783	25433784	Cacna1h	35	-
chr6	8192617	8192618	Col28a1	35	-
chrX	102644246	102644247	Phka1	33	-
chr1	74935599	74935600	Cfap65	33	-
chr7	27337612	27337613	Ltbp4	33	-
chr8	95306585	95306586	Cngb1	33	-
chr13	74808760	74808761	Cast	32	-
chr4	142011651	142011652	Fhad1	32	-
chr1	138175126	138175127	Ptprc	32	-
chr15	84065349	84065350	Efcab6	32	-
chr18	82692915	82692916	Zfp236	31	-
chr7	46030286	46030287	Abcc6	31	-
chr14	66213824	66213825	Ptk2b	31	-
chr14	24004205	24004206	Kcnma1	31	-
chr11	102469883	102469884	Itga2b	30	-
chr2	69342616	69342617	Abcb11	29	-
chr7	84086505	84086506	Cemip	29	-
chr8	48674690	48674691	Tenm3	29	-
chr1	134332928	134332929	Ppfia4	29	-
chr4	140665887	140665888	Arhgef10l	29	-
chr2	121380940	121380941	Strc	29	-
chr7	29727032	29727033	Catsperg2	29	-
chr15	97767666	97767667	Rapgef3	28	-
chr10	76623404	76623405	Col6a2	28	-
chr12	118966421	118966422	Abcb5	28	-
chr2	126491553	126491554	Atp8b4	28	-
chr10	80539124	80539125	Atp8b3	28	-
chr1	54926387	54926388	Ankrd44	28	-
chr7	29210925	29210926	Catsperg1	28	-
chr4	59138983	59138984	Shoc1	28	-
chr16	37384958	37384959	Stxbp5l	28	-
chr2	65567492	65567493	Scn3a	27	-
chr19	6858211	6858212	Ccdc88b	27	-
chr2	66440837	66440838	Scn1a	27	-
chr14	73325822	73325823	Rb1	27	-
chr11	61855092	61855093	Ulk2	27	-
chr7	46238490	46238491	Ush1c	27	-
chr15	74636318	74636319	Mroh4	27	-
chr5	36398139	36398140	Sorcs2	27	-
chr1	74544286	74544287	Usp37	26	-
chrX	75380041	75380042	F8	26	-
chr1	156420915	156420916	Axdnd1	26	-
chr8	70792433	70792434	Mast3	26	-
chr15	54920146	54920147	Enpp2	26	-
chrX	98891025	98891026	Ophn1	26	-
chr2	17462856	17462857	Nebl	26	-
chr2	90479174	90479175	Ptprj	26	-
chr7	143094642	143094643	Trpm5	25	-
chr13	68999541	68999542	Adcy2	25	-
chrX	111537959	111537960	Rps6ka6	25	-
chr3	135691547	135691548	Nfkb1	25	-
chr4	57143156	57143157	Epb41l4b	25	-
chr1	72700564	72700565	Ankar	24	-
chr3	63851285	63851286	Plch1	24	-
chr3	79145746	79145747	Rapgef2	24	-
chr18	61911852	61911853	Ablim3	24	-
chrX	47892613	47892614	Smarca1	24	-
chr17	57078510	57078511	Dennd1c	24	-
chr7	80371375	80371376	Man2a2	24	-
chr1	119997232	119997233	Cfap221	24	-
chr19	32103140	32103141	Asah2	24	-
chr1	158958175	158958176	Pappa2	23	-
chrX	135598777	135598778	Nxf7	23	-
chr1	4360303	4360304	Rp1	23	-
chr15	83725039	83725040	Scube1	23	-
chr7	126463073	126463074	Atp2a1	23	-
chr3	146108036	146108037	Wdr63	23	-
chr6	18514869	18514870	Cttnbp2	23	-
chr12	69681852	69681853	Sos2	23	-
chr17	73399296	73399297	Capn13	23	-
chr1	136212828	136212829	Mroh3	23	-
chr1	172258424	172258425	Atp1a4	23	-
chr4	118489849	118489850	Tie1	23	-
chr4	118620785	118620786	Cfap57	23	-
chr7	29505460	29505461	Sipa1l3	23	-
chr12	4038915	4038916	Efr3b	23	-
chr11	55312257	55312258	Fat2	23	-
chr14	68533689	68533690	Adam7	23	-
chr11	70688105	70688106	Camta2	23	-
chr9	18397538	18397539	Naalad2	22	-
chr2	168010618	168010619	Ripor3	22	-
chr1	131279563	131279564	Ikbke	22	-
chr13	48870885	48870886	Phf2	22	-
chr4	138623992	138623993	Vwa5b1	22	-
chr9	63602493	63602494	Iqch	22	-
chr11	69895539	69895540	Acap1	22	-
chr7	30535060	30535061	Arhgap33	22	-
chr11	6520958	6520959	Myo1g	22	-
chr1	163085670	163085671	Mroh9	22	-
chr15	98607633	98607634	Adcy6	22	-
chr16	5132481	5132482	Ppl	22	-
chr1	160153575	160153576	Tnn	22	-
chr8	24948804	24948805	Adam32	22	-
chr10	71159690	71159691	Bicc1	22	-
chr18	43687773	43687774	Jakmip2	22	-
chr6	102464667	102464668	Cntn3	22	-
chr14	30943289	30943290	Itih1	22	-
chr10	62379908	62379909	Hk1	22	-
chr14	30923587	30923588	Itih3	21	-
chr1	133753747	133753748	Atp2b4	21	-
chr6	38124586	38124587	Atp6v0a4	21	-
chr19	20954202	20954203	Tmc1	21	-
chr19	4877909	4877910	Actn3	21	-
chr11	76847008	76847009	Cpd	21	-
chr9	26923081	26923082	Gm1110	21	-
chr4	134238399	134238400	Cnksr1	21	-
chr15	78803042	78803043	Card10	21	-
chr2	120245335	120245336	Pla2g4e	21	-
chr4	132072097	132072098	Epb41	21	-
chr14	66077769	66077770	Adam2	21	-
chr9	40376417	40376418	Gramd1b	21	-
chr9	39603652	39603653	AW551984	20	-
chr11	97575126	97575127	Srcin1	20	-
chr17	28689987	28689988	Slc26a8	20	-
chrX	106255372	106255373	Fnd3c2	20	-
chr19	3905230	3905231	Tcirg1	20	-
chr6	148444352	148444353	Tmtc1	20	-
chr5	21865604	21865605	Slc26a5	20	-
chr8	22125067	22125068	Nek5	20	-
chrX	49797745	49797746	Igsf1	20	-
chr7	25072369	25072370	Grik5	20	-
chr4	141398706	141398707	Clcnka	20	-
chr6	38254139	38254140	D630045J12Rik	20	-
chr11	89696936	89696937	Ankfn1	20	-
chr2	120289069	120289070	Pla2g4d	20	-
chr9	107607092	107607093	Sema3b	20	-
chr8	24674755	24674756	Adam18	20	-
chr2	37660987	37660988	Strbp	19	-
chr1	152766305	152766306	Rgl1	19	-
chr12	104998677	104998678	Syne3	19	-
chr5	24555469	24555470	Iqca1l	19	-
chr7	84410038	84410039	Arnt2	19	-
chr5	38876693	38876694	Clnk	19	-
chr1	165460463	165460464	Dcaf6	19	-
chr17	32403582	32403583	Rasal3	19	-
chr11	116413032	116413033	Rnf157	19	-
chrX	136085255	136085256	Nxf3	19	-
chr12	50649223	50649224	Prkd1	19	-
chrX	134583140	134583141	Btk	19	-
chr3	35666163	35666164	Gm6639	19	-
chr6	39557834	39557835	Dennd2a	19	-
chr2	156991703	156991704	Ndrg3	19	-
chr5	21424677	21424678	Ccdc146	19	-
chr11	6230245	6230246	Npc1l1	19	-
chr4	14621778	14621779	Slc26a7	19	-
chr9	71771602	71771603	Cgnl1	19	-
chr9	37255738	37255739	Slc37a2	19	-
chr1	92902906	92902907	Ankmy1	18	-
chr15	5063773	5063774	C7	18	-
chr6	124462744	124462745	Clstn3	18	-
chr18	7608154	7608155	Mpp7	18	-
chr7	19458843	19458844	Mark4	18	-
chr1	175492545	175492546	Rgs7	18	-
chr16	3976632	3976633	Nlrc3	18	-
chr16	45693658	45693659	Tmprss7	18	-
chr15	76091690	76091691	Nrbp2	18	-
chr1	149961290	149961291	Pla2g4a	18	-
chr1	184999549	184999550	Mark1	18	-
chr10	62422457	62422458	Hkdc1	18	-
chr17	34882100	34882101	C2	18	-
chr11	79059836	79059837	Ksr1	18	-
chr1	170088944	170088945	Ddr2	17	-
chr1	128328318	128328319	Lct	17	-
chr4	47057306	47057307	Anks6	17	-
chrX	112698651	112698652	Pof1b	17	-
chr5	92256278	92256279	Ppef2	17	-
chr1	75210778	75210779	Glb1l	17	-
chr16	38341860	38341861	Maats1	17	-
chrX	75843063	75843064	Pls3	17	-
chrX	20291827	20291828	Slc9a7	17	-
chr6	141856220	141856221	Slco1a4	17	-
chr7	115995086	115995087	Sox6	17	-
chr4	152318625	152318626	Rnf207	17	-
chr7	24760311	24760312	Cd177	17	-
chr16	44042008	44042009	Gramd1c	17	-
chr11	108343888	108343889	Prkca	17	-
chr3	75143772	75143773	Zbbx	17	-
chr14	31640965	31640966	Hacl1	17	-
chr5	122779410	122779411	Camkk2	17	-
chr9	60687534	60687535	Lrrc49	17	-
chr15	65976804	65976805	Hhla1	17	-
chr9	64340457	64340458	Dis3l	17	-
chr5	107289629	107289630	Tgfbr3	17	-
chr9	4796234	4796235	Gria4	17	-
chr9	103288297	103288298	1300017J02Rik	17	-
chr12	30132624	30132625	Tpo	17	-
chr11	100759778	100759779	Kcnh4	17	-
chr13	58354947	58354948	Kif27	17	-
chr7	30880342	30880343	Cd22	16	-
chr3	89365253	89365254	Dcst1	16	-
chr5	134678248	134678249	Limk1	16	-
chr11	61720799	61720800	Slc5a10	16	-
chr2	30124611	30124612	Zer1	16	-
chr4	140774203	140774204	Padi4	16	-
chr10	86011860	86011861	Bpifc	16	-
chrX	17319941	17319942	Efhc2	16	-
chr7	107801179	107801180	Ovch2	16	-
chr6	38046996	38046997	Svopl	16	-
chr19	42752775	42752776	Pyroxd2	16	-
chr17	65540782	65540783	Tmem232	16	-
chr16	96443614	96443615	Itgb2l	16	-
chr11	94485310	94485311	Spata20	16	-
chr4	140810648	140810649	Padi3	16	-
chr2	158229224	158229225	D630003M21Rik	16	-
chr4	136836012	136836013	Ephb2	16	-
chr13	100452864	100452865	Naip1	16	-
chr9	65908794	65908795	Trip4	16	-
chr10	127189823	127189824	Arhgef25	16	-
chr14	32465909	32465910	Chat	16	-
chr19	45045772	45045773	Pdzd7	16	-
chr11	77489678	77489679	Ankrd13b	16	-
chr4	133263087	133263088	Sytl1	15	-
chr6	136173545	136173546	Grin2b	15	-
chr5	36586226	36586227	Tbc1d14	15	-
chr10	80329473	80329474	Pcsk4	15	-
chr8	45294835	45294836	Klkb1	15	-
chr11	67922153	67922154	Usp43	15	-
chr2	32775339	32775340	Ttc16	15	-
chr9	65520219	65520220	Ankdd1a	15	-
chr8	13494535	13494536	Gas6	15	-
chr5	24351604	24351605	Kcnh2	15	-
chr7	141276786	141276787	Cdhr5	15	-
chr8	123254222	123254223	Zfp276	15	-
chr14	8258839	8258840	Acox2	15	-
chr13	100247336	100247337	Naip5	15	-
chr6	142278874	142278875	Slco1a5	15	-
chr6	24168092	24168093	Slc13a1	15	-
chrX	16817366	16817367	Maob	15	-
chr19	4283137	4283138	Ankrd13d	15	-
chr2	132946036	132946037	Fermt1	15	-
chr1	58695989	58695990	Flacc1	15	-
chr13	100317688	100317689	Naip7	15	-
chr1	139781239	139781240	Gm4788	15	-
chr13	37049213	37049214	F13a1	15	-
chr19	60861428	60861429	Sfxn4	15	-
chr11	11890408	11890409	Ddc	15	-
chr7	126414870	126414871	Cd19	15	-
chr7	60140225	60140226	Snrpn	15	-
chr5	137336860	137336861	Slc12a9	15	-
chr8	45262031	45262032	F11	15	-
chr2	59160683	59160684	Ccdc148	15	-
chr19	7019469	7019470	Fermt3	15	-
chr5	72752777	72752778	Txk	15	-
chr11	83522099	83522100	Heatr9	15	-
chr14	34588607	34588608	Ldb3	15	-
chr7	80688877	80688878	Crtc3	15	-
chr4	111902796	111902797	Slc5a9	15	-
chr3	88455761	88455762	Sema4a	15	-
chr4	156050817	156050818	Ttll10	15	-
chr3	96058455	96058456	Vps45	15	-
chr7	17056679	17056680	Hif3a	15	-
chr7	3720382	3720383	Pirb	15	-
chr6	142186149	142186150	Slco1a6	15	-
chr19	6235840	6235841	Ppp2r5b	14	-
chr11	82764321	82764322	Cct6b	14	-
chr19	10482928	10482929	Ppp1r32	14	-
chr2	30415748	30415749	Crat	14	-
chr7	109439053	109439054	Stk33	14	-
chr4	42168604	42168605	Gm13305	14	-
chr17	43502773	43502774	Mep1a	14	-
chr8	93279736	93279737	Ces1f	14	-
chr2	25617678	25617679	Ccdc183	14	-
chr9	44342381	44342382	Hmbs	14	-
chr13	55426804	55426805	F12	14	-
chr16	97922633	97922634	C2cd2	14	-
chr5	116288985	116288986	Ccdc60	14	-
chr6	85502994	85502995	Fbxo41	14	-
chr6	116461178	116461179	Alox5	14	-
chr7	19166127	19166128	Gipr	14	-
chr3	144760977	144760978	Clca3a1	14	-
chr15	36555573	36555574	Snx31	14	-
chr10	128180297	128180298	Rbms2	14	-
chr15	63845176	63845177	Gsdmc2	14	-
chr10	80676293	80676294	Mknk2	14	-
chr5	123182723	123182724	Hpd	14	-
chr8	93337209	93337210	Ces1g	14	-
chr14	68582072	68582073	Adamdec1	14	-
chr3	132950291	132950292	Npnt	14	-
chr1	16519115	16519116	Stau2	14	-
chr6	82939769	82939770	Sema4f	14	-
chr3	144975045	144975046	Clca4a	14	-
chr4	42168603	42168604	Gm13305	14	-
chr1	59120408	59120409	Tmem237	14	-
chr7	7299557	7299558	Clcn4	14	-
chr2	25234234	25234235	Slc34a3	14	-
chr14	20546573	20546574	Ppp3cb	14	-
chr3	144819494	144819495	Clca3a2	14	-
chr8	93379777	93379778	Ces1h	14	-
chr9	44320282	44320283	C2cd2l	14	-
chrX	134276984	134276985	Trmt2b	14	-
chr3	144849302	144849303	Clca3b	14	-
chr5	30205722	30205723	Adgrf3	14	-
chr15	75888772	75888773	Mroh6	14	-
chr3	144932529	144932530	Clca4b	14	-
chr8	93048192	93048193	Ces1a	14	-
chr11	67965642	67965643	Cfap52	14	-
chr9	86687277	86687278	Me1	14	-
chr7	105569318	105569319	Apbb1	14	-
chr4	42168604	42168605	Gm13305	14	-
chr2	91636457	91636458	F2	14	-
chr11	71144704	71144705	Nlrp1a	14	-
chr12	112674276	112674277	Akt1	14	-
chr17	56008136	56008137	Stap2	14	-
chr18	43373272	43373273	Dpysl3	14	-
chr6	140041417	140041418	Plcz1	14	-
chr17	28350346	28350347	Tead3	13	-
chr5	137921619	137921620	Cyp3a13	13	-
chr7	3898150	3898151	Pira11	13	-
chr11	118212742	118212743	Cyth1	13	-
chr1	125435727	125435728	Actr3	13	-
chr11	26593920	26593921	Vrk2	13	-
chr10	109009111	109009112	Syt1	13	-
chrX	150813002	150813003	Maged2	13	-
chr7	19399921	19399922	Klc3	13	-
chr2	165473197	165473198	Slc13a3	13	-
chr19	20727556	20727557	Aldh1a7	13	-
chr17	36121435	36121436	H2-T10	13	-
chr8	71395801	71395802	Ushbp1	13	-
chr7	141539700	141539701	Chid1	13	-
chr2	151668533	151668534	Rad21l	13	-
chrX	134476490	134476491	Taf7l	13	-
chr11	72475027	72475028	Spns2	13	-
chr5	116591817	116591818	Srrm4	13	-
chr6	24515067	24515068	Iqub	13	-
chr11	99089306	99089307	Tns4	13	-
chr2	73775346	73775347	Chn1	13	-
chr1	193370282	193370283	Camk1g	13	-
chr11	3504821	3504822	Inpp5j	13	-
chr9	37147322	37147323	Pknox2	13	-
chr7	141214080	141214081	Lmntd2	13	-
chr18	36695925	36695926	E230025N22Rik	13	-
chr3	36475887	36475888	Anxa5	13	-
chr7	28630913	28630914	Acp7	13	-
chr11	69696098	69696099	Tnfsf12	13	-
chr15	88734219	88734220	Brd1	13	-
chr15	63878558	63878559	Gsdmc3	13	-
chr10	81230786	81230787	Atcay	13	-
chr17	31198974	31198975	Tmprss3	13	-
chrX	20920918	20920919	Syn1	13	-
chr9	46319986	46319987	4931429L15Rik	13	-
chr19	58943672	58943673	Hspa12a	13	-
chr4	46566440	46566441	Coro2a	13	-
chr5	145009636	145009637	Kpna7	13	-
chr7	142899995	142899996	Th	13	-
chr8	93131283	93131284	Ces1c	13	-
chr17	58991375	58991376	Pdzph1	13	-
chr2	170427845	170427846	Bcas1	13	-
chr2	121413792	121413793	Catsper2	13	-
chr5	74677872	74677873	Lnx1	13	-
chrX	9469324	9469325	Cybb	13	-
chr6	86775114	86775115	Anxa4	13	-
chr9	95750348	95750349	Trpc1	13	-
chr3	95306804	95306805	Anxa9	13	-
chr8	123983122	123983123	Abcb10	13	-
chr10	92165178	92165179	Rmst	13	-
chr17	3696261	3696262	Nox3	13	-
chr4	129558372	129558373	Lck	13	-
chr7	30914922	30914923	Mag	13	-
chr10	127289018	127289019	Mbd6	13	-
chr8	72009626	72009627	Cyp4f18	13	-
chr5	121385409	121385410	Trafd1	12	-
chr4	134704290	134704291	Man1c1	12	-
chr11	97352356	97352357	Gpr179	12	-
chr1	130629606	130629607	Zp3r	12	-
chr3	36053547	36053548	Ccdc144b	12	-
chr4	104876398	104876399	C8a	12	-
chr17	81738387	81738388	Slc8a1	12	-
chr5	134229625	134229626	Ncf1	12	-
chr7	92637142	92637143	Ankrd42	12	-
chr13	22009741	22009742	Prss16	12	-
chr11	55151708	55151709	Slc36a3	12	-
chr4	118457513	118457514	Mpl	12	-
chr7	16476780	16476781	Npas1	12	-
chr7	138397730	138397731	Tcerg1l	12	-
chr3	124426039	124426040	1700006A11Rik	12	-
chr9	121791120	121791121	Hhatl	12	-
chr15	66500910	66500911	Lrrc6	12	-
chr13	58274188	58274189	Gkap1	12	-
chrX	89409689	89409690	Dcaf8l	12	-
chr10	93891202	93891203	Metap2	12	-
chr12	28582528	28582529	Allc	12	-
chrX	50942710	50942711	Frmd7	12	-
chr15	63912297	63912298	Gsdmc4	12	-
chr7	126369568	126369569	Lat	12	-
chr6	124542321	124542322	C1s1	12	-
chr4	137766475	137766476	Alpl	12	-
chrX	8090491	8090492	Was	12	-
chr6	83456392	83456393	Tet3	12	-
chr5	52471543	52471544	Ccdc149	12	-
chr14	54641364	54641365	Cdh24	12	-
chr2	26359559	26359560	Card9	12	-
chr1	139377076	139377077	Crb1	12	-
chr8	3694174	3694175	Fcer2a	12	-
chr16	4420498	4420499	Adcy9	12	-
chr6	112388023	112388024	Ssu2	12	-
chr6	72520036	72520037	Sh2d6	12	-
chr15	10558669	10558670	Ttc23l	12	-
chr13	23915007	23915008	Slc17a4	12	-
chr10	105574479	105574480	Tmtc2	12	-
chr16	58524253	58524254	St3gal6	12	-
chr2	85035834	85035835	P2rx3	12	-
chr16	55283237	55283238	Zpld1	12	-
chrX	73659854	73659855	Pnck	12	-
chr3	84212838	84212839	Trim2	12	-
chr3	85746209	85746210	Fam160a1	12	-
chr2	92392683	92392684	Mapk8ip1	12	-
chr9	50555138	50555139	Bco2	12	-
chr1	192771219	192771220	Hhat	12	-
chr16	18629938	18629939	Septin5	12	-
chr15	100720477	100720478	Galnt6	12	-
chr5	124095798	124095799	Abcb9	12	-
chr10	128401224	128401225	Slc39a5	12	-
chr6	54971661	54971662	Nod1	12	-
chr11	70619194	70619195	Chrne	12	-
chr10	81098872	81098873	Creb3l3	12	-
chr6	4747204	4747205	Sgce	12	-
chrX	96367919	96367920	Hsf3	12	-
chr3	81975728	81975729	Tdo2	12	-
chr5	105139586	105139587	Gbp4	12	-
chr18	75697696	75697697	Ctif	12	-
chr2	126618678	126618679	Hdc	12	-
chr6	124769673	124769674	Eno2	12	-
chr5	96161547	96161548	Cnot6l	12	-
chr3	106032895	106032896	Chil5	11	-
chr9	96525264	96525265	Gm28729	11	-
chr6	67491855	67491856	Il23r	11	-
chr16	38433145	38433146	Pla1a	11	-
chr5	105293699	105293700	Gbp6	11	-
chr5	139325464	139325465	Adap1	11	-
chr16	16829363	16829364	Spag6l	11	-
chr7	119479262	119479263	Umod	11	-
chr2	132029988	132029989	Rassf2	11	-
chr11	97884154	97884155	Fbxo47	11	-
chr8	119501698	119501699	Slc38a8	11	-
chr2	93462502	93462503	Cd82	11	-
chr9	104337722	104337723	Acpp	11	-
chrX	36492635	36492636	Gm14569	11	-
chr4	88033407	88033408	Mllt3	11	-
chr1	180245950	180245951	Psen2	11	-
chr6	124636085	124636086	C1s2	11	-
chr3	20242181	20242182	Cpa3	11	-
chr2	44861622	44861623	Gtdc1	11	-
chr3	20275733	20275734	Cpb1	11	-
chr4	134227383	134227384	Catsper4	11	-
chr16	18235136	18235137	Zdhhc8	11	-
chr5	86632424	86632425	Tmprss11f	11	-
chr13	34345182	34345183	Slc22a23	11	-
chr6	87496327	87496328	Arhgap25	11	-
chr17	26199087	26199088	Pdia2	11	-
chr17	15564354	15564355	Prdm9	11	-
chr2	28563403	28563404	Cel	11	-
chrX	145487639	145487640	Amot	11	-
chr4	96785160	96785161	Gm12695	11	-
chrX	95166539	95166540	Arhgef9	11	-
chr19	33590311	33590312	Lipo3	11	-
chr9	57148305	57148306	Neil1	11	-
chr3	89093363	89093364	Rusc1	11	-
chr16	95530365	95530366	Erg	11	-
chr4	134372547	134372548	Extl1	11	-
chr19	7966027	7966028	Slc22a27	11	-
chr2	34961772	34961773	Traf1	11	-
chr3	109027607	109027608	Fam102b	11	-
chr5	105239533	105239534	Gbp10	11	-
chr11	78984924	78984925	Lgals9	11	-
chr9	106247730	106247731	Alas1	11	-
chr2	173119525	173119526	Ctcfl	11	-
chr5	105110292	105110293	Gbp9	11	-
chr2	129065909	129065910	Vinac1	11	-
chr1	170174964	170174965	Uap1	11	-
chr3	106167564	106167565	Chil3	11	-
chr17	46831413	46831414	Bicral	11	-
chr7	119459272	119459273	Gp2	11	-
chr19	19001117	19001118	Rorb	11	-
chr3	113574762	113574763	Amy1	11	-
chr5	105346472	105346473	Gbp11	11	-
chr4	106617238	106617239	Lexm	11	-
chr3	89245013	89245014	Trim46	11	-
chr17	83846790	83846791	Haao	10	-
chr9	109790650	109790651	Fbxw27	10	-
chr18	32138205	32138206	Proc	10	-
chr5	129704984	129704985	Septin14	10	-
chr1	192092599	192092600	Traf5	10	-
chr5	86745807	86745808	Tmprss11e	10	-
chr9	75599133	75599134	Tmod2	10	-
chr9	109195975	109195976	Fbxw13	10	-
chr17	80563834	80563835	Cdkl4	10	-
chr17	36042742	36042743	H2-T9	10	-
chr15	91573261	91573262	Slc2a13	10	-
chr4	130222295	130222296	Ldc1	10	-
chr7	3845051	3845052	Pira2	10	-
chrX	74393274	74393275	Fam3a	10	-
chrX	71492849	71492850	Cd99l2	10	-
chr1	136234280	136234281	Inava	10	-
chr19	45816063	45816064	Kcnip2	10	-
chr7	3898120	3898121	Gm14548	10	-
chr9	41004628	41004629	Crtam	10	-
chr8	39642678	39642679	Msr1	10	-
chr8	3926841	3926842	Cd209b	10	-
chr3	88254684	88254685	Rhbg	10	-
chr9	109339659	109339660	Fbxw28	10	-
chr15	78495066	78495067	Il2rb	10	-
chr2	101838980	101838981	Prr5l	10	-
chr12	76246746	76246747	Tex21	10	-
chr9	109626059	109626060	Fbxw24	10	-
chr1	187215446	187215447	Spata17	10	-
chr13	12461738	12461739	Lgals8	10	-
chr17	57059863	57059864	Slc25a23	10	-
chr7	65156528	65156529	Fam189a1	10	-
chr6	3494498	3494499	Hepacam2	10	-
chr5	114971062	114971063	Hnf1a	10	-
chr18	35469952	35469953	Sil1	10	-
chr16	4997813	4997814	Septin12	10	-
chr1	65032759	65032760	Akr1cl	10	-
chr5	86518600	86518601	Tmprss11g	10	-
chr9	64951620	64951621	Slc24a1	10	-
chr11	33578957	33578958	Gabrp	10	-
chr11	100441808	100441809	Nt5c3b	10	-
chr7	3739917	3739918	Pira1	10	-
chr17	36042692	36042693	H2-T9	10	-
chr5	105053561	105053562	Gbp8	10	-
chr6	124840275	124840276	Gnb3	10	-
chr13	91876885	91876886	Ckmt2	10	-
chr5	86289308	86289309	Tmprss11c	10	-
chr5	129879088	129879089	Phkg1	10	-
chr9	109449140	109449141	Fbxw16	10	-
chr19	3929778	3929779	Aldh3b1	10	-
chr7	105600116	105600117	Hpx	10	-
chr2	27027998	27027999	Slc2a6	10	-
chr9	109162022	109162023	Fbxw21	10	-
chr5	104077608	104077609	Gm17660	10	-
chr3	97227364	97227365	Bcl9	10	-
chr1	166681845	166681846	Fmo9	10	-
chr9	7388026	7388027	Mmp1b	10	-
chr7	133709295	133709296	Uros	10	-
chr2	118111202	118111203	Gm13986	10	-
chr11	49187089	49187090	Btnl9	10	-
chr9	109495854	109495855	Fbxw19	10	-
chr14	11162035	11162036	Fhit	10	-
chr8	105979419	105979420	Dpep3	10	-
chr17	46438477	46438478	Slc22a7	10	-
chr9	109287676	109287677	Fbxw14	10	-
chr9	109746089	109746090	Fbxw26	10	-
chr6	124888200	124888201	Cd4	10	-
chr14	75130883	75130884	Lrrc63	10	-
chr2	35100685	35100686	AI182371	10	-
chr9	109568262	109568263	Fbxw15	10	-
chr5	137625078	137625079	Fbxo24	10	-
chr9	109404294	109404295	Fbxw22	10	-
chr10	59221847	59221848	Septin10	10	-
chr9	44268187	44268188	Nlrx1	10	-
chr4	128806112	128806113	Zfp362	9	-
chr13	4150646	4150647	Akr1c18	9	-
chr2	28084878	28084879	Fcnb	9	-
chrX	26935669	26935670	Gm6121	9	-
chr8	64693109	64693110	Cpe	9	-
chr17	31277296	31277297	Rsph1	9	-
chr1	73864466	73864467	6030407O03Rik	9	-
chr11	21511180	21511181	4932414J04Rik	9	-
chrX	70143588	70143589	1700111N16Rik	9	-
chr3	101029553	101029554	Cd101	9	-
chr4	49549546	49549547	Aldob	9	-
chr6	115838412	115838413	Efcab12	9	-
chr11	69900987	69900988	2810408A11Rik	9	-
chr18	10706696	10706697	Abhd3	9	-
chr4	36718963	36718964	Lingo2	9	-
chrX	70365085	70365086	Ids	9	-
chr3	107221732	107221733	Cym	9	-
chr18	39489279	39489280	Nr3c1	9	-
chr7	100662394	100662395	Plekhb1	9	-
chr15	46496179	46496180	4930523O13Rik	9	-
chr16	20325404	20325405	Cyp2ab1	9	-
chr15	37960856	37960857	Rrm2b	9	-
chr1	173766919	173766920	Ifi204	9	-
chrX	24971360	24971361	Gm10058	9	-
chr17	34475937	34475938	Btnl4	9	-
chrX	24971360	24971361	Gm10058	9	-
chr7	25477625	25477626	Ceacam1	9	-
chr7	81692965	81692966	Homer2	9	-
chr1	162984528	162984529	Fmo3	9	-
chr9	70657147	70657148	Mindy2	9	-
chr7	4120728	4120729	9430041J12Rik	9	-
chrX	73097095	73097096	Xlr3a	9	-
chr4	91400002	91400003	Elavl2	9	-
chr19	10678071	10678072	Pga5	9	-
chr12	72409054	72409055	Rtn1	9	-
chrX	26702638	26702639	Gm14525	9	-
chr11	32200279	32200280	Il9r	9	-
chr6	131247362	131247363	Klra2	9	-
chr19	33517770	33517771	Lipo4	9	-
chr14	31436100	31436101	Sh3bp5	9	-
chr5	135778301	135778302	Styxl1	9	-
chr7	79732776	79732777	Plin1	9	-
chr1	12991135	12991136	Slco5a1	9	-
chr16	17561247	17561248	Lrrc74b	9	-
chr7	3915501	3915502	Lilra6	9	-
chr19	33625249	33625250	Gm8978	9	-
chrX	24971360	24971361	Gm10058	9	-
chrY	24214668	24214669	Gm20857	9	-
chr11	78386608	78386609	Foxn1	9	-
chrX	26231323	26231324	Gm2012	9	-
chrX	25301455	25301456	Gm5169	9	-
chr6	83536251	83536252	Actg2	9	-
chr13	34963809	34963810	Eci3	9	-
chr17	24533747	24533748	Rab26	9	-
chr4	94928843	94928844	Eqtn	9	-
chr6	130386874	130386875	Klra1	9	-
chr17	44814627	44814628	Runx2	9	-
chr10	92375373	92375374	Gm20757	9	-
chr11	46690357	46690358	Timd2	9	-
chr2	73580338	73580339	Chrna1	9	-
chr13	4523344	4523345	Akr1c20	9	-
chr3	134423635	134423636	4930539C22Rik	9	-
chrX	24971357	24971358	Gm10058	9	-
chr12	84361828	84361829	Fam161b	9	-
chr17	12940396	12940397	Acat3	9	-
chr8	13562461	13562462	1700029H14Rik	9	-
chr3	36573038	36573039	Ccna2	9	-
chr7	79387027	79387028	Rlbp1	9	-
chr17	34517352	34517353	Btnl6	9	-
chrX	26051041	26051042	Gm5168	9	-
chr18	35721491	35721492	Ecscr	9	-
chr13	4279399	4279400	Akr1c12	9	-
chr7	26686430	26686431	Cyp2b23	9	-
chr3	98893230	98893231	Hao2	9	-
chrX	27494911	27494912	Gm10058	9	-
chr11	100692466	100692467	Zfp385c	9	-
chr10	80657071	80657072	Btbd2	9	-
chr1	18145902	18145903	Crisp4	9	-
chrY	24214668	24214669	Gm20857	9	-
chr8	106337965	106337966	Smpd3	9	-
chr8	3720651	3720652	Clec4g	9	-
chr4	150652174	150652175	Slc45a1	9	-
chr15	58389274	58389275	Anxa13	9	-
chr6	21852533	21852534	Tspan12	9	-
chrX	24775164	24775165	Gm5935	9	-
chr10	93540033	93540034	Amdhd1	9	-
chr6	143153931	143153932	Gm31108	9	-
chr5	87699425	87699426	Csn2	9	-
chrY	797409	797410	Zfy1	9	-
chr19	39886769	39886770	Cyp2c69	9	-
chr3	55055055	55055056	Ccna1	9	-
chr2	103303196	103303197	Ehf	9	-
chr5	139814283	139814284	Tmem184a	9	-
chr10	59441779	59441780	Oit3	9	-
chr4	8239041	8239042	Car8	9	-
chr4	141846359	141846360	Ctrc	9	-
chrX	73082507	73082508	Xlr4a	9	-
chr10	128645993	128645994	Gm26876	9	-
chr7	25816525	25816526	Cyp2s1	9	-
chrX	73117702	73117703	Xlr5a	9	-
chr19	33787452	33787453	Lipo1	9	-
chr1	162898493	162898494	Fmo2	9	-
chr1	10009136	10009137	Ppp1r42	9	-
chr1	157108650	157108651	Tex35	9	-
chr7	45239115	45239116	Cd37	9	-
chr6	132364135	132364136	Gm8882	8	-
chr13	41220162	41220163	Elovl2	8	-
chr3	151749910	151749911	Ifi44	8	-
chr7	104353358	104353359	Trim12c	8	-
chr1	171535294	171535295	Itln1	8	-
chr8	110805924	110805925	Il34	8	-
chr3	73481651	73481652	4930509J09Rik	8	-
chr9	55283625	55283626	Nrg4	8	-
chrY	22861268	22861269	Gm20736	8	-
chr13	61203392	61203393	Cts6	8	-
chr2	93046165	93046166	Prdm11	8	-
chr7	4063204	4063205	Lair1	8	-
chr1	52500448	52500449	Nab1	8	-
chr1	69685960	69685961	Ikzf2	8	-
chr2	73453889	73453890	Wipf1	8	-
chr6	129507165	129507166	Olr1	8	-
chr19	11165330	11165331	Ms4a19	8	-
chr11	100269951	100269952	Krt42	8	-
chr17	3084183	3084184	Pisd-ps2	8	-
chr6	129876672	129876673	Klra17	8	-
chr7	4397744	4397745	Gp6	8	-
chr10	8518825	8518826	Ust	8	-
chr18	34597468	34597469	Brd8dc	8	-
chrX	101268255	101268256	Il2rg	8	-
chr3	107931614	107931615	Gstm7	8	-
chr16	38800203	38800204	Upk1b	8	-
chrX	67693562	67693563	Gm14692	8	-
chr6	48841137	48841138	Tmem176b	8	-
chr15	103334338	103334339	Zfp385a	8	-
chrX	24499163	24499164	Gm5934	8	-
chr7	112158696	112158697	Dkk3	8	-
chr17	24443101	24443102	Dnase1l2	8	-
chr7	34133268	34133269	Wtip	8	-
chr15	100687920	100687921	Cela1	8	-
chr18	15410982	15410983	Aqp4	8	-
chr10	68541875	68541876	Cabcoco1	8	-
chr11	75911059	75911060	Rph3al	8	-
chr11	70700155	70700156	Inca1	8	-
chr6	130026954	130026955	Klra6	8	-
chr11	100261029	100261030	Krt17	8	-
chr11	100206030	100206031	Krt14	8	-
chr6	130308361	130308362	Klra23	8	-
chr7	143627845	143627846	Tnfrsf26	8	-
chr17	35176052	35176053	Aif1	8	-
chr7	118443560	118443561	Syt17	8	-
chr17	53990631	53990632	Sult1c1	8	-
chr16	92826074	92826075	Runx1	8	-
chr11	100120577	100120578	Krt13	8	-
chr13	18382039	18382040	Pou6f2	8	-
chr16	97504936	97504937	Fam3b	8	-
chr14	59297522	59297523	Phf11a	8	-
chr2	3366569	3366570	Olah	8	-
chr10	25299163	25299164	Akap7	8	-
chr6	129913224	129913225	Klra5	8	-
chr14	40893314	40893315	Sh2d4b	8	-
chr7	31076697	31076698	Fxyd3	8	-
chr13	60864416	60864417	4930486L24Rik	8	-
chr3	14808365	14808366	Car1	8	-
chrX	24573305	24573306	Gm4297	8	-
chr3	107943749	107943750	Gstm6	8	-
chr13	61164188	61164189	Ctsr	8	-
chr7	104315495	104315496	Trim12a	8	-
chr4	137409791	137409792	Cela3a	8	-
chr8	4105764	4105765	Cd209f	8	-
chr17	40242288	40242289	Crisp3	8	-
chr4	150201135	150201136	Car6	8	-
chr5	109558993	109558994	Crlf2	8	-
chr13	61570127	61570128	Cts3	8	-
chrX	56212881	56212882	Gm773	8	-
chr13	60802844	60802845	Ctsll3	8	-
chr3	31310319	31310320	Slc7a14	8	-
chr8	41215156	41215157	Fgl1	8	-
chr2	24935281	24935282	Arrdc1	8	-
chr17	45474938	45474939	Spats1	8	-
chr11	102447663	102447664	Fam171a2	8	-
chrX	53797706	53797707	Xlr	8	-
chr13	61005925	61005926	Ctsj	8	-
chr7	100514815	100514816	Dnajb13	8	-
chr5	52566306	52566307	Lgi2	8	-
chr5	87591611	87591612	Sult1e1	8	-
chrY	22861268	22861269	Gm20736	8	-
chr6	130026960	130026961	Klra6	8	-
chr6	30915573	30915574	Tsga13	8	-
chr4	60662365	60662366	Mup13	8	-
chr13	105293014	105293015	Rnf180	8	-
chr16	36666077	36666078	Cd86	8	-
chr11	120732021	120732022	Cbr2	8	-
chr6	130129879	130129880	Klra8	8	-
chr2	154408084	154408085	Snta1	8	-
chr10	24927470	24927471	Arg1	8	-
chr4	141826005	141826006	Cela2a	8	-
chr11	72361296	72361297	Tekt1	8	-
chr11	69837784	69837785	Nlgn2	8	-
chr12	4738439	4738440	Fam228a	8	-
chr4	137430520	137430521	Cela3b	8	-
chrX	8591816	8591817	Ssxb3	8	-
chr12	15050389	15050390	4930448C13Rik	8	-
chr9	30920950	30920951	Adamts15	8	-
chr4	154928077	154928078	Tnfrsf14	8	-
chr13	60786364	60786365	BC051665	8	-
chr11	76399141	76399142	Nxn	8	-
chr3	87263524	87263525	Fcrls	8	-
chr5	48509761	48509762	Kcnip4	8	-
chrX	67693562	67693563	Gm14692	8	-
chr8	105938392	105938393	Psmb10	8	-
chr5	31295932	31295933	Fndc4	8	-
chr5	52216433	52216434	C130083M11Rik	8	-
chr6	130233322	130233323	Klra7	8	-
chrX	74281626	74281627	Dnase1l1	8	-
chr6	34977999	34978000	Slc23a4	8	-
chr4	116167598	116167599	Tspan1	8	-
chr9	106561626	106561627	Iqcf3	8	-
chr1	170976071	170976072	Fcgr2b	8	-
chrX	164028010	164028011	Car5b	8	-
chr2	84775429	84775430	Serping1	8	-
chr14	41185198	41185199	Sftpd	8	-
chr13	61255348	61255349	Cts8	8	-
chr9	55980932	55980933	4930563M21Rik	8	-
chr6	130380662	130380663	Klra15	8	-
chr5	87536222	87536223	Sult1b1	8	-
chr11	96982959	96982960	Sp2	8	-
chr17	57041654	57041655	Slc25a41	8	-
chr13	61541839	61541840	Ctsm	8	-
chr4	60662370	60662371	Mup13	8	-
chr16	10447362	10447363	Tvp23a	8	-
chr7	31054853	31054854	Fxyd1	8	-
chr3	101836223	101836224	Mab21l3	7	-
chr9	42209231	42209232	4930546K05Rik	7	-
chr19	6941193	6941194	Gpr137	7	-
chr19	11604804	11604805	Ms4a6d	7	-
chr15	3979573	3979574	Fbxo4	7	-
chr19	11081103	11081104	Ms4a8a	7	-
chr15	78395912	78395913	Tex33	7	-
chr2	122369147	122369148	Shf	7	-
chr14	5389074	5389075	Gm3500	7	-
chrX	102908687	102908688	Dmrtc1a	7	-
chrUn_JH584304	59689	59690	Pisd-ps3	7	-
chr8	3748984	3748985	Cd209a	7	-
chr17	57545314	57545315	Vmn2r120	7	-
chrX	78091374	78091375	Obp1a	7	-
chr2	24096595	24096596	Tbpl2	7	-
chr7	14438551	14438552	Sult2a8	7	-
chr19	4125858	4125859	Aip	7	-
chr5	30545836	30545837	Cib4	7	-
chr2	26671282	26671283	Lcn4	7	-
chr15	60921270	60921271	A1bg	7	-
chr6	129784270	129784271	Klrh1	7	-
chr7	101870788	101870789	Folr1	7	-
chr11	87358994	87358995	Ppm1e	7	-
chr7	6976662	6976663	Zim3	7	-
chr7	126922906	126922907	Tmem219	7	-
chr5	103977388	103977389	Hsd17b13	7	-
chr11	60037005	60037006	Pemt	7	-
chr10	75032553	75032554	Rsph14	7	-
chr11	115133992	115133993	Cd300lf	7	-
chr19	6987651	6987652	Vegfb	7	-
chr13	27513217	27513218	Prl8a8	7	-
chr14	49245428	49245429	ccdc198	7	-
chr2	24049379	24049380	Hnmt	7	-
chr7	19887965	19887966	Ceacam19	7	-
chr9	66069731	66069732	Snx22	7	-
chr19	10993250	10993251	Ms4a15	7	-
chr2	151432449	151432450	LOC100125594	7	-
chr10	81524225	81524226	Gna15	7	-
chr4	112433985	112433986	Skint9	7	-
chr5	120907525	120907526	Oas1a	7	-
chr12	28623330	28623331	Colec11	7	-
chr19	11017963	11017964	Ms4a18	7	-
chr6	125231860	125231861	Tapbpl	7	-
chr11	117873526	117873527	Tha1	7	-
chrX	169187209	169187210	Amelx	7	-
chr16	57071346	57071347	Tmem45a2	7	-
chr4	116053474	116053475	Nsun4	7	-
chr3	88372741	88372742	Bglap3	7	-
chr3	88027511	88027512	Hapln2	7	-
chr5	113070117	113070118	Crybb2	7	-
chr8	92356120	92356121	Crnde	7	-
chr19	11334695	11334696	Ms4a7	7	-
chr4	88438926	88438927	Hacd4	7	-
chr1	193264045	193264046	Hsd11b1	7	-
chrX	96293438	96293439	Vsig4	7	-
chr11	46629274	46629275	Dppa1	7	-
chr3	94473591	94473592	Riiad1	7	-
chr18	25165965	25165966	Tpgs2	7	-
chr2	112259291	112259292	Nutm1	7	-
chr10	81202037	81202038	Nmrk2	7	-
chr15	6654303	6654304	LOC102632231	7	-
chrX	8461726	8461727	Ssxb2	7	-
chr11	69696098	69696099	Tnfsf12	7	-
chr6	129385874	129385875	Clec12b	7	-
chr8	13288126	13288127	Tmco3	7	-
chr8	22398277	22398278	Slc25a15	7	-
chr19	4943092	4943093	Peli3	7	-
chr5	120634235	120634236	Cfap73	7	-
chr7	43533171	43533172	Cd33	7	-
chr13	97747411	97747412	5330416C01Rik	7	-
chr2	114052875	114052876	Actc1	7	-
chr4	112774861	112774862	Skint10	7	-
chr12	85175982	85175983	Pgf	7	-
chr6	130067271	130067272	Klra18	7	-
chr19	11266149	11266150	Ms4a1	7	-
chr11	69878055	69878056	Tmem95	7	-
chr13	29984391	29984392	E2f3	7	-
chr12	103457223	103457224	Ifi27l2b	7	-
chr5	142608752	142608753	Mmd2	7	-
chr15	78572783	78572784	Rac2	7	-
chr17	78906992	78906993	Sult6b1	7	-
chr13	62858400	62858401	Fbp2	7	-
chr2	129371139	129371140	Il1b	7	-
chr1	66935366	66935367	Myl1	7	-
chr10	32889915	32889916	Nkain2	7	-
chr13	118658743	118658744	Gm10732	7	-
chr5	120887613	120887614	Oas1g	7	-
chr4	130574036	130574037	Nkain1	7	-
chr7	45103822	45103823	Fcgrt	7	-
chr19	11232453	11232454	Ms4a12	7	-
chr2	25500506	25500507	C8g	7	-
chr4	33189737	33189738	Pm20d2	7	-
chr5	103299029	103299030	4930429D17Rik	7	-
chrX	36645414	36645415	Akap17b	7	-
chrX	135009209	135009210	Zmat1	7	-
chr13	67114028	67114029	Rslcan18	7	-
chr9	89092835	89092836	Trim43b	7	-
chr13	27642493	27642494	Prl7a1	7	-
chr8	13396778	13396779	Atp4b	7	-
chr11	84167476	84167477	Gm11437	7	-
chr8	3878499	3878500	Cd209d	7	-
chrX	78245921	78245922	Gm14743	7	-
chr7	133680061	133680062	Mmp21	7	-
chr9	57683655	57683656	Cyp1a2	7	-
chr1	172602551	172602552	Fcrl6	7	-
chr6	130067258	130067259	Klra18	7	-
chr4	123343252	123343253	Bmp8a	7	-
chr4	4077514	4077515	Sdr16c6	7	-
chr1	174031755	174031756	Ifi205	7	-
chrX	77853500	77853501	Pbsn	7	-
chr5	41707691	41707692	Rab28	7	-
chr9	78347145	78347146	Gsta2	7	-
chr5	124531391	124531392	Rilpl1	7	-
chr11	54069017	54069018	Pdlim4	7	-
chr5	66004285	66004286	9130230L23Rik	7	-
chr15	79141251	79141252	1700088E04Rik	7	-
chr8	111691010	111691011	Ctrb1	7	-
chr7	83794839	83794840	Cfap161	7	-
chr13	41847488	41847489	Adtrp	7	-
chr18	5592437	5592438	Gm10125	7	-
chr6	87350915	87350916	Gkn1	6	-
chrX	7967910	7967911	Gata1	6	-
chr14	73049114	73049115	Cysltr2	6	-
chr10	112160327	112160328	Glipr1l3	6	-
chr18	64277180	64277181	St8sia3os	6	-
chr11	23520141	23520142	1700093K21Rik	6	-
chr6	136939527	136939528	Arhgdib	6	-
chr4	58009126	58009127	Txndc8	6	-
chr7	18685992	18685993	Psg20	6	-
chr7	4866179	4866180	Isoc2b	6	-
chr7	30635852	30635853	Etv2	6	-
chr8	23149585	23149586	Gm15816	6	-
chr1	85736606	85736607	A630001G21Rik	6	-
chr7	48843671	48843672	Csrp3	6	-
chr6	65144730	65144731	Hpgds	6	-
chrX	8690844	8690845	Ssxb8	6	-
chr4	117929763	117929764	Artn	6	-
chrX	163352564	163352565	Bc1	6	-
chrX	8524954	8524955	Gm14459	6	-
chrX	73290515	73290516	Xlr5c	6	-
chr3	64287417	64287418	Vmn2r3	6	-
chr3	98724543	98724544	Hsd3b2	6	-
chr6	40900387	40900388	Prss58	6	-
chr6	130281928	130281929	Klra10	6	-
chr2	113708550	113708551	4930533B01Rik	6	-
chr4	132796364	132796365	Themis2	6	-
chr1	130940115	130940116	Il19	6	-
chr14	5449039	5449040	Gm3383	6	-
chr13	27582171	27582172	Prl8a1	6	-
chr9	66834706	66834707	Aph1c	6	-
chr8	3854286	3854287	Cd209e	6	-
chr3	15426427	15426428	Sirpb1a	6	-
chr4	73405072	73405073	Gm11487	6	-
chr10	18831930	18831931	4930444F02Rik	6	-
chr17	36890125	36890126	Trim40	6	-
chr11	104562198	104562199	Gm11665	6	-
chr16	28753243	28753244	Fgf12	6	-
chr8	45819297	45819298	Sorbs2os	6	-
chr17	24209387	24209388	Ntn3	6	-
chr15	75048837	75048838	Ly6c1	6	-
chr5	65091609	65091610	Tmem156	6	-
chr2	35397174	35397175	4930402F06Rik	6	-
chr17	35131801	35131802	Apom	6	-
chr14	70524081	70524082	Sftpc	6	-
chr3	124581091	124581092	1700003H04Rik	6	-
chr11	116131128	116131129	Trim65	6	-
chr14	20656540	20656541	Myoz1	6	-
chr7	13989588	13989589	Sult2a4	6	-
chr5	128600687	128600688	Fzd10os	6	-
chrX	37668764	37668765	Rhox3h	6	-
chr13	27716736	27716737	Prl7d1	6	-
chr6	114969203	114969204	Vgll4	6	-
chr15	103899300	103899301	Mucl1	6	-
chr3	105932664	105932665	I830077J02Rik	6	-
chr12	26834551	26834552	4933409F18Rik	6	-
chr6	78378865	78378866	Reg3d	6	-
chr1	144177372	144177373	Rgs13	6	-
chr11	72037509	72037510	Aipl1	6	-
chr12	103695529	103695530	Serpina1f	6	-
chr19	4139609	4139610	Cabp4	6	-
chr7	81498330	81498331	BC048679	6	-
chr5	45424400	45424401	D5Ertd615e	6	-
chr17	27167764	27167765	Ip6k3	6	-
chr12	103676762	103676763	Serpina16	6	-
chr1	93160870	93160871	Mab21l4	6	-
chr15	33653436	33653437	4930592A05Rik	6	-
chr4	73876266	73876267	Gm13871	6	-
chr15	82912134	82912135	Tcf20	6	-
chrX	37168842	37168843	Akap14	6	-
chr7	99238611	99238612	Mogat2	6	-
chr11	118401959	118401960	Lgals3bp	6	-
chr16	31314808	31314809	Apod	6	-
chr2	62483653	62483654	Gcg	6	-
chr19	41077113	41077114	Opalin	6	-
chr14	55116935	55116936	Jph4	6	-
chr9	20879710	20879711	Angptl6	6	-
chr17	36326150	36326151	H2-M10.1	6	-
chr1	90967667	90967668	Rab17	6	-
chr17	23998100	23998101	Prss22	6	-
chr7	126975846	126975847	Cdiptos	6	-
chr4	43429134	43429135	Fam166b	6	-
chr10	80261012	80261013	Gamt	6	-
chr2	25214630	25214631	Stpg3	6	-
chr17	35066184	35066185	Mpig6b	6	-
chr7	19950743	19950744	Igsf23	6	-
chrX	8548255	8548256	Ssxb6	6	-
chr13	27564606	27564607	Prl8a9	6	-
chr17	36058371	36058372	Gm11127	6	-
chr2	35367729	35367730	4930568D16Rik	6	-
chr3	89764632	89764633	Chrnb2	6	-
chr1	133690108	133690109	Lax1	6	-
chr13	31582513	31582514	1700018A04Rik	6	-
chr2	26864995	26864996	Abo	6	-
chr4	108972077	108972078	8030443G20Rik	6	-
chr14	56174599	56174600	Gzmn	6	-
chr7	106644645	106644646	Gm1966	6	-
chr9	66975484	66975485	Lactb	6	-
chrX	134809221	134809222	Armcx2	6	-
chr4	73876234	73876235	Gm13871	6	-
chr6	130160748	130160749	Klra14-ps	6	-
chr5	33218238	33218239	Spon2	6	-
chr17	36462329	36462330	H2-M10.1	6	-
chr12	80968705	80968706	Slc10a1	6	-
chr17	36020560	36020561	H2-T24	6	-
chr15	81697287	81697288	Chadl	6	-
chr4	94650144	94650145	Lrrc19	6	-
chr4	25242211	25242212	Fhl5	6	-
chr5	69542647	69542648	Yipf7	6	-
chr2	131042682	131042683	Gfra4	6	-
chr8	112569575	112569576	Gm26994	6	-
chrX	101263992	101263993	Gm614	6	-
chr14	18893413	18893414	Ube2e2	6	-
chr4	70534928	70534929	Megf9	6	-
chr5	91283076	91283077	Gm19619	6	-
chr17	36190151	36190152	H2-T3	6	-
chr10	40142254	40142255	Slc16a10	6	-
chr5	39603574	39603575	4930513D17Rik	6	-
chr16	48158499	48158500	6430553K19Rik	6	-
chr7	4844696	4844697	Shisa7	6	-
chr12	103863619	103863620	Serpina1a	6	-
chr15	83023138	83023139	Nfam1	6	-
chr4	46536141	46536142	Gm16731	6	-
chr2	63575288	63575289	Gm8541	6	-
chr6	48572802	48572803	Rarres2	6	-
chr13	120052204	120052205	Gm21188	6	-
chr17	23975230	23975231	Prss30	6	-
chr7	31127023	31127024	Scn1b	6	-
chr2	164779734	164779735	Tnnc2	6	-
chr3	10301183	10301184	Fabp12	6	-
chr10	128007508	128007509	Hsd17b6	6	-
chr4	73876234	73876235	Gm13871	6	-
chr18	79109391	79109392	Setbp1	6	-
chr11	121081139	121081140	Sectm1a	6	-
chr2	175338212	175338213	OTTMUSG00000016609	6	-
chr11	106314562	106314563	Cd79b	6	-
chr4	41569527	41569528	Fam219a	6	-
chr6	124863983	124863984	Gpr162	6	-
chr4	73920716	73920717	Gm11756	6	-
chr3	96293969	96293970	Fcgr1	6	-
chr13	27438688	27438689	Prl8a6	6	-
chr6	40519508	40519509	Prss37	6	-
chr11	58323365	58323366	Zfp672	6	-
chr8	105943402	105943403	Lcat	6	-
chr13	92484031	92484032	Fam151b	6	-
chr16	29979124	29979125	Gm1968	6	-
chr9	55048544	55048545	Chrnb4	6	-
chr7	31051454	31051455	Fxyd7	6	-
chr11	58613492	58613493	2210407C18Rik	6	-
chr6	130306432	130306433	Klra13-ps	6	-
chr4	125065657	125065658	Dnali1	6	-
chr12	32953789	32953790	4933406C10Rik	6	-
chr7	104164816	104164817	Olfm5	6	-
chr1	184557691	184557692	1700112H15Rik	6	-
chr6	72366972	72366973	Rnf181	6	-
chr11	97996173	97996174	Arl5c	6	-
chr6	125237027	125237028	Cd27	6	-
chr3	86999340	86999341	Cd1d1	6	-
chr10	93683322	93683323	Gm15915	6	-
chr10	111874376	111874377	Gm20758	6	-
chr2	171962799	171962800	1700028P15Rik	6	-
chr17	35085595	35085596	Ly6g6f	6	-
chr16	86806513	86806514	Gm32461	6	-
chr17	26201350	26201351	Arhgdig	6	-
chr13	27780804	27780805	Prl7c1	6	-
chr4	152038490	152038491	Tas1r1	6	-
chr4	82065890	82065891	Gm11264	6	-
chr4	143900380	143900381	Pramef6	6	-
chr13	27610582	27610583	Prl7b1	6	-
chr4	141618633	141618634	Tmem82	6	-
chr5	30945480	30945481	Cgref1	6	-
chr12	13627646	13627647	Gm35725	6	-
chr10	3267771	3267772	H60c	6	-
chr1	121327678	121327679	Insig2	6	-
chr10	130394241	130394242	Vmn2r84	6	-
chr13	99087921	99087922	2310020H05Rik	6	-
chr17	23835767	23835768	Prss33	6	-
chr17	36368417	36368418	H2-M10.1	6	-
chrX	7681089	7681090	Magix	6	-
chr10	70651925	70651926	D630013N20Rik	6	-
chr2	32084669	32084670	Fam78a	6	-
chr7	141194004	141194005	Hras	6	-
chr5	76331156	76331157	Pdcl2	6	-
chr14	84476424	84476425	9630013A20Rik	6	-
chr13	27668036	27668037	Prl7a2	6	-
chr16	43979809	43979810	Zdhhc23	5	-
chr15	77533315	77533316	Apol7c	5	-
chr2	25815836	25815837	Glt6d1	5	-
chr14	6757057	6757058	Gm3636	5	-
chr3	34716662	34716663	Gm3143	5	-
chr2	176153422	176153423	Gm2004	5	-
chr4	150003236	150003237	H6pd	5	-
chr13	60941936	60941937	Tpbpa	5	-
chr16	72234327	72234328	8030451O07Rik	5	-
chr6	41377613	41377614	Prss3	5	-
chr3	102782714	102782715	Tshb	5	-
chr2	175338212	175338213	OTTMUSG00000016609	5	-
chr2	164585447	164585448	Wfdc6a	5	-
chr11	50931635	50931636	Zfp354b	5	-
chr9	37613721	37613722	Spa17	5	-
chr14	55585254	55585255	Emc9	5	-
chr2	130642844	130642845	Lzts3	5	-
chr9	35687371	35687372	Pate1	5	-
chr7	6330434	6330435	Zfp583	5	-
chr17	37569451	37569452	Olfr112	5	-
chr8	105568301	105568302	Agrp	5	-
chr6	54593174	54593175	Fkbp14	5	-
chr9	44454767	44454768	Upk2	5	-
chr13	63734298	63734299	1700024I08Rik	5	-
chr6	86480830	86480831	A430078I02Rik	5	-
chr2	175338204	175338205	OTTMUSG00000016609	5	-
chr8	47289402	47289403	Stox2	5	-
chr16	51987287	51987288	Gm29686	5	-
chr9	22130598	22130599	Acp5	5	-
chr13	56482257	56482258	Il9	5	-
chr16	21296872	21296873	Gm16863	5	-
chr13	12800058	12800059	Prl2c4	5	-
chr12	103904950	103904951	Serpina1c	5	-
chr7	25369724	25369725	Cnfn	5	-
chr13	19824257	19824258	Gpr141	5	-
chr14	56120625	56120626	Gzme	5	-
chr2	164473724	164473725	Trp53tg5	5	-
chr10	81771174	81771175	Zfp781	5	-
chr11	70812561	70812562	Scimp	5	-
chrX	92599572	92599573	Mageb18	5	-
chr7	13571067	13571068	Bsph2	5	-
chr2	27067868	27067869	Mymk	5	-
chr6	139501909	139501910	Rergl	5	-
chr14	114945948	114945949	1700100I10Rik	5	-
chr15	61774451	61774452	D030024E09Rik	5	-
chr3	123236149	123236150	Synpo2	5	-
chr6	143651288	143651289	1700060C16Rik	5	-
chr17	36286421	36286422	H2-M10.1	5	-
chrX	167070370	167070371	Gm8817	5	-
chr11	83286726	83286727	Slfn14	5	-
chr6	41035509	41035510	2210010C04Rik	5	-
chr5	112589996	112589997	1700034G24Rik	5	-
chrX	75163751	75163752	Smim9	5	-
chr7	136349415	136349416	C230079O03Rik	5	-
chrX	95557987	95557988	Asb12	5	-
chr3	37312446	37312447	Cetn4	5	-
chr2	119229865	119229866	Ppp1r14d	5	-
chr14	41967905	41967906	LOC115486427	5	-
chr19	11691051	11691052	Oosp1	5	-
chr14	43347811	43347812	1700001F09Rik	5	-
chr12	12392475	12392476	4921511I17Rik	5	-
chr17	17855188	17855189	Has1	5	-
chr3	63928798	63928799	E130311K13Rik	5	-
chr12	103631444	103631445	Serpina10	5	-
chr17	46144200	46144201	Rsph9	5	-
chr5	11126455	11126456	4930558F17Rik	5	-
chr7	71962018	71962019	Gm36633	5	-
chr6	52909620	52909621	Jazf1	5	-
chr17	35081239	35081240	Ly6g6d	5	-
chr5	92215408	92215409	U90926	5	-
chr3	98763128	98763129	Hsd3b3	5	-
chr15	77447460	77447461	Apol7b	5	-
chr18	80247102	80247103	Hsbp1l1	5	-
chr7	126248238	126248239	1700123J17Rik	5	-
chr15	31453689	31453690	Ropn1l	5	-
chr7	45179597	45179598	Gfy	5	-
chr15	98762992	98762993	Arf3	5	-
chr4	152291662	152291663	Hes3	5	-
chr14	56085197	56085198	Mcpt8	5	-
chr13	59694101	59694102	4921517D22Rik	5	-
chr13	67332560	67332561	Zfp595	5	-
chr17	36642644	36642645	H2-M9	5	-
chr2	175206917	175206918	Gm6710	5	-
chr5	149538030	149538031	Gm15997	5	-
chr2	164674087	164674088	Wfdc11	5	-
chr2	175338212	175338213	OTTMUSG00000016609	5	-
chr2	110050479	110050480	Ccdc34os	5	-
chr8	72212837	72212838	Cib3	5	-
chr9	56851963	56851964	Odf3l1	5	-
chr12	103657218	103657219	Serpina6	5	-
chr5	94955288	94955289	A430089I19Rik	5	-
chr17	35028016	35028017	Sapcd1	5	-
chr7	109752263	109752264	Tmem9b	5	-
chr3	96452306	96452307	BC107364	5	-
chr3	65302685	65302686	A330015K06Rik	5	-
chr8	124949254	124949255	Egln1	5	-
chr6	129100903	129100904	Clec2e	5	-
chr13	21292686	21292687	Gpx5	5	-
chr9	113587152	113587153	AU023762	5	-
chr12	72085313	72085314	L3hypdh	5	-
chr5	111761728	111761729	E130006D01Rik	5	-
chr12	26210505	26210506	Gm29687	5	-
chr11	120467600	120467601	Arl16	5	-
chr14	56062310	56062311	Mcpt4	5	-
chr12	103738189	103738190	Serpina1b	5	-
chr2	21205365	21205366	Enkur	5	-
chr14	46637423	46637424	4933425B07Rik	5	-
chr14	56211407	56211408	Gzmf	5	-
chr1	51333779	51333780	9330175M20Rik	5	-
chr4	143450324	143450325	Oog4	5	-
chr2	181599227	181599228	Samd10	5	-
chr6	41314710	41314711	Try5	5	-
chr18	61665538	61665539	Carmn	5	-
chr15	58076508	58076509	Zhx1	5	-
chr14	56159579	56159580	Gzmg	5	-
chr10	39163794	39163795	Ccn6	5	-
chr12	103989943	103989944	Serpina11	5	-
chr1	138682075	138682076	Gm5833	5	-
chr7	45920849	45920850	Emp3	5	-
chr10	97967090	97967091	Gm10754	5	-
chr7	3616157	3616158	Oscar	5	-
chr1	44218931	44218932	Mettl21e	5	-
chr3	59262985	59262986	P2ry12	5	-
chr13	60897447	60897448	Ctla2b	5	-
chrX	135177632	135177633	Gm15023	5	-
chr9	51328918	51328919	1810046K07Rik	5	-
chr5	146185304	146185305	1700001J03Rik	5	-
chr4	141623834	141623835	Slc25a34	5	-
chr9	99237239	99237240	Faiml	5	-
chr18	66949961	66949962	Gm19784	5	-
chr12	103242146	103242147	Prima1	5	-
chr5	144050609	144050610	Ocm	5	-
chrX	17572007	17572008	Fundc1	5	-
chr12	85095615	85095616	Prox2	5	-
chr17	51448269	51448270	C330011F03Rik	5	-
chr17	87282814	87282815	4833418N02Rik	5	-
chr17	13554094	13554095	2700054A10Rik	5	-
chr5	92363277	92363278	Cxcl11	5	-
chr7	102116713	102116714	Chrna10	5	-
chrX	8193512	8193513	Ebp	5	-
chr7	15639777	15639778	Obox3	5	-
chr4	42055130	42055131	4933409K07Rik	5	-
chr7	24546005	24546006	Pinlyp	5	-
chr15	26062438	26062439	Gm41279	5	-
chr5	27501392	27501393	Speer4b	5	-
chr9	21918183	21918184	Rab3d	5	-
chr10	119852390	119852391	Grip1os1	5	-
chr14	41073037	41073038	Dydc2	5	-
chr6	40999479	40999480	Gm2663	5	-
chr15	93336935	93336936	Yaf2	5	-
chr2	175338212	175338213	OTTMUSG00000016609	5	-
chrX	21089229	21089230	Zfp300	5	-
chr6	73471021	73471022	1700065L07Rik	5	-
chr17	36672197	36672198	H2-M1	5	-
chr3	8667038	8667039	Hey1	5	-
chr4	143816093	143816094	Gm13084	5	-
chr13	113180965	113180966	Gzmk	5	-
chr1	173227229	173227230	Fcer1a	5	-
chr14	56234657	56234658	Gzmc	5	-
chr5	26493314	26493315	4930584F24Rik	5	-
chr4	109531204	109531205	4930522H14Rik	5	-
chr11	94782703	94782704	Tmem92	5	-
chr13	61288850	61288851	Cts8-ps	5	-
chr3	101287939	101287940	Cd2	5	-
chr10	81771174	81771175	Zfp781	5	-
chr6	122282833	122282834	Klrg1	5	-
chr1	75046639	75046640	Nhej1	5	-
chr18	44159885	44159886	Gm10267	5	-
chr1	171059394	171059395	Fcgr3	5	-
chr10	39133900	39133901	Fam229b	5	-
chr1	169747642	169747643	Rgs4	5	-
chr13	41109988	41109989	Gcm2	5	-
chr11	54267279	54267280	Il3	5	-
chr2	6212994	6212995	Echdc3	5	-
chr6	129275369	129275370	Cd69	5	-
chr4	20005739	20005740	4930480G23Rik	5	-
chr3	98859794	98859795	Hsd3b1	5	-
chr18	44196177	44196178	Spink11	5	-
chr3	135840269	135840270	4933401H06Rik	5	-
chr10	98351867	98351868	Gm8633	5	-
chr5	123132629	123132630	Rhof	5	-
chr12	104153872	104153873	Serpina3c	5	-
chr2	175338212	175338213	OTTMUSG00000016609	5	-
chr16	26526771	26526772	Tmem207	5	-
chr14	34374669	34374670	Sncg	5	-
chr13	60904847	60904848	Tpbpb	5	-
chr1	92648841	92648842	Otos	5	-
chr13	113100981	113100982	Gzma	5	-
chr12	103773633	103773634	Serpina1d	5	-
chr17	37483554	37483555	H2-M2	5	-
chr16	45492969	45492970	Gm609	5	-
chr13	27390846	27390847	Prl2b1	5	-
chr14	19602587	19602588	Gm5458	5	-
chr13	13005393	13005394	Prl2c2	5	-
chr7	19677941	19677942	Apoc2	5	-
chr11	118355411	118355412	Timp2	5	-
chr4	119492598	119492599	Rimkla	5	-
chr17	34287823	34287824	H2-Aa	5	-
chr7	119723619	119723620	Thumpd1	5	-
chr17	8311118	8311119	Sft2d1	5	-
chr2	157337426	157337427	Ghrh	5	-
chr7	114415161	114415162	4933406I18Rik	5	-
chr2	74307717	74307718	4930441J16Rik	5	-
chr10	66920384	66920385	1110002J07Rik	5	-
chr8	45065418	45065419	AY512931	5	-
chr18	68429320	68429321	Mc2r	5	-
chr11	121063569	121063570	Sectm1b	5	-
chr14	56132593	56132594	Gzmd	5	-
chr2	120469367	120469368	4931402G19Rik	5	-
chr11	50841552	50841553	Zfp879	5	-
chr14	64085410	64085411	Prss55	5	-
chr10	128368980	128368981	Coq10a	5	-
chrX	95658509	95658510	Zc4h2	5	-
chr5	119580358	119580359	AW549542	5	-
chr14	56620513	56620514	Gm16573	5	-
chr10	118556525	118556526	Ifngas1	5	-
chr13	12800079	12800080	Prl2c4	5	-
chr13	60936566	60936567	Ctla2a	5	-
chr17	40914350	40914351	Glyatl3	5	-
chr11	62729093	62729094	Zfp287	5	-
chrX	135177614	135177615	Gm15023	5	-
chr6	41446097	41446098	Gm10334	5	-
chr7	56019600	56019601	Nipa1	5	-
chr2	175206924	175206925	Gm6710	5	-
chr15	78206400	78206401	Pvalb	5	-
chr5	73284184	73284185	1700025M24Rik	5	-
chr10	18546076	18546077	Hebp2	4	-
chr7	19421417	19421418	A930016O22Rik	4	-
chr6	139322576	139322577	4922502N22Rik	4	-
chr17	36129425	36129426	Gm7030	4	-
chr9	62862024	62862025	Gm10653	4	-
chr11	7188569	7188570	Ccdc201	4	-
chr3	88378701	88378702	Bglap2	4	-
chr13	103707633	103707634	Gm30551	4	-
chr4	88634186	88634187	C87499	4	-
chrX	12354996	12354997	Gm14635	4	-
chr7	82971391	82971392	4933430H16Rik	4	-
chr10	60219260	60219261	Chst3	4	-
chr3	32491969	32491970	Kcnmb3	4	-
chr18	43792878	43792879	Gm94	4	-
chr15	75431829	75431830	9030619P08Rik	4	-
chr19	11660559	11660560	Oosp2	4	-
chr19	37264095	37264096	4931408D14Rik	4	-
chr16	78255454	78255455	E330011O21Rik	4	-
chr14	25927161	25927162	Tmem254b	4	-
chr6	43172316	43172317	1700024N05Rik	4	-
chr14	64104235	64104236	4930471C04Rik	4	-
chr6	34878065	34878066	Cyren	4	-
chr1	31096454	31096455	Gm29669	4	-
chr7	30419854	30419855	Hcst	4	-
chr11	94817651	94817652	AA623943	4	-
chr4	49506558	49506559	Baat	4	-
chr3	98510538	98510539	Hsd3b4	4	-
chr4	86632221	86632222	LOC101055843	4	-
chr19	55702204	55702205	4930552P12Rik	4	-
chr6	70918922	70918923	Tex37	4	-
chr18	83325884	83325885	4921531P14Rik	4	-
chr11	121039478	121039479	Cd7	4	-
chr11	6638649	6638650	Wap	4	-
chrX	37628139	37628140	Rhox3g	4	-
chr15	103899312	103899313	Mucl1	4	-
chr15	77643286	77643287	Apol11b	4	-
chr2	164221663	164221664	Wfdc15b	4	-
chr17	31144282	31144283	Tff2	4	-
chr12	108835876	108835877	Slc25a29	4	-
chr6	133767408	133767409	Gm5886	4	-
chr6	113501818	113501819	Prrt3	4	-
chr11	115026933	115026934	Cd300ld4	4	-
chr14	25902893	25902894	Plac9a	4	-
chr7	25412886	25412887	Cxcl17	4	-
chr10	62527445	62527446	Srgn	4	-
chr17	24718057	24718058	Rnf151	4	-
chr10	91220619	91220620	4930534H03Rik	4	-
chr4	62435250	62435251	Rnf183	4	-
chr11	101599266	101599267	Gm11634	4	-
chr7	105953967	105953968	Gm4070	4	-
chr11	102101319	102101320	Ppy	4	-
chr6	117751769	117751770	1700030F04Rik	4	-
chr6	132364134	132364135	Gm8882	4	-
chrY	1058868	1058869	Tspy-ps	4	-
chr2	60975151	60975152	Gm13582	4	-
chr14	115409552	115409553	4930505G20Rik	4	-
chr10	81001365	81001366	Gng7	4	-
chr4	103011965	103011966	BB031773	4	-
chrX	152368718	152368719	3010001F23Rik	4	-
chr5	7344378	7344379	Zfp804b	4	-
chr6	113195384	113195385	Lhfpl4	4	-
chr18	80364254	80364255	Kcng2	4	-
chr7	99267218	99267219	Gm26705	4	-
chr4	139933074	139933075	4933427I22Rik	4	-
chr2	173276533	173276534	Pmepa1	4	-
chr3	69859894	69859895	Sptssb	4	-
chr10	119050499	119050500	Gm33677	4	-
chr13	25269996	25269997	Nrsn1	4	-
chrX	37643470	37643471	Rhox2g	4	-
chr6	113600715	113600716	Fancd2os	4	-
chr14	47116161	47116162	Gm10371	4	-
chr2	30678011	30678012	Gm14486	4	-
chr18	80544546	80544547	Gm2176	4	-
chr15	89075854	89075855	1810021B22Rik	4	-
chr11	14599225	14599226	1700046C09Rik	4	-
chr14	21714576	21714577	Dupd1	4	-
chr11	48979381	48979382	9930111J21Rik1	4	-
chr6	85902533	85902534	Nat8f4	4	-
chr7	101560865	101560866	Art2a	4	-
chr1	36273425	36273426	Neurl3	4	-
chr3	45439309	45439310	1700027H10Rik	4	-
chr6	135319561	135319562	Gm36582	4	-
chr14	55524981	55524982	Nrl	4	-
chr8	117673689	117673690	Sdr42e1	4	-
chr4	149454968	149454969	Rbp7	4	-
chr15	77561892	77561893	1700025B11Rik	4	-
chrX	72386858	72386859	Magea10	4	-
chr7	11166148	11166149	Zscan4d	4	-
chr7	15872385	15872386	Crx	4	-
chr4	144162651	144162652	Oog3	4	-
chr18	62596325	62596326	Spink7	4	-
chr2	151476151	151476152	4921509C19Rik	4	-
chr2	164654966	164654967	Wfdc9	4	-
chr12	103443680	103443681	Ifi27l2a	4	-
chr16	58638403	58638404	Ftdc2	4	-
chr5	94070545	94070546	Gm7978	4	-
chr6	95333993	95333994	AY512915	4	-
chr13	67609707	67609708	Zfp729b	4	-
chr9	77399416	77399417	5730403I07Rik	4	-
chr15	74983430	74983431	Ly6i	4	-
chr11	115026933	115026934	Cd300ld4	4	-
chr14	69285103	69285104	Slc25a37	4	-
chrX	106603679	106603680	Cysltr1	4	-
chr7	120670250	120670251	Pdzd9	4	-
chr9	36638602	36638603	Pate14	4	-
chrX	8018492	8018493	Glod5	4	-
chr13	50765248	50765249	4930518P08Rik	4	-
chr17	43591509	43591510	1700071M16Rik	4	-
chr16	30039479	30039480	9030404E10Rik	4	-
chr5	28245788	28245789	Cnpy1	4	-
chr16	57754737	57754738	Col8a1	4	-
chr2	17013726	17013727	4930515L03Rik	4	-
chr14	46673775	46673776	D330046F09Rik	4	-
chr14	22542798	22542799	4930405A10Rik	4	-
chr5	11769308	11769309	1700003C15Rik	4	-
chr5	94070545	94070546	Gm7978	4	-
chr2	158091797	158091798	2010009K17Rik	4	-
chr18	82759039	82759040	2210420H20Rik	4	-
chr17	38420185	38420186	Esp36	4	-
chr15	77596125	77596126	Apol10b	4	-
chr12	3862244	3862245	Dnmt3aos	4	-
chr7	126831496	126831497	4930451I11Rik	4	-
chr4	143702711	143702712	Gm13089	4	-
chr4	124751354	124751355	Gm12915	4	-
chr7	105953970	105953971	Gm4070	4	-
chr10	118927143	118927144	Gm38403	4	-
chr9	45322079	45322080	Lncbate3	4	-
chr8	107065644	107065645	Tmed6	4	-
chr8	13975074	13975075	Tdrp	4	-
chr3	122801980	122801981	4930447N08Rik	4	-
chr11	4630011	4630012	Gm11961	4	-
chr3	16006332	16006333	Gm5150	4	-
chr6	129238482	129238483	2310001H17Rik	4	-
chr3	88384466	88384467	Bglap	4	-
chr6	72958748	72958749	Tmsb10	4	-
chr14	20668354	20668355	Synpo2l	4	-
chr7	141279133	141279134	Sct	4	-
chr3	96566801	96566802	Gm15441	4	-
chr8	123515455	123515456	Dbndd1	4	-
chr10	82492618	82492619	Gm1553	4	-
chr1	150346771	150346772	2310030A07Rik	4	-
chr4	109406257	109406258	Ttc39aos1	4	-
chr16	43664184	43664185	Tigit	4	-
chr5	127281623	127281624	Tmem132cos	4	-
chr9	36693189	36693190	1700027I24Rik	4	-
chr4	137575180	137575181	Ldlrad2	4	-
chr4	144280466	144280467	Pramel5	4	-
chr1	171360798	171360799	Klhdc9	4	-
chr11	58801960	58801961	Fam183b	4	-
chr18	42196709	42196710	Plac8l1	4	-
chr2	35558702	35558703	Dab2ip	4	-
chr16	32810446	32810447	Smbd1	4	-
chrX	64277345	64277346	Slitrk4	4	-
chr6	135118283	135118284	Gprc5d	4	-
chr17	15010184	15010185	Gm3448	4	-
chr14	78089007	78089008	Fam216b	4	-
chr10	57486353	57486354	4930467K11Rik	4	-
chr5	124478235	124478236	Rilpl2	4	-
chr3	89387671	89387672	Zbtb7b	4	-
chr11	115048330	115048331	Cd300ld3	4	-
chr3	96357094	96357095	Gm26689	4	-
chr18	57551867	57551868	4930511M06Rik	4	-
chr3	70807291	70807292	Gm6634	4	-
chr1	153414233	153414234	E330020D12Rik	4	-
chr4	64276603	64276604	Gm11217	4	-
chr17	24689949	24689950	Syngr3	4	-
chr13	67399767	67399768	Zfp429	4	-
chr16	46010413	46010414	Plcxd2	4	-
chr2	174183918	174183919	Gm10714	4	-
chr15	103565081	103565082	Glycam1	4	-
chr13	44216487	44216488	A330076C08Rik	4	-
chr5	77018863	77018864	1700112J05Rik	4	-
chr11	114989886	114989887	Cd300ld	4	-
chr3	98645534	98645535	Hsd3b5	4	-
chrX	37211041	37211042	Gm9	4	-
chr12	79925494	79925495	9430078K24Rik	4	-
chr1	191318131	191318132	Nenf	4	-
chr3	98457126	98457127	Hsd3b4	4	-
chr13	59731752	59731753	Spata31d1d	4	-
chr9	32928966	32928967	Gm27162	4	-
chr11	53120056	53120057	Gm11186	4	-
chr3	98457031	98457032	Hsd3b4	4	-
chr17	14978812	14978813	Gm3448	4	-
chr15	78855529	78855530	Lgals2	4	-
chr12	4841595	4841596	Fkbp1b	4	-
chr8	10928457	10928458	3930402G23Rik	4	-
chr6	133853667	133853668	Kap	4	-
chr12	93444823	93444824	4930559C10Rik	4	-
chr18	35649367	35649368	Mzb1	4	-
chr7	52005714	52005715	Svip	4	-
chr10	69033888	69033889	Gm33035	4	-
chr9	35849880	35849881	Gm3428	4	-
chr8	123860209	123860210	Ccsap	4	-
chr9	109849456	109849457	Camp	4	-
chr17	30626905	30626906	1700097N02Rik	4	-
chr4	89128226	89128227	Gm12602	4	-
chr14	63987780	63987781	4930578I06Rik	4	-
chrX	60456195	60456196	Gm7073	4	-
chr12	29686445	29686446	C630031E19Rik	4	-
chr4	138367955	138367956	Cda	4	-
chr12	33394760	33394761	Atxn7l1os2	4	-
chr5	92328079	92328080	Cxcl9	4	-
chr4	101844022	101844023	B020004J07Rik	4	-
chr17	57087600	57087601	Tubb4a	4	-
chrX	154995850	154995851	Magea8	4	-
chr16	76779092	76779093	Gm30790	4	-
chr18	46045260	46045261	A330093E20Rik	4	-
chr6	4816328	4816329	Gm20714	4	-
chr4	143657246	143657247	Gm13088	4	-
chrX	37673277	37673278	Rhox2h	4	-
chr7	19681460	19681461	Apoc4	4	-
chr1	82768461	82768462	Tm4sf20	4	-
chr16	32797435	32797436	Muc20	4	-
chr3	138726984	138726985	4930425O10Rik	4	-
chr7	28781514	28781515	Gm19897	4	-
chr17	14978812	14978813	Gm3448	4	-
chr9	36135630	36135631	Gm3434	4	-
chr7	30236765	30236766	Ovol3	4	-
chr14	55952371	55952372	Mcpt-ps1	4	-
chr3	7954887	7954888	1700010I02Rik	4	-
chr11	58452966	58452967	Lypd9	4	-
chr15	77022727	77022728	Mb	4	-
chr6	39067586	39067587	1700025N23Rik	4	-
chr10	4213120	4213121	Gm30570	4	-
chr4	144213017	144213018	C87977	4	-
chr9	121495694	121495695	Cck	4	-
chr2	103810622	103810623	4930547E08Rik	4	-
chr16	10914797	10914798	Gm21859	4	-
chr11	102624416	102624417	2810433D01Rik	4	-
chr11	120453500	120453501	Pde6g	4	-
chr10	76562226	76562227	4930483K19Rik	4	-
chr18	74531124	74531125	1700120E14Rik	4	-
chr9	68520200	68520201	4930502A04Rik	4	-
chr9	36258321	36258322	Gm3867	4	-
chr8	88636128	88636129	Snx20	4	-
chr11	14179041	14179042	4930554G24Rik	4	-
chr16	13520419	13520420	2310015D24Rik	4	-
chr6	82881853	82881854	2310069B03Rik	4	-
chr10	95145825	95145826	Gm29684	4	-
chr9	13105855	13105856	4930568E12Rik	4	-
chr12	24097269	24097270	9030624G23Rik	4	-
chr3	36506809	36506810	Gm11548	4	-
chr11	83593087	83593088	Ccl6	4	-
chr2	181424388	181424389	Zbtb46	4	-
chr4	42734879	42734880	Fam205a4	4	-
chr19	26823907	26823908	4931403E22Rik	4	-
chr11	43601562	43601563	Fabp6	4	-
chr8	12719127	12719128	Gm15348	4	-
chr14	106486520	106486521	1700128A07Rik	4	-
chr2	160872990	160872991	Zhx3	4	-
chr7	4964406	4964407	Sbk2	4	-
chr7	52015716	52015717	1700015G11Rik	4	-
chrX	74645635	74645636	Gm5640	4	-
chr7	134938430	134938431	Insyn2a	4	-
chr3	144896011	144896012	Clca4c-ps	4	-
chr1	140656402	140656403	4930590L20Rik	4	-
chr17	35188440	35188441	Lst1	4	-
chr11	115062039	115062040	Cd300e	4	-
chr6	132210521	132210522	Prb1	4	-
chr15	74752979	74752980	Lynx1	4	-
chr5	64610699	64610700	Gm3716	4	-
chr7	10905050	10905051	Zscan4b	4	-
chr15	78529651	78529652	C1qtnf6	4	-
chr8	71701800	71701801	B3gnt3	3	-
chr16	36897189	36897190	4930565N06Rik	3	-
chr11	115993715	115993716	B230344G16Rik	3	-
chr11	118342534	118342535	Cep295nl	3	-
chr5	119200018	119200019	Gm7538	3	-
chr13	101397580	101397581	4922502H24Rik	3	-
chr5	31571397	31571398	AI839979	3	-
chr7	30944029	30944030	Hamp	3	-
chr14	63037846	63037847	Defb30	3	-
chr1	98047793	98047794	B230216N24Rik	3	-
chr2	88449121	88449122	Olfr1182	3	-
chr7	33280341	33280342	Scgb2b19	3	-
chr16	92382683	92382684	Gm29805	3	-
chr11	121118677	121118678	Tex19.1	3	-
chr2	164278307	164278308	Svs4	3	-
chr5	113724772	113724773	1700069L16Rik	3	-
chr9	64041465	64041466	1700055C04Rik	3	-
chr1	63769267	63769268	4933402D24Rik	3	-
chr2	82392202	82392203	A130030D18Rik	3	-
chrX	154343392	154343393	Samt2b	3	-
chr8	37024238	37024239	G630064G18Rik	3	-
chr13	110357172	110357173	Gapt	3	-
chr13	58762311	58762312	4930455J16Rik	3	-
chr2	103372764	103372765	A930006I01Rik	3	-
chr2	30903297	30903298	Ptges	3	-
chr16	91069152	91069153	4932438H23Rik	3	-
chr2	130582588	130582589	Avp	3	-
chr12	52602322	52602323	1700031P21Rik	3	-
chr7	31362100	31362101	Scgb2b3	3	-
chr7	32829653	32829654	Scgb2b17	3	-
chr5	108674796	108674797	Slc26a1	3	-
chr5	52992292	52992293	5033403H07Rik	3	-
chrX	154156887	154156888	Gm16445	3	-
chr12	80945399	80945400	Gm20337	3	-
chr6	147087032	147087033	Mansc4	3	-
chrX	154012640	154012641	Samt1	3	-
chrX	169779635	169779636	4933400A11Rik	3	-
chr14	75591985	75591986	Cby2	3	-
chr1	171919356	171919357	Gm37065	3	-
chr12	88377323	88377324	3200001D21Rik	3	-
chr8	20922071	20922072	Gm6040	3	-
chr4	52051110	52051111	C630028M04Rik	3	-
chr5	134906733	134906734	Tmem270	3	-
chr12	112860916	112860917	Gpr132	3	-
chr6	10974378	10974379	AA545190	3	-
chr6	85809877	85809878	Nat8f6	3	-
chr15	95751591	95751592	Gm6961	3	-
chr10	119761699	119761700	Grip1os2	3	-
chr1	166999730	166999731	Gm16701	3	-
chr7	44273158	44273159	Gm18905	3	-
chr6	132627511	132627512	A630073D07Rik	3	-
chr7	33520455	33520456	Scgb2b21	3	-
chrX	13236283	13236284	2010308F09Rik	3	-
chr15	74778859	74778860	Ly6g6g	3	-
chr8	25306270	25306271	5430421F17Rik	3	-
chrX	136203637	136203638	Tceal5	3	-
chr11	84720432	84720433	1700109G15Rik	3	-
chr2	92460518	92460519	Slc35c1	3	-
chr10	65120367	65120368	Gm28881	3	-
chr17	48090378	48090379	A730006G06Rik	3	-
chr16	16863985	16863986	Igll1	3	-
chr7	106716345	106716346	Olfr695	3	-
chr17	25497288	25497289	Sstr5	3	-
chr1	97661676	97661677	D1Ertd622e	3	-
chr7	33944985	33944986	Scgb2b26	3	-
chr15	101224121	101224122	A330009N23Rik	3	-
chr19	3197703	3197704	1700030N03Rik	3	-
chr7	33653281	33653282	Scgb2b23-ps	3	-
chr15	38594934	38594935	2310043O21Rik	3	-
chr7	99828417	99828418	Neu3	3	-
chr2	155100079	155100080	2310005A03Rik	3	-
chr6	85832279	85832280	Nat8	3	-
chr7	128203328	128203329	4931431B13Rik	3	-
chr13	68356825	68356826	Gm8016	3	-
chrX	102707670	102707671	Gm9112	3	-
chrX	155147849	155147850	Cldn34b2	3	-
chr11	102964154	102964155	2410004I01Rik	3	-
chr11	120189856	120189857	2810410L24Rik	3	-
chr17	28942262	28942263	Pxt1	3	-
chr10	128891718	128891719	Gdf11	3	-
chr2	165400394	165400395	Ocstamp	3	-
chr7	100964366	100964367	P2ry6	3	-
chr18	76098471	76098472	2900057B20Rik	3	-
chr7	20599021	20599022	Gm4565	3	-
chr11	98358283	98358284	1700003D09Rik	3	-
chr8	122451322	122451323	Gm20735	3	-
chr6	146954421	146954422	1700034J05Rik	3	-
chr11	120551132	120551133	Ppp1r27	3	-
chr9	110916861	110916862	Fam240a	3	-
chr17	11883189	11883190	D17Ertd648e	3	-
chr11	118454995	118454996	Gm11747	3	-
chr18	75297329	75297330	2010010A06Rik	3	-
chr19	9087956	9087957	Scgb1a1	3	-
chr7	33173861	33173862	Scgb2b18	3	-
chrX	46328911	46328912	4930515L19Rik	3	-
chr10	122569891	122569892	A130077B15Rik	3	-
chr11	24730722	24730723	Gm10466	3	-
chr14	25701282	25701283	Ppifos	3	-
chr3	92621660	92621661	Lce6a	3	-
chr8	65018688	65018689	Trim60	3	-
chr2	44065324	44065325	Arhgap15os	3	-
chr17	35115509	35115510	Ly6g5b	3	-
chr7	20599021	20599022	Gm4565	3	-
chr5	72587550	72587551	Slc10a4l	3	-
chr11	82960681	82960682	Slfn5os	3	-
chrX	6574663	6574664	5430428K19Rik	3	-
chr18	23752305	23752306	Gm15972	3	-
chr15	79011041	79011042	Gm10865	3	-
chr16	94008837	94008838	Cldn14	3	-
chr1	65051163	65051164	Cryge	3	-
chr2	106523103	106523104	Gm14015	3	-
chrX	151341879	151341880	A230072E10Rik	3	-
chr13	68231820	68231821	Urml	3	-
chr16	93458872	93458873	1700029J03Rik	3	-
chr15	82690058	82690059	Cyp2d37-ps	3	-
chr15	77411034	77411035	Apol9a	3	-
chr7	101581161	101581162	Art2b	3	-
chr11	114795892	114795893	Btbd17	3	-
chr6	85820972	85820973	Nat8f5	3	-
chr18	57638585	57638586	2210409D07Rik	3	-
chr7	103771594	103771595	Olfr69	3	-
chr13	31241086	31241087	4930401O12Rik	3	-
chr10	14718214	14718215	Gje1	3	-
chr11	99155077	99155078	Ccr7	3	-
chr6	5977393	5977394	1700019G24Rik	3	-
chr7	110006646	110006647	1600010M07Rik	3	-
chr7	67803496	67803497	4833412C05Rik	3	-
chr4	136892914	136892915	C1qc	3	-
chr3	59130762	59130763	P2ry14	3	-
chr8	104105873	104105874	Gm29682	3	-
chr6	128183803	128183804	9330102E08Rik	3	-
chr1	160077918	160077919	4930562F07Rik	3	-
chr1	170306332	170306333	Gm7694	3	-
chr13	5858092	5858093	1700016G22Rik	3	-
chr9	70038088	70038089	Gcnt3	3	-
chr15	74881704	74881705	Ly6m	3	-
chr15	74763567	74763568	Ly6d	3	-
chr13	48273884	48273885	A330048O09Rik	3	-
chr2	117812802	117812803	Gm13985	3	-
chr5	36876879	36876880	Ppp2r2cos	3	-
chr1	164935522	164935523	Xcl1	3	-
chr16	36334332	36334333	Cstdc6	3	-
chr2	132385447	132385448	Prokr2	3	-
chr7	33739295	33739296	Scgb2b24	3	-
chrX	135720673	135720674	Tmsb15a	3	-
chr19	10648053	10648054	4930524O05Rik	3	-
chr1	106171524	106171525	Gm20753	3	-
chr7	32829653	32829654	Scgb2b17	3	-
chr7	31705754	31705755	Scgb2b7	3	-
chr7	45615490	45615491	Fgf21	3	-
chr2	164256643	164256644	Svs3b	3	-
chr7	31291816	31291817	Scgb1b2	3	-
chr12	75416781	75416782	Gphb5	3	-
chr7	45666394	45666395	Fut2	3	-
chr11	80509106	80509107	C030013C21Rik	3	-
chr7	145208119	145208120	Smim38	3	-
chr2	111493815	111493816	Olfr1290	3	-
chr16	35509419	35509420	1600019K03Rik	3	-
chr3	90695721	90695722	S100a9	3	-
chr11	105985694	105985695	Gm11651	3	-
chr12	52480609	52480610	Gm35135	3	-
chr5	66191335	66191336	1700126H18Rik	3	-
chr17	65642204	65642205	Txndc2	3	-
chr14	103033803	103033804	4933432I03Rik	3	-
chr18	77796390	77796391	F830208F22Rik	3	-
chr7	30362772	30362773	Lrfn3	3	-
chr16	36408363	36408364	Stfa2	3	-
chr7	32211142	32211143	Scgb2b11	3	-
chr9	104126643	104126644	Ackr4	3	-
chr7	121589836	121589837	4933432K03Rik	3	-
chrX	53114405	53114406	Plac1	3	-
chr6	132314743	132314744	Prpmp5	3	-
chr11	48979398	48979399	9930111J21Rik1	3	-
chr10	3133193	3133194	B020014A21Rik	3	-
chr16	36455392	36455393	Stfa3	3	-
chr5	58452998	58452999	4930459L07Rik	3	-
chr5	110176504	110176505	Gm15787	3	-
chr8	94435103	94435104	9330175E14Rik	3	-
chr14	34522801	34522802	9230112D13Rik	3	-
chrX	155061553	155061554	Magea5	3	-
chr16	22811410	22811411	Crygs	3	-
chr9	35648203	35648204	Pate3	3	-
chr12	117337012	117337013	Gm5441	3	-
chr6	128891124	128891125	BC035044	3	-
chr7	106441073	106441074	Gm4759	3	-
chr2	11398500	11398501	8030442B05Rik	3	-
chrX	154012642	154012643	Samt1	3	-
chr7	43755936	43755937	2310002F09Rik	3	-
chr8	43699491	43699492	Gm5347	3	-
chr19	47138294	47138295	Calhm2	3	-
chr17	31129611	31129612	Tff3	3	-
chr17	35643695	35643696	Mucl3	3	-
chr17	86287178	86287179	2010106C02Rik	3	-
chr4	119658945	119658946	Guca2b	3	-
chr19	44984550	44984551	4930414N06Rik	3	-
chr14	25143241	25143242	4930572O13Rik	3	-
chr15	74734313	74734314	Lypd2	3	-
chr2	57181754	57181755	BB557941	3	-
chr2	164190558	164190559	Wfdc12	3	-
chr5	136170656	136170657	Orai2	3	-
chr3	108154932	108154933	Gpr61	3	-
chr15	99074669	99074670	Gm34284	3	-
chr5	45932409	45932410	4930405L22Rik	3	-
chr4	146546873	146546874	1700095A21Rik	3	-
chr12	12669917	12669918	Gm34637	3	-
chr15	40527277	40527278	Gm16294	3	-
chr7	82648528	82648529	Saxo2	3	-
chr7	142558598	142558599	Nctc1	3	-
chrX	154012640	154012641	Samt1	3	-
chr7	19681460	19681461	Apoc4	3	-
chr7	67222458	67222459	1700112J16Rik	3	-
chr17	15354461	15354462	Gm10510	3	-
chr9	54301570	54301571	Gldnos	3	-
chr13	53639201	53639202	9530014B07Rik	3	-
chr9	110989713	110989714	Gm10030	3	-
chr2	165090750	165090751	1700025C18Rik	3	-
chr17	29549593	29549594	Tmem217	3	-
chr11	79623163	79623164	Rab11fip4os1	3	-
chr5	143165751	143165752	Rbakdn	3	-
chrX	154083877	154083878	Gm5947	3	-
chr4	147068436	147068437	4933438K21Rik	3	-
chr3	108383741	108383742	Gm12522	3	-
chr10	38821779	38821780	Rfpl4b	3	-
chr12	105403760	105403761	Gm2721	3	-
chr2	115512201	115512202	3110099E03Rik	3	-
chr2	32741016	32741017	6330409D20Rik	3	-
chr12	7380330	7380331	1700101O22Rik	3	-
chr7	32327245	32327246	Scgb2b12	3	-
chr2	51437900	51437901	1700057H21Rik	3	-
chr16	52815744	52815745	4930404A05Rik	3	-
chr4	115583127	115583128	Cyp4b1-ps2	3	-
chrX	100594869	100594870	P2ry4	3	-
chr8	35882957	35882958	5430403N17Rik	3	-
chr8	45165145	45165146	Gm6329	3	-
chr8	113676458	113676459	Gm30052	3	-
chr12	15816785	15816786	Trib2	3	-
chr8	19114833	19114834	Defb12	3	-
chr2	131847656	131847657	5330413P13Rik	3	-
chr5	107703480	107703481	4930428O21Rik	3	-
chr1	157511723	157511724	Gm15486	3	-
chr9	122398801	122398802	A730085K08Rik	3	-
chr15	99724474	99724475	Gm16537	3	-
chr11	59202431	59202432	2610507I01Rik	3	-
chr1	62136109	62136110	Pard3bos2	3	-
chr9	95857517	95857518	1700065D16Rik	3	-
chr8	122762761	122762762	A530010L16Rik	3	-
chr15	43477036	43477037	Gm10373	3	-
chr7	113388573	113388574	Pth	3	-
chr11	83530518	83530519	Ccl5	3	-
chr10	116729177	116729178	1700030O20Rik	3	-
chr4	83390668	83390669	Gm11413	3	-
chr10	63057467	63057468	Gm16143	3	-
chr1	89406133	89406134	C030007H22Rik	3	-
chr5	123482101	123482102	Il31	3	-
chrX	94609248	94609249	LOC102640328	3	-
chr19	8929356	8929357	Rom1	3	-
chr17	48038293	48038294	1700122O11Rik	3	-
chr6	4047584	4047585	4930528H21Rik	3	-
chr4	98823840	98823841	I0C0044D17Rik	3	-
chr15	76269839	76269840	Mirt2	3	-
chr9	35611885	35611886	Pate4	3	-
chr2	85086461	85086462	4930443O20Rik	3	-
chr16	59469238	59469239	1700022E09Rik	3	-
chr11	70514616	70514617	Vmo1	3	-
chr3	63483906	63483907	Strit1	3	-
chr3	59195104	59195105	Gpr87	3	-
chr12	30467358	30467359	2310016D03Rik	3	-
chr4	136898844	136898845	C1qa	3	-
chr2	115344280	115344281	4930528P14Rik	3	-
chr2	129180673	129180674	AI847159	3	-
chr15	74746687	74746688	Slurp2	3	-
chrX	154012640	154012641	Samt1	3	-
chr17	25570686	25570687	Sox8	3	-
chr7	33366319	33366320	Scgb2b20	3	-
chr19	53255205	53255206	1700001K23Rik	3	-
chr17	31165053	31165054	Tff1	3	-
chr15	96254684	96254685	4833422M21Rik	3	-
chr14	37110101	37110102	2610528A11Rik	3	-
chr7	97738247	97738248	Aqp11	3	-
chr11	116335354	116335355	Foxj1	3	-
chr19	34640743	34640744	Ifit1bl2	3	-
chr10	68321142	68321143	4930545H06Rik	3	-
chr5	135563569	135563570	Ccl26	3	-
chr6	148614309	148614310	Gm6313	3	-
chr7	142679726	142679727	Ins2	3	-
chr9	88719587	88719588	Mthfsl	3	-
chr6	112290319	112290320	5031434C07Rik	3	-
chr7	30821139	30821140	Ffar2	3	-
chr18	5165731	5165732	Gm26682	3	-
chr11	82179812	82179813	Ccl1	3	-
chr4	45243990	45243991	Frmpd1os	3	-
chr13	47148670	47148671	A930002C04Rik	3	-
chr7	128206366	128206367	Cox6a2	3	-
chr1	85327379	85327380	LOC108167347	3	-
chr9	36582635	36582636	Pate8	3	-
chr6	72122940	72122941	4933431G14Rik	3	-
chrX	86256219	86256220	Mageb4	3	-
chr4	19719886	19719887	Gm12354	3	-
chr16	56927939	56927940	Lnp1	3	-
chr7	16657478	16657479	Ceacam-ps1	3	-
chrX	21334727	21334728	Gm6938	3	-
chr6	31398773	31398774	Mkln1os	3	-
chr6	85869137	85869138	Nat8f2	3	-
chr9	106570967	106570968	Iqcf4	3	-
chr7	48027597	48027598	Mrgprx1	2	-
chr4	119069111	119069112	Gm12866	2	-
chr4	84044879	84044880	6030471H07Rik	2	-
chrY	31234199	31234200	LOC115489295	2	-
chr4	133212536	133212537	Gpr3	2	-
chrY	31234198	31234199	LOC115489295	2	-
chrX	6172991	6172992	Nudt10	2	-
chr7	30671605	30671606	Pmis2	2	-
chr12	52028063	52028064	Gpr33	2	-
chr1	18237476	18237477	Defb18	2	-
chrY	14803936	14803937	LOC115489303	2	-
chr4	141436105	141436106	Srarp	2	-
chr6	143535508	143535509	4930579D09Rik	2	-
chr11	95712754	95712755	Zfp652os	2	-
chrY	54188230	54188231	LOC108168565	2	-
chr3	92142754	92142755	Lelp1	2	-
chr7	47452139	47452140	Mrgpra2a	2	-
chr10	67570008	67570009	4930563J15Rik	2	-
chr3	92765065	92765066	Lce1h	2	-
chrY	50437358	50437359	Gm20868	2	-
chr8	64987644	64987645	Trim75	2	-
chr7	20726967	20726968	Gm6902	2	-
chr2	152464620	152464621	Defb23	2	-
chr10	117447435	117447436	Gm32141	2	-
chr9	14500482	14500483	Kdm4d	2	-
chr7	109731732	109731733	Ascl3	2	-
chr10	118715726	118715727	Gm33337	2	-
chrX	107948436	107948437	Gm732	2	-
chrY	14803936	14803937	LOC115489303	2	-
chr14	44006418	44006419	Ang6	2	-
chr11	32101228	32101229	Gm12108	2	-
chr9	81633832	81633833	Htr1b	2	-
chr17	25944931	25944932	Nhlrc4	2	-
chr9	58158554	58158555	Islr	2	-
chr13	24604767	24604768	Gm11346	2	-
chr17	17883939	17883940	Fpr1	2	-
chr7	6486813	6486814	Olfr5	2	-
chr2	168154513	168154514	E130018N17Rik	2	-
chr8	65018688	65018689	Trim60	2	-
chr12	71384208	71384209	1700083H02Rik	2	-
chr4	132303356	132303357	Rab42	2	-
chr7	89517586	89517587	Prss23	2	-
chr13	119894785	119894786	Tcstv1	2	-
chr2	87968257	87968258	Olfr1157	2	-
chr15	103310438	103310439	Gpr84	2	-
chr8	43665560	43665561	Adam34	2	-
chr17	13098472	13098473	Gm11166	2	-
chr3	92670315	92670316	Lce1a2	2	-
chr8	18991055	18991056	Defb37	2	-
chr4	53265492	53265493	AI427809	2	-
chr1	106714290	106714291	Bcl2	2	-
chr2	122738362	122738363	Bloc1s6os	2	-
chr4	41640302	41640303	Enho	2	-
chr7	102858765	102858766	Olfr566	2	-
chr10	127370548	127370549	Inhbc	2	-
chr5	82124713	82124714	1700031L13Rik	2	-
chr7	30856178	30856179	Ffar3	2	-
chr3	92709074	92709075	Lce1e	2	-
chr16	58826761	58826762	Olfr175	2	-
chr13	59585223	59585224	A230056J06Rik	2	-
chrX	86354994	86354995	Gm41	2	-
chr3	92752338	92752339	Lce1g	2	-
chr3	59210882	59210883	P2ry13	2	-
chrX	36817200	36817201	Mdrl	2	-
chrY	30099407	30099408	LOC115489296	2	-
chr14	62984510	62984511	Defb48	2	-
chr13	119913468	119913469	Gm21761	2	-
chr9	54068411	54068412	Tnfaip8l3	2	-
chr19	5894128	5894129	Tigd3	2	-
chr2	152490138	152490139	Defb22	2	-
chr9	50233182	50233183	2310003N18Rik	2	-
chrX	6320724	6320725	Bmp15	2	-
chrX	91782976	91782977	Mageb5	2	-
chr13	21810199	21810200	Hist1h2br	2	-
chr7	47489582	47489583	Mrgpra2b	2	-
chr7	47601372	47601373	Mrgpra3	2	-
[truncated: 2,922 more rows]
