# Supplementary material for: Ultra-long-range interactions between active regulatory elements
Source: Genome Res. 2023 Aug;33(8):1269–83. doi: 10.1101/gr.277567.122 (PMC10547262; doi:10.1101/gr.277567.122)
Supplement: Supplement 11 [file Supplemental_Code.zip › Supplemental_Code/Peaks/mm10/ESC_4SU_refGene_exon1_quartile_2_TSS_mm10_noRING1B_minus_quartile_4_plus.bed]

chr1	4360303	4360304	Rp1	23	-
chr1	4785726	4785727	Mrpl15	5	+
chr1	4807824	4807825	Lypla1	1	+
chr1	4857695	4857696	Tcea1	1	+
chr1	6214663	6214664	Rb1cc1	1	+
chr1	7088921	7088922	Pcmtd1	1	+
chr1	9747649	9747650	Vcpip1	1	+
chr1	9748382	9748383	1700034P13Rik	3	+
chr1	9942543	9942544	Snord87	1	+
chr1	9944118	9944119	Snhg6	4	+
chr1	10009136	10009137	Ppp1r42	9	-
chr1	10038159	10038160	Cops5	8	+
chr1	10038219	10038220	Cspp1	1	+
chr1	10865874	10865875	Mir467e	4	+
chr1	12425987	12425988	Mir6341	1	-
chr1	12991135	12991136	Slco5a1	9	-
chr1	13374083	13374084	Ncoa2	23	+
chr1	13589910	13589911	Tram1	11	+
chr1	13668772	13668773	Xkr9	1	-
chr1	15805647	15805648	Terf1	1	+
chr1	16104433	16104434	Rpl7	7	+
chr1	16519115	16519116	Stau2	14	-
chr1	16619291	16619292	Ube2w	7	+
chr1	16657119	16657120	Eloc	5	+
chr1	16688457	16688458	Ly96	1	-
chr1	18145902	18145903	Crisp4	9	-
chr1	18237476	18237477	Defb18	2	-
chr1	18265138	18265139	Defb41	2	-
chr1	20356455	20356456	4930486I03Rik	1	-
chr1	20669883	20669884	Lincmd1	1	-
chr1	20679011	20679012	Mir206	1	-
chr1	20682770	20682771	Mir133b	1	-
chr1	20730906	20730907	Il17a	1	-
chr1	20951627	20951628	Efhc1	1	-
chr1	21240586	21240587	Gsta3	1	-
chr1	22898388	22898389	Gm7759	1	-
chr1	23272270	23272271	Mir30a	1	-
chr1	23291702	23291703	Mir30c-2	1	-
chr1	23574588	23574589	Gm28822	1	-
chr1	29421489	29421490	Mir6342	1	-
chr1	30863256	30863257	Phf3	15	+
chr1	31096454	31096455	Gm29669	4	-
chr1	32172723	32172724	Khdrbs2	1	-
chr1	33838914	33838915	Gm15455	1	-
chr1	33908226	33908227	Dst	1	+
chr1	34117360	34117361	Mir6896	1	+
chr1	34433199	34433200	Mir5103	1	-
chr1	34439830	34439831	Imp4	1	+
chr1	34843050	34843051	Fam168b	8	+
chr1	36068401	36068402	Hs6st1	1	+
chr1	36244302	36244303	Uggt1	41	+
chr1	36273425	36273426	Neurl3	4	-
chr1	36709925	36709926	Actr1b	11	+
chr1	36939527	36939528	Tmem131	41	+
chr1	37029314	37029315	Vwa3b	1	-
chr1	37488605	37488606	4930594C11Rik	1	-
chr1	37890478	37890479	Mrpl30	1	+
chr1	37997208	37997209	Txndc9	5	+
chr1	37998011	37998012	Eif5b	1	+
chr1	38129666	38129667	Rev1	26	+
chr1	38132084	38132085	Gm5099	1	-
chr1	38987815	38987816	Pdcl3	1	+
chr1	39186992	39186993	Mir6349	1	-
chr1	39367852	39367853	Rpl31	1	+
chr1	39900914	39900915	Map4k4	1	+
chr1	40084715	40084716	Il1r2	1	-
chr1	40324590	40324591	Il1rl2	1	-
chr1	40429571	40429572	Il1rl1	1	-
chr1	40515363	40515364	Il18rap	1	-
chr1	43098711	43098712	AI597479	1	+
chr1	44218931	44218932	Mettl21e	5	-
chr1	45795167	45795168	Wdr75	1	+
chr1	46853618	46853619	Slc39a10	11	+
chr1	47467125	47467126	Mir6350	1	-
chr1	49244617	49244618	C230029F24Rik	1	-
chr1	51333779	51333780	9330175M20Rik	5	-
chr1	51478399	51478400	Nabp1	6	+
chr1	51987149	51987150	Stat4	1	-
chr1	52500448	52500449	Nab1	8	-
chr1	52845039	52845040	Hibch	1	+
chr1	53352752	53352753	Asnsd1	4	+
chr1	53352752	53352753	Asnsd1	6	+
chr1	54250684	54250685	Ccdc150	1	-
chr1	54439026	54439027	Gtf3c3	18	+
chr1	54926387	54926388	Ankrd44	28	-
chr1	55027478	55027479	Sf3b1	25	+
chr1	55087932	55087933	Hspd1	12	+
chr1	55088149	55088150	Hspd1	1	+
chr1	55131246	55131247	Mob4	1	+
chr1	55931242	55931243	9130227L01Rik	1	-
chr1	56018979	56018980	1700003I22Rik	1	-
chr1	57406267	57406268	Tyw5	1	+
chr1	57406674	57406675	Tyw5	9	+
chr1	57985341	57985342	Sgo2a	1	-
chr1	58113137	58113138	Aox3	1	-
chr1	58392899	58392900	Bzw1	1	+
chr1	58424088	58424089	Clk1	13	+
chr1	58445152	58445153	Ppil3	1	+
chr1	58445486	58445487	Nif3l1	7	+
chr1	58586398	58586399	Ndufb3	1	+
chr1	58695989	58695990	Flacc1	15	-
chr1	58973482	58973483	Trak2	16	+
chr1	58973523	58973524	Stradb	1	-
chr1	59120408	59120409	Tmem237	14	-
chr1	59482148	59482149	Fzd7	1	+
chr1	59670834	59670835	Sumo1	5	+
chr1	59685007	59685008	Nop58	1	+
chr1	59691959	59691960	Snord70	1	+
chr1	59704809	59704810	Snord11	1	+
chr1	60180600	60180601	Nbeal1	1	+
chr1	60409620	60409621	Abi2	1	+
chr1	60566765	60566766	Raph1	14	+
chr1	60977915	60977916	Icos	1	-
chr1	62136109	62136110	Pard3bos2	3	-
chr1	63114472	63114473	Ino80dos	1	+
chr1	63179024	63179025	Snora41	1	+
chr1	63200359	63200360	Zdbf2	1	+
chr1	63445892	63445893	Adam23	1	+
chr1	63730626	63730627	Fastkd2	1	+
chr1	63769267	63769268	4933402D24Rik	3	-
chr1	63964728	63964729	Gm13749	1	-
chr1	64532805	64532806	Creb1	1	+
chr1	64691346	64691347	Ccnyl1	1	+
chr1	64737750	64737751	Fzd5	2	+
chr1	65032759	65032760	Akr1cl	10	-
chr1	65051163	65051164	Cryge	3	-
chr1	65179142	65179143	Idh1	9	+
chr1	66700832	66700833	Rpe	1	+
chr1	66935366	66935367	Myl1	7	-
chr1	69685960	69685961	Ikzf2	8	-
chr1	71102972	71102973	Bard1	11	+
chr1	71557157	71557158	Atic	1	+
chr1	71653234	71653235	Fn1	46	+
chr1	71888113	71888114	Gm8883	1	-
chr1	72212314	72212315	Mreg	6	+
chr1	72583252	72583253	Smarcal1	1	+
chr1	72700564	72700565	Ankar	24	-
chr1	72824481	72824482	Igfbp2	1	+
chr1	73015899	73015900	Tnp1	2	-
chr1	73016037	73016038	1700027A15Rik	1	-
chr1	73398969	73398970	D530049I02Rik	1	-
chr1	73855575	73855576	Mir6351	1	-
chr1	73864466	73864467	6030407O03Rik	9	-
chr1	74125542	74125543	Rufy4	1	-
chr1	74153995	74153996	Cxcr2	1	-
chr1	74206620	74206621	Mir1928	1	-
chr1	74278601	74278602	Gpbar1	1	-
chr1	74284738	74284739	Aamp	11	+
chr1	74285035	74285036	Pnkd	1	+
chr1	74362109	74362110	Catip	1	-
chr1	74375204	74375205	Slc11a1	1	-
chr1	74409385	74409386	Vil1	1	-
chr1	74542890	74542891	Plcd4	1	-
chr1	74544286	74544287	Usp37	26	-
chr1	74588028	74588029	Zfp142	9	+
chr1	74661703	74661704	Ttll4	1	+
chr1	74850896	74850897	Gm16582	1	-
chr1	74935599	74935600	Cfap65	33	-
chr1	75046639	75046640	Nhej1	5	-
chr1	75192161	75192162	Ankzf1	1	+
chr1	75210778	75210779	Glb1l	17	-
chr1	75210830	75210831	Stk16	1	+
chr1	75317017	75317018	Dnpep	15	+
chr1	75507078	75507079	Inha	1	-
chr1	76489134	76489135	Gm17751	1	-
chr1	76509561	76509562	Mir6343	1	-
chr1	77515088	77515089	Epha4	18	+
chr1	78488897	78488898	Farsb	18	+
chr1	78657826	78657827	Acsl3	1	+
chr1	78657826	78657827	Acsl3	1	+
chr1	78816912	78816913	Kcne4	1	-
chr1	79761769	79761770	Wdfy1	12	+
chr1	80445933	80445934	1700016L21Rik	1	-
chr1	81076951	81076952	Nyap2	1	-
chr1	82131917	82131918	Mir6344	1	-
chr1	82724891	82724892	Mff	1	+
chr1	82768461	82768462	Tm4sf20	4	-
chr1	82839461	82839462	Agfg1	1	+
chr1	83159756	83159757	Daw1	1	-
chr1	84695840	84695841	Mir5126	1	-
chr1	84839304	84839305	Trip12	41	+
chr1	84839842	84839843	Fbxo36	1	+
chr1	85199612	85199613	Gm7609	1	-
chr1	85327379	85327380	LOC108167347	3	-
chr1	85649989	85649990	Sp100	1	-
chr1	85736606	85736607	A630001G21Rik	6	-
chr1	85751949	85751950	Mir8096	1	-
chr1	85775272	85775273	9930111H07Rik	1	-
chr1	85793442	85793443	Cab39	1	+
chr1	86064620	86064621	Psmd1	1	+
chr1	86304060	86304061	Gm28626	2	+
chr1	86351285	86351286	Snora75	1	+
chr1	86352127	86352128	Gm24148	1	+
chr1	86356327	86356328	Snord82	1	+
chr1	86359455	86359456	Ncl	14	+
chr1	86526558	86526559	Ptma	1	+
chr1	87124955	87124956	Akp3	1	-
chr1	87183315	87183316	Prss56	1	-
chr1	87190598	87190599	Chrnd	1	-
chr1	87205812	87205813	Chrng	1	-
chr1	87213912	87213913	Eif4e2	1	+
chr1	87326999	87327000	Gigyf2	1	+
chr1	87394729	87394730	Kcnj13	3	+
chr1	87574028	87574029	Neu2	1	-
chr1	87756012	87756013	Atg16l1	1	+
chr1	87784572	87784573	Scarna6	1	+
chr1	87803681	87803682	Sag	1	-
chr1	88103258	88103259	Ugt1a6b	1	-
chr1	88134810	88134811	Ugt1a6a	1	-
chr1	88269408	88269409	6430706D22Rik	5	+
chr1	88277557	88277558	A730008H23Rik	5	+
chr1	88277579	88277580	A730008H23Rik	8	+
chr1	88306736	88306737	Trpm8	1	-
chr1	88702191	88702192	Arl4c	1	+
chr1	89070416	89070417	Sh3bp4	1	+
chr1	89406133	89406134	C030007H22Rik	3	-
chr1	89454812	89454813	Agap1	1	+
chr1	90953109	90953110	Prlh	1	-
chr1	90967667	90967668	Rab17	6	-
chr1	91250305	91250306	Ube2f	1	+
chr1	91298339	91298340	Scly	1	+
chr1	91322076	91322077	Espnl	1	-
chr1	92180341	92180342	Hdac4	27	+
chr1	92473758	92473759	Ndufa10	10	+
chr1	92648841	92648842	Otos	5	-
chr1	92850379	92850380	Mir149	1	-
chr1	92902906	92902907	Ankmy1	18	-
chr1	92910689	92910690	5033417F24Rik	2	-
chr1	92973120	92973121	Gpr35	1	-
chr1	93160870	93160871	Mab21l4	6	-
chr1	93305879	93305880	Mterf4	4	+
chr1	93343629	93343630	Ppp1r7	1	+
chr1	93346093	93346094	Mir6902	1	+
chr1	93373897	93373898	Ano7	1	-
chr1	93478994	93478995	Septin2	1	+
chr1	93635727	93635728	Stk25	12	+
chr1	93754906	93754907	Atg4b	1	+
chr1	93801934	93801935	Dtymk	5	+
chr1	93803966	93803967	Ing5	1	+
chr1	94020494	94020495	Neu4	1	-
chr1	97661676	97661677	D1Ertd622e	3	-
chr1	97770092	97770093	Ppip5k2	28	+
chr1	97770173	97770174	Gin1	1	+
chr1	98047793	98047794	B230216N24Rik	3	-
chr1	98173649	98173650	Gm29461	1	-
chr1	105663676	105663677	Pign	31	+
chr1	105663862	105663863	Relch	1	+
chr1	105780724	105780725	Tnfrsf11a	1	-
chr1	106171524	106171525	Gm20753	3	-
chr1	106714290	106714291	Bcl2	2	-
chr1	106759742	106759743	Kdsr	10	+
chr1	106861176	106861177	Serpinb5	1	-
chr1	106934450	106934451	Serpinb12	1	-
chr1	107052303	107052304	Serpinb3a	8	+
chr1	107511424	107511425	Serpinb2	1	-
chr1	107529004	107529005	Serpinb10	1	-
chr1	107917260	107917261	D830032E09Rik	1	-
chr1	117781136	117781137	B020011L13Rik	1	-
chr1	118310728	118310729	Tsn	6	+
chr1	118321844	118321845	Nifk	1	+
chr1	118459265	118459266	2900060B14Rik	1	+
chr1	118627946	118627947	Tfcp2l1	1	+
chr1	119053619	119053620	Gli2	14	+
chr1	119526155	119526156	Tmem185b	1	+
chr1	119649000	119649001	Epb41l5	25	+
chr1	119997232	119997233	Cfap221	24	-
chr1	121327678	121327679	Insig2	6	-
chr1	121431068	121431069	Ccdc93	1	+
chr1	121567980	121567981	Ddx18	13	+
chr1	122205146	122205147	Gm28590	1	-
chr1	125435727	125435728	Actr3	13	-
chr1	125560596	125560597	Slc35f5	1	-
chr1	127204987	127204988	Mgat5	1	+
chr1	127729414	127729415	Acmsd	1	-
chr1	127774054	127774055	2900009J06Rik	2	-
chr1	127774165	127774166	Ccnt2	1	+
chr1	128103307	128103308	R3hdm1	1	+
chr1	128244138	128244139	Ubxn4	1	+
chr1	128328318	128328319	Lct	17	-
chr1	128359705	128359706	Mcm6	17	+
chr1	128417416	128417417	Dars	16	+
chr1	130629606	130629607	Zp3r	12	-
chr1	130717328	130717329	Yod1	1	+
chr1	130731977	130731978	AA986860	1	-
chr1	130800903	130800904	Fcamr	1	-
chr1	130826685	130826686	Pigr	1	-
chr1	130865778	130865779	Fcmr	1	-
chr1	130940115	130940116	Il19	6	-
chr1	131138234	131138235	Dyrk3	3	+
chr1	131153208	131153209	Eif2d	1	+
chr1	131279563	131279564	Ikbke	22	-
chr1	131527361	131527362	Srgap2	23	+
chr1	131744023	131744024	Slc26a9	1	-
chr1	132477368	132477369	Rbbp5	1	+
chr1	133025416	133025417	Mdm4	12	+
chr1	133131167	133131168	Ppp1r15b	1	+
chr1	133309824	133309825	Golt1a	1	-
chr1	133327213	133327214	Kiss1	1	-
chr1	133350567	133350568	Ren1	1	-
chr1	133350675	133350676	Ren1	1	-
chr1	133363573	133363574	Etnk2	1	-
chr1	133610280	133610281	Snrpe	5	+
chr1	133660885	133660886	Zbed6	1	+
chr1	133661399	133661400	Zc3h11a	18	+
chr1	133690108	133690109	Lax1	6	-
chr1	133726645	133726646	Mir6903	1	-
chr1	133753747	133753748	Atp2b4	21	-
chr1	134079155	134079156	Btg2	2	+
chr1	134111243	134111244	Chit1	1	-
chr1	134182157	134182158	Chil1	1	-
chr1	134332928	134332929	Ppfia4	29	-
chr1	134362006	134362007	Tmem183a	9	+
chr1	134405782	134405783	Cyb5r1	1	+
chr1	134415379	134415380	Adipor1	1	+
chr1	134455532	134455533	Klhl12	1	+
chr1	134494640	134494641	Rabif	1	+
chr1	134560179	134560180	Kdm5b	1	+
chr1	134962566	134962567	Ube2t	1	+
chr1	135132575	135132576	Ptprv	38	-
chr1	135132701	135132702	Ptpn7	1	-
chr1	135258472	135258473	Elf3	9	+
chr1	135430499	135430500	Ipo9	26	+
chr1	135597777	135597778	Gm4793	1	-
chr1	135720064	135720065	Csrp1	1	-
chr1	135766086	135766087	Phlda3	1	+
chr1	135799422	135799423	Tnni1	1	-
chr1	135836335	135836336	Tnnt2	1	-
chr1	136212828	136212829	Mroh3	23	-
chr1	136234280	136234281	Inava	10	-
chr1	136415272	136415273	Ddx59	1	+
chr1	136467849	136467850	Kif14	1	+
chr1	136624902	136624903	Zfp281	1	+
chr1	136696212	136696213	Platr22	1	+
chr1	136953630	136953631	Nr5a2	9	+
chr1	137966456	137966457	Mir181a-1	1	-
chr1	137966640	137966641	Mir181b-1	1	-
chr1	138175126	138175127	Ptprc	32	-
chr1	138273739	138273740	Atp6v1g3	1	-
chr1	138619757	138619758	Nek7	10	+
chr1	138682075	138682076	Gm5833	5	-
chr1	139377076	139377077	Crb1	12	-
chr1	139454774	139454775	Aspm	1	+
chr1	139501708	139501709	F13b	1	-
chr1	139781239	139781240	Gm4788	15	-
chr1	140656402	140656403	4930590L20Rik	4	-
chr1	143640698	143640699	B3galt2	1	+
chr1	143702893	143702894	Cdc73	17	+
chr1	143739350	143739351	Glrx2	1	-
chr1	144177372	144177373	Rgs13	6	-
chr1	149961290	149961291	Pla2g4a	18	-
chr1	150319418	150319419	Pdc	1	-
chr1	150346771	150346772	2310030A07Rik	4	-
chr1	150392839	150392840	Tpr	1	+
chr1	150393055	150393056	Tpr	14	+
chr1	151754727	151754728	2810414N06Rik	2	+
chr1	152766305	152766306	Rgl1	19	-
chr1	152766543	152766544	Arpc5	1	+
chr1	152902645	152902646	Smg7	24	+
chr1	153332786	153332787	Lamc1	28	+
chr1	153414233	153414234	E330020D12Rik	4	-
chr1	153425210	153425211	Shcbp1l	1	-
chr1	153487660	153487661	Dhx9	28	+
chr1	153749427	153749428	Rnasel	1	-
chr1	154255690	154255691	4930532M18Rik	1	-
chr1	155527111	155527112	Gm5532	2	-
chr1	155558121	155558122	Acbd6	1	+
chr1	156034817	156034818	Tor1aip1	10	+
chr1	156420915	156420916	Axdnd1	26	-
chr1	156474328	156474329	Soat1	16	+
chr1	157108650	157108651	Tex35	9	-
chr1	157506797	157506798	Sec16b	1	-
chr1	157511723	157511724	Gm15486	3	-
chr1	158505626	158505627	Mir488	1	-
chr1	158958175	158958176	Pappa2	23	-
chr1	159340308	159340309	Mir1843b	1	+
chr1	159340359	159340360	Mir1843b	1	+
chr1	160077918	160077919	4930562F07Rik	3	-
chr1	160153575	160153576	Tnn	22	-
chr1	160195216	160195217	Mrps14	1	+
chr1	160212892	160212893	Cacybp	6	+
chr1	160579704	160579705	Gpr52	2	-
chr1	160906412	160906413	Rc3h1	1	+
chr1	161034849	161034850	Zbtb37	7	+
chr1	161034917	161034918	Gas5	1	+
chr1	161038093	161038094	Snord47	1	+
chr1	161070660	161070661	Dars2	17	+
chr1	161876682	161876683	Suco	25	+
chr1	162217815	162217816	Mir199a-2	1	-
chr1	162223369	162223370	Mir214	1	-
chr1	162570516	162570517	Vamp4	1	-
chr1	162740556	162740557	Prrc2c	35	+
chr1	162898493	162898494	Fmo2	9	-
chr1	162984528	162984529	Fmo3	9	-
chr1	163085670	163085671	Mroh9	22	-
chr1	163403669	163403670	Gorab	6	+
chr1	163929101	163929102	Scyl3	1	-
chr1	163994890	163994891	Mettl18	1	+
chr1	164048235	164048236	Sele	1	-
chr1	164062077	164062078	Sell	1	-
chr1	164115265	164115266	Selp	1	-
chr1	164151836	164151837	F5	1	-
chr1	164217679	164217680	Gm51287	1	-
chr1	164249047	164249048	Slc19a2	1	+
chr1	164307484	164307485	Blzf1	9	+
chr1	164307673	164307674	Nme7	1	+
chr1	164503308	164503309	Gm26685	1	-
chr1	164935522	164935523	Xcl1	3	-
chr1	165194438	165194439	Sft2d2	9	+
chr1	165295767	165295768	Gpr161	1	-
chr1	165460463	165460464	Dcaf6	19	-
chr1	165485184	165485185	Adcy10	1	-
chr1	165634541	165634542	Mpzl1	6	+
chr1	166127898	166127899	Dusp27	6	+
chr1	166130222	166130223	Gpa33	1	+
chr1	166681845	166681846	Fmo9	10	-
chr1	166999730	166999731	Gm16701	3	-
chr1	167285127	167285128	Uck2	7	+
chr1	167290126	167290127	Mir6347	1	-
chr1	168490644	168490645	Mir6348	1	-
chr1	169019089	169019090	Mir6354	1	-
chr1	169655502	169655503	Rgs5	1	-
chr1	169747642	169747643	Rgs4	5	-
chr1	169928940	169928941	Ccdc190	1	-
chr1	170088944	170088945	Ddr2	17	-
chr1	170174964	170174965	Uap1	11	-
chr1	170232872	170232873	Sh2d1b2	1	-
chr1	170255739	170255740	Gm6345	1	-
chr1	170306332	170306333	Gm7694	3	-
chr1	170308820	170308821	Spata46	1	-
chr1	170867771	170867772	Atf6	16	+
chr1	170885540	170885541	Dusp12	6	+
chr1	170976071	170976072	Fcgr2b	8	-
chr1	171018927	171018928	Fcgr4	1	-
chr1	171059394	171059395	Fcgr3	5	-
chr1	171121662	171121663	Cfap126	1	-
chr1	171150603	171150604	Sdhc	6	+
chr1	171247122	171247123	Ndufs2	13	+
chr1	171250130	171250131	Adamts4	1	-
chr1	171328809	171328810	Dedd	1	+
chr1	171360798	171360799	Klhdc9	4	-
chr1	171388961	171388962	Arhgap30	1	-
chr1	171437322	171437323	Gm26641	2	-
chr1	171437562	171437563	F11r	1	+
chr1	171535294	171535295	Itln1	8	-
chr1	171641900	171641901	Mir7683	1	-
chr1	171681993	171681994	Cd48	1	-
chr1	171839698	171839699	Cd84	1	-
chr1	171919356	171919357	Gm37065	3	-
chr1	172082530	172082531	Ncstn	1	+
chr1	172082749	172082750	Ncstn	17	+
chr1	172126756	172126757	Pex19	1	+
chr1	172148016	172148017	Dcaf8	1	+
chr1	172258424	172258425	Atp1a4	23	-
chr1	172341211	172341212	Kcnj10	1	-
chr1	172376532	172376533	Pigm	1	+
chr1	172475361	172475362	Slamf9	1	-
chr1	172602551	172602552	Fcrl6	7	-
chr1	173227229	173227230	Fcer1a	5	-
chr1	173277756	173277757	Mptx2	2	-
chr1	173333503	173333504	Ackr1	2	-
chr1	173420605	173420606	Aim2	1	+
chr1	173766919	173766920	Ifi204	9	-
chr1	174031755	174031756	Ifi205	7	-
chr1	174172777	174172778	Spta1	1	-
chr1	174330519	174330520	Mptx1	1	-
chr1	175492545	175492546	Rgs7	18	-
chr1	175632194	175632195	Kmo	1	-
chr1	175880779	175880780	Exo1	1	+
chr1	176814661	176814662	Sdccag8	1	-
chr1	176836133	176836134	Hmga2-ps1	1	-
chr1	177442352	177442353	Zbtb18	1	-
chr1	177579529	177579530	Gm51282	1	-
chr1	177796509	177796510	Adss	13	+
chr1	178337815	178337816	Hnrnpu	17	+
chr1	179546276	179546277	Tfb2m	8	+
chr1	179745200	179745201	Kif28	23	+
chr1	180245950	180245951	Psen2	11	-
chr1	180568892	180568893	Parp1	1	+
chr1	180587202	180587203	Mir6904	1	+
chr1	180726044	180726045	Acbd3	1	+
chr1	180813605	180813606	H3f3a	4	+
chr1	180851152	180851153	Sde2	1	+
chr1	180893109	180893110	Lefty2	1	+
chr1	180904275	180904276	Pycr2	1	+
chr1	181144204	181144205	Nvl	23	+
chr1	181150932	181150933	Cnih4	1	+
chr1	181842401	181842402	Lbr	14	+
chr1	182019980	182019981	Enah	15	+
chr1	182124738	182124739	Srp9	1	+
chr1	182257792	182257793	LOC105244034	1	-
chr1	182282195	182282196	Degs1	3	+
chr1	182341606	182341607	Fbxo28	5	+
chr1	182409168	182409169	Trp53bp2	1	+
chr1	183221529	183221530	Disp1	10	+
chr1	183297008	183297009	Brox	14	+
chr1	183297061	183297062	Brox	1	+
chr1	183369565	183369566	Mia3	27	+
chr1	183388886	183388887	Taf1a	1	+
chr1	184033998	184033999	1700056E22Rik	1	-
chr1	184557691	184557692	1700112H15Rik	6	-
chr1	184822488	184822489	Mir1981	1	-
chr1	184999549	184999550	Mark1	18	-
chr1	185204169	185204170	Rab3gap2	1	+
chr1	185332160	185332161	Bpnt1	1	+
chr1	185363045	185363046	Eprs	1	+
chr1	186749358	186749359	Rrp15	5	+
chr1	187215446	187215447	Spata17	10	-
chr1	187215512	187215513	Gpatch2	1	+
chr1	189007840	189007841	Kctd3	18	+
chr1	189688086	189688087	Cenpf	18	+
chr1	189728269	189728270	Ptpn14	1	+
chr1	190403649	190403650	Gm29678	1	-
chr1	191063022	191063023	Nsl1	1	+
chr1	191318131	191318132	Nenf	4	-
chr1	191397041	191397042	Ppp2r5a	13	+
chr1	191575544	191575545	Dtl	16	+
chr1	191575637	191575638	Ints7	1	+
chr1	191821474	191821475	Nek2	1	+
chr1	191906782	191906783	1700034H15Rik	1	+
chr1	191907527	191907528	1700034H15Rik	5	+
chr1	191998634	191998635	Mir3473c	1	-
chr1	192092599	192092600	Traf5	10	-
chr1	192190778	192190779	Kcnh1	1	-
chr1	192771219	192771220	Hhat	12	-
chr1	193264045	193264046	Hsd11b1	7	-
chr1	193301995	193301996	Lamb3	1	-
chr1	193370282	193370283	Camk1g	13	-
chr1	193507530	193507531	Mir205	1	-
chr1	194822002	194822003	Mir3962	1	-
chr1	195131570	195131571	Cr1l	10	+
chr10	3133193	3133194	B020014A21Rik	3	-
chr10	3267771	3267772	H60c	6	-
chr10	3740378	3740379	Plekhg1	1	-
chr10	3973076	3973077	Mthfd1l	1	+
chr10	4213120	4213121	Gm30570	4	-
chr10	4266330	4266331	Akap12	1	+
chr10	4429166	4429167	Gm5512	12	+
chr10	4432606	4432607	Armt1	1	+
chr10	5488314	5488315	Syne1	146	-
chr10	5805465	5805466	Fbxo5	5	+
chr10	5823943	5823944	Mtrf1l	7	+
chr10	6758594	6758595	Oprm1	1	-
chr10	7663372	7663373	Pcmt1	1	-
chr10	7667505	7667506	Nup43	1	+
chr10	7726001	7726002	Katna1	1	+
chr10	7780917	7780918	Ginm1	8	+
chr10	7792895	7792896	Ppil4	1	+
chr10	7832471	7832472	Zc3h12d	1	-
chr10	7836382	7836383	Mir5104	1	-
chr10	7953065	7953066	Tab2	7	+
chr10	8518825	8518826	Ust	8	-
chr10	8886070	8886071	Sash1	20	+
chr10	11149431	11149432	Shprh	1	+
chr10	11281331	11281332	Fbxo30	1	+
chr10	12861735	12861736	Utrn	74	+
chr10	13008451	13008452	Sf3b5	1	+
chr10	14705489	14705490	Vta1	8	+
chr10	14705610	14705611	1700016L04Rik	1	-
chr10	14718214	14718215	Gje1	3	-
chr10	17723229	17723230	Cited2	1	+
chr10	17796220	17796221	Txlnb	1	-
chr10	18055941	18055942	Reps1	1	+
chr10	18546076	18546077	Hebp2	4	-
chr10	18831930	18831931	4930444F02Rik	6	-
chr10	19141750	19141751	Gm20139	1	-
chr10	19622029	19622030	Il22ra2	1	-
chr10	19907674	19907675	Pex7	10	+
chr10	19934527	19934528	Map3k5	1	-
chr10	20297688	20297689	Mir6413	1	-
chr10	20312470	20312471	Bclaf1	1	+
chr10	20347820	20347821	Mtfr2	1	+
chr10	21295980	21295981	Hbs1l	1	+
chr10	21342055	21342056	4930455C13Rik	4	+
chr10	22306783	22306784	C920009B18Rik	1	-
chr10	22645012	22645013	Slc2a12	1	-
chr10	22729432	22729433	Mir7663	1	+
chr10	23785451	23785452	Snora33	1	+
chr10	23785821	23785822	Snord100	1	+
chr10	23787209	23787210	Rps12	6	+
chr10	24223518	24223519	Moxd1	1	-
chr10	24836195	24836196	Enpp3	25	+
chr10	24869987	24869988	Med23	1	+
chr10	24910665	24910666	Mir6905	1	+
chr10	24927470	24927471	Arg1	8	-
chr10	25299163	25299164	Akap7	8	-
chr10	26229708	26229709	Samd3	1	-
chr10	27389867	27389868	4930579H20Rik	1	-
chr10	28074821	28074822	Ptprk	1	+
chr10	29211644	29211645	9330159F19Rik	1	-
chr10	30600700	30600701	Trmt11	13	+
chr10	30606634	30606635	Gm20300	1	-
chr10	31313406	31313407	Hddc2	1	+
chr10	31414435	31414436	Supt4b	1	-
chr10	31445958	31445959	Tpd52l1	8	+
chr10	32889915	32889916	Nkain2	7	-
chr10	33857723	33857724	Sult3a1	1	-
chr10	33951259	33951260	Zup1	11	+
chr10	34019616	34019617	Rwdd1	7	+
chr10	34037598	34037599	Trappc3l	1	-
chr10	34207235	34207236	Dse	6	+
chr10	34282191	34282192	Tspyl1	1	+
chr10	34483401	34483402	Frk	1	-
chr10	36974545	36974546	Hdac2	1	+
chr10	37138926	37138927	Marcks	2	+
chr10	38175775	38175776	4930591E09Rik	1	-
chr10	38821779	38821780	Rfpl4b	3	-
chr10	39133900	39133901	Fam229b	5	-
chr10	39163794	39163795	Ccn6	5	-
chr10	39369800	39369801	Fyn	1	+
chr10	39732007	39732008	E130307A14Rik	3	+
chr10	39732161	39732162	Rev3l	1	+
chr10	40142254	40142255	Slc16a10	6	-
chr10	40246979	40246980	Rpf2	10	+
chr10	40257562	40257563	Gtf3c6	6	+
chr10	40302186	40302187	Amd2	8	+
chr10	40302188	40302189	Amd2	8	+
chr10	40349309	40349310	Cdk19	1	+
chr10	40630012	40630013	Ddo	1	-
chr10	40883143	40883144	Cdc40	15	+
chr10	41303935	41303936	Ak9	1	-
chr10	41450359	41450360	Zbtb24	1	+
chr10	41519501	41519502	Cd164	1	+
chr10	41568017	41568018	5730435O14Rik	1	-
chr10	41746722	41746723	BC048559	1	-
chr10	42276742	42276743	Foxo3	4	+
chr10	42502055	42502056	Snx3	1	+
chr10	43221487	43221488	Pdss2	1	+
chr10	43593428	43593429	F930017D23Rik	1	-
chr10	43825908	43825909	4933404K13Rik	1	-
chr10	43901736	43901737	Qrsl1	11	+
chr10	43901808	43901809	Rtn4ip1	1	+
chr10	44170448	44170449	Speer5-ps1	1	-
chr10	44268340	44268341	Atg5	1	+
chr10	44458748	44458749	Prdm1	7	+
chr10	45335736	45335737	Bves	1	-
chr10	50592670	50592671	Ascc3	1	+
chr10	52233620	52233621	Dcbld1	1	+
chr10	52417548	52417549	Nus1	1	+
chr10	53337687	53337688	Pln	1	-
chr10	53409883	53409884	Gm36229	1	-
chr10	53596962	53596963	Asf1a	1	+
chr10	53629957	53629958	Mcm9	13	+
chr10	56106918	56106919	Msl3l2	1	+
chr10	56431982	56431983	Gm36595	1	-
chr10	57486353	57486354	4930467K11Rik	4	-
chr10	57486386	57486387	Hsf2	1	+
chr10	58323548	58323549	Lims1	1	+
chr10	58446853	58446854	Ranbp2	1	+
chr10	58497938	58497939	Ccdc138	1	+
chr10	58696746	58696747	BB019430	1	-
chr10	59221847	59221848	Septin10	10	-
chr10	59441779	59441780	Oit3	9	-
chr10	59702564	59702565	Micu1	1	+
chr10	59879584	59879585	Dnajb12	1	+
chr10	59951770	59951771	Ddit4	3	+
chr10	60002806	60002807	Ascc1	1	+
chr10	60106258	60106259	Spock2	1	-
chr10	60219260	60219261	Chst3	4	-
chr10	60346852	60346853	Vsir	1	-
chr10	60752782	60752783	Slc29a3	6	+
chr10	60923024	60923025	Mir6408	1	-
chr10	60960724	60960725	Mir466j	1	-
chr10	61031304	61031305	Gm20611	1	-
chr10	61089332	61089333	Pcbd1	1	-
chr10	61147684	61147685	Sgpl1	15	+
chr10	61171965	61171966	Tbata	1	-
chr10	61383339	61383340	Pald1	20	+
chr10	61417973	61417974	Nodal	1	+
chr10	61452669	61452670	Eif4ebp2	3	+
chr10	61475834	61475835	Lrrc20	1	+
chr10	61680286	61680287	1700022H01Rik	1	+
chr10	61695515	61695516	Tysnd1	1	+
chr10	62379908	62379909	Hk1	22	-
chr10	62422457	62422458	Hkdc1	18	-
chr10	62449738	62449739	Supv3l1	15	+
chr10	62527445	62527446	Srgn	4	-
chr10	62682509	62682510	Mir7215	1	-
chr10	62765606	62765607	Snord98	1	+
chr10	62792368	62792369	Ccar1	25	+
chr10	62887324	62887325	Tet1	13	+
chr10	62980253	62980254	Rufy2	1	+
chr10	63020300	63020301	Hnrnph3	10	+
chr10	63057467	63057468	Gm16143	3	-
chr10	63243798	63243799	Herc4	1	+
chr10	63382444	63382445	Dnajc12	1	-
chr10	65120367	65120368	Gm28881	3	-
chr10	66920384	66920385	1110002J07Rik	5	-
chr10	67096988	67096989	Reep3	9	+
chr10	67548955	67548956	Ado	1	+
chr10	67570008	67570009	4930563J15Rik	2	-
chr10	68278726	68278727	Arid5b	10	+
chr10	68321142	68321143	4930545H06Rik	3	-
chr10	68541875	68541876	Cabcoco1	8	-
chr10	69033888	69033889	Gm33035	4	-
chr10	69208553	69208554	Rhobtb1	1	-
chr10	69352912	69352913	Cdk1	8	+
chr10	69533709	69533710	Ank3	1	-
chr10	70097122	70097123	Ccdc6	1	+
chr10	70204665	70204666	Mrln	1	-
chr10	70651925	70651926	D630013N20Rik	6	-
chr10	71159690	71159691	Bicc1	22	-
chr10	71310746	71310747	Gm20609	1	-
chr10	71344849	71344850	Cisd1	3	+
chr10	72654847	72654848	Zwint	1	+
chr10	75032553	75032554	Rsph14	7	-
chr10	75316878	75316879	Adora2a	1	-
chr10	75773374	75773375	Ddt	3	+
chr10	75860277	75860278	Mif	3	+
chr10	75921614	75921615	Smarcb1	9	+
chr10	75932502	75932503	Mmp11	9	+
chr10	75933131	75933132	Chchd10	1	-
chr10	75940672	75940673	Gm867	7	+
chr10	75954515	75954516	Gm5134	1	-
chr10	76032613	76032614	Zfp280b	1	+
chr10	76078618	76078619	Gm16222	1	-
chr10	76253837	76253838	S100b	1	-
chr10	76389016	76389017	1700094J05Rik	1	+
chr10	76442912	76442913	Pcnt	42	+
chr10	76468903	76468904	Ybey	1	+
chr10	76531606	76531607	Lss	1	+
chr10	76562226	76562227	4930483K19Rik	4	-
chr10	76575649	76575650	Ftcd	1	-
chr10	76623404	76623405	Col6a2	28	-
chr10	77166530	77166531	Col18a1	42	+
chr10	77259301	77259302	Pofut2	1	+
chr10	77530371	77530372	Itgb2	1	-
chr10	77581656	77581657	Pttg1ip	1	+
chr10	77606098	77606099	Sumo3	1	+
chr10	77622322	77622323	Ube2g2	1	+
chr10	78009807	78009808	Pfkl	22	+
chr10	78069369	78069370	Icosl	1	+
chr10	78185149	78185150	Pwp2	21	+
chr10	78413043	78413044	Rrp1	13	+
chr10	78425671	78425672	Cstb	1	+
chr10	78434800	78434801	Mir6410	1	-
chr10	78747131	78747132	Gm30400	1	-
chr10	79034724	79034725	Olfr57	1	-
chr10	79097600	79097601	2610008E11Rik	6	+
chr10	79555128	79555129	Mier2	14	+
chr10	79669440	79669441	Tpgs1	1	+
chr10	79682196	79682197	Cdc34	1	+
chr10	79689021	79689022	Gzmm	1	+
chr10	79704359	79704360	Bsg	1	+
chr10	79755110	79755111	Fgf22	1	-
chr10	79766952	79766953	Rnf126	9	+
chr10	79777275	79777276	Fstl3	1	-
chr10	79821022	79821023	Misp	1	-
chr10	79854433	79854434	Ptbp1	1	+
chr10	79854971	79854972	Ptbp1	1	+
chr10	79862588	79862589	Mir6910	1	+
chr10	79879668	79879669	Prtn3	1	-
chr10	79886313	79886314	Elane	1	-
chr10	79890854	79890855	Cfd	1	-
chr10	79908938	79908939	Med16	15	+
chr10	79960153	79960154	Wdr18	1	+
chr10	79970725	79970726	Grin3b	1	-
chr10	79984260	79984261	Tmem259	11	+
chr10	80115796	80115797	Stk11	1	+
chr10	80148273	80148274	Midn	1	+
chr10	80167840	80167841	Cirbp	1	+
chr10	80179483	80179484	Efna2	1	-
chr10	80249450	80249451	Ndufs7	1	+
chr10	80261012	80261013	Gamt	6	-
chr10	80264992	80264993	Dazap1	1	+
chr10	80292432	80292433	Rps15	1	+
chr10	80295957	80295958	Apc2	1	-
chr10	80320548	80320549	2310011J03Rik	2	+
chr10	80329473	80329474	Pcsk4	15	-
chr10	80399531	80399532	Mbd3	7	+
chr10	80406821	80406822	Uqcr11	3	+
chr10	80433653	80433654	Tcf3	19	+
chr10	80539124	80539125	Atp8b3	28	-
chr10	80561560	80561561	Rexo1	15	+
chr10	80577296	80577297	Klf16	2	+
chr10	80578125	80578126	Gm26710	1	-
chr10	80602881	80602882	Scamp4	1	+
chr10	80602883	80602884	Scamp4	1	+
chr10	80657071	80657072	Btbd2	9	-
chr10	80676293	80676294	Mknk2	14	-
chr10	80701820	80701821	Mob3a	4	+
chr10	80702694	80702695	Izumo4	1	-
chr10	80742275	80742276	Ap3d1	31	+
chr10	80798626	80798627	Plekhj1	6	+
chr10	80798736	80798737	Sf3a2	1	+
chr10	80826657	80826658	Oaz1-ps	1	+
chr10	80826697	80826698	Oaz1-ps	1	+
chr10	80828798	80828799	Mir1982	1	+
chr10	80843798	80843799	Lingo3	2	-
chr10	80918245	80918246	Lmnb2	12	+
chr10	80930092	80930093	Gadd45b	1	+
chr10	81001365	81001366	Gng7	4	-
chr10	81098872	81098873	Creb3l3	12	-
chr10	81104617	81104618	Mir5615-1	1	-
chr10	81104673	81104674	Mir5615-2	1	-
chr10	81105916	81105917	Map2k2	1	+
chr10	81167720	81167721	Pias4	11	+
chr10	81176632	81176633	Eef2	1	+
chr10	81178962	81178963	Snord37	1	+
chr10	81183008	81183009	Dapk3	1	+
chr10	81202037	81202038	Nmrk2	7	-
chr10	81230786	81230787	Atcay	13	-
chr10	81233164	81233165	Zfr2	1	-
chr10	81266926	81266927	Mrpl54	3	+
chr10	81268173	81268174	Apba3	1	+
chr10	81292964	81292965	Pip5k1c	1	+
chr10	81321104	81321105	Cactin	1	+
chr10	81328269	81328270	Tbxa2r	1	-
chr10	81365820	81365821	4930404N11Rik	4	+
chr10	81378370	81378371	Fzr1	14	+
chr10	81384429	81384430	Dohh	1	+
chr10	81386348	81386349	Mir6913	1	+
chr10	81393065	81393066	Smim24	1	-
chr10	81496363	81496364	Ncln	14	+
chr10	81500137	81500138	S1pr4	1	-
chr10	81524225	81524226	Gna15	7	-
chr10	81704783	81704784	Zfp433	1	-
chr10	81704826	81704827	Zfp433	1	-
chr10	81771174	81771175	Zfp781	5	-
chr10	81771174	81771175	Zfp781	5	-
chr10	82048124	82048125	Zfp873	1	+
chr10	82128014	82128015	AU041133	1	+
chr10	82492618	82492619	Gm1553	4	-
chr10	82629839	82629840	Tdg-ps2	1	+
chr10	82629843	82629844	Tdg-ps2	1	+
chr10	82699008	82699009	Hcfc2	1	-
chr10	82764141	82764142	Nfyb	8	+
chr10	82812124	82812125	1700028I16Rik	1	-
chr10	82833952	82833953	Txnrd1	1	-
chr10	82866627	82866628	Eid3	1	+
chr10	84533888	84533889	Ckap4	2	+
chr10	84553338	84553339	Platr7	4	+
chr10	84917614	84917615	Ric8b	1	+
chr10	85128027	85128028	Mterf2	3	+
chr10	85185054	85185055	Cry1	13	+
chr10	85871832	85871833	Pwp1	1	+
chr10	85916729	85916730	Prdm4	12	+
chr10	86011860	86011861	Bpifc	16	-
chr10	86021930	86021931	Fbxo7	1	+
chr10	86705444	86705445	Hsp90b1	18	+
chr10	86705812	86705813	Ttc41	1	-
chr10	87058047	87058048	1700113H08Rik	1	-
chr10	88826814	88826815	Utp20	62	+
chr10	89686294	89686295	Scyl2	19	+
chr10	89686364	89686365	1500026H17Rik	1	-
chr10	89744992	89744993	Uhrf1bp1l	1	+
chr10	89873510	89873511	Anks1b	1	-
chr10	91123967	91123968	Slc25a3	8	+
chr10	91170550	91170551	Tmpo	9	+
chr10	91220619	91220620	4930534H03Rik	4	-
chr10	92072185	92072186	Mir135a-2	1	-
chr10	92137223	92137224	Mir1251	1	-
chr10	92165178	92165179	Rmst	13	-
chr10	92375373	92375374	Gm20757	9	-
chr10	93081622	93081623	Cfap54	68	-
chr10	93160877	93160878	Cdk17	1	+
chr10	93317404	93317405	Gm32688	1	-
chr10	93336212	93336213	Gm17745	1	-
chr10	93433108	93433109	Mir7688	1	-
chr10	93453397	93453398	Lta4h	1	+
chr10	93540033	93540034	Amdhd1	9	-
chr10	93540633	93540634	Ccdc38	1	-
chr10	93589414	93589415	Snrpf	1	+
chr10	93589658	93589659	Snrpf	4	+
chr10	93683322	93683323	Gm15915	6	-
chr10	93891202	93891203	Metap2	12	-
chr10	94035742	94035743	Vezt	12	+
chr10	94147932	94147933	Nr2c1	1	+
chr10	94199036	94199037	Ndufa12	1	+
chr10	94688791	94688792	Cep83	1	+
chr10	95145825	95145826	Gm29684	4	-
chr10	95501949	95501950	Mrpl42	6	+
chr10	95515163	95515164	Ube2n	1	+
chr10	95559321	95559322	Mir3058	1	+
chr10	95564146	95564147	Nudt4	5	+
chr10	96617002	96617003	Btg1	1	+
chr10	97423479	97423480	Mir3966	1	-
chr10	97714773	97714774	4930525C09Rik	1	-
chr10	97967090	97967091	Gm10754	5	-
chr10	98351867	98351868	Gm8633	5	-
chr10	98914643	98914644	Atp2b1	1	+
chr10	99263232	99263233	Dusp6	1	+
chr10	99609172	99609173	Gm20110	1	-
chr10	99759507	99759508	Gm35206	1	-
chr10	100487347	100487348	Tmtc3	14	+
chr10	101772693	101772694	Mir3059	1	-
chr10	102512223	102512224	Rassf9	1	-
chr10	104142988	104142989	Gm20765	1	-
chr10	104142988	104142989	Gm20765	1	-
chr10	104142988	104142989	Gm20765	1	-
chr10	104142988	104142989	Gm20765	1	-
chr10	104142988	104142989	Gm20765	1	-
chr10	104142988	104142989	Gm20765	1	-
chr10	104142988	104142989	Gm20765	1	-
chr10	104287270	104287271	Mir6411	1	-
chr10	105574479	105574480	Tmtc2	12	-
chr10	105841380	105841381	Mettl25	13	+
chr10	105841480	105841481	Ccdc59	1	+
chr10	107719941	107719942	Ptprq	45	-
chr10	108162099	108162100	Ppp1r12a	1	+
chr10	108332190	108332191	Pawr	1	+
chr10	109009111	109009112	Syt1	13	-
chr10	110000390	110000391	Nav3	39	-
chr10	110745440	110745441	E2f7	1	+
chr10	110920177	110920178	Csrp2	1	+
chr10	111010009	111010010	Zdhhc17	17	+
chr10	111164803	111164804	Osbpl8	1	+
chr10	111473228	111473229	Nap1l1	1	+
chr10	111874376	111874377	Gm20758	6	-
chr10	112160327	112160328	Glipr1l3	6	-
chr10	112726927	112726928	1700010J16Rik	1	-
chr10	112837753	112837754	Gm3942	1	-
chr10	115251493	115251494	Tbc1d15	17	+
chr10	115384960	115384961	Zfc3h1	1	+
chr10	115817285	115817286	Tspan8	1	-
chr10	116580536	116580537	Cnot2	17	+
chr10	116729177	116729178	1700030O20Rik	3	-
chr10	116950563	116950564	4933412E12Rik	1	-
chr10	117063375	117063376	Cct2	16	+
chr10	117148474	117148475	Frs2	10	+
chr10	117224507	117224508	Yeats4	7	+
chr10	117376973	117376974	Cpsf6	10	+
chr10	117447435	117447436	Gm32141	2	-
chr10	117710758	117710759	Mdm2	12	+
chr10	117792705	117792706	Nup107	28	+
chr10	117845974	117845975	Rap1b	8	+
chr10	118556525	118556526	Ifngas1	5	-
chr10	118715726	118715727	Gm33337	2	-
chr10	118927143	118927144	Gm38403	4	-
chr10	119050499	119050500	Gm33677	4	-
chr10	119240055	119240056	Cand1	15	+
chr10	119761699	119761700	Grip1os2	3	-
chr10	119852390	119852391	Grip1os1	5	-
chr10	120112965	120112966	Helb	13	+
chr10	120208827	120208828	Tmbim4	1	+
chr10	120227061	120227062	Llph	1	+
chr10	120389524	120389525	9230105E05Rik	1	-
chr10	120448110	120448111	Mir763	1	-
chr10	120765733	120765734	4921513I03Rik	1	-
chr10	120979330	120979331	Lemd3	13	+
chr10	121586794	121586795	Tbk1	21	+
chr10	121626332	121626333	Xpot	25	+
chr10	121739931	121739932	BC048403	1	+
chr10	122097170	122097171	Rxylt1	7	+
chr10	122119698	122119699	Gm4489	1	-
chr10	122569891	122569892	A130077B15Rik	3	-
chr10	122648340	122648341	Mir6412	1	-
chr10	122985724	122985725	Mirlet7i	1	+
chr10	123197019	123197020	Usp15	22	+
chr10	124469075	124469076	4930503E24Rik	1	-
chr10	125966220	125966221	Lrig3	1	+
chr10	126710391	126710392	Mir378d	1	-
chr10	126958024	126958025	Gm30539	1	-
chr10	126998441	126998442	Mir546	1	+
chr10	127030814	127030815	Tsfm	6	+
chr10	127063536	127063537	Cdk4	1	+
chr10	127070261	127070262	Tspan31	6	+
chr10	127165157	127165158	B4galnt1	1	-
chr10	127189823	127189824	Arhgef25	16	-
chr10	127195709	127195710	Dtx3	6	+
chr10	127211622	127211623	Pip4k2c	11	+
chr10	127266263	127266264	Dctn2	1	+
chr10	127289018	127289019	Mbd6	13	-
chr10	127290794	127290795	Ddit3	1	+
chr10	127341579	127341580	Gli1	13	+
chr10	127351848	127351849	Inhbe	2	-
chr10	127370548	127370549	Inhbc	2	-
chr10	127621148	127621149	Lrp1	89	-
chr10	127642987	127642988	Stat6	1	-
chr10	127677066	127677067	Nemp1	1	+
chr10	127705257	127705258	Myo1a	1	-
chr10	127739531	127739532	Zbtb39	1	+
chr10	128007508	128007509	Hsd17b6	6	-
chr10	128035347	128035348	Naca	1	+
chr10	128058983	128058984	Ptges3	1	+
chr10	128083308	128083309	Atp5b	1	+
chr10	128085287	128085288	Mir677	1	+
chr10	128180297	128180298	Rbms2	14	-
chr10	128211794	128211795	Spryd4	2	+
chr10	128225811	128225812	Mip	1	-
chr10	128232064	128232065	Timeless	1	+
chr10	128254132	128254133	Apon	1	-
chr10	128268700	128268701	Apof	1	-
chr10	128303336	128303337	Pan2	1	+
chr10	128322460	128322461	Cnpy2	1	+
chr10	128337728	128337729	Cs	1	+
chr10	128368980	128368981	Coq10a	5	-
chr10	128377125	128377126	Ankrd52	1	+
chr10	128401224	128401225	Slc39a5	12	-
chr10	128493886	128493887	Myl6	7	+
chr10	128547746	128547747	Zc3h10	3	+
chr10	128549168	128549169	Rpl41	4	+
chr10	128565934	128565935	Pa2g4	12	+
chr10	128626506	128626507	Rps26	4	+
chr10	128645993	128645994	Gm26876	9	-
chr10	128696268	128696269	Rab5b	6	+
chr10	128705051	128705052	Cdk2	8	+
chr10	128747880	128747881	Pym1	1	+
chr10	128790911	128790912	Mmp19	1	-
chr10	128805555	128805556	Dnajc14	1	+
chr10	128821629	128821630	Ormdl2	4	+
chr10	128821765	128821766	Sarnp	1	+
chr10	128891718	128891719	Gdf11	3	-
chr10	128908920	128908921	Cd63	1	-
chr10	128971198	128971199	9030616G12Rik	1	-
chr10	129665756	129665757	Mir684-1	1	-
chr10	130322853	130322854	Tespa1	1	-
chr10	130394241	130394242	Vmn2r84	6	-
chr11	3202354	3202355	Eif4enif1	1	-
chr11	3266463	3266464	Drg1	9	+
chr11	3309001	3309002	Gm11944	1	+
chr11	3371404	3371405	Limk2	16	+
chr11	3504821	3504822	Inpp5j	13	-
chr11	3539292	3539293	Smtn	22	+
chr11	3648814	3648815	Tug1	4	+
chr11	3963976	3963977	Pes1	1	+
chr11	3983637	3983638	Gal3st1	1	-
chr11	4064854	4064855	Sec14l3	1	-
chr11	4160355	4160356	Sf3a1	1	+
chr11	4257569	4257570	Lif	1	-
chr11	4594790	4594791	Mtmr3	19	+
chr11	4630011	4630012	Gm11961	4	-
chr11	4637794	4637795	Ascc2	1	+
chr11	4704344	4704345	Uqcr10	3	+
chr11	4873952	4873953	Nipsnap1	1	+
chr11	4891346	4891347	Mir6918	1	+
chr11	5065327	5065328	Gas2l1	7	+
chr11	5099096	5099097	Ewsr1	18	+
chr11	5520642	5520643	Xbp1	1	+
chr11	5542217	5542218	Ccdc117	5	+
chr11	5707701	5707702	Mrps24	4	+
chr11	6230245	6230246	Npc1l1	19	-
chr11	6267729	6267730	Ddx56	14	+
chr11	6415868	6415869	Ppia	1	+
chr11	6476076	6476077	Purb	1	+
chr11	6520958	6520959	Myo1g	22	-
chr11	6528760	6528761	Snhg15	4	+
chr11	6620419	6620420	Snora5c	1	+
chr11	6625612	6625613	Tbrg4	13	+
chr11	6638649	6638650	Wap	4	-
chr11	7188569	7188570	Ccdc201	4	-
chr11	8664535	8664536	Tns3	31	+
chr11	9118009	9118010	Upp1	1	+
chr11	9191943	9191944	Abca13	1	-
chr11	11890408	11890409	Ddc	15	-
chr11	12412140	12412141	Cobl	15	+
chr11	14179041	14179042	4930554G24Rik	4	-
chr11	14599225	14599226	1700046C09Rik	4	-
chr11	17159299	17159300	Ppp3r1	1	+
chr11	17211894	17211895	Wdr92	1	+
chr11	17257548	17257549	C1d	1	+
chr11	17953875	17953876	Etaa1	6	+
chr11	19924443	19924444	Spred2	1	+
chr11	20112951	20112952	Actr2	10	+
chr11	20201413	20201414	Rab1a	1	+
chr11	20249424	20249425	Cep68	7	+
chr11	20741556	20741557	Aftph	10	+
chr11	21091325	21091326	Peli1	1	+
chr11	21511180	21511181	4932414J04Rik	9	-
chr11	22859735	22859736	B3gnt2	2	+
chr11	22972006	22972007	Commd1	1	+
chr11	22972866	22972867	Commd1	3	+
chr11	23008348	23008349	Fam161a	1	-
chr11	23152141	23152142	1700061J23Rik	1	-
chr11	23256042	23256043	Xpo1	1	+
chr11	23306896	23306897	Usp34	1	+
chr11	23498039	23498040	Ahsa2	9	+
chr11	23520141	23520142	1700093K21Rik	6	-
chr11	23665883	23665884	Pex13	4	+
chr11	23895270	23895271	Papolg	22	+
chr11	24481910	24481911	4933430M04Rik	1	-
chr11	24730722	24730723	Gm10466	3	-
chr11	26202241	26202242	Mir6372	1	-
chr11	26593920	26593921	Vrk2	13	-
chr11	28746192	28746193	Mir216c	1	-
chr11	28746266	28746267	Mir216c	1	-
chr11	28757013	28757014	Mir216a	1	-
chr11	28763729	28763730	Mir217	1	-
chr11	29130745	29130746	Pnpt1	1	+
chr11	29172977	29172978	Ppp4r3b	1	+
chr11	29373659	29373660	Ccdc88a	1	+
chr11	29548040	29548041	Clhc1	6	+
chr11	29692899	29692900	Rtn4	1	+
chr11	30026033	30026034	Eml6	42	-
chr11	30771776	30771777	Psme4	1	+
chr11	32000420	32000421	Nsg2	1	-
chr11	32101228	32101229	Gm12108	2	-
chr11	32200279	32200280	Il9r	9	-
chr11	32226506	32226507	Mpg	1	+
chr11	32283673	32283674	Hba-a2	1	-
chr11	32283676	32283677	Hba-a2	1	-
chr11	32455371	32455372	Ubtd2	1	+
chr11	33163206	33163207	Npm1	11	+
chr11	33513753	33513754	Ranbp17	29	+
chr11	33578957	33578958	Gabrp	10	-
chr11	35121457	35121458	Slit3	1	-
chr11	35616817	35616818	Mir218-2	1	-
chr11	35782397	35782398	Mir103-1	1	-
chr11	35834528	35834529	Rars	15	+
chr11	35980527	35980528	Wwc1	23	+
chr11	40692682	40692683	Mat2b	7	+
chr11	40733437	40733438	Hmmr	18	+
chr11	40733662	40733663	Nudcd2	1	+
chr11	40755286	40755287	Ccng1	6	+
chr11	43149878	43149879	Atp10b	1	-
chr11	43374461	43374462	Mir146	1	-
chr11	43426251	43426252	Pttg1	6	+
chr11	43433732	43433733	Slu7	1	+
chr11	43601562	43601563	Fabp6	4	-
chr11	43681999	43682000	Pwwp2a	1	+
chr11	43748008	43748009	Ttc1	8	+
chr11	44400064	44400065	Il12b	1	-
chr11	44518957	44518958	Rnf145	1	+
chr11	45851970	45851971	Clint1	1	+
chr11	46170088	46170089	Mir7239	1	-
chr11	46436948	46436949	Med7	1	+
chr11	46454932	46454933	Havcr2	1	-
chr11	46524252	46524253	Gm12169	1	-
chr11	46548414	46548415	Gm12171	1	-
chr11	46629274	46629275	Dppa1	7	-
chr11	46690357	46690358	Timd2	9	-
chr11	46810800	46810801	Timd4	1	-
chr11	48800361	48800362	Rack1	1	+
chr11	48802034	48802035	Snord96a	1	+
chr11	48803140	48803141	Snord95	1	+
chr11	48817391	48817392	Trim41	6	+
chr11	48946410	48946411	Psme2b	1	-
chr11	48979381	48979382	9930111J21Rik1	4	-
chr11	48979398	48979399	9930111J21Rik1	3	-
chr11	49076588	49076589	Ifi47	1	-
chr11	49187089	49187090	Btnl9	10	-
chr11	49663596	49663597	Scgb3a1	1	-
chr11	49901836	49901837	Rasgef1c	1	-
chr11	50174852	50174853	Mrnip	1	+
chr11	50210820	50210821	Sqstm1	8	+
chr11	50225336	50225337	Mgat4b	1	-
chr11	50292336	50292337	Maml1	5	+
chr11	50325673	50325674	Canx	15	+
chr11	50841552	50841553	Zfp879	5	-
chr11	50931635	50931636	Zfp354b	5	-
chr11	51085088	51085089	9230009I02Rik	1	-
chr11	51584758	51584759	Phykpl	1	+
chr11	51606881	51606882	Hnrnpab	8	+
chr11	51619774	51619775	Nhp2	1	+
chr11	51635896	51635897	Rmnd5b	10	+
chr11	51651073	51651074	D930048N14Rik	5	+
chr11	51688634	51688635	0610009B22Rik	2	+
chr11	51763664	51763665	Sar1b	1	+
chr11	52098825	52098826	Ppp2ca	1	+
chr11	52126747	52126748	Mir3061	1	+
chr11	52231996	52231997	Skp1a	1	+
chr11	52283014	52283015	Tcf7	11	+
chr11	52360852	52360853	Vdac1	1	+
chr11	52396429	52396430	9530068E07Rik	1	+
chr11	53120056	53120057	Gm11186	4	-
chr11	53300479	53300480	Hspa4	19	+
chr11	53324690	53324691	Zcchc10	1	+
chr11	53350768	53350769	Aff4	1	+
chr11	53430831	53430832	Uqcrq	3	+
chr11	53519737	53519738	Septin8	1	-
chr11	53763654	53763655	Mir7671	1	-
chr11	54069017	54069018	Pdlim4	7	-
chr11	54267279	54267280	Il3	5	-
chr11	54370653	54370654	Meikin	1	-
chr11	54522846	54522847	Rapgef6	1	+
chr11	54787703	54787704	Cdc42se2	6	+
chr11	54866384	54866385	Hint1	1	+
chr11	55033471	55033472	Anxa6	26	+
chr11	55151708	55151709	Slc36a3	12	-
chr11	55312257	55312258	Fat2	23	-
chr11	55461208	55461209	Atox1	4	+
chr11	55469753	55469754	G3bp1	1	+
chr11	55482707	55482708	Gm12238	1	+
chr11	55501227	55501228	Mir7652	1	+
chr11	57518644	57518645	Fam114a2	14	+
chr11	57518666	57518667	Mfap3	1	+
chr11	58009065	58009066	Larp1	1	+
chr11	58092795	58092796	Cnot8	1	-
chr11	58168513	58168514	Gemin5	28	+
chr11	58171655	58171656	Mrpl22	1	+
chr11	58183844	58183845	Gm12250	1	-
chr11	58199557	58199558	Igtp	1	-
chr11	58323365	58323366	Zfp672	6	-
chr11	58330708	58330709	Sh3bp5l	1	+
chr11	58379033	58379034	Lypd8	1	-
chr11	58421112	58421113	1810065E05Rik	1	-
chr11	58432560	58432561	Gm12253	1	-
chr11	58452966	58452967	Lypd9	4	-
chr11	58613492	58613493	2210407C18Rik	6	-
chr11	58801960	58801961	Fam183b	4	-
chr11	58867241	58867242	2810021J22Rik	1	+
chr11	58963782	58963783	Trim17	1	-
chr11	59182826	59182827	Gjc2	2	-
chr11	59187741	59187742	Guk1	8	+
chr11	59202431	59202432	2610507I01Rik	3	-
chr11	59202487	59202488	Mrpl55	1	+
chr11	59208362	59208363	2310033P09Rik	1	+
chr11	59228162	59228163	Arf1	5	+
chr11	59450034	59450035	Snap47	5	+
chr11	59450046	59450047	Jmjd4	1	+
chr11	59472474	59472475	Zfp867	4	+
chr11	59740154	59740155	1700007J10Rik	6	+
chr11	59810081	59810082	Gm16062	1	-
chr11	59839767	59839768	Cops3	12	+
chr11	59948215	59948216	Med9	1	+
chr11	60037005	60037006	Pemt	7	-
chr11	60202327	60202328	Mir6922	1	+
chr11	60210471	60210472	Srebf1	19	+
chr11	60417034	60417035	Atpaf2	9	+
chr11	60469340	60469341	Myo15	1	+
chr11	60537684	60537685	Alkbh5	1	+
chr11	60777365	60777366	Top3a	19	+
chr11	60777526	60777527	Smcr8	1	+
chr11	60932055	60932056	Map2k3	1	+
chr11	61126756	61126757	Tnfrsf13b	1	-
chr11	61175059	61175060	Usp22	13	+
chr11	61494261	61494262	Mapk7	7	+
chr11	61579687	61579688	Epn2	12	+
chr11	61653322	61653323	Grap	1	-
chr11	61720799	61720800	Slc5a10	16	-
chr11	61855092	61855093	Ulk2	27	-
chr11	61956764	61956765	Specc1	1	-
chr11	62281395	62281396	Zswim7	5	+
chr11	62281474	62281475	Ttc19	1	+
chr11	62438515	62438516	Ncor1	45	+
chr11	62458442	62458443	Pigl	1	+
chr11	62551172	62551173	Ubb	1	+
chr11	62574487	62574488	Trpv2	1	-
chr11	62603087	62603088	Snord49b	1	+
chr11	62603461	62603462	Snord49a	1	+
chr11	62604531	62604532	Snord65	1	+
chr11	62729093	62729094	Zfp287	5	-
chr11	62847124	62847125	Fbxw10	1	-
chr11	62951194	62951195	Cdrt4	1	-
chr11	63061660	63061661	Tekt3	1	-
chr11	64979036	64979037	Elac2	1	+
chr11	66911992	66911993	Pirt	1	-
chr11	67052618	67052619	Adprm	5	+
chr11	67052671	67052672	Sco1	1	+
chr11	67099805	67099806	Mir6923	1	-
chr11	67171028	67171029	Myh2	1	-
chr11	67277125	67277126	Myh8	1	-
chr11	67532999	67533000	Gas7	1	-
chr11	67798272	67798273	Dhrs7c	1	-
chr11	67922153	67922154	Usp43	15	-
chr11	67965642	67965643	Cfap52	14	-
chr11	68432126	68432127	Pik3r5	1	-
chr11	68853135	68853136	Ndel1	10	+
chr11	68888554	68888555	Rnf222	1	-
chr11	68901567	68901568	Gm15772	1	+
chr11	68901590	68901591	Gm15772	1	+
chr11	68968132	68968133	Slc25a35	1	-
chr11	68973855	68973856	Rangrf	5	+
chr11	68990678	68990679	Mir3062	1	+
chr11	69008460	69008461	Pfas	28	+
chr11	69045638	69045639	Aurkb	1	+
chr11	69073427	69073428	Snord118	1	+
chr11	69088529	69088530	Vamp2	1	+
chr11	69323873	69323874	Cntrob	19	+
chr11	69549108	69549109	Dnah2	86	-
chr11	69580360	69580361	Trp53	1	+
chr11	69632972	69632973	Fxr2	1	+
chr11	69662649	69662650	Mpdu1	7	+
chr11	69672423	69672424	Eif4a1	11	+
chr11	69681970	69681971	Senp3	11	+
chr11	69696098	69696099	Tnfsf12	13	-
chr11	69696098	69696099	Tnfsf12	7	-
chr11	69758633	69758634	Polr2a	29	+
chr11	69761844	69761845	Slc35g3	2	-
chr11	69837784	69837785	Nlgn2	8	-
chr11	69858730	69858731	Tnk1	14	+
chr11	69878055	69878056	Tmem95	7	-
chr11	69880985	69880986	Kctd11	1	-
chr11	69895539	69895540	Acap1	22	-
chr11	69900987	69900988	2810408A11Rik	9	-
chr11	69920947	69920948	Eif5a	7	+
chr11	69964780	69964781	Cldn7	1	-
chr11	69995767	69995768	Phf23	1	+
chr11	70000593	70000594	Dvl2	1	+
chr11	70130358	70130359	Mgl2	1	-
chr11	70213911	70213912	Slc16a11	1	-
chr11	70234718	70234719	Mir497	1	-
chr11	70234816	70234817	Mir497	1	-
chr11	70237914	70237915	0610010K14Rik	6	+
chr11	70239852	70239853	Rnasek	3	+
chr11	70410031	70410032	Pelp1	17	+
chr11	70451919	70451920	Med11	1	+
chr11	70514616	70514617	Vmo1	3	-
chr11	70519210	70519211	Gltpd2	1	-
chr11	70525358	70525359	Psmb6	1	+
chr11	70540065	70540066	Pld2	1	-
chr11	70615895	70615896	4930544D05Rik	1	-
chr11	70619194	70619195	Chrne	12	-
chr11	70639123	70639124	Gp1ba	1	+
chr11	70647236	70647237	Rnf167	1	+
chr11	70654650	70654651	Pfn1	3	+
chr11	70669416	70669417	Spag7	7	+
chr11	70688105	70688106	Camta2	23	-
chr11	70700155	70700156	Inca1	8	-
chr11	70812561	70812562	Scimp	5	-
chr11	70969973	70969974	Nup88	17	+
chr11	70983026	70983027	C1qbp	6	+
chr11	71004432	71004433	Dhx33	12	+
chr11	71144704	71144705	Nlrp1a	14	-
chr11	72037509	72037510	Aipl1	6	-
chr11	72215139	72215140	Med31	1	-
chr11	72361296	72361297	Tekt1	8	-
chr11	72411713	72411714	Smtnl2	8	+
chr11	72475027	72475028	Spns2	13	-
chr11	72607262	72607263	Ube2g1	1	+
chr11	72690003	72690004	Ankfy1	1	+
chr11	73018989	73018990	Camkk1	1	-
chr11	73047868	73047869	Ncbp3	1	+
chr11	73090584	73090585	Itgae	1	-
chr11	73177008	73177009	Emc6	2	+
chr11	73267521	73267522	Trpv3	1	-
chr11	73350860	73350861	Olfr20	1	-
chr11	73371247	73371248	Olfr376	1	-
chr11	73428477	73428478	Olfr378	2	-
chr11	73802984	73802985	Olfr391	2	-
chr11	73816877	73816878	Olfr392	2	-
chr11	74619606	74619607	Ccdc92b	1	+
chr11	74649505	74649506	Cluh	1	+
chr11	74723858	74723859	Pafah1b1	11	+
chr11	74830925	74830926	Mnt	1	+
chr11	74905447	74905448	Snord91a	1	+
chr11	74925855	74925856	Srr	1	+
chr11	75173389	75173390	Mir212	1	-
chr11	75348383	75348384	Rpa1	18	+
chr11	75486778	75486779	Prpf8	1	+
chr11	75510095	75510096	Rilp	1	-
chr11	75679260	75679261	Crk	1	+
chr11	75911059	75911060	Rph3al	8	-
chr11	76243737	76243738	Mrm3	1	+
chr11	76399141	76399142	Nxn	8	-
chr11	76406926	76406927	Timm22	1	-
chr11	76763578	76763579	Gosr1	9	+
chr11	76847008	76847009	Cpd	21	-
chr11	76904546	76904547	Tmigd1	1	-
chr11	77078437	77078438	Nsrp1	7	+
chr11	77489678	77489679	Ankrd13b	16	-
chr11	77493289	77493290	Git1	1	-
chr11	77607815	77607816	Taok1	22	+
chr11	77686140	77686141	Nufip2	1	+
chr11	77777236	77777237	Myo18a	1	+
chr11	77982817	77982818	Phf12	1	+
chr11	78080383	78080384	Eral1	10	+
chr11	78094691	78094692	Fam222b	1	+
chr11	78165550	78165551	Traf4	7	+
chr11	78176666	78176667	Nek8	15	+
chr11	78178828	78178829	Mir7653	1	+
chr11	78181346	78181347	Snord42a	1	+
chr11	78181756	78181757	Snord4a	1	+
chr11	78183113	78183114	Snord42b	1	+
chr11	78183584	78183585	Rpl23a	5	+
chr11	78245703	78245704	Supt6	37	+
chr11	78245747	78245748	Sdf2	1	+
chr11	78261755	78261756	2610507B11Rik	1	+
chr11	78301592	78301593	Spag5	1	+
chr11	78323074	78323075	Aldoc	1	-
chr11	78386608	78386609	Foxn1	9	-
chr11	78512168	78512169	Tmem199	6	+
chr11	78512297	78512298	Poldip2	1	+
chr11	78536260	78536261	Tnfaip1	7	+
chr11	78536362	78536363	Ift20	1	+
chr11	78550735	78550736	Tmem97	3	+
chr11	78697425	78697426	Nlk	11	+
chr11	78984924	78984925	Lgals9	11	-
chr11	79023598	79023599	Gm11201	1	-
chr11	79059836	79059837	Ksr1	18	-
chr11	79623163	79623164	Rab11fip4os1	3	-
chr11	79726401	79726402	Mir365-2	1	-
chr11	79962387	79962388	Utp6	19	+
chr11	80142153	80142154	Tefm	4	+
chr11	80209052	80209053	Rhot1	1	+
chr11	80383280	80383281	Zfp207	1	+
chr11	80428616	80428617	Psmd11	1	+
chr11	80477024	80477025	Cdk5r1	1	-
chr11	80509106	80509107	C030013C21Rik	3	-
chr11	82035578	82035579	Ccl2	1	-
chr11	82045713	82045714	Ccl7	1	-
chr11	82101846	82101847	Ccl12	1	-
chr11	82115186	82115187	Ccl8	1	-
chr11	82179812	82179813	Ccl1	3	-
chr11	82633354	82633355	Gm11426	1	-
chr11	82764321	82764322	Cct6b	14	-
chr11	82764346	82764347	Zfp830	1	+
chr11	82781110	82781111	Lig3	1	+
chr11	82911254	82911255	Unc45b	1	-
chr11	82960681	82960682	Slfn5os	3	-
chr11	82985065	82985066	Mir7679	1	-
chr11	83175187	83175188	Slfn4	1	-
chr11	83223577	83223578	AI662270	1	-
chr11	83286726	83286727	Slfn14	5	-
chr11	83293431	83293432	Snord7	1	+
chr11	83294305	83294306	Snord7	1	+
chr11	83302698	83302699	Ap2b1	1	+
chr11	83409138	83409139	Rasl10b	1	-
chr11	83437695	83437696	1700020L24Rik	1	-
chr11	83473109	83473110	Taf15	1	+
chr11	83522099	83522100	Heatr9	15	-
chr11	83530518	83530519	Ccl5	3	-
chr11	83593087	83593088	Ccl6	4	-
chr11	83704057	83704058	Wfdc17	1	-
chr11	83753638	83753639	Heatr6	1	+
chr11	84129568	84129569	Tada2a	16	+
chr11	84167476	84167477	Gm11437	7	-
chr11	84513501	84513502	Aatf	13	+
chr11	84720432	84720433	1700109G15Rik	3	-
chr11	84829179	84829180	4930502E09Rik	1	-
chr11	84870006	84870007	Ggnbp2os	1	+
chr11	84916366	84916367	Znhit3	5	+
chr11	85171097	85171098	1700125H20Rik	1	-
chr11	85235120	85235121	Appbp2	13	+
chr11	85311255	85311256	Ppm1d	1	+
chr11	85353165	85353166	Bcas3	1	+
chr11	86357596	86357597	Med13	30	+
chr11	86544807	86544808	Rps6kb1	16	+
chr11	86544992	86544993	Tubd1	1	-
chr11	86757567	86757568	Cltc	33	+
chr11	86852658	86852659	Gm51288	1	-
chr11	87086777	87086778	Smg8	4	+
chr11	87108714	87108715	Prr11	10	+
chr11	87109262	87109263	Ska2	1	+
chr11	87127076	87127077	Trim37	1	+
chr11	87358994	87358995	Ppm1e	7	-
chr11	87737552	87737553	Supt4a	1	+
chr11	87756865	87756866	Mir142	1	-
chr11	87986585	87986586	Dynll2	3	+
chr11	88068280	88068281	Vezf1	1	+
chr11	88099147	88099148	Cuedc1	1	-
chr11	88352774	88352775	Mir378b	1	+
chr11	88718267	88718268	Msi2	15	+
chr11	88905929	88905930	Scpep1os	1	-
chr11	88955442	88955443	Scpep1	13	+
chr11	88973936	88973937	Coil	1	+
chr11	89060748	89060749	Dgke	11	+
chr11	89696936	89696937	Ankfn1	20	-
chr11	90638108	90638109	Stxbp4	18	+
chr11	90638185	90638186	Cox11	1	+
chr11	90804692	90804693	4930405D11Rik	1	-
chr11	93885766	93885767	Utp18	14	+
chr11	93885851	93885852	Mbtd1	1	+
chr11	93956256	93956257	Nme2	5	+
chr11	94242579	94242580	Wfikkn2	2	-
chr11	94321963	94321964	Luc7l3	12	+
chr11	94485310	94485311	Spata20	16	-
chr11	94629778	94629779	Lrrc59	1	+
chr11	94653743	94653744	Eme1	9	+
chr11	94653792	94653793	Mrpl27	1	+
chr11	94782703	94782704	Tmem92	5	-
chr11	94817651	94817652	AA623943	4	-
chr11	95261530	95261531	Tac4	1	-
chr11	95310246	95310247	Kat7	15	+
chr11	95310417	95310418	Gm11520	1	+
chr11	95384857	95384858	Slc35b1	1	+
chr11	95514565	95514566	Nxph3	2	-
chr11	95666958	95666959	Phb	1	+
chr11	95712754	95712755	Zfp652os	2	-
chr11	95749068	95749069	Zfp652	1	+
chr11	95824501	95824502	Phospho1	1	-
chr11	95963383	95963384	Mir3063	1	+
chr11	96005944	96005945	Igf2bp1	15	+
chr11	96024546	96024547	Gip	1	-
chr11	96075631	96075632	Atp5g1	5	+
chr11	96133787	96133788	Ttll6	1	-
chr11	96777555	96777556	Snx11	9	+
chr11	96789136	96789137	Cbx1	1	+
chr11	96798156	96798157	Gm11517	2	+
chr11	96829502	96829503	Nfe2l1	5	+
chr11	96929282	96929283	Prr15l	1	-
chr11	96982959	96982960	Sp2	8	-
chr11	97041583	97041584	Mrpl10	1	+
chr11	97050821	97050822	Osbpl7	1	-
chr11	97187892	97187893	Kpnb1	22	+
chr11	97280576	97280577	Npepps	23	+
chr11	97352356	97352357	Gpr179	12	-
chr11	97575126	97575127	Srcin1	20	-
chr11	97598512	97598513	2410003L11Rik	1	+
chr11	97629716	97629717	Epop	1	+
chr11	97677061	97677062	Mir6927	1	+
chr11	97685597	97685598	Cisd3	1	-
chr11	97703435	97703436	Psmb3	1	+
chr11	97744898	97744899	Mir8102	1	-
chr11	97766613	97766614	Cwc25	10	+
chr11	97781766	97781767	Snora21	1	+
chr11	97782439	97782440	Rpl23	5	+
chr11	97799566	97799567	Lasp1	1	+
chr11	97841107	97841108	B230217C12Rik	1	-
chr11	97884154	97884155	Fbxo47	11	-
chr11	97996173	97996174	Arl5c	6	-
chr11	98149616	98149617	Fbxl20	15	+
chr11	98193293	98193294	Med1	18	+
chr11	98203306	98203307	Cdk12	1	+
chr11	98262607	98262608	Mir5119	1	+
chr11	98358283	98358284	1700003D09Rik	3	-
chr11	98383812	98383813	Tcap	1	-
chr11	98587245	98587246	Ormdl3	4	+
chr11	98598292	98598293	Lrrc3c	1	-
chr11	98626350	98626351	Gsdma3	1	-
chr11	98646760	98646761	Gsdma2	1	-
chr11	98664352	98664353	Gsdma	1	-
chr11	98682555	98682556	Psmd3	1	+
chr11	98701314	98701315	Csf3	1	-
chr11	98809809	98809810	Gm12359	1	+
chr11	98810089	98810090	Casc3	3	+
chr11	98836786	98836787	Rapgefl1	1	-
chr11	98937697	98937698	Rara	1	+
chr11	99024189	99024190	Top2a	36	+
chr11	99089306	99089307	Tns4	13	-
chr11	99155077	99155078	Ccr7	3	-
chr11	99231017	99231018	Smarce1	11	+
chr11	99417244	99417245	A830036E02Rik	1	-
chr11	100120577	100120578	Krt13	8	-
chr11	100206030	100206031	Krt14	8	-
chr11	100261029	100261030	Krt17	8	-
chr11	100269951	100269952	Krt42	8	-
chr11	100319950	100319951	Eif1	1	+
chr11	100334408	100334409	Gast	1	-
chr11	100356128	100356129	Hap1	13	+
chr11	100397790	100397791	Jup	14	+
chr11	100441808	100441809	Nt5c3b	10	-
chr11	100472782	100472783	Klhl11	3	+
chr11	100528000	100528001	Acly	29	+
chr11	100620168	100620169	Dnajc7	14	+
chr11	100622956	100622957	Nkiras2	1	+
chr11	100692466	100692467	Zfp385c	9	-
chr11	100738215	100738216	Rab5c	6	+
chr11	100759778	100759779	Kcnh4	17	-
chr11	100762931	100762932	Hcrt	2	-
chr11	101078412	101078413	Hsd17b1	1	-
chr11	101246335	101246336	Ramp2	1	-
chr11	101302286	101302287	Becn1	12	+
chr11	101442246	101442247	Rpl27	1	+
chr11	101466199	101466200	Vat1	6	+
chr11	101468176	101468177	Rnd2	1	-
chr11	101552108	101552109	Nbr1	1	-
chr11	101599266	101599267	Gm11634	4	-
chr11	101627950	101627951	Rdm1	1	+
chr11	101665542	101665543	Arl4d	1	+
chr11	101732957	101732958	Dhx8	1	+
chr11	101952422	101952423	4930417O22Rik	1	-
chr11	102041512	102041513	Cd300lg	1	-
chr11	102101319	102101320	Ppy	4	-
chr11	102185256	102185257	Lsm12	5	+
chr11	102248883	102248884	Hrob	1	+
chr11	102319096	102319097	Ubtf	21	+
chr11	102407517	102407518	Slc25a39	12	+
chr11	102430508	102430509	Grn	1	+
chr11	102447663	102447664	Fam171a2	8	-
chr11	102469883	102469884	Itga2b	30	-
chr11	102556158	102556159	Gpatch8	8	+
chr11	102624416	102624417	2810433D01Rik	4	-
chr11	102805019	102805020	Gjc1	3	+
chr11	102835850	102835851	Higd1b	1	-
chr11	102880975	102880976	Eftud2	28	+
chr11	102881225	102881226	Ccdc103	1	-
chr11	102925124	102925125	Kif18b	16	+
chr11	102964154	102964155	2410004I01Rik	3	-
chr11	103017147	103017148	Dcakd	5	+
chr11	103028544	103028545	Nmt1	1	+
chr11	103954056	103954057	Nsf	21	+
chr11	104442320	104442321	Kansl1	15	+
chr11	104550620	104550621	Cdc27	19	+
chr11	104550664	104550665	Myl4	1	-
chr11	104562198	104562199	Gm11665	6	-
chr11	104608001	104608002	Itgb3	1	-
chr11	105126426	105126427	Mettl2	1	+
chr11	105985694	105985695	Gm11651	3	-
chr11	105994650	105994651	Ace3	1	-
chr11	106084903	106084904	Map3k3	1	+
chr11	106216367	106216368	Ccdc47	13	+
chr11	106216927	106216928	Ddx42	1	+
chr11	106256084	106256085	Ftsj3	21	+
chr11	106256186	106256187	Psmc5	1	+
chr11	106314562	106314563	Cd79b	6	-
chr11	106374827	106374828	Prr29	1	-
chr11	106500992	106500993	Snord104	1	+
chr11	106715281	106715282	Pecam1	16	+
chr11	106782759	106782760	Mir3064	1	+
chr11	106788907	106788908	Ddx5	14	+
chr11	106999525	106999526	Kpna2	11	+
chr11	107132147	107132148	Bptf	28	+
chr11	107157409	107157410	Gm11715	1	-
chr11	107189381	107189382	Nol11	18	+
chr11	107470720	107470721	Pitpnc1	10	+
chr11	107479529	107479530	Psmd12	1	+
chr11	107547934	107547935	Helz	1	+
chr11	107996849	107996850	Mir7223	1	-
chr11	108343888	108343889	Prkca	17	-
chr11	108395298	108395299	Apoh	1	-
chr11	109363654	109363655	Gm11696	2	+
chr11	109472836	109472837	Slc16a6	6	+
chr11	110095937	110095938	Abca8a	39	-
chr11	110337716	110337717	Abca5	39	-
chr11	110968034	110968035	Kcnj16	1	-
chr11	113684435	113684436	D11Wsu47e	1	+
chr11	114668581	114668582	Rpl38	1	+
chr11	114795892	114795893	Btbd17	3	-
chr11	114798925	114798926	Gpr142	1	-
chr11	114989886	114989887	Cd300ld	4	-
chr11	115026933	115026934	Cd300ld4	4	-
chr11	115026933	115026934	Cd300ld4	4	-
chr11	115048330	115048331	Cd300ld3	4	-
chr11	115062039	115062040	Cd300e	4	-
chr11	115133992	115133993	Cd300lf	7	-
chr11	115163342	115163343	Slc9a3r1	1	+
chr11	115403753	115403754	Mrpl58	1	+
chr11	115419919	115419920	Atp5h	6	+
chr11	115440546	115440547	Trim80	1	-
chr11	115536230	115536231	Sumo2	4	+
chr11	115564445	115564446	Nup85	1	+
chr11	115603916	115603917	Gga3	17	+
chr11	115604141	115604142	Mrps7	1	+
chr11	115612969	115612970	Mif4gd	6	+
chr11	115795825	115795826	Mir5621	1	-
chr11	115824059	115824060	Llgl2	1	+
chr11	115933492	115933493	Recql5	19	+
chr11	115933660	115933661	Sap30bp	1	+
chr11	115993715	115993716	B230344G16Rik	3	-
chr11	116012719	116012720	Galk1	8	+
chr11	116024504	116024505	H3f3b	4	+
chr11	116030317	116030318	Unk	1	+
chr11	116086995	116086996	Wbp2	8	+
chr11	116131128	116131129	Trim65	6	-
chr11	116138868	116138869	Mrpl38	9	+
chr11	116274217	116274218	Srp68	16	+
chr11	116335354	116335355	Foxj1	3	-
chr11	116413032	116413033	Rnf157	19	-
chr11	116434095	116434096	Gm7367	1	+
chr11	116434214	116434215	Gm7367	1	+
chr11	116490346	116490347	Prpsap1	10	+
chr11	116593688	116593689	Aanat	1	-
chr11	116671661	116671662	Snhg16	1	+
chr11	116672506	116672507	Snord1c	1	+
chr11	116674148	116674149	Snord1b	1	+
chr11	116674598	116674599	Snord1a	1	+
chr11	116843449	116843450	Jmjd6	7	+
chr11	116853094	116853095	Srsf2	3	+
chr11	117077349	117077350	Mir6516	1	+
chr11	117782298	117782299	Tmc8	1	-
chr11	117797661	117797662	6030468B19Rik	1	-
chr11	117809668	117809669	Syngr2	1	+
chr11	117849238	117849239	Birc5	1	+
chr11	117860753	117860754	Tmem235	1	-
chr11	117873526	117873527	Tha1	7	-
chr11	118212742	118212743	Cyth1	13	-
chr11	118290244	118290245	Usp36	21	+
chr11	118342534	118342535	Cep295nl	3	-
chr11	118355411	118355412	Timp2	5	-
chr11	118401959	118401960	Lgals3bp	6	-
chr11	118428458	118428459	C1qtnf1	1	-
chr11	118454995	118454996	Gm11747	3	-
chr11	119300043	119300044	Eif4a3	12	+
chr11	119602906	119602907	Rptor	1	+
chr11	119882290	119882291	Mir5098	1	+
chr11	119913811	119913812	Chmp6	1	+
chr11	120014768	120014769	Mir3065	1	-
chr11	120014862	120014863	Mir3065	1	-
chr11	120098731	120098732	Tepsin	13	+
chr11	120098935	120098936	Ndufaf8	1	+
chr11	120151351	120151352	Slc38a10	17	+
chr11	120189856	120189857	2810410L24Rik	3	-
chr11	120347413	120347414	Mir6935	1	+
chr11	120348495	120348496	Actg1	7	+
chr11	120437700	120437701	Nploc4	17	+
chr11	120453500	120453501	Pde6g	4	-
chr11	120467600	120467601	Arl16	5	-
chr11	120467636	120467637	Hgs	1	+
chr11	120484638	120484639	Mrpl12	1	+
chr11	120551132	120551133	Ppp1r27	3	-
chr11	120573253	120573254	P4hb	11	+
chr11	120581247	120581248	Arhgdia	6	+
chr11	120727284	120727285	Dcxr	8	+
chr11	120732021	120732022	Cbr2	8	-
chr11	120784271	120784272	Gps1	1	+
chr11	120796395	120796396	Dus1l	14	+
chr11	120948485	120948486	Slc16a3	1	-
chr11	120991333	120991334	Csnk1d	10	+
chr11	121039478	121039479	Cd7	4	-
chr11	121063569	121063570	Sectm1b	5	-
chr11	121081139	121081140	Sectm1a	6	-
chr11	121118677	121118678	Tex19.1	3	-
chr11	121204434	121204435	Ogfod3	1	+
chr11	121204648	121204649	Ogfod3	9	+
chr11	121354447	121354448	Wdr45b	10	+
chr11	121387204	121387205	Mir7236	1	-
chr11	121451992	121451993	Tbcd	1	+
chr11	121519342	121519343	Zfp750	3	+
chr12	3365133	3365134	I920046F24Rik	1	-
chr12	3426747	3426748	1110002L01Rik	3	+
chr12	3426858	3426859	Asxl2	1	+
chr12	3862244	3862245	Dnmt3aos	4	-
chr12	4038915	4038916	Efr3b	23	-
chr12	4082575	4082576	Dnajc27	1	+
chr12	4233965	4233966	Cenpo	7	+
chr12	4234014	4234015	Ptrhd1	1	+
chr12	4738439	4738440	Fam228a	8	-
chr12	4817609	4817610	Sf3b6	1	+
chr12	4841595	4841596	Fkbp1b	4	-
chr12	4907520	4907521	Ubxn2a	7	+
chr12	7380330	7380331	1700101O22Rik	3	-
chr12	8313434	8313435	Hs1bp3	1	+
chr12	8500009	8500010	Rhob	1	+
chr12	8947930	8947931	Matn3	1	-
chr12	10369972	10369973	Nt5c1b	1	-
chr12	11265807	11265808	Gen1	14	+
chr12	11438234	11438235	4930511A02Rik	1	-
chr12	12392475	12392476	4921511I17Rik	5	-
chr12	12669917	12669918	Gm34637	3	-
chr12	12941836	12941837	Mycn	3	+
chr12	13249174	13249175	Ddx1	26	+
chr12	13269128	13269129	Nbas	1	+
chr12	13627646	13627647	Gm35725	6	-
chr12	14261535	14261536	Gm16497	1	-
chr12	15050389	15050390	4930448C13Rik	8	-
chr12	15801101	15801102	Mir6387	1	-
chr12	15816785	15816786	Trib2	3	-
chr12	16589770	16589771	Lpin1	21	+
chr12	17176888	17176889	Kcnf1	1	-
chr12	17266590	17266591	Pdia6	1	+
chr12	17348494	17348495	Nol10	1	+
chr12	17355393	17355394	Mir3066	1	+
chr12	17544874	17544875	Odc1	1	+
chr12	20815779	20815780	1700030C10Rik	2	+
chr12	21373632	21373633	Adam17	20	+
chr12	21417436	21417437	Ywhaq	5	+
chr12	24097269	24097270	9030624G23Rik	4	-
chr12	24498582	24498583	Taf1b	1	+
chr12	24651372	24651373	Klf11	1	+
chr12	24708255	24708256	Rrm2	1	+
chr12	24831600	24831601	Mboat2	1	+
chr12	24974933	24974934	Kidins220	1	+
chr12	25096092	25096093	Id2	3	+
chr12	25129175	25129176	Gm17746	1	-
chr12	26210505	26210506	Gm29687	5	-
chr12	26211268	26211269	4930480M12Rik	1	-
chr12	26346711	26346712	4930549C15Rik	1	-
chr12	26834551	26834552	4933409F18Rik	6	-
chr12	28582528	28582529	Allc	12	-
chr12	28623330	28623331	Colec11	7	-
chr12	28635953	28635954	Rps7	7	+
chr12	28649603	28649604	Rnaseh1	1	+
chr12	28675208	28675209	Adi1	1	+
chr12	28750453	28750454	Trappc12	12	+
chr12	28751829	28751830	Eipr1	1	+
chr12	28910230	28910231	Gm31508	1	-
chr12	29686445	29686446	C630031E19Rik	4	-
chr12	30132624	30132625	Tpo	17	-
chr12	30467358	30467359	2310016D03Rik	3	-
chr12	30911612	30911613	Acp1	6	+
chr12	30911670	30911671	Sh3yl1	1	-
chr12	31265294	31265295	Lamb1	1	+
chr12	31438220	31438221	Slc26a3	1	-
chr12	31499616	31499617	Cbll1	7	+
chr12	31950245	31950246	Hbp1	11	+
chr12	32820336	32820337	Nampt	1	+
chr12	32824117	32824118	Gdap10	1	+
chr12	32953789	32953790	4933406C10Rik	6	-
chr12	32953946	32953947	Sypl	1	-
chr12	33394760	33394761	Atxn7l1os2	4	-
chr12	33429625	33429626	Twistnb	1	+
chr12	35047190	35047191	Snx13	1	+
chr12	35194897	35194898	Mir680-3	1	-
chr12	35925622	35925623	Agr3	1	-
chr12	36156825	36156826	Bzw2	12	+
chr12	36381451	36381452	Crppa	1	-
chr12	36816206	36816207	Mir5099	1	-
chr12	38780083	38780084	Etv1	1	+
chr12	40037376	40037377	Arl4a	2	+
chr12	40222811	40222812	Mir1938	1	+
chr12	40445790	40445791	Zfp277	13	+
chr12	44210068	44210069	Dnajb9	3	+
chr12	44210314	44210315	Mir5627	1	-
chr12	44269155	44269156	Pnpla8	1	+
chr12	50649223	50649224	Prkd1	19	-
chr12	51348231	51348232	G2e3	1	+
chr12	51377514	51377515	Scfd1	1	+
chr12	51691914	51691915	Strn3	18	+
chr12	51829536	51829537	Hectd1	43	+
chr12	52006507	52006508	Dtd2	4	+
chr12	52028063	52028064	Gpr33	2	-
chr12	52097747	52097748	Nubpl	1	+
chr12	52480609	52480610	Gm35135	3	-
chr12	52516078	52516079	Arhgap5	1	+
chr12	52602322	52602323	1700031P21Rik	3	-
chr12	52699384	52699385	Akap6	1	-
chr12	54233616	54233617	1700104L18Rik	1	-
chr12	54695894	54695895	Eapp	6	+
chr12	54795662	54795663	Snx6	14	+
chr12	55080110	55080111	2700097O09Rik	8	+
chr12	55080497	55080498	Srp54a	1	+
chr12	55230479	55230480	Srp54c	1	-
chr12	55492647	55492648	Nfkbia	6	+
chr12	55836367	55836368	Brms1l	1	+
chr12	56253244	56253245	Gm19990	1	-
chr12	56345894	56345895	Mbip	9	+
chr12	56591060	56591061	C87198	1	-
chr12	57564116	57564117	Ttc6	1	-
chr12	59012017	59012018	Sec23a	20	+
chr12	59013392	59013393	Gemin2	1	+
chr12	59061472	59061473	Trappc6b	7	+
chr12	59066920	59066921	Pnn	1	+
chr12	64965536	64965537	Klhl28	5	+
chr12	64965743	64965744	Togaram1	1	+
chr12	65036335	65036336	Prpf39	1	+
chr12	65073938	65073939	Fkbp3	7	+
chr12	65075604	65075605	Fancm	1	+
chr12	69159186	69159187	Rps29	3	+
chr12	69184067	69184068	Rpl36al	2	+
chr12	69184159	69184160	Mgat2	1	+
chr12	69228190	69228191	Pole2	19	+
chr12	69241833	69241834	Klhdc1	1	-
chr12	69357176	69357177	Nemf	33	+
chr12	69625296	69625297	Gm31679	1	-
chr12	69681852	69681853	Sos2	23	-
chr12	69724874	69724875	L2hgdh	10	+
chr12	69724946	69724947	Dmac2l	1	+
chr12	69763944	69763945	Mir681	1	-
chr12	69790345	69790346	4930512B01Rik	1	-
chr12	69843687	69843688	4931403G20Rik	1	+
chr12	69893163	69893164	Atl1	31	+
chr12	70937858	70937859	Actr10	1	+
chr12	70974624	70974625	Psma3	1	+
chr12	71015823	71015824	3110056K07Rik	4	+
chr12	71015968	71015969	Arid4a	1	+
chr12	71111429	71111430	Tomm20l	1	-
chr12	71384208	71384209	1700083H02Rik	2	-
chr12	71540608	71540609	4930404H11Rik	1	-
chr12	71831069	71831070	Daam1	1	+
chr12	72071101	72071102	Gpr135	1	-
chr12	72085313	72085314	L3hypdh	5	-
chr12	72085840	72085841	Jkamp	1	-
chr12	72409054	72409055	Rtn1	9	-
chr12	72536358	72536359	Pcnx4	1	+
chr12	73123718	73123719	Mnat1	1	+
chr12	73548484	73548485	2210039B01Rik	1	-
chr12	73997778	73997779	Syt16	1	-
chr12	74284277	74284278	1700086L19Rik	1	-
chr12	75416781	75416782	Gphb5	3	-
chr12	75631749	75631750	Rplp2-ps1	1	+
chr12	75669537	75669538	Wdr89	2	+
chr12	75909104	75909105	Mir5101	1	-
chr12	76246746	76246747	Tex21	10	-
chr12	76370521	76370522	Zbtb1	1	+
chr12	76444498	76444499	Gm10451	1	+
chr12	76765539	76765540	Churc1	1	+
chr12	78197057	78197058	Gm6657	1	-
chr12	78691536	78691537	Fam71d	1	-
chr12	79208914	79208915	Rdh12	1	-
chr12	79296282	79296283	Zfyve26	42	+
chr12	79925494	79925495	9430078K24Rik	4	-
chr12	80113013	80113014	Zfp36l1	2	+
chr12	80260371	80260372	Actn1	21	+
chr12	80760715	80760716	Ccdc177	2	-
chr12	80790533	80790534	Susd6	1	+
chr12	80945399	80945400	Gm20337	3	-
chr12	80945500	80945501	Srsf5	1	+
chr12	80968705	80968706	Slc10a1	6	-
chr12	81228285	81228286	Gm3693	1	-
chr12	81568474	81568475	Adam21	2	-
chr12	81595008	81595009	Med6	9	+
chr12	81631250	81631251	Ttc9	1	-
chr12	82170017	82170018	Sipa1l1	1	+
chr12	83520467	83520468	Dcaf4	1	+
chr12	83632244	83632245	Rbm25	1	+
chr12	83688153	83688154	Psen1	1	+
chr12	83921934	83921935	Numb	13	+
chr12	83950609	83950610	Riox1	1	+
chr12	84114329	84114330	Dnal1	1	-
chr12	84148489	84148490	Pnma1	1	-
chr12	84194015	84194016	Elmsan1	13	+
chr12	84361828	84361829	Fam161b	9	-
chr12	84361969	84361970	Coq6	1	+
chr12	84417201	84417202	Rnf113a2	1	+
chr12	84451509	84451510	Lin52	1	+
chr12	84773112	84773113	Npc2	4	+
chr12	84970849	84970850	Arel1	20	+
chr12	84970931	84970932	Fcf1	1	+
chr12	85095615	85095616	Prox2	5	-
chr12	85175982	85175983	Pgf	7	-
chr12	85219482	85219483	Eif2b2	1	+
chr12	85270599	85270600	Mlh3	12	+
chr12	85374717	85374718	Tmed10	5	+
chr12	86082562	86082563	Ift43	1	+
chr12	86241859	86241860	Gpatch2l	1	+
chr12	86884814	86884815	Irf2bpl	1	+
chr12	87021341	87021342	Tmem63c	1	-
chr12	87200509	87200510	Samd15	1	-
chr12	87266729	87266730	Ahsa1	1	+
chr12	87388355	87388356	Sptlc2	12	+
chr12	87437757	87437758	Mir3068	1	+
chr12	87443839	87443840	Alkbh1	6	+
chr12	87443897	87443898	Nrp	1	+
chr12	87444017	87444018	Alkbh1	1	+
chr12	87472299	87472300	Snw1	14	+
chr12	87514317	87514318	Gm8300	1	-
chr12	87602666	87602667	Gm2042	1	-
chr12	87602666	87602667	Gm2042	1	-
chr12	87618869	87618870	Gm4027	1	-
chr12	87618910	87618911	Gm4027	1	-
chr12	87874073	87874074	Gm2016	1	-
chr12	87892835	87892836	Gm2022	1	-
chr12	88321762	88321763	Gm5039	1	-
chr12	88377323	88377324	3200001D21Rik	3	-
chr12	91045849	91045850	5430427M07Rik	1	-
chr12	91110230	91110231	Mir669c	1	+
chr12	91384409	91384410	Cep128	26	+
chr12	91589649	91589650	Gtf2a1	9	+
chr12	91849157	91849158	Sel1l	21	+
chr12	93444823	93444824	4930559C10Rik	4	-
chr12	93927339	93927340	Mir8099-1	1	-
chr12	93927339	93927340	Mir8099-1	1	-
chr12	98268636	98268637	Gpr65	1	-
chr12	98746969	98746970	Zc3h14	1	+
chr12	98920575	98920576	Ttc8	1	-
chr12	99162808	99162809	4930474N09Rik	2	-
chr12	99884516	99884517	Tdp1	1	+
chr12	100112332	100112333	Psmc1	1	+
chr12	100159653	100159654	Nrde2	14	+
chr12	100276610	100276611	Gm10432	1	-
chr12	101082452	101082453	Ppp4r3a	1	+
chr12	101083702	101083703	Ppp4r3a	15	+
chr12	101404674	101404675	Catsperb	1	-
chr12	101913171	101913172	Trip11	21	+
chr12	101958243	101958244	Atxn3	11	+
chr12	101975975	101975976	Cpsf2	1	+
chr12	102283075	102283076	Rin3	1	-
chr12	102554942	102554943	Chga	1	-
chr12	102685020	102685021	Mir1936	1	-
chr12	102704869	102704870	Itpk1	10	+
chr12	102743720	102743721	Tmem251	1	+
chr12	102757810	102757811	Gm20604	2	+
chr12	102757810	102757811	Gm20604	2	+
chr12	102757976	102757977	Ubr7	1	+
chr12	103242146	103242147	Prima1	5	-
chr12	103314960	103314961	Fam181a	1	-
chr12	103434190	103434191	Ifi27	1	-
chr12	103443680	103443681	Ifi27l2a	4	-
chr12	103457223	103457224	Ifi27l2b	7	-
chr12	103631444	103631445	Serpina10	5	-
chr12	103657218	103657219	Serpina6	5	-
chr12	103676762	103676763	Serpina16	6	-
chr12	103695529	103695530	Serpina1f	6	-
chr12	103738189	103738190	Serpina1b	5	-
chr12	103773633	103773634	Serpina1d	5	-
chr12	103863619	103863620	Serpina1a	6	-
chr12	103904950	103904951	Serpina1c	5	-
chr12	103989943	103989944	Serpina11	5	-
chr12	104127997	104127998	Serpina3b	1	-
chr12	104153872	104153873	Serpina3c	5	-
chr12	104214545	104214546	Serpina3f	1	-
chr12	104247897	104247898	Serpina3h	1	-
chr12	104338487	104338488	Serpina3k	1	-
chr12	104387165	104387166	Serpina3m	1	-
chr12	104406709	104406710	Serpina3n	1	-
chr12	104998677	104998678	Syne3	19	-
chr12	105031349	105031350	Mir3069	1	+
chr12	105032619	105032620	Glrx5	1	+
chr12	105147020	105147021	Tcl1b2	1	-
chr12	105202396	105202397	Tcl1b4	1	-
chr12	105336595	105336596	Tunar	1	-
chr12	105403760	105403761	Gm2721	3	-
chr12	105513434	105513435	AU015791	1	-
chr12	105685241	105685242	Atg2b	42	+
chr12	105705983	105705984	Ak7	1	-
chr12	105784698	105784699	Papola	1	+
chr12	106010264	106010265	Vrk1	1	+
chr12	108179241	108179242	Setd3	14	+
chr12	108179739	108179740	Ccnk	1	+
chr12	108554721	108554722	Evl	1	-
chr12	108793298	108793299	Yy1	1	+
chr12	108835876	108835877	Slc25a29	4	-
chr12	108851130	108851131	Slc25a47	1	-
chr12	108893211	108893212	Wars	11	+
chr12	108894273	108894274	Wdr25	1	+
chr12	109540997	109540998	Meg3	1	+
chr12	109544542	109544543	Mir1906-2	1	+
chr12	109544542	109544543	Mir1906-2	1	+
chr12	109563693	109563694	Mir770	1	+
chr12	109580234	109580235	Mir493	1	+
chr12	109586081	109586082	Mir540	1	+
chr12	109587944	109587945	Mir3070a	1	+
chr12	109588593	109588594	Mir3070b	1	+
chr12	109591538	109591539	Mir433	1	+
chr12	109591716	109591717	Mir433	1	+
chr12	109592847	109592848	Mir127	1	+
chr12	109594957	109594958	Mir432	1	+
chr12	109600330	109600331	Rtl1	2	+
chr12	109603946	109603947	Rian	1	+
chr12	109611501	109611502	Mir341	1	+
chr12	109611823	109611824	Mir1188	1	+
chr12	109618259	109618260	Mir370	1	+
chr12	109636013	109636014	AF357425	1	+
chr12	109642839	109642840	AF357426	1	+
chr12	109649618	109649619	DQ267100	1	+
chr12	109650710	109650711	AF357359	1	+
chr12	109651425	109651426	DQ267101	1	+
chr12	109654628	109654629	AF357355	1	+
chr12	109656346	109656347	DQ267102	1	+
chr12	109710176	109710177	Mir411	1	+
[truncated: 8,050 more rows]
