# Supplementary material for: Ultra-long-range interactions between active regulatory elements
Source: Genome Res. 2023 Aug;33(8):1269–83. doi: 10.1101/gr.277567.122 (PMC10547262; doi:10.1101/gr.277567.122)
Supplement: Supplement 11 [file Supplemental_Code.zip › Supplemental_Code/Peaks/mm10/ESC_4SU_refGene_exon1_quartile_3_TSS_mm10_noRING1B.bed]

chr7	29125151	29125152	Ryr1	106	-
chr13	12106945	12106946	Ryr2	105	-
chr4	123684360	123684361	Macf1	98	-
chr5	137477064	137477065	Zan	88	-
chr19	16780933	16780934	Vps13a	72	-
chr7	118243637	118243638	Smg1	63	-
chr3	56183701	56183702	Nbea	58	-
chr4	43562583	43562584	Tln1	57	-
chr14	50870554	50870555	Tep1	55	-
chr16	17405865	17405866	Pi4ka	55	-
chr19	38043577	38043578	Myof	54	-
chr11	34783905	34783906	Dock2	52	-
chr14	67933572	67933573	Dock5	52	-
chr4	58911930	58911931	Ecpas	50	-
chr4	99120925	99120926	Dock7	50	-
chr10	41716463	41716464	Ccdc162	48	-
chr5	31291114	31291115	Ift172	48	-
chr9	42124297	42124298	Sorl1	48	-
chr5	125179214	125179215	Ncor2	48	-
chr15	8444463	8444464	Nipbl	47	-
chr2	24763152	24763153	Cacna1b	47	-
chr12	98901484	98901485	Eml5	44	-
chr11	120824547	120824548	Fasn	43	-
chr7	44670843	44670844	Myh14	42	-
chr12	55821167	55821168	Ralgapa1	42	-
chr8	71671757	71671758	Unc13a	42	-
chr17	25861515	25861516	Wdr90	41	-
chr2	166713832	166713833	Prex1	40	-
chr6	92943534	92943535	Adamts9	40	-
chr9	20952623	20952624	Dnmt1	39	-
chr13	46929718	46929719	Kif13a	38	-
chr15	76069784	76069785	Scrib	38	-
chr15	89173951	89173952	Plxnb2	38	-
chr9	106096691	106096692	Col6a4	38	-
chr15	91049951	91049952	Kif21a	37	-
chr4	141053661	141053662	Crocc	37	-
chr9	121277172	121277173	Ulk4	37	-
chr5	67847431	67847432	Atp8a1	37	-
chr17	78835381	78835382	Heatr5b	36	-
chr12	51971321	51971322	Heatr5a	36	-
chr9	44881289	44881290	Kmt2a	36	-
chr2	119477687	119477688	Ino80	36	-
chr10	123076505	123076506	Mon2	35	-
chr19	5688908	5688909	Pcnx3	35	-
chr2	91179321	91179322	Madd	35	-
chr15	86033777	86033778	Celsr1	35	-
chr11	30219772	30219773	Sptbn1	35	-
chr3	116808166	116808167	Agl	34	-
chr1	59237093	59237094	Als2	34	-
chr15	76208253	76208254	Plec	34	-
chr11	85139955	85139956	Usp32	34	-
chr16	30388530	30388531	Atp13a3	34	-
chr17	32166890	32166891	Notch3	33	-
chr16	91011095	91011096	Synj1	33	-
chr5	65698236	65698237	Pds5a	33	-
chr5	62766177	62766178	Arap2	33	-
chr11	116077961	116077962	Unc13d	33	-
chr18	37997574	37997575	Arap3	33	-
chr11	3193603	3193604	Sfi1	33	-
chrX	43274784	43274785	Tenm1	33	-
chr10	80101187	80101188	Sbno2	32	-
chr2	91950348	91950349	Dgkz	32	-
chr7	144553729	144553730	Ppfia1	32	-
chr11	116168178	116168179	Fbf1	32	-
chr10	128525859	128525860	Esyt1	31	-
chr5	8368160	8368161	Adam22	31	-
chr19	6969814	6969815	Plcb3	31	-
chr11	46312358	46312359	Cyfip2	31	-
chr5	134456716	134456717	Gtf2ird1	31	-
chr8	54718668	54718669	Wdr17	31	-
chrX	12761973	12761974	Med14	31	-
chr5	135545122	135545123	Hip1	31	-
chr14	118676931	118676932	Abcc4	31	-
chr12	70112035	70112036	Nin	31	-
chrX	60404005	60404006	Atp11c	30	-
chr2	121351013	121351014	Ppip5k1	30	-
chr8	47533470	47533471	Trappc11	30	-
chr11	60727263	60727264	Flii	30	-
chr4	116464181	116464182	Mast2	30	-
chr12	101028891	101028892	Ccdc88c	30	-
chr10	127263363	127263364	Kif5a	29	-
chr2	66256617	66256618	Ttc21b	29	-
chr4	12088007	12088008	Tmem67	29	-
chr6	143100152	143100153	C2cd5	29	-
chr11	102230172	102230173	Mir8101	29	-
chr9	105495133	105495134	Atp2c1	29	-
chr19	40513736	40513737	Sorbs1	29	-
chr13	30950298	30950299	Exoc2	29	-
chr9	88438929	88438930	Snx14	29	-
chr1	54195034	54195035	Hecw2	29	-
chr14	20452225	20452226	Cfap70	29	-
chr9	59036441	59036442	Neo1	29	-
chr2	25571316	25571317	Mamdc4	29	-
chr12	34917095	34917096	Hdac9	28	-
chr17	34850204	34850205	Skiv2l	28	-
chr15	36140400	36140401	Rgs22	28	-
chr9	119719032	119719033	Scn10a	28	-
chr2	120731517	120731518	Cdan1	28	-
chr5	120588613	120588614	Tpcn1	28	-
chr1	93445701	93445702	Hdlbp	28	-
chr4	62360596	62360597	Fkbp15	28	-
chr14	70708035	70708036	Xpo7	28	-
chr3	89963338	89963339	Atp8b2	28	-
chr5	142817662	142817663	Tnrc18	28	-
chr8	111522107	111522108	Wdr59	27	-
chr1	54557684	54557685	Pgap1	27	-
chr15	89429927	89429928	Chkb	27	-
chr3	27710452	27710453	Fndc3b	27	-
chr2	34755232	34755233	Gapvd1	27	-
chr10	91082743	91082744	Apaf1	27	-
chr1	136006342	136006343	Igfn1	27	-
chrX	13846556	13846557	Cask	27	-
chrY	1245759	1245760	Uty	27	-
chr1	119837071	119837072	Ptpn4	27	-
chr9	45955249	45955250	Sidt2	27	-
chr9	119825456	119825457	Scn11a	27	-
chr11	98729374	98729375	Med24	27	-
chr10	9901040	9901041	Stxbp5	26	-
chr4	57301837	57301838	Ptpn3	26	-
chr11	120086827	120086828	Cep131	26	-
chr12	112929495	112929496	Jag2	26	-
chr2	62412231	62412232	Dpp4	26	-
chr2	137116520	137116521	Jag1	26	-
chr13	98815449	98815450	Fcho2	26	-
chr15	12739892	12739893	Pdzd2	26	-
chr10	103236322	103236323	Lrriq1	26	-
chr13	59557347	59557348	Agtpbp1	26	-
chr19	44545848	44545849	Sec31b	26	-
chr15	31531037	31531038	Marchf6	26	-
chr1	98095632	98095633	Pam	26	-
chr10	128745084	128745085	Dgka	26	-
chr1	134955940	134955941	Ppp1r12b	25	-
chr11	22286795	22286796	Ehbp1	25	-
chr7	145284011	145284012	Tpcn2	25	-
chr6	148831467	148831468	Ipo8	25	-
chr19	5273107	5273108	Pacs1	25	-
chr2	32961255	32961256	Lrsam1	25	-
chr5	113310786	113310787	Sgsm1	25	-
chr13	85289486	85289487	Rasa1	25	-
chr9	21131275	21131276	Tyk2	25	-
chr5	34169526	34169527	Haus3	25	-
chr4	101265282	101265283	Jak1	25	-
chr17	14943124	14943125	Wdr27	25	-
chrX	101420222	101420223	Zmym3	25	-
chr9	96631503	96631504	Rasa2	24	-
chr5	136565981	136565982	Cux1	24	-
chr14	59440880	59440881	Gm45935	24	-
chr18	34007206	34007207	Epb41l4a	24	-
chr16	20716636	20716637	Clcn2	24	-
chr11	74897069	74897070	Sgsm2	24	-
chr16	97851227	97851228	Prdm15	24	-
chr17	45686218	45686219	Tmem63b	24	-
chr9	9239027	9239028	Arhgap42	24	-
chr8	13677587	13677588	Rasa3	24	-
chr3	130060907	130060908	Sec24b	24	-
chr8	110902488	110902489	Fcsk	24	-
chr6	50456354	50456355	Osbpl3	24	-
chr7	139992562	139992563	Adam8	24	-
chr2	165878437	165878438	Zmynd8	24	-
chr6	97617657	97617658	Frmd4b	24	-
chr7	4658950	4658951	Ppp6r1	24	-
chr17	80290476	80290477	Morn2	24	-
chr14	121505254	121505255	Slc15a1	23	-
chr14	75754493	75754494	Cog3	23	-
chr18	22171396	22171397	Ccdc178	23	-
chr10	41303241	41303242	Fig4	23	-
chr10	78244645	78244646	Trappc10	23	-
chr10	83534140	83534141	Aldh1l2	23	-
chr5	140702378	140702379	Iqce	23	-
chrX	166440704	166440705	Ofd1	23	-
chr12	4477182	4477183	Ncoa1	23	-
chr8	25016922	25016923	Adam9	23	-
chr5	124327972	124327973	Mphosph9	23	-
chr17	88064932	88064933	Fbxo11	23	-
chr1	185329401	185329402	Iars2	23	-
chr9	24503140	24503141	Dpy19l1	23	-
chr5	5664232	5664233	Cfap69	23	-
chr7	46795881	46795882	Hps5	23	-
chr5	108660830	108660831	Dgkq	23	-
chr3	89350028	89350029	Adam15	23	-
chr9	99358530	99358531	Esyt3	23	-
chr3	121814909	121814910	Abcd3	23	-
chr3	97610190	97610191	Chd1l	23	-
chr11	23633631	23633632	0610010F05Rik	23	-
chr5	122047825	122047826	Cux2	23	-
chr5	76304548	76304549	Clock	23	-
chr1	59163389	59163390	Mpp4	23	-
chr2	38287384	38287385	Dennd1a	23	-
chr5	122989099	122989100	Kdm2b	23	-
chr9	110117616	110117617	Dhx30	23	-
chr18	62543852	62543853	Fbxo38	23	-
chr7	109960422	109960423	Dennd5a	23	-
chr13	107022114	107022115	Kif2a	22	-
chr9	44735198	44735199	Phldb1	22	-
chr1	38627244	38627245	Aff3	22	-
chr16	59601047	59601048	Crybg3	22	-
chr10	122047315	122047316	Srgap1	22	-
chr8	22706583	22706584	Ikbkb	22	-
chr8	83694061	83694062	Pkn1	22	-
chr19	4306222	4306223	Grk2	22	-
chr6	137649285	137649286	Eps8	22	-
chr19	6015247	6015248	Capn1	22	-
chr4	63403445	63403446	Akna	22	-
chr1	153844141	153844142	Rgsl1	22	-
chr17	45659309	45659310	Capn11	22	-
chr17	80480453	80480454	Sos1	22	-
chr7	4501680	4501681	Ppp1r12c	22	-
chr15	73055812	73055813	Trappc9	22	-
chr8	105347970	105347971	Fhod1	22	-
chr4	118180043	118180044	Kdm4a	22	-
chr11	80780025	80780026	Myo1d	22	-
chr9	49486225	49486226	Ttc12	22	-
chrX	73911298	73911299	Arhgap4	22	-
chr3	104220406	104220407	Magi3	22	-
chr11	106487796	106487797	Ern1	22	-
chr7	143822852	143822853	Nadsyn1	21	-
chr17	56218485	56218486	Dpp9	21	-
chr11	116306750	116306751	Exoc7	21	-
chr7	123369915	123369916	Arhgap17	21	-
chr6	149101680	149101681	Dennd5b	21	-
chr2	11777585	11777586	Fbh1	21	-
chr12	87147902	87147903	Gstz1	21	-
chr14	45219425	45219426	Txndc16	21	-
chr2	130697519	130697520	Slc4a11	21	-
chr14	70153791	70153792	Ccar2	21	-
chr2	132578248	132578249	Gpcpd1	21	-
chrX	85776819	85776820	Gk	21	-
chr1	24100341	24100342	Fam135a	21	-
chr3	153904891	153904892	Msh4	21	-
chr1	160792938	160792939	Rabgap1l	21	-
chr10	83648664	83648665	Appl2	21	-
chr3	41742514	41742515	Sclt1	21	-
chr18	7297936	7297937	Armc4	21	-
chr14	20618354	20618355	Usp54	21	-
chr2	144527414	144527415	Dzank1	21	-
chr12	100520837	100520838	Ttc7b	21	-
chr18	61177050	61177051	Hmgxb3	21	-
chr1	128103001	128103002	Zranb3	21	-
chr5	121660510	121660511	Acad10	21	-
chr1	182517610	182517611	Capn2	21	-
chr9	42944371	42944372	Grik4	21	-
chr10	79746581	79746582	Polrmt	21	-
chrX	147554081	147554082	Lrch2	21	-
chr17	25015230	25015231	Cramp1l	21	-
chr4	155669219	155669220	Mib2	21	-
chr2	127788891	127788892	Nphp1	20	-
chr7	109493738	109493739	Trim66	20	-
chr2	32847237	32847238	Stxbp1	20	-
chr18	37969731	37969732	Fchsd1	20	-
chr5	132543220	132543221	Auts2	20	-
chr18	56572939	56572940	Phax	20	-
chr19	14597213	14597214	Tle4	20	-
chr2	120314165	120314166	Pla2g4f	20	-
chr6	39206773	39206774	Kdm7a	20	-
chr14	74947877	74947878	Lrch1	20	-
chr17	46629504	46629505	Ptk7	20	-
chr9	26806468	26806469	Glb1l2	20	-
chr1	156939387	156939388	Ralgps2	20	-
chr11	70015428	70015429	Acadvl	20	-
chr1	176807124	176807125	Cep170	20	-
chr13	111808993	111808994	Map3k1	20	-
chr4	141415988	141415989	Clcnkb	20	-
chr11	106920715	106920716	Smurf2	20	-
chr1	75506452	75506453	Obsl1	20	-
chr4	117178772	117178773	Kif2c	20	-
chr12	87266286	87266287	Vipas39	20	-
chr1	37865082	37865083	Tsga10	20	-
chr1	39478747	39478748	Tbc1d8	20	-
chr8	104534637	104534638	Nae1	20	-
chr5	114773492	114773493	Git2	20	-
chr11	115813592	115813593	Caskin2	20	-
chr4	147904909	147904910	Mfn2	20	-
chr3	33844310	33844311	Ccdc39	20	-
chrX	139356770	139356771	Platr21	20	-
chr19	10304877	10304878	Dagla	20	-
chr19	42779978	42779979	Hps1	20	-
chr19	28011166	28011167	Rfx3	19	-
chr11	102026955	102026956	Mpp3	19	-
chr4	147936776	147936777	Plod1	19	-
chr2	181242027	181242028	Helz2	19	-
chr5	122614544	122614545	Ift81	19	-
chr17	79020816	79020817	Prkd3	19	-
chr11	54962940	54962941	Tnip1	19	-
chr14	66124522	66124523	Ephx2	19	-
chr7	28372662	28372663	Plekhg2	19	-
chr2	155692384	155692385	Trpc4ap	19	-
chr5	21035247	21035248	Ptpn12	19	-
chr17	25844525	25844526	Rhot2	19	-
chr12	84617466	84617467	Abcd4	19	-
chr13	40288011	40288012	Ofcc1	19	-
chr13	55020819	55020820	Hk3	19	-
chr15	89425862	89425863	Cpt1b	19	-
chr14	122983283	122983284	Tmtc4	19	-
chr16	44558870	44558871	Boc	19	-
chr16	45844378	45844379	Phldb2	19	-
chr6	94700145	94700146	Lrig1	19	-
chr4	126429542	126429543	Ago3	19	-
chr5	36830649	36830650	Man2b2	19	-
chr9	123851661	123851662	Fyco1	19	-
chr4	126256319	126256320	Map7d1	18	-
chr1	93342788	93342789	Pask	18	-
chrX	10216795	10216796	Rpgr	18	-
chr7	130266808	130266809	Fgfr2	18	-
chr11	100712467	100712468	Kat2a	18	-
chr19	7295447	7295448	Mark2	18	-
chr5	35729276	35729277	Sh3tc1	18	-
chr17	34862514	34862515	Cfb	18	-
chr5	31048079	31048080	Slc5a6	18	-
chr13	107890064	107890065	Zswim6	18	-
chr8	85840949	85840950	Itfg1	18	-
chr11	32222293	32222294	Rhbdf1	18	-
chr7	27356008	27356009	Shkbp1	18	-
chr17	67950940	67950941	Arhgap28	18	-
chr4	40239825	40239826	Ddx58	18	-
chr6	97148886	97148887	Eogt	18	-
chr19	5663707	5663708	Sipa1	18	-
chr13	100492394	100492395	Gtf2h2	18	-
chr2	71367755	71367756	Slc25a12	18	-
chr7	79714186	79714187	Kif7	18	-
chr12	100725120	100725121	Rps6ka5	18	-
chr14	49066667	49066668	Ap5m1	18	-
chr9	107705591	107705592	Sema3f	18	-
chr11	116581447	116581448	Ube2o	18	-
chr8	25976744	25976745	Hgsnat	18	-
chr7	144470935	144470936	Cttn	18	-
chr13	49309208	49309209	Fgd3	18	-
chr2	25983282	25983283	Camsap1	18	-
chr6	42373268	42373269	Epha1	18	-
chr8	70608314	70608315	Ssbp4	18	-
chr7	140036350	140036351	Tubgcp2	18	-
chr3	104511918	104511919	Lrig2	18	-
chr17	56831008	56831009	Rfx2	18	-
chr5	143732280	143732281	Usp42	18	-
chr5	107875107	107875108	Evi5	18	-
chr17	78736561	78736562	Strn	18	-
chr2	125782870	125782871	Secisbp2l	18	-
chr5	144965830	144965831	Smurf1	18	-
chr15	79742536	79742537	Sun2	18	-
chr15	98093569	98093570	Senp1	18	-
chr11	61378075	61378076	Slc47a1	17	-
chr9	102626124	102626125	Cep63	17	-
chr7	30445582	30445583	Aplp1	17	-
chr12	111908055	111908056	Ppp1r13b	17	-
chr5	134552434	134552435	Clip2	17	-
chr7	16221993	16221994	Dhx34	17	-
chr14	70599835	70599836	Fam160b2	17	-
chr19	4906627	4906628	Bbs1	17	-
chr17	46646080	46646081	Klc4	17	-
chr5	130024381	130024382	Asl	17	-
chr8	71486067	71486068	Ano8	17	-
chr14	70629047	70629048	Dmtn	17	-
chr3	79567679	79567680	Fnip2	17	-
chr12	98259459	98259460	Galc	17	-
chr15	76511994	76511995	Dgat1	17	-
chr1	165934948	165934949	Pou2f1	17	-
chr4	32923505	32923506	Ankrd6	17	-
chr18	67610906	67610907	Spire1	17	-
chr4	103114299	103114300	Wdr78	17	-
chr19	10604258	10604259	Tkfc	17	-
chr17	31637205	31637206	Cbs	17	-
chr14	56571846	56571847	Cenpj	17	-
chrX	7605420	7605421	Ccdc22	17	-
chr5	114091380	114091381	Svop	17	-
chr4	43578864	43578865	Rgp1	17	-
chr17	57247470	57247471	Gpr108	17	-
chr6	97179124	97179125	Tmf1	17	-
chr2	181592461	181592462	Zfp512b	17	-
chr13	51793747	51793748	Sema4d	17	-
chr16	16527411	16527412	Fgd4	17	-
chr8	105413502	105413503	Kctd19	17	-
chr1	80340690	80340691	Cul3	17	-
chr13	112580662	112580663	Il31ra	17	-
chr11	5152230	5152231	Emid1	17	-
chr4	156228512	156228513	Plekhn1	16	-
chr5	76905514	76905515	Aasdh	16	-
chr9	121839461	121839462	Ccdc13	16	-
chr4	108118547	108118548	Scp2	16	-
chr1	75192010	75192011	Atg9a	16	-
chr7	118584686	118584687	Tmc7	16	-
chr3	75956949	75956950	Golim4	16	-
chr14	8666290	8666291	4930452B06Rik	16	-
chr2	120850418	120850419	Ttbk2	16	-
chr6	145210970	145210971	Casc1	16	-
chr15	76126556	76126557	BC024139	16	-
chrX	142390535	142390536	Acsl4	16	-
chr1	130715821	130715822	Pfkfb2	16	-
chr15	102510700	102510701	Map3k12	16	-
chr10	62649753	62649754	Ddx50	16	-
chr15	97020359	97020360	Slc38a4	16	-
chrX	49288242	49288243	Enox2	16	-
chr9	105395287	105395288	Nek11	16	-
chr8	22166435	22166436	Nek3	16	-
chr1	132139685	132139686	Cdk18	16	-
chr3	103791275	103791276	Hipk1	16	-
chrX	48513563	48513564	Aifm1	16	-
chr11	90687601	90687602	Tom1l1	16	-
chr3	116424032	116424033	Cdc14a	16	-
chr10	30803326	30803327	Ncoa7	16	-
chr9	59353508	59353509	Bbs4	16	-
chr1	9700209	9700210	Mybl1	16	-
chr3	95855753	95855754	Prpf3	16	-
chr4	133339315	133339316	Wdtc1	16	-
chr4	116627951	116627952	Nasp	16	-
chr11	103267401	103267402	Map3k14	16	-
chr19	43940198	43940199	Dnmbp	16	-
chr6	124733154	124733155	Ptpn6	16	-
chr1	180196020	180196021	Coq8a	16	-
chr4	126163341	126163342	Sh3d21	16	-
chr5	114658421	114658422	Trpv4	16	-
chr2	12419460	12419461	Mindy3	16	-
chr15	102231935	102231936	Itgb7	15	-
chr4	119415521	119415522	Ccdc30	15	-
chr9	66593115	66593116	Usp3	15	-
chr11	71230733	71230734	Nlrp1b	15	-
chr19	15984989	15984990	Cep78	15	-
chr6	29216364	29216365	Impdh1	15	-
chr2	181581973	181581974	Uckl1	15	-
chr10	75644008	75644009	Susd2	15	-
chr19	4163383	4163384	Rps6kb2	15	-
chr2	179976646	179976647	Taf4	15	-
chr7	127014594	127014595	Mvp	15	-
chr8	11550771	11550772	Cars2	15	-
chr19	24555872	24555873	Pip5k1b	15	-
chr9	66124886	66124887	Snx1	15	-
chr6	34910831	34910832	Wdr91	15	-
chr11	60352905	60352906	Tom1l2	15	-
chr2	93869157	93869158	Accsl	15	-
chr17	26069518	26069519	Rab11fip3	15	-
chr1	155417444	155417445	Xpr1	15	-
chr14	20734562	20734563	Ndst2	15	-
chr14	45658143	45658144	Mir5131	15	-
chr15	102722178	102722179	Calcoco1	15	-
chr14	55713088	55713089	Tgm1	15	-
chr15	65912287	65912288	Oc90	15	-
chr9	119088261	119088262	Plcd1	15	-
chr2	157079265	157079266	Soga1	15	-
chr5	142545027	142545028	Radil	15	-
chr4	141790644	141790645	Dnajc16	15	-
chr9	45906911	45906912	Rnf214	15	-
chr9	15627846	15627847	Deup1	15	-
chr3	108722299	108722300	Gpsm2	15	-
chr7	3677553	3677554	Tmc4	15	-
chr13	55094406	55094407	Uimc1	15	-
chr7	25132460	25132461	Pou2f2	15	-
chr10	92722418	92722419	Nedd1	15	-
chr10	127121160	127121161	Os9	15	-
chr9	106438236	106438237	Acy1	15	-
chr3	146499753	146499754	Spata1	15	-
chr4	117497052	117497053	Rnf220	15	-
chrX	74023921	74023922	Irak1	15	-
chr15	77245608	77245609	Rbfox2	15	-
chr1	66808794	66808795	Kansl1l	15	-
chr2	5064117	5064118	Optn	15	-
chr18	60727566	60727567	Ndst1	15	-
chr6	38837311	38837312	Hipk2	15	-
chr5	113993790	113993791	Ssh1	15	-
chr2	92371057	92371058	Large2	15	-
chr5	138187226	138187227	Taf6	15	-
chr12	104865076	104865077	Clmn	15	-
chr9	114026751	114026752	Fbxl2	15	-
chr2	93822568	93822569	Ext2	15	-
chr11	84870790	84870791	Ggnbp2	15	-
chr3	139075201	139075202	Rap1gds1	15	-
chr15	66286629	66286630	Kcnq3	15	-
chr1	43826584	43826585	Uxs1	15	-
chr8	106136974	106136975	Esrp2	15	-
chr9	70503378	70503379	Rnf111	15	-
chr2	130397629	130397630	Cpxm1	14	-
chr7	27553218	27553219	Pld3	14	-
chr6	72598413	72598414	Elmod3	14	-
chr5	100500639	100500640	Lin54	14	-
chr15	51991760	51991761	Rad21	14	-
chr2	30205847	30205848	Kyat1	14	-
chr13	17694765	17694766	Sugct	14	-
chr2	150904731	150904732	Abhd12	14	-
chr11	116199045	116199046	Ten1	14	-
chr5	99252927	99252928	Rasgef1b	14	-
chr8	105296113	105296114	Exoc3l	14	-
chr7	100371896	100371897	Ppme1	14	-
chr1	133424212	133424213	Sox13	14	-
chr5	122264460	122264461	Tctn1	14	-
chr9	50659780	50659781	Dlat	14	-
chrX	7319358	7319359	Clcn5	14	-
chr6	86733378	86733379	Gmcl1	14	-
chr11	70255370	70255371	Alox12	14	-
chr5	121545892	121545893	Mapkapk5	14	-
chr2	69712606	69712607	Fastkd1	14	-
chr5	144358112	144358113	Dmrt1i	14	-
chr14	59440880	59440881	Gm45935	14	-
chr19	28967832	28967833	4430402I18Rik	14	-
chr7	31115326	31115327	Hpn	14	-
chr12	102439813	102439814	Lgmn	14	-
chr15	81190736	81190737	Mrtfa	14	-
chr13	43480973	43480974	Ranbp9	14	-
chr2	167063015	167063016	Zfas1	14	-
chr17	24455392	24455393	E4f1	14	-
chr8	94012640	94012641	Amfr	14	-
chr1	181211978	181211979	Wdr26	14	-
chr11	120041781	120041782	Aatk	14	-
chr7	64374056	64374057	Fan1	14	-
chr7	45053334	45053335	Prr12	14	-
chr5	33782717	33782718	Letm1	14	-
chr5	92043042	92043043	Cdkl2	14	-
chr9	101251832	101251833	Ppp2r3a	14	-
chr12	75596232	75596233	Ppp2r5e	14	-
chr10	86498896	86498897	Syn3	14	-
chr6	90716529	90716530	Iqsec1	14	-
chr11	120617945	120617946	Pcyt2	14	-
chr7	84605942	84605943	Fah	14	-
chr14	66868600	66868601	Dpysl2	14	-
chr3	152265795	152265796	Nexn	14	-
chr19	40612231	40612232	Tctn3	14	-
chr8	41114667	41114668	Mtus1	14	-
chr13	64248538	64248539	Cdc14b	14	-
chr8	122611487	122611488	Galns	14	-
chr14	20479941	20479942	Anxa7	14	-
chr5	140649031	140649032	Ttyh3	14	-
chr13	114151592	114151593	A430090L17Rik	14	-
chr2	155440783	155440784	Ncoa6	14	-
chr19	44135456	44135457	Cwf19l1	14	-
chr4	43010301	43010302	Fancg	14	-
chr18	61400412	61400413	Ppargc1b	13	-
chr11	102296629	102296630	Atxn7l3	13	-
chr5	34288324	34288325	Zfyve28	13	-
chr8	69974383	69974384	Gatad2a	13	-
chr11	100704271	100704272	Dhx58	13	-
chr8	84104797	84104798	Dcaf15	13	-
chr11	51857668	51857669	Jade2	13	-
chr5	113221276	113221277	2900026A02Rik	13	-
chr8	80058008	80058009	Hhip	13	-
chr9	122294423	122294424	Ano10	13	-
chr10	53379883	53379884	Cep85l	13	-
chrX	8252406	8252407	Ftsj1	13	-
chr4	63495991	63495992	Whrn	13	-
chr5	31193139	31193140	Eif2b4	13	-
chr15	75894481	75894482	Naprt	13	-
chr1	177248767	177248768	Akt3	13	-
chr17	26244242	26244243	Fam234a	13	-
chr1	171287961	171287962	Usp21	13	-
chr13	69533864	69533865	Tent4a	13	-
chr4	46650199	46650200	Tbc1d2	13	-
chr11	109611389	109611390	Wipi1	13	-
chr10	54075737	54075738	Man1a	13	-
chr10	79637918	79637919	Shc2	13	-
chr17	66077046	66077047	Ankrd12	13	-
chr2	30359316	30359317	Sh3glb2	13	-
chr3	88950282	88950283	Dap3	13	-
chr1	58586333	58586334	Fam126b	13	-
chr7	28436191	28436192	Samd4b	13	-
chr2	155592810	155592811	Gss	13	-
chr2	26237399	26237400	Qsox2	13	-
chr2	154558853	154558854	Necab3	13	-
chr6	53978673	53978674	Cpvl	13	-
chr11	101785310	101785311	Etv4	13	-
chr11	59809601	59809602	Flcn	13	-
chr4	41464848	41464849	Kif24	13	-
chr3	79628767	79628768	Etfdh	13	-
chr1	43098628	43098629	Tgfbrap1	13	-
chr2	180289879	180289880	Rbbp8nl	13	-
chr15	64060448	64060449	Fam49b	13	-
chr3	94658872	94658873	Tuft1	13	-
chr10	80348448	80348449	Adamtsl5	13	-
chr11	106193603	106193604	Strada	13	-
chr11	71285232	71285233	Nlrp1c-ps	13	-
chr17	53463321	53463322	Efhb	13	-
chr1	150466165	150466166	Prg4	13	-
chr2	119157034	119157035	Rmdn3	13	-
chr5	134615025	134615026	Lat2	13	-
chr10	42478565	42478566	Afg1l	13	-
chr9	78108656	78108657	Fbxo9	13	-
chr8	32009504	32009505	Nrg1	13	-
chr7	98162342	98162343	Capn5	13	-
chr9	90270769	90270770	Tbc1d2b	13	-
chr1	171281186	171281187	Ppox	13	-
chr1	85603891	85603892	Sp110	13	-
chr15	99457748	99457749	Nckap5l	13	-
chr11	61762088	61762089	Prpsap2	13	-
chr11	4160293	4160294	Ccdc157	13	-
chr3	19265008	19265009	Pde7a	13	-
chr12	83597222	83597223	Zfyve1	13	-
chr8	84893921	84893922	Gcdh	12	-
chr19	8786316	8786317	Taf6l	12	-
chr6	37442148	37442149	Creb3l2	12	-
chr7	30552272	30552273	Proser3	12	-
chr6	115758999	115759000	Tmem40	12	-
chr15	76616870	76616871	Slc39a4	12	-
chr15	88978553	88978554	Mlc1	12	-
chr7	44869668	44869669	Ptov1	12	-
chr7	19796809	19796810	Cblc	12	-
chr18	36679366	36679367	Slc35a4	12	-
chr2	121456764	121456765	Serinc4	12	-
chr4	156234857	156234858	Klhl17	12	-
chr16	11134532	11134533	Txndc11	12	-
chr10	81060176	81060177	Sgta	12	-
chr4	44168283	44168284	Rnf38	12	-
chr11	120660837	120660838	Notum	12	-
chrX	93832150	93832151	Pdk3	12	-
chr11	106612930	106612931	Tex2	12	-
chr8	36249359	36249360	Lonrf1	12	-
chr2	15054872	15054873	Nsun6	12	-
chr5	92082917	92082918	G3bp2	12	-
chr11	115276969	115276970	Fdxr	12	-
chr1	63114267	63114268	Ino80d	12	-
chr7	5351035	5351036	Nlrp2	12	-
chr7	4532465	4532466	Dnaaf3	12	-
chr4	103215176	103215177	Slc35d1	12	-
chr11	119228499	119228500	Tbc1d16	12	-
chr5	118244861	118244862	Rnft2	12	-
chr4	118134946	118134947	St3gal3	12	-
chr11	73199042	73199043	Ctns	12	-
chr11	65788359	65788360	Map2k4	12	-
chr8	95488820	95488821	Csnk2a2	12	-
chr15	89149606	89149607	Mapk11	12	-
chr4	16163643	16163644	Ripk2	12	-
chr7	98309542	98309543	Acer3	12	-
chr16	30550578	30550579	Tmem44	12	-
chr13	75943824	75943825	Rhobtb3	12	-
chr2	166964717	166964718	Stau1	12	-
chr19	61228418	61228419	Csf2ra	12	-
chr12	84448317	84448318	Aldh6a1	12	-
chr15	83510907	83510908	Ttll1	12	-
chr12	102878406	102878407	Btbd7	12	-
chr8	25101811	25101812	Plekha2	12	-
chr9	119190395	119190396	Slc22a14	12	-
chr8	111027770	111027771	Ddx19b	12	-
chr5	24423564	24423565	Cdk5	12	-
chr11	86671275	86671276	Vmp1	12	-
chr6	113343922	113343923	Camk1	12	-
chr7	133760269	133760270	Dhx32	12	-
chr16	93603815	93603816	Setd4	12	-
chr1	192138040	192138041	Rcor3	12	-
chr13	64129330	64129331	Slc35d2	12	-
chr5	65435842	65435843	Ugdh	12	-
chrX	75131016	75131017	Mpp1	12	-
chr5	115731621	115731622	Bicdl1	12	-
chr4	44072717	44072718	Gne	12	-
chr17	14961260	14961261	Phf10	12	-
chr1	153549714	153549715	Npl	12	-
chr18	73703791	73703792	Smad4	12	-
chr7	105633571	105633572	Trim3	12	-
chr12	32061277	32061278	Prkar2b	12	-
chrX	104671064	104671065	Zdhhc15	12	-
chr15	98831508	98831509	Prkag1	12	-
chr9	73039699	73039700	Pigb	12	-
chr11	88851512	88851513	Akap1	12	-
chr3	40846854	40846855	Mfsd8	12	-
chr17	25985874	25985875	Capn15	12	-
chr3	94582716	94582717	Snx27	12	-
chr3	153944643	153944644	Acadm	12	-
chr14	66009210	66009211	Gulo	12	-
chr17	29347327	29347328	Mtch1	12	-
chr15	102625464	102625465	Atf7	12	-
chr1	74304336	74304337	Tmbim1	12	-
chr2	155357424	155357425	Pigu	12	-
chr3	116614587	116614588	Trmt13	12	-
chr7	46639807	46639808	Sergef	11	-
chr6	145048812	145048813	Bcat1	11	-
chr2	32431151	32431152	Slc25a25	11	-
chrX	103623754	103623755	Ftx	11	-
chr3	116508175	116508176	Rtca	11	-
chrY	29684609	29684610	Gm21679	11	-
chr4	62470899	62470900	Wdr31	11	-
chr2	13544664	13544665	Trdmt1	11	-
chr10	80139367	80139368	Cbarp	11	-
chr11	98053462	98053463	Stac2	11	-
chr8	105701228	105701229	Pard6a	11	-
chr3	54735364	54735365	Exosc8	11	-
chr4	132261549	132261550	Gmeb1	11	-
chr2	5676046	5676047	Camk1d	11	-
chr11	69580250	69580251	Wrap53	11	-
chr5	148928647	148928648	Katnal1	11	-
chr12	81781170	81781171	Map3k9	11	-
chr10	116950453	116950454	Rab3ip	11	-
chr3	102964133	102964134	Nr1h5	11	-
chr7	30739407	30739408	Gapdhs	11	-
chr17	32387817	32387818	Wiz	11	-
chr7	127890970	127890971	Prss53	11	-
chr2	119208795	119208796	Zfyve19	11	-
chr16	96192257	96192258	Lca5l	11	-
chr14	55591021	55591022	Psme2	11	-
chr2	18998121	18998122	Pip4k2a	11	-
chr11	5838016	5838017	Polm	11	-
chr2	121442601	121442602	Ell3	11	-
chr4	45084604	45084605	Fbxo10	11	-
chr8	77610714	77610715	Tmem184c	11	-
chr11	94677493	94677494	Xylt2	11	-
chr13	55571120	55571121	Fam193b	11	-
chr4	152027671	152027672	Zbtb48	11	-
chr3	106219479	106219480	Chil4	11	-
chr2	25546940	25546941	Traf2	11	-
chr15	76243440	76243441	Parp10	11	-
chr3	32616590	32616591	Gnb4	11	-
chr9	108461581	108461582	Klhdc8b	11	-
chr11	120625014	120625015	Sirt7	11	-
chr7	25237851	25237852	Gsk3a	11	-
chr19	10869779	10869780	Tmem132a	11	-
chr14	59365490	59365491	Phf11d	11	-
chr16	5013553	5013554	Rogdi	11	-
chr14	64455903	64455904	Msra	11	-
chr7	19629438	19629439	Relb	11	-
chr3	95739569	95739570	Ecm1	11	-
chr8	122443422	122443423	Mvd	11	-
chr2	26409127	26409128	Inpp5e	11	-
chr4	149738068	149738069	Tmem201	11	-
chr6	83572504	83572505	Stambp	11	-
chr8	91134027	91134028	Aktip	11	-
chr15	79441837	79441838	Csnk1e	11	-
chr2	59882606	59882607	Wdsub1	11	-
chr5	138264052	138264053	6330418K02Rik	11	-
chr2	155729475	155729476	Edem2	11	-
chr7	97332109	97332110	Usp35	11	-
chr7	100863413	100863414	Relt	11	-
chr2	148732420	148732421	Napb	11	-
chr18	67245830	67245831	Mppe1	11	-
chr8	80880519	80880520	Gab1	11	-
chr1	23909736	23909737	Smap1	11	-
chr5	103911259	103911260	Klhl8	11	-
chr1	135284084	135284085	Rnpep	11	-
chr8	111630336	111630337	Ldhd	11	-
chr6	128355851	128355852	Tulp3	11	-
chr7	126475130	126475131	Sh2b1	11	-
chr14	121379230	121379231	Stk24	11	-
chr19	33761951	33761952	Lipo2	11	-
chr2	38926461	38926462	Nr6a1	11	-
chr11	69948197	69948198	Slc2a4	11	-
chr16	94290291	94290292	Hlcs	11	-
chr3	144720335	144720336	Sh3glb1	11	-
chr7	45016249	45016250	Scaf1	11	-
chr9	65021717	65021718	Hacd3	11	-
chr15	3581842	3581843	Ghr	11	-
chrX	157491368	157491369	Sms	11	-
chr2	168590365	168590366	Nfatc2	11	-
chr8	107096545	107096546	Terf2	11	-
chr15	89429927	89429928	Chkb	11	-
chr16	97462905	97462906	Mx1	11	-
chr12	57160643	57160644	Slc25a21	11	-
chrX	102505158	102505159	Hdac8	11	-
chr15	89377036	89377037	Tymp	11	-
chr14	64949857	64949858	Hmbox1	11	-
chr18	64489098	64489099	Fech	11	-
chr18	10610352	10610353	Esco1	11	-
chr9	44418069	44418070	Ccdc84	11	-
chr1	21079225	21079226	Tram2	11	-
chr6	95692882	95692883	Suclg2	11	-
chr9	44251464	44251465	Pdzd3	11	-
chr1	63730318	63730319	Mdh1b	11	-
chr11	5877663	5877664	Pold2	11	-
chr3	51340644	51340645	Elf2	11	-
chr5	140389308	140389309	Snx8	11	-
chr16	33056186	33056187	Iqcg	11	-
chr11	82890624	82890625	Rad51d	10	-
chr11	103208548	103208549	Efcab15	10	-
chr4	129696845	129696846	Tmem39b	10	-
chr1	171222514	171222515	Tomm40l	10	-
chr7	25390112	25390113	Lipe	10	-
chr2	26021760	26021761	Ubac1	10	-
chr17	65884923	65884924	Ralbp1	10	-
chr7	3898093	3898094	Gm14548	10	-
chrX	73459029	73459030	Haus7	10	-
chr7	141168686	141168687	Rnh1	10	-
chr19	53464796	53464797	Mirt1	10	-
chr1	131097843	131097844	Mapkapk2	10	-
chr4	41695453	41695454	Cntfr	10	-
chr6	124756487	124756488	Atn1	10	-
chrX	135693790	135693791	Tcp11x2	10	-
chr7	141434594	141434595	Slc25a22	10	-
chr14	69805545	69805546	Rhobtb2	10	-
chr5	138279937	138279938	Gpc2	10	-
chr6	145434925	145434926	Lmntd1	10	-
chr2	32982083	32982084	Slc2a8	10	-
chr3	88078304	88078305	Ttc24	10	-
chr19	7607193	7607194	Lgals12	10	-
chr2	155930310	155930311	Uqcc1	10	-
chr1	191062910	191062911	Tatdn3	10	-
chr3	90389938	90389939	Slc27a3	10	-
chr11	120378746	120378747	Faap100	10	-
chr14	79481268	79481269	Elf1	10	-
chr18	46198818	46198819	Trim36	10	-
chr7	63212526	63212527	Chrna7	10	-
chr19	4191047	4191048	Tbc1d10c	10	-
chr2	153632781	153632782	Commd7	10	-
chr17	7385305	7385306	Unc93a2	10	-
chr6	71144380	71144381	Thnsl2	10	-
chr2	180273465	180273466	Cables2	10	-
chr18	46311928	46311929	Ccdc112	10	-
chr19	6067850	6067851	Tm7sf2	10	-
chr19	32349316	32349317	Sgms1	10	-
chr2	105904564	105904565	Elp4	10	-
chr14	54913132	54913133	Slc22a17	10	-
chr14	75787037	75787038	Slc25a30	10	-
chr15	99772515	99772516	Cers5	10	-
chrX	152769486	152769487	Shroom2	10	-
chr1	191026190	191026191	Flvcr1	10	-
chr2	91070315	91070316	Slc39a13	10	-
chr16	91688728	91688729	Donson	10	-
chr7	141100546	141100547	Sigirr	10	-
chr14	63543953	63543954	Mtmr9	10	-
chr5	86676298	86676299	Tmprss11b	10	-
chr19	34527474	34527475	Lipa	10	-
chr1	173942492	173942493	Ifi203	10	-
chr13	4609164	4609165	Akr1e1	10	-
chr16	18343932	18343933	Tango2	10	-
chr8	104248558	104248559	Tk2	10	-
chr3	95251193	95251194	Bnipl	10	-
chr1	127840290	127840291	Map3k19	10	-
chr7	3898092	3898093	Gm14548	10	-
chr6	50596590	50596591	4921507P07Rik	10	-
chrX	48208702	48208703	Zdhhc9	10	-
chr15	88819318	88819319	Alg12	10	-
chr1	67038834	67038835	Lancl1	10	-
chr17	43667214	43667215	Slc25a27	10	-
chrX	7741324	7741325	Ccdc120	10	-
chr1	173880187	173880188	Mndal	10	-
chr8	85691009	85691010	Neto2	10	-
chr11	75439501	75439502	Serpinf2	10	-
chr19	18631813	18631814	Ostf1	10	-
chr3	90243143	90243144	Creb3l4	10	-
chr6	113377838	113377839	Tada3	10	-
chr2	150608567	150608568	Apmap	10	-
chr6	56901886	56901887	Nt5c3	10	-
chr3	146770238	146770239	Prkacb	10	-
chr9	108597612	108597613	P4htm	10	-
chr13	73847631	73847632	Nkd2	10	-
chr14	70348433	70348434	Slc39a14	10	-
chr10	81350426	81350427	Hmg20b	10	-
chr19	4175479	4175480	Carns1	10	-
chr19	8723369	8723370	Slc3a2	10	-
chr16	62847040	62847041	Arl13b	10	-
chr14	63179578	63179579	Fdft1	10	-
chr17	28079764	28079765	Tcp11	10	-
chr9	110476694	110476695	Klhl18	10	-
chr13	65205716	65205717	Nlrp4f	10	-
chr5	114273761	114273762	Foxn4	10	-
chr14	59393512	59393513	Phf11c	10	-
chr13	52929677	52929678	Auh	10	-
chr7	3898092	3898093	Gm14548	10	-
chr13	34994144	34994145	Eci2	10	-
chr7	141266424	141266425	Irf7	10	-
chr7	30956803	30956804	Usf2	10	-
chr5	88675580	88675581	Grsf1	10	-
chr4	43040301	43040302	Fam214b	10	-
chr17	6450994	6450995	Tmem181b-ps	10	-
chr4	145246870	145246871	Tnfrsf1b	10	-
chr19	45560564	45560565	Poll	10	-
chr14	69732570	69732571	Chmp7	10	-
chr1	53187617	53187618	1700019A02Rik	10	-
chr8	53639065	53639066	Neil3	10	-
chr7	26403700	26403701	Nlrp9c	10	-
chr11	3931961	3931962	Tcn2	10	-
chr2	104712162	104712163	Tcp11l1	10	-
chr5	86373387	86373388	Tmprss11d	10	-
chr11	29247272	29247273	Cfap36	10	-
chr4	116994413	116994414	Urod	10	-
chr11	97744704	97744705	Pip4k2b	10	-
chr17	78418152	78418153	Fez2	10	-
chr15	8710807	8710808	Slc1a3	10	-
chr9	44305671	44305672	Hinfp	10	-
chr2	71055606	71055607	Mettl8	10	-
chr10	41490340	41490341	Smpd2	10	-
chr13	45002096	45002097	Dtnbp1	10	-
chr11	23770969	23770970	Rel	10	-
chr11	55420080	55420081	Sparc	10	-
chr9	106198939	106198940	Ppm1m	10	-
chr5	137533306	137533307	Gnb2	10	-
chr7	27674581	27674582	Map3k10	10	-
chr4	121017247	121017248	Smap2	10	-
chr11	9039591	9039592	Sun3	10	-
chr19	5468507	5468508	Ctsw	10	-
chrX	136469041	136469042	Kir3dl2	9	-
chr14	59341330	59341331	Phf11b	9	-
chr14	13961313	13961314	Thoc7	9	-
chr15	94543507	94543508	Pus7l	9	-
chrX	23365082	23365083	Klhl13	9	-
chr2	30048879	30048880	Wdr34	9	-
chr5	121836104	121836105	Sh2b3	9	-
chr17	56109782	56109783	Plin4	9	-
chr7	19822755	19822756	Bcl3	9	-
chr10	19015410	19015411	Tnfaip3	9	-
chrX	162888462	162888463	Syap1	9	-
chr13	94285281	94285282	Scamp1	9	-
chr17	34627377	34627378	Ppt2	9	-
chr19	7483291	7483292	Rtn3	9	-
chr3	75270078	75270079	Serpini2	9	-
chr5	137072272	137072273	Serpine1	9	-
chrX	8132858	8132859	Wdr13	9	-
chr7	80324454	80324455	Rccd1	9	-
chr11	70229798	70229799	Bcl6b	9	-
chr5	136244940	136244941	Sh2b2	9	-
chr11	5381740	5381741	Znrf3	9	-
chr4	132329538	132329539	Trnau1ap	9	-
chr15	89477424	89477425	Arsa	9	-
chr14	70653084	70653085	Npm2	9	-
chr5	114444027	114444028	Mmab	9	-
chr19	10974670	10974671	Ms4a10	9	-
chr5	137611404	137611405	Pcolce	9	-
chrX	73265390	73265391	Xlr3c	9	-
chrX	52164923	52164924	Gpc4	9	-
chr10	7663608	7663609	A630066F11Rik	9	-
chr9	22071376	22071377	Zfp653	9	-
chr13	53286124	53286125	Ror2	9	-
chr2	91444714	91444715	1110051M20Rik	9	-
chr6	43666278	43666279	Tpk1	9	-
chrX	53269805	53269806	Fam122b	9	-
chr2	35461449	35461450	Ggta1	9	-
chr7	25540004	25540005	Ceacam2	9	-
chr3	95015238	95015239	Zfp687	9	-
chr11	69981235	69981236	Elp5	9	-
chr6	40436135	40436136	Dennd11	9	-
chr8	18741562	18741563	Angpt2	9	-
chr2	34372045	34372046	Pbx3	9	-
chr19	36119844	36119845	Ankrd1	9	-
chr17	56117548	56117549	Plin5	9	-
chr16	35769370	35769371	Slc49a4	9	-
chr17	63500580	63500581	Fbxl17	9	-
chr8	70139197	70139198	Rfxank	9	-
chr2	69789486	69789487	Ccdc173	9	-
chr17	23771602	23771603	Flywch1	9	-
chr17	12868143	12868144	Mas1	9	-
chr9	15306167	15306168	4931406C07Rik	9	-
chr11	100770957	100770958	Ghdc	9	-
chr4	82859673	82859674	Zdhhc21	9	-
chr1	36445271	36445272	Lman2l	9	-
chr7	45136432	45136433	Flt3l	9	-
chr8	83332486	83332487	Elmod2	9	-
chr11	74925948	74925949	Smg6	9	-
chr2	84678828	84678829	Tmx2	9	-
chr8	79294736	79294737	Mmaa	9	-
chr9	7873170	7873171	Birc3	9	-
chr9	63757994	63757995	Smad3	9	-
chr14	21052442	21052443	Ap3m1	9	-
chr15	3303526	3303527	Ccdc152	9	-
chr8	121578806	121578807	Fbxo31	9	-
chr2	84474174	84474175	Tfpi	9	-
chr6	117937335	117937336	Fxyd4	9	-
chr1	162812549	162812550	Fmo4	9	-
chr2	167349178	167349179	B4galt5	9	-
chrX	77795939	77795940	Prkx	9	-
chr16	46496967	46496968	Nectin3	9	-
chr13	43560191	43560192	Mcur1	9	-
chr1	36535739	36535740	Ankrd23	9	-
chr11	76243699	76243700	Glod4	9	-
chr9	27155421	27155422	Jam3	9	-
chr10	62486598	62486599	Vps26a	9	-
chrX	140062568	140062569	Nup62cl	9	-
chr7	127208468	127208469	Tbc1d10b	9	-
chr17	74294863	74294864	Memo1	9	-
chr2	104742857	104742858	Depdc7	9	-
chr17	34028055	34028056	H2-Ke6	9	-
chr11	5261610	5261611	Kremen1	9	-
chr3	106543146	106543147	Cept1	9	-
chr5	145167104	145167105	Ptcd1	9	-
chr2	32784405	32784406	Cfap157	9	-
chr4	132922551	132922552	Fam76a	9	-
chr5	146794956	146794957	Usp12	9	-
chr19	12501996	12501997	Dtx4	9	-
chr3	137981549	137981550	Dapp1	9	-
chr4	11076205	11076206	Ndufaf6	9	-
chr1	168432169	168432170	Pbx1	9	-
chr13	47043217	47043218	Tpmt	9	-
chr4	105109898	105109899	Prkaa2	9	-
chr17	34615971	34615972	Egfl8	9	-
chr13	67032405	67032406	4933433G19Rik	9	-
chrX	94123407	94123408	Zfx	9	-
chr10	6980281	6980282	Ipcef1	9	-
chr5	32746342	32746343	Pisd	9	-
chr18	3327591	3327592	Crem	9	-
chr4	129189727	129189728	S100pbp	9	-
chr19	34255373	34255374	Acta2	9	-
chr17	27204438	27204439	Lemd2	9	-
chr17	12960725	12960726	Acat2	9	-
chr17	74459108	74459109	Nlrc4	9	-
chr8	27202547	27202548	Got1l1	9	-
chr14	55745684	55745685	Dhrs1	9	-
chr3	116712280	116712281	Slc35a3	9	-
chr13	19395813	19395814	Stard3nl	9	-
chr10	81627322	81627323	Sirt6	9	-
chr7	61927574	61927575	A230057D06Rik	9	-
chrX	20931555	20931556	Cfp	9	-
chrX	136779721	136779722	Glra4	9	-
chr3	107986420	107986421	Gstm2	8	-
chr8	105289528	105289529	4931428F04Rik	8	-
chr14	52279395	52279396	Rab2b	8	-
chr4	117872470	117872471	Ccdc24	8	-
chr7	104288106	104288107	Trim5	8	-
chr13	91223987	91223988	Atg10	8	-
chr3	95282076	95282077	Prune1	8	-
chr11	99389364	99389365	Krt10	8	-
chr11	3452956	3452957	8430429K09Rik	8	-
chr4	138913947	138913948	Otud3	8	-
chr13	119790732	119790733	Zfp131	8	-
chr7	141414125	141414126	Gatd1	8	-
chr3	108044856	108044857	Gstm4	8	-
chr7	27178883	27178884	Rab4b	8	-
chr16	57292851	57292852	Tmem30c	8	-
chr9	114933987	114933988	Gpd1l	8	-
chr8	119778416	119778417	Meak7	8	-
chr17	6948356	6948357	Rsph3b	8	-
chr3	105801381	105801382	Rap1a	8	-
chr5	129787253	129787254	Psph	8	-
chr1	156718910	156718911	Fam20b	8	-
chr8	123894775	123894776	Acta1	8	-
chr11	54860597	54860598	Lyrm7	8	-
chr11	70647039	70647040	Slc25a11	8	-
chr11	120784204	120784205	Rfng	8	-
chr4	40702916	40702917	Aptx	8	-
chr5	31697610	31697611	Rbks	8	-
chr3	89411881	89411882	Flad1	8	-
chr11	106779537	106779538	Polg2	8	-
chr7	99182713	99182714	Dgat2	8	-
chr11	80080991	80080992	Crlf3	8	-
chr5	36988982	36988983	Wfs1	8	-
chr14	56811464	56811465	Zmym5	8	-
chr5	120472763	120472764	Sdsl	8	-
chr15	84105754	84105755	Sult4a1	8	-
chr16	17838186	17838187	Car15	8	-
chr11	75422623	75422624	Serpinf1	8	-
chr4	14796052	14796053	Lrrc69	8	-
chr11	119355510	119355511	Sgsh	8	-
chr4	155653290	155653291	Mmp23	8	-
chr11	82870744	82870745	Rffl	8	-
chr10	71182040	71182041	C730027H18Rik	8	-
chr3	94667152	94667153	BC021767	8	-
chr5	18360413	18360414	Gnai1	8	-
chr11	98400490	98400491	Pgap3	8	-
chr15	93275179	93275180	Gxylt1	8	-
chr18	4352953	4352954	Map3k8	8	-
chr4	12172015	12172016	Fam92a	8	-
chr9	66919705	66919706	Rab8b	8	-
chr13	33843408	33843409	Serpinb6e	8	-
chr4	34687438	34687439	Slc35a1	8	-
chr5	143329238	143329239	Zdhhc4	8	-
chr6	130129835	130129836	Klra8	8	-
chr9	99035690	99035691	Gm1123	8	-
chr6	83054571	83054572	Aup1	8	-
chr1	64956824	64956825	Plekhm3	8	-
chr7	126676418	126676419	Sult1a1	8	-
chr9	45009611	45009612	Cd3e	8	-
chr13	61040597	61040598	Ctsq	8	-
chr7	81829431	81829432	Btbd1	8	-
chrX	133898429	133898430	Tspan6	8	-
chr6	120531299	120531300	Hdhd5	8	-
chr4	128610098	128610099	Zscan20	8	-
chr13	76098660	76098661	Arsk	8	-
chr15	79062859	79062860	Ankrd54	8	-
chr4	138326296	138326297	Pink1	8	-
chr9	42457599	42457600	Tbcel	8	-
chr11	115628295	115628296	Slc25a19	8	-
chr3	89160157	89160158	Hcn3	8	-
chr7	102565482	102565483	Trim21	8	-
chr4	134535096	134535097	Mtfr1l	8	-
chr8	94591364	94591365	Fam192a	8	-
chr6	118138830	118138831	Csgalnact2	8	-
chr4	133633429	133633430	Zdhhc18	8	-
chrX	139998595	139998596	Rbm41	8	-
chr19	29806009	29806010	9930021J03Rik	8	-
chr11	113709526	113709527	Cpsf4l	8	-
chr7	29156210	29156211	Fam98c	8	-
chr12	87238601	87238602	Noxred1	8	-
chr7	4522528	4522529	Tnni3	8	-
chr1	107278371	107278372	Serpinb3c	8	-
chrX	152016295	152016296	Ribc1	8	-
chr8	34108712	34108713	Dctn6	8	-
chr1	37890411	37890412	Mitd1	8	-
chr16	94526629	94526630	Vps26c	8	-
chr17	40319207	40319208	Crisp1	8	-
chr8	111933813	111933814	Tmem231	8	-
chr3	51560823	51560824	Setd7	8	-
chr18	31609930	31609931	Slc25a46	8	-
chr8	105566064	105566065	Atp6v0d1	8	-
chr7	66689561	66689562	Asb7	8	-
chr7	30612734	30612735	Upk1a	8	-
chr9	22307638	22307639	Zfp810	8	-
chrX	73824969	73824970	Pdzd4	8	-
chr3	107969174	107969175	Gstm3	8	-
chr10	59616692	59616693	Mcu	8	-
chr8	87959595	87959596	Zfp423	8	-
chr18	35703144	35703145	Dnajc18	8	-
chr18	77565136	77565137	Rnf165	8	-
chr4	107253533	107253534	Lrrc42	8	-
chr1	170214734	170214735	Uhmk1	8	-
chr6	119388734	119388735	Adipor2	8	-
chr17	25837127	25837128	Rhbdl1	8	-
chr2	134644121	134644122	Tmx4	8	-
chr3	96708560	96708561	Nudt17	8	-
chr6	42645041	42645042	Tcaf2	8	-
chr1	107161114	107161115	Serpinb3b	8	-
chr2	34799791	34799792	Rabepk	8	-
chr11	100414819	100414820	P3h4	8	-
chr4	155891762	155891763	Pusl1	8	-
chrX	7899000	7899001	Pqbp1	7	-
chr5	138994944	138994945	Pdgfa	7	-
chr5	63968897	63968898	Rell1	7	-
chr13	32851185	32851186	Serpinb1a	7	-
chr19	61140840	61140841	Zfp950	7	-
chr15	103537992	103537993	Ppp1r1a	7	-
chr7	3502624	3502625	Tarm1	7	-
chr15	39943994	39943995	Lrp12	7	-
chr2	163397993	163397994	Jph2	7	-
chrX	152342484	152342485	Tspyl2	7	-
chr10	128409850	128409851	Nabp2	7	-
chr5	87482258	87482259	Ugt2a2	7	-
chr1	33907621	33907622	Bend6	7	-
chr16	91597680	91597681	Tmem50b	7	-
chrX	167382749	167382750	Prps2	7	-
chr15	103448459	103448460	Gtsf2	7	-
chr12	72664828	72664829	Dhrs7	7	-
chr2	122702663	122702664	Slc30a4	7	-
chr17	25919714	25919715	Rab40c	7	-
chr13	12650395	12650396	Gpr137b-ps	7	-
chr17	33718677	33718678	Marchf2	7	-
chrX	70477180	70477181	Tmem185a	7	-
chr10	62578457	62578458	Kifbp	7	-
chr4	40525548	40525549	4933428C19Rik	7	-
chr7	19149196	19149197	Qpctl	7	-
chr10	78169755	78169756	Gatd3a	7	-
chrX	36864246	36864247	C330007P06Rik	7	-
chr16	35363918	35363919	Sec22a	7	-
chr7	45488805	45488806	Dhdh	7	-
chr11	101425328	101425329	Rundc1	7	-
chrX	12673639	12673640	1810030O07Rik	7	-
chr12	79190961	79190962	Rdh11	7	-
chr1	171295002	171295003	Ufc1	7	-
chr6	48086593	48086594	Zfp746	7	-
chr13	32898140	32898141	Serpinb1c	7	-
chr19	4059447	4059448	Gstp3	7	-
chr14	20496901	20496902	Mss51	7	-
chr11	84829003	84829004	Dhrs11	7	-
chr5	87490871	87490872	Ugt2a1	7	-
chr12	76813856	76813857	Rab15	7	-
chr9	96889474	96889475	Pxylp1	7	-
chr13	33158351	33158352	Serpinb9c	7	-
chr15	80014977	80014978	Pdgfb	7	-
chr3	59344256	59344257	Igsf10	7	-
chrX	8176181	8176182	Tbc1d25	7	-
chr2	14056035	14056036	Hacd1	7	-
chr3	144570216	144570217	Hs2st1	7	-
chr11	121228940	121228941	Cybc1	7	-
chr5	33629635	33629636	Fam53a	7	-
chr9	58540940	58540941	Cd276	7	-
chr10	115362267	115362268	Tmem19	7	-
chr18	75367088	75367089	Gm20544	7	-
chr4	119218217	119218218	Tmem269	7	-
chr15	78174081	78174082	Ift27	7	-
chr17	36032701	36032702	H2-T23	7	-
chr11	5898782	5898783	Myl7	7	-
chr4	129614272	129614273	Dcdc2b	7	-
chr10	128498685	128498686	Myl6b	7	-
chr19	6921808	6921809	Esrra	7	-
chr11	50916176	50916177	Zfp2	7	-
chr3	121171695	121171696	Rwdd3	7	-
chr18	60591716	60591717	Myoz3	7	-
chr14	41006920	41006921	Prxl2a	7	-
chr8	116732991	116732992	Cdyl2	7	-
chr1	23383175	23383176	Ogfrl1	7	-
chr9	58313212	58313213	Loxl1	7	-
chr8	105326268	105326269	Lrrc29	7	-
chr17	35121292	35121293	Csnk2b	7	-
chr17	3557755	3557756	Tfb1m	7	-
chr19	34877917	34877918	Pank1	7	-
chr13	100616971	100616972	Marveld2	7	-
chr17	34024680	34024681	Ring1	7	-
chr10	80813498	80813499	Jsrp1	7	-
chr2	51732009	51732010	Gm13490	7	-
chr11	5762376	5762377	Ube2d-ps	7	-
chr2	131174810	131174811	Spef1	7	-
chr3	129822505	129822506	Rrh	7	-
chr9	50617464	50617465	Pih1d2	7	-
chr8	69716902	69716903	Zfp869	7	-
chr6	72899292	72899293	Kcmf1	7	-
chr5	113081584	113081585	Crybb3	7	-
chr9	114390712	114390713	Crtap	7	-
chr17	59013322	59013323	Nudt12	7	-
chrX	53370559	53370560	Mospd1	7	-
chr17	22314842	22314843	Gm7072	7	-
chrX	134601005	134601006	Gla	7	-
chr8	111732136	111732137	Bcar1	7	-
chr12	46818767	46818768	Nova1	7	-
chr5	137741168	137741169	Nyap1	7	-
chr16	4523066	4523067	Srl	7	-
chr10	81545162	81545163	Gna11	7	-
chr19	5424979	5424980	Drap1	7	-
chr1	165236960	165236961	Tiprl	7	-
chr7	28766644	28766645	Nfkbib	7	-
chr9	79793430	79793431	Tmem30a	7	-
chr15	58823427	58823428	Tmem65	7	-
chr5	97111596	97111597	Paqr3	7	-
chr7	45061652	45061653	Prrg2	7	-
chr4	98383265	98383266	Tm2d1	7	-
chr11	77513273	77513274	Trp53i13	7	-
chr14	54605908	54605909	4931414P19Rik	7	-
chr19	46573182	46573183	Arl3	7	-
chr4	43653594	43653595	Spag8	7	-
chr9	100486473	100486474	Il20rb	7	-
chr9	56161070	56161071	Tspan3	7	-
chr2	129309972	129309973	Il1a	7	-
chr14	70159502	70159503	9930012K11Rik	7	-
chr4	129227911	129227912	C77080	7	-
chr9	8042875	8042876	Cfap300	7	-
chr10	71285262	71285263	Ube2d1	7	-
chr19	6992582	6992583	Dnajc4	7	-
chr8	18950871	18950872	Xkr5	7	-
chr7	109781545	109781546	Nrip3	7	-
chr1	171345645	171345646	Nit1	7	-
chr17	22361400	22361401	Zfp944	7	-
chr5	112343040	112343041	Srrd	7	-
chr13	33905708	33905709	Serpinb6c	7	-
chr12	17000118	17000119	Pqlc3	7	-
chr4	117125725	117125726	Btbd19	7	-
chr5	120812514	120812515	Oas1c	7	-
chr9	35199965	35199966	Tirap	7	-
chr4	148160094	148160095	Fbxo44	7	-
chr10	115315591	115315592	Rab21	7	-
chr13	13393624	13393625	Gpr137b	7	-
chr5	115186121	115186122	Cabp1	7	-
chr2	121506656	121506657	Mfap1a	7	-
chr7	45092213	45092214	Rcn3	7	-
chr9	108428482	108428483	Ccdc36	7	-
chr8	123158280	123158281	Sult5a1	7	-
chr7	30072823	30072824	Zfp82	7	-
chr17	33781575	33781576	Angptl4	7	-
chr8	105933862	105933863	Ctrl	7	-
chr15	36794538	36794539	Ywhaz	7	-
chr17	26939538	26939539	Cuta	7	-
chr7	27228617	27228618	Itpkc	7	-
chr11	96065364	96065365	Ube2z	7	-
chr14	7105503	7105504	Gm3696	7	-
chr14	19585798	19585799	Gm2237	7	-
chr4	135987244	135987245	Pithd1	6	-
chr16	4719356	4719357	Nmral1	6	-
chr14	54926788	54926789	Efs	6	-
chr11	85719744	85719745	Bcas3os1	6	-
chr4	129623908	129623909	Ccdc28b	6	-
chr9	27030094	27030095	Vps26b	6	-
chr4	114987228	114987229	Cmpk1	6	-
chr7	113564987	113564988	Far1os	6	-
chr10	128803967	128803968	Tmem198b	6	-
chr11	73324637	73324638	Aspa	6	-
chr14	47189413	47189414	Gch1	6	-
chr7	44532071	44532072	Spib	6	-
chr5	112252518	112252519	Cryba4	6	-
chr12	79172458	79172459	Vti1b	6	-
chr7	121074530	121074531	Igsf6	6	-
chr19	59943364	59943365	Rab11fip2	6	-
chr3	86002531	86002532	Prss48	6	-
chr16	4789462	4789463	Cdip1	6	-
chr19	29361871	29361872	Plgrkt	6	-
chr14	55643806	55643807	Tm9sf1	6	-
chr19	14435950	14435951	Gm8630	6	-
chr6	113434764	113434765	Cidec	6	-
chr11	107911362	107911363	Cacng5	6	-
chr10	65908239	65908240	Gm30853	6	-
chr6	118455506	118455507	Zfp248	6	-
chr14	67397742	67397743	4930438E09Rik	6	-
chr2	156004427	156004428	6430550D23Rik	6	-
chr7	24316666	24316667	Zfp94	6	-
chr5	136986904	136986905	Znhit1	6	-
chr18	34579115	34579116	Nme5	6	-
chr9	114364627	114364628	4930525D18Rik	6	-
chr3	125938652	125938653	Ugt8a	6	-
chrX	142966726	142966727	Ammecr1	6	-
chr15	76925448	76925449	Zfp647	6	-
chr6	88627429	88627430	Kbtbd12	6	-
chr17	35897378	35897379	2310061I04Rik	6	-
chr2	181691817	181691818	Rgs19	6	-
chr7	30231391	30231392	Tbcb	6	-
chr10	13178023	13178024	Zc2hc1b	6	-
chr8	3467648	3467649	Pex11g	6	-
chr4	125127881	125127882	Zc3h12a	6	-
chr18	61707635	61707636	Pcyox1l	6	-
chr4	46196311	46196312	Xpa	6	-
chr14	6287250	6287251	LOC100861615	6	-
chr7	45370564	45370565	Lin7b	6	-
chr12	69583028	69583029	Vcpkmt	6	-
chr5	110839777	110839778	Hscb	6	-
chr6	116193374	116193375	Tmcc1	6	-
chr17	23564226	23564227	Zfp213	6	-
chr19	6996037	6996038	Nudt22	6	-
chr18	33213862	33213863	Stard4	6	-
chr10	88683023	88683024	Spic	6	-
chr2	120609358	120609359	Lrrc57	6	-
chr11	90002894	90002895	Pctp	6	-
chr12	87299705	87299706	Ism2	6	-
chr4	40854537	40854538	B4galt1	6	-
chr6	86397150	86397151	Pcyox1	6	-
chr4	16013838	16013839	Osgin2	6	-
chr14	44961307	44961308	4930431P03Rik	6	-
chr6	78468874	78468875	Reg3g	6	-
chr13	64312710	64312711	Prxl2c	6	-
chr16	18426716	18426717	Txnrd2	6	-
chrX	20950608	20950609	Elk1	6	-
chr10	18234981	18234982	Ccdc28a	6	-
chr2	26604417	26604418	Agpat2	6	-
chrX	103256614	103256615	4930519F16Rik	6	-
chr17	21962464	21962465	Zfp942	6	-
chr17	66519670	66519671	Rab12	6	-
chr11	118419118	118419119	Cant1	6	-
chr6	122486305	122486306	Rimklb	6	-
chr5	34513979	34513980	Tnip2	6	-
chr11	28584324	28584325	Ccdc85a	6	-
chr7	127930113	127930114	Prss8	6	-
chr10	75517381	75517382	Gucd1	6	-
chr8	107403205	107403206	Nqo1	6	-
chr4	45530828	45530829	Shb	6	-
chr17	35979825	35979826	Prr3	6	-
chr4	155863353	155863354	Tas1r3	6	-
chr12	45074483	45074484	Stxbp6	6	-
chr1	152090320	152090321	1700025G04Rik	6	-
chr19	5098521	5098522	Cnih2	6	-
chr7	44375030	44375031	1700008O03Rik	6	-
chrX	8074361	8074362	Suv39h1	6	-
chr14	31494758	31494759	Mettl6	6	-
chr7	30592942	30592943	Zbtb32	6	-
chr8	72492614	72492615	Slc35e1	6	-
chr18	35662186	35662187	Spata24	6	-
chr7	29954065	29954066	Zfp74	6	-
chr7	12775658	12775659	Zscan18	6	-
chr9	106447678	106447679	Abhd14a	6	-
chr2	109278290	109278291	Mettl15	6	-
chr9	106685816	106685817	Tex264	6	-
chr17	23193228	23193229	Zfp40	6	-
chr10	126901371	126901372	Atp23	6	-
chr4	94556796	94556797	Caap1	6	-
chr7	127708766	127708767	Mir762	6	-
chr15	58034294	58034295	9130401M01Rik	6	-
chr16	32099727	32099728	Pigx	6	-
chr13	55329731	55329732	Mxd3	6	-
chr13	54611373	54611374	Cltb	6	-
chr17	33978791	33978792	H2-K2	6	-
chr7	29168647	29168648	Spred3	6	-
chr1	93754838	93754839	Thap4	6	-
chr13	49216026	49216027	Card19	6	-
chr9	52149363	52149364	Zc3h12c	6	-
chr3	122924116	122924117	4933405D12Rik	6	-
chr14	77506868	77506869	Gm6994	6	-
chr10	5922400	5922401	Rgs17	6	-
chr19	6979392	6979393	Fkbp2	6	-
chr11	103697054	103697055	Gosr2	6	-
chr3	95995839	95995840	Plekho1	6	-
chr7	59678878	59678879	Ipw	6	-
chr19	44407709	44407710	Scd1	6	-
chr1	170912941	170912942	Fcrlb	6	-
chr13	48513436	48513437	Zfp169	6	-
chr11	96111962	96111963	Calcoco2	6	-
chr15	76722173	76722174	Lrrc24	6	-
chr8	10882454	10882455	B930025P03Rik	6	-
chr4	148151925	148151926	Fbxo6	6	-
chr11	100143699	100143700	Krt19	6	-
chr9	31464238	31464239	Tmem45b	6	-
chr6	118308719	118308720	Gm30498	6	-
chr12	110682619	110682620	1700001K19Rik	6	-
chr7	30051396	30051397	Zfp14	6	-
chr15	34495246	34495247	Rida	6	-
chr7	140102406	140102407	Fuom	6	-
chr12	87200229	87200230	Tmed8	6	-
chr2	180642691	180642692	Tcfl5	6	-
chr17	36989533	36989534	H2-M5	6	-
chr8	122475724	122475725	Rnf166	6	-
chr16	20730598	20730599	Thpo	6	-
chr6	86669159	86669160	Mxd1	6	-
chr15	79254748	79254749	Slc16a8	6	-
chr15	63479608	63479609	Gm20740	6	-
chr10	39613682	39613683	Gm16364	6	-
chr10	93311159	93311160	Elk3	6	-
chr1	52580292	52580293	Gm28178	6	-
chr1	37957759	37957760	Lyg1	6	-
chr15	82016220	82016221	Desi1	6	-
chr11	6660236	6660237	Gm11978	6	-
chr12	99450074	99450075	Foxn3	6	-
chr17	24414513	24414514	D330041H03Rik	6	-
chr17	27909242	27909243	Taf11	6	-
chr11	95587698	95587699	Ngfr	6	-
chr4	41774176	41774177	Ccl27a	6	-
chr19	6980440	6980441	Fkbp2	6	-
chr7	14123048	14123049	Sult2a3	6	-
chr2	131352892	131352893	Rnf24	6	-
chr16	37861190	37861191	Gm36028	6	-
chr15	98728198	98728199	Fkbp11	6	-
chr9	65580087	65580088	Plekho2	6	-
chr7	118705738	118705739	Gde1	6	-
chr11	115699928	115699929	Grb2	6	-
chr2	29055066	29055067	Cfap77	6	-
chr17	46729165	46729166	Gnmt	6	-
chr12	108275393	108275394	Ccdc85c	6	-
chr2	113829091	113829092	Scg5	6	-
chr7	127026590	127026591	Maz	6	-
chr4	3938405	3938406	Plag1	6	-
chr14	18331844	18331845	Ube2e1	6	-
chr10	79533787	79533788	Plpp2	6	-
chr12	99883442	99883443	Efcab11	6	-
chr9	21239332	21239333	Keap1	6	-
chr5	137601059	137601060	Mospd3	6	-
chr9	119231692	119231693	Slc22a13b	6	-
chr11	77725293	77725294	Cryba1	6	-
chr6	83775812	83775813	Tex261	6	-
chr17	47833291	47833292	Mdfi	6	-
chr6	85374634	85374635	Rab11fip5	6	-
chr3	67463907	67463908	Lxn	6	-
chr11	69685554	69685555	Tnfsf13	6	-
chr11	69666170	69666171	Cd68	6	-
chr5	137046108	137046109	Ap1s1	5	-
chr2	51933335	51933336	Rbm43	5	-
chrX	140956711	140956712	Psmd10	5	-
chr6	29380513	29380514	Opn1sw	5	-
chr7	44236122	44236123	1700028J19Rik	5	-
chr2	102400900	102400901	Trim44	5	-
chr10	75797731	75797732	Gstt1	5	-
chr7	142657496	142657497	Igf2	5	-
chr10	75834881	75834882	Gstt2	5	-
chr10	128919297	128919298	Rdh5	5	-
chr4	43656445	43656446	Hint2	5	-
chr10	30618366	30618367	Hint3	5	-
chr1	171234349	171234350	Fcer1g	5	-
chr12	85824893	85824894	Erg28	5	-
chr5	114690935	114690936	Gltp	5	-
chr4	49408151	49408152	Acnat2	5	-
chr14	61556886	61556887	Spryd7	5	-
chr17	22225614	22225615	Zfp994	5	-
chr16	90727371	90727372	Mis18a	5	-
chr19	42086370	42086371	Morn4	5	-
chr13	23369208	23369209	Zfp322a	5	-
chr4	32571662	32571663	Bach2os	5	-
chr7	132786935	132786936	Fam53b	5	-
chr5	73632421	73632422	Lrrc66	5	-
chr9	106158138	106158139	Glyctk	5	-
chr12	69987002	69987003	Sav1	5	-
chr10	80590341	80590342	Abhd17a	5	-
chr3	83574118	83574119	1700028M03Rik	5	-
chr11	106159927	106159928	Limd2	5	-
chr11	93968521	93968522	Nme1	5	-
chr8	61288872	61288873	1700001D01Rik	5	-
chr7	41393379	41393380	AI987944	5	-
chr7	24972728	24972729	Rabac1	5	-
chr13	34113272	34113273	4930447K03Rik	5	-
chr10	73086705	73086706	A330049N07Rik	5	-
chr2	132880862	132880863	Lrrn4	5	-
chr7	29906104	29906105	Zfp27	5	-
chr2	119662834	119662835	Ndufaf1	5	-
chr16	17144446	17144447	Ccdc116	5	-
chrX	38043114	38043115	Btg1c	5	-
chr19	10577386	10577387	Cyb561a3	5	-
chr7	44748349	44748350	Zfp473	5	-
chrX	139085236	139085237	Serpina7	5	-
chr3	88548279	88548280	Rab25	5	-
chr4	107178366	107178367	Tceanc2	5	-
chr8	45999850	45999851	Ankrd37	5	-
chr15	76660208	76660209	Cyhr1	5	-
chr5	21701396	21701397	Napepld	5	-
chr1	86582785	86582786	Pde6d	5	-
chr1	165091930	165091931	4930568G15Rik	5	-
chr15	55113582	55113583	Gm9920	5	-
chr2	30093635	30093636	Zdhhc12	5	-
chr1	34439672	34439673	Ccdc115	5	-
chr10	25837437	25837438	4930401C15Rik	5	-
chr4	149485172	149485173	Nmnat1	5	-
chr11	116828127	116828128	Mxra7	5	-
chr16	43420196	43420197	Gm15713	5	-
chr4	63622416	63622417	Tex48	5	-
chr4	135433805	135433806	Rcan3	5	-
chr19	4439443	4439444	A930001C03Rik	5	-
chr5	67427799	67427800	Bend4	5	-
chr6	85451302	85451303	Pradc1	5	-
chr10	76469114	76469115	Mcm3ap	5	-
chr2	177957288	177957289	Gm14326	5	-
chr17	6317474	6317475	Dynlt1a	5	-
chr14	51717132	51717133	Gm5800	5	-
chr4	128166597	128166598	Csmd2os	5	-
chr8	70523180	70523181	Kxd1	5	-
chr3	89279645	89279646	Efna1	5	-
chr5	65492835	65492836	Smim14	5	-
chr3	96814521	96814522	Cd160	5	-
chr1	132390318	132390319	Tmcc2	5	-
chr7	142025959	142025960	Mob2	5	-
chr14	43608013	43608014	Gm10375	5	-
chr5	107987077	107987078	Dipk1a	5	-
chr2	168207112	168207113	Adnp	5	-
chr8	25556083	25556084	Gm16159	5	-
chr13	74390829	74390830	Zfp72	5	-
chr17	34095309	34095310	BC051537	5	-
chr9	45936058	45936059	Tagln	5	-
chrX	166510478	166510479	Tceanc	5	-
chr1	119504782	119504783	Ralb	5	-
chr7	67759742	67759743	Synm	5	-
chr1	9631092	9631093	2610203C22Rik	5	-
chr14	41772404	41772405	Gm10377	5	-
chr18	33463634	33463635	Nrep	5	-
chr5	140565067	140565068	Grifin	5	-
chr7	27929458	27929459	Zfp974	5	-
chr13	55528538	55528539	Dok3	5	-
chr17	25868738	25868739	Mcrip2	5	-
chr15	85811697	85811698	Cdpf1	5	-
chr8	85123095	85123096	Zfp791	5	-
chr9	21067093	21067094	Zglp1	5	-
chr8	22476879	22476880	Slc20a2	5	-
chr7	24726908	24726909	Lypd11	5	-
chr12	22156646	22156647	Gm4425	5	-
chr10	45470201	45470202	Lin28b	5	-
chr10	70592812	70592813	Phyhipl	5	-
chr8	105758607	105758608	Gfod2	5	-
chr2	106003549	106003550	Dnajc24	5	-
chrX	9662983	9662984	Dynlt3	5	-
chr18	44175073	44175074	Spinkl	5	-
chr15	85503227	85503228	7530416G11Rik	5	-
chr1	39847330	39847331	1700066B17Rik	5	-
chr4	155421704	155421705	5830444B04Rik	5	-
chr4	148500462	148500463	Angptl7	5	-
chr9	61293809	61293810	B930092H01Rik	5	-
chr9	114781993	114781994	Cmtm7	5	-
chr8	70760921	70760922	Mpv17l2	5	-
chr11	48902152	48902153	Gm5431	5	-
chr11	7213923	7213924	Igfbp3	5	-
chr7	81789455	81789456	3110040N11Rik	5	-
chrX	72918344	72918345	Cetn2	5	-
chr10	121476250	121476251	Rassf3	5	-
chr8	84257324	84257325	Mri1	5	-
chr11	50827731	50827732	Zfp354c	5	-
chr19	59345780	59345781	Pdzd8	5	-
chr7	45575176	45575177	0610005C13Rik	5	-
chr15	77755273	77755274	Apol8	5	-
chr17	48451501	48451502	Tspo2	5	-
chr8	3625547	3625548	Pcp2	5	-
chr12	112942142	112942143	Nudt14	5	-
chr9	108567436	108567437	Ndufaf3	5	-
chr13	38635092	38635093	Bloc1s5	5	-
chr5	110286168	110286169	Pxmp2	5	-
chr3	37419596	37419597	Nudt6	5	-
chr2	30967918	30967919	Tor1a	5	-
chr3	52927666	52927667	Gm20750	5	-
chr12	103956897	103956898	Serpina1e	5	-
chr14	78308043	78308044	Tnfsf11	5	-
chr2	90142293	90142294	Olfr32	5	-
chr6	124917946	124917947	Ptms	5	-
chr7	7209998	7209999	Zfp772	5	-
chr11	62539261	62539262	Cenpv	5	-
chr9	110624393	110624394	Nradd	5	-
chr4	154872003	154872004	Gm13112	5	-
chr17	21909926	21909927	Zfp995	5	-
chr1	44020006	44020007	Mettl21c	5	-
chr17	27622964	27622965	Nudt3	5	-
chr18	34373415	34373416	Reep5	5	-
chr11	50238532	50238533	Ltc4s	5	-
chr19	24280590	24280591	Fxn	5	-
chr2	109913319	109913320	Platr8	5	-
chr4	129619093	129619094	Iqcc	5	-
chrX	74167838	74167839	Tex28	5	-
chr16	94370550	94370551	Pigp	5	-
chr8	124569706	124569707	Agt	5	-
chr14	55758424	55758425	Cideb	5	-
chr1	152386682	152386683	Tsen15	5	-
chrX	75416584	75416585	Mtcp1	5	-
chr9	88599243	88599244	9430037G07Rik	5	-
chr5	150594525	150594526	N4bp2l1	5	-
chrX	21062038	21062039	Zfp182	5	-
chr17	22165977	22165978	Zfp947	5	-
chr16	87440592	87440593	Rwdd2b	5	-
chr11	67120080	67120081	2310065F04Rik	5	-
chr4	107923589	107923590	Cpt2	5	-
chr17	87265947	87265948	Mcfd2	5	-
chr12	54203874	54203875	Egln3	5	-
chr8	70506752	70506753	Rex1bd	5	-
chr2	104028361	104028362	Fbxo3	5	-
chr10	67912662	67912663	Zfp365	5	-
chrX	38018815	38018816	Btg1b	5	-
chr19	10555763	10555764	Tmem216	5	-
chr1	87755746	87755747	Gm33517	5	-
chr17	22817747	22817748	Gm16386	5	-
chr9	21411720	21411721	Gm16853	5	-
chr5	104860068	104860069	Zfp951	5	-
chr7	7121476	7121477	Zfp954	5	-
chr13	69611463	69611464	Srd5a1	5	-
chr7	13278721	13278722	Zswim9	5	-
chr7	6662368	6662369	Zim2	5	-
chr1	75479471	75479472	Chpf	5	-
chr1	52992657	52992658	1700019D03Rik	4	-
chr7	118995211	118995212	Gprc5b	4	-
chr2	31688469	31688470	Gm13427	4	-
chr15	83555711	83555712	Mcat	4	-
chr7	41499890	41499891	AW146154	4	-
chr5	31202303	31202304	Zfp513	4	-
chr15	79687872	79687873	Josd1	4	-
chr15	75111937	75111938	Ly6c2	4	-
chr5	24757848	24757849	Crygn	4	-
chr12	111184491	111184492	4930595D18Rik	4	-
chr12	40199315	40199316	Lsmem1	4	-
chr11	62648049	62648050	Lrrc75a	4	-
chr4	21767211	21767212	Tstd3	4	-
chrX	155033292	155033293	Magea2	4	-
chr13	62785808	62785809	Gm5141	4	-
chr14	61360445	61360446	Ebpl	4	-
chr18	73754479	73754480	Elac1	4	-
chr17	32809931	32809932	Zfp811	4	-
chr18	38918699	38918700	Fgf1	4	-
chr10	53518989	53518990	Gm20597	4	-
chr2	156720909	156720910	4930405A21Rik	4	-
chr5	114128218	114128219	Alkbh2	4	-
chr3	88425141	88425142	Slc25a44	4	-
chr7	135196002	135196003	1700120G07Rik	4	-
chr8	120634390	120634391	1190005I06Rik	4	-
chr14	33811283	33811284	4930503F20Rik	4	-
chr11	79484031	79484032	AU040972	4	-
chr11	32527574	32527575	Efcab9	4	-
chr2	167492874	167492875	Spata2	4	-
chr4	133672647	133672648	Pigv	4	-
chr7	12422491	12422492	Zfp551	4	-
chr11	102156407	102156408	Tmem101	4	-
chr10	77029575	77029576	Gm3137	4	-
chr6	128362822	128362823	Rhno1	4	-
chrX	20617619	20617620	Rbm10	4	-
chr11	4948064	4948065	Ap1b1	4	-
chr7	50575884	50575885	Nell1os	4	-
chr7	96801549	96801550	Gm15413	4	-
chr13	67360572	67360573	Zfp953	4	-
chr14	75388146	75388147	Mir466f-3	4	-
chr13	25966316	25966317	Gm11351	4	-
chr3	88296838	88296839	Tsacc	4	-
chr7	35396767	35396768	Faap24	4	-
chr17	56554387	56554388	Gm20219	4	-
chr4	129440818	129440819	Zbtb8b	4	-
chr7	10799065	10799066	Zscan4a	4	-
chr9	51963602	51963603	Fdx1	4	-
chr17	35235786	35235787	Nfkbil1	4	-
chr1	172206804	172206805	Pea15a	4	-
chr3	88832547	88832548	1500004A13Rik	4	-
chrX	53057190	53057191	C430049B03Rik	4	-
chr11	57649494	57649495	4933424L21Rik	4	-
chr11	45944935	45944936	Lsm11	4	-
chr4	119538769	119538770	Frg2f1	4	-
chr13	67500522	67500523	Zfp58	4	-
chr1	89683892	89683893	4933400F21Rik	4	-
chr10	29362442	29362443	Rnf146	4	-
chr4	34778366	34778367	Smim8	4	-
chr2	129698658	129698659	Pdyn	4	-
chr5	120612589	120612590	Rita1	4	-
chr8	122362828	122362829	Trhr2	4	-
chr11	58570568	58570569	Olfr224	4	-
chrX	136976874	136976875	Tmsb15l	4	-
chr13	67375763	67375764	Zfp456	4	-
chr1	175692632	175692633	Opn3	4	-
chr3	88334433	88334434	Tmem79	4	-
chr14	46390669	46390670	Bmp4	4	-
chr2	178078425	178078426	Zfp931	4	-
chr2	172458596	172458597	Gcnt7	4	-
chr11	119834365	119834366	Rptoros	4	-
chr11	58938906	58938907	Rnf187	4	-
chr14	25769072	25769073	Zcchc24	4	-
chr1	64617764	64617765	Mettl21a	4	-
chr1	57377544	57377545	4930558J18Rik	4	-
chr15	34357872	34357873	9430069I07Rik	4	-
chr7	126949582	126949583	Asphd1	4	-
chr4	151996179	151996180	Phf13	4	-
chr14	31128930	31128931	Smim4	4	-
chr7	131329499	131329500	Fam24b	4	-
chr11	31671862	31671863	Bod1	4	-
chr13	67484253	67484254	Zfp874b	4	-
chrX	48285426	48285427	9530027J09Rik	4	-
chr17	9775866	9775867	4930452A19Rik	4	-
chr16	85550373	85550374	Cyyr1	4	-
chr5	135078266	135078267	Vps37d	4	-
chr2	155556930	155556931	Acss2os	4	-
chr8	69749962	69749963	Zfp963	4	-
chr8	71381952	71381953	Nr2f6	4	-
chr13	59706197	59706198	Spata31d1a	4	-
chr7	101903785	101903786	Tomt	4	-
chr3	146683264	146683265	4930503B20Rik	4	-
chr7	30563204	30563205	Psenen	4	-
chr5	64933558	64933559	Tlr1	4	-
chr13	67755202	67755203	Zfp85	4	-
chr5	124862221	124862222	Ccdc92	4	-
chrX	7574281	7574282	Flicr	4	-
chr8	34146739	34146740	Leprotl1	4	-
chr16	15863369	15863370	Mzt2	4	-
chr15	80697610	80697611	A430088P11Rik	4	-
chr7	127052675	127052676	Zg16	4	-
chr15	5108533	5108534	Card6	4	-
chr7	82755644	82755645	4933406J10Rik	4	-
chrX	140813433	140813434	Tex13b	4	-
chr1	86111980	86111981	Htr2b	4	-
chr8	104395807	104395808	Cmtm4	4	-
chr17	35516824	35516825	Tcf19	4	-
chr6	12109580	12109581	Gm6578	4	-
chr11	16508484	16508485	Sec61g	4	-
chr11	98438988	98438989	Mien1	4	-
chr13	23431017	23431018	C230035I16Rik	4	-
chr18	43737237	43737238	Spink1	4	-
chr18	67799943	67799944	4930549G23Rik	4	-
chrX	75416584	75416585	Mtcp1	4	-
chr13	67451624	67451625	Zfp874a	4	-
chr6	125049853	125049854	4930557K07Rik	4	-
chr15	76871435	76871436	Zfp251	4	-
chr15	79774467	79774468	Dnal4	4	-
chr7	3665840	3665841	Leng1	4	-
chr17	44105809	44105810	Enpp4	4	-
chr14	76520855	76520856	4930444M15Rik	4	-
chrX	51972772	51972773	1700080O16Rik	4	-
chr15	100188036	100188037	Mir3473a	4	-
chr7	4970961	4970962	Sbk3	4	-
chrX	134751419	134751420	Armcx6	4	-
chr6	89285725	89285726	4930512J16Rik	4	-
chr15	98145702	98145703	Asb8	4	-
chr14	122106974	122106975	A330035P11Rik	4	-
chrX	37901770	37901771	Rhox9	4	-
chr12	110979040	110979041	Ankrd9	4	-
chr5	135013157	135013158	Abhd11os	4	-
chr14	34653574	34653575	Mir297-1	4	-
chr12	22745734	22745735	Gm38538	4	-
chr7	116093149	116093150	1700003G18Rik	4	-
chr17	29596305	29596306	Tbc1d22bos	4	-
chr4	151988986	151988987	Thap3	4	-
chr2	181698442	181698443	Lkaaear1	4	-
chr7	24237598	24237599	Zfp109	4	-
chr5	35588763	35588764	4931431C16Rik	4	-
chr8	105471422	105471423	Tppp3	4	-
chr5	33657977	33657978	Tmem129	4	-
chr6	72617000	72617001	Tgoln2	4	-
chr16	42912070	42912071	Gm19522	4	-
chr10	25621563	25621564	Gm36908	4	-
chr3	13652865	13652866	4930539N22Rik	4	-
chr8	106893593	106893594	Chtf8	4	-
chr13	100744659	100744660	Mrps36	4	-
chr11	79530609	79530610	Evi2	4	-
chr5	124354628	124354629	Cdk2ap1	4	-
chr8	83442662	83442663	Scoc	4	-
chr7	46742980	46742981	Saa1	4	-
chr17	63312973	63312974	4930405O22Rik	4	-
chr10	89741193	89741194	Gm30963	4	-
chr19	29521987	29521988	A930007I19Rik	4	-
chr3	103809387	103809388	Dclre1b	4	-
chr17	25797045	25797046	Metrn	4	-
chr1	119536165	119536166	3830432H09Rik	4	-
chr10	81037315	81037316	Slc39a3	4	-
chr10	128298084	128298085	Il23a	4	-
chr7	127021211	127021212	Prrt2	4	-
chr2	164638802	164638803	Wfdc16	4	-
chr4	124485959	124485960	1700057H15Rik	4	-
chr19	53944627	53944628	Shoc2	4	-
chr9	93005733	93005734	1700034K08Rik	4	-
chr16	38452689	38452690	Adprh	4	-
chr14	31001666	31001667	Glt8d1	4	-
chr9	96752831	96752832	E030011O05Rik	4	-
chr9	107597075	107597076	Lsmem2	4	-
chr13	67729173	67729174	Zfp65	4	-
chr16	48412416	48412417	Gm5485	4	-
chr4	129120172	129120173	Hpca	4	-
chr1	91413222	91413223	Hes6	4	-
chr19	43674881	43674882	Slc25a28	4	-
chr13	62624182	62624183	6720489N17Rik	4	-
chr8	111145498	111145499	9430091E24Rik	4	-
chr7	46715676	46715677	Saa3	4	-
chr13	67061170	67061171	Zfp712	4	-
chr13	52573225	52573226	Gm2848	4	-
chr6	135168215	135168216	Hebp1	4	-
chr2	6130185	6130186	Proser2	4	-
chr1	192851747	192851748	Sertad4	4	-
chr4	35157484	35157485	Mob3b	4	-
chr4	88942042	88942043	LOC106557447	4	-
chr7	27181149	27181150	Mia	4	-
chr13	67526231	67526232	Zfp87	4	-
chr13	67306412	67306413	Zfp457	4	-
chr5	140830431	140830432	Gna12	4	-
chr9	50765933	50765934	1110032A03Rik	4	-
chr2	150451501	150451502	Zfp442	4	-
chr11	4095431	4095432	Mtfp1	4	-
chr13	67081545	67081546	Zfp708	4	-
chr7	140507318	140507319	Olfr536	4	-
chr3	88772599	88772600	Syt11	4	-
chr7	127137823	127137824	Spn	4	-
chr9	64022059	64022060	Smad6	4	-
chr10	82859008	82859009	Gm38560	4	-
chr12	59219483	59219484	Fbxo33	4	-
chr6	126328686	126328687	Gm10415	4	-
chr3	65349429	65349430	A730090N16Rik	4	-
chr5	138272812	138272813	Gal3st4	4	-
chr9	50746527	50746528	2310030G06Rik	4	-
chr9	65422773	65422774	Slc51b	4	-
chr2	154603673	154603674	Pxmp4	4	-
chr12	87155485	87155486	Gm6566	3	-
chr4	124850564	124850565	1110065P20Rik	3	-
chr6	66559708	66559709	Vmn1r32	3	-
chr3	107238652	107238653	Prok1	3	-
chr11	113683922	113683923	Fam104a	3	-
chr4	156023824	156023825	Gm10560	3	-
chr17	21535878	21535879	9330136K24Rik	3	-
chr5	115341161	115341162	Gatc	3	-
chr4	101893789	101893790	C130073F10Rik	3	-
chr14	79199190	79199191	Gm4632	3	-
chr11	5803796	5803797	Pgam2	3	-
chr12	69198429	69198430	9330151L19Rik	3	-
chr18	60624305	60624306	Synpo	3	-
chr10	20201854	20201855	4930405J17Rik	3	-
chr17	71341804	71341805	Gm4566	3	-
chr1	75223654	75223655	A630095N17Rik	3	-
chr11	97775918	97775919	1700001P01Rik	3	-
chr7	127895617	127895618	Vkorc1	3	-
chr1	44744949	44744950	4930521E06Rik	3	-
chr16	77010881	77010882	1700041M19Rik	3	-
chr7	4136926	4136927	D030047H15Rik	3	-
chr8	110502356	110502357	Gm21283	3	-
chr7	108930158	108930159	Nlrp10	3	-
chr15	74728023	74728024	Slurp1	3	-
chr1	9967810	9967811	Tcf24	3	-
chr7	13009852	13009853	Zbtb45	3	-
chr6	72390667	72390668	Vamp8	3	-
chr10	95323709	95323710	Cradd	3	-
chr4	116597630	116597631	Ccdc17	3	-
chr9	44802951	44802952	Ttc36	3	-
chr4	109476505	109476506	Rnf11	3	-
chr2	170511927	170511928	Pfdn4	3	-
chr14	101200069	101200070	Prr30	3	-
chrX	154579330	154579331	Samt2	3	-
chrX	62516069	62516070	Tslrn1	3	-
chr10	67973708	67973709	4930521O17Rik	3	-
chr2	25272418	25272419	Ssna1	3	-
chr4	40722317	40722318	Gm6297	3	-
chr14	56701000	56701001	Gm16973	3	-
chr17	4122102	4122103	4930548J01Rik	3	-
chr7	28741821	28741822	Mrps12	3	-
chrX	99470735	99470736	Pja1	3	-
chr8	12831919	12831920	Gm15350	3	-
chr4	138873964	138873965	Gm13030	3	-
chr9	111057244	111057245	Ccrl2	3	-
chr1	65082290	65082291	Crygb	3	-
chr5	71548205	71548206	Cox7b2	3	-
chr17	23786081	23786082	Flywch2	3	-
chr5	145201882	145201883	Zkscan14	3	-
chr12	76369464	76369465	Zbtb25	3	-
chr2	128429351	128429352	Morrbid	3	-
chr13	67830985	67830986	4930525G20Rik	3	-
chrX	136976874	136976875	Tmsb15l	3	-
chr2	124129956	124129957	4930517E11Rik	3	-
chr8	103347534	103347535	1600027J07Rik	3	-
chr9	69364247	69364248	Gm15511	3	-
chr11	53423136	53423137	Leap2	3	-
chr2	107059651	107059652	Fshb	3	-
chr7	127725616	127725617	Ctf2	3	-
chr7	35555928	35555929	Nudt19	3	-
chr2	156862945	156862946	5430405H02Rik	3	-
chr12	31713883	31713884	Gpr22	3	-
chr7	104777470	104777471	Usp17le	3	-
chr9	108306159	108306160	Tcta	3	-
chr2	119271226	119271227	Rhov	3	-
chr10	94688613	94688614	Cep83os	3	-
chr1	24005640	24005641	Sdhaf4	3	-
chr4	123718186	123718187	Ndufs5-ps	3	-
chr15	102524621	102524622	Npff	3	-
chr2	84506873	84506874	Gm13710	3	-
chr1	136415519	136415520	Ddx59	3	-
chr2	59386682	59386683	5330411J11Rik	3	-
chr12	111980751	111980752	Rd3l	3	-
chr3	38208119	38208120	5430434I15Rik	3	-
chr7	80905062	80905063	Nmb	3	-
chr4	153950476	153950477	BC039966	3	-
chr5	91767300	91767301	1700063O14Rik	3	-
chr8	72548310	72548311	Med26	3	-
chr9	47818208	47818209	Gm10677	3	-
chr9	120930802	120930803	4930593C16Rik	3	-
chr3	115888059	115888060	A930005H10Rik	3	-
chr11	45116928	45116929	Gm12159	3	-
chr9	57071966	57071967	Gm10658	3	-
chr1	20784270	20784271	Il17f	3	-
chrX	134686462	134686463	B230119M05Rik	3	-
chr2	140671476	140671477	Flrt3	3	-
chr14	20393490	20393491	Mrps16	3	-
chr16	26755502	26755503	Gm20319	3	-
chr9	120915250	120915251	1700020M21Rik	3	-
chr1	63210716	63210717	Gpr1	3	-
chr5	107633850	107633851	A930041C12Rik	3	-
chr3	108562466	108562467	Tmem167b	3	-
chrX	136068236	136068237	Bex2	3	-
chr10	115384435	115384436	Thap2	3	-
chr11	82781042	82781043	Gm11423	3	-
chr11	59163745	59163746	Iba57	3	-
chr11	102579119	102579120	Gm11627	3	-
chr8	123236258	123236259	Spata2l	3	-
chr9	96719445	96719446	Zbtb38	3	-
chr1	86389361	86389362	Nmur1	3	-
chr6	39810936	39810937	Mrps33	3	-
chr1	3671498	3671499	Xkr4	3	-
chr11	79675086	79675087	Rab11fip4os2	3	-
chrX	36903465	36903466	Nkrf	3	-
chr16	32247025	32247026	Fbxo45	3	-
chr8	111876675	111876676	Tmem170	3	-
chr8	71026755	71026756	1700026F02Rik	3	-
chr17	56757548	56757549	Nrtn	3	-
chr19	17339505	17339506	Gcnt1	3	-
chr2	177925650	177925651	Zfp972	3	-
chr8	116978653	116978654	1700030J22Rik	3	-
chr14	34355393	34355394	Fam25c	3	-
chr17	25081114	25081115	Tmem204	3	-
chr17	48432728	48432729	Apobec2	3	-
chr5	120139263	120139264	Gm10390	3	-
chr4	34911481	34911482	Platr9	3	-
chr3	103738001	103738002	Olfml3	3	-
chr8	70632456	70632457	Gdf15	3	-
chr2	28466324	28466325	1700007K13Rik	3	-
chr2	75444179	75444180	9430019J16Rik	3	-
chr4	11965981	11965982	Pdp1	3	-
chr7	96341964	96341965	Gm15412	3	-
chr11	120633547	120633548	Mafg	3	-
chr1	65063440	65063441	Crygd	3	-
chr5	149182036	149182037	Mm2pr	3	-
chr4	148952322	148952323	Gm13205	3	-
chr10	4387475	4387476	Zbtb2	3	-
chr9	43116570	43116571	Tlcd5	3	-
chr6	91440854	91440855	4930471M09Rik	3	-
chr3	91090805	91090806	S100a7l2	3	-
chr10	66124064	66124065	1700023F02Rik	3	-
chr11	88966931	88966932	Elobl	3	-
chr11	60115232	60115233	4930412M03Rik	3	-
chr9	122844023	122844024	Gm35549	3	-
chr14	103699432	103699433	Slain1os	3	-
chr2	130906396	130906397	A730017L22Rik	3	-
chr2	103389044	103389045	BC016548	3	-
chrX	74353618	74353619	Lage3	3	-
chr3	108200834	108200835	Cyb561d1	3	-
chr17	47701996	47701997	Frs3os	3	-
chr7	16816732	16816733	Fkrp	3	-
chr9	94538081	94538082	Dipk2a	3	-
chr7	15839679	15839680	Obox6	3	-
chrX	153696280	153696281	Kctd12b	3	-
chr16	37654368	37654369	Ndufb4	3	-
chr1	62794732	62794733	4930487H11Rik	3	-
chr7	16259540	16259541	C5ar1	3	-
chr7	4630482	4630483	Tmem86b	3	-
chr4	81487013	81487014	Mir466h	3	-
chr4	119422420	119422421	Ppcs	3	-
chr8	109962205	109962206	Marveld3	3	-
chr4	107823022	107823023	Lrp8os2	3	-
chr12	107735488	107735489	4930465M20Rik	3	-
chr4	97584591	97584592	E130114P18Rik	3	-
chr6	87809757	87809758	Rab43	3	-
chr10	118868903	118868904	Dyrk2	3	-
chr10	82623228	82623229	1190007I07Rik	3	-
chr1	96021758	96021759	1700063A18Rik	3	-
chr9	72531858	72531859	4930509E16Rik	3	-
chr7	45824747	45824748	Kcnj14	3	-
chr5	88301023	88301024	1700041A01Rik	3	-
chrX	136957979	136957980	Tmsb15b2	3	-
chrX	162964599	162964600	S100g	3	-
chr16	32668197	32668198	Tnk2os	3	-
chr11	85775680	85775681	Bcas3os2	3	-
chr4	132732546	132732547	Xkr8	3	-
chr14	88471396	88471397	Pcdh20	3	-
chr5	143895067	143895068	Ankrd61	3	-
chr4	155624755	155624756	Gm16023	3	-
chr1	138856854	138856855	2310009B15Rik	3	-
chr7	80075257	80075258	Gm21057	3	-
chr14	75844964	75844965	Gm4285	3	-
chr4	155869440	155869441	Cptp	3	-
chr3	57847757	57847758	Pfn2	3	-
chrX	150440905	150440906	Tmem29	3	-
chrX	152327493	152327494	Kantr	3	-
chr12	76795554	76795555	Gpx2	2	-
chr15	78405865	78405866	Tst	2	-
chr6	85915632	85915633	Nat8f1	2	-
chr3	89402650	89402651	Lenep	2	-
chr16	92358874	92358875	Kcne1	2	-
chr15	60825080	60825081	Lratd2	2	-
chr11	79523762	79523763	Evi2b	2	-
chrX	7421047	7421048	2010204K13Rik	2	-
chr14	51146767	51146768	Rnase1	2	-
chr2	85678741	85678742	Olfr1006	2	-
chr8	85067982	85067983	Gm5741	2	-
chr2	164833596	164833597	Ctsa	2	-
chr11	75178808	75178809	Ovca2	2	-
chr10	80387651	80387652	Mex3d	2	-
chr7	102250118	102250119	Rhog	2	-
chr6	94237442	94237443	4930511A08Rik	2	-
chr11	58534825	58534826	Olfr330	2	-
chr7	4789560	4789561	Tmem238	2	-
chr3	96832070	96832071	4930442L01Rik	2	-
chr2	86558138	86558139	Olfr1080	2	-
chr2	155819203	155819204	BC029722	2	-
chr15	4027406	4027407	Oxct1	2	-
chr14	121915888	121915889	Gpr18	2	-
chr14	121878270	121878271	1810041H14Rik	2	-
chr13	84222175	84222176	A230107N01Rik	2	-
chr1	193273188	193273189	G0s2	2	-
chr11	69398234	69398235	Tmem88	2	-
chr16	33380736	33380737	1700007L15Rik	2	-
chr7	140950243	140950244	Ifitm5	2	-
chr6	28421724	28421725	Gcc1	2	-
chr7	19508370	19508371	Bloc1s3	2	-
chr12	102743661	102743662	Moap1	2	-
chr11	79530609	79530610	Evi2	2	-
chr2	127208280	127208281	1810024B03Rik	2	-
chr17	79355091	79355092	Cdc42ep3	2	-
chr8	33747770	33747771	Smim18	2	-
chr19	29334670	29334671	Rln1	2	-
chr14	52316323	52316324	Sall2	2	-
chr17	86947887	86947888	Atp6v1e2	2	-
chr3	92573735	92573736	Ivl	2	-
chr16	91618999	91619000	Dnajc28	2	-
chr9	21291209	21291210	Cdkn2d	2	-
chr8	84176552	84176553	Nanos3	2	-
chr11	3914664	3914665	Slc35e4	2	-
chr7	98199475	98199476	B3gnt6	2	-
chr9	39493988	39493989	Olfr44	2	-
chr9	99304729	99304730	4930422M22Rik	2	-
chr18	60501983	60501984	Smim3	2	-
chr3	100489192	100489193	Tent5c	2	-
chr4	127358164	127358165	Gjb5	2	-
[truncated: 2,800 more rows]
