# Supplementary material for: Ultra-long-range interactions between active regulatory elements
Source: Genome Res. 2023 Aug;33(8):1269–83. doi: 10.1101/gr.277567.122 (PMC10547262; doi:10.1101/gr.277567.122)
Supplement: Supplement 11 [file Supplemental_Code.zip › Supplemental_Code/Peaks/mm10/ESC_4SU_refGene_exon1_quartile_3_TSS_mm10_noRING1B_minus_quartile_4_plus.bed]

chr1	3671498	3671499	Xkr4	3	-
chr1	4785726	4785727	Mrpl15	5	+
chr1	4807824	4807825	Lypla1	1	+
chr1	4857695	4857696	Tcea1	1	+
chr1	6214663	6214664	Rb1cc1	1	+
chr1	7088921	7088922	Pcmtd1	1	+
chr1	9547949	9547950	Adhfe1	1	-
chr1	9631092	9631093	2610203C22Rik	5	-
chr1	9700209	9700210	Mybl1	16	-
chr1	9747649	9747650	Vcpip1	1	+
chr1	9748382	9748383	1700034P13Rik	3	+
chr1	9942543	9942544	Snord87	1	+
chr1	9944118	9944119	Snhg6	4	+
chr1	9967810	9967811	Tcf24	3	-
chr1	10038159	10038160	Cops5	8	+
chr1	10038219	10038220	Cspp1	1	+
chr1	10865874	10865875	Mir467e	4	+
chr1	10993466	10993467	Prex2	1	-
chr1	13374083	13374084	Ncoa2	23	+
chr1	13589910	13589911	Tram1	11	+
chr1	15805647	15805648	Terf1	1	+
chr1	16104433	16104434	Rpl7	7	+
chr1	16105883	16105884	Rdh10	1	-
chr1	16619291	16619292	Ube2w	7	+
chr1	16657119	16657120	Eloc	5	+
chr1	18223564	18223565	Defb44-ps	2	-
chr1	20784270	20784271	Il17f	3	-
chr1	20890549	20890550	Paqr8	1	-
chr1	21079225	21079226	Tram2	11	-
chr1	23383175	23383176	Ogfrl1	7	-
chr1	23909736	23909737	Smap1	11	-
chr1	24005640	24005641	Sdhaf4	3	-
chr1	24100341	24100342	Fam135a	21	-
chr1	27884047	27884048	Gm5524	1	-
chr1	30863256	30863257	Phf3	15	+
chr1	31176436	31176437	Lgsn	1	-
chr1	33907621	33907622	Bend6	7	-
chr1	33908226	33908227	Dst	1	+
chr1	34117360	34117361	Mir6896	1	+
chr1	34439672	34439673	Ccdc115	5	-
chr1	34439830	34439831	Imp4	1	+
chr1	34843050	34843051	Fam168b	8	+
chr1	36068401	36068402	Hs6st1	1	+
chr1	36144313	36144314	Mir6897	1	-
chr1	36244302	36244303	Uggt1	41	+
chr1	36307734	36307735	Arid5a	1	-
chr1	36348758	36348759	Mir6898	1	-
chr1	36445271	36445272	Lman2l	9	-
chr1	36471598	36471599	Cnnm4	1	-
chr1	36511868	36511869	Cnnm3	1	-
chr1	36535739	36535740	Ankrd23	9	-
chr1	36709925	36709926	Actr1b	11	+
chr1	36939527	36939528	Tmem131	41	+
chr1	37299839	37299840	Inpp4a	1	-
chr1	37865082	37865083	Tsga10	20	-
chr1	37890411	37890412	Mitd1	8	-
chr1	37890478	37890479	Mrpl30	1	+
chr1	37957759	37957760	Lyg1	6	-
chr1	37997208	37997209	Txndc9	5	+
chr1	37998011	37998012	Eif5b	1	+
chr1	38129666	38129667	Rev1	26	+
chr1	38627244	38627245	Aff3	22	-
chr1	38987815	38987816	Pdcl3	1	+
chr1	39367852	39367853	Rpl31	1	+
chr1	39478747	39478748	Tbc1d8	20	-
chr1	39535702	39535703	Cnot11	1	-
chr1	39548840	39548841	Snord89	1	-
chr1	39847330	39847331	1700066B17Rik	5	-
chr1	39900914	39900915	Map4k4	1	+
chr1	43098628	43098629	Tgfbrap1	13	-
chr1	43098711	43098712	AI597479	1	+
chr1	43445752	43445753	Nck2	1	-
chr1	43826584	43826585	Uxs1	15	-
chr1	44020006	44020007	Mettl21c	5	-
chr1	44118958	44118959	Bivm	1	-
chr1	44551672	44551673	Gulp1	1	-
chr1	44744949	44744950	4930521E06Rik	3	-
chr1	45795167	45795168	Wdr75	1	+
chr1	46066854	46066855	Dnah7b	1	-
chr1	46853618	46853619	Slc39a10	11	+
chr1	51478399	51478400	Nabp1	6	+
chr1	52580292	52580293	Gm28178	6	-
chr1	52845039	52845040	Hibch	1	+
chr1	52992657	52992658	1700019D03Rik	4	-
chr1	53187617	53187618	1700019A02Rik	10	-
chr1	53313625	53313626	Osgepl1	1	-
chr1	53352752	53352753	Asnsd1	6	+
chr1	53352752	53352753	Asnsd1	4	+
chr1	53849425	53849426	Mir7681	1	-
chr1	54195034	54195035	Hecw2	29	-
chr1	54439026	54439027	Gtf3c3	18	+
chr1	54557684	54557685	Pgap1	27	-
chr1	55027478	55027479	Sf3b1	25	+
chr1	55087932	55087933	Hspd1	12	+
chr1	55088149	55088150	Hspd1	1	+
chr1	55131246	55131247	Mob4	1	+
chr1	57377544	57377545	4930558J18Rik	4	-
chr1	57377621	57377622	1700066M21Rik	1	-
chr1	57406267	57406268	Tyw5	1	+
chr1	57406674	57406675	Tyw5	9	+
chr1	57774862	57774863	Spats2l	1	-
chr1	58029970	58029971	Aox1	1	-
chr1	58392899	58392900	Bzw1	1	+
chr1	58424088	58424089	Clk1	13	+
chr1	58445152	58445153	Ppil3	1	+
chr1	58445486	58445487	Nif3l1	7	+
chr1	58586333	58586334	Fam126b	13	-
chr1	58586398	58586399	Ndufb3	1	+
chr1	58711492	58711493	Cflar	1	-
chr1	58973482	58973483	Trak2	16	+
chr1	59163389	59163390	Mpp4	23	-
chr1	59237093	59237094	Als2	34	-
chr1	59482148	59482149	Fzd7	1	+
chr1	59670834	59670835	Sumo1	5	+
chr1	59685007	59685008	Nop58	1	+
chr1	59691959	59691960	Snord70	1	+
chr1	59704809	59704810	Snord11	1	+
chr1	59764280	59764281	Bmpr2	1	-
chr1	59913007	59913008	Fam117b	1	-
chr1	60180600	60180601	Nbeal1	1	+
chr1	60343301	60343302	Cyp20a1	1	-
chr1	60409620	60409621	Abi2	1	+
chr1	60566765	60566766	Raph1	14	+
chr1	62794732	62794733	4930487H11Rik	3	-
chr1	63114267	63114268	Ino80d	12	-
chr1	63114472	63114473	Ino80dos	1	+
chr1	63179024	63179025	Snora41	1	+
chr1	63200359	63200360	Zdbf2	1	+
chr1	63210716	63210717	Gpr1	3	-
chr1	63445892	63445893	Adam23	1	+
chr1	63730318	63730319	Mdh1b	11	-
chr1	63730626	63730627	Fastkd2	1	+
chr1	64042501	64042502	Mir6899	1	-
chr1	64532805	64532806	Creb1	1	+
chr1	64617764	64617765	Mettl21a	4	-
chr1	64691346	64691347	Ccnyl1	1	+
chr1	64737750	64737751	Fzd5	2	+
chr1	64956824	64956825	Plekhm3	8	-
chr1	65063440	65063441	Crygd	3	-
chr1	65082290	65082291	Crygb	3	-
chr1	65179142	65179143	Idh1	9	+
chr1	65926523	65926524	Crygf	1	-
chr1	66175330	66175331	Map2	1	-
chr1	66700832	66700833	Rpe	1	+
chr1	66808794	66808795	Kansl1l	15	-
chr1	67038834	67038835	Lancl1	10	-
chr1	69826971	69826972	Spag16	1	-
chr1	71102972	71102973	Bard1	11	+
chr1	71557157	71557158	Atic	1	+
chr1	71653234	71653235	Fn1	46	+
chr1	71653336	71653337	Apol7d	1	-
chr1	72212314	72212315	Mreg	6	+
chr1	72583252	72583253	Smarcal1	1	+
chr1	72824481	72824482	Igfbp2	1	+
chr1	74194631	74194632	Cxcr1	2	-
chr1	74236518	74236519	Arpc2	1	-
chr1	74284738	74284739	Aamp	11	+
chr1	74285035	74285036	Pnkd	1	+
chr1	74304336	74304337	Tmbim1	12	-
chr1	74391610	74391611	Ctdsp1	1	-
chr1	74394311	74394312	Mir26b	1	-
chr1	74588028	74588029	Zfp142	9	+
chr1	74588290	74588291	Bcs1l	1	-
chr1	74661703	74661704	Ttll4	1	+
chr1	75168647	75168648	Zfand2b	1	-
chr1	75192010	75192011	Atg9a	16	-
chr1	75192161	75192162	Ankzf1	1	+
chr1	75210830	75210831	Stk16	1	+
chr1	75223654	75223655	A630095N17Rik	3	-
chr1	75236424	75236425	Dnajb2	1	-
chr1	75317017	75317018	Dnpep	15	+
chr1	75435937	75435938	Gmppa	1	-
chr1	75479471	75479472	Chpf	5	-
chr1	75479533	75479534	Tmem198	1	-
chr1	75506452	75506453	Obsl1	20	-
chr1	75521530	75521531	Stk11ip	1	-
chr1	77496768	77496769	Mir6352	1	-
chr1	77515088	77515089	Epha4	18	+
chr1	78488897	78488898	Farsb	18	+
chr1	78511061	78511062	Mogat1	1	-
chr1	78657826	78657827	Acsl3	1	+
chr1	78657826	78657827	Acsl3	1	+
chr1	79761769	79761770	Wdfy1	12	+
chr1	80340690	80340691	Cul3	17	-
chr1	82724891	82724892	Mff	1	+
chr1	82839461	82839462	Agfg1	1	+
chr1	84218961	84218962	Mir6353	1	-
chr1	84839304	84839305	Trip12	41	+
chr1	84839842	84839843	Fbxo36	1	+
chr1	85603891	85603892	Sp110	13	-
chr1	85793442	85793443	Cab39	1	+
chr1	86064620	86064621	Psmd1	1	+
chr1	86111980	86111981	Htr2b	4	-
chr1	86304060	86304061	Gm28626	2	+
chr1	86351285	86351286	Snora75	1	+
chr1	86352127	86352128	Gm24148	1	+
chr1	86356327	86356328	Snord82	1	+
chr1	86359455	86359456	Ncl	14	+
chr1	86359585	86359586	C130036L24Rik	1	-
chr1	86389361	86389362	Nmur1	3	-
chr1	86526558	86526559	Ptma	1	+
chr1	86582785	86582786	Pde6d	5	-
chr1	86582922	86582923	Cops7b	1	-
chr1	87213912	87213913	Eif4e2	1	+
chr1	87326999	87327000	Gigyf2	1	+
chr1	87394729	87394730	Kcnj13	3	+
chr1	87755746	87755747	Gm33517	5	-
chr1	87756012	87756013	Atg16l1	1	+
chr1	87784572	87784573	Scarna6	1	+
chr1	87853288	87853289	Dgkd	1	-
chr1	88269408	88269409	6430706D22Rik	5	+
chr1	88277557	88277558	A730008H23Rik	5	+
chr1	88277579	88277580	A730008H23Rik	8	+
chr1	88702191	88702192	Arl4c	1	+
chr1	88754891	88754892	Platr5	1	-
chr1	89070416	89070417	Sh3bp4	1	+
chr1	89454812	89454813	Agap1	1	+
chr1	89683892	89683893	4933400F21Rik	4	-
chr1	89931176	89931177	Gbx2	2	-
chr1	90203981	90203982	Ackr3	1	-
chr1	91250305	91250306	Ube2f	1	+
chr1	91298339	91298340	Scly	1	+
chr1	91351074	91351075	Klhl30	1	-
chr1	91366431	91366432	Erfe	1	-
chr1	91413222	91413223	Hes6	4	-
chr1	91494669	91494670	Traf3ip1	1	-
chr1	92180341	92180342	Hdac4	27	+
chr1	92464542	92464543	Mir6900	1	-
chr1	92473758	92473759	Ndufa10	10	+
chr1	92831646	92831647	Gpc1	1	-
chr1	92906990	92906991	Dusp28	1	-
chr1	92910826	92910827	Rnpepl1	1	-
chr1	92950590	92950591	9430060I03Rik	2	-
chr1	93274550	93274551	Mir6901	1	-
chr1	93305879	93305880	Mterf4	4	+
chr1	93305965	93305966	Gm28535	1	-
chr1	93342788	93342789	Pask	18	-
chr1	93343629	93343630	Ppp1r7	1	+
chr1	93346093	93346094	Mir6902	1	+
chr1	93352159	93352160	Mir6345	1	-
chr1	93445701	93445702	Hdlbp	28	-
chr1	93478994	93478995	Septin2	1	+
chr1	93635727	93635728	Stk25	12	+
chr1	93685576	93685577	Bok	1	-
chr1	93754838	93754839	Thap4	6	-
chr1	93754906	93754907	Atg4b	1	+
chr1	93801934	93801935	Dtymk	5	+
chr1	93803966	93803967	Ing5	1	+
chr1	93825241	93825242	D2hgdh	1	-
chr1	93918438	93918439	Gal3st2b	1	-
chr1	96021758	96021759	1700063A18Rik	3	-
chr1	96871127	96871128	Panct2	1	-
chr1	97770092	97770093	Ppip5k2	28	+
chr1	97770173	97770174	Gin1	1	+
chr1	98095632	98095633	Pam	26	-
chr1	105663676	105663677	Pign	31	+
chr1	105663862	105663863	Relch	1	+
chr1	106171870	106171871	Phlpp1	1	-
chr1	106759742	106759743	Kdsr	10	+
chr1	106980985	106980986	Serpinb13	1	-
chr1	107052303	107052304	Serpinb3a	8	+
chr1	107161114	107161115	Serpinb3b	8	-
chr1	107278371	107278372	Serpinb3c	8	-
chr1	107362315	107362316	Serpinb11	1	-
chr1	107422690	107422691	Serpinb7	1	-
chr1	111864918	111864919	Dsel	2	-
chr1	118310728	118310729	Tsn	6	+
chr1	118321844	118321845	Nifk	1	+
chr1	118389059	118389060	Clasp1	1	-
chr1	118459265	118459266	2900060B14Rik	1	+
chr1	118627946	118627947	Tfcp2l1	1	+
chr1	118954221	118954222	Mir6346	1	-
chr1	119053619	119053620	Gli2	14	+
chr1	119504782	119504783	Ralb	5	-
chr1	119526155	119526156	Tmem185b	1	+
chr1	119536165	119536166	3830432H09Rik	4	-
chr1	119649000	119649001	Epb41l5	25	+
chr1	119837071	119837072	Ptpn4	27	-
chr1	120073780	120073781	Tmem37	2	-
chr1	121431068	121431069	Ccdc93	1	+
chr1	121567980	121567981	Ddx18	13	+
chr1	127204987	127204988	Mgat5	1	+
chr1	127774165	127774166	Ccnt2	1	+
chr1	127840290	127840291	Map3k19	10	-
chr1	128103001	128103002	Zranb3	21	-
chr1	128103307	128103308	R3hdm1	1	+
chr1	128202362	128202363	Mir128-1	1	-
chr1	128244138	128244139	Ubxn4	1	+
chr1	128359705	128359706	Mcm6	17	+
chr1	128417416	128417417	Dars	16	+
chr1	130715821	130715822	Pfkfb2	16	-
chr1	130717328	130717329	Yod1	1	+
chr1	131097843	131097844	Mapkapk2	10	-
chr1	131138234	131138235	Dyrk3	3	+
chr1	131153208	131153209	Eif2d	1	+
chr1	131527361	131527362	Srgap2	23	+
chr1	131797396	131797397	Pm20d1	1	-
chr1	131867278	131867279	Rab29	1	-
chr1	132139685	132139686	Cdk18	16	-
chr1	132198089	132198090	Mir135b	1	-
chr1	132390318	132390319	Tmcc2	5	-
chr1	132477368	132477369	Rbbp5	1	+
chr1	132506231	132506232	Tmem81	1	-
chr1	132729354	132729355	Gm10538	1	-
chr1	132880356	132880357	Lrrn2	1	-
chr1	133025416	133025417	Mdm4	12	+
chr1	133131167	133131168	Ppp1r15b	1	+
chr1	133246098	133246099	Plekha6	1	-
chr1	133424212	133424213	Sox13	14	-
chr1	133610280	133610281	Snrpe	5	+
chr1	133660885	133660886	Zbed6	1	+
chr1	133661399	133661400	Zc3h11a	18	+
chr1	134079155	134079156	Btg2	2	+
chr1	134362006	134362007	Tmem183a	9	+
chr1	134405782	134405783	Cyb5r1	1	+
chr1	134415379	134415380	Adipor1	1	+
chr1	134455532	134455533	Klhl12	1	+
chr1	134494640	134494641	Rabif	1	+
chr1	134560179	134560180	Kdm5b	1	+
chr1	134946299	134946300	Gm51265	1	-
chr1	134955940	134955941	Ppp1r12b	25	-
chr1	134962566	134962567	Ube2t	1	+
chr1	135146835	135146836	Arl8a	1	-
chr1	135258472	135258473	Elf3	9	+
chr1	135284084	135284085	Rnpep	11	-
chr1	135430499	135430500	Ipo9	26	+
chr1	135454683	135454684	Mir1231	1	-
chr1	135766086	135766087	Phlda3	1	+
chr1	136006342	136006343	Igfn1	27	-
chr1	136415272	136415273	Ddx59	1	+
chr1	136415519	136415520	Ddx59	3	-
chr1	136467849	136467850	Kif14	1	+
chr1	136624902	136624903	Zfp281	1	+
chr1	136683397	136683398	Gm19705	1	-
chr1	136696212	136696213	Platr22	1	+
chr1	136953630	136953631	Nr5a2	9	+
chr1	138619757	138619758	Nek7	10	+
chr1	138856854	138856855	2310009B15Rik	3	-
chr1	138876950	138876951	1700019P21Rik	2	-
chr1	138963710	138963711	Dennd1b	1	-
chr1	138977658	138977659	4930596I21Rik	1	-
chr1	139454774	139454775	Aspm	1	+
chr1	140245719	140245720	Kcnt2	1	-
chr1	143640698	143640699	B3galt2	1	+
chr1	143702893	143702894	Cdc73	17	+
chr1	150392839	150392840	Tpr	1	+
chr1	150393055	150393056	Tpr	14	+
chr1	150466165	150466166	Prg4	13	-
chr1	151442394	151442395	Mir7682	1	-
chr1	151754727	151754728	2810414N06Rik	2	+
chr1	151755375	151755376	Edem3	1	-
chr1	152090320	152090321	1700025G04Rik	6	-
chr1	152386682	152386683	Tsen15	5	-
chr1	152766543	152766544	Arpc5	1	+
chr1	152902645	152902646	Smg7	24	+
chr1	153332786	153332787	Lamc1	28	+
chr1	153487660	153487661	Dhx9	28	+
chr1	153549714	153549715	Npl	12	-
chr1	153844141	153844142	Rgsl1	22	-
chr1	155158704	155158705	Stx6	1	-
chr1	155417444	155417445	Xpr1	15	-
chr1	155558121	155558122	Acbd6	1	+
chr1	156034817	156034818	Tor1aip1	10	+
chr1	156474328	156474329	Soat1	16	+
chr1	156718910	156718911	Fam20b	8	-
chr1	156839024	156839025	Angptl1	1	-
chr1	156939387	156939388	Ralgps2	20	-
chr1	159293774	159293775	Pou5f1-rs1	1	-
chr1	159340308	159340309	Mir1843b	1	+
chr1	159340359	159340360	Mir1843b	1	+
chr1	160195216	160195217	Mrps14	1	+
chr1	160212892	160212893	Cacybp	6	+
chr1	160295972	160295973	Mir1927	1	-
chr1	160792938	160792939	Rabgap1l	21	-
chr1	160906412	160906413	Rc3h1	1	+
chr1	160978607	160978608	Serpinc1	1	-
chr1	161034849	161034850	Zbtb37	7	+
chr1	161034917	161034918	Gas5	1	+
chr1	161038093	161038094	Snord47	1	+
chr1	161070660	161070661	Dars2	17	+
chr1	161070768	161070769	Cenpl	1	-
chr1	161159314	161159315	Tex50	2	-
chr1	161876682	161876683	Suco	25	+
chr1	162740556	162740557	Prrc2c	35	+
chr1	162812549	162812550	Fmo4	9	-
chr1	163403669	163403670	Gorab	6	+
chr1	163994890	163994891	Mettl18	1	+
chr1	164249047	164249048	Slc19a2	1	+
chr1	164307484	164307485	Blzf1	9	+
chr1	164307673	164307674	Nme7	1	+
chr1	165091930	165091931	4930568G15Rik	5	-
chr1	165194438	165194439	Sft2d2	9	+
chr1	165236960	165236961	Tiprl	7	-
chr1	165461261	165461262	Mpc2	1	-
chr1	165634541	165634542	Mpzl1	6	+
chr1	165763759	165763760	Creg1	1	-
chr1	165934948	165934949	Pou2f1	17	-
chr1	166127898	166127899	Dusp27	6	+
chr1	166130222	166130223	Gpa33	1	+
chr1	167285127	167285128	Uck2	7	+
chr1	168432169	168432170	Pbx1	9	-
chr1	170214734	170214735	Uhmk1	8	-
chr1	170850981	170850982	Gm29733	1	-
chr1	170867771	170867772	Atf6	16	+
chr1	170885540	170885541	Dusp12	6	+
chr1	170912941	170912942	Fcrlb	6	-
chr1	171150603	171150604	Sdhc	6	+
chr1	171150714	171150715	Mpz	1	-
chr1	171221565	171221566	Apoa2	1	-
chr1	171222514	171222515	Tomm40l	10	-
chr1	171234349	171234350	Fcer1g	5	-
chr1	171247122	171247123	Ndufs2	13	+
chr1	171270329	171270330	B4galt3	1	-
chr1	171281186	171281187	Ppox	13	-
chr1	171287961	171287962	Usp21	13	-
chr1	171295002	171295003	Ufc1	7	-
chr1	171328809	171328810	Dedd	1	+
chr1	171344955	171344956	Pfdn2	1	-
chr1	171345645	171345646	Nit1	7	-
chr1	171419034	171419035	Tstd1	1	-
chr1	171437562	171437563	F11r	1	+
chr1	171503479	171503480	Alyref2	1	-
chr1	172082530	172082531	Ncstn	1	+
chr1	172082749	172082750	Ncstn	17	+
chr1	172126756	172126757	Pex19	1	+
chr1	172148016	172148017	Dcaf8	1	+
chr1	172206804	172206805	Pea15a	4	-
chr1	172376532	172376533	Pigm	1	+
chr1	173420605	173420606	Aim2	1	+
chr1	173880187	173880188	Mndal	10	-
chr1	173942492	173942493	Ifi203	10	-
chr1	174501826	174501827	Fmn2	1	-
chr1	175688353	175688354	Chml	1	-
chr1	175692632	175692633	Opn3	4	-
chr1	175880779	175880780	Exo1	1	+
chr1	176772423	176772424	Mir350	1	-
chr1	176807124	176807125	Cep170	20	-
chr1	177248767	177248768	Akt3	13	-
chr1	177796509	177796510	Adss	13	+
chr1	178187418	178187419	Desi2	1	-
chr1	178319154	178319155	Cox20	1	-
chr1	178337815	178337816	Hnrnpu	17	+
chr1	178406019	178406020	Efcab2	1	-
chr1	179546276	179546277	Tfb2m	8	+
chr1	179546530	179546531	Cnst	1	-
chr1	179745200	179745201	Kif28	23	+
chr1	180196020	180196021	Coq8a	16	-
chr1	180568892	180568893	Parp1	1	+
chr1	180587202	180587203	Mir6904	1	+
chr1	180641151	180641152	Lin9	1	-
chr1	180726044	180726045	Acbd3	1	+
chr1	180813605	180813606	H3f3a	4	+
chr1	180851152	180851153	Sde2	1	+
chr1	180893109	180893110	Lefty2	1	+
chr1	180904275	180904276	Pycr2	1	+
chr1	181144204	181144205	Nvl	23	+
chr1	181150932	181150933	Cnih4	1	+
chr1	181211978	181211979	Wdr26	14	-
chr1	181842401	181842402	Lbr	14	+
chr1	182019980	182019981	Enah	15	+
chr1	182124738	182124739	Srp9	1	+
chr1	182282195	182282196	Degs1	3	+
chr1	182341606	182341607	Fbxo28	5	+
chr1	182409168	182409169	Trp53bp2	1	+
chr1	182517610	182517611	Capn2	21	-
chr1	183221529	183221530	Disp1	10	+
chr1	183297008	183297009	Brox	14	+
chr1	183297061	183297062	Brox	1	+
chr1	183369565	183369566	Mia3	27	+
chr1	183388886	183388887	Taf1a	1	+
chr1	184034382	184034383	Dusp10	1	-
chr1	185204169	185204170	Rab3gap2	1	+
chr1	185242927	185242928	Mir664	1	-
chr1	185242976	185242977	Mir664	1	-
chr1	185313320	185313321	Mir194-1	1	-
chr1	185313582	185313583	Mir215	1	-
chr1	185329401	185329402	Iars2	23	-
chr1	185332160	185332161	Bpnt1	1	+
chr1	185363045	185363046	Eprs	1	+
chr1	185537337	185537338	Mir297c	1	-
chr1	186749358	186749359	Rrp15	5	+
chr1	187215512	187215513	Gpatch2	1	+
chr1	189007840	189007841	Kctd3	18	+
chr1	189688086	189688087	Cenpf	18	+
chr1	189728269	189728270	Ptpn14	1	+
chr1	190925109	190925110	Angel2	1	-
chr1	191025352	191025353	Flvcr1	1	-
chr1	191026190	191026191	Flvcr1	10	-
chr1	191036823	191036824	Spata45	1	-
chr1	191062910	191062911	Tatdn3	10	-
chr1	191063022	191063023	Nsl1	1	+
chr1	191325903	191325904	Pacc1	1	-
chr1	191397041	191397042	Ppp2r5a	13	+
chr1	191575544	191575545	Dtl	16	+
chr1	191575637	191575638	Ints7	1	+
chr1	191821474	191821475	Nek2	1	+
chr1	191906782	191906783	1700034H15Rik	1	+
chr1	191907527	191907528	1700034H15Rik	5	+
chr1	192138040	192138041	Rcor3	12	-
chr1	192841706	192841707	1700065J18Rik	1	-
chr1	192851747	192851748	Sertad4	4	-
chr1	193273188	193273189	G0s2	2	-
chr1	195017400	195017401	A330023F24Rik	1	-
chr1	195037041	195037042	Mir29b-2	1	-
chr1	195037548	195037549	Mir29c	1	-
chr1	195131570	195131571	Cr1l	10	+
chr10	3119842	3119843	9230019H11Rik	1	-
chr10	3973076	3973077	Mthfd1l	1	+
chr10	4266330	4266331	Akap12	1	+
chr10	4387475	4387476	Zbtb2	3	-
chr10	4429166	4429167	Gm5512	12	+
chr10	4432606	4432607	Armt1	1	+
chr10	4482516	4482517	Ccdc170	1	-
chr10	5805465	5805466	Fbxo5	5	+
chr10	5823943	5823944	Mtrf1l	7	+
chr10	5922400	5922401	Rgs17	6	-
chr10	6980281	6980282	Ipcef1	9	-
chr10	7589801	7589802	Lrp11	1	-
chr10	7663608	7663609	A630066F11Rik	9	-
chr10	7667505	7667506	Nup43	1	+
chr10	7681210	7681211	Lats1	1	-
chr10	7726001	7726002	Katna1	1	+
chr10	7780917	7780918	Ginm1	8	+
chr10	7792895	7792896	Ppil4	1	+
chr10	7953065	7953066	Tab2	7	+
chr10	8886070	8886071	Sash1	20	+
chr10	9901040	9901041	Stxbp5	26	-
chr10	11149431	11149432	Shprh	1	+
chr10	11281331	11281332	Fbxo30	1	+
chr10	12861735	12861736	Utrn	74	+
chr10	13008451	13008452	Sf3b5	1	+
chr10	13178023	13178024	Zc2hc1b	6	-
chr10	13871281	13871282	Gm32172	1	-
chr10	14705489	14705490	Vta1	8	+
chr10	15791778	15791779	C330004P14Rik	1	-
chr10	17723229	17723230	Cited2	1	+
chr10	18055941	18055942	Reps1	1	+
chr10	18234981	18234982	Ccdc28a	6	-
chr10	19015410	19015411	Tnfaip3	9	-
chr10	19591950	19591951	Ifngr1	1	-
chr10	19907674	19907675	Pex7	10	+
chr10	20201854	20201855	4930405J17Rik	3	-
chr10	20208440	20208441	Rpl32l	1	-
chr10	20312470	20312471	Bclaf1	1	+
chr10	20347820	20347821	Mtfr2	1	+
chr10	21295980	21295981	Hbs1l	1	+
chr10	21342055	21342056	4930455C13Rik	4	+
chr10	22068079	22068080	4930444G20Rik	1	-
chr10	22149270	22149271	E030030I06Rik	2	-
chr10	22173876	22173877	Raet1c	1	-
chr10	22173903	22173904	Raet1c	1	-
chr10	22273475	22273476	H60b	1	-
chr10	22361895	22361896	Raet1d	1	-
chr10	22729432	22729433	Mir7663	1	+
chr10	23785451	23785452	Snora33	1	+
chr10	23785821	23785822	Snord100	1	+
chr10	23787209	23787210	Rps12	6	+
chr10	23938573	23938574	Taar2	1	-
chr10	24149290	24149291	Stx7	1	-
chr10	24836195	24836196	Enpp3	25	+
chr10	24869987	24869988	Med23	1	+
chr10	24910665	24910666	Mir6905	1	+
chr10	25359799	25359800	Epb41l2	1	-
chr10	25621563	25621564	Gm36908	4	-
chr10	25837437	25837438	4930401C15Rik	5	-
chr10	28074821	28074822	Ptprk	1	+
chr10	29313167	29313168	Echdc1	1	-
chr10	29362442	29362443	Rnf146	4	-
chr10	30600700	30600701	Trmt11	13	+
chr10	30618366	30618367	Hint3	5	-
chr10	30803326	30803327	Ncoa7	16	-
chr10	31313406	31313407	Hddc2	1	+
chr10	31445958	31445959	Tpd52l1	8	+
chr10	33905112	33905113	Rsph4a	1	-
chr10	33951259	33951260	Zup1	11	+
chr10	33995055	33995056	A830082N09Rik	1	-
chr10	34019616	34019617	Rwdd1	7	+
chr10	34096519	34096520	Calhm5	2	-
chr10	34207235	34207236	Dse	6	+
chr10	34282191	34282192	Tspyl1	1	+
chr10	34297422	34297423	Tspyl4	1	-
chr10	34389982	34389983	Col10a1	1	-
chr10	36974545	36974546	Hdac2	1	+
chr10	37138926	37138927	Marcks	2	+
chr10	39134024	39134025	Tube1	1	-
chr10	39369800	39369801	Fyn	1	+
chr10	39612935	39612936	Traf3ip2	1	-
chr10	39613682	39613683	Gm16364	6	-
chr10	39732007	39732008	E130307A14Rik	3	+
chr10	39732161	39732162	Rev3l	1	+
chr10	40246979	40246980	Rpf2	10	+
chr10	40257562	40257563	Gtf3c6	6	+
chr10	40302186	40302187	Amd2	8	+
chr10	40302188	40302189	Amd2	8	+
chr10	40349309	40349310	Cdk19	1	+
chr10	40883143	40883144	Cdc40	15	+
chr10	40883535	40883536	Wasf1	1	-
chr10	41303241	41303242	Fig4	23	-
chr10	41450359	41450360	Zbtb24	1	+
chr10	41476315	41476316	Mical1	1	-
chr10	41490340	41490341	Smpd2	10	-
chr10	41490440	41490441	Ppil6	1	-
chr10	41519501	41519502	Cd164	1	+
chr10	41716463	41716464	Ccdc162	48	-
chr10	41810575	41810576	Sesn1	1	-
chr10	42276742	42276743	Foxo3	4	+
chr10	42478565	42478566	Afg1l	13	-
chr10	42502055	42502056	Snx3	1	+
chr10	42678917	42678918	Ostm1	1	-
chr10	42761497	42761498	Sec63	1	-
chr10	43221487	43221488	Pdss2	1	+
chr10	43479141	43479142	Bend3	1	-
chr10	43901736	43901737	Qrsl1	11	+
chr10	43901808	43901809	Rtn4ip1	1	+
chr10	44268340	44268341	Atg5	1	+
chr10	44359677	44359678	Mir1929	1	-
chr10	44458748	44458749	Prdm1	7	+
chr10	45470201	45470202	Lin28b	5	-
chr10	45577830	45577831	Hace1	1	-
chr10	46244749	46244750	Snord14d	1	-
chr10	50592670	50592671	Ascc3	1	+
chr10	52233620	52233621	Dcbld1	1	+
chr10	52417548	52417549	Nus1	1	+
chr10	53280271	53280272	Gm19395	1	-
chr10	53379883	53379884	Cep85l	13	-
chr10	53518989	53518990	Gm20597	4	-
chr10	53596962	53596963	Asf1a	1	+
chr10	53629957	53629958	Mcm9	13	+
chr10	54075737	54075738	Man1a	13	-
chr10	56106918	56106919	Msl3l2	1	+
chr10	57486386	57486387	Hsf2	1	+
chr10	58323548	58323549	Lims1	1	+
chr10	58446853	58446854	Ranbp2	1	+
chr10	58497938	58497939	Ccdc138	1	+
chr10	59221923	59221924	Sowahc	1	-
chr10	59323297	59323298	P4ha1	1	-
chr10	59616692	59616693	Mcu	8	-
chr10	59702564	59702565	Micu1	1	+
chr10	59879584	59879585	Dnajb12	1	+
chr10	59951770	59951771	Ddit4	3	+
chr10	60002806	60002807	Ascc1	1	+
chr10	60126777	60126778	Mir6906	1	-
chr10	60752782	60752783	Slc29a3	6	+
chr10	61147684	61147685	Sgpl1	15	+
chr10	61297837	61297838	Prf1	1	-
chr10	61383339	61383340	Pald1	20	+
chr10	61417973	61417974	Nodal	1	+
chr10	61452669	61452670	Eif4ebp2	3	+
chr10	61475834	61475835	Lrrc20	1	+
chr10	61680286	61680287	1700022H01Rik	1	+
chr10	61695515	61695516	Tysnd1	1	+
chr10	61774738	61774739	Mir5108	1	-
chr10	62194227	62194228	Mir7662	1	-
chr10	62449161	62449162	Supv3l1	1	-
chr10	62449738	62449739	Supv3l1	15	+
chr10	62486598	62486599	Vps26a	9	-
chr10	62578457	62578458	Kifbp	7	-
chr10	62649753	62649754	Ddx50	16	-
chr10	62765606	62765607	Snord98	1	+
chr10	62792368	62792369	Ccar1	25	+
chr10	62887324	62887325	Tet1	13	+
chr10	62920634	62920635	Slc25a16	1	-
chr10	62980253	62980254	Rufy2	1	+
chr10	63020300	63020301	Hnrnph3	10	+
chr10	63024513	63024514	Pbld2	1	-
chr10	63243798	63243799	Herc4	1	+
chr10	65908239	65908240	Gm30853	6	-
chr10	66124064	66124065	1700023F02Rik	3	-
chr10	67005076	67005077	Gm31763	1	-
chr10	67096988	67096989	Reep3	9	+
chr10	67127089	67127090	Jmjd1c	1	-
chr10	67548955	67548956	Ado	1	+
chr10	67912662	67912663	Zfp365	5	-
chr10	67973708	67973709	4930521O17Rik	3	-
chr10	67979571	67979572	Rtkn2	1	-
chr10	68278726	68278727	Arid5b	10	+
chr10	69352912	69352913	Cdk1	8	+
chr10	70097122	70097123	Ccdc6	1	+
chr10	70592812	70592813	Phyhipl	5	-
chr10	71182040	71182041	C730027H18Rik	8	-
chr10	71201746	71201747	1700113B09Rik	1	-
chr10	71285262	71285263	Ube2d1	7	-
chr10	71344849	71344850	Cisd1	3	+
chr10	71347764	71347765	Ipmk	1	-
chr10	72654847	72654848	Zwint	1	+
chr10	73086705	73086706	A330049N07Rik	5	-
chr10	74967178	74967179	Gnaz	1	-
chr10	75060897	75060898	Bcr	1	-
chr10	75517381	75517382	Gucd1	6	-
chr10	75644008	75644009	Susd2	15	-
chr10	75773374	75773375	Ddt	3	+
chr10	75797731	75797732	Gstt1	5	-
chr10	75834881	75834882	Gstt2	5	-
chr10	75860277	75860278	Mif	3	+
chr10	75921614	75921615	Smarcb1	9	+
chr10	75932502	75932503	Mmp11	9	+
chr10	75940672	75940673	Gm867	7	+
chr10	75948301	75948302	Vpreb3	1	-
chr10	76008927	76008928	Mir6409	1	-
chr10	76032613	76032614	Zfp280b	1	+
chr10	76207409	76207410	Mir678	1	-
chr10	76389016	76389017	1700094J05Rik	1	+
chr10	76442912	76442913	Pcnt	42	+
chr10	76468903	76468904	Ybey	1	+
chr10	76469114	76469115	Mcm3ap	5	-
chr10	76531606	76531607	Lss	1	+
chr10	77029575	77029576	Gm3137	4	-
chr10	77032740	77032741	Slc19a1	1	-
chr10	77166530	77166531	Col18a1	42	+
chr10	77259301	77259302	Pofut2	1	+
chr10	77581656	77581657	Pttg1ip	1	+
chr10	77606098	77606099	Sumo3	1	+
chr10	77622322	77622323	Ube2g2	1	+
chr10	77641225	77641226	Mir1930	1	-
chr10	77902536	77902537	Lrrc3	2	-
chr10	78009807	78009808	Pfkl	22	+
chr10	78042288	78042289	Dnmt3l	1	-
chr10	78069369	78069370	Icosl	1	+
chr10	78169755	78169756	Gatd3a	7	-
chr10	78185149	78185150	Pwp2	21	+
chr10	78244645	78244646	Trappc10	23	-
chr10	78340207	78340208	Mir7659	1	-
chr10	78408545	78408546	Mir6907	1	-
chr10	78413043	78413044	Rrp1	13	+
chr10	78425671	78425672	Cstb	1	+
chr10	78445157	78445158	Mir6908	1	-
chr10	78517429	78517430	Olfr1358	1	-
chr10	79097600	79097601	2610008E11Rik	6	+
chr10	79531090	79531091	Mir6909	1	-
chr10	79533787	79533788	Plpp2	6	-
chr10	79555128	79555129	Mier2	14	+
chr10	79637918	79637919	Shc2	13	-
chr10	79664560	79664561	Madcam1	1	-
chr10	79669440	79669441	Tpgs1	1	+
chr10	79682196	79682197	Cdc34	1	+
chr10	79689021	79689022	Gzmm	1	+
chr10	79704359	79704360	Bsg	1	+
chr10	79746581	79746582	Polrmt	21	-
chr10	79766952	79766953	Rnf126	9	+
chr10	79793573	79793574	Palm	1	-
chr10	79854433	79854434	Ptbp1	1	+
chr10	79854971	79854972	Ptbp1	1	+
chr10	79862588	79862589	Mir6910	1	+
chr10	79908938	79908939	Med16	15	+
chr10	79927044	79927045	Arid3a	1	-
chr10	79960153	79960154	Wdr18	1	+
chr10	79984260	79984261	Tmem259	11	+
chr10	79996495	79996496	Abca7	1	-
chr10	80047167	80047168	Gpx4	1	-
chr10	80101187	80101188	Sbno2	32	-
chr10	80115796	80115797	Stk11	1	+
chr10	80139367	80139368	Cbarp	11	-
chr10	80148273	80148274	Midn	1	+
chr10	80167840	80167841	Cirbp	1	+
chr10	80172945	80172946	Fam174c	1	-
chr10	80226599	80226600	Pwwp3a	1	-
chr10	80249450	80249451	Ndufs7	1	+
chr10	80264992	80264993	Dazap1	1	+
chr10	80278165	80278166	Mir6911	1	-
chr10	80292432	80292433	Rps15	1	+
chr10	80320548	80320549	2310011J03Rik	2	+
chr10	80330146	80330147	Reep6	1	-
chr10	80348448	80348449	Adamtsl5	13	-
chr10	80387651	80387652	Mex3d	2	-
chr10	80399531	80399532	Mbd3	7	+
chr10	80406821	80406822	Uqcr11	3	+
chr10	80433653	80433654	Tcf3	19	+
chr10	80561560	80561561	Rexo1	15	+
chr10	80577296	80577297	Klf16	2	+
chr10	80590341	80590342	Abhd17a	5	-
chr10	80602881	80602882	Scamp4	1	+
chr10	80602883	80602884	Scamp4	1	+
chr10	80609261	80609262	Mir6912	1	-
chr10	80622781	80622782	Csnk1g2	1	-
chr10	80701820	80701821	Mob3a	4	+
chr10	80742275	80742276	Ap3d1	31	+
chr10	80755204	80755205	Dot1l	1	-
chr10	80798626	80798627	Plekhj1	6	+
chr10	80798736	80798737	Sf3a2	1	+
chr10	80805241	80805242	Amh	1	-
chr10	80813498	80813499	Jsrp1	7	-
chr10	80826657	80826658	Oaz1-ps	1	+
chr10	80826697	80826698	Oaz1-ps	1	+
chr10	80828798	80828799	Mir1982	1	+
chr10	80918245	80918246	Lmnb2	12	+
chr10	80930092	80930093	Gadd45b	1	+
chr10	81025377	81025378	Diras1	2	-
chr10	81037315	81037316	Slc39a3	4	-
chr10	81060176	81060177	Sgta	12	-
chr10	81070084	81070085	Thop1	1	-
chr10	81105916	81105917	Map2k2	1	+
chr10	81136272	81136273	Zbtb7a	1	-
chr10	81167720	81167721	Pias4	11	+
chr10	81176632	81176633	Eef2	1	+
chr10	81178962	81178963	Snord37	1	+
chr10	81183008	81183009	Dapk3	1	+
chr10	81194692	81194693	Atcayos	1	-
chr10	81266926	81266927	Mrpl54	3	+
chr10	81268173	81268174	Apba3	1	+
chr10	81271598	81271599	Mir3057	1	-
chr10	81292964	81292965	Pip5k1c	1	+
chr10	81321104	81321105	Cactin	1	+
chr10	81350426	81350427	Hmg20b	10	-
chr10	81357492	81357493	Mfsd12	1	-
chr10	81365820	81365821	4930404N11Rik	4	+
chr10	81378370	81378371	Fzr1	14	+
chr10	81384429	81384430	Dohh	1	+
chr10	81386348	81386349	Mir6913	1	+
chr10	81409576	81409577	Gm16104	1	-
chr10	81416297	81416298	Mir1191b	1	-
chr10	81496363	81496364	Ncln	14	+
chr10	81545162	81545163	Gna11	7	-
chr10	81559445	81559446	Tle5	1	-
chr10	81627322	81627323	Sirt6	9	-
chr10	81628541	81628542	Ankrd24	1	-
chr10	81649070	81649071	Gm10778	1	-
chr10	82048124	82048125	Zfp873	1	+
chr10	82128014	82128015	AU041133	1	+
chr10	82623228	82623229	1190007I07Rik	3	-
chr10	82629839	82629840	Tdg-ps2	1	+
chr10	82629843	82629844	Tdg-ps2	1	+
chr10	82764141	82764142	Nfyb	8	+
chr10	82859008	82859009	Gm38560	4	-
chr10	82866627	82866628	Eid3	1	+
chr10	83534140	83534141	Aldh1l2	23	-
chr10	83648664	83648665	Appl2	21	-
chr10	83722866	83722867	1500009L16Rik	1	-
chr10	84533888	84533889	Ckap4	2	+
chr10	84553338	84553339	Platr7	4	+
chr10	84576948	84576949	Tcp11l2	1	-
chr10	84917614	84917615	Ric8b	1	+
chr10	85128027	85128028	Mterf2	3	+
chr10	85185054	85185055	Cry1	13	+
chr10	85871832	85871833	Pwp1	1	+
chr10	85916729	85916730	Prdm4	12	+
chr10	86021930	86021931	Fbxo7	1	+
chr10	86095855	86095856	4930486F22Rik	1	-
chr10	86300413	86300414	Timp3	1	-
chr10	86498896	86498897	Syn3	14	-
chr10	86685528	86685529	1810014B01Rik	1	-
chr10	86705444	86705445	Hsp90b1	18	+
chr10	88091073	88091074	Pmch	1	-
chr10	88201098	88201099	Washc3	1	-
chr10	88683023	88683024	Spic	6	-
chr10	88826814	88826815	Utp20	62	+
chr10	89686294	89686295	Scyl2	19	+
chr10	89741193	89741194	Gm30963	4	-
chr10	89744992	89744993	Uhrf1bp1l	1	+
chr10	91082743	91082744	Apaf1	27	-
chr10	91083040	91083041	Ikbip	1	-
chr10	91123967	91123968	Slc25a3	8	+
chr10	91170550	91170551	Tmpo	9	+
chr10	92722418	92722419	Nedd1	15	-
chr10	93160877	93160878	Cdk17	1	+
chr10	93162786	93162787	Mir1931	1	-
chr10	93311159	93311160	Elk3	6	-
chr10	93453397	93453398	Lta4h	1	+
chr10	93589414	93589415	Snrpf	1	+
chr10	93589658	93589659	Snrpf	4	+
chr10	93831556	93831557	Usp44	1	-
chr10	93963863	93963864	Mir331	1	-
chr10	94035742	94035743	Vezt	12	+
chr10	94036002	94036003	Fgd6	1	-
chr10	94147932	94147933	Nr2c1	1	+
chr10	94199036	94199037	Ndufa12	1	+
chr10	94586199	94586200	Mir7211	1	-
chr10	94688613	94688614	Cep83os	3	-
chr10	94688791	94688792	Cep83	1	+
chr10	95323709	95323710	Cradd	3	-
chr10	95417376	95417377	5730420D15Rik	1	-
chr10	95501949	95501950	Mrpl42	6	+
chr10	95515163	95515164	Ube2n	1	+
chr10	95559321	95559322	Mir3058	1	+
chr10	95564146	95564147	Nudt4	5	+
chr10	96617002	96617003	Btg1	1	+
chr10	97644069	97644070	Epyc	1	-
chr10	98914643	98914644	Atp2b1	1	+
chr10	99263232	99263233	Dusp6	1	+
chr10	100487347	100487348	Tmtc3	14	+
chr10	100592387	100592388	1700017N19Rik	1	-
chr10	103236322	103236323	Lrriq1	26	-
chr10	105841380	105841381	Mettl25	13	+
chr10	105841480	105841481	Ccdc59	1	+
chr10	108162099	108162100	Ppp1r12a	1	+
chr10	108332190	108332191	Pawr	1	+
chr10	108417252	108417253	Gm36283	1	-
chr10	110745440	110745441	E2f7	1	+
chr10	110920177	110920178	Csrp2	1	+
chr10	111010009	111010010	Zdhhc17	17	+
chr10	111164803	111164804	Osbpl8	1	+
chr10	111185631	111185632	Gm51266	1	-
chr10	111298680	111298681	Bbs10	1	-
chr10	111473228	111473229	Nap1l1	1	+
chr10	111500789	111500790	Gm5176	1	-
chr10	111506287	111506288	Phlda1	1	-
chr10	115251493	115251494	Tbc1d15	17	+
chr10	115315591	115315592	Rab21	7	-
chr10	115362267	115362268	Tmem19	7	-
chr10	115384435	115384436	Thap2	3	-
chr10	115384960	115384961	Zfc3h1	1	+
chr10	116580536	116580537	Cnot2	17	+
chr10	116674592	116674593	Gm26579	1	-
chr10	116950453	116950454	Rab3ip	11	-
chr10	117063375	117063376	Cct2	16	+
chr10	117148474	117148475	Frs2	10	+
chr10	117224507	117224508	Yeats4	7	+
chr10	117376973	117376974	Cpsf6	10	+
chr10	117629501	117629502	Cpm	1	-
chr10	117710758	117710759	Mdm2	12	+
chr10	117792705	117792706	Nup107	28	+
chr10	117845974	117845975	Rap1b	8	+
chr10	118141788	118141789	Mdm1	1	-
chr10	118868903	118868904	Dyrk2	3	-
chr10	119092906	119092907	1700064J06Rik	1	-
chr10	119240055	119240056	Cand1	15	+
chr10	119320235	119320236	4930477N07Rik	1	-
chr10	119454035	119454036	Grip1	1	-
chr10	120112965	120112966	Helb	13	+
chr10	120208827	120208828	Tmbim4	1	+
chr10	120227061	120227062	Llph	1	+
chr10	120979330	120979331	Lemd3	13	+
chr10	121476250	121476251	Rassf3	5	-
chr10	121586794	121586795	Tbk1	21	+
chr10	121626332	121626333	Xpot	25	+
chr10	121739931	121739932	BC048403	1	+
chr10	122047315	122047316	Srgap1	22	-
chr10	122079879	122079880	Gm9079	1	-
chr10	122097170	122097171	Rxylt1	7	+
chr10	122985724	122985725	Mirlet7i	1	+
chr10	123076505	123076506	Mon2	35	-
chr10	123197019	123197020	Usp15	22	+
chr10	125966220	125966221	Lrig3	1	+
chr10	126901371	126901372	Atp23	6	-
chr10	126978718	126978719	Ctdsp2	1	-
chr10	126995531	126995532	Ctdsp2	1	-
chr10	126998441	126998442	Mir546	1	+
chr10	127000710	127000711	Avil	1	-
chr10	127030814	127030815	Tsfm	6	+
chr10	127048247	127048248	Cyp27b1	1	-
chr10	127063536	127063537	Cdk4	1	+
chr10	127070261	127070262	Tspan31	6	+
chr10	127070482	127070483	A730063M14Rik	1	-
chr10	127121160	127121161	Os9	15	-
chr10	127195250	127195251	F420014N23Rik	1	-
chr10	127195709	127195710	Dtx3	6	+
chr10	127211622	127211623	Pip4k2c	11	+
chr10	127263363	127263364	Kif5a	29	-
chr10	127266263	127266264	Dctn2	1	+
chr10	127290794	127290795	Ddit3	1	+
chr10	127341579	127341580	Gli1	13	+
chr10	127380669	127380670	R3hdm2	1	-
chr10	127501687	127501688	Stac3	1	-
chr10	127514940	127514941	Ndufa4l2	1	-
chr10	127677066	127677067	Nemp1	1	+
chr10	127739531	127739532	Zbtb39	1	+
chr10	128035347	128035348	Naca	1	+
chr10	128058983	128058984	Ptges3	1	+
chr10	128083308	128083309	Atp5b	1	+
chr10	128085287	128085288	Mir677	1	+
chr10	128092784	128092785	Baz2a	1	-
chr10	128211794	128211795	Spryd4	2	+
chr10	128232064	128232065	Timeless	1	+
chr10	128270499	128270500	Stat2	1	-
chr10	128298084	128298085	Il23a	4	-
chr10	128303336	128303337	Pan2	1	+
chr10	128322460	128322461	Cnpy2	1	+
chr10	128337728	128337729	Cs	1	+
chr10	128377125	128377126	Ankrd52	1	+
chr10	128382839	128382840	Mir6914	1	-
chr10	128388833	128388834	Mir6915	1	-
chr10	128409850	128409851	Nabp2	7	-
chr10	128459237	128459238	Smarcc2	1	-
chr10	128493886	128493887	Myl6	7	+
chr10	128498685	128498686	Myl6b	7	-
chr10	128499248	128499249	A430046D13Rik	1	-
chr10	128512030	128512031	Mir6916	1	-
chr10	128525859	128525860	Esyt1	31	-
chr10	128547746	128547747	Zc3h10	3	+
chr10	128549168	128549169	Rpl41	4	+
chr10	128565934	128565935	Pa2g4	12	+
chr10	128584497	128584498	Mir6917	1	-
chr10	128626506	128626507	Rps26	4	+
chr10	128696268	128696269	Rab5b	6	+
chr10	128705051	128705052	Cdk2	8	+
chr10	128706259	128706260	Pmel	1	-
chr10	128745084	128745085	Dgka	26	-
chr10	128747880	128747881	Pym1	1	+
chr10	128803967	128803968	Tmem198b	6	-
chr10	128805555	128805556	Dnajc14	1	+
chr10	128821629	128821630	Ormdl2	4	+
chr10	128821765	128821766	Sarnp	1	+
chr10	128919297	128919298	Rdh5	5	-
chr11	3124003	3124004	Pisd-ps1	1	-
chr11	3193603	3193604	Sfi1	33	-
chr11	3266463	3266464	Drg1	9	+
chr11	3309001	3309002	Gm11944	1	+
chr11	3330732	3330733	Pik3ip1	1	-
chr11	3371404	3371405	Limk2	16	+
chr11	3452438	3452439	8430429K09Rik	1	-
chr11	3452956	3452957	8430429K09Rik	8	-
chr11	3462990	3462991	Mir3470a	2	-
chr11	3539292	3539293	Smtn	22	+
chr11	3648814	3648815	Tug1	4	+
chr11	3914664	3914665	Slc35e4	2	-
chr11	3931961	3931962	Tcn2	10	-
chr11	3963976	3963977	Pes1	1	+
chr11	4031783	4031784	Sec14l4	1	-
chr11	4095431	4095432	Mtfp1	4	-
chr11	4135161	4135162	Rnf215	1	-
chr11	4139365	4139366	Mir3060	1	-
chr11	4160293	4160294	Ccdc157	13	-
chr11	4160355	4160356	Sf3a1	1	+
chr11	4186834	4186835	Tbc1d10a	1	-
chr11	4594790	4594791	Mtmr3	19	+
chr11	4637794	4637795	Ascc2	1	+
chr11	4704344	4704345	Uqcr10	3	+
chr11	4704657	4704658	Zmat5	1	-
chr11	4873952	4873953	Nipsnap1	1	+
chr11	4891346	4891347	Mir6918	1	+
chr11	4918517	4918518	AA413626	1	-
chr11	4947522	4947523	Ap1b1	1	-
chr11	4948064	4948065	Ap1b1	4	-
chr11	5065327	5065328	Gas2l1	7	+
chr11	5099096	5099097	Ewsr1	18	+
chr11	5099274	5099275	Rhbdd3	1	-
chr11	5152230	5152231	Emid1	17	-
chr11	5261610	5261611	Kremen1	9	-
chr11	5381740	5381741	Znrf3	9	-
chr11	5520642	5520643	Xbp1	1	+
chr11	5542217	5542218	Ccdc117	5	+
chr11	5707701	5707702	Mrps24	4	+
chr11	5762151	5762152	Ube2d-ps	1	-
chr11	5762376	5762377	Ube2d-ps	7	-
chr11	5803796	5803797	Pgam2	3	-
chr11	5838016	5838017	Polm	11	-
chr11	5877663	5877664	Pold2	11	-
chr11	5898782	5898783	Myl7	7	-
chr11	6173331	6173332	Rps15a-ps6	1	-
chr11	6267729	6267730	Ddx56	14	+
chr11	6395126	6395127	Zmiz2	1	-
chr11	6401631	6401632	Mir7651	1	-
chr11	6415868	6415869	Ppia	1	+
chr11	6476076	6476077	Purb	1	+
chr11	6528760	6528761	Snhg15	4	+
chr11	6546888	6546889	Ccm2	1	-
chr11	6620419	6620420	Snora5c	1	+
chr11	6625612	6625613	Tbrg4	13	+
chr11	6658534	6658535	Ramp3	1	-
chr11	6660236	6660237	Gm11978	6	-
chr11	7063434	7063435	Adcy1	1	-
chr11	7213923	7213924	Igfbp3	5	-
chr11	8664535	8664536	Tns3	31	+
chr11	9039591	9039592	Sun3	10	-
chr11	9118009	9118010	Upp1	1	+
chr11	11463745	11463746	Spata48	1	-
chr11	12412140	12412141	Cobl	15	+
chr11	16508484	16508485	Sec61g	4	-
chr11	17159299	17159300	Ppp3r1	1	+
chr11	17211894	17211895	Wdr92	1	+
chr11	17257548	17257549	C1d	1	+
chr11	17953875	17953876	Etaa1	6	+
chr11	17953971	17953972	Etaa1os	1	-
chr11	19924443	19924444	Spred2	1	+
chr11	20112951	20112952	Actr2	10	+
chr11	20201413	20201414	Rab1a	1	+
chr11	20249424	20249425	Cep68	7	+
chr11	20543167	20543168	Sertad2	1	-
chr11	20741556	20741557	Aftph	10	+
chr11	21091325	21091326	Peli1	1	+
chr11	21098870	21098871	2610024D14Rik	1	-
chr11	21239033	21239034	Vps54	1	-
chr11	21344675	21344676	Mir1933	1	-
chr11	22286795	22286796	Ehbp1	25	-
chr11	22859735	22859736	B3gnt2	2	+
chr11	22972006	22972007	Commd1	1	+
chr11	22972866	22972867	Commd1	3	+
chr11	23256042	23256043	Xpo1	1	+
chr11	23306896	23306897	Usp34	1	+
chr11	23498039	23498040	Ahsa2	9	+
chr11	23633631	23633632	0610010F05Rik	23	-
chr11	23665675	23665676	Pus10	1	-
chr11	23665883	23665884	Pex13	4	+
chr11	23770969	23770970	Rel	10	-
chr11	23895270	23895271	Papolg	22	+
chr11	28584324	28584325	Ccdc85a	6	-
chr11	29130745	29130746	Pnpt1	1	+
chr11	29172977	29172978	Ppp4r3b	1	+
chr11	29247272	29247273	Cfap36	10	-
chr11	29373659	29373660	Ccdc88a	1	+
chr11	29547951	29547952	Rps27a	1	-
chr11	29548040	29548041	Clhc1	6	+
chr11	29692899	29692900	Rtn4	1	+
chr11	30219772	30219773	Sptbn1	35	-
chr11	30771776	30771777	Psme4	1	+
chr11	30885359	30885360	Gpr75	1	-
chr11	31671862	31671863	Bod1	4	-
chr11	31870941	31870942	Cpeb4	1	-
chr11	32222293	32222294	Rhbdf1	18	-
chr11	32226506	32226507	Mpg	1	+
chr11	32455371	32455372	Ubtd2	1	+
chr11	32527574	32527575	Efcab9	4	-
chr11	33163206	33163207	Npm1	11	+
chr11	33513753	33513754	Ranbp17	29	+
chr11	34314823	34314824	Insyn2b	1	-
chr11	34783905	34783906	Dock2	52	-
chr11	35769496	35769497	Pank3	1	-
chr11	35834528	35834529	Rars	15	+
chr11	35980527	35980528	Wwc1	23	+
chr11	40692682	40692683	Mat2b	7	+
chr11	40733437	40733438	Hmmr	18	+
chr11	40733662	40733663	Nudcd2	1	+
chr11	40755286	40755287	Ccng1	6	+
chr11	43426251	43426252	Pttg1	6	+
chr11	43433732	43433733	Slu7	1	+
chr11	43528750	43528751	Ccnjl	1	-
chr11	43681999	43682000	Pwwp2a	1	+
chr11	43748008	43748009	Ttc1	8	+
chr11	44518957	44518958	Rnf145	1	+
chr11	44586318	44586319	4930597A21Rik	1	-
chr11	45116928	45116929	Gm12159	3	-
chr11	45851970	45851971	Clint1	1	+
chr11	45944935	45944936	Lsm11	4	-
chr11	46054503	46054504	Adam19	1	-
chr11	46102271	46102272	Mir8100	1	-
chr11	46235558	46235559	Fndc9	1	-
chr11	46312358	46312359	Cyfip2	31	-
chr11	46436948	46436949	Med7	1	+
chr11	46740224	46740225	Havcr1	1	-
chr11	48800361	48800362	Rack1	1	+
chr11	48802034	48802035	Snord96a	1	+
chr11	48803140	48803141	Snord95	1	+
chr11	48817391	48817392	Trim41	6	+
chr11	48826139	48826140	Trim7	1	-
chr11	48902152	48902153	Gm5431	5	-
chr11	48992246	48992247	Tgtp1	2	-
chr11	49846752	49846753	Mapk9	1	-
chr11	50025332	50025333	Rnf130	1	-
chr11	50069703	50069704	Mir340	1	-
chr11	50131361	50131362	Tbc1d9b	1	-
chr11	50174852	50174853	Mrnip	1	+
chr11	50210820	50210821	Sqstm1	8	+
chr11	50232246	50232247	Mir6919	1	-
chr11	50238532	50238533	Ltc4s	5	-
chr11	50292336	50292337	Maml1	5	+
chr11	50325673	50325674	Canx	15	+
chr11	50357879	50357880	Mir804	1	-
chr11	50827731	50827732	Zfp354c	5	-
chr11	50916176	50916177	Zfp2	7	-
chr11	51059226	51059227	Zfp354a	1	-
chr11	51584758	51584759	Phykpl	1	+
chr11	51606881	51606882	Hnrnpab	8	+
chr11	51619774	51619775	Nhp2	1	+
chr11	51635896	51635897	Rmnd5b	10	+
chr11	51650955	51650956	N4bp3	1	-
chr11	51651073	51651074	D930048N14Rik	5	+
chr11	51688634	51688635	0610009B22Rik	2	+
chr11	51763664	51763665	Sar1b	1	+
chr11	51857668	51857669	Jade2	13	-
chr11	52098825	52098826	Ppp2ca	1	+
chr11	52126747	52126748	Mir3061	1	+
chr11	52157907	52157908	Olfr1372-ps1	2	-
chr11	52231996	52231997	Skp1a	1	+
chr11	52283014	52283015	Tcf7	11	+
chr11	52360852	52360853	Vdac1	1	+
chr11	52396429	52396430	9530068E07Rik	1	+
chr11	53300479	53300480	Hspa4	19	+
chr11	53324690	53324691	Zcchc10	1	+
chr11	53350768	53350769	Aff4	1	+
chr11	53409198	53409199	Mir6920	1	-
chr11	53423136	53423137	Leap2	3	-
chr11	53430831	53430832	Uqcrq	3	+
chr11	53567370	53567371	Kif3a	1	-
chr11	54438180	54438181	Fnip1	1	-
chr11	54522846	54522847	Rapgef6	1	+
chr11	54787703	54787704	Cdc42se2	6	+
chr11	54860597	54860598	Lyrm7	8	-
chr11	54866384	54866385	Hint1	1	+
chr11	54902855	54902856	Gpx3	1	-
chr11	54962940	54962941	Tnip1	19	-
chr11	55033471	55033472	Anxa6	26	+
chr11	55420080	55420081	Sparc	10	-
chr11	55461208	55461209	Atox1	4	+
chr11	55469753	55469754	G3bp1	1	+
chr11	55482707	55482708	Gm12238	1	+
chr11	55501227	55501228	Mir7652	1	+
chr11	57518644	57518645	Fam114a2	14	+
chr11	57518666	57518667	Mfap3	1	+
chr11	57649494	57649495	4933424L21Rik	4	-
chr11	58009065	58009066	Larp1	1	+
chr11	58168513	58168514	Gemin5	28	+
chr11	58171655	58171656	Mrpl22	1	+
chr11	58330708	58330709	Sh3bp5l	1	+
chr11	58534825	58534826	Olfr330	2	-
chr11	58570568	58570569	Olfr224	4	-
chr11	58867241	58867242	2810021J22Rik	1	+
chr11	58938906	58938907	Rnf187	4	-
chr11	58961712	58961713	H3f4	1	-
chr11	59163745	59163746	Iba57	3	-
chr11	59187741	59187742	Guk1	8	+
chr11	59202487	59202488	Mrpl55	1	+
chr11	59208362	59208363	2310033P09Rik	1	+
chr11	59228162	59228163	Arf1	5	+
chr11	59450034	59450035	Snap47	5	+
chr11	59450046	59450047	Jmjd4	1	+
chr11	59472474	59472475	Zfp867	4	+
chr11	59541570	59541571	Nlrp3	1	-
chr11	59662496	59662497	Mprip	1	-
chr11	59740154	59740155	1700007J10Rik	6	+
chr11	59809601	59809602	Flcn	13	-
chr11	59839767	59839768	Cops3	12	+
chr11	59948215	59948216	Med9	1	+
chr11	60115232	60115233	4930412M03Rik	3	-
chr11	60200617	60200618	Mir6921	1	-
chr11	60202327	60202328	Mir6922	1	+
chr11	60210471	60210472	Srebf1	19	+
chr11	60352905	60352906	Tom1l2	15	-
chr11	60353381	60353382	Drc3	1	-
chr11	60417034	60417035	Atpaf2	9	+
chr11	60417146	60417147	Gid4	1	-
chr11	60469340	60469341	Myo15	1	+
chr11	60537684	60537685	Alkbh5	1	+
chr11	60699691	60699692	Llgl1	1	-
chr11	60727263	60727264	Flii	30	-
chr11	60777365	60777366	Top3a	19	+
chr11	60777526	60777527	Smcr8	1	+
chr11	60931867	60931868	Map2k3os	2	-
chr11	60932055	60932056	Map2k3	1	+
chr11	61175059	61175060	Usp22	13	+
chr11	61208743	61208744	Aldh3a1	1	-
chr11	61378075	61378076	Slc47a1	17	-
chr11	61485432	61485433	Mfap4	1	-
chr11	61494261	61494262	Mapk7	7	+
chr11	61579687	61579688	Epn2	12	+
chr11	61762088	61762089	Prpsap2	13	-
chr11	62248985	62248986	Adora2b	1	-
chr11	62281395	62281396	Zswim7	5	+
chr11	62281474	62281475	Ttc19	1	+
chr11	62438515	62438516	Ncor1	45	+
chr11	62458442	62458443	Pigl	1	+
chr11	62539261	62539262	Cenpv	5	-
chr11	62551172	62551173	Ubb	1	+
chr11	62603087	62603088	Snord49b	1	+
chr11	62603461	62603462	Snord49a	1	+
chr11	62604531	62604532	Snord65	1	+
chr11	62648049	62648050	Lrrc75a	4	-
chr11	62879456	62879457	Tvp23b	1	-
chr11	63964227	63964228	9630013K17Rik	1	-
chr11	64979036	64979037	Elac2	1	+
chr11	65734832	65734833	Mir744	1	-
chr11	65788359	65788360	Map2k4	12	-
chr11	67025155	67025156	Tmem220	1	-
chr11	67052618	67052619	Adprm	5	+
chr11	67052671	67052672	Sco1	1	+
chr11	67078301	67078302	Myh3	1	-
chr11	67120080	67120081	2310065F04Rik	5	-
chr11	67200103	67200104	Myh1	1	-
chr11	67237813	67237814	Myh4	1	-
chr11	68220893	68220894	Mir6406	1	-
chr11	68853135	68853136	Ndel1	10	+
chr11	68901567	68901568	Gm15772	1	+
chr11	68901590	68901591	Gm15772	1	+
chr11	68973855	68973856	Rangrf	5	+
chr11	68990678	68990679	Mir3062	1	+
chr11	69008460	69008461	Pfas	28	+
chr11	69015912	69015913	Ctc1	1	-
chr11	69045638	69045639	Aurkb	1	+
chr11	69059776	69059777	Borcs6	1	-
chr11	69073427	69073428	Snord118	1	+
chr11	69088529	69088530	Vamp2	1	+
chr11	69323873	69323874	Cntrob	19	+
chr11	69323987	69323988	Trappc1	1	-
chr11	69398234	69398235	Tmem88	2	-
chr11	69580250	69580251	Wrap53	11	-
chr11	69580360	69580361	Trp53	1	+
chr11	69622053	69622054	Sat2	1	-
chr11	69632972	69632973	Fxr2	1	+
chr11	69635519	69635520	Mir467f	1	-
chr11	69655038	69655039	Sox15	1	-
chr11	69662649	69662650	Mpdu1	7	+
chr11	69663044	69663045	Mir1934	1	-
chr11	69666170	69666171	Cd68	6	-
chr11	69672423	69672424	Eif4a1	11	+
chr11	69681970	69681971	Senp3	11	+
chr11	69685554	69685555	Tnfsf13	6	-
chr11	69758633	69758634	Polr2a	29	+
chr11	69803670	69803671	Tmem102	1	-
chr11	69805624	69805625	Tmem102	2	-
chr11	69838526	69838527	Tmem256	1	-
chr11	69846373	69846374	Plscr3	1	-
chr11	69858730	69858731	Tnk1	14	+
chr11	69882094	69882095	Mir6924	1	-
chr11	69901817	69901818	Neurl4	1	-
chr11	69914021	69914022	Gps2	1	-
chr11	69920947	69920948	Eif5a	7	+
chr11	69948197	69948198	Slc2a4	11	-
chr11	69981169	69981170	Elp5	1	-
chr11	69981235	69981236	Elp5	9	-
chr11	69991371	69991372	Gabarap	1	-
chr11	69995767	69995768	Phf23	1	+
chr11	70000593	70000594	Dvl2	1	+
chr11	70012044	70012045	Mir324	1	-
chr11	70015428	70015429	Acadvl	20	-
chr11	70017204	70017205	Dlg4	1	-
chr11	70054125	70054126	Asgr1	1	-
chr11	70229798	70229799	Bcl6b	9	-
chr11	70235043	70235044	Mir195a	1	-
chr11	70237914	70237915	0610010K14Rik	6	+
chr11	70239852	70239853	Rnasek	3	+
chr11	70255370	70255371	Alox12	14	-
chr11	70410031	70410032	Pelp1	17	+
chr11	70432581	70432582	Arrb2	1	-
chr11	70438256	70438257	Mir7115	1	-
chr11	70451919	70451920	Med11	1	+
chr11	70525358	70525359	Psmb6	1	+
chr11	70562882	70562883	Mink1	1	-
chr11	70639123	70639124	Gp1ba	1	+
chr11	70647039	70647040	Slc25a11	8	-
chr11	70647236	70647237	Rnf167	1	+
chr11	70654650	70654651	Pfn1	3	+
chr11	70669416	70669417	Spag7	7	+
chr11	70700549	70700550	Kif1c	1	-
chr11	70705991	70705992	Mir6925	1	-
chr11	70764448	70764449	Zfp3	1	-
chr11	70844762	70844763	Rabep1	1	-
chr11	70969973	70969974	Nup88	17	+
chr11	70970200	70970201	Rpain	1	-
chr11	70983026	70983027	C1qbp	6	+
chr11	71004432	71004433	Dhx33	12	+
chr11	71230733	71230734	Nlrp1b	15	-
chr11	71285232	71285233	Nlrp1c-ps	13	-
chr11	71750686	71750687	Wscd1	1	-
chr11	72388757	72388758	Mir6338	1	-
chr11	72411713	72411714	Smtnl2	8	+
chr11	72607262	72607263	Ube2g1	1	+
chr11	72690003	72690004	Ankfy1	1	+
chr11	72796227	72796228	Zzef1	1	-
chr11	73047868	73047869	Ncbp3	1	+
chr11	73177008	73177009	Emc6	2	+
chr11	73199042	73199043	Ctns	12	-
chr11	73324637	73324638	Aspa	6	-
chr11	74283737	74283738	Olfr59	1	-
chr11	74619606	74619607	Ccdc92b	1	+
chr11	74649505	74649506	Cluh	1	+
chr11	74723858	74723859	Pafah1b1	11	+
chr11	74830925	74830926	Mnt	1	+
chr11	74868194	74868195	Mir6926	1	-
chr11	74897069	74897070	Sgsm2	24	-
chr11	74905447	74905448	Snord91a	1	+
chr11	74925855	74925856	Srr	1	+
chr11	74925948	74925949	Smg6	9	-
chr11	75173683	75173684	Mir132	1	-
chr11	75178808	75178809	Ovca2	2	-
chr11	75348383	75348384	Rpa1	18	+
chr11	75348434	75348435	Smyd4	1	-
chr11	75422623	75422624	Serpinf1	8	-
chr11	75439501	75439502	Serpinf2	10	-
chr11	75461540	75461541	Mir22hg	1	-
chr11	75463717	75463718	Mir22	1	-
chr11	75486778	75486779	Prpf8	1	+
chr11	75513542	75513543	Scarf1	1	-
chr11	75551430	75551431	Mir3971	1	-
chr11	75588080	75588081	Pitpna	1	-
chr11	75600231	75600232	Gm12338	1	-
chr11	75650520	75650521	Myo1c	1	-
chr11	75679260	75679261	Crk	1	+
chr11	76243699	76243700	Glod4	9	-
chr11	76243737	76243738	Mrm3	1	+
chr11	76763578	76763579	Gosr1	9	+
chr11	77078172	77078173	Mir423	1	-
chr11	77078437	77078438	Nsrp1	7	+
chr11	77216426	77216427	Ssh2	1	-
chr11	77513273	77513274	Trp53i13	7	-
chr11	77607815	77607816	Taok1	22	+
chr11	77686140	77686141	Nufip2	1	+
chr11	77725293	77725294	Cryba1	6	-
chr11	77777236	77777237	Myo18a	1	+
chr11	77982817	77982818	Phf12	1	+
chr11	78037932	78037933	Flot2	1	-
chr11	78073006	78073007	Mir144	1	-
chr11	78073171	78073172	Mir451b	1	-
chr11	78073241	78073242	Mir451b	1	-
chr11	78080383	78080384	Eral1	10	+
chr11	78094691	78094692	Fam222b	1	+
chr11	78165550	78165551	Traf4	7	+
chr11	78176666	78176667	Nek8	15	+
chr11	78178131	78178132	Tlcd1	1	-
chr11	78178828	78178829	Mir7653	1	+
chr11	78181346	78181347	Snord42a	1	+
chr11	78181756	78181757	Snord4a	1	+
chr11	78183113	78183114	Snord42b	1	+
chr11	78183584	78183585	Rpl23a	5	+
chr11	78245703	78245704	Supt6	37	+
chr11	78245747	78245748	Sdf2	1	+
chr11	78261755	78261756	2610507B11Rik	1	+
chr11	78290842	78290843	Rskr	1	-
chr11	78301592	78301593	Spag5	1	+
chr11	78328423	78328424	Pigs	1	-
chr11	78343496	78343497	Unc119	1	-
chr11	78394486	78394487	Slc13a2os	1	-
chr11	78465702	78465703	Slc46a1	1	-
chr11	78503514	78503515	Sebox	1	-
chr11	78512168	78512169	Tmem199	6	+
chr11	78512297	78512298	Poldip2	1	+
chr11	78536260	78536261	Tnfaip1	7	+
chr11	78536362	78536363	Ift20	1	+
chr11	78550735	78550736	Tmem97	3	+
chr11	78697425	78697426	Nlk	11	+
chr11	79339893	79339894	Nf1	1	-
chr11	79484031	79484032	AU040972	4	-
chr11	79504082	79504083	Omg	2	-
chr11	79523762	79523763	Evi2b	2	-
chr11	79530609	79530610	Evi2	4	-
chr11	79530609	79530610	Evi2	2	-
chr11	79675086	79675087	Rab11fip4os2	3	-
chr11	79962387	79962388	Utp6	19	+
chr11	80080991	80080992	Crlf3	8	-
chr11	80142153	80142154	Tefm	4	+
chr11	80154163	80154164	Adap2	1	-
chr11	80183870	80183871	Rnf135	1	-
chr11	80209052	80209053	Rhot1	1	+
chr11	80383280	80383281	Zfp207	1	+
chr11	80428616	80428617	Psmd11	1	+
chr11	80780025	80780026	Myo1d	22	-
chr11	80810367	80810368	Tmem98	1	-
chr11	82764346	82764347	Zfp830	1	+
chr11	82781042	82781043	Gm11423	3	-
chr11	82781110	82781111	Lig3	1	+
chr11	82870744	82870745	Rffl	8	-
chr11	82890624	82890625	Rad51d	10	-
chr11	83191331	83191332	Slfn3	1	-
chr11	83293431	83293432	Snord7	1	+
chr11	83294305	83294306	Snord7	1	+
chr11	83302698	83302699	Ap2b1	1	+
chr11	83473109	83473110	Taf15	1	+
chr11	83582062	83582063	E230016K23Rik	1	-
chr11	83753638	83753639	Heatr6	1	+
chr11	83964432	83964433	Synrg	1	-
chr11	84129568	84129569	Tada2a	16	+
chr11	84195439	84195440	Acaca	1	-
chr11	84513501	84513502	Aatf	13	+
chr11	84829003	84829004	Dhrs11	7	-
chr11	84870006	84870007	Ggnbp2os	1	+
chr11	84870790	84870791	Ggnbp2	15	-
chr11	84880171	84880172	Pigw	1	-
chr11	84880195	84880196	Myo19	2	-
chr11	84916366	84916367	Znhit3	5	+
chr11	85139955	85139956	Usp32	34	-
chr11	85235120	85235121	Appbp2	13	+
chr11	85235167	85235168	Appbp2os	1	-
chr11	85311255	85311256	Ppm1d	1	+
chr11	85353165	85353166	Bcas3	1	+
chr11	85719744	85719745	Bcas3os1	6	-
chr11	85760702	85760703	Mir5110	1	-
chr11	85775680	85775681	Bcas3os2	3	-
chr11	86357596	86357597	Med13	30	+
chr11	86544807	86544808	Rps6kb1	16	+
chr11	86584158	86584159	Mir21a	1	-
chr11	86671275	86671276	Vmp1	12	-
chr11	86757567	86757568	Cltc	33	+
chr11	87086777	87086778	Smg8	4	+
chr11	87108714	87108715	Prr11	10	+
chr11	87109262	87109263	Ska2	1	+
chr11	87113005	87113006	Mir301	1	-
chr11	87127076	87127077	Trim37	1	+
chr11	87592167	87592168	Mtmr4	1	-
chr11	87737552	87737553	Supt4a	1	+
chr11	87756955	87756956	Mir142	1	-
chr11	87986585	87986586	Dynll2	3	+
chr11	88068280	88068281	Vezf1	1	+
chr11	88352774	88352775	Mir378b	1	+
chr11	88619252	88619253	0610039H22Rik	1	-
chr11	88718267	88718268	Msi2	15	+
chr11	88851512	88851513	Akap1	12	-
chr11	88851605	88851606	4930556N13Rik	1	-
chr11	88955442	88955443	Scpep1	13	+
chr11	88966931	88966932	Elobl	3	-
chr11	88972639	88972640	2210409E12Rik	1	-
chr11	88973936	88973937	Coil	1	+
chr11	89060748	89060749	Dgke	11	+
chr11	89060752	89060753	Dgkeos	1	-
chr11	90002894	90002895	Pctp	6	-
chr11	90249477	90249478	Mmd	1	-
chr11	90638108	90638109	Stxbp4	18	+
chr11	90638185	90638186	Cox11	1	+
chr11	90687601	90687602	Tom1l1	16	-
chr11	93885766	93885767	Utp18	14	+
chr11	93885851	93885852	Mbtd1	1	+
chr11	93956256	93956257	Nme2	5	+
chr11	93968521	93968522	Nme1	5	-
chr11	93996092	93996093	Spag9	1	-
chr11	94211455	94211456	Tob1	1	-
chr11	94321963	94321964	Luc7l3	12	+
chr11	94328002	94328003	Ankrd40	1	-
chr11	94629778	94629779	Lrrc59	1	+
chr11	94653743	94653744	Eme1	9	+
chr11	94653792	94653793	Mrpl27	1	+
chr11	94677493	94677494	Xylt2	11	-
chr11	94991213	94991214	Ppp1r9b	1	-
chr11	95310246	95310247	Kat7	15	+
chr11	95310417	95310418	Gm11520	1	+
chr11	95337019	95337020	Fam117a	1	-
chr11	95384857	95384858	Slc35b1	1	+
chr11	95587698	95587699	Ngfr	6	-
chr11	95666958	95666959	Phb	1	+
chr11	95723587	95723588	B130006D01Rik	1	-
chr11	95749068	95749069	Zfp652	1	+
chr11	95963383	95963384	Mir3063	1	+
chr11	96005944	96005945	Igf2bp1	15	+
chr11	96034886	96034887	Snf8	1	-
chr11	96065364	96065365	Ube2z	7	-
chr11	96075631	96075632	Atp5g1	5	+
chr11	96111962	96111963	Calcoco2	6	-
chr11	96265165	96265166	Mir196a-1	1	-
chr11	96777555	96777556	Snx11	9	+
chr11	96789136	96789137	Cbx1	1	+
chr11	96798156	96798157	Gm11517	2	+
chr11	96829502	96829503	Nfe2l1	5	+
chr11	97013570	97013571	Sp6	1	-
chr11	97041583	97041584	Mrpl10	1	+
chr11	97063769	97063770	Mir8103	1	-
chr11	97146419	97146420	Mir7235	1	-
chr11	97187892	97187893	Kpnb1	22	+
chr11	97280576	97280577	Npepps	23	+
chr11	97315717	97315718	Mrpl45	1	-
chr11	97362293	97362294	Socs7	1	-
chr11	97450161	97450162	Arhgap23	1	-
chr11	97598512	97598513	2410003L11Rik	1	+
chr11	97629716	97629717	Epop	1	+
chr11	97663413	97663414	Mllt6	1	-
chr11	97677061	97677062	Mir6927	1	+
chr11	97703435	97703436	Psmb3	1	+
chr11	97744704	97744705	Pip4k2b	10	-
chr11	97766613	97766614	Cwc25	10	+
chr11	97775918	97775919	1700001P01Rik	3	-
chr11	97781766	97781767	Snora21	1	+
chr11	97782439	97782440	Rpl23	5	+
chr11	97799566	97799567	Lasp1	1	+
chr11	98053462	98053463	Stac2	11	-
chr11	98149616	98149617	Fbxl20	15	+
chr11	98193293	98193294	Med1	18	+
chr11	98203306	98203307	Cdk12	1	+
chr11	98262607	98262608	Mir5119	1	+
chr11	98400490	98400491	Pgap3	8	-
chr11	98412485	98412486	Erbb2	1	-
chr11	98438988	98438989	Mien1	4	-
chr11	98446835	98446836	Grb7	1	-
chr11	98587245	98587246	Ormdl3	4	+
chr11	98682555	98682556	Psmd3	1	+
chr11	98729374	98729375	Med24	27	-
chr11	98795517	98795518	Msl1	1	-
chr11	98809809	98809810	Gm12359	1	+
chr11	98810089	98810090	Casc3	3	+
chr11	98937697	98937698	Rara	1	+
chr11	99024189	99024190	Top2a	36	+
chr11	99231017	99231018	Smarce1	11	+
chr11	99389364	99389365	Krt10	8	-
chr11	100143699	100143700	Krt19	6	-
chr11	100319950	100319951	Eif1	1	+
chr11	100356128	100356129	Hap1	13	+
chr11	100397790	100397791	Jup	14	+
chr11	100398117	100398118	Gm12348	1	-
chr11	100414819	100414820	P3h4	8	-
chr11	100472782	100472783	Klhl11	3	+
chr11	100478480	100478481	Mir7116	1	-
chr11	100528000	100528001	Acly	29	+
chr11	100574940	100574941	Cnp	1	-
chr11	100620168	100620169	Dnajc7	14	+
chr11	100622956	100622957	Nkiras2	1	+
chr11	100704271	100704272	Dhx58	13	-
chr11	100712467	100712468	Kat2a	18	-
chr11	100713930	100713931	Hspb9	1	-
chr11	100738215	100738216	Rab5c	6	+
chr11	100770957	100770958	Ghdc	9	-
chr11	101009442	101009443	Atp6v0a1	1	-
chr11	101030341	101030342	Mir6928	1	-
chr11	101082566	101082567	Coasy	1	-
chr11	101260568	101260569	Wnk4	1	-
chr11	101302286	101302287	Becn1	12	+
chr11	101325064	101325065	Aoc2	1	-
chr11	101419253	101419254	Mir6929	1	-
chr11	101425086	101425087	Ptges3l	1	-
chr11	101425328	101425329	Rundc1	7	-
chr11	101442246	101442247	Rpl27	1	+
chr11	101466199	101466200	Vat1	6	+
chr11	101582243	101582244	Tmem106a	1	-
chr11	101627950	101627951	Rdm1	1	+
chr11	101665542	101665543	Arl4d	1	+
chr11	101732957	101732958	Dhx8	1	+
chr11	101785310	101785311	Etv4	13	-
chr11	102026955	102026956	Mpp3	19	-
chr11	102156407	102156408	Tmem101	4	-
chr11	102185256	102185257	Lsm12	5	+
chr11	102230150	102230151	Mir8101	1	-
chr11	102230172	102230173	Mir8101	29	-
chr11	102248883	102248884	Hrob	1	+
chr11	102284952	102284953	Tmub2	1	-
chr11	102296629	102296630	Atxn7l3	13	-
chr11	102319096	102319097	Ubtf	21	+
chr11	102404987	102404988	Mir6930	1	-
chr11	102407517	102407518	Slc25a39	12	+
chr11	102430508	102430509	Grn	1	+
chr11	102556158	102556159	Gpatch8	8	+
chr11	102579119	102579120	Gm11627	3	-
chr11	102604432	102604433	Fzd2	1	-
chr11	102805019	102805020	Gjc1	3	+
chr11	102880975	102880976	Eftud2	28	+
chr11	102925124	102925125	Kif18b	16	+
chr11	102999921	102999922	Mir6931	1	-
chr11	103017147	103017148	Dcakd	5	+
chr11	103028544	103028545	Nmt1	1	+
chr11	103133340	103133341	Hexim2	1	-
chr11	103208548	103208549	Efcab15	10	-
chr11	103267401	103267402	Map3k14	16	-
chr11	103697054	103697055	Gosr2	6	-
chr11	103954056	103954057	Nsf	21	+
chr11	104442320	104442321	Kansl1	15	+
chr11	104550620	104550621	Cdc27	19	+
chr11	105126426	105126427	Mettl2	1	+
chr11	105178808	105178809	Tlk2	1	-
chr11	105181433	105181434	1700052K11Rik	1	-
chr11	105589987	105589988	Tanc2	1	-
chr11	106036873	106036874	Dcaf7	1	-
chr11	106084903	106084904	Map3k3	1	+
chr11	106159927	106159928	Limd2	5	-
chr11	106193603	106193604	Strada	13	-
chr11	106216367	106216368	Ccdc47	13	+
chr11	106216927	106216928	Ddx42	1	+
chr11	106256084	106256085	Ftsj3	21	+
chr11	106256186	106256187	Psmc5	1	+
chr11	106487796	106487797	Ern1	22	-
chr11	106500992	106500993	Snord104	1	+
chr11	106612930	106612931	Tex2	12	-
chr11	106715281	106715282	Pecam1	16	+
chr11	106779537	106779538	Polg2	8	-
chr11	106782759	106782760	Mir3064	1	+
chr11	106788907	106788908	Ddx5	14	+
chr11	106789253	106789254	Cep95	1	-
chr11	106920715	106920716	Smurf2	20	-
chr11	106999525	106999526	Kpna2	11	+
chr11	107132147	107132148	Bptf	28	+
chr11	107189381	107189382	Nol11	18	+
chr11	107470720	107470721	Pitpnc1	10	+
chr11	107479529	107479530	Psmd12	1	+
chr11	107547934	107547935	Helz	1	+
chr11	107637723	107637724	Mir6932	1	-
chr11	107911362	107911363	Cacng5	6	-
chr11	108425267	108425268	Cep112	1	-
chr11	108920350	108920351	Axin2	1	-
chr11	109363654	109363655	Gm11696	2	+
chr11	109425947	109425948	Amz2	1	-
chr11	109472836	109472837	Slc16a6	6	+
chr11	109473375	109473376	Arsg	1	-
chr11	109611389	109611390	Wipi1	13	-
chr11	113649530	113649531	Cog1	1	-
chr11	113683922	113683923	Fam104a	3	-
chr11	113684435	113684436	D11Wsu47e	1	+
chr11	113709526	113709527	Cpsf4l	8	-
chr11	113751160	113751161	Cdc42ep4	2	-
chr11	114668581	114668582	Rpl38	1	+
chr11	114675469	114675470	Ttyh2	1	-
chr11	115091432	115091433	Rab37	1	-
chr11	115163342	115163343	Slc9a3r1	1	+
chr11	115276969	115276970	Fdxr	12	-
chr11	115403753	115403754	Mrpl58	1	+
chr11	115419919	115419920	Atp5h	6	+
chr11	115420127	115420128	Kctd2	1	-
chr11	115536230	115536231	Sumo2	4	+
chr11	115564445	115564446	Nup85	1	+
chr11	115603916	115603917	Gga3	17	+
chr11	115604141	115604142	Mrps7	1	+
chr11	115612969	115612970	Mif4gd	6	+
chr11	115628295	115628296	Slc25a19	8	-
chr11	115699928	115699929	Grb2	6	-
chr11	115813592	115813593	Caskin2	20	-
chr11	115824059	115824060	Llgl2	1	+
chr11	115900140	115900141	Smim5	1	-
chr11	115912018	115912019	Smim6	1	-
chr11	115933492	115933493	Recql5	19	+
chr11	115933660	115933661	Sap30bp	1	+
chr11	116012719	116012720	Galk1	8	+
chr11	116024504	116024505	H3f3b	4	+
chr11	116030317	116030318	Unk	1	+
chr11	116077961	116077962	Unc13d	33	-
chr11	116086995	116086996	Wbp2	8	+
chr11	116138868	116138869	Mrpl38	9	+
chr11	116168178	116168179	Fbf1	32	-
chr11	116198856	116198857	Ten1	1	-
chr11	116199045	116199046	Ten1	14	-
chr11	116216003	116216004	Cdk3	1	-
chr11	116274217	116274218	Srp68	16	+
chr11	116306750	116306751	Exoc7	21	-
chr11	116434095	116434096	Gm7367	1	+
chr11	116434214	116434215	Gm7367	1	+
chr11	116490346	116490347	Prpsap1	10	+
chr11	116581447	116581448	Ube2o	18	-
chr11	116671661	116671662	Snhg16	1	+
chr11	116672506	116672507	Snord1c	1	+
chr11	116674148	116674149	Snord1b	1	+
chr11	116674598	116674599	Snord1a	1	+
chr11	116828127	116828128	Mxra7	5	-
chr11	116843449	116843450	Jmjd6	7	+
chr11	116843516	116843517	Mettl23	1	-
chr11	116853094	116853095	Srsf2	3	+
chr11	116853763	116853764	Mfsd11	1	-
chr11	116918864	116918865	Mgat5b	1	-
chr11	117077349	117077350	Mir6516	1	+
chr11	117115169	117115170	Sec14l1	1	-
chr11	117611248	117611249	2900041M22Rik	1	-
chr11	117809668	117809669	Syngr2	1	+
chr11	117849238	117849239	Birc5	1	+
chr11	117986858	117986859	Pgs1	1	-
chr11	118002271	118002272	Mir6933	1	-
chr11	118290244	118290245	Usp36	21	+
chr11	118419118	118419119	Cant1	6	-
chr11	119023022	119023023	Cbx2	1	-
chr11	119154137	119154138	Mir6934	1	-
chr11	119228499	119228500	Tbc1d16	12	-
chr11	119300043	119300044	Eif4a3	12	+
chr11	119355510	119355511	Sgsh	8	-
chr11	119355558	119355559	Slc26a11	1	-
chr11	119602906	119602907	Rptor	1	+
chr11	119834365	119834366	Rptoros	4	-
chr11	119882290	119882291	Mir5098	1	+
chr11	119913811	119913812	Chmp6	1	+
chr11	120041781	120041782	Aatk	14	-
chr11	120086827	120086828	Cep131	26	-
chr11	120098731	120098732	Tepsin	13	+
chr11	120098935	120098936	Ndufaf8	1	+
chr11	120151351	120151352	Slc38a10	17	+
chr11	120231617	120231618	2900052L18Rik	2	-
chr11	120232948	120232949	Bahcc1	1	-
chr11	120347413	120347414	Mir6935	1	+
chr11	120348495	120348496	Actg1	7	+
chr11	120348679	120348680	0610009L18Rik	1	-
chr11	120378746	120378747	Faap100	10	-
chr11	120437700	120437701	Nploc4	17	+
chr11	120467636	120467637	Hgs	1	+
chr11	120484638	120484639	Mrpl12	1	+
chr11	120491838	120491839	Slc25a10	1	-
chr11	120573253	120573254	P4hb	11	+
chr11	120581247	120581248	Arhgdia	6	+
chr11	120608478	120608479	Npb	1	-
chr11	120617945	120617946	Pcyt2	14	-
chr11	120624876	120624877	Mir6936	1	-
chr11	120625014	120625015	Sirt7	11	-
chr11	120633547	120633548	Mafg	3	-
chr11	120660837	120660838	Notum	12	-
chr11	120721469	120721470	Rac3	1	-
chr11	120727284	120727285	Dcxr	8	+
chr11	120784204	120784205	Rfng	8	-
chr11	120784271	120784272	Gps1	1	+
chr11	120796395	120796396	Dus1l	14	+
chr11	120824547	120824548	Fasn	43	-
chr11	120991333	120991334	Csnk1d	10	+
chr11	121204434	121204435	Ogfod3	1	+
chr11	121204648	121204649	Ogfod3	9	+
chr11	121228940	121228941	Cybc1	7	-
chr11	121259988	121259989	Foxk2	1	-
chr11	121354447	121354448	Wdr45b	10	+
chr11	121451992	121451993	Tbcd	1	+
chr11	121519342	121519343	Zfp750	3	+
chr12	3426747	3426748	1110002L01Rik	3	+
chr12	3426858	3426859	Asxl2	1	+
chr12	3572392	3572393	Dtnb	1	-
chr12	3806981	3806982	Dnmt3a	1	-
chr12	4082575	4082576	Dnajc27	1	+
chr12	4233965	4233966	Cenpo	7	+
chr12	4234014	4234015	Ptrhd1	1	+
chr12	4477182	4477183	Ncoa1	23	-
chr12	4593009	4593010	Itsn2	1	-
chr12	4817609	4817610	Sf3b6	1	+
chr12	4843304	4843305	Wdcp	1	-
chr12	4907520	4907521	Ubxn2a	7	+
chr12	4917354	4917355	Atad2b	1	-
chr12	8313434	8313435	Hs1bp3	1	+
chr12	8500009	8500010	Rhob	1	+
chr12	8674135	8674136	Pum2	1	-
chr12	8771397	8771398	Sdc1	1	-
chr12	8974002	8974003	Wdr35	1	-
chr12	9029998	9029999	Ttc32	1	-
chr12	10390781	10390782	Rdh14	1	-
chr12	11265807	11265808	Gen1	14	+
chr12	11265887	11265888	Smc6	1	-
chr12	11299888	11299889	Mir7675	1	-
chr12	12941836	12941837	Mycn	3	+
chr12	13249174	13249175	Ddx1	26	+
chr12	13269128	13269129	Nbas	1	+
chr12	16589770	16589771	Lpin1	21	+
chr12	16894979	16894980	Rock2	1	-
chr12	17000118	17000119	Pqlc3	7	-
chr12	17266590	17266591	Pdia6	1	+
chr12	17348494	17348495	Nol10	1	+
chr12	17355393	17355394	Mir3066	1	+
chr12	17544874	17544875	Odc1	1	+
chr12	17690810	17690811	Hpcal1	1	-
chr12	20815779	20815780	1700030C10Rik	2	+
chr12	21111757	21111758	Asap2	1	-
chr12	21316393	21316394	Iah1	1	-
chr12	21373632	21373633	Adam17	20	+
chr12	21417436	21417437	Ywhaq	5	+
chr12	22156646	22156647	Gm4425	5	-
chr12	22745734	22745735	Gm38538	4	-
chr12	24498582	24498583	Taf1b	1	+
chr12	24572288	24572289	Grhl1	1	-
chr12	24651372	24651373	Klf11	1	+
chr12	24708255	24708256	Rrm2	1	+
chr12	24831600	24831601	Mboat2	1	+
chr12	24974933	24974934	Kidins220	1	+
chr12	25096092	25096093	Id2	3	+
chr12	28635953	28635954	Rps7	7	+
chr12	28649603	28649604	Rnaseh1	1	+
chr12	28675208	28675209	Adi1	1	+
chr12	28679326	28679327	Mir6937	1	-
chr12	28750453	28750454	Trappc12	12	+
chr12	28751829	28751830	Eipr1	1	+
chr12	30911612	30911613	Acp1	6	+
chr12	31168863	31168864	6030469F06Rik	1	-
chr12	31265294	31265295	Lamb1	1	+
chr12	31499616	31499617	Cbll1	7	+
chr12	31713883	31713884	Gpr22	3	-
chr12	31950245	31950246	Hbp1	11	+
chr12	32061277	32061278	Prkar2b	12	-
chr12	32378790	32378791	Ccdc71l	1	-
chr12	32820336	32820337	Nampt	1	+
chr12	32824117	32824118	Gdap10	1	+
chr12	33429625	33429626	Twistnb	1	+
chr12	34917095	34917096	Hdac9	28	-
chr12	35047190	35047191	Snx13	1	+
chr12	35992926	35992927	Agr2	1	-
chr12	36090380	36090381	Gm5434	1	-
chr12	36156825	36156826	Bzw2	12	+
chr12	36157125	36157126	Ankmy2	1	-
chr12	36415617	36415618	Mir3472	1	-
chr12	38780083	38780084	Etv1	1	+
chr12	40037376	40037377	Arl4a	2	+
chr12	40199315	40199316	Lsmem1	4	-
chr12	40222811	40222812	Mir1938	1	+
chr12	40445790	40445791	Zfp277	13	+
chr12	40446054	40446055	Dock4	1	-
chr12	44210068	44210069	Dnajb9	3	+
chr12	44269155	44269156	Pnpla8	1	+
chr12	45074483	45074484	Stxbp6	6	-
chr12	46818767	46818768	Nova1	7	-
chr12	51348231	51348232	G2e3	1	+
chr12	51377514	51377515	Scfd1	1	+
chr12	51690967	51690968	Ap4s1	1	-
chr12	51691914	51691915	Strn3	18	+
chr12	51829536	51829537	Hectd1	43	+
chr12	51971321	51971322	Heatr5a	36	-
chr12	52006507	52006508	Dtd2	4	+
chr12	52097747	52097748	Nubpl	1	+
chr12	52516078	52516079	Arhgap5	1	+
chr12	54203874	54203875	Egln3	5	-
chr12	54646012	54646013	Mir1892	1	-
chr12	54656572	54656573	Sptssa	2	-
chr12	54695894	54695895	Eapp	6	+
chr12	54795662	54795663	Snx6	14	+
chr12	55080110	55080111	2700097O09Rik	8	+
chr12	55080497	55080498	Srp54a	1	+
chr12	55384223	55384224	Psma6	1	-
chr12	55492647	55492648	Nfkbia	6	+
chr12	55821167	55821168	Ralgapa1	42	-
chr12	55836367	55836368	Brms1l	1	+
chr12	56345894	56345895	Mbip	9	+
chr12	57160643	57160644	Slc25a21	11	-
chr12	59012017	59012018	Sec23a	20	+
chr12	59013392	59013393	Gemin2	1	+
chr12	59061472	59061473	Trappc6b	7	+
chr12	59066920	59066921	Pnn	1	+
chr12	59219483	59219484	Fbxo33	4	-
chr12	64917912	64917913	Gm527	1	-
chr12	64965536	64965537	Klhl28	5	+
chr12	64965743	64965744	Togaram1	1	+
chr12	65036335	65036336	Prpf39	1	+
chr12	65073938	65073939	Fkbp3	7	+
chr12	65075604	65075605	Fancm	1	+
chr12	69159186	69159187	Rps29	3	+
chr12	69184067	69184068	Rpl36al	2	+
chr12	69184159	69184160	Mgat2	1	+
chr12	69198429	69198430	9330151L19Rik	3	-
chr12	69228190	69228191	Pole2	19	+
chr12	69296682	69296683	Klhdc2	1	-
chr12	69357176	69357177	Nemf	33	+
chr12	69583028	69583029	Vcpkmt	6	-
chr12	69724874	69724875	L2hgdh	10	+
chr12	69724946	69724947	Dmac2l	1	+
chr12	69843687	69843688	4931403G20Rik	1	+
chr12	69893106	69893107	Map4k5	1	-
chr12	69893163	69893164	Atl1	31	+
chr12	69963410	69963411	Gm3086	1	-
chr12	69987002	69987003	Sav1	5	-
chr12	70112035	70112036	Nin	31	-
chr12	70308506	70308507	Mir466o	1	-
chr12	70825515	70825516	Frmd6	1	-
chr12	70937858	70937859	Actr10	1	+
chr12	70974624	70974625	Psma3	1	+
chr12	71015823	71015824	3110056K07Rik	4	+
chr12	71015968	71015969	Arid4a	1	+
chr12	71309885	71309886	Dact1	1	-
chr12	71831069	71831070	Daam1	1	+
chr12	72536358	72536359	Pcnx4	1	+
chr12	72664828	72664829	Dhrs7	7	-
chr12	73123718	73123719	Mnat1	1	+
chr12	73964498	73964499	Snapc1	1	-
chr12	75596232	75596233	Ppp2r5e	14	-
chr12	75631749	75631750	Rplp2-ps1	1	+
chr12	75669537	75669538	Wdr89	2	+
chr12	75818319	75818320	Syne2	1	-
chr12	76324892	76324893	Akap5	1	-
chr12	76369464	76369465	Zbtb25	3	-
chr12	76370521	76370522	Zbtb1	1	+
chr12	76444498	76444499	Gm10451	1	+
chr12	76765539	76765540	Churc1	1	+
chr12	76795554	76795555	Gpx2	2	-
chr12	76813856	76813857	Rab15	7	-
chr12	77238105	77238106	Fut8	1	-
chr12	78226656	78226657	Gphn	1	-
chr12	78748948	78748949	Mpp5	1	-
chr12	79029164	79029165	Plekhh1	1	-
chr12	79172458	79172459	Vti1b	6	-
chr12	79190961	79190962	Rdh11	7	-
chr12	79296282	79296283	Zfyve26	42	+
chr12	79297283	79297284	Rad51b	1	-
chr12	80113013	80113014	Zfp36l1	2	+
chr12	80260371	80260372	Actn1	21	+
chr12	80391677	80391678	Mir1843a	1	-
chr12	80391737	80391738	Mir1843a	1	-
chr12	80463096	80463097	Exd2	1	-
chr12	80507207	80507208	2310002D06Rik	1	-
chr12	80790533	80790534	Susd6	1	+
chr12	80945500	80945501	Srsf5	1	+
chr12	81026809	81026810	Smoc1	1	-
chr12	81166152	81166153	Mir3067	1	-
chr12	81379486	81379487	Gm4787	1	-
chr12	81422039	81422040	Adam4	1	-
chr12	81595008	81595009	Med6	9	+
chr12	81781170	81781171	Map3k9	11	-
chr12	81860031	81860032	Pcnx	1	-
chr12	82170017	82170018	Sipa1l1	1	+
chr12	83520467	83520468	Dcaf4	1	+
chr12	83597222	83597223	Zfyve1	13	-
chr12	83632244	83632245	Rbm25	1	+
chr12	83688153	83688154	Psen1	1	+
chr12	83921934	83921935	Numb	13	+
chr12	83950609	83950610	Riox1	1	+
chr12	84052145	84052146	Acot3	1	-
chr12	84194015	84194016	Elmsan1	13	+
chr12	84285297	84285298	Ptgr2	1	-
chr12	84316860	84316861	Zfp410	1	-
chr12	84361969	84361970	Coq6	1	+
chr12	84417201	84417202	Rnf113a2	1	+
chr12	84448317	84448318	Aldh6a1	12	-
chr12	84451509	84451510	Lin52	1	+
chr12	84617466	84617467	Abcd4	19	-
chr12	84641020	84641021	Vrtn	1	-
chr12	84773112	84773113	Npc2	4	+
chr12	84773271	84773272	Isca2	1	-
chr12	84970849	84970850	Arel1	20	+
chr12	84970931	84970932	Fcf1	1	+
chr12	85219482	85219483	Eif2b2	1	+
chr12	85245985	85245986	Mir6938	1	-
chr12	85270599	85270600	Mlh3	12	+
chr12	85374717	85374718	Tmed10	5	+
chr12	85824893	85824894	Erg28	5	-
chr12	85824921	85824922	Ttll5	1	-
chr12	86082562	86082563	Ift43	1	+
chr12	86169342	86169343	Gm805	1	-
chr12	86241859	86241860	Gpatch2l	1	+
chr12	86884814	86884815	Irf2bpl	1	+
chr12	86947042	86947043	Cipc	1	-
chr12	87147166	87147167	Gstz1	1	-
chr12	87147902	87147903	Gstz1	21	-
chr12	87155485	87155486	Gm6566	3	-
chr12	87200229	87200230	Tmed8	6	-
chr12	87238601	87238602	Noxred1	8	-
chr12	87266286	87266287	Vipas39	20	-
chr12	87266729	87266730	Ahsa1	1	+
chr12	87299705	87299706	Ism2	6	-
chr12	87388355	87388356	Sptlc2	12	+
chr12	87437757	87437758	Mir3068	1	+
chr12	87443839	87443840	Alkbh1	6	+
chr12	87443897	87443898	Nrp	1	+
chr12	87444017	87444018	Alkbh1	1	+
chr12	87472299	87472300	Snw1	14	+
chr12	88274497	88274498	Gm5662	2	-
chr12	91110230	91110231	Mir669c	1	+
chr12	91384409	91384410	Cep128	26	+
chr12	91589649	91589650	Gtf2a1	9	+
chr12	91849157	91849158	Sel1l	21	+
chr12	98259459	98259460	Galc	17	-
chr12	98628143	98628144	Spata7	1	-
chr12	98746969	98746970	Zc3h14	1	+
chr12	98901484	98901485	Eml5	44	-
chr12	99450074	99450075	Foxn3	6	-
chr12	99883442	99883443	Efcab11	6	-
chr12	99884516	99884517	Tdp1	1	+
chr12	100112332	100112333	Psmc1	1	+
chr12	100159653	100159654	Nrde2	14	+
chr12	100520837	100520838	Ttc7b	21	-
chr12	100725120	100725121	Rps6ka5	18	-
[truncated: 7,928 more rows]
