# Supplementary material for: Ultra-long-range interactions between active regulatory elements
Source: Genome Res. 2023 Aug;33(8):1269–83. doi: 10.1101/gr.277567.122 (PMC10547262; doi:10.1101/gr.277567.122)
Supplement: Supplement 11 [file Supplemental_Code.zip › Supplemental_Code/Peaks/mm10/ESC_4SU_refGene_exon1_quartile_4_TSS_mm10_noRING1B.bed]

chr2	180225859	180225860	Lama5	79	-
chr10	12861735	12861736	Utrn	74	-
chr4	118409263	118409264	Szt2	72	-
chr4	145195005	145195006	Vps13d	70	-
chr5	102069921	102069922	Wdfy3	67	-
chr9	53536671	53536672	Atm	63	-
chr10	88826814	88826815	Utp20	62	-
chr15	38078854	38078855	Ubr5	59	-
chr5	25498783	25498784	Kmt2c	59	-
chr9	67559703	67559704	Tln2	58	-
chr9	104262930	104262931	Dnajc13	57	-
chr15	98871205	98871206	Kmt2d	55	-
chr5	110770717	110770718	Ep400	52	-
chr8	122551329	122551330	Piezo1	51	-
chr9	21852635	21852636	Dock6	50	-
chr4	53159895	53159896	Abca1	50	-
chr8	95807445	95807446	Cnot1	49	-
chr17	71475343	71475344	Smchd1	48	-
chr2	128687395	128687396	Anapc1	48	-
chr5	139775678	139775679	Ints1	47	-
chr2	120970715	120970716	Ubr1	47	-
chrX	74246534	74246535	Flna	47	-
chr1	71653234	71653235	Fn1	46	-
chr11	62438515	62438516	Ncor1	45	-
chr8	123318576	123318577	Fanca	43	-
chr12	51829536	51829537	Hectd1	43	-
chr17	24632627	24632628	Tsc2	42	-
chr16	96082428	96082429	Brwd1	42	-
chr10	77166530	77166531	Col18a1	42	-
chr10	76442912	76442913	Pcnt	42	-
chr12	79296282	79296283	Zfyve26	42	-
chr12	105685241	105685242	Atg2b	42	-
chr1	36244302	36244303	Uggt1	41	-
chr7	110614920	110614921	Sbf2	41	-
chr2	146512004	146512005	Ralgapa2	41	-
chr1	36939527	36939528	Tmem131	41	-
chr9	43105718	43105719	Arhgef12	41	-
chr15	77842175	77842176	Myh9	41	-
chr15	89315311	89315312	Sbf1	41	-
chr1	84839304	84839305	Trip12	41	-
chr6	91116826	91116827	Nup210	40	-
chr2	122118386	122118387	Spg11	40	-
chr9	82975489	82975490	Phip	40	-
chr7	73541746	73541747	Chd2	39	-
chr16	90810413	90810414	Urb1	39	-
chr13	100104070	100104071	Bdp1	39	-
chrX	41911901	41911902	Thoc2	39	-
chr4	156186259	156186260	Agrn	38	-
chr13	24280790	24280791	Carmil1	38	-
chr14	52257760	52257761	Chd8	38	-
chr17	84790786	84790787	Lrpprc	38	-
chr7	80803331	80803332	Iqgap1	38	-
chr7	30588726	30588727	Kmt2b	37	-
chr4	56802331	56802332	Abitram	37	-
chr2	161109086	161109087	Chd6	37	-
chr15	76607591	76607592	Cpsf1	37	-
chr11	78245703	78245704	Supt6	37	-
chrX	93632155	93632156	Pola1	37	-
chr12	111377718	111377719	Cdc42bpb	37	-
chr11	99024189	99024190	Top2a	36	-
chrX	105929372	105929373	Atrx	35	-
chr1	162740556	162740557	Prrc2c	35	-
chr2	114175339	114175340	Aqr	35	-
chr5	134312398	134312399	Gtf2i	35	-
chr19	41896153	41896154	Rrp12	34	-
chr17	80728025	80728026	Map4k3	34	-
chr2	26503822	26503823	Notch1	34	-
chr5	90366185	90366186	Ankrd17	34	-
chr5	86172743	86172744	Uba6	33	-
chr7	30280410	30280411	Wdr62	33	-
chr7	116443458	116443459	Pik3c2a	33	-
chr13	12258113	12258114	Mtr	33	-
chr7	102210166	102210167	Nup98	33	-
chr9	55938119	55938120	Scaper	33	-
chr17	24936977	24936978	Mapk8ip3	33	-
chr18	10181792	10181793	Rock1	33	-
chr12	69357176	69357177	Nemf	33	-
chr11	86757567	86757568	Cltc	33	-
chr4	118291397	118291398	Ptprf	33	-
chr5	124425602	124425603	Sbno1	32	-
chr18	42262125	42262126	Lars	32	-
chr2	80581182	80581183	Nckap1	32	-
chr6	125191586	125191587	Ncapd2	32	-
chr16	48994142	48994143	Dzip3	32	-
chr15	103366791	103366792	Itga5	31	-
chr10	80742275	80742276	Ap3d1	31	-
chr16	8738342	8738343	Usp7	31	-
chr1	105663676	105663677	Pign	31	-
chr3	90433636	90433637	Ints3	31	-
chr13	106936958	106936959	Ipo11	31	-
chr11	8664535	8664536	Tns3	31	-
chr12	69893163	69893164	Atl1	31	-
chr17	35164877	35164878	Prrc2a	31	-
chr16	4213404	4213405	Crebbp	31	-
chr19	41981130	41981131	Mms19	31	-
chr7	28338719	28338720	Supt5	30	-
chr18	80934058	80934059	Atp9b	30	-
chr16	87432606	87432607	Ltn1	30	-
chr11	86357596	86357597	Med13	30	-
chr2	26445216	26445217	Sec16a	30	-
chr4	126967923	126967924	Zmym4	30	-
chr11	69758633	69758634	Polr2a	29	-
chr2	103761270	103761271	Nat10	29	-
chr11	33513753	33513754	Ranbp17	29	-
chr4	41275135	41275136	Ubap2	29	-
chrX	7947889	7947890	Hdac6	29	-
chr18	20896078	20896079	Trappc8	29	-
chr9	85749334	85749335	Ibtk	29	-
chr18	37935476	37935477	Diaph1	29	-
chr7	101837824	101837825	Inppl1	29	-
chr15	59374187	59374188	Washc5	29	-
chr3	90052480	90052481	Ubap2l	29	-
chr11	100528000	100528001	Acly	29	-
chr1	153487660	153487661	Dhx9	28	-
chr4	11254259	11254260	Ints8	28	-
chr10	117792705	117792706	Nup107	28	-
chr5	110810081	110810082	Ulk1	28	-
chr2	164911750	164911751	Zfp335	28	-
chr11	69008460	69008461	Pfas	28	-
chr6	120038655	120038656	Wnk1	28	-
chr5	108629777	108629778	Gak	28	-
chr1	153332786	153332787	Lamc1	28	-
chr7	65371244	65371245	Tjp1	28	-
chr5	100416234	100416235	Sec31a	28	-
chr2	121271407	121271408	Trp53bp1	28	-
chr8	71725681	71725682	Fcho1	28	-
chr18	12941841	12941842	Osbpl1a	28	-
chr9	95511996	95511997	U2surp	28	-
chr11	58168513	58168514	Gemin5	28	-
chr11	102880975	102880976	Eftud2	28	-
chr16	4679720	4679721	Coro7	28	-
chr2	125625113	125625114	Cep152	28	-
chr1	97770092	97770093	Ppip5k2	28	-
chr14	31830415	31830416	Ankrd28	28	-
chr11	107132147	107132148	Bptf	28	-
chr2	24919609	24919610	Ehmt1	27	-
chr7	116308376	116308377	Plekha7	27	-
chr5	41844315	41844316	Bod1l	27	-
chr8	34965690	34965691	Tnks	27	-
chr13	112927380	112927381	Mtrex	27	-
chr4	149426631	149426632	Ube4b	27	-
chr2	142901464	142901465	Kif16b	27	-
chr16	14159274	14159275	Marf1	27	-
chr13	103920586	103920587	Erbin	27	-
chr1	183369565	183369566	Mia3	27	-
chr5	125434048	125434049	Dhx37	27	-
chr17	12318660	12318661	Map3k4	27	-
chr6	71632917	71632918	Kdm3a	27	-
chr9	15357788	15357789	Cep295	27	-
chr8	109565861	109565862	Dhx38	27	-
chr1	92180341	92180342	Hdac4	27	-
chr14	52197239	52197240	Supt16	26	-
chr8	123949265	123949266	Nup133	26	-
chr12	13249174	13249175	Ddx1	26	-
chr4	41124339	41124340	Nol6	26	-
chr19	45998488	45998489	Armh3	26	-
chr2	120353133	120353134	Vps39	26	-
chr8	91313222	91313223	Rpgrip1l	26	-
chr15	55072152	55072153	Taf2	26	-
chrX	73966357	73966358	Hcfc1	26	-
chr2	53191254	53191255	Prpf40a	26	-
chr2	119787537	119787538	Rpap1	26	-
chr11	55033471	55033472	Anxa6	26	-
chr12	91384409	91384410	Cep128	26	-
chr1	38129666	38129667	Rev1	26	-
chr18	6241524	6241525	Kif5b	26	-
chr15	76639929	76639930	Tonsl	26	-
chr8	111259210	111259211	Glg1	26	-
chr1	135430499	135430500	Ipo9	26	-
chr8	110846803	110846804	Sf3b3	26	-
chr6	30896794	30896795	Copg2	25	-
chr10	62792368	62792369	Ccar1	25	-
chr18	12236386	12236387	Npc1	25	-
chr9	107771002	107771003	Rbm5	25	-
chr7	45333780	45333781	Trpm4	25	-
chr1	55027478	55027479	Sf3b1	25	-
chr2	94406689	94406690	Ttc17	25	-
chr6	71908762	71908763	Ptcd3	25	-
chr10	121626332	121626333	Xpot	25	-
chr3	27153854	27153855	Ect2	25	-
chr2	157279549	157279550	Rpn2	25	-
chr19	3575749	3575750	Ppp6r3	25	-
chr9	110408210	110408211	Ptpn23	25	-
chr4	19709004	19709005	Wwp1	25	-
chr6	94283917	94283918	Magi1	25	-
chr10	24836195	24836196	Enpp3	25	-
chr15	89123150	89123151	Tubgcp6	25	-
chr19	30175441	30175442	Gldc	25	-
chr2	127831859	127831860	Bub1	25	-
chr1	161876682	161876683	Suco	25	-
chr1	119649000	119649001	Epb41l5	25	-
chr7	44929490	44929491	Ap2a1	24	-
chr7	126200501	126200502	Xpo6	24	-
chr14	57665238	57665239	Xpo4	24	-
chr8	80739459	80739460	Smarca5	24	-
chr19	24225026	24225027	Tjp2	24	-
chr8	70353279	70353280	Upf1	24	-
chr8	105966115	105966116	Slc12a4	24	-
chr3	148954635	148954636	Adgrl2	24	-
chr8	119558761	119558762	Mbtps1	24	-
chr16	13668170	13668171	Parn	24	-
chr13	63565735	63565736	Ptch1	24	-
chr19	37330613	37330614	Ide	24	-
chr13	98891042	98891043	Tnpo1	24	-
chr4	151861768	151861769	Camta1	24	-
chr2	26380653	26380654	Snapc4	24	-
chr1	152902645	152902646	Smg7	24	-
chr13	92355003	92355004	Dhfr	24	-
chr4	109202272	109202273	Osbpl9	24	-
chr2	151009398	151009399	Ninl	24	-
chr9	99140211	99140212	Pik3cb	24	-
chr2	144011263	144011264	Rrbp1	24	-
chr8	72421474	72421475	Eps15l1	24	-
chr9	22389206	22389207	Anln	24	-
chr1	13374083	13374084	Ncoa2	23	-
chr8	124721972	124721973	Ttc13	23	-
chr1	179745200	179745201	Kif28	23	-
chr6	118419417	118419418	Bms1	23	-
chr8	47990544	47990545	Wwc2	23	-
chr1	131527361	131527362	Srgap2	23	-
chr7	143600090	143600091	Cars	23	-
chr3	101604707	101604708	Atp1a1	23	-
chr16	11176341	11176342	Zc3h7a	23	-
chr5	72559645	72559646	Nfxl1	23	-
chr4	148038813	148038814	Clcn6	23	-
chr9	61946799	61946800	Kif23	23	-
chr6	134566913	134566914	Lrp6	23	-
chr11	35980527	35980528	Wwc1	23	-
chr1	181144204	181144205	Nvl	23	-
chr14	118924518	118924519	Dzip1	23	-
chr7	126503437	126503438	Atxn2l	23	-
chr14	26534624	26534625	Slmap	23	-
chr11	97280576	97280577	Npepps	23	-
chr17	35969750	35969751	Abcf1	23	-
chr9	106789213	106789214	Rad54l2	22	-
chr8	125569863	125569864	Sipa1l2	22	-
chr2	165326479	165326480	Elmo2	22	-
chr15	76710559	76710560	Recql4	22	-
chr3	142882004	142882005	Pkn2	22	-
chr10	123197019	123197020	Usp15	22	-
chr8	26119224	26119225	Hook3	22	-
chr2	70825480	70825481	Tlk1	22	-
chr13	46727849	46727850	Nup153	22	-
chr11	77607815	77607816	Taok1	22	-
chr14	26970551	26970552	Appl1	22	-
chr2	166155285	166155286	Sulf2	22	-
chr19	60790693	60790694	Eif3a	22	-
chr17	24707653	24707654	Tbl3	22	-
chr7	111083030	111083031	Eif4g2	22	-
chr4	133887797	133887798	Rps6ka1	22	-
chr11	97187892	97187893	Kpnb1	22	-
chr2	37422903	37422904	Rc3h2	22	-
chr2	157204534	157204535	Rbl1	22	-
chr17	25727415	25727416	Chtf18	22	-
chr7	28962332	28962333	Actn4	22	-
chr10	78009807	78009808	Pfkl	22	-
chr18	34624863	34624864	Kif20a	22	-
chr6	112947266	112947267	Srgap3	22	-
chr2	120563859	120563860	Zfp106	22	-
chr11	23895270	23895271	Papolg	22	-
chr16	91646972	91646973	Gart	22	-
chr9	108094480	108094481	Apeh	22	-
chr9	99568899	99568900	Armc8	22	-
chr7	114254680	114254681	Copb1	22	-
chr11	3539292	3539293	Smtn	22	-
chr14	99099770	99099771	Dis3	22	-
chr9	63377902	63377903	Map2k5	22	-
chr6	85069513	85069514	Exoc6b	22	-
chr3	95357202	95357203	Setdb1	22	-
chr12	91849157	91849158	Sel1l	21	-
chr9	72111819	72111820	Tcf12	21	-
chr5	27791550	27791551	Paxip1	21	-
chr18	53744608	53744609	Cep120	21	-
chr19	44107477	44107478	Chuk	21	-
chr19	53038654	53038655	Xpnpep1	21	-
chr19	38819237	38819238	Noc3l	21	-
chr11	106256084	106256085	Ftsj3	21	-
chr14	20794088	20794089	Camk2g	21	-
chr16	17111252	17111253	Ppil2	21	-
chr11	102319096	102319097	Ubtf	21	-
chr3	107631710	107631711	Strip1	21	-
chr3	104818305	104818306	Mov10	21	-
chr18	34506823	34506824	Fam13b	21	-
chr10	78185149	78185150	Pwp2	21	-
chr12	80260371	80260372	Actn1	21	-
chr16	16359031	16359032	Dnm1l	21	-
chr7	19604486	19604487	Clasrp	21	-
chr19	4397077	4397078	Kdm2a	21	-
chr6	119848150	119848151	Erc1	21	-
chr19	5295455	5295456	Sf3b2	21	-
chr12	101913171	101913172	Trip11	21	-
chr9	44965600	44965601	Ube4a	21	-
chr17	86145175	86145176	Srbd1	21	-
chr7	100932161	100932162	Arhgef17	21	-
chr17	24527938	24527939	Traf7	21	-
chr14	31206826	31206827	Nisch	21	-
chr11	103954056	103954057	Nsf	21	-
chr11	118290244	118290245	Usp36	21	-
chr12	16589770	16589771	Lpin1	21	-
chr7	126566366	126566367	Eif3c	21	-
chr5	122502225	122502226	Atp2a2	21	-
chr2	77946356	77946357	Cwc22	21	-
chr10	121586794	121586795	Tbk1	21	-
chr9	107872819	107872820	Rbm6	21	-
chr17	56584585	56584586	Safb2	21	-
chr2	5012344	5012345	Mcm10	20	-
chr4	25281821	25281822	Ufl1	20	-
chr12	21373632	21373633	Adam17	20	-
chr10	8886070	8886071	Sash1	20	-
chr2	120404116	120404117	Tmem87a	20	-
chr5	3772787	3772788	Ankib1	20	-
chr12	59012017	59012018	Sec23a	20	-
chr12	84970849	84970850	Arel1	20	-
chr10	61383339	61383340	Pald1	20	-
chr19	5388703	5388704	D330050I16Rik	20	-
chr4	34614942	34614943	Orc3	20	-
chr4	83324189	83324190	Ttc39b	20	-
chr7	35318440	35318441	Gpatch1	20	-
chr2	156180238	156180239	Rbm39	20	-
chr5	137307674	137307675	Srrt	20	-
chr7	98656569	98656570	Emsy	20	-
chr4	136602723	136602724	Kdm1a	20	-
chr2	84650740	84650741	Ctnnd1	20	-
chr2	33371494	33371495	Ralgps1	20	-
chr14	79390668	79390669	Naa16	20	-
chr6	120294897	120294898	B4galnt3	20	-
chrX	50635321	50635322	Firre	20	-
chr17	32284133	32284134	Brd4	20	-
chr4	133753985	133753986	Arid1a	20	-
chr16	16146851	16146852	Spidr	20	-
chr6	124829484	124829485	Usp5	20	-
chr15	89196474	89196475	Dennd6b	20	-
chr3	69004570	69004571	Ift80	20	-
chr9	114640200	114640201	Cnot10	20	-
chr5	30154980	30154981	Hadha	20	-
chr4	72200893	72200894	Tle1	20	-
chr4	94979100	94979101	Mysm1	20	-
chr16	90284486	90284487	Scaf4	20	-
chr2	103797640	103797641	Caprin1	19	-
chr16	57231466	57231467	Tbc1d23	19	-
chr11	104550620	104550621	Cdc27	19	-
chr5	31180144	31180145	Gtf3c2	19	-
chr4	126468583	126468584	Ago1	19	-
chr18	6136098	6136099	Arhgap12	19	-
chr9	64172931	64172932	Zwilch	19	-
chrX	160994681	160994682	Cdkl5	19	-
chr9	21287969	21287970	Kri1	19	-
chr13	70637634	70637635	Ice1	19	-
chr4	135353146	135353147	Srrm1	19	-
chr11	4594790	4594791	Mtmr3	19	-
chr11	115933492	115933493	Recql5	19	-
chr11	53300479	53300480	Hspa4	19	-
chr8	3621296	3621297	Xab2	19	-
chr4	56865211	56865212	Ctnnal1	19	-
chr11	79962387	79962388	Utp6	19	-
chr9	53667507	53667508	Cul5	19	-
chr8	70042734	70042735	Mau2	19	-
chr3	108840502	108840503	Stxbp3	19	-
chr11	69323873	69323874	Cntrob	19	-
chr14	62761112	62761113	Ints6	19	-
chr9	119322427	119322428	Oxsr1	19	-
chr7	44974851	44974852	Cpt1c	19	-
chr9	111271608	111271609	Mlh1	19	-
chr12	69228190	69228191	Pole2	19	-
chr10	80433653	80433654	Tcf3	19	-
chr4	120569459	120569460	Ctps	19	-
chr19	40588463	40588464	Aldh18a1	19	-
chr5	110448503	110448504	Fbrsl1	19	-
chr3	36000678	36000679	Mccc1	19	-
chr9	31131799	31131800	St14	19	-
chr14	47418407	47418408	Dlgap5	19	-
chr10	89686294	89686295	Scyl2	19	-
chr4	116123689	116123690	Rad54l	19	-
chr11	60210471	60210472	Srebf1	19	-
chr4	11322131	11322132	Dpy19l4	19	-
chr5	113772400	113772401	Sart3	19	-
chr15	73184947	73184948	Ago2	19	-
chr19	46962351	46962352	Nt5c2	19	-
chr11	60777365	60777366	Top3a	19	-
chr6	146577835	146577836	Ints13	19	-
chr3	95754977	95754978	Tars2	18	-
chr17	42876424	42876425	Cd2ap	18	-
chr17	57031507	57031508	Khsrp	18	-
chr6	25809218	25809219	Pot1a	18	-
chr15	10713540	10713541	Rai14	18	-
chr2	77280592	77280593	Sestd1	18	-
chr1	133661399	133661400	Zc3h11a	18	-
chr2	11502090	11502091	Pfkfb3	18	-
chr10	86705444	86705445	Hsp90b1	18	-
chr12	113000621	113000622	Brf1	18	-
chr5	20882124	20882125	Phtf2	18	-
chr2	91710592	91710593	Atg13	18	-
chr13	58403343	58403344	Hnrnpk	18	-
chr13	48968060	48968061	Fam120a	18	-
chr7	44892424	44892425	Med25	18	-
chr6	115676635	115676636	Raf1	18	-
chr17	56626903	56626904	Lonp1	18	-
chr9	31211848	31211849	Aplp2	18	-
chr1	78488897	78488898	Farsb	18	-
chr11	98193293	98193294	Med1	18	-
chr5	34660148	34660149	Nop14	18	-
chr11	5099096	5099097	Ewsr1	18	-
chr5	100798600	100798601	Helq	18	-
chr1	189688086	189688087	Cenpf	18	-
chr16	17722947	17722948	Med15	18	-
chr5	140321552	140321553	Mad1l1	18	-
chr19	4927970	4927971	Dpp3	18	-
chr5	9161776	9161777	Dmtf1	18	-
chr2	39190730	39190731	Scai	18	-
chr5	8997146	8997147	Crot	18	-
chr7	34230336	34230337	Gpi1	18	-
chr1	189007840	189007841	Kctd3	18	-
chr4	56947429	56947430	Tmem245	18	-
chr16	4077810	4077811	Trap1	18	-
chr3	86920884	86920885	Dclk2	18	-
chr19	27429908	27429909	Pum3	18	-
chr1	54439026	54439027	Gtf3c3	18	-
chr14	27508460	27508461	Ccdc66	18	-
chr15	99651656	99651657	Racgap1	18	-
chr15	102205052	102205053	Zfp740	18	-
chr6	97205647	97205648	Uba3	18	-
chr6	82774454	82774455	Hk2	18	-
chr11	107189381	107189382	Nol11	18	-
chr8	72475233	72475234	Cherp	18	-
chr9	36767622	36767623	Stt3a	18	-
chr19	5964206	5964207	Pola2	18	-
chr2	127133954	127133955	Ncaph	18	-
chr11	90638108	90638109	Stxbp4	18	-
chr15	8099209	8099210	Wdr70	18	-
chr17	17624489	17624490	Lnpep	18	-
chr11	75348383	75348384	Rpa1	18	-
chr5	66618817	66618818	Apbb2	18	-
chr11	40733437	40733438	Hmmr	18	-
chr12	51691914	51691915	Strn3	18	-
chr8	79711740	79711741	Abce1	18	-
chr1	77515088	77515089	Epha4	18	-
chr13	100651061	100651062	Rad17	18	-
chr11	115603916	115603917	Gga3	17	-
chr19	5771419	5771420	Scyl1	17	-
chr15	81729919	81729920	Rangap1	17	-
chr2	5942792	5942793	Dhtkd1	17	-
chr11	120437700	120437701	Nploc4	17	-
chr8	112011354	112011355	Kars	17	-
chr13	14039638	14039639	Tbce	17	-
chr17	6079739	6079740	Serac1	17	-
chr8	69089222	69089223	Slc18a1	17	-
chr9	108649408	108649409	Arih2	17	-
chr7	44849079	44849080	Tbc1d17	17	-
chr4	86612055	86612056	Haus6	17	-
chr1	172082749	172082750	Ncstn	17	-
chr17	24251409	24251410	Ccnf	17	-
chr18	67449192	67449193	Afg3l2	17	-
chr5	23783711	23783712	Pus7	17	-
chr7	45154536	45154537	Aldh16a1	17	-
chr1	143702893	143702894	Cdc73	17	-
chr13	29855673	29855674	Cdkal1	17	-
chr2	31142008	31142009	Fnbp1	17	-
chr14	54517470	54517471	Prmt5	17	-
chr15	98918098	98918099	Lmbr1l	17	-
chr10	111010009	111010010	Zdhhc17	17	-
chr15	97705822	97705823	Rpap3	17	-
chr8	88362191	88362192	Brd7	17	-
chr8	25840787	25840788	Ash2l	17	-
chr13	55536658	55536659	Ddx41	17	-
chr2	156111965	156111966	Rbm12	17	-
chr18	77047297	77047298	Katnal2	17	-
chr4	43000507	43000508	Vcp	17	-
chr5	115272895	115272896	Rnf10	17	-
chr11	70969973	70969974	Nup88	17	-
chr3	107696056	107696057	Ahcyl1	17	-
chr5	23675967	23675968	Srpk2	17	-
chr17	33685458	33685459	Hnrnpm	17	-
chr5	21785165	21785166	Dnajc2	17	-
chr5	143113020	143113021	Rnf216	17	-
chrY	1286613	1286614	Ddx3y	17	-
chr16	50432389	50432390	Bbx	17	-
chr16	4964237	4964238	Anks3	17	-
chr11	120151351	120151352	Slc38a10	17	-
chr9	21092008	21092009	Raver1	17	-
chr3	69127092	69127093	Kpna4	17	-
chr15	100423055	100423056	Slc11a2	17	-
chr1	128359705	128359706	Mcm6	17	-
chr10	115251493	115251494	Tbc1d15	17	-
chr7	122021198	122021199	Gga2	17	-
chr1	178337815	178337816	Hnrnpu	17	-
chr17	25754352	25754353	Msln	17	-
chr15	98662889	98662890	Ddx23	17	-
chr4	19570108	19570109	Cpne3	17	-
chr6	39377707	39377708	Slc37a3	17	-
chr10	116580536	116580537	Cnot2	17	-
chr14	61439947	61439948	Kpna3	17	-
chr13	8996012	8996013	Gtpbp4	17	-
chr11	70410031	70410032	Pelp1	17	-
chr7	34168529	34168530	Uba2	17	-
chr8	85299517	85299518	Vps35	17	-
chr18	34954351	34954352	Hspa9	17	-
chr1	161070660	161070661	Dars2	17	-
chr11	116274217	116274218	Srp68	16	-
chr5	121191397	121191398	Ptpn11	16	-
chr19	45783553	45783554	Oga	16	-
chr11	102925124	102925125	Kif18b	16	-
chr16	15637400	15637401	Mcm4	16	-
chr3	30969415	30969416	Phc3	16	-
chr1	156474328	156474329	Soat1	16	-
chr14	45530065	45530066	Fermt2	16	-
chr4	155761098	155761099	Atad3a	16	-
chr14	45318572	45318573	Ero1l	16	-
chr7	143549120	143549121	Nap1l4	16	-
chr3	122619714	122619715	Fnbp1l	16	-
chr3	122984447	122984448	Usp53	16	-
chr6	88898780	88898781	Mcm2	16	-
chr1	170867771	170867772	Atf6	16	-
chrX	151017322	151017323	Gnl3l	16	-
chr1	191575544	191575545	Dtl	16	-
chr10	117063375	117063376	Cct2	16	-
chr17	78937070	78937071	Cebpz	16	-
chr17	45433707	45433708	Cdc5l	16	-
chr19	56822199	56822200	Ccdc186	16	-
chr4	48473463	48473464	Tex10	16	-
chr9	44234046	44234047	Cbl	16	-
chr18	10030149	10030150	Usp14	16	-
chr13	93192417	93192418	Tent2	16	-
chr6	91515888	91515889	Xpc	16	-
chr13	63431745	63431746	Fancc	16	-
chrX	56822325	56822326	Map7d3	16	-
chr7	141444025	141444026	Pidd1	16	-
chr15	96641962	96641963	Slc38a1	16	-
chr3	152340407	152340408	Miga1	16	-
chr3	142395696	142395697	Pdlim5	16	-
chr7	92669912	92669913	Pcf11	16	-
chr7	128740429	128740430	Mcmbp	16	-
chr2	180702102	180702103	Dido1	16	-
chr6	122339657	122339658	Phc1	16	-
chrX	104413846	104413847	Abcb7	16	-
chr16	5049910	5049911	Glyr1	16	-
chr13	101768217	101768218	Pik3r1	16	-
chr11	84129568	84129569	Tada2a	16	-
chr11	106715281	106715282	Pecam1	16	-
chr11	86544807	86544808	Rps6kb1	16	-
chr15	96699728	96699729	Slc38a2	16	-
chr18	34651736	34651737	Cdc23	16	-
chr1	128417416	128417417	Dars	16	-
chr15	76477249	76477250	Bop1	16	-
chr4	83486463	83486464	Psip1	16	-
chr11	3371404	3371405	Limk2	16	-
chr6	124415067	124415068	Pex5	16	-
chr4	141538597	141538598	Spen	16	-
chr1	58973482	58973483	Trak2	16	-
chr17	78882572	78882573	Eif2ak2	16	-
chr14	67715610	67715611	Cdca2	15	-
chr18	35627227	35627228	Slc23a1	15	-
chr10	119240055	119240056	Cand1	15	-
chr7	19770532	19770533	Bcam	15	-
chr2	173659539	173659540	Ppp4r1l-ps	15	-
chr16	4001678	4001679	Slx4	15	-
chr10	62449738	62449739	Supv3l1	15	-
chr4	117133963	117133964	Plk3	15	-
chr2	73892639	73892640	Atf2	15	-
chr11	88718267	88718268	Msi2	15	-
chr10	40883143	40883144	Cdc40	15	-
chr5	110653382	110653383	Noc4l	15	-
chr16	44139259	44139260	Atp6v1a	15	-
chr18	64516557	64516558	Nars	15	-
chr6	30509783	30509784	Tmem209	15	-
chr14	31019131	31019132	Gnl3	15	-
chrX	113185515	113185516	Chm	15	-
chr17	46705002	46705003	Ppp2r5d	15	-
chr11	78176666	78176667	Nek8	15	-
chr10	79908938	79908939	Med16	15	-
chr12	101083702	101083703	Ppp4r3a	15	-
chr3	95106930	95106931	Pip5k1a	15	-
chr11	96005944	96005945	Igf2bp1	15	-
chr14	60251479	60251480	Nupl1	15	-
chr2	32694175	32694176	Fpgs	15	-
chr1	75317017	75317018	Dnpep	15	-
chr17	66449750	66449751	Mtcl1	15	-
chr11	12412140	12412141	Cobl	15	-
chr1	182019980	182019981	Enah	15	-
chr7	45434464	45434465	Ruvbl2	15	-
chr3	96727439	96727440	Polr3c	15	-
chr17	85090267	85090268	Prepl	15	-
chr10	80561560	80561561	Rexo1	15	-
chr19	47464411	47464412	Sh3pxd2a	15	-
chr5	138171266	138171267	Mcm7	15	-
chr13	96542579	96542580	Polk	15	-
chr7	89338787	89338788	Tmem135	15	-
chr6	49214954	49214955	Igf2bp3	15	-
chr1	30863256	30863257	Phf3	15	-
chr11	98149616	98149617	Fbxl20	15	-
chr7	25754759	25754760	Hnrnpul1	15	-
chr15	77970824	77970825	Eif3d	15	-
chr18	37954988	37954989	Hdac3	15	-
chr11	104442320	104442321	Kansl1	15	-
chrX	8206525	8206526	Porcn	15	-
chr11	35834528	35834529	Rars	15	-
chr19	41264004	41264005	Tm9sf3	15	-
chr18	34751533	34751534	Cdc25c	15	-
chr5	38561699	38561700	Wdr1	15	-
chr11	50325673	50325674	Canx	15	-
chr15	96460843	96460844	Scaf11	15	-
chr19	29648415	29648416	Ermp1	15	-
chr11	95310246	95310247	Kat7	15	-
chr13	68582104	68582105	Mtrr	15	-
chr10	61147684	61147685	Sgpl1	15	-
chr16	32079342	32079343	Pak2	15	-
chr15	36608973	36608974	Pabpc1	15	-
chr7	99141144	99141145	Uvrag	15	-
chr5	136136074	136136075	Lrwd1	15	-
chr5	144014853	144014854	Ccz1	15	-
chr14	65593112	65593113	Elp3	15	-
chr4	59549364	59549365	Ptbp3	15	-
chr3	113630149	113630150	Rnpc3	15	-
chr15	59082026	59082027	Mtss1	15	-
chr15	99251961	99251962	Mcrs1	15	-
chr11	100620168	100620169	Dnajc7	14	-
chr4	108301090	108301091	Zyg11b	14	-
chr7	19665030	19665031	Clptm1	14	-
chr7	127042420	127042421	Kif22	14	-
chr11	69858730	69858731	Tnk1	14	-
chr13	104816953	104816954	Cwc27	14	-
chr11	106788907	106788908	Ddx5	14	-
chr3	119783388	119783389	Ptbp2	14	-
chr8	22653437	22653438	Polb	14	-
chr3	96905298	96905299	Gpr89	14	-
chr4	134187085	134187086	Cep85	14	-
chr9	59486374	59486375	Arih1	14	-
chr8	41374697	41374698	Asah1	14	-
chr6	112696670	112696671	Rad18	14	-
chr15	83595157	83595158	Ttll12	14	-
chr11	100397790	100397791	Jup	14	-
chr3	88913950	88913951	Msto1	14	-
chr11	93885766	93885767	Utp18	14	-
chr8	105827208	105827209	Ranbp10	14	-
chr10	79555128	79555129	Mier2	14	-
chr12	100159653	100159654	Nrde2	14	-
chr17	32350577	32350578	Akap8l	14	-
chr17	79896123	79896124	Atl2	14	-
chr14	57890336	57890337	Zdhhc20	14	-
chr18	66002635	66002636	Lman1	14	-
chr1	119053619	119053620	Gli2	14	-
chr17	24141594	24141595	Pdpk1	14	-
chr7	16286795	16286796	Ccdc9	14	-
chr13	8871044	8871045	Wdr37	14	-
chr10	81378370	81378371	Fzr1	14	-
chr2	25255414	25255415	Ndor1	14	-
chr9	62980879	62980880	Pias1	14	-
chr4	142210208	142210209	Kazn	14	-
chr13	95375357	95375358	Aggf1	14	-
chr2	52742149	52742150	Stam2	14	-
chr1	181842401	181842402	Lbr	14	-
chr18	6490857	6490858	Mir1893	14	-
chr4	129542646	129542647	Hdac1	14	-
chr5	52190546	52190547	Dhx15	14	-
chr12	54795662	54795663	Snx6	14	-
chr17	31855804	31855805	Sik1	14	-
chr7	18910404	18910405	Ccdc61	14	-
chr2	145934700	145934701	Crnkl1	14	-
chr10	100487347	100487348	Tmtc3	14	-
chr7	135716379	135716380	Mki67	14	-
chr19	7040026	7040027	Stip1	14	-
chr1	60566765	60566766	Raph1	14	-
chrX	150657436	150657437	Tro	14	-
chr2	154372719	154372720	Cdk5rap1	14	-
chr8	84237042	84237043	Zswim4	14	-
chr15	89355659	89355660	Lmf2	14	-
chr3	158031772	158031773	Srsf11	14	-
chr7	141327725	141327726	Deaf1	14	-
chr17	80062268	80062269	Hnrnpll	14	-
chr5	123721044	123721045	Zcchc8	14	-
chrX	95956903	95956904	Las1l	14	-
chr7	4515975	4515976	Tnnt1	14	-
chr17	29007995	29007996	Stk38	14	-
chr5	44226606	44226607	Tapt1	14	-
chr8	123042284	123042285	Ankrd11	14	-
chr2	3512814	3512815	Hspa14	14	-
chr5	22550338	22550339	Orc5	14	-
chr16	30587589	30587590	Lsg1	14	-
chr17	23673877	23673878	Thoc6	14	-
chr2	94438186	94438187	Api5	14	-
chr4	108218043	108218044	Zyg11a	14	-
chr1	183297008	183297009	Brox	14	-
chr12	87472299	87472300	Snw1	14	-
chr7	15999495	15999496	Bicra	14	-
chr13	17805097	17805098	Cdk13	14	-
chr2	144270902	144270903	Snx5	14	-
chr16	18289168	18289169	Dgcr8	14	-
chr17	45593640	45593641	Slc29a1	14	-
chr12	108179241	108179242	Setd3	14	-
chr17	32321238	32321239	Akap8	14	-
chr6	148212374	148212375	4732416N19Rik	14	-
chr1	86359455	86359456	Ncl	14	-
chr11	120796395	120796396	Dus1l	14	-
chr11	6267729	6267730	Ddx56	14	-
chr12	11265807	11265808	Gen1	14	-
chr4	94603247	94603248	Plaa	14	-
chr6	85333422	85333423	Sfxn5	14	-
chr10	81496363	81496364	Ncln	14	-
chr1	150393055	150393056	Tpr	14	-
chr2	48949267	48949268	Orc4	14	-
chr4	129672767	129672768	Kpna6	14	-
chr8	40634792	40634793	Mtmr7	14	-
chr11	57518644	57518645	Fam114a2	14	-
chr17	35673743	35673744	Gtf2h4	14	-
chr19	38224152	38224153	Fra10ac1	14	-
chr10	127341579	127341580	Gli1	13	-
chr8	83594491	83594492	Tecr	13	-
chr5	125341094	125341095	Scarb1	13	-
chr3	100685473	100685474	Man1a2	13	-
chr2	5845177	5845178	Nudt5	13	-
chr17	32947361	32947362	Cyp4f13	13	-
chr11	106216367	106216368	Ccdc47	13	-
chr8	25201542	25201543	Tacc1	13	-
chr15	38519266	38519267	Azin1	13	-
chr19	20390671	20390672	Anxa1	13	-
chr8	23208453	23208454	Gpat4	13	-
chr7	15946108	15946109	Nop53	13	-
chr5	121593824	121593825	Aldh2	13	-
chr10	78413043	78413044	Rrp1	13	-
chr8	4779567	4779568	Shcbp1	13	-
chr13	73937767	73937768	Trip13	13	-
chr11	120098731	120098732	Tepsin	13	-
chr13	74208700	74208701	Exoc3	13	-
chr4	149166705	149166706	Pgd	13	-
chr8	4275905	4275906	Timm44	13	-
chr13	55513446	55513447	Pdlim7	13	-
chr17	34119900	34119901	Brd2	13	-
chr1	171247122	171247123	Ndufs2	13	-
chr9	86571842	86571843	Pgm3	13	-
chr1	58424088	58424089	Clk1	13	-
chr16	91728802	91728803	Cryzl1	13	-
chr8	105852008	105852009	Cenpt	13	-
chr7	45510408	45510409	Nucb1	13	-
chrX	101085405	101085406	Slc7a3	13	-
chr1	177796509	177796510	Adss	13	-
chr17	57011288	57011289	Gtf2f1	13	-
chr13	111490127	111490128	Gpbp1	13	-
chr8	104443047	104443048	Dync1li2	13	-
chr5	123573015	123573016	Vps33a	13	-
chr7	34285609	34285610	4931406P16Rik	13	-
chrX	74428880	74428881	G6pdx	13	-
chr9	36726658	36726659	Chek1	13	-
chr8	111300222	111300223	Rfwd3	13	-
chr18	36783205	36783206	Hars	13	-
chr10	30600700	30600701	Trmt11	13	-
chr11	85235120	85235121	Appbp2	13	-
chr4	122886076	122886077	Cap1	13	-
chr10	85185054	85185055	Cry1	13	-
chr2	27475673	27475674	Brd3	13	-
chr15	43282736	43282737	Eif3e	13	-
chr10	53629957	53629958	Mcm9	13	-
chr12	84194015	84194016	Elmsan1	13	-
chr13	104109614	104109615	Nln	13	-
chr3	127553349	127553350	Larp7	13	-
chr17	35910068	35910069	Atat1	13	-
chr12	83921934	83921935	Numb	13	-
chr9	90114820	90114821	Morf4l1	13	-
chr16	22438368	22438369	Etv5	13	-
chr10	120112965	120112966	Helb	13	-
chr5	92435199	92435200	Nup54	13	-
chr7	122132946	122132947	Palb2	13	-
chr7	105400054	105400055	Fam160a2	13	-
chr5	117115993	117115994	Suds3	13	-
chr19	12796123	12796124	Gm44505	13	-
chr2	25356332	25356333	Dpp7	13	-
chr15	58933738	58933739	Tatdn1	13	-
chr7	17027914	17027915	Ppp5c	13	-
chr17	6782780	6782781	Ezr	13	-
chr1	121567980	121567981	Ddx18	13	-
chr15	76080946	76080947	Puf60	13	-
chr13	65112982	65112983	Mfsd14b	13	-
chr10	105841380	105841381	Mettl25	13	-
chr12	40445790	40445791	Zfp277	13	-
chr10	120979330	120979331	Lemd3	13	-
chrX	94542025	94542026	Maged1	13	-
chr11	84513501	84513502	Aatf	13	-
chr7	19271854	19271855	Vasp	13	-
chr6	72789045	72789046	Tcf7l1	13	-
chr9	21091999	21092000	Raver1	13	-
chr6	52012549	52012550	Skap2	13	-
chr2	25211489	25211490	Nelfb	13	-
chr14	34502546	34502547	Bmpr1a	13	-
chrX	73786897	73786898	Idh3g	13	-
chr11	88955442	88955443	Scpep1	13	-
chr7	105752235	105752236	Tpp1	13	-
chr11	61175059	61175060	Usp22	13	-
chr8	70302452	70302453	Ddx49	13	-
chr5	135064959	135064960	Bud23	13	-
chr13	98262992	98262993	Utp15	13	-
chr13	104178466	104178467	Shld3	13	-
chr2	125859082	125859083	Cops2	13	-
chr11	100356128	100356129	Hap1	13	-
chr18	80469692	80469693	Ctdp1	13	-
chr5	148392815	148392816	Slc7a1	13	-
chr1	191397041	191397042	Ppp2r5a	13	-
chr10	62887324	62887325	Tet1	13	-
chr11	6625612	6625613	Tbrg4	13	-
chr15	10470516	10470517	Dnajc21	12	-
chr1	133025416	133025417	Mdm4	12	-
chr11	94321963	94321964	Luc7l3	12	-
chr10	128565934	128565935	Pa2g4	12	-
chr6	51469845	51469846	Hnrnpa2b1	12	-
chr1	93635727	93635728	Stk25	12	-
chr1	55087932	55087933	Hspd1	12	-
chr10	117710758	117710759	Mdm2	12	-
chr7	44986420	44986421	Prmt1	12	-
chr7	46958518	46958519	Uevld	12	-
chr3	108445259	108445260	Sars	12	-
chr2	28583279	28583280	Gtf3c5	12	-
chr10	80918245	80918246	Lmnb2	12	-
chr9	104063121	104063122	Uba5	12	-
chr11	102407517	102407518	Slc25a39	12	-
chr10	85916729	85916730	Prdm4	12	-
chr4	129742303	129742304	Khdrbs1	12	-
chr9	21798546	21798547	Kank2	12	-
chr2	11603199	11603200	Rbm17	12	-
chr12	87388355	87388356	Sptlc2	12	-
chr6	35133737	35133738	Cnot4	12	-
chrX	94212651	94212652	Eif2s3x	12	-
chr12	85270599	85270600	Mlh3	12	-
chr13	3918220	3918221	Net1	12	-
chr13	103774608	103774609	Srek1	12	-
chr4	135494578	135494579	Nipal3	12	-
chr2	5895432	5895433	Sec61a2	12	-
chr7	45814316	45814317	Cyth2	12	-
chr14	34310517	34310518	Shld2	12	-
chr12	36156825	36156826	Bzw2	12	-
chr2	104816696	104816697	Qser1	12	-
chr5	92505657	92505658	Scarb2	12	-
chr3	116662677	116662678	Mfsd14a	12	-
chr6	136828216	136828217	Wbp11	12	-
chr2	23156024	23156025	Mastl	12	-
chr11	61579687	61579688	Epn2	12	-
chr17	30576287	30576288	Btbd9	12	-
chr6	120357469	120357470	Ccdc77	12	-
chr7	3169203	3169204	AU018091	12	-
chr4	126201007	126201008	Thrap3	12	-
chr7	130519580	130519581	Ate1	12	-
chr2	168230379	168230380	Dpm1	12	-
chr10	4429166	4429167	Gm5512	12	-
chr18	67641355	67641356	Cep76	12	-
chr7	89980976	89980977	Eed	12	-
chr4	40757885	40757886	Smu1	12	-
chr6	88841935	88841936	Abtb1	12	-
chr2	130284451	130284452	Idh3b	12	-
chr11	59839767	59839768	Cops3	12	-
chr6	88518800	88518801	Sec61a1	12	-
chr4	48279589	48279590	Erp44	12	-
chr9	15279906	15279907	Med17	12	-
chr6	7693209	7693210	Asns	12	-
chr12	110840939	110840940	Mok	12	-
chr19	5912871	5912872	Dpf2	12	-
chr3	133544390	133544391	Tet2	12	-
chr2	84715164	84715165	Zdhhc5	12	-
chr7	100121500	100121501	Pold3	12	-
chr7	46710651	46710652	Saal1	12	-
chr15	35155806	35155807	Stk3	12	-
chr4	129335370	129335371	Rbbp4	12	-
chr9	88482397	88482398	Syncrip	12	-
chr14	54417702	54417703	Slc7a7	12	-
chr15	75841908	75841909	Zc3h3	12	-
chr12	28750453	28750454	Trappc12	12	-
chr7	38107490	38107491	Ccne1	12	-
chr19	41802084	41802085	Arhgap19	12	-
chr1	79761769	79761770	Wdfy1	12	-
chr6	128424910	128424911	Itfg2	12	-
chr14	33447158	33447159	Mapk8	12	-
chr3	65958249	65958250	Ccnl1	12	-
chr14	118132765	118132766	Tgds	12	-
chr5	8422716	8422717	Dbf4	12	-
chr3	133091825	133091826	Gstcd	12	-
chr15	81399694	81399695	St13	12	-
chr11	119300043	119300044	Eif4a3	12	-
chr2	30178459	30178460	Spout1	12	-
chr15	83464606	83464607	Pacsin2	12	-
chr10	94035742	94035743	Vezt	12	-
chr6	146634592	146634593	Tm7sf3	12	-
chr2	113848661	113848662	Arhgap11a	12	-
chr11	71004432	71004433	Dhx33	12	-
chr2	92434069	92434070	Cry2	12	-
chr15	76818166	76818167	Arhgap39	12	-
chr5	120503623	120503624	Plbd2	12	-
chr4	134853345	134853346	Maco1	12	-
chr11	101302286	101302287	Becn1	12	-
chr13	74062285	74062286	Cep72	12	-
chr7	133123483	133123484	Ctbp2	11	-
chr11	69681970	69681971	Senp3	11	-
chr11	33163206	33163207	Npm1	11	-
chr17	24163733	24163734	Amdhd2	11	-
chrX	160138430	160138431	Pdha1	11	-
chr13	93499808	93499809	Jmy	11	-
chr13	59675784	59675785	Golm1	11	-
chr8	121108337	121108338	Mthfsd	11	-
chr19	46395741	46395742	Actr1a	11	-
chr10	81167720	81167721	Pias4	11	-
chr13	54687808	54687809	Rnf44	11	-
chr19	12796123	12796124	Gm44505	11	-
chr19	47050906	47050907	Pcgf6	11	-
chr6	106800087	106800088	Crbn	11	-
chr14	59597959	59597960	Cdadc1	11	-
chr4	136021649	136021650	Eloa	11	-
chr12	101958243	101958244	Atxn3	11	-
chr5	117389023	117389024	Rfc5	11	-
chr14	67072471	67072472	Ppp2r2a	11	-
chr4	129600648	129600649	Eif3i	11	-
chr6	30391020	30391021	Zc3hc1	11	-
chr12	108893211	108893212	Wars	11	-
chr3	138489382	138489383	Metap1	11	-
chr5	134176767	134176768	Rcc1l	11	-
chr16	55934848	55934849	Cep97	11	-
chr2	23040241	23040242	Abi1	11	-
chr11	106999525	106999526	Kpna2	11	-
chr14	65833969	65833970	Esco2	11	-
chr5	35575070	35575071	Trmt44	11	-
chr19	46037070	46037071	Ldb1	11	-
chr11	99231017	99231018	Smarce1	11	-
chr8	109693294	109693295	Ist1	11	-
chr15	102136215	102136216	Spryd3	11	-
chr2	132816054	132816055	Trmt6	11	-
chr11	74723858	74723859	Pafah1b1	11	-
chr7	30195153	30195154	Capns1	11	-
chr7	127218445	127218446	Septin1	11	-
chr4	35225836	35225837	C9orf72	11	-
chr9	13827053	13827054	Cep57	11	-
chr7	45395742	45395743	Snrnp70	11	-
chr7	28312046	28312047	Timm50	11	-
chr4	128962455	128962456	Azin2	11	-
chr15	75929730	75929731	Tsta3	11	-
chr17	33890633	33890634	Kifc1	11	-
chr11	69672423	69672424	Eif4a1	11	-
chr3	116007406	116007407	Slc30a7	11	-
chr9	36797334	36797335	Ei24	11	-
chr7	113369339	113369340	Btbd10	11	-
chr7	44257204	44257205	Acp4	11	-
chr5	52669701	52669702	Sepsecs	11	-
chr7	34389705	34389706	Lsm14a	11	-
chr7	64392236	64392237	Mphosph10	11	-
chr1	46853618	46853619	Slc39a10	11	-
chr14	36968764	36968765	Ccser2	11	-
chr17	45573261	45573262	Hsp90ab1	11	-
chrX	106011802	106011803	Magt1	11	-
chr10	33951259	33951260	Zup1	11	-
chr1	13589910	13589911	Tram1	11	-
chr3	123385990	123385991	Mettl14	11	-
chr1	71102972	71102973	Bard1	11	-
chr2	4652135	4652136	Prpf18	11	-
chr18	34932003	34932004	Etf1	11	-
chr6	87838759	87838760	Isy1	11	-
chr5	32854230	32854231	Prr14l	11	-
chr1	36709925	36709926	Actr1b	11	-
chr15	53346183	53346184	Ext1	11	-
chr10	43901736	43901737	Qrsl1	11	-
chr9	20898590	20898591	Eif3g	11	-
chr15	99875456	99875457	Lima1	11	-
chr19	5875208	5875209	Frmd8	11	-
chr9	64253605	64253606	Map2k1	11	-
chr4	132345750	132345751	Rcc1	11	-
chr6	100671157	100671158	Shq1	11	-
chr4	129641065	129641066	Txlna	11	-
chr17	31512487	31512488	Wdr4	11	-
chr11	120573253	120573254	P4hb	11	-
chr12	31950245	31950246	Hbp1	11	-
chr9	35211055	35211056	Foxred1	11	-
chrX	162829454	162829455	Txlng	11	-
chr9	75559657	75559658	Tmod3	11	-
chr10	127211622	127211623	Pip4k2c	11	-
chr12	110696395	110696396	Hsp90aa1	11	-
chr17	56036659	56036660	Sh3gl1	11	-
chr1	74284738	74284739	Aamp	11	-
chr2	105017027	105017028	Eif3m	11	-
chr15	31601539	31601540	Cct5	11	-
chrX	163958666	163958667	Zrsr2	11	-
chr4	43025814	43025815	Pigo	11	-
chr10	79984260	79984261	Tmem259	11	-
chr7	38019552	38019553	Uri1	11	-
chr18	14682914	14682915	Ss18	11	-
chr6	126849144	126849145	Ndufa9	11	-
chr17	46283026	46283027	Tjap1	11	-
chr2	103073513	103073514	Pdhx	11	-
chr11	89060748	89060749	Dgke	11	-
chr3	95818953	95818954	Rprd2	11	-
chr11	78697425	78697426	Nlk	11	-
chr7	130547381	130547382	Nsmce4a	11	-
chr9	54734549	54734550	Wdr61	11	-
chr2	94157909	94157910	Hsd17b12	11	-
chr9	78588045	78588046	Slc17a5	11	-
chr5	113908706	113908707	Coro1c	11	-
chr17	46202641	46202642	Polh	11	-
chr6	24664995	24664996	Wasl	11	-
chr7	28050092	28050093	Psmc4	11	-
chrX	73930850	73930851	Renbp	11	-
chr17	28486149	28486150	Fkbp5	11	-
chr11	52283014	52283015	Tcf7	11	-
chrX	157598715	157598716	Mbtps2	11	-
chr15	98534269	98534270	Kansl2	11	-
chr9	107338350	107338351	Hemk1	11	-
chr16	38550256	38550257	Poglut1	11	-
chr17	25240116	25240117	Gnptg	11	-
chr15	76626084	76626085	Vps28	10	-
chr5	147076572	147076573	Lnx2	10	-
chr19	47537119	47537120	Stn1	10	-
chr4	134000882	134000883	Dhdds	10	-
chr3	153912966	153912967	Rabggtb	10	-
chr1	138619757	138619758	Nek7	10	-
chr10	117376973	117376974	Cpsf6	10	-
chr1	106759742	106759743	Kdsr	10	-
chr4	106678686	106678687	Ttc4	10	-
chr16	22266005	22266006	Tra2b	10	-
chr6	34177054	34177055	Slc35b4	10	-
chr15	10485937	10485938	Brix1	10	-
chr8	121907686	121907687	Slc7a5	10	-
chr2	73312592	73312593	Cir1	10	-
chr7	46919969	46919970	Tsg101	10	-
chr5	110108197	110108198	Gtpbp6	10	-
chr10	40246979	40246980	Rpf2	10	-
chr16	57606867	57606868	Cmss1	10	-
chr11	87108714	87108715	Prr11	10	-
chr5	91962556	91962557	Rchy1	10	-
chr19	6077187	6077188	Vps51	10	-
chr11	20112951	20112952	Actr2	10	-
chr10	117148474	117148475	Frs2	10	-
chr6	128438656	128438657	Fkbp4	10	-
chr15	9140454	9140455	Skp2	10	-
chr3	104864505	104864506	Capza1	10	-
chr4	135972594	135972595	Lypla2	10	-
chr16	84735302	84735303	Mrpl39	10	-
chr4	123139951	123139952	Ppie	10	-
chr8	31168724	31168725	Mak16	10	-
chr4	121098210	121098211	Zmpste24	10	-
chr4	132510456	132510457	Sesn2	10	-
chr7	67645236	67645237	Lrrc28	10	-
chr12	69724874	69724875	L2hgdh	10	-
chr2	94010730	94010731	Alkbh3	10	-
chr2	163645143	163645144	Serinc3	10	-
chr16	17911348	17911349	Ess2	10	-
chr18	9450154	9450155	Ccny	10	-
chr5	33275004	33275005	Ctbp1	10	-
chr15	44428307	44428308	Eny2	10	-
chr7	126799178	126799179	Aldoa	10	-
chr11	120991333	120991334	Csnk1d	10	-
chr2	181287966	181287967	Gmeb2	10	-
chrX	57393036	57393037	Rbmx	10	-
chr7	28598184	28598185	Pak4	10	-
chr11	51635896	51635897	Rmnd5b	10	-
chr7	60005199	60005200	Snrpn	10	-
chr2	126675592	126675593	Gabpb1	10	-
chr9	21592831	21592832	Yipf2	10	-
chr8	84270402	84270403	Ccdc130	10	-
chr10	63020300	63020301	Hnrnph3	10	-
chr5	106696830	106696831	Zfp644	10	-
chr6	131388450	131388451	Ybx3	10	-
chr18	67724621	67724622	Ptpn2	10	-
chr4	141723419	141723420	Ddi2	10	-
chr1	92473758	92473759	Ndufa10	10	-
chr15	75909344	75909345	Eef1d	10	-
chr17	81065085	81065086	Thumpd2	10	-
chr7	19715429	19715430	Tomm40	10	-
chr5	115119346	115119347	Acads	10	-
chr1	156034817	156034818	Tor1aip1	10	-
chr16	20302362	20302363	Parl	10	-
chr15	79403278	79403279	Tmem184b	10	-
chrX	38456460	38456461	Lamp2	10	-
chr15	36283147	36283148	Rnf19a	10	-
chr4	119320523	119320524	Ppih	10	-
chr13	99344678	99344679	Ptcd2	10	-
chr11	68853135	68853136	Ndel1	10	-
chr11	78080383	78080384	Eral1	10	-
chr11	97766613	97766614	Cwc25	10	-
chr16	17891728	17891729	Dgcr2	10	-
chr5	24445235	24445236	Fastk	10	-
chr8	82774145	82774146	Zfp330	10	-
chr9	44767808	44767809	Arcn1	10	-
chr14	54554361	54554362	Haus4	10	-
chr11	121354447	121354448	Wdr45b	10	-
chr17	48409754	48409755	Nfya	10	-
chr11	116490346	116490347	Prpsap1	10	-
chr8	81014906	81014907	Usp38	10	-
chr15	82338826	82338827	Naga	10	-
chr4	147868516	147868517	Miip	10	-
chr17	24220851	24220852	Tedc2	10	-
chr2	155074497	155074498	Ahcy	10	-
chr4	120815713	120815714	Nfyc	10	-
chr3	105960248	105960249	Atp5pb	10	-
chr7	30650228	30650229	Rbm42	10	-
chr17	64331883	64331884	Pja2	10	-
chr14	8172992	8172993	Pdhb	10	-
chr5	4104697	4104698	Cyp51	10	-
chr7	44553965	44553966	Nr1h2	10	-
chr3	95217942	95217943	Gabpb2	10	-
chr7	114276116	114276117	Psma1	10	-
chr2	26389316	26389317	Entr1	10	-
chr3	95042614	95042615	Psmd4	10	-
chr17	24205562	24205563	Tbc1d24	10	-
chr11	20741556	20741557	Aftph	10	-
chr1	183221529	183221530	Disp1	10	-
chr4	108579336	108579337	Prpf38a	10	-
chr12	102704869	102704870	Itpk1	10	-
chr6	71440637	71440638	Rmnd5a	10	-
chr14	50785520	50785521	Ttc5	10	-
chr4	43031384	43031385	Stoml2	10	-
chr5	31220545	31220546	Ppm1g	10	-
chr11	107470720	107470721	Pitpnc1	10	-
chr7	30973469	30973470	Lsr	10	-
chr19	4012755	4012756	Ndufv1	10	-
chr4	46138475	46138476	Tstd2	10	-
chr10	19907674	19907675	Pex7	10	-
chr1	195131570	195131571	Cr1l	10	-
chr14	47568434	47568435	Atg14	10	-
chr16	57167332	57167333	Nit2	10	-
chr19	46338660	46338661	Cuedc2	10	-
chr4	124936917	124936918	Cdca8	10	-
chr8	95888401	95888402	Got2	10	-
chr14	55092048	55092049	Zfhx2	10	-
chr15	80083406	80083407	Rpl3	10	-
chr10	68278726	68278727	Arid5b	10	-
chr15	76351110	76351111	Sharpin	9	-
chr6	120822698	120822699	Atp6v1e1	9	-
chr19	43524605	43524606	Got1	9	-
chr19	43753000	43753001	Cox15	9	-
chr5	100039222	100039223	Hnrnpdl	9	-
chr19	15924622	15924623	Psat1	9	-
chr3	84582625	84582626	Gm35410	9	-
chr1	57406674	57406675	Tyw5	9	-
chr11	121204648	121204649	Ogfod3	9	-
chr17	40934574	40934575	Cenpq	9	-
chr9	58249786	58249787	Pml	9	-
chr9	8004596	8004597	Yap1	9	-
chr4	116651674	116651675	Akr1a1	9	-
chr5	137314241	137314242	Trip6	9	-
chr6	85961667	85961668	Dusp11	9	-
chr7	25658761	25658762	Bckdha	9	-
chr1	65179142	65179143	Idh1	9	-
chr9	20521419	20521420	Zfp266	9	-
chr9	107635343	107635344	Gnai2	9	-
chr7	126792547	126792548	Ppp4c	9	-
chr11	3266463	3266464	Drg1	9	-
chr2	26916530	26916531	Surf2	9	-
chr15	98567736	98567737	Ccnt1	9	-
chr7	102065165	102065166	Rnf121	9	-
chr15	76538746	76538747	Fbxl6	9	-
chr4	127061154	127061155	Zmym1	9	-
chr13	54565382	54565383	4833439L19Rik	9	-
chr2	13271415	13271416	Rsu1	9	-
chr18	84589504	84589505	Zfp407	9	-
chr5	124579131	124579132	Eif2b1	9	-
chr15	81360765	81360766	Slc25a17	9	-
chr11	94653743	94653744	Eme1	9	-
chr10	79766952	79766953	Rnf126	9	-
chr7	6730419	6730420	Peg3	9	-
chr16	17928219	17928220	Slc25a1	9	-
chr4	141599924	141599925	Fblim1	9	-
chr18	70472480	70472481	Stard6	9	-
chr9	20492746	20492747	Zfp426	9	-
chr14	63509092	63509093	Tdh	9	-
chr17	46248045	46248046	Polr1c	9	-
chr17	24479078	24479079	Mlst8	9	-
chr16	56717450	56717451	Tfg	9	-
chr3	30699843	30699844	Lrrc31	9	-
chr12	56345894	56345895	Mbip	9	-
chr4	41314901	41314902	Dcaf12	9	-
chr18	20746404	20746405	B4galt6	9	-
chr2	129297212	129297213	Ckap2l	9	-
chr14	57826163	57826164	Ska3	9	-
chr14	55681817	55681818	Tinf2	9	-
chr13	100786486	100786487	Ccnb1	9	-
chr17	47502291	47502292	Taf8	9	-
chr12	81595008	81595009	Med6	9	-
chr4	141078357	141078358	Necap2	9	-
chr6	33060260	33060261	Chchd3	9	-
chr10	67096988	67096989	Reep3	9	-
chr7	19749573	19749574	Nectin2	9	-
chr19	60581023	60581024	Cacul1	9	-
chr3	9004204	9004205	Tpd52	9	-
chr7	142387827	142387828	Ctsd	9	-
chr16	64851723	64851724	Zfp654	9	-
chr10	75932502	75932503	Mmp11	9	-
chr11	60417034	60417035	Atpaf2	9	-
chr3	108146152	108146153	Gnai3	9	-
chr6	113419340	113419341	Rpusd3	9	-
chr5	30960327	30960328	Preb	9	-
chr5	151651208	151651209	Rfc3	9	-
chr9	70421554	70421555	Ccnb2	9	-
chr8	22185819	22185820	Ckap2	9	-
chr11	116138868	116138869	Mrpl38	9	-
chr8	84846931	84846932	Calr	9	-
chr2	168955587	168955588	Zfp64	9	-
chr8	85080746	85080747	Wdr83	9	-
chr17	94750019	94750020	Mettl4	9	-
chr8	13200624	13200625	Grtp1	9	-
chr4	43523554	43523555	Tpm2	9	-
chrX	75764699	75764700	4933407K13Rik	9	-
chr1	134362006	134362007	Tmem183a	9	-
chr17	53689315	53689316	Sgo1	9	-
chr1	74588028	74588029	Zfp142	9	-
chr11	23498039	23498040	Ahsa2	9	-
chr17	66101559	66101560	Ndufv2	9	-
chr18	46280850	46280851	Pggt1b	9	-
chr15	83149378	83149379	Poldip3	9	-
chr2	168230379	168230380	Dpm1	9	-
chr1	136953630	136953631	Nr5a2	9	-
chr1	135258472	135258473	Elf3	9	-
chr15	102004342	102004343	Krt8	9	-
chr14	40948209	40948210	Tspan14	9	-
chr8	94838340	94838341	Ciapin1	9	-
chr10	75921614	75921615	Smarcb1	9	-
chr15	83172183	83172184	Cyb5r3	9	-
chr15	12824657	12824658	6030458C11Rik	9	-
chr6	113740681	113740682	Sec13	9	-
chr17	26090164	26090165	Decr2	9	-
chr14	37135254	37135255	Ghitm	9	-
chrX	51801233	51801234	Usp26	9	-
chr4	99829158	99829159	Itgb3bp	9	-
chr1	164307484	164307485	Blzf1	9	-
chr17	8147787	8147788	Rnaset2a	9	-
chr3	9610085	9610086	Zfp704	9	-
chr17	80207305	80207306	Srsf7	9	-
chr6	72439556	72439557	Mat2a	9	-
chr13	37994208	37994209	Ssr1	9	-
chr15	79834333	79834334	Npcd	9	-
chr12	91589649	91589650	Gtf2a1	9	-
chr14	56778318	56778319	Pspc1	9	-
chr1	165194438	165194439	Sft2d2	9	-
chr2	30981941	30981942	BC005624	9	-
chr4	149099843	149099844	Pex14	9	-
chr16	20610761	20610762	Alg3	9	-
chr13	100775899	100775900	Cenph	9	-
chr9	22085427	22085428	Ecsit	9	-
chr7	30559646	30559647	Lin37	9	-
chr8	33929863	33929864	Rbpms	9	-
chr8	84840665	84840666	Rad23a	9	-
chr10	91170550	91170551	Tmpo	9	-
chr5	99978938	99978939	Hnrnpd	9	-
chr8	22593813	22593814	Vdac3	9	-
chr14	52104021	52104022	Hnrnpc	9	-
chr15	94589824	94589825	Twf1	9	-
chr2	25365663	25365664	Uap1l1	9	-
chr8	107425038	107425039	Nob1	9	-
chr11	96777555	96777556	Snx11	9	-
chr11	76763578	76763579	Gosr1	9	-
chr7	100583130	100583131	Mrpl48	8	-
chr7	3692986	3692987	Mboat7	8	-
chr17	46032377	46032378	Vegfa	8	-
chr3	10351317	10351318	Zfand1	8	-
chr13	55362783	55362784	Lman2	8	-
chr10	82764141	82764142	Nfyb	8	-
chr3	75556852	75556853	Pdcd10	8	-
chr4	121215084	121215085	Rlf	8	-
chr7	19921143	19921144	Pvr	8	-
chr1	88277579	88277580	A730008H23Rik	8	-
chr7	126862372	126862373	Ino80e	8	-
chr5	150665612	150665613	N4bp2l2	8	-
chr9	7836806	7836807	Birc2	8	-
chr4	34882948	34882949	Zfp292	8	-
chr17	31658754	31658755	U2af1	8	-
chr19	4625645	4625646	Rce1	8	-
chrX	97377209	97377210	Eda2r	8	-
chr8	70234422	70234423	Sugp2	8	-
chr9	57158299	57158300	Commd4	8	-
chr1	107052303	107052304	Serpinb3a	8	-
chr6	142507957	142507958	Ldhb	8	-
chr15	93398334	93398335	Zcrb1	8	-
chr1	10038159	10038160	Cops5	8	-
chr11	50210820	50210821	Sqstm1	8	-
chr9	57834234	57834235	Arid3b	8	-
chr6	39419776	39419777	Mkrn1	8	-
chr2	26964386	26964387	Rexo4	8	-
chr14	54577661	54577662	Ajuba	8	-
chr5	127617392	127617393	Slc15a4	8	-
chr9	123113194	123113195	Zdhhc3	8	-
chr3	89213907	89213908	Mtx1	8	-
chr15	57892418	57892419	Derl1	8	-
chr4	117887329	117887330	Atp6v0b	8	-
chr3	10440130	10440131	Snx16	8	-
chr8	84966076	84966077	Rnaseh2a	8	-
chr11	51606881	51606882	Hnrnpab	8	-
chr7	4684981	4684982	Hspbp1	8	-
chr2	165034779	165034780	Ncoa5	8	-
chr3	84155786	84155787	Mnd1	8	-
chr2	34826235	34826236	Fbxw2	8	-
chr17	25273914	25273915	Ube2i	8	-
chr15	51865461	51865462	Eif3h	8	-
chr10	7780917	7780918	Ginm1	8	-
chr1	179546276	179546277	Tfb2m	8	-
chr13	33936083	33936084	1110046J04Rik	8	-
chr4	155086353	155086354	Rer1	8	-
chr5	65391431	65391432	Rpl9	8	-
chr14	14120945	14120946	Psmd6	8	-
chr6	83317604	83317605	Mthfd2	8	-
chr5	35105699	35105700	Lrpap1	8	-
chr19	7241222	7241223	Naa40	8	-
chr2	130424641	130424642	Pced1a	8	-
chr10	40302186	40302187	Amd2	8	-
chr1	34843050	34843051	Fam168b	8	-
chr17	34031690	34031691	Slc39a7	8	-
chr14	49783383	49783384	Armh4	8	-
chr13	35906347	35906348	Rpp40	8	-
chr9	98601679	98601680	Mrps22	8	-
chr19	41933314	41933315	Exosc1	8	-
chr4	133546027	133546028	Nudc	8	-
chr9	78481724	78481725	Eef1a1	8	-
chr4	130359992	130359993	Zcchc17	8	-
chr17	10319361	10319362	Qk	8	-
chr8	23237668	23237669	Gins4	8	-
chr5	20951822	20951823	Rsbn1l	8	-
chr12	55080110	55080111	2700097O09Rik	8	-
chr17	24895087	24895088	Eme2	8	-
chr9	96363715	96363716	Atp1b3	8	-
chr3	87930195	87930196	Rrnad1	8	-
chr19	8798557	8798558	Polr2g	8	-
chr10	128705051	128705052	Cdk2	8	-
chr17	12992259	12992260	Wtap	8	-
chr10	117845974	117845975	Rap1b	8	-
chrX	103483233	103483234	Xist	8	-
chr7	140116421	140116422	Echs1	8	-
chr5	33652574	33652575	Slbp	8	-
chr7	126396737	126396738	Nfatc2ip	8	-
chr15	81960930	81960931	Pmm1	8	-
chr11	116012719	116012720	Galk1	8	-
chr18	63692359	63692360	Txnl1	8	-
chr6	88045270	88045271	Rab7	8	-
chr4	148626996	148626997	Tardbp	8	-
chrX	73716204	73716205	Bcap31	8	-
chr15	73617324	73617325	Slc45a4	8	-
chr13	55321980	55321981	Rab24	8	-
chr10	40302188	40302189	Amd2	8	-
chr7	84679396	84679397	Zfand6	8	-
chr14	19823823	19823824	Rtraf	8	-
chr11	72411713	72411714	Smtnl2	8	-
chr16	5255956	5255957	Eef2kmt	8	-
chr11	59187741	59187742	Guk1	8	-
chr2	35201120	35201121	Rab14	8	-
chr8	40511754	40511755	Cnot7	8	-
chr6	122602444	122602445	Apobec1	8	-
chr7	105640416	105640417	Arfip2	8	-
chr9	21149906	21149907	Cdc37	8	-
chrX	73921944	73921945	Naa10	8	-
chr6	125494760	125494761	Cd9	8	-
chr13	49652731	49652732	Cenpp	8	-
chr7	28981888	28981889	Eif3k	8	-
chr17	46674306	46674307	Rrp36	8	-
chr9	57552752	57552753	Mpi	8	-
chr10	31445958	31445959	Tpd52l1	8	-
chr6	113531638	113531639	Emc3	8	-
chr19	6084975	6084976	Zfpl1	8	-
chr11	120727284	120727285	Dcxr	8	-
chr10	69352912	69352913	Cdk1	8	-
chr16	17125202	17125203	2610318N02Rik	8	-
chr7	44496513	44496514	Emc10	8	-
chr4	116807559	116807560	Toe1	8	-
chr11	43748008	43748009	Ttc1	8	-
chr11	116086995	116086996	Wbp2	8	-
chr19	60226701	60226702	Fam204a	8	-
chr10	91123967	91123968	Slc25a3	8	-
chr7	125491443	125491444	Nsmce1	8	-
chr17	56290511	56290512	Plin3	8	-
chr2	29787671	29787672	Trub2	8	-
chr18	24530204	24530205	Rprd1a	8	-
chr10	14705489	14705490	Vta1	8	-
chr5	24842361	24842362	Rheb	8	-
chr7	45128745	45128746	Rpl13a	8	-
chr4	119294513	119294514	Ybx1	8	-
chr2	38643906	38643907	Psmb7	8	-
chr5	31154180	31154181	Mpv17	8	-
chr3	131272101	131272102	Hadh	8	-
chr8	33641976	33641977	Ubxn8	8	-
chr6	52640300	52640301	Hibadh	8	-
chr2	158028434	158028435	Tti1	8	-
chr2	127444565	127444566	Fahd2a	8	-
chr5	38220454	38220455	Zbtb49	8	-
chr6	115853341	115853342	Mbd4	8	-
chr11	102556158	102556159	Gpatch8	8	-
chr14	18239106	18239107	Nr1d2	8	-
chr3	132683879	132683880	Aimp1	7	-
chr7	13038275	13038276	Ube2m	7	-
chr7	34654398	34654399	Kctd15	7	-
chr4	14826413	14826414	Otud6b	7	-
chr10	122097170	122097171	Rxylt1	7	-
chr11	40692682	40692683	Mat2b	7	-
chr19	4042221	4042222	Gstp2	7	-
chr3	89998716	89998717	Hax1	7	-
chr15	79932646	79932647	Cbx7	7	-
chr5	116024428	116024429	Prkab1	7	-
chr8	35495533	35495534	Eri1	7	-
chr12	65073938	65073939	Fkbp3	7	-
chr9	45984386	45984387	Pafah1b2	7	-
chr14	21848910	21848911	Comtd1	7	-
chr1	167285127	167285128	Uck2	7	-
chr9	97111041	97111042	Slc25a36	7	-
chr2	90904721	90904722	Ndufs3	7	-
chr5	134639409	134639410	Eif4h	7	-
chr18	74207818	74207819	Ska1	7	-
chr2	151741310	151741311	Psmf1	7	-
chr14	100149796	100149797	Klf12	7	-
chr9	122866006	122866007	Zfp445	7	-
chr10	75940672	75940673	Gm867	7	-
chr11	120348495	120348496	Actg1	7	-
chr7	55962493	55962494	Nipa2	7	-
chr15	39112716	39112717	Slc25a32	7	-
chr4	134914916	134914917	Tmem50a	7	-
chr6	125165773	125165774	Gapdh	7	-
chr2	170142675	170142676	Zfp217	7	-
chr17	46556162	46556163	Srf	7	-
chr7	109986230	109986231	Tmem41b	7	-
chr2	121474023	121474024	Mfap1b	7	-
chr7	92874247	92874248	Ddias	7	-
chr10	80399531	80399532	Mbd3	7	-
chr4	126752567	126752568	Ncdn	7	-
chr9	56418050	56418051	Peak1	7	-
chr8	107588482	107588483	Psmd7	7	-
chr3	95134012	95134013	Scnm1	7	-
chr2	154569426	154569427	E2f1	7	-
chr7	102018232	102018233	Il18bp	7	-
chr4	149774267	149774268	Slc25a33	7	-
chr2	136891406	136891407	Slx4ip	7	-
chrX	155216449	155216450	Sat1	7	-
chr9	57468060	57468061	Scamp5	7	-
chr6	124814158	124814159	Tpi1	7	-
chr17	34836903	34836904	Stk19	7	-
chr17	24886350	24886351	Nubp2	7	-
chr5	69592304	69592305	Gnpda2	7	-
chr2	32712784	32712785	Cdk9	7	-
chr17	27028627	27028628	Bak1	7	-
chr1	58445486	58445487	Nif3l1	7	-
chr7	42505753	42505754	Zfp141	7	-
chrX	169320372	169320373	Hccs	7	-
chr2	127247816	127247817	Ciao1	7	-
chr3	53463258	53463259	Nhlrc3	7	-
chrX	100625941	100625942	Pdzd11	7	-
chr4	40948294	40948295	Bag1	7	-
chr10	5823943	5823944	Mtrf1l	7	-
chr7	4445657	4445658	Rdh13	7	-
chrX	102189391	102189392	Rps4x	7	-
chr3	19163095	19163096	Armc1	7	-
chr13	14063488	14063489	Ggps1	7	-
chr7	27196271	27196272	Snrpa	7	-
chr18	65619615	65619616	Mir466p	7	-
chr10	44458748	44458749	Prdm1	7	-
chrX	20961978	20961979	Uxt	7	-
chr12	4233965	4233966	Cenpo	7	-
chr11	69920947	69920948	Eif5a	7	-
chr5	110780596	110780597	Pus1	7	-
chr2	180042464	180042465	Psma7	7	-
chr5	114380505	114380506	Kctd10	7	-
chr10	128493886	128493887	Myl6	7	-
chr7	7278289	7278290	Vmn2r29	7	-
chr17	25832919	25832920	Stub1	7	-
chr16	38522663	38522664	Timmdc1	7	-
chr14	65098106	65098107	Extl3	7	-
chr11	70669416	70669417	Spag7	7	-
chr2	10048609	10048610	Taf3	7	-
chr14	50930849	50930850	Pip4p1	7	-
chr3	35930074	35930075	Dcun1d1	7	-
chr8	11635757	11635758	Mir7238	7	-
chr7	16614993	16614994	Arhgap35	7	-
chr12	31499616	31499617	Cbll1	7	-
chr11	61494261	61494262	Mapk7	7	-
chr9	103202065	103202066	Srprb	7	-
chr7	141902461	141902462	Tollip	7	-
chr10	34019616	34019617	Rwdd1	7	-
chr12	28635953	28635954	Rps7	7	-
chr19	60874538	60874539	Prdx3	7	-
chr7	118533356	118533357	Coq7	7	-
chr1	16104433	16104434	Rpl7	7	-
chr4	155222535	155222536	Ski	7	-
chr2	130179364	130179365	Snrpb	7	-
chr18	38338993	38338994	Gnpda1	7	-
chr7	99483709	99483710	Rps3	7	-
chr10	7953065	7953066	Tab2	7	-
chr17	36271386	36271387	Trim39	7	-
chr15	83122801	83122802	Rrp7a	7	-
chr16	91931630	91931631	Atp5o	7	-
chr8	94037039	94037040	Nudt21	7	-
chr5	104021796	104021797	Hsd17b11	7	-
chr19	4037912	4037913	Gstp1	7	-
chr11	77078437	77078438	Nsrp1	7	-
chr4	132843134	132843135	Ppp1r8	7	-
chr8	86885258	86885259	N4bp1	7	-
chr2	130630038	130630039	Fastkd5	7	-
chr11	78536260	78536261	Tnfaip1	7	-
chrX	8145880	8145881	Rbm3	7	-
chr16	4559720	4559721	Tfap4	7	-
chr12	59061472	59061473	Trappc6b	7	-
chr4	107066866	107066867	Mrpl37	7	-
chr11	20249424	20249425	Cep68	7	-
chr7	140881869	140881870	Sirt3	7	-
chr3	57575876	57575877	Wwtr1	7	-
chr7	35802989	35802990	Zfp507	7	-
chr5	148552788	148552789	Ubl3	7	-
chr17	46782656	46782657	Rpl7l1	7	-
chr3	32736755	32736756	Mrpl47	7	-
chr17	47611492	47611493	Bysl	7	-
chr19	3912774	3912775	Ndufs8	7	-
chr11	116843449	116843450	Jmjd6	7	-
chr7	25719035	25719036	Ccdc97	7	-
chr19	7206284	7206285	Otub1	7	-
chr4	41723163	41723164	Dctn3	7	-
chr17	30612659	30612660	Glo1	7	-
chrX	137038302	137038303	Slc25a53	7	-
chr8	124863029	124863030	2810004N23Rik	7	-
chrX	155338460	155338461	Prdx4	7	-
chr11	5065327	5065328	Gas2l1	7	-
chr3	108911729	108911730	Prpf38b	7	-
chr16	95990960	95990961	Psmg1	7	-
chr17	35916440	35916441	Mrps18b	7	-
chr8	123212788	123212789	Chmp1a	7	-
chr17	65613555	65613556	Vapa	7	-
chr3	87885562	87885563	Prcc	7	-
chr4	84610197	84610198	Bnc2	7	-
chr2	32260105	32260106	Uck1	7	-
chr8	85025287	85025288	Asna1	7	-
chr1	161034849	161034850	Zbtb37	7	-
chr1	16619291	16619292	Ube2w	7	-
chr4	150909921	150909922	Park7	7	-
chr10	117224507	117224508	Yeats4	7	-
chr11	78165550	78165551	Traf4	7	-
chr2	69206213	69206214	Spc25	7	-
chr7	45718002	45718003	Sphk2	7	-
chr6	134792628	134792629	1700055D16Rik	7	-
chr7	34196670	34196671	Pdcd2l	7	-
chr5	139484491	139484492	Zfand2a	7	-
chr14	32201891	32201892	Timm23	7	-
chr13	24761937	24761938	Gmnn	7	-
chr2	39226349	39226350	Ppp6c	7	-
chr8	79399428	79399429	Smad1	7	-
chr12	4907520	4907521	Ubxn2a	7	-
chr6	149188712	149188713	Amn1	7	-
chr5	143528031	143528032	Rac1	7	-
chr7	44997579	44997580	Bcl2l12	7	-
chr6	30304539	30304540	Ube2h	7	-
chr7	38271348	38271349	Pop4	7	-
chr7	29180673	29180674	Psmd8	7	-
chr11	69662649	69662650	Mpdu1	7	-
chr2	72980446	72980447	Sp3	7	-
chr7	105736584	105736585	Rrp8	7	-
chr14	67008877	67008878	Bnip3l	6	-
chr15	3995746	3995747	AW549877	6	-
chr7	13034777	13034778	Chmp2a	6	-
chr10	80798626	80798627	Plekhj1	6	-
chr11	29548040	29548041	Clhc1	6	-
chr2	132253180	132253181	Pcna	6	-
chr1	163403669	163403670	Gorab	6	-
chr15	96197974	96197975	2610037D02Rik	6	-
chr2	30828300	30828301	Asb6	6	-
chr13	54468840	54468841	Thoc3	6	-
chr19	7383026	7383027	1700105P06Rik	6	-
chrX	109013380	109013381	Hmgn5	6	-
chr3	32365665	32365666	Zmat3	6	-
chr7	3629929	3629930	Tfpt	6	-
chr19	5106996	5106997	Rab1b	6	-
chr5	123524164	123524165	Diablo	6	-
chr17	24073485	24073486	Kctd5	6	-
chr10	127195709	127195710	Dtx3	6	-
chr18	40219399	40219400	Yipf5	6	-
chr7	118129625	118129626	Arl6ip1	6	-
chr5	72168189	72168190	Commd8	6	-
chrX	101222563	101222564	Snx12	6	-
chr5	110269899	110269900	Pgam5	6	-
chr11	78512168	78512169	Tmem199	6	-
chr4	126321703	126321704	Adprhl2	6	-
chr14	52019713	52019714	Zfp219	6	-
chr14	45388796	45388797	Gnpnat1	6	-
chr17	15498276	15498277	Psmb1	6	-
chr2	3474986	3474987	Suv39h2	6	-
chr5	142906754	142906755	Actb	6	-
chr16	96127725	96127726	Hmgn1	6	-
chr7	132852647	132852648	Eef1akmt2	6	-
chr12	30911612	30911613	Acp1	6	-
chr10	79097600	79097601	2610008E11Rik	6	-
chr8	64733578	64733579	Msmo1	6	-
chr7	79920640	79920641	Ap3s2	6	-
chr18	84951524	84951525	Timm21	6	-
chr2	52424874	52424875	Arl5a	6	-
chr11	115419919	115419920	Atp5h	6	-
chr2	155826925	155826926	Eif6	6	-
chr7	131362726	131362727	2310057M21Rik	6	-
chr18	21300139	21300140	Garem1	6	-
chr11	120581247	120581248	Arhgdia	6	-
chr7	126695783	126695784	Slx1b	6	-
chr10	60752782	60752783	Slc29a3	6	-
chr2	174472941	174472942	Prelid3b	6	-
chr8	23257080	23257081	Golga7	6	-
chr10	23787209	23787210	Rps12	6	-
chr11	17953875	17953876	Etaa1	6	-
chr2	164804881	164804882	Acot8	6	-
chr17	27635244	27635245	Rps10	6	-
chr9	75409359	75409360	Mapk6	6	-
chr7	138909506	138909507	Bnip3	6	-
chr4	108833640	108833641	Btf3l4	6	-
chr18	74064949	74064950	Mapk4	6	-
chr2	26933511	26933512	Surf4	6	-
chr1	51478399	51478400	Nabp1	6	-
chr3	34081354	34081355	Dnajc19	6	-
chr2	120154575	120154576	Ehd4	6	-
chr5	90223996	90223997	Cox18	6	-
chr4	136053393	136053394	Rpl11	6	-
chr16	31275277	31275278	Ppp1r2	6	-
chr11	48817391	48817392	Trim41	6	-
chr7	27979157	27979158	Zfp780b	6	-
chr1	160212892	160212893	Cacybp	6	-
chr15	103215352	103215353	Cbx5	6	-
chr17	87446935	87446936	Calm2	6	-
chr17	34603561	34603562	Rnf5	6	-
chr17	56183920	56183921	Mydgf	6	-
chr2	28840360	28840361	Gtf3c4	6	-
chr15	103163284	103163285	Smug1	6	-
chr1	118310728	118310729	Tsn	6	-
chr4	133277790	133277791	Tmem222	6	-
chr3	86142668	86142669	Rps3a1	6	-
chr8	43141486	43141487	Triml1	6	-
chr6	124712178	124712179	Emg1	6	-
chr16	56029717	56029718	Pcnp	6	-
chrX	150588155	150588156	Apex2	6	-
chr5	138619743	138619744	Zfp68	6	-
chr9	108578713	108578714	Wdr6	6	-
chr12	110889145	110889146	Cinp	6	-
chr11	70983026	70983027	C1qbp	6	-
chr7	45466898	45466899	Bax	6	-
chr10	127070261	127070262	Tspan31	6	-
chr7	99980458	99980459	Rnf169	6	-
chr16	62786716	62786717	Nsun3	6	-
chr4	135272760	135272761	Clic4	6	-
chr17	87025401	87025402	Pigf	6	-
chr4	133967991	133967992	Hmgn2	6	-
chr7	80947550	80947551	Sec11a	6	-
chr10	34207235	34207236	Dse	6	-
chr8	27174646	27174647	Rab11fip1	6	-
chr13	64152373	64152374	Zfp367	6	-
chr5	75044641	75044642	Chic2	6	-
chr5	136198954	136198955	Prkrip1	6	-
chr10	95501949	95501950	Mrpl42	6	-
chr10	127030814	127030815	Tsfm	6	-
chr7	114117781	114117782	Rras2	6	-
chr13	74317326	74317327	Pdcd6	6	-
chr8	69893983	69893984	Yjefn3	6	-
chr11	54787703	54787704	Cdc42se2	6	-
chr1	165634541	165634542	Mpzl1	6	-
chr3	41528474	41528475	2400006E01Rik	6	-
chr11	59740154	59740155	1700007J10Rik	6	-
chr19	53390041	53390042	Smndc1	6	-
chr5	145140025	145140026	Pdap1	6	-
chr1	53352752	53352753	Asnsd1	6	-
chr9	35175987	35175988	Dcps	6	-
chr18	49755601	49755602	Dtwd2	6	-
chr7	116334190	116334191	Rps13	6	-
chr7	16924032	16924033	Calm3	6	-
chr13	98316967	98316968	Btf3	6	-
chr8	4325100	4325101	Elavl1	6	-
chr11	109472836	109472837	Slc16a6	6	-
chr14	46788357	46788358	Cnih1	6	-
chr11	70237914	70237915	0610010K14Rik	6	-
chr7	27166802	27166803	Egln2	6	-
chr16	44746363	44746364	Gtpbp8	6	-
chr17	15527301	15527302	Pdcd2	6	-
chr10	128696268	128696269	Rab5b	6	-
chr17	22867134	22867135	Zfp945	6	-
chr14	73385289	73385290	Itm2b	6	-
chr11	43426251	43426252	Pttg1	6	-
chr3	105052953	105052954	Cttnbp2nl	6	-
chr16	18248694	18248695	Ranbp1	6	-
chr12	55492647	55492648	Nfkbia	6	-
chr18	36515805	36515806	Hbegf	6	-
chr4	117156132	117156133	Rps8	6	-
chr1	170885540	170885541	Dusp12	6	-
chr7	101857190	101857191	Folr2	6	-
chr11	101466199	101466200	Vat1	6	-
chr1	166127898	166127899	Dusp27	6	-
chr17	23586252	23586253	Zfp13	6	-
chr12	54695894	54695895	Eapp	6	-
chr18	80200619	80200620	Rbfa	6	-
chr7	110844381	110844382	Rnf141	6	-
chr6	148944826	148944827	Sinhcaf	6	-
chr9	48495330	48495331	Rbm7	6	-
chr4	137357759	137357760	Cdc42	6	-
chr8	84687862	84687863	Nacc1	6	-
chr7	35647482	35647483	Pdcd5	6	-
chr3	90509498	90509499	Chtop	6	-
chr11	115612969	115612970	Mif4gd	6	-
chr12	87443839	87443840	Alkbh1	6	-
chr16	84835625	84835626	Atp5j	6	-
chr3	53863807	53863808	Ufm1	6	-
chr9	110946158	110946159	Tdgf1	6	-
chr13	91807696	91807697	Zcchc9	6	-
chr2	102186460	102186461	Ldlrad3	6	-
chr2	36136704	36136705	Rbm18	6	-
chr4	117892003	117892004	Dph2	6	-
chr6	120916824	120916825	Bid	6	-
chr16	45742955	45742956	Abhd10	6	-
chr16	75766818	75766819	Hspa13	6	-
chr11	100738215	100738216	Rab5c	6	-
chr4	147809788	147809789	Zfp984	6	-
chr11	40755286	40755287	Ccng1	6	-
chr7	89941204	89941205	Hikeshi	6	-
chr1	171150603	171150604	Sdhc	6	-
chr10	40257562	40257563	Gtf3c6	6	-
chr1	72212314	72212315	Mreg	6	-
chr15	76009498	76009499	Fam83h	5	-
chr2	174295436	174295437	Gnasas1	5	-
chr8	107056737	107056738	Cog8	5	-
chr7	127875642	127875643	Zfp668	5	-
chr9	64737756	64737757	Rab11a	5	-
chr9	103364979	103364980	Cdv3	5	-
chr8	78821152	78821153	Lsm6	5	-
chr5	130255530	130255531	Sbds	5	-
chr17	34952468	34952469	1110038B12Rik	5	-
chr9	21760303	21760304	Spc24	5	-
chr17	36257846	36257847	Rpp21	5	-
chr1	4785726	4785727	Mrpl15	5	-
chr17	36958525	36958526	Znrd1	5	-
chr6	13677966	13677967	Bmt2	5	-
chr17	33955641	33955642	Rps18	5	-
chr8	117801974	117801975	Mphosph6	5	-
chr4	147642508	147642509	Zfp979	5	-
chr5	31526762	31526763	Supt7l	5	-
chr13	66441118	66441119	2410141K09Rik	5	-
chr8	122576907	122576908	Aprt	5	-
chr15	102671047	102671048	Atp5g2	5	-
chr3	130730337	130730338	Rpl34-ps1	5	-
chr13	74493961	74493962	Zfp825	5	-
chr11	97782439	97782440	Rpl23	5	-
chr6	83831741	83831742	Paip2b	5	-
chr2	51149111	51149112	Rnd3	5	-
chr15	79834333	79834334	Npcd	5	-
chr11	78183584	78183585	Rpl23a	5	-
chr1	133610280	133610281	Snrpe	5	-
chr5	5749317	5749318	Steap1	5	-
chr8	25785209	25785210	Bag4	5	-
chr7	99858883	99858884	Spcs2	5	-
chr8	70873490	70873491	Ccdc124	5	-
chr5	146963797	146963798	Mtif3	5	-
chr9	21073531	21073532	Fdx2	5	-
chr15	34443233	34443234	Rpl30	5	-
chr4	132212256	132212257	Ythdf2	5	-
chr6	100287358	100287359	Rybp	5	-
chr9	108263815	108263816	Dag1	5	-
chr2	152830717	152830718	Bcl2l1	5	-
chr17	33760486	33760487	Rab11b	5	-
chr3	65392553	65392554	Ssr3	5	-
chr8	120668087	120668088	Emc8	5	-
chr4	148088064	148088065	Agtrap	5	-
chr8	126945921	126945922	Tomm20	5	-
chr11	93956256	93956257	Nme2	5	-
chr11	96075631	96075632	Atp5g1	5	-
chr7	73558395	73558396	1810026B05Rik	5	-
chr9	62122609	62122610	Mir5133	5	-
chr8	69625175	69625176	Zfp868	5	-
chr8	72571048	72571049	Smim7	5	-
chr7	90475995	90475996	Tmem126b	5	-
chr9	88858801	88858802	9330159M07Rik	5	-
chr7	25219859	25219860	Dedd2	5	-
chr5	115134975	115134976	Unc119b	5	-
chr13	41001146	41001147	A730081D07Rik	5	-
chr13	62558629	62558630	Zfp934	5	-
chr16	14317332	14317333	Fopnl	5	-
chr12	85374717	85374718	Tmed10	5	-
chr13	118387252	118387253	Mrps30	5	-
chr2	112368027	112368028	Emc4	5	-
chr7	78847211	78847212	Det1	5	-
chr12	64965536	64965537	Klhl28	5	-
chr2	118479696	118479697	Srp14	5	-
chr11	67052618	67052619	Adprm	5	-
chrX	151096543	151096544	Tsr2	5	-
chr19	8774467	8774468	Tmem179b	5	-
chr8	8661242	8661243	Efnb2	5	-
chr8	70897443	70897444	Rpl18a	5	-
chr7	97579497	97579498	Aamdc	5	-
chr1	88277557	88277558	A730008H23Rik	5	-
chr11	84916366	84916367	Znhit3	5	-
chr6	113719911	113719912	Ghrl	5	-
chr14	57571582	57571583	Eef1akmt1	5	-
chr4	26346652	26346653	Manea	5	-
chr1	191907527	191907528	1700034H15Rik	5	-
chr4	57956411	57956412	Txn1	5	-
chr16	37539789	37539790	Gtf2e1	5	-
chr6	87851106	87851107	Cnbp	5	-
chr11	102185256	102185257	Lsm12	5	-
chr17	74316394	74316395	Dpy30	5	-
chr18	77713987	77713988	8030462N17Rik	5	-
chr4	123750299	123750300	Akirin1	5	-
chr9	22259895	22259896	Zfp599	5	-
chr7	122101848	122101849	Ndufab1	5	-
chr17	33940330	33940331	Pfdn6	5	-
chr11	51651073	51651074	D930048N14Rik	5	-
chr17	65951187	65951188	Twsg1	5	-
chr2	118549686	118549687	Bmf	5	-
chr5	138155744	138155745	Zfp113	5	-
chr8	124021056	124021057	Taf5l	5	-
chr9	88522897	88522898	Snhg5	5	-
chr3	130730329	130730330	Rpl34-ps1	5	-
chr1	16657119	16657120	Eloc	5	-
chr11	59450034	59450035	Snap47	5	-
chr4	149137600	149137601	Cenps	5	-
chr9	44407548	44407549	Trappc4	5	-
chr2	177206496	177206497	Gm14410	5	-
chr7	118855613	118855614	Knop1	5	-
chr7	105744338	105744339	Taf10	5	-
chr2	164443188	164443189	Sdc4	5	-
chr3	57651684	57651685	Commd2	5	-
chr16	4624946	4624947	Pam16	5	-
chr4	59783855	59783856	Inip	5	-
chr5	149051616	149051617	Hmgb1	5	-
chr14	20388910	20388911	Dnajc9	5	-
chr8	54529998	54529999	Spcs3	5	-
chr7	19699188	19699189	Apoe	5	-
chr16	13730484	13730485	Pla2g10	5	-
chr17	27565727	27565728	AI413582	5	-
chr10	95564146	95564147	Nudt4	5	-
chr18	24121819	24121820	Ino80c	5	-
chr12	21417436	21417437	Ywhaq	5	-
chr2	75704663	75704664	Nfe2l2	5	-
chr4	86857367	86857368	Rps6	5	-
chr2	106970391	106970392	Arl14ep	5	-
chr8	104641728	104641729	Ciao2b	5	-
chr15	34443276	34443277	Gm12191	5	-
chr11	68973855	68973856	Rangrf	5	-
chr5	142895238	142895239	Fbxl18	5	-
chr6	145250231	145250232	Kras	5	-
chr5	139460534	139460535	3110082I17Rik	5	-
chr7	143053686	143053687	R74862	5	-
chr6	13608098	13608099	Tmem168	5	-
chr5	115158176	115158177	Mlec	5	-
chr7	43313300	43313301	Zfp715	5	-
chr15	38300711	38300712	Klf10	5	-
chr7	118116147	118116148	Rps15a	5	-
chr2	32288069	32288070	Swi5	5	-
chr17	27820542	27820543	Ilrun	5	-
chr9	119983023	119983024	Csrnp1	5	-
chr6	56704699	56704700	Lsm5	5	-
chr5	66676497	66676498	Uchl1	5	-
chr3	38484850	38484851	Ankrd50	5	-
chr4	119232724	119232725	AU022252	5	-
chr1	88269408	88269409	6430706D22Rik	5	-
chr15	100495239	100495240	Csrnp2	5	-
chrX	105070124	105070125	5530601H04Rik	5	-
chr1	186749358	186749359	Rrp15	5	-
chr7	81345234	81345235	Rps17	5	-
chrX	7671390	7671391	Plp2	5	-
chr8	106210933	106210934	Slc7a6os	5	-
chr1	37997208	37997209	Txndc9	5	-
chr17	26095470	26095471	Nme4	5	-
chr1	59670834	59670835	Sumo1	5	-
chr5	5514789	5514790	Cldn12	5	-
chr2	26902887	26902888	Surf6	5	-
chr6	83125119	83125120	Ino80b	5	-
chr1	182341606	182341607	Fbxo28	5	-
chr7	19310045	19310046	Fosb	5	-
chr8	120589075	120589076	Gins2	5	-
chr4	151057953	151057954	Vamp3	5	-
chr2	144550859	144550860	Rbbp9	5	-
chr15	11996007	11996008	Sub1	5	-
chr8	70659738	70659739	Pgpep1	5	-
chr2	167632005	167632006	Ube2v1	5	-
chr18	36670311	36670312	Sra1	5	-
chr5	3647936	3647937	Gatad1	5	-
chr14	20181782	20181783	Kcnk5	5	-
chr13	108158625	108158626	Ndufaf2	5	-
chr11	5542217	5542218	Ccdc117	5	-
chr11	103017147	103017148	Dcakd	5	-
chr2	180920936	180920937	Ythdf1	5	-
chr1	93801934	93801935	Dtymk	5	-
chr5	23712667	23712668	AI506816	5	-
chr6	81965949	81965950	Mrpl19	5	-
chr4	129378028	129378029	Zbtb8a	5	-
chr4	55532475	55532476	Klf4	5	-
chr5	34169424	34169425	Haus3	5	-
chr13	17944217	17944218	Rala	5	-
chr11	59228162	59228163	Arf1	5	-
chr11	96829502	96829503	Nfe2l1	5	-
chr19	6141137	6141138	Arl2	5	-
chr7	90457203	90457204	Tmem126a	5	-
chr11	50292336	50292337	Maml1	5	-
chr6	142964452	142964453	St8sia1	5	-
chr16	36071561	36071562	Fam162a	5	-
chr11	62281395	62281396	Zswim7	5	-
chr7	29853648	29853649	Zfp940	5	-
chr2	91649791	91649792	Zfp408	5	-
chr17	24960623	24960624	Jpt2	5	-
chr10	5805465	5805466	Fbxo5	5	-
chrX	103981285	103981286	Rlim	5	-
chr17	21845759	21845760	Zfp820	5	-
chr2	25224702	25224703	Tubb4b	4	-
chr2	163419470	163419471	Oser1	4	-
chr15	97167244	97167245	Gm32885	4	-
chr6	82652865	82652866	Pole4	4	-
chr15	35938246	35938247	Cox6c	4	-
chr7	42642604	42642605	Zfp976	4	-
chr15	77928994	77928995	Txn2	4	-
chr11	3648814	3648815	Tug1	4	-
chr13	73328482	73328483	Ndufs6	4	-
chr2	152344060	152344061	Trib3	4	-
chr6	4086930	4086931	Bet1	4	-
chr15	81871892	81871893	Phf5a	4	-
chr8	120668142	120668143	Emc8	4	-
chr2	26640244	26640245	Snhg7	4	-
chr16	15594518	15594519	Ube2v2	4	-
chr13	67637781	67637782	Zfp729a	4	-
chr11	115536230	115536231	Sumo2	4	-
chr4	62408625	62408626	Cdc26	4	-
chr9	21509894	21509895	Tmed1	4	-
chr3	90491013	90491014	Snapin	4	-
chr13	76018562	76018563	Rfesd	4	-
chr4	154160684	154160685	Tprgl	4	-
chr7	28392690	28392691	Med29	4	-
chrX	56597944	56597945	Mmgt1	4	-
chr2	168767201	168767202	Sall4	4	-
chr8	116921436	116921437	Cmc2	4	-
chr8	69774911	69774912	Zfp866	4	-
chr7	141613747	141613748	Gm16982	4	-
chr1	10865874	10865875	Mir467e	4	-
chr10	128821629	128821630	Ormdl2	4	-
chr17	23955273	23955274	Sbpl	4	-
chr6	71823784	71823785	Mrpl35	4	-
chr18	80151482	80151483	Adnp2	4	-
chr17	36981237	36981238	2410137M14Rik	4	-
chr6	11907450	11907451	Ndufa4	4	-
chr17	14203831	14203832	Dact2	4	-
chr4	144408464	144408465	Pramef12	4	-
chr13	34130354	34130355	Tubb2b	4	-
chr5	108132620	108132621	Tmed5	4	-
chr19	8819294	8819295	Ttc9c	4	-
chr16	17201492	17201493	Ube2l3	4	-
chr4	141139796	141139797	Szrd1	4	-
chr11	87086777	87086778	Smg8	4	-
chr10	84553338	84553339	Platr7	4	-
chr7	42692718	42692719	Zfp975	4	-
chr7	127122029	127122030	Qprt	4	-
chr19	4811634	4811635	Gm21992	4	-
chrX	74085690	74085691	Mecp2	4	-
chr17	24724423	24724424	Ndufb10	4	-
chr12	71015823	71015824	3110056K07Rik	4	-
chr3	90213648	90213649	Rps27rt	4	-
chr8	8690537	8690538	Mir7654	4	-
chr15	37007402	37007403	Zfp706	4	-
chr7	42867234	42867235	Gm2381	4	-
chr6	115808743	115808744	Rpl32	4	-
chr11	116024504	116024505	H3f3b	4	-
chr1	180813605	180813606	H3f3a	4	-
chr4	139131037	139131038	Micos10	4	-
chrX	79671435	79671436	Mageb16	4	-
chr2	84670708	84670709	Selenoh	4	-
chr9	109082381	109082382	Tma7	4	-
chr15	80264306	80264307	Rps19bp1	4	-
chr3	51408955	51408956	Ndufc1	4	-
chr17	26508472	26508473	Dusp1	4	-
chr11	98587245	98587246	Ormdl3	4	-
chr13	38659028	38659029	Eef1e1	4	-
chr19	4793901	4793902	Rbm4	4	-
chr10	93589658	93589659	Snrpf	4	-
chr7	30626114	30626115	Cox6b1	4	-
chr12	111967009	111967010	Atp5mpl	4	-
chr18	36766214	36766215	Dnd1	4	-
chr8	46211062	46211063	Slc25a4	4	-
chr9	59750649	59750650	Senp8	4	-
chr7	30090510	30090511	Zfp566	4	-
chr9	114564369	114564370	Trim71	4	-
chr17	33394637	33394638	Zfp101	4	-
chr12	84773112	84773113	Npc2	4	-
chrX	164076135	164076136	Siah1b	4	-
chr11	59472474	59472475	Zfp867	4	-
chr3	90213647	90213648	Rps27rt	4	-
chr14	18270981	18270982	Rpl15	4	-
chr3	88552951	88552952	Lamtor2	4	-
chr10	42276742	42276743	Foxo3	4	-
chr12	52006507	52006508	Dtd2	4	-
chr8	70510417	70510418	Uba52	4	-
chr19	10949266	10949267	Ccdc86	4	-
chr2	39005131	39005132	Rpl35	4	-
chr17	55945259	55945260	Zfp119b	4	-
chr3	130709444	130709445	Ostc	4	-
chr13	62466812	62466813	Zfp935	4	-
chr10	81365820	81365821	4930404N11Rik	4	-
chr2	175067769	175067770	Gm14393	4	-
chr19	47090647	47090648	Atp5md	4	-
chr9	71484958	71484959	Polr2m	4	-
chr2	177840336	177840337	Gm14325	4	-
chr9	79759853	79759854	Cox7a2	4	-
chr1	93305879	93305880	Mterf4	4	-
chr3	152210083	152210084	Dnajb4	4	-
chr11	55461208	55461209	Atox1	4	-
chr10	128626506	128626507	Rps26	4	-
chr17	70998012	70998013	Myl12a	4	-
chr7	19692659	19692660	Apoc1	4	-
chr8	85060460	85060461	A230103J11Rik	4	-
chr3	14611221	14611222	Rbis	4	-
chr5	145191592	145191593	Atp5j2	4	-
chr3	89338028	89338029	Efna4	4	-
chr8	57487860	57487861	Sap30	4	-
chr17	32787547	32787548	Zfp871	4	-
chr4	134018816	134018817	Lin28a	4	-
chr2	37359332	37359333	Pdcl	4	-
chr7	140856383	140856384	Bet1l	4	-
chr17	56609771	56609772	Micos13	4	-
chr9	100546134	100546135	Nck1	4	-
chr19	5731732	5731733	Znrd2	4	-
chrX	136741155	136741156	Morf4l2	4	-
chr10	80701820	80701821	Mob3a	4	-
chr10	128549168	128549169	Rpl41	4	-
chr13	67553152	67553153	Zfp748	4	-
chr8	27229588	27229589	Adrb3	4	-
chr13	65348594	65348595	Gm7762	4	-
chr17	12916091	12916092	Mrpl18	4	-
chr9	50603849	50603850	Sdhd	4	-
[truncated: 3,128 more rows]
