# Supplementary material for: Ultra-long-range interactions between active regulatory elements
Source: Genome Res. 2023 Aug;33(8):1269–83. doi: 10.1101/gr.277567.122 (PMC10547262; doi:10.1101/gr.277567.122)
Supplement: Supplement 11 [file Supplemental_Code.zip › Supplemental_Code/Peaks/mm10/GSE102517_KLF4_mESC_remap_noRING1B.bed]

chr1	4785578	4785868
chr1	5137049	5137387
chr1	6214544	6214881
chr1	7088753	7089224
chr1	7397513	7398361
chr1	8936011	8936338
chr1	8941560	8941830
chr1	9700272	9701056
chr1	9889337	9889728
chr1	10009058	10009337
chr1	10031367	10031677
chr1	10039908	10040183
chr1	12744519	12744824
chr1	12796555	12797099
chr1	12875532	12875829
chr1	13103920	13104324
chr1	13115372	13115662
chr1	13589202	13589472
chr1	14233345	14233666
chr1	14613316	14613852
chr1	14632037	14632320
chr1	16619147	16619503
chr1	16649409	16649746
chr1	20912580	20912961
chr1	21256450	21256720
chr1	21399926	21400271
chr1	23383168	23383438
chr1	23968352	23968635
chr1	24005429	24005717
chr1	24100127	24100431
chr1	26687352	26687787
chr1	33945065	33945335
chr1	34010945	34011619
chr1	34059258	34059552
chr1	34066526	34066842
chr1	34074255	34074628
chr1	34107070	34107424
chr1	34140069	34140523
chr1	34485476	34485746
chr1	34536811	34537150
chr1	34842616	34842886
chr1	35814033	35814303
chr1	35951794	35952087
chr1	36014357	36014627
chr1	36054252	36054925
chr1	36068066	36068641
chr1	36307549	36307857
chr1	36511435	36511876
chr1	36939621	36940274
chr1	37043270	37043557
chr1	37299509	37300106
chr1	37864763	37865166
chr1	37884405	37884804
chr1	37925988	37926332
chr1	37997049	37997319
chr1	38129618	38130154
chr1	38668004	38668274
chr1	38987541	38987996
chr1	39291908	39292282
chr1	39367562	39367833
chr1	39535448	39535730
chr1	39751108	39751438
chr1	39900665	39901109
chr1	39950189	39950459
chr1	40815606	40815899
chr1	42589403	42589673
chr1	48881311	48881801
chr1	51044637	51044909
chr1	51478220	51478823
chr1	51624637	51624918
chr1	51906537	51906824
chr1	52149884	52150271
chr1	52500294	52500775
chr1	52597862	52598147
chr1	54209607	54209877
chr1	54557662	54558140
chr1	55030970	55031315
chr1	55087763	55088182
chr1	55108770	55109055
chr1	55191933	55192256
chr1	57073001	57073271
chr1	57377390	57377782
chr1	57406243	57406796
chr1	57607029	57607311
chr1	58613747	58614020
chr1	58973229	58973806
chr1	59119636	59119906
chr1	59120152	59120422
chr1	59236803	59237324
chr1	59515959	59516288
chr1	60180167	60180989
chr1	60343064	60343838
chr1	60409296	60409650
chr1	60566685	60567119
chr1	60845448	60845718
chr1	60850934	60851278
chr1	61988038	61988343
chr1	63091752	63092161
chr1	63113422	63113865
chr1	63200159	63200440
chr1	64617627	64617950
chr1	64737530	64738010
chr1	64949523	64949811
chr1	65051633	65051966
chr1	65272442	65272767
chr1	66700566	66700923
chr1	66817375	66817779
chr1	71556961	71557254
chr1	71645970	71646446
chr1	71672327	71672597
chr1	72172852	72173226
chr1	72186365	72186655
chr1	72205080	72205492
chr1	72213995	72214341
chr1	72229077	72229348
chr1	72313336	72313674
chr1	74092232	74092633
chr1	74397240	74397731
chr1	75040354	75040637
chr1	75168360	75169115
chr1	75317436	75318140
chr1	75480862	75481148
chr1	75521270	75521717
chr1	77453849	77454248
chr1	77468840	77469123
chr1	77588618	77588926
chr1	78307741	78308076
chr1	78657576	78657850
chr1	82820328	82820626
chr1	82839989	82840275
chr1	84695613	84696231
chr1	84839277	84839823
chr1	85277686	85278074
chr1	85591138	85591571
chr1	85793244	85793565
chr1	86348642	86348998
chr1	86359407	86359817
chr1	86434339	86434765
chr1	86440531	86440803
chr1	86472279	86472577
chr1	86492170	86492470
chr1	86526133	86526458
chr1	87213726	87214334
chr1	87326762	87327032
chr1	87676023	87676361
chr1	87853066	87853398
chr1	88277173	88277816
chr1	88800391	88800769
chr1	89070180	89070775
chr1	89092725	89093187
chr1	89454544	89455007
chr1	89580154	89580424
chr1	89764084	89764354
chr1	89927168	89927466
chr1	89959494	89959777
chr1	90519280	90519812
chr1	91044112	91044522
chr1	91053249	91053536
chr1	91388056	91388428
chr1	91494418	91494803
chr1	91720605	91720936
chr1	92180672	92181263
chr1	92831337	92831723
chr1	92849461	92849986
chr1	92907312	92907602
chr1	93114921	93115431
chr1	93272475	93272843
chr1	93275555	93275959
chr1	93299781	93300079
chr1	93445461	93445731
chr1	93478790	93479277
chr1	93487232	93487710
chr1	93607640	93607969
chr1	93635225	93635995
chr1	93672728	93672998
chr1	93754739	93755129
chr1	93803752	93804447
chr1	93824906	93825390
chr1	95273693	95273963
chr1	95451753	95452057
chr1	98095289	98095566
chr1	105663587	105663895
chr1	106449765	106450082
chr1	106759680	106759980
chr1	106860956	106861247
chr1	107960964	107961312
chr1	110774911	110775215
chr1	118459394	118459776
chr1	118597517	118597833
chr1	118627694	118628129
chr1	118873606	118873988
chr1	119075378	119075764
chr1	119147437	119147819
chr1	119167441	119167711
chr1	119255614	119255986
chr1	119299808	119300111
chr1	119388837	119389145
chr1	119453798	119454183
chr1	119504423	119504730
chr1	119525919	119526271
chr1	119532823	119533195
chr1	119648810	119649128
chr1	119837480	119837900
chr1	119997125	119997471
chr1	120083307	120083644
chr1	125526131	125526458
chr1	125560222	125560603
chr1	126593469	126593755
chr1	127773895	127774299
chr1	128115154	128115440
chr1	128417228	128417681
chr1	131139302	131139865
chr1	131161088	131161532
chr1	131653032	131653316
chr1	131890125	131890617
chr1	131911033	131911651
chr1	132168208	132168548
chr1	132190396	132190705
chr1	132288036	132288526
chr1	132391565	132391841
chr1	132450806	132451076
chr1	132470905	132471362
chr1	132514590	132514890
chr1	132541225	132541495
chr1	133027948	133028388
chr1	133047574	133047969
chr1	133084180	133084692
chr1	133130928	133131208
chr1	133363274	133363803
chr1	133664262	133664589
chr1	134189085	134189394
chr1	134361649	134362156
chr1	134405692	134406345
chr1	134415112	134415682
chr1	134422214	134422502
chr1	134494489	134495082
chr1	134534972	134535262
chr1	134747595	134747884
chr1	135198990	135199352
chr1	135217652	135218127
chr1	135248453	135248813
chr1	135250662	135251106
chr1	135283838	135284318
chr1	135467027	135467297
chr1	135615933	135616249
chr1	135668823	135669093
chr1	135728938	135729223
chr1	135765826	135766129
chr1	135779107	135779377
chr1	135857248	135857518
chr1	136007957	136008250
chr1	136234050	136234366
chr1	136414899	136415351
chr1	136415440	136415864
chr1	136466045	136466416
chr1	136694981	136695285
chr1	136695970	136696390
chr1	136707394	136707690
chr1	136733312	136733590
chr1	136953527	136954007
chr1	138044519	138044828
chr1	138963366	138963782
chr1	149752169	149752488
chr1	150497073	150497381
chr1	151310535	151310908
chr1	151328393	151328663
chr1	151564359	151564681
chr1	152069879	152070181
chr1	152090078	152090427
chr1	152386524	152386956
chr1	152766368	152766778
chr1	152793679	152794076
chr1	152903043	152903362
chr1	152916905	152917270
chr1	153033512	153033834
chr1	153191291	153191842
chr1	153332808	153333410
chr1	153376512	153376916
chr1	153900099	153900508
chr1	155083341	155083702
chr1	155417248	155417684
chr1	155972636	155972908
chr1	156303475	156303891
chr1	156420607	156420942
chr1	156615710	156615980
chr1	156667578	156667848
chr1	156938794	156939388
chr1	156997755	156998210
chr1	157731221	157731491
chr1	159812872	159813232
chr1	160194857	160195208
chr1	160734822	160735198
chr1	160906080	160906551
chr1	161034379	161035228
chr1	161180747	161181139
chr1	161247656	161247931
chr1	161256800	161257307
chr1	161271171	161271449
chr1	162570568	162571004
chr1	163403858	163404144
chr1	164248818	164249142
chr1	165194193	165194640
chr1	165236696	165237205
chr1	165634464	165634881
chr1	167000516	167001018
chr1	167059617	167059989
chr1	167189374	167189725
chr1	167290149	167290479
chr1	167294699	167294969
chr1	168210400	168210762
chr1	169370126	169370429
chr1	170102732	170103016
chr1	170174778	170175375
chr1	171270286	171270873
chr1	171329483	171329881
chr1	171345505	171345908
chr1	171465701	171466053
chr1	172062126	172062483
chr1	175610059	175610407
chr1	175692499	175693112
chr1	176688500	176688874
chr1	176813619	176813975
chr1	176814409	176814753
chr1	176997861	176998237
chr1	177257813	177258535
chr1	177441914	177442480
chr1	177796343	177796817
chr1	178318571	178319357
chr1	178337667	178338022
chr1	178406288	178406623
chr1	179379595	179379900
chr1	179844802	179845072
chr1	180029783	180030073
chr1	180265530	180265806
chr1	180313770	180314054
chr1	180364879	180365209
chr1	180387426	180387821
chr1	180568676	180569021
chr1	180725718	180726148
chr1	180778215	180778546
chr1	180813617	180814291
chr1	180850579	180851157
chr1	181039404	181039860
chr1	181144007	181144362
chr1	181163489	181163759
chr1	181256815	181257226
chr1	181853023	181853497
chr1	181900363	181900667
chr1	182020047	182020317
chr1	182040716	182040993
chr1	182094492	182095062
chr1	182162904	182163188
chr1	182282028	182282970
chr1	182408722	182409117
chr1	183299013	183299537
chr1	183563328	183563598
chr1	184010911	184011181
chr1	184829792	184830075
chr1	185328957	185329512
chr1	188627884	188628244
chr1	188980157	188980452
chr1	189179090	189179457
chr1	189687987	189688303
chr1	189727947	189728268
chr1	189831902	189832201
chr1	190928478	190928983
chr1	190979092	190979371
chr1	191025782	191026413
chr1	191317681	191318183
chr1	191432576	191432846
chr1	191609039	191609337
chr1	191662239	191662626
chr1	191906488	191906764
chr1	191964228	191964549
chr1	192190599	192190961
chr1	192449810	192450080
chr1	192515363	192515729
chr1	193301598	193302055
chr1	195241372	195241760
chr10	3973675	3973980
chr10	3975230	3975580
chr10	4243510	4243969
chr10	4250740	4251010
chr10	4333219	4333698
chr10	4386654	4387182
chr10	4482454	4482773
chr10	5805907	5806254
chr10	5824017	5824429
chr10	6832542	6832940
chr10	6878289	6878694
chr10	7124935	7125234
chr10	7667350	7667720
chr10	7681343	7681782
chr10	7725743	7726251
chr10	7780807	7781117
chr10	8762434	8762794
chr10	8866308	8866603
chr10	9676990	9677383
chr10	11149054	11149392
chr10	11166532	11166802
chr10	11344561	11344863
chr10	11491975	11492289
chr10	17177069	17177417
chr10	17254721	17255050
chr10	17579427	17579904
chr10	17722979	17723273
chr10	18055570	18055908
chr10	18234889	18235244
chr10	18545758	18546084
chr10	19009354	19009685
chr10	19208106	19208422
chr10	20091372	20091687
chr10	20160950	20161243
chr10	20312222	20312621
chr10	21980791	21981254
chr10	21994407	21994908
chr10	22142324	22143205
chr10	22674699	22675015
chr10	24149126	24149553
chr10	24159094	24159442
chr10	24609737	24610154
chr10	24754159	24754646
chr10	24805887	24806285
chr10	24830452	24830746
chr10	25258149	25258447
chr10	25296708	25297165
chr10	25359592	25360246
chr10	28725489	28725759
chr10	30618270	30618645
chr10	30803000	30803273
chr10	34019603	34020037
chr10	34207171	34207469
chr10	34233983	34234306
chr10	36611491	36611879
chr10	37137063	37137449
chr10	37212575	37212990
chr10	39133958	39134228
chr10	39171694	39172076
chr10	39176986	39177275
chr10	39533066	39533339
chr10	39634491	39634761
chr10	39731347	39731617
chr10	40328163	40328594
chr10	40364646	40364985
chr10	40683782	40684143
chr10	40713280	40713550
chr10	40910785	40911115
chr10	40997583	40998003
chr10	41295209	41295534
chr10	41426490	41426760
chr10	41467294	41467690
chr10	41476154	41476461
chr10	41519081	41519765
chr10	41792243	41792607
chr10	41997602	41998066
chr10	42501947	42502217
chr10	42678715	42678985
chr10	42761248	42761659
chr10	42887179	42887488
chr10	43002493	43002766
chr10	43221169	43221498
chr10	43467658	43467998
chr10	45048652	45048956
chr10	50592481	50592915
chr10	52233263	52233784
chr10	53596484	53596919
chr10	53919878	53920148
chr10	56401588	56401860
chr10	58323271	58323900
chr10	58446718	58447344
chr10	59221209	59222012
chr10	59457335	59457605
chr10	59699580	59699954
chr10	59702256	59702768
chr10	60028296	60028583
chr10	60050549	60050900
chr10	60141695	60141965
chr10	60553244	60553537
chr10	60752653	60753047
chr10	60768706	60769042
chr10	61064678	61064978
chr10	61147453	61147842
chr10	61415894	61416446
chr10	61418431	61418905
chr10	61452657	61453051
chr10	61475394	61475890
chr10	61680102	61680471
chr10	61695268	61695595
chr10	61929038	61929510
chr10	62012526	62012803
chr10	62283382	62283745
chr10	62320745	62321046
chr10	62486633	62487162
chr10	62662003	62662336
chr10	62725986	62726357
chr10	62845375	62845654
chr10	62920330	62920735
chr10	62980208	62980587
chr10	63023864	63024435
chr10	63165992	63166365
chr10	63243509	63243977
chr10	66853239	66853605
chr10	66911299	66911741
chr10	66968520	66968869
chr10	67002649	67002997
chr10	67096839	67097139
chr10	67257191	67257502
chr10	67846099	67846448
chr10	67950367	67950707
chr10	68112150	68112531
chr10	68136729	68137005
chr10	68137379	68137854
chr10	68229774	68230103
chr10	68230221	68230514
chr10	68283199	68283480
chr10	68541640	68541979
chr10	69270305	69270649
chr10	69328029	69328305
chr10	69352856	69353247
chr10	69908351	69908861
chr10	70110029	70110445
chr10	70138043	70138575
chr10	70336764	70337085
chr10	70599313	70599651
chr10	71228092	71228362
chr10	71239602	71239891
chr10	71285054	71285429
chr10	72654241	72654547
chr10	74967041	74967549
chr10	75261248	75261581
chr10	75648909	75649401
chr10	75920903	75921357
chr10	75932358	75932760
chr10	76623272	76623671
chr10	76728368	76728734
chr10	77166451	77166721
chr10	77258901	77259320
chr10	77300990	77301274
chr10	77581708	77582179
chr10	77902288	77903324
chr10	78169590	78170044
chr10	78311880	78312186
chr10	78425497	78425822
chr10	78747286	78747663
chr10	79533601	79534032
chr10	79554911	79555298
chr10	79681467	79681950
chr10	79704226	79704642
chr10	79767235	79767583
chr10	79840817	79841394
chr10	79908372	79908686
chr10	79926760	79927130
chr10	79996257	79996777
chr10	80097223	80097538
chr10	80115568	80116041
chr10	80148419	80148816
chr10	80159700	80160310
chr10	80167662	80168150
chr10	80172789	80173059
chr10	80179176	80179589
chr10	80226411	80226753
chr10	80260855	80261590
chr10	80292156	80292476
chr10	80323691	80323961
chr10	80329629	80330168
chr10	80343111	80343461
chr10	80423493	80423932
chr10	80433610	80434202
chr10	80539128	80539398
chr10	80577309	80578071
chr10	80621900	80622557
chr10	80638984	80639254
chr10	80656262	80656669
chr10	80664597	80665237
chr10	80678706	80678976
chr10	80701814	80702180
chr10	80702495	80702786
chr10	80939658	80940052
chr10	80961105	80961540
chr10	81025023	81025293
chr10	81036950	81037415
chr10	81082489	81082916
chr10	81135252	81135560
chr10	81141743	81142030
chr10	81167643	81168074
chr10	81168729	81169027
chr10	81176271	81176603
chr10	81190267	81190544
chr10	81233010	81233478
chr10	81292887	81293411
chr10	81320377	81321060
chr10	81340327	81340862
chr10	81384091	81384437
chr10	81414740	81415041
chr10	81462055	81462572
chr10	81464487	81464822
chr10	81507172	81507489
chr10	81623424	81623778
chr10	81636438	81636751
chr10	81655322	81655592
chr10	82764015	82764370
chr10	82812122	82812392
chr10	82859020	82859337
chr10	82893611	82893905
chr10	83441122	83441454
chr10	83648640	83648910
chr10	84392096	84392407
chr10	84457885	84458155
chr10	84533975	84534321
chr10	84591480	84591913
chr10	84987505	84987969
chr10	85071768	85072059
chr10	85539765	85540290
chr10	85916663	85917121
chr10	86705197	86705521
chr10	88643941	88644297
chr10	88684934	88685368
chr10	88709264	88709589
chr10	88732264	88732615
chr10	90371073	90371381
chr10	90609330	90609619
chr10	91082574	91083044
chr10	91171426	91171954
chr10	93160468	93160742
chr10	93242249	93242657
chr10	93539890	93540160
chr10	93620551	93620862
chr10	93666253	93666635
chr10	93724136	93724550
chr10	93833573	93834013
chr10	94035608	94036018
chr10	94165506	94165815
chr10	94450560	94450830
chr10	94688415	94688809
chr10	94984454	94984724
chr10	95689856	95690197
chr10	95719539	95719819
chr10	95892060	95892495
chr10	96751576	96751957
chr10	98840391	98840748
chr10	98914134	98914650
chr10	99107469	99107770
chr10	99460803	99461073
chr10	100066028	100066475
chr10	105840845	105841251
chr10	106006132	106006528
chr10	108161820	108162263
chr10	108286964	108287316
chr10	108331681	108332102
chr10	108444535	108444885
chr10	110919964	110920300
chr10	111010015	111010378
chr10	111123052	111123322
chr10	111164602	111165110
chr10	111506184	111506500
chr10	111592385	111592655
chr10	112229397	112229792
chr10	115251380	115251773
chr10	115362169	115362447
chr10	115396114	115396445
chr10	115834217	115834487
chr10	116776868	116777265
chr10	116793430	116793837
chr10	116950296	116950575
chr10	117063785	117064080
chr10	117148441	117148727
chr10	117217238	117217556
chr10	117224275	117224772
chr10	117376858	117377260
chr10	117792690	117793103
chr10	118141453	118141755
chr10	118461045	118461461
chr10	119213466	119213736
chr10	119244266	119244672
chr10	119814103	119814389
chr10	120112970	120113329
chr10	120840949	120841292
chr10	120849765	120850059
chr10	121016400	121016766
chr10	121420137	121420475
chr10	121455114	121455535
chr10	121476107	121476797
chr10	121501164	121501499
chr10	121542468	121542778
chr10	121586714	121587000
chr10	121594991	121595353
chr10	121689545	121689862
chr10	121739681	121740088
chr10	121853211	121853816
chr10	122033318	122033648
chr10	122047470	122048126
chr10	122985782	122986112
chr10	123013362	123013666
chr10	123076226	123076724
chr10	123196829	123197391
chr10	125388472	125388742
chr10	125740739	125741155
chr10	126764014	126764410
chr10	126901213	126901685
chr10	126978317	126978601
chr10	127063272	127063683
chr10	127188731	127189073
chr10	127211141	127211811
chr10	127230747	127231031
chr10	127238479	127238772
chr10	127252306	127252638
chr10	127269909	127270179
chr10	127288957	127289307
chr10	127303432	127303702
chr10	127312451	127312745
chr10	127324625	127324895
chr10	127351912	127352285
chr10	127590348	127590666
chr10	128058518	128058863
chr10	128187225	128187572
chr10	128231880	128232328
chr10	128270144	128270558
chr10	128377004	128377342
chr10	128441701	128442145
chr10	128498531	128499040
chr10	128548946	128549390
chr10	128631607	128632003
chr10	128695603	128696039
chr10	128737483	128737807
chr10	128747668	128747938
chr10	128748383	128748698
chr11	3101701	3102262
chr11	3131956	3132258
chr11	3133437	3133734
chr11	3154130	3154610
chr11	3159657	3159991
chr11	3165548	3165835
chr11	3178908	3179402
chr11	3179477	3179841
chr11	3185044	3185417
chr11	3192712	3193489
chr11	3193580	3194138
chr11	3198081	3198391
chr11	3199568	3199954
chr11	3266410	3266715
chr11	3348488	3348874
chr11	3492776	3493052
chr11	3665255	3665539
chr11	3850528	3850798
chr11	3983871	3984141
chr11	4134988	4135475
chr11	4497424	4497694
chr11	4594776	4595116
chr11	4637506	4637826
chr11	4882994	4883294
chr11	5093411	5093681
chr11	5325377	5325680
chr11	5478136	5478472
chr11	5741182	5741491
chr11	5973176	5973545
chr11	6365851	6366252
chr11	6389047	6389334
chr11	6416087	6416492
chr11	6528569	6529024
chr11	6546653	6547078
chr11	6625958	6626340
chr11	6773923	6774197
chr11	8575617	8576021
chr11	8635720	8636157
chr11	8671744	8672038
chr11	11812550	11812827
chr11	12459927	12460285
chr11	12464738	12465076
chr11	14032456	14032726
chr11	16590508	16590863
chr11	17159155	17159475
chr11	18122659	18122973
chr11	18478799	18479267
chr11	19987164	19987639
chr11	20112881	20113277
chr11	20200848	20201245
chr11	20249198	20249583
chr11	20463388	20463724
chr11	20561248	20561640
chr11	20631591	20632392
chr11	21370705	21371030
chr11	22287092	22287362
chr11	22949029	22949442
chr11	23007375	23007741
chr11	23306170	23306570
chr11	23497861	23498310
chr11	23633410	23634070
chr11	23665760	23666166
chr11	23770870	23771354
chr11	23895083	23895512
chr11	26103668	26104093
chr11	26307645	26308028
chr11	29373419	29373823
chr11	29692411	29692990
chr11	29713981	29714336
chr11	30182808	30183395
chr11	30279285	30279700
chr11	30291313	30291636
chr11	30809767	30810047
chr11	31684901	31685287
chr11	32348694	32348993
chr11	32678968	32679408
chr11	33221609	33222019
chr11	33513245	33514021
chr11	33527270	33527668
chr11	33533503	33533872
chr11	33544139	33544409
chr11	33554107	33554473
chr11	33873114	33873441
chr11	33940202	33940503
chr11	34791927	34792282
chr11	35769590	35769951
chr11	35838346	35838683
chr11	43349590	43349875
chr11	43426261	43426531
chr11	43577736	43578104
chr11	43585655	43586053
chr11	43626290	43626586
chr11	43653142	43653587
chr11	45944695	45945114
chr11	48799916	48800294
chr11	48817227	48817686
chr11	48826700	48827059
chr11	49244139	49244616
chr11	49813449	49813735
chr11	49901928	49902394
chr11	49926237	49926523
chr11	50131214	50131546
chr11	50225138	50225523
chr11	50325565	50325944
chr11	50378424	50378694
chr11	50791860	50792130
chr11	50915557	50915856
chr11	51289848	51290175
chr11	51605897	51606338
chr11	51650822	51651092
chr11	51660769	51661341
chr11	51900834	51901111
chr11	52000352	52000739
chr11	52098484	52098884
chr11	52346403	52346891
chr11	52359648	52359970
chr11	52419275	52419603
chr11	53311402	53311818
chr11	53350433	53351102
chr11	53430806	53431181
chr11	53519651	53519923
chr11	53620823	53621117
chr11	53706603	53707014
chr11	54139890	54140848
chr11	54522385	54522982
chr11	54787515	54787938
chr11	54866119	54866533
chr11	54942464	54942884
chr11	54954000	54954301
chr11	55130812	55131366
chr11	55404707	55404977
chr11	55469587	55469857
chr11	57886067	57886337
chr11	57957028	57957298
chr11	58239219	58239622
chr11	58323149	58323446
chr11	58866865	58867197
chr11	58938756	58939167
chr11	59163113	59163564
chr11	59191858	59192239
chr11	59202225	59202585
chr11	59208554	59208830
chr11	59228214	59228541
chr11	59243774	59244062
chr11	59482376	59482673
chr11	59633109	59633433
chr11	59662406	59662686
chr11	59839005	59839275
chr11	59860718	59861125
chr11	60115123	60115511
chr11	60210170	60210689
chr11	60220511	60220781
chr11	60352818	60353183
chr11	60470816	60471148
chr11	60740391	60740681
chr11	60777346	60777683
chr11	60869533	60869873
chr11	60931781	60932149
chr11	61175410	61175680
chr11	61364107	61364377
chr11	61494112	61494651
chr11	61579067	61579840
chr11	61761955	61762476
chr11	61854852	61855475
chr11	62076857	62077460
chr11	62510984	62511655
chr11	62544008	62544280
chr11	62550400	62550674
chr11	62575738	62576054
chr11	62621859	62622129
chr11	62648066	62648336
chr11	62746234	62746583
chr11	62879266	62879563
chr11	63350300	63350594
chr11	63952092	63952434
chr11	64027311	64027810
chr11	65712951	65713236
chr11	66914204	66914536
chr11	66920038	66920370
chr11	67024930	67025301
chr11	67081275	67081579
chr11	67454855	67455125
chr11	67921863	67922424
chr11	68238463	68238733
chr11	68495015	68495292
chr11	68531997	68532278
chr11	68549611	68549900
chr11	68785908	68786245
chr11	68852901	68853198
chr11	68877869	68878139
chr11	69059512	69059927
chr11	69088250	69088652
chr11	69452098	69452491
chr11	69581441	69581925
chr11	69654716	69655071
chr11	69681899	69682169
chr11	69695644	69695966
chr11	69704081	69704639
chr11	69758458	69758878
chr11	69785017	69785440
chr11	69858641	69858965
chr11	69938629	69938953
chr11	69948102	69948408
chr11	69979818	69980250
chr11	69990827	69991268
chr11	69997147	69997581
chr11	70000441	70000730
chr11	70021457	70021841
chr11	70237500	70237836
chr11	70410085	70410430
chr11	70451776	70452586
chr11	70646759	70647231
chr11	70653705	70654246
chr11	70700119	70700640
chr11	70764326	70764727
chr11	70954797	70955079
chr11	70969372	70969661
chr11	70982862	70983186
chr11	72058841	72059111
chr11	72411135	72411914
chr11	72489886	72490236
chr11	72576188	72576577
chr11	72606962	72607256
chr11	72607674	72608383
chr11	72642747	72643044
chr11	72953128	72953571
chr11	74445600	74445894
chr11	74536175	74536589
chr11	74556132	74556402
chr11	74649149	74649589
chr11	74837722	74838067
chr11	74838509	74838898
chr11	74896356	74896792
chr11	75178744	75179045
chr11	75206275	75206633
chr11	75282471	75282857
chr11	75348350	75348620
chr11	75461205	75461933
chr11	75486550	75486834
chr11	75510544	75510949
chr11	75653986	75654318
chr11	75679001	75679458
chr11	75787319	75787608
chr11	75967012	75967383
chr11	76351465	76351855
chr11	76399015	76399338
chr11	76456649	76457025
chr11	76614179	76614469
chr11	76662855	76663138
chr11	76847023	76847324
chr11	77508111	77508410
chr11	77607435	77607708
chr11	77981744	77982230
chr11	78037747	78038120
chr11	78080575	78080889
chr11	78123783	78124118
chr11	78165562	78165851
chr11	78176326	78176805
chr11	78194775	78195205
chr11	78246092	78246362
chr11	78261444	78261844
chr11	78343349	78343649
chr11	78422488	78422758
chr11	78535373	78535709
chr11	78977624	78977945
chr11	79128149	79128432
chr11	79146396	79146717
chr11	79253441	79253772
chr11	79254233	79254513
chr11	79427673	79427950
chr11	79716804	79717317
chr11	80080823	80081112
chr11	80167974	80168297
chr11	80476469	80477141
chr11	80779848	80780203
chr11	80818125	80818667
chr11	80851824	80852094
chr11	82596874	82597144
chr11	82751360	82751733
chr11	82870953	82871474
chr11	83753731	83754001
chr11	83865273	83865543
chr11	83964201	83964540
chr11	84179555	84179832
chr11	84828987	84829294
chr11	84870400	84870953
chr11	85139907	85140430
chr11	85234940	85235332
chr11	86757523	86757793
chr11	86779357	86779745
chr11	87108832	87109124
chr11	87591887	87592182
chr11	87595393	87595887
chr11	87650506	87650827
chr11	88099187	88099495
chr11	88160985	88161308
chr11	88379111	88379381
chr11	88758382	88758757
chr11	88843434	88843704
chr11	88864492	88864873
chr11	88873093	88873363
chr11	88941622	88941920
chr11	88968289	88968841
chr11	88996559	88996829
chr11	89028077	89028429
chr11	89060687	89061127
chr11	89153821	89154129
chr11	89248638	89248908
chr11	89996927	89997222
chr11	90249155	90249593
chr11	93889581	93889906
chr11	93899333	93899620
chr11	93955808	93956094
chr11	93995707	93996307
chr11	94162998	94163584
chr11	94211245	94211517
chr11	94226127	94226453
chr11	94327985	94328275
chr11	94485972	94486357
chr11	94596488	94596848
chr11	94677348	94677695
chr11	95001171	95001467
chr11	95006617	95006946
chr11	95105452	95105722
chr11	95210751	95211102
chr11	95259237	95259507
chr11	95263428	95263698
chr11	95309494	95309768
chr11	95520762	95521128
chr11	95540964	95541293
chr11	95600535	95600850
chr11	95712419	95712916
chr11	95876449	95876719
chr11	95904355	95904659
chr11	95940114	95940517
chr11	95963369	95963703
chr11	95980992	95981280
chr11	96034581	96034959
chr11	96064516	96064829
chr11	96065084	96065555
chr11	96127883	96128318
chr11	96622690	96623008
chr11	96777272	96777724
chr11	96789265	96789570
chr11	96796000	96796270
chr11	96829363	96829633
chr11	96934997	96935315
chr11	96956013	96956489
chr11	96977322	96977592
chr11	97041296	97041637
chr11	97084840	97085423
chr11	97187040	97187379
chr11	97315549	97315822
chr11	97354619	97354981
chr11	97362119	97362448
chr11	97400342	97400740
chr11	97471409	97471764
chr11	97626900	97627301
chr11	97662337	97662790
chr11	97744632	97745110
chr11	97782217	97782636
chr11	97806050	97806447
chr11	97883500	97883848
chr11	97884004	97884599
chr11	97913027	97913491
chr11	98037954	98038292
chr11	98057519	98057794
chr11	98192811	98193081
chr11	98400292	98400753
chr11	98438839	98439169
chr11	98580823	98581093
chr11	98588204	98588550
chr11	98606778	98607114
chr11	98763205	98763738
chr11	98809586	98810010
chr11	98937518	98937796
chr11	99230334	99230746
chr11	100281691	100281986
chr11	100319747	100320518
chr11	100375965	100376321
chr11	100385076	100385481
chr11	100472537	100473011
chr11	100493767	100494121
chr11	100505235	100505685
chr11	100527862	100528259
chr11	100574747	100575140
chr11	100604696	100605180
chr11	100681931	100682266
chr11	100701292	100701611
chr11	100759451	100760121
chr11	100952098	100952406
chr11	100999249	100999709
chr11	101465135	101465461
chr11	101568480	101568815
chr11	101582053	101582499
chr11	101604408	101604771
chr11	101626974	101627376
chr11	102026883	102027206
chr11	102185117	102185465
chr11	102230187	102230531
chr11	102267535	102267913
chr11	102296754	102297304
chr11	102308991	102309352
chr11	102316670	102316946
chr11	102347268	102347612
chr11	102407485	102407806
chr11	102455601	102456370
chr11	102467048	102467470
chr11	102604226	102604640
chr11	102818683	102818967
chr11	103016998	103017308
chr11	103093836	103094171
chr11	103112535	103112831
chr11	103132748	103133100
chr11	103387837	103388198
chr11	103425083	103425368
chr11	104289074	104289413
chr11	104295717	104295987
chr11	104305746	104306107
chr11	104469127	104469449
chr11	104550572	104551053
chr11	105126165	105126567
chr11	105950482	105950875
chr11	106036527	106036797
chr11	106084739	106085088
chr11	106573442	106574008
chr11	106612761	106613272
chr11	106669279	106669551
chr11	106779329	106779842
chr11	106788317	106788847
chr11	106920514	106920931
chr11	107012676	107013063
chr11	107019417	107019687
chr11	107132066	107132644
chr11	107348209	107348486
chr11	107435734	107436161
chr11	107479268	107479548
chr11	107686393	107686765
chr11	107998921	107999191
chr11	108425037	108425654
chr11	109011467	109012214
chr11	109233698	109233968
chr11	109351519	109351843
chr11	109358937	109359254
chr11	109425635	109425939
chr11	109472914	109473280
chr11	109611413	109611705
chr11	110337605	110337919
chr11	113285020	113285359
chr11	113577338	113577608
chr11	113649327	113649640
chr11	113666779	113667049
chr11	113684432	113684794
chr11	113710475	113710893
chr11	113738176	113738486
chr11	114281939	114282209
chr11	114531307	114531595
chr11	114675221	114675543
chr11	114745189	114745556
chr11	115091535	115091810
chr11	115162952	115163451
chr11	115219422	115219692
chr11	115403806	115404104
chr11	115536324	115536594
chr11	115603831	115604177
chr11	115708419	115708927
chr11	115779070	115779351
chr11	115885362	115885644
chr11	115989673	115990037
chr11	116004887	116005265
chr11	116077750	116078223
chr11	116168331	116168601
chr11	116306612	116306942
chr11	116307882	116308235
chr11	116436928	116437198
chr11	116511426	116511768
chr11	116581340	116581730
chr11	116672729	116673058
chr11	116745295	116745728
chr11	116765062	116765499
chr11	116782684	116782955
chr11	116827924	116828196
chr11	116843069	116843407
chr11	116853071	116853390
chr11	116906347	116906617
chr11	116970768	116971168
chr11	117129622	117129934
chr11	117156851	117157121
chr11	117175095	117175370
chr11	117326065	117326551
chr11	117425837	117426204
chr11	117466978	117467270
chr11	117475596	117475895
chr11	117792182	117792544
chr11	117836422	117836692
chr11	117849004	117849381
chr11	117888171	117888514
chr11	117934268	117934544
chr11	117963494	117963895
chr11	117975600	117975932
chr11	118007773	118008236
chr11	118009991	118010261
chr11	118034968	118035355
chr11	118553039	118553309
chr11	119022870	119023140
chr11	119184159	119184437
chr11	119428677	119429003
chr11	119526634	119526904
chr11	119657596	119657914
chr11	119913632	119913932
chr11	120151315	120151608
chr11	120252718	120252989
chr11	120348228	120348545
chr11	120350425	120350727
chr11	120378367	120379033
chr11	120489323	120489675
chr11	120573104	120573377
chr11	120784044	120784606
chr11	120799977	120800253
chr11	120805532	120805935
chr11	120851158	120851434
chr11	120991009	120991417
chr11	121204080	121204617
chr11	121451545	121452178
chr11	121641430	121641888
chr12	3109804	3110078
chr12	3365093	3365478
chr12	3602782	3603238
chr12	4038686	4038993
chr12	4167040	4167329
chr12	4477090	4477440
chr12	4556959	4557332
chr12	4592997	4593346
chr12	4849916	4850225
chr12	4897808	4898217
chr12	6595377	6595931
chr12	8500153	8500532
chr12	8555332	8555621
chr12	10390732	10391106
chr12	11266014	11266384
chr12	12788510	12789018
chr12	12840739	12841078
chr12	12938771	12939057
chr12	16476163	16476552
chr12	16568057	16568337
chr12	16894303	16895133
chr12	16999841	17000401
chr12	17266183	17266544
chr12	17283041	17283460
chr12	17544538	17544981
chr12	18387221	18387589
chr12	20815645	20816102
chr12	21111516	21111893
chr12	21180147	21180426
chr12	21223739	21224249
chr12	24593190	24593460
chr12	24651643	24652227
chr12	24831470	24831842
chr12	25101573	25101843
chr12	26606551	26606935
chr12	28674961	28675431
chr12	29290911	29291350
chr12	31224335	31224695
chr12	32953685	32954177
chr12	33394854	33395124
chr12	36023813	36024101
chr12	39639257	39639536
chr12	40037342	40038417
chr12	40348287	40348590
chr12	40917475	40917890
chr12	41052971	41053284
chr12	44268863	44269540
chr12	45622790	45623169
chr12	51377167	51377592
chr12	51692005	51692292
chr12	51734865	51735192
chr12	51970775	51971490
chr12	52602854	52603397
chr12	52911128	52911502
chr12	54696193	54696621
chr12	54834974	54835278
chr12	54862148	54862467
chr12	55491883	55492234
chr12	55836676	55837001
chr12	56296541	56296953
chr12	57098948	57099440
chr12	59011710	59012317
chr12	59039896	59040167
chr12	59061319	59061589
chr12	64917531	64918349
chr12	65073798	65074179
chr12	65428059	65428478
chr12	67059189	67059612
chr12	69218121	69218617
chr12	69582844	69583114
chr12	70347219	70347522
chr12	70476958	70477326
chr12	70712353	70712705
chr12	70906999	70907301
chr12	70937621	70937993
chr12	70968729	70969091
chr12	71036739	71037062
chr12	71309574	71310011
chr12	71704620	71704940
chr12	72085470	72085888
chr12	72535965	72536424
chr12	72664517	72664885
chr12	72688978	72689250
chr12	73907844	73908114
chr12	73908397	73908710
chr12	74125917	74126413
chr12	74284111	74284403
chr12	74804066	74804621
chr12	75818074	75818462
chr12	76097328	76097661
chr12	76324659	76324988
chr12	76476067	76476387
chr12	76493528	76493815
chr12	76541402	76541690
chr12	76626669	76627028
chr12	76765205	76765648
chr12	76901645	76902339
chr12	76912289	76912559
chr12	79034282	79034625
chr12	79759014	79759452
chr12	79851890	79852321
chr12	80223560	80223883
chr12	80260340	80260848
chr12	80463176	80463802
chr12	80790177	80790625
chr12	80945226	80945600
chr12	81780878	81781270
chr12	82087758	82088046
chr12	82426495	82426812
chr12	83527764	83528133
chr12	83597100	83597405
chr12	83624305	83624654
chr12	83688070	83688507
chr12	84062213	84062689
chr12	84148109	84148531
chr12	84367006	84367304
chr12	84450998	84451479
chr12	84590546	84590816
chr12	84617188	84617486
chr12	84698649	84699080
chr12	84765396	84765743
chr12	84772843	84773380
chr12	84858208	84858478
chr12	85486133	85486411
chr12	85621036	85621414
chr12	85969701	85969971
chr12	86241628	86241982
chr12	86501526	86501836
chr12	86801208	86801546
chr12	86824941	86825320
chr12	86884657	86884929
chr12	87147268	87147890
chr12	87289166	87289491
chr12	87317873	87318228
chr12	87388143	87388413
chr12	87409145	87409466
chr12	91589843	91590394
chr12	95723291	95723766
chr12	98627951	98628425
chr12	98746699	98747511
chr12	98901451	98901721
chr12	98920445	98920869
chr12	98973131	98973401
chr12	99003111	99003381
chr12	99162191	99162510
chr12	99361132	99361462
chr12	99392839	99393339
chr12	99574332	99574610
chr12	101028831	101029116
chr12	101718447	101718785
chr12	101957976	101958432
chr12	102468912	102469286
chr12	102642378	102642739
chr12	102705098	102705384
chr12	102713631	102713917
chr12	102730387	102730756
chr12	104433137	104433651
chr12	104448191	104448525
chr12	104453025	104453353
chr12	104902444	104902770
chr12	104915737	104916028
chr12	105009882	105010246
chr12	105583613	105583996
chr12	105685240	105685582
chr12	105705696	105706172
chr12	105720394	105720679
chr12	105735322	105735657
chr12	105906746	105907040
chr12	106175427	106175821
chr12	106405749	106406072
chr12	106528074	106528396
chr12	107321469	107321774
chr12	108178827	108179097
chr12	108179154	108179608
chr12	108275300	108275710
chr12	108373665	108373935
chr12	108469121	108469399
chr12	108554419	108554927
chr12	108765716	108766073
chr12	108794105	108794628
chr12	108893852	108894203
chr12	110417644	110418333
chr12	110446275	110446623
chr12	110472307	110472625
chr12	110498724	110499016
chr12	110499163	110499594
chr12	110601177	110601626
chr12	110608734	110609209
chr12	110696048	110696600
chr12	110850154	110850717
chr12	110889429	110889746
chr12	111166388	111166686
chr12	111353557	111353900
chr12	111538046	111538514
chr12	111670286	111670656
chr12	111676226	111676547
chr12	112524819	112525089
chr12	112673813	112674136
chr12	112721842	112722428
chr12	112808701	112808990
chr12	112829228	112829748
chr12	112876323	112876794
chr12	112941805	112942226
chr12	112976308	112976736
chr12	113000516	113000851
chr12	113014110	113014380
chr12	113014621	113014994
chr12	113115150	113115481
chr12	113146788	113147198
chr12	116280679	116281169
chr12	116485453	116485905
chr12	117261286	117261556
chr13	3372939	3373527
chr13	3538285	3538575
chr13	5550309	5550698
chr13	5697362	5697632
chr13	6636697	6636999
chr13	6647194	6647471
chr13	8885287	8885653
chr13	8995970	8996240
chr13	9093400	9093808
chr13	9764000	9764339
chr13	12565758	12566082
chr13	12912564	12912909
chr13	12926008	12926311
chr13	16694211	16694588
chr13	17694666	17695454
chr13	17805051	17805321
chr13	17943836	17944340
chr13	19395577	19395988
chr13	19963067	19963437
chr13	20936035	20936405
chr13	21161104	21161616
chr13	21250176	21250489
chr13	21456380	21456735
chr13	23423848	23424130
chr13	23425544	23425873
chr13	23446747	23447043
chr13	23739415	23739844
chr13	23761406	23761727
chr13	24280879	24281231
chr13	24761771	24762168
chr13	24800611	24801347
chr13	24861105	24861479
chr13	30545227	30545497
chr13	30966130	30966440
chr13	31728917	31729230
chr13	32851109	32851379
chr13	33905347	33905642
chr13	33964468	33964967
chr13	34002574	34002969
chr13	34087102	34087425
chr13	34345287	34345557
chr13	34993973	34994383
chr13	35581619	35581910
chr13	35741130	35741489
chr13	35741709	35741996
chr13	35833895	35834238
chr13	35906177	35906584
chr13	37425383	37425741
chr13	37452481	37452801
chr13	37825591	37825945
chr13	37837443	37837754
chr13	37994098	37994418
chr13	38079975	38080543
chr13	38634776	38635214
chr13	38658979	38659272
chr13	40649120	40649659
chr13	40673732	40674018
chr13	40852033	40852331
chr13	40868847	40869290
chr13	40917286	40917604
chr13	41000774	41001236
chr13	41220345	41220660
chr13	41249536	41249852
chr13	41458647	41459058
chr13	41847737	41848144
chr13	42051554	42052153
chr13	43181065	43181430
chr13	43261407	43261695
chr13	43292860	43293284
chr13	43303949	43304491
chr13	43398161	43398642
chr13	43560144	43560484
chr13	43580078	43580377
chr13	44509497	44509821
chr13	44722161	44722601
chr13	44730353	44730645
chr13	44733577	44733947
chr13	44939357	44939829
chr13	45306183	45306570
chr13	45435229	45435530
chr13	45547564	45547893
chr13	45970917	45971394
chr13	46282554	46282949
chr13	46516180	46516475
chr13	46669355	46669743
chr13	46966420	46966875
chr13	47043136	47043586
chr13	48260904	48261174
chr13	48468738	48469104
chr13	48950722	48951156
chr13	49420940	49421282
chr13	49652768	49653322
chr13	50417693	50418106
chr13	51101151	51101523
chr13	51170658	51170960
chr13	51468961	51469314
chr13	51631546	51631945
chr13	51644851	51645235
chr13	52582497	52582957
chr13	53159532	53159875
chr13	53211909	53212179
chr13	53285937	53286295
chr13	54215922	54216297
chr13	54574913	54575213
chr13	54611235	54611562
chr13	54687568	54687965
chr13	54693757	54694416
chr13	54749311	54749673
chr13	54788791	54789671
chr13	55099982	55100409
chr13	55105098	55105368
chr13	55152746	55153016
chr13	55190082	55190440
chr13	55209577	55209859
chr13	55211301	55211607
chr13	55247373	55247643
chr13	55329626	55330130
chr13	55513184	55513687
chr13	56522224	56522693
chr13	57537636	57537906
chr13	58273961	58274443
chr13	58385867	58386192
chr13	58401584	58401872
chr13	58443844	58444114
chr13	58469745	58470051
chr13	58637273	58637546
chr13	58904683	58904953
chr13	58921683	58922115
chr13	59059116	59059455
chr13	59585022	59585595
chr13	59655774	59656111
chr13	59661495	59661814
chr13	60358740	60359113
chr13	60737852	60738258
chr13	63272499	63273210
chr13	63431066	63431742
chr13	64003237	64003522
chr13	64161548	64162028
chr13	64248365	64249052
chr13	66945243	66945530
chr13	67081213	67081483
chr13	68999353	68999756
chr13	69611492	69611849
chr13	70637647	70637949
chr13	72535296	72535652
chr13	73350741	73351066
chr13	73467592	73467974
chr13	73937561	73938210
chr13	74061868	74062315
chr13	74317224	74317511
chr13	74770564	74770997
chr13	77438759	77439178
chr13	78163133	78163505
chr13	80885521	80886113
chr13	80928336	80928677
chr13	81424074	81424495
chr13	84221925	84222361
chr13	85189099	85189582
chr13	85288732	85289633
chr13	90869141	90869438
chr13	90922664	90922983
chr13	91223722	91224105
chr13	92329282	92329575
chr13	92354368	92354838
chr13	92496866	92497139
chr13	93303885	93304240
chr13	93622869	93623155
chr13	93687311	93687623
chr13	94365247	94365591
chr13	94788816	94789406
chr13	94868437	94869003
chr13	94976299	94976731
chr13	95375190	95375494
chr13	95514705	95515100
chr13	95988976	95989246
chr13	96702570	96702895
chr13	97020203	97020521
chr13	97071294	97071669
chr13	97578675	97578946
chr13	98206130	98206449
chr13	98262932	98263323
chr13	98815335	98815845
chr13	98917894	98918235
chr13	98926216	98926906
chr13	99514792	99515177
chr13	99780904	99781174
chr13	99790856	99791126
chr13	99900390	99900690
chr13	100492362	100492636
chr13	100616713	100617133
chr13	100650871	100651448
chr13	102708996	102709338
chr13	103774538	103774808
chr13	104109376	104109839
chr13	104610555	104610948
chr13	105294001	105294357
chr13	106904491	106904858
chr13	107179645	107179915
chr13	107831087	107831407
chr13	108018126	108018418
chr13	108214179	108214536
chr13	109682915	109683232
chr13	109922799	109923069
chr13	110018614	110019118
chr13	111541241	111541646
chr13	111550603	111550931
chr13	111553222	111553492
chr13	111725128	111725944
chr13	112011820	112012090
chr13	112196928	112197198
chr13	112735137	112735407
chr13	112751510	112751812
chr13	112770487	112770968
chr13	113606962	113607232
chr13	113730437	113730707
chr13	113794005	113794680
chr13	113815968	113816307
chr13	114260863	114261170
chr13	114310629	114310948
chr13	114379342	114379659
chr13	114406896	114407315
chr13	118265885	118266230
chr13	118705729	118706110
chr13	119258535	119258871
chr13	119462511	119462795
chr13	119488233	119488570
chr13	119597588	119598155
chr13	119690095	119690494
chr14	7809268	7809751
chr14	8098090	8098565
chr14	8123575	8123885
chr14	8250321	8250591
chr14	9318757	9319041
chr14	11482138	11482448
chr14	11962643	11962940
chr14	12107447	12107849
chr14	12551345	12551615
chr14	13149677	13150021
chr14	14036379	14036745
chr14	14346260	14346644
chr14	14347833	14348266
chr14	14702814	14703084
chr14	18239243	18239513
chr14	18893486	18893799
chr14	19042132	19042737
chr14	19415756	19416846
chr14	19878702	19879117
chr14	20388706	20389106
chr14	20479709	20480233
chr14	20545900	20546629
chr14	20702908	20703297
chr14	20734344	20734790
chr14	20928884	20929538
chr14	21501052	21501434
chr14	21522405	21522819
chr14	21847244	21847524
chr14	25590940	25591285
chr14	25768879	25769370
chr14	25841932	25842306
chr14	26579730	26580033
chr14	26637974	26638244
chr14	26970217	26970747
chr14	27039290	27039617
chr14	27150066	27150395
chr14	28238629	28238944
chr14	29269837	29270136
chr14	30008879	30009167
chr14	30479453	30479832
chr14	30548857	30549359
chr14	30607628	30607926
chr14	31001431	31001963
chr14	31019142	31019478
chr14	31129004	31129305
chr14	31830594	31831118
chr14	32085719	32086016
chr14	32134203	32134639
chr14	32165483	32165813
chr14	32492564	32493040
chr14	32825396	32825840
chr14	33214534	33215038
chr14	34323356	34323668
chr14	34363444	34364119
chr14	34373774	34374096
chr14	34502627	34503002
chr14	34540603	34540929
chr14	34549081	34549375
chr14	36968640	36968947
chr14	40864696	40865098
chr14	40956464	40956854
chr14	45318214	45318863
chr14	45350924	45351221
chr14	45388698	45389183
chr14	45445264	45445977
chr14	45529993	45530404
chr14	45657918	45658360
chr14	46800905	46801176
chr14	47189428	47189776
chr14	47298034	47298452
chr14	47472432	47472834
chr14	47649795	47650149
chr14	48701046	48701552
chr14	49128947	49129252
chr14	49171863	49172298
chr14	49783417	49783687
chr14	50870282	50870813
chr14	51090923	51091267
chr14	51434572	51435087
chr14	51996646	51996997
chr14	52014449	52014719
chr14	54253826	54254166
chr14	54463962	54464318
chr14	54517460	54517823
chr14	54554368	54554756
chr14	54575627	54575981
chr14	54577452	54577798
chr14	54893702	54893981
chr14	55071771	55072169
chr14	55085806	55086413
chr14	55438467	55438857
chr14	55536059	55536600
chr14	55590923	55591576
chr14	55745452	55745760
chr14	55795902	55796319
chr14	55823322	55823814
chr14	56575461	56575758
chr14	56667751	56668080
chr14	56778149	56778419
chr14	57057533	57057926
chr14	57525423	57525971
chr14	57546781	57547121
chr14	57825742	57826080
chr14	57890154	57890701
chr14	58087378	58087710
chr14	59598067	59598401
chr14	60217683	60218012
chr14	60250817	60251185
chr14	60251249	60251566
chr14	60265213	60265523
chr14	60369976	60370260
chr14	60634327	60634821
chr14	60764597	60764917
chr14	61172689	61173199
chr14	61360106	61360512
chr14	61556652	61557169
chr14	61599324	61599638
chr14	61603097	61603429
chr14	62761156	62761426
chr14	62837080	62837733
chr14	63507557	63507845
chr14	63543537	63544045
chr14	63605943	63606306
chr14	63860095	63860427
chr14	64408294	64408564
chr14	64641994	64642439
chr14	65343444	65344015
chr14	65378603	65378944
chr14	65526002	65526319
chr14	65676251	65676628
chr14	65807016	65807293
chr14	66182750	66183029
chr14	66324805	66325215
chr14	66377922	66378192
chr14	66757559	66757829
chr14	66868624	66869280
chr14	67008946	67009475
chr14	68066549	68066839
chr14	68556967	68557250
chr14	69805569	69805859
chr14	70159336	70159715
chr14	70466202	70466658
chr14	70599691	70600100
chr14	70618068	70618349
chr14	71001116	71001523
chr14	73385194	73385482
chr14	74732055	74732359
chr14	74934420	74934740
chr14	74947556	74948044
chr14	75064539	75064943
chr14	75753906	75754267
chr14	75844901	75845328
chr14	75876290	75876614
chr14	76355284	76355659
chr14	76850096	76850413
chr14	77297155	77297426
chr14	78215013	78215311
chr14	78724597	78724965
chr14	78849071	78849372
chr14	79564923	79565294
chr14	79587382	79587818
chr14	80055741	80056062
chr14	91656096	91656404
chr14	94610831	94611172
chr14	99045669	99045939
chr14	99045993	99046263
chr14	99054865	99055245
chr14	99176626	99176983
chr14	99298327	99298733
chr14	99299137	99299462
chr14	99355373	99355702
chr14	99449115	99449391
chr14	100212828	100213098
chr14	100284660	100285684
chr14	101640421	101640913
chr14	101666097	101666416
chr14	101781285	101781611
chr14	102439781	102440051
chr14	103070057	103070628
chr14	103614570	103614847
chr14	104935950	104936378
chr14	111116545	111116911
chr14	111429254	111429728
chr14	115092029	115092308
chr14	116898159	116898429
chr14	117786633	117786919
chr14	118088728	118089031
chr14	118113156	118113482
chr14	118132754	118133055
chr14	118416223	118416599
chr14	118937640	118938087
chr14	119260637	119260907
chr14	120362669	120362970
chr14	120477651	120477973
chr14	120910892	120911343
chr14	120949268	120949759
chr14	121358924	121359316
chr14	121378846	121379502
chr14	121731636	121731906
chr14	122034419	122034835
chr14	122079945	122080352
chr14	122104767	122105119
chr14	122393114	122393417
chr15	3319938	3320244
chr15	3995485	3995923
chr15	4026373	4026716
chr15	4027160	4027485
chr15	5143279	5143743
chr15	6708065	6708368
chr15	7167472	7167897
chr15	8168919	8169231
chr15	8420864	8421258
chr15	8722689	8723101
chr15	10714611	10714916
chr15	11995875	11996145
chr15	12084884	12085212
chr15	12118318	12118643
chr15	12204800	12205298
chr15	12313414	12313813
chr15	12550258	12550592
chr15	12713171	12713589
chr15	12739738	12740218
chr15	12914536	12914809
chr15	13094861	13095150
chr15	16915180	16915450
chr15	25469705	25469975
chr15	25724538	25724822
chr15	25754165	25754655
chr15	25876589	25876921
chr15	25900681	25900968
chr15	25983920	25984383
chr15	27304263	27304664
chr15	27659606	27659937
chr15	28025852	28026138
chr15	31188758	31189110
chr15	31224029	31224577
chr15	31338446	31338961
chr15	31530720	31531013
chr15	34443447	34443717
chr15	35155515	35156052
chr15	35371537	35371807
chr15	36164820	36165226
chr15	36283021	36283564
chr15	36608992	36609404
chr15	36733718	36734172
chr15	36792321	36793026
chr15	36793608	36793960
chr15	36938666	36939083
chr15	36997640	36997938
chr15	37289764	37290150
chr15	37960926	37961348
chr15	38078294	38079115
chr15	38299156	38299459
chr15	38300898	38301560
chr15	38373996	38374297
chr15	38395248	38395518
chr15	38473578	38474126
chr15	38518387	38518773
chr15	38635073	38635392
chr15	38706216	38706554
chr15	39197473	39197755
chr15	39790715	39791120
chr15	39943664	39944020
chr15	41626571	41626878
chr15	41788557	41789029
chr15	41905464	41905921
chr15	42983184	42983536
chr15	43282607	43282967
chr15	43529848	43530217
chr15	44618926	44619217
chr15	50890091	50890525
chr15	50900318	50900868
chr15	51730678	51730948
chr15	51991124	51991556
chr15	52967884	52968270
chr15	54787257	54787527
chr15	55268180	55268472
chr15	55877250	55877520
chr15	55965292	55965621
chr15	56695398	56695692
chr15	57911944	57912315
chr15	58033821	58034307
chr15	58141122	58141535
chr15	58220442	58220766
chr15	58413242	58413512
chr15	58823099	58823814
chr15	59081876	59082245
chr15	59373958	59374445
chr15	59607372	59607726
chr15	59608704	59608985
chr15	59648111	59648395
chr15	60141752	60142051
chr15	62958749	62959275
chr15	63988873	63989161
chr15	63998082	63998461
chr15	64024020	64024343
chr15	64312649	64313089
chr15	67071046	67071382
chr15	72942638	72942914
chr15	73067429	73067836
chr15	73090483	73090832
chr15	73512286	73512737
chr15	73652782	73653088
chr15	74539878	74540213
chr15	75085408	75086605
chr15	75086705	75087190
chr15	75552824	75553121
chr15	75909534	75909814
chr15	75929780	75930050
[truncated: 4,430 more rows]
