# Supplementary material for: Ultra-long-range interactions between active regulatory elements
Source: Genome Res. 2023 Aug;33(8):1269–83. doi: 10.1101/gr.277567.122 (PMC10547262; doi:10.1101/gr.277567.122)
Supplement: Supplement 11 [file Supplemental_Code.zip › Supplemental_Code/Peaks/mm10/GSE24029_RAD21_mESC_remap.bed]

chr1	4332444	4332891
chr1	4346192	4346402
chr1	4768364	4768765
chr1	4769948	4770234
chr1	5070200	5070431
chr1	5103154	5103538
chr1	5183589	5184023
chr1	5915376	5915616
chr1	6135128	6135470
chr1	6330417	6330652
chr1	6979624	6979919
chr1	7088026	7088425
chr1	7204707	7204988
chr1	7543594	7543853
chr1	7769554	7769759
chr1	9541303	9541576
chr1	9573266	9573609
chr1	9696818	9697038
chr1	9772875	9773178
chr1	10089593	10089800
chr1	10759599	10759876
chr1	11466352	11466614
chr1	11565072	11565538
chr1	11657767	11658096
chr1	12699036	12699289
chr1	12701778	12701993
chr1	12744780	12745010
chr1	12836815	12837319
chr1	12842679	12842931
chr1	12864104	12864468
chr1	13050219	13050534
chr1	13052090	13052362
chr1	13132181	13132531
chr1	13134296	13134624
chr1	13151049	13151521
chr1	13531431	13531797
chr1	13784420	13784830
chr1	13789265	13789569
chr1	14177372	14177589
chr1	14570686	14570923
chr1	14729051	14729369
chr1	14738431	14738691
chr1	14740209	14740435
chr1	14862309	14862743
chr1	15007772	15008012
chr1	15327308	15327582
chr1	15621830	15622118
chr1	15791897	15792102
chr1	15902414	15902684
chr1	16160087	16160314
chr1	16440319	16440572
chr1	16798411	16798750
chr1	17123410	17123737
chr1	17163674	17164101
chr1	17980709	17980967
chr1	18106087	18106472
chr1	18106752	18107094
chr1	18360023	18360331
chr1	18793684	18793976
chr1	19205624	19205949
chr1	20311577	20311823
chr1	20513615	20513926
chr1	20700143	20700390
chr1	20801744	20801984
chr1	20939138	20939439
chr1	20943057	20943270
chr1	21161818	21162161
chr1	21166278	21166505
chr1	21218179	21218747
chr1	21411278	21411623
chr1	22268963	22269268
chr1	22386382	22386674
chr1	22487339	22487615
chr1	23062077	23062291
chr1	23286818	23287071
chr1	23324207	23324412
chr1	23495418	23495631
chr1	23705629	23705877
chr1	23792787	23793021
chr1	23827150	23827516
chr1	24171471	24171762
chr1	24249164	24249429
chr1	24367716	24367935
chr1	25696785	25697144
chr1	30584849	30585211
chr1	30920790	30921226
chr1	31153967	31154272
chr1	31210271	31210658
chr1	33663309	33663537
chr1	33672636	33672850
chr1	33739330	33739693
chr1	33846983	33847206
chr1	34005636	34005991
chr1	34061155	34061431
chr1	34093731	34093966
chr1	34164664	34164899
chr1	34409889	34410194
chr1	34486025	34486258
chr1	34511170	34511488
chr1	34642487	34642885
chr1	34867296	34867510
chr1	34897027	34897287
chr1	35388223	35388477
chr1	35839544	35839881
chr1	36063259	36063492
chr1	36064848	36065235
chr1	36134640	36134855
chr1	36501371	36501576
chr1	36547271	36547588
chr1	36684142	36684404
chr1	36737418	36737667
chr1	36784738	36785051
chr1	36984429	36984634
chr1	36985858	36986081
chr1	37132418	37132663
chr1	37250608	37250974
chr1	37272510	37272846
chr1	37401687	37402040
chr1	37634603	37634896
chr1	37931749	37932240
chr1	37985820	37986147
chr1	38185601	38185842
chr1	38202879	38203092
chr1	38655028	38655288
chr1	38787469	38787702
chr1	38835041	38835337
chr1	38856194	38856476
chr1	38862348	38862570
chr1	39001181	39001568
chr1	39010722	39011027
chr1	39340724	39340973
chr1	39392241	39392631
chr1	39530317	39530694
chr1	39614860	39615282
chr1	39680566	39680774
chr1	39685935	39686140
chr1	39761630	39761835
chr1	40115347	40115650
chr1	40378745	40379200
chr1	40380187	40380447
chr1	40544667	40544924
chr1	40579942	40580157
chr1	40797387	40797712
chr1	40879161	40879484
chr1	40887617	40887977
chr1	41105589	41105827
chr1	41152721	41152926
chr1	42691221	42691631
chr1	42915119	42915414
chr1	43065986	43066287
chr1	43139627	43140000
chr1	43264335	43264807
chr1	43269724	43269962
chr1	43299623	43299852
chr1	43635786	43636029
chr1	43738195	43738420
chr1	43902759	43903016
chr1	44064636	44064912
chr1	44229235	44229446
chr1	44745748	44746095
chr1	45431989	45432313
chr1	45766101	45766506
chr1	46022264	46022555
chr1	46580386	46580591
chr1	46849709	46850203
chr1	46914391	46914685
chr1	47277924	47278179
chr1	48030139	48030344
chr1	50962332	50962675
chr1	51333935	51334250
chr1	51347521	51347795
chr1	51459106	51459374
chr1	51466543	51466788
chr1	51596901	51597431
chr1	51600432	51600725
chr1	51615581	51615899
chr1	51644480	51644795
chr1	51944793	51945168
chr1	51998499	51998858
chr1	52004135	52004585
chr1	52098820	52099116
chr1	52854084	52854404
chr1	52964655	52964967
chr1	53053099	53053378
chr1	53715501	53715835
chr1	53890337	53890779
chr1	53909108	53909504
chr1	53927639	53927850
chr1	54039211	54039456
chr1	54513844	54514129
chr1	54979244	54979590
chr1	55192791	55193428
chr1	55239357	55239679
chr1	55383182	55383417
chr1	55404381	55404737
chr1	55736351	55736671
chr1	55755799	55756033
chr1	55838269	55838474
chr1	55874286	55874506
chr1	55886552	55886759
chr1	57205656	57206016
chr1	57269750	57270010
chr1	57339171	57339376
chr1	57423794	57424124
chr1	57428929	57429514
chr1	57949234	57949512
chr1	58031155	58031363
chr1	58156774	58157111
chr1	58271066	58271497
chr1	58296332	58296621
chr1	58697602	58697807
chr1	58746985	58747322
chr1	59237876	59238216
chr1	59247625	59248125
chr1	59523467	59523778
chr1	59584664	59584924
chr1	59623246	59623675
chr1	59883829	59884041
chr1	60000480	60000791
chr1	60428928	60429174
chr1	60778860	60779078
chr1	60822975	60823377
chr1	60860482	60860980
chr1	60868473	60868776
chr1	60961080	60961377
chr1	61139218	61139429
chr1	61181167	61181473
chr1	61377022	61377480
chr1	61525067	61525305
chr1	61771285	61771584
chr1	62378445	62378654
chr1	62700979	62701430
chr1	62722553	62723018
chr1	62820176	62820616
chr1	62929559	62929964
chr1	63181093	63181350
chr1	63182738	63183061
chr1	63403697	63404054
chr1	63658220	63658437
chr1	63659489	63659934
chr1	64446077	64446380
chr1	64448084	64448498
chr1	64709838	64710060
chr1	64717594	64717915
chr1	64918938	64919183
chr1	65010208	65010432
chr1	65312305	65312571
chr1	65654485	65654746
chr1	65986738	65986963
chr1	66104584	66104933
chr1	66105252	66105536
chr1	66655735	66655996
chr1	66896286	66896529
chr1	66992773	66993031
chr1	67181268	67181521
chr1	69138892	69139253
chr1	69241813	69242200
chr1	69242243	69242448
chr1	69785309	69785527
chr1	69790257	69790638
chr1	70270294	70270509
chr1	70787194	70787586
chr1	71289628	71289889
chr1	71531727	71531970
chr1	71778361	71778573
chr1	72123467	72123892
chr1	72141910	72142188
chr1	72718907	72719294
chr1	72854833	72855235
chr1	72865865	72866156
chr1	72878014	72878219
chr1	72879299	72879591
chr1	73274493	73274902
chr1	73618542	73618906
chr1	73826322	73826636
chr1	73862705	73863088
chr1	73901586	73901954
chr1	73902506	73902742
chr1	73986751	73986960
chr1	73996276	73996571
chr1	74077366	74077614
chr1	74125050	74125532
chr1	74313258	74313744
chr1	74361787	74362202
chr1	74390573	74390856
chr1	74398168	74398447
chr1	74460385	74460631
chr1	74759841	74760128
chr1	74880822	74881103
chr1	74915910	74916116
chr1	74964554	74964763
chr1	75016863	75017134
chr1	75051880	75052479
chr1	75124511	75124790
chr1	75234878	75235132
chr1	75342990	75343245
chr1	75467338	75467841
chr1	75477369	75477574
chr1	75559578	75559890
chr1	75597637	75598043
chr1	75652516	75652973
chr1	75925836	75926166
chr1	77512384	77512617
chr1	77513478	77513709
chr1	77516369	77516770
chr1	77943253	77943471
chr1	77978591	77979111
chr1	78267612	78267901
chr1	78525284	78525547
chr1	78557528	78557733
chr1	78724524	78724905
chr1	79782398	79782769
chr1	80106562	80106913
chr1	80181013	80181369
chr1	80408532	80408855
chr1	80830540	80830758
chr1	81287180	81287412
chr1	81316615	81316956
chr1	81516758	81516967
chr1	81591648	81592027
chr1	82294127	82294344
chr1	82433420	82433684
chr1	82476293	82476513
chr1	82641699	82642031
chr1	82759517	82759929
chr1	82787401	82787725
chr1	82803736	82803993
chr1	82804038	82804248
chr1	82987757	82988005
chr1	83076064	83076359
chr1	83223181	83223480
chr1	83727276	83727540
chr1	83746060	83746317
chr1	83811313	83811521
chr1	84128623	84128880
chr1	84286784	84287276
chr1	84470372	84470675
chr1	84697170	84697460
chr1	84881298	84881556
chr1	85736513	85736854
chr1	85853363	85853622
chr1	85935513	85935825
chr1	86007766	86008173
chr1	86059490	86059708
chr1	86178938	86179187
chr1	86189098	86189353
chr1	86214179	86214541
chr1	86339362	86339757
chr1	86395849	86396240
chr1	86404866	86405075
chr1	86430020	86430256
chr1	86440490	86440915
chr1	86532261	86532679
chr1	86618505	86618843
chr1	86650386	86650618
chr1	87042072	87042328
chr1	87060957	87061164
chr1	87174369	87174665
chr1	87246152	87246603
chr1	87292870	87293202
chr1	87664005	87664394
chr1	87825416	87825673
chr1	88287542	88287815
chr1	88357528	88357739
chr1	88424704	88425052
chr1	88456665	88456977
chr1	88465811	88466022
chr1	88562315	88562792
chr1	88705090	88706161
chr1	88742399	88742755
chr1	88745277	88745651
chr1	89191497	89191888
chr1	89196256	89196485
chr1	89344652	89344910
chr1	89526068	89526289
chr1	89646733	89647074
chr1	89673639	89673981
chr1	89752698	89752917
chr1	89757583	89757981
chr1	89770461	89770666
chr1	89859168	89859579
chr1	89943258	89943590
chr1	90051381	90051752
chr1	90060562	90060943
chr1	90557160	90557378
chr1	90588381	90588840
chr1	90592919	90593220
chr1	90650721	90651014
chr1	90840281	90840515
chr1	90928425	90928819
chr1	90956684	90957025
chr1	90973316	90973607
chr1	91099027	91099265
chr1	91346904	91347115
chr1	91428793	91428999
chr1	91523929	91524143
chr1	92360278	92360658
chr1	92453739	92454132
chr1	92611039	92611356
chr1	92614704	92614911
chr1	92833987	92834283
chr1	93080913	93081118
chr1	93128749	93129051
chr1	93174528	93174954
chr1	93194905	93195322
chr1	93726965	93727251
chr1	94079177	94079395
chr1	94139592	94139881
chr1	95762239	95762607
chr1	96801633	96802037
chr1	97019048	97019253
chr1	97688793	97689056
chr1	97809631	97809867
chr1	98392040	98392256
chr1	98523594	98523800
chr1	99774221	99774484
chr1	100878335	100878540
chr1	101907931	101908136
chr1	103762801	103763075
chr1	103784717	103784955
chr1	103799470	103799707
chr1	104986179	104986621
chr1	105362838	105363043
chr1	105630510	105630799
chr1	105631275	105631480
chr1	105891215	105891492
chr1	105904744	105905105
chr1	106071272	106071704
chr1	106395561	106395823
chr1	106735639	106735868
chr1	106818370	106818576
chr1	106901557	106901861
chr1	107014687	107014899
chr1	107481569	107481806
chr1	107636623	107636872
chr1	107733424	107733688
chr1	109985447	109985777
chr1	111242374	111242671
chr1	111634119	111634444
chr1	111660449	111660654
chr1	111864008	111864355
chr1	112379993	112380232
chr1	112451634	112451846
chr1	112704090	112704306
chr1	116477769	116477993
chr1	117379165	117379540
chr1	117519417	117520157
chr1	118275164	118275445
chr1	118320725	118321142
chr1	118759315	118759992
chr1	118768833	118769220
chr1	118772379	118772587
chr1	119075025	119075257
chr1	119082545	119083027
chr1	119083409	119084024
chr1	119087595	119087958
chr1	119093772	119094100
chr1	119153651	119153910
chr1	119345465	119345732
chr1	119423613	119423880
chr1	119458105	119458425
chr1	119548716	119549070
chr1	119675131	119675398
chr1	120033068	120033353
chr1	120093529	120093828
chr1	120197180	120197564
chr1	120296965	120297175
chr1	120368290	120368499
chr1	120468982	120469191
chr1	120549262	120549592
chr1	120586596	120586937
chr1	120667811	120668073
chr1	121067488	121067693
chr1	121071916	121072121
chr1	121180418	121180650
chr1	121400280	121400576
chr1	121441177	121441382
chr1	122439334	122439819
chr1	124103058	124103263
chr1	124718252	124718476
chr1	125370799	125371140
chr1	125519119	125519437
chr1	125574064	125574475
chr1	125607573	125607855
chr1	125729716	125729961
chr1	125789855	125790115
chr1	126432316	126432529
chr1	126568877	126569082
chr1	126613051	126613256
chr1	126931754	126932045
chr1	126993263	126993609
chr1	127280427	127280663
chr1	127409620	127409899
chr1	127496797	127497098
chr1	127500282	127500672
chr1	127679881	127680212
chr1	127827475	127827691
chr1	128368865	128369070
chr1	128824331	128824585
chr1	128832562	128832816
chr1	128875400	128875720
chr1	130192641	130192912
chr1	130372178	130372469
chr1	130547730	130548297
chr1	130634103	130634343
chr1	130784114	130784319
chr1	130875286	130875556
chr1	131053222	131053540
chr1	131115989	131116498
chr1	131155585	131155919
chr1	131181682	131181996
chr1	131246403	131246631
chr1	131260363	131260712
chr1	131270291	131270512
chr1	131290747	131290952
chr1	131712437	131712891
chr1	131765492	131765987
chr1	131846397	131846602
chr1	131883874	131884090
chr1	131981656	131981979
chr1	132116679	132116957
chr1	132155726	132156049
chr1	132157414	132157637
chr1	132165892	132166230
chr1	132237138	132237407
chr1	132237601	132237902
chr1	132261108	132261328
chr1	132292794	132293314
chr1	132312580	132313177
chr1	132355763	132356160
chr1	132367638	132367945
chr1	132390285	132390563
chr1	132523989	132524314
chr1	132525860	132526209
chr1	132594601	132594969
chr1	132609250	132609522
chr1	132758695	132759474
chr1	132771499	132771704
chr1	133039442	133039993
chr1	133087709	133088012
chr1	133145710	133145932
chr1	133146027	133146386
chr1	133177491	133177764
chr1	133180924	133181319
chr1	133306846	133307215
chr1	133307358	133307787
chr1	133353501	133353972
chr1	133381958	133382386
chr1	133385665	133385870
chr1	133610264	133610570
chr1	133736303	133736651
chr1	133896042	133896601
chr1	133911490	133911855
chr1	134036514	134036739
chr1	134045947	134046206
chr1	134048847	134049066
chr1	134053286	134053549
chr1	134106760	134107026
chr1	134120274	134120565
chr1	134151710	134152046
chr1	134154597	134155225
chr1	134244214	134244526
chr1	134290894	134291225
chr1	134331877	134332092
chr1	134368890	134369197
chr1	134399826	134400077
chr1	134451147	134451381
chr1	134518707	134519002
chr1	134524513	134524761
chr1	134705140	134705350
chr1	134989436	134989644
chr1	135106004	135106258
chr1	135108632	135108848
chr1	135136511	135136813
chr1	135154448	135154776
chr1	135172029	135172339
chr1	135368335	135368569
chr1	135540359	135540564
chr1	135670482	135670803
chr1	135671530	135671752
chr1	135700576	135700988
chr1	135719577	135719797
chr1	135752928	135753248
chr1	135789763	135789969
chr1	135828938	135829143
chr1	135847295	135847527
chr1	135865636	135865867
chr1	135944725	135945035
chr1	136116275	136116507
chr1	136170250	136170542
chr1	136458858	136459110
chr1	136525170	136525375
chr1	136550927	136551345
chr1	136749130	136749406
chr1	136773763	136774124
chr1	136856220	136856470
chr1	137117846	137118275
chr1	137225490	137225790
chr1	137226626	137226842
chr1	138044535	138044897
chr1	138328283	138328624
chr1	138752388	138752609
chr1	138835439	138835823
chr1	139156396	139156690
chr1	139267813	139268033
chr1	140171551	140172242
chr1	140429296	140429709
chr1	140531497	140531812
chr1	140661282	140661619
chr1	142742261	142742624
chr1	143803702	143804000
chr1	144197832	144198110
chr1	144406593	144406798
chr1	147305461	147305681
chr1	149254335	149254561
chr1	149758472	149758738
chr1	149832950	149833309
chr1	149856781	149857136
chr1	150257651	150257887
chr1	150266497	150266901
chr1	150307685	150307909
chr1	150470928	150471136
chr1	150496813	150497135
chr1	150540303	150540638
chr1	151035115	151035370
chr1	151078931	151079213
chr1	151352948	151353205
chr1	151564425	151564690
chr1	151706035	151706438
chr1	151820475	151820842
chr1	152087062	152087267
chr1	152280043	152280325
chr1	152313510	152313809
chr1	152525079	152525609
chr1	152746454	152746778
chr1	152779134	152779413
chr1	152790245	152790861
chr1	153040230	153040479
chr1	153048224	153048429
chr1	153066363	153066788
chr1	153092242	153092502
chr1	153385065	153385283
chr1	153386777	153387021
chr1	153556846	153557294
chr1	153742404	153742872
chr1	153746495	153747170
chr1	153749253	153749852
chr1	153807380	153807598
chr1	153846908	153847314
chr1	153894653	153894899
chr1	153895015	153895307
chr1	154076715	154077173
chr1	154118651	154118952
chr1	154180930	154181250
chr1	154190216	154190627
chr1	154239033	154239239
chr1	154281500	154281862
chr1	154729530	154729968
chr1	154786241	154786512
chr1	155006621	155006890
chr1	155025769	155026218
chr1	155049002	155049447
chr1	155140044	155140465
chr1	155218154	155218542
chr1	155293342	155293831
chr1	155537295	155537566
chr1	155575251	155575632
chr1	155791913	155792287
chr1	156043077	156043336
chr1	156085801	156086263
chr1	156111158	156111396
chr1	156229379	156229609
chr1	156241255	156241556
chr1	156241664	156242057
chr1	156263382	156263666
chr1	156418161	156418537
chr1	156540255	156540486
chr1	156631174	156631392
chr1	156676195	156676511
chr1	156741865	156742282
chr1	156917556	156917891
chr1	157086078	157086404
chr1	157458212	157458590
chr1	157553123	157553369
chr1	158654248	158654471
chr1	158654593	158654809
chr1	158670207	158670566
chr1	158713418	158713624
chr1	158844714	158844950
chr1	159135335	159135570
chr1	159390117	159390324
chr1	159396401	159396803
chr1	159878653	159879050
chr1	160062080	160062432
chr1	160081050	160081364
chr1	160194894	160195106
chr1	160399586	160399843
chr1	160561551	160561758
chr1	160714743	160714948
chr1	160717773	160718047
chr1	161195518	161195806
chr1	161214573	161214815
chr1	161214855	161215060
chr1	161286696	161287055
chr1	161400190	161400539
chr1	161748171	161748459
chr1	161976384	161976790
chr1	161999844	162000059
chr1	162313637	162313976
chr1	162665113	162665335
chr1	162895838	162896175
chr1	163150382	163150907
chr1	163910356	163910585
chr1	164009397	164009648
chr1	164138411	164139098
chr1	164184502	164184757
chr1	164316773	164317044
chr1	164744989	164745359
chr1	164870739	164870957
chr1	164905122	164905401
chr1	165320556	165320808
chr1	165388983	165389188
chr1	165660782	165661117
chr1	165775706	165775999
chr1	165853749	165854128
chr1	166103373	166103592
chr1	166123182	166123397
chr1	166153413	166153752
chr1	166154197	166154465
chr1	166160748	166161003
chr1	166319101	166319456
chr1	166738133	166738338
chr1	166782183	166782500
chr1	167212210	167212640
chr1	167220624	167221159
chr1	167337455	167337710
chr1	167369957	167370227
chr1	167414876	167415339
chr1	167635848	167636053
chr1	167636978	167637455
chr1	167638170	167638391
chr1	167896354	167896633
chr1	167932047	167932316
chr1	167942069	167942316
chr1	168214149	168214483
chr1	168322910	168323116
chr1	168376449	168376699
chr1	169347771	169347993
chr1	169459303	169459715
chr1	169532222	169532516
chr1	169918048	169918287
chr1	169919203	169919537
chr1	169950676	169950882
chr1	170136257	170136717
chr1	170292585	170292907
chr1	170613177	170613586
chr1	170632421	170632716
chr1	170901140	170901381
chr1	170901630	170901937
chr1	170992624	170992913
chr1	170996760	170997042
chr1	171039180	171039401
chr1	171111015	171111364
chr1	171118447	171118665
chr1	171119045	171119255
chr1	171164355	171164593
chr1	171220908	171221126
chr1	171238519	171238768
chr1	171321500	171321800
chr1	171361131	171361448
chr1	171478991	171479340
chr1	171566816	171567180
chr1	171815792	171816130
chr1	171826225	171826480
chr1	172046894	172047310
chr1	172143656	172143898
chr1	172217186	172217462
chr1	172247710	172248010
chr1	172309686	172309943
chr1	172310062	172310534
chr1	172324797	172325002
chr1	172409068	172409393
chr1	172412299	172412693
chr1	172490380	172490691
chr1	172528789	172529293
chr1	172619445	172619650
chr1	172633081	172633416
chr1	173323853	173324238
chr1	173377541	173377760
chr1	173456506	173456741
chr1	174103723	174103953
chr1	174168988	174169434
chr1	174466277	174466532
chr1	174469809	174470155
chr1	174553834	174554057
chr1	174595033	174595310
chr1	174674704	174674986
chr1	175299637	175299951
chr1	175923798	175924009
chr1	175936532	175936810
chr1	176223264	176223516
chr1	176331466	176331717
chr1	176699836	176700141
chr1	176712573	176712778
chr1	176862144	176862400
chr1	176877776	176878159
chr1	177188805	177189173
chr1	177685080	177685313
chr1	177702645	177702857
chr1	177702913	177703168
chr1	177725539	177725744
chr1	178303425	178303695
chr1	178463720	178464040
chr1	178527222	178527472
chr1	178530973	178531178
chr1	178850673	178850888
chr1	178960293	178960501
chr1	179142192	179142406
chr1	179232092	179232352
chr1	179451231	179451436
chr1	179502802	179503007
chr1	179507118	179507323
chr1	179645739	179645994
chr1	179734659	179734902
chr1	179734953	179735390
chr1	179844940	179845145
chr1	179859349	179859612
chr1	179879687	179879892
chr1	180116270	180116786
chr1	180215017	180215222
chr1	180230570	180230885
chr1	180263721	180264006
chr1	180268616	180269039
chr1	180407119	180407532
chr1	180434321	180434564
chr1	180624041	180624273
chr1	180720413	180720708
chr1	180763969	180764178
chr1	180793496	180793758
chr1	180874082	180874529
chr1	180919683	180920020
chr1	180992274	180992555
chr1	181022328	181022686
chr1	181039622	181039870
chr1	181616177	181616382
chr1	181728814	181729036
chr1	181881547	181881982
chr1	181888858	181889136
chr1	182115220	182115548
chr1	182115665	182116015
chr1	182140472	182140698
chr1	182150095	182150387
chr1	182356116	182356342
chr1	182489821	182490029
chr1	182539422	182539804
chr1	182553765	182554043
chr1	182554099	182554363
chr1	182560426	182560690
chr1	182895740	182895945
chr1	182960178	182960423
chr1	182991056	182991314
chr1	183237921	183238292
chr1	183273280	183273539
chr1	183424092	183424485
chr1	183442167	183442717
chr1	184492121	184492480
chr1	184824738	184825033
chr1	184965725	184965930
chr1	185187388	185187656
chr1	185193639	185193860
chr1	185501892	185502245
chr1	185546326	185546741
chr1	185814997	185815257
chr1	186456145	186456499
chr1	186712697	186713176
chr1	186721969	186722198
chr1	186827949	186828162
chr1	187137426	187137826
chr1	187448263	187448492
chr1	187454591	187454806
chr1	188321593	188321887
chr1	188708140	188708464
chr1	189026981	189027211
chr1	189028362	189028610
chr1	189057431	189057663
chr1	189227534	189227775
chr1	189579334	189579640
chr1	189628417	189628647
chr1	189864348	189864566
chr1	189870485	189870703
chr1	189887592	189887939
chr1	189927741	189928019
chr1	189973149	189973365
chr1	190541976	190542199
chr1	190797252	190797494
chr1	190944433	190944796
chr1	190989745	190989950
chr1	191275582	191275787
chr1	191817844	191818129
chr1	191834908	191835154
chr1	191965161	191965432
chr1	191995551	191995824
chr1	192092917	192093209
chr1	192189097	192189474
chr1	192190432	192190699
chr1	192546909	192547114
chr1	192598380	192598697
chr1	192711905	192712308
chr1	192726908	192727346
chr1	192784449	192784719
chr1	192912275	192912563
chr1	193255587	193255864
chr1	193363802	193364062
chr1	193376797	193377046
chr1	193382990	193383242
chr1	193386176	193386520
chr1	193449458	193450040
chr1	193503956	193504315
chr1	193576036	193576371
chr1	193742928	193743245
chr1	194223049	194223331
chr1	194607893	194608198
chr1	194816891	194817198
chr1	194879613	194879854
chr1	194962208	194962497
chr10	3332956	3333299
chr10	3531416	3531678
chr10	3534525	3534730
chr10	3573009	3573291
chr10	3801238	3801443
chr10	3943833	3944215
chr10	3996548	3996834
chr10	4088724	4089117
chr10	4151140	4151620
chr10	4333394	4333689
chr10	4372036	4372291
chr10	4522158	4522366
chr10	4545537	4545800
chr10	5161519	5161895
chr10	5480205	5480443
chr10	5600145	5600469
chr10	5634430	5634737
chr10	5786952	5787238
chr10	5790733	5791017
chr10	6035764	6036218
chr10	6885600	6885817
chr10	7333382	7333675
chr10	7578117	7578431
chr10	7600751	7601102
chr10	7883396	7883925
chr10	8196238	8196696
chr10	8240220	8240624
chr10	8242417	8242719
chr10	8323160	8323590
chr10	9053533	9053746
chr10	9677032	9677290
chr10	9754768	9755189
chr10	10321168	10321427
chr10	10355725	10355952
chr10	10558137	10558677
chr10	11449995	11450279
chr10	12612452	12612851
chr10	12615748	12616095
chr10	12997110	12997358
chr10	13016511	13016928
chr10	13018235	13018440
chr10	13087163	13087613
chr10	13429709	13430127
chr10	13564735	13564983
chr10	14200372	14200672
chr10	14321601	14321859
chr10	14391138	14391394
chr10	14705620	14705825
chr10	14734365	14734684
chr10	14734859	14735064
chr10	15299991	15300523
chr10	17277907	17278177
chr10	17727887	17728148
chr10	17733012	17733452
chr10	17870019	17870493
chr10	18197347	18197559
chr10	18233939	18234164
chr10	18388774	18389023
chr10	18391653	18391999
chr10	18393744	18394091
chr10	18429528	18429855
chr10	18453494	18453731
chr10	18528584	18528964
chr10	18563050	18563255
chr10	18602028	18602261
chr10	18760335	18760627
chr10	18904125	18904457
chr10	18910924	18911133
chr10	18917135	18917378
chr10	19185907	19186278
chr10	19239957	19240443
chr10	19297672	19298026
chr10	19413029	19413242
chr10	19518847	19519099
chr10	19693152	19693371
chr10	19693624	19693840
chr10	19708415	19708660
chr10	19894004	19894366
chr10	19915371	19915638
chr10	20073275	20073571
chr10	20125193	20125688
chr10	20170513	20170733
chr10	20361927	20362205
chr10	20372160	20372415
chr10	20405502	20405819
chr10	20927940	20928159
chr10	20948439	20948815
chr10	20992722	20993031
chr10	21033810	21034228
chr10	21189038	21189490
chr10	21337240	21337462
chr10	21382949	21383358
chr10	21465356	21465980
chr10	21601024	21601310
chr10	21991154	21991454
chr10	22007366	22007579
chr10	22007717	22008008
chr10	22579558	22579771
chr10	22618984	22619196
chr10	22714564	22714881
chr10	22776116	22776662
chr10	22777926	22778327
chr10	23081254	23081629
chr10	23086936	23087188
chr10	23116816	23117259
chr10	23611194	23611454
chr10	23777329	23777557
chr10	23815203	23815631
chr10	23839408	23839630
chr10	23942615	23942841
chr10	23979460	23979690
chr10	24173756	24174039
chr10	24298621	24298873
chr10	24312326	24312561
chr10	24622560	24622906
chr10	24625096	24625447
chr10	24789760	24790071
chr10	24961238	24961443
chr10	25219172	25219495
chr10	25239163	25239487
chr10	25268557	25268894
chr10	25415212	25415452
chr10	25647761	25648028
chr10	25681279	25681727
chr10	26078948	26079156
chr10	26139430	26139900
chr10	26494292	26494639
chr10	26711039	26711446
chr10	26890590	26890922
chr10	26919608	26919895
chr10	26995544	26995760
chr10	27133183	27133388
chr10	27264915	27265134
chr10	27761357	27761585
chr10	28844140	28844407
chr10	28955280	28955583
chr10	29087887	29088217
chr10	29106929	29107416
chr10	29206766	29207000
chr10	29338711	29338922
chr10	29532703	29533351
chr10	29804084	29804365
chr10	30419374	30419626
chr10	30623079	30623298
chr10	30718952	30719331
chr10	30825064	30825433
chr10	31299119	31299509
chr10	31465995	31466211
chr10	31742448	31742898
chr10	32890763	32891091
chr10	32894867	32895086
chr10	33986886	33987209
chr10	34034009	34034336
chr10	34096413	34096746
chr10	34206676	34206943
chr10	34234096	34234442
chr10	34280485	34280983
chr10	34326723	34327004
chr10	34328327	34328613
chr10	34638329	34638612
chr10	36546853	36547064
chr10	36781657	36781886
chr10	36791788	36791998
chr10	37014269	37014681
chr10	37072727	37073144
chr10	38554211	38554454
chr10	38875817	38876260
chr10	39170357	39170562
chr10	39171100	39171313
chr10	39171768	39172125
chr10	39239872	39240152
chr10	40212438	40212799
chr10	40265072	40265277
chr10	40524961	40525334
chr10	40529591	40529974
chr10	41004383	41004710
chr10	41288927	41289132
chr10	41505465	41505827
chr10	41509191	41509540
chr10	41518498	41518729
chr10	41632066	41632271
chr10	41689908	41690280
chr10	41831012	41831273
chr10	42031126	42031343
chr10	42308149	42308517
chr10	42601569	42601881
chr10	42697092	42697328
chr10	42957978	42958302
chr10	42987417	42987968
chr10	42989980	42990251
chr10	43574919	43575336
chr10	43918996	43919258
chr10	43953916	43954414
chr10	44071095	44071454
chr10	44292222	44292631
chr10	44328495	44328822
chr10	44460401	44460677
chr10	44761396	44761689
chr10	45000731	45001091
chr10	45045153	45045700
chr10	45051053	45051567
chr10	45114656	45114861
chr10	45132364	45132736
chr10	45373177	45373597
chr10	45916964	45917274
chr10	46057407	46057667
chr10	46733966	46734171
chr10	49784859	49785064
chr10	50915656	50915987
chr10	51405116	51405517
chr10	51595262	51595478
chr10	52216846	52217117
chr10	52274036	52274241
chr10	52330999	52331563
chr10	52385222	52385616
chr10	52534048	52534272
chr10	53115149	53115360
chr10	53348264	53348643
chr10	53509227	53509462
chr10	53528348	53528579
chr10	53812448	53812738
chr10	53863646	53863903
chr10	54558798	54559011
chr10	55767518	55767924
chr10	55980128	55980400
chr10	56339132	56339458
chr10	56369037	56369577
chr10	56373130	56373467
chr10	57001364	57001609
chr10	57447873	57448405
chr10	57463332	57463676
chr10	57743619	57743859
chr10	58313078	58313292
chr10	58548742	58548951
chr10	58559108	58559313
chr10	58812172	58812488
chr10	59109064	59109362
chr10	59292609	59292886
chr10	59295255	59295520
chr10	59296481	59296749
chr10	59378724	59379033
chr10	59710357	59710564
chr10	59865126	59865440
chr10	59892968	59893408
chr10	59997735	59998008
chr10	60148035	60148453
chr10	60237735	60238037
chr10	60245130	60245412
chr10	60407963	60408534
chr10	60418218	60418472
chr10	60531498	60531703
chr10	60696970	60697258
chr10	60757013	60757299
chr10	60760447	60760718
chr10	60779701	60780019
chr10	61052253	61052574
chr10	61068438	61068747
chr10	61072430	61072770
chr10	61199685	61199894
chr10	61466942	61467304
chr10	61492138	61492362
chr10	61602465	61602741
chr10	61623809	61624041
chr10	61658070	61658384
chr10	61694755	61694963
chr10	61734467	61734696
chr10	61838737	61839356
chr10	61877946	61878230
chr10	61977161	61977404
chr10	61980371	61980744
chr10	62102023	62102486
chr10	62105223	62105587
chr10	62127211	62127434
chr10	62183033	62183378
chr10	62186917	62187232
chr10	62261188	62261471
chr10	62679803	62680069
chr10	62896795	62897003
chr10	63065781	63066290
chr10	63153628	63153948
chr10	63244954	63245173
chr10	63382717	63383019
chr10	63574248	63574584
chr10	63582537	63583005
chr10	63692043	63692250
chr10	64084463	64084778
chr10	65342541	65342841
chr10	66348429	66348689
chr10	66574839	66575222
chr10	66909216	66909613
chr10	66918110	66918356
chr10	67311384	67311657
chr10	67315092	67315440
chr10	67721826	67722110
chr10	67766173	67766445
chr10	67805175	67805386
chr10	67858900	67859332
chr10	67862425	67862672
chr10	68052436	68052641
chr10	68146756	68147311
chr10	68283230	68283464
chr10	69306225	69306598
chr10	69321311	69321533
chr10	69375205	69375449
chr10	69452206	69452575
chr10	69654845	69655050
chr10	69662303	69662671
chr10	69845698	69846038
chr10	69870434	69870732
chr10	69964641	69964982
chr10	70195859	70196064
chr10	70296733	70297276
chr10	70318736	70319050
chr10	70563668	70564010
chr10	70814297	70814697
chr10	70963696	70963901
chr10	71218225	71218580
chr10	71326809	71327183
chr10	71401350	71401601
chr10	71422519	71422996
chr10	71480008	71480340
chr10	72119621	72119850
chr10	72391443	72391664
chr10	73106016	73106221
chr10	73400446	73400653
chr10	73564379	73564584
chr10	74203677	74203953
chr10	74464016	74464238
chr10	74848381	74848674
chr10	74935059	74935303
chr10	75021067	75021419
chr10	75059411	75059711
chr10	75151257	75151714
chr10	75191833	75192039
chr10	75486417	75486743
chr10	75586224	75586648
chr10	75635776	75636074
chr10	75703481	75703706
chr10	75744049	75744393
chr10	75832282	75832529
chr10	75897326	75897655
chr10	75951754	75952033
chr10	75975320	75975525
chr10	76062453	76062875
chr10	76201979	76202400
chr10	76326692	76326979
chr10	76728400	76728675
chr10	76735006	76735371
chr10	76791624	76791841
chr10	76835731	76836147
chr10	77021314	77021692
chr10	77082663	77082874
chr10	77130601	77131027
chr10	77252540	77253087
chr10	77282850	77283265
chr10	77353441	77353652
chr10	77517118	77517387
chr10	77590896	77591155
chr10	77627531	77627885
chr10	77984739	77985088
chr10	78028118	78028445
chr10	78159919	78160317
chr10	78163987	78164289
chr10	78392062	78392357
chr10	78632398	78632670
chr10	79116590	79116947
chr10	79580931	79581146
chr10	79595389	79595647
chr10	79668639	79668878
chr10	79768480	79768748
chr10	79812154	79812446
chr10	79834885	79835226
chr10	79840694	79840937
chr10	79883732	79883937
chr10	79892982	79893256
chr10	79925345	79925581
chr10	79958121	79958451
chr10	79991718	79991923
chr10	80114566	80114856
chr10	80145525	80145775
chr10	80165065	80165455
chr10	80247911	80248150
chr10	80340142	80340478
chr10	80374174	80374381
chr10	80446243	80446530
chr10	80487049	80487276
chr10	80684283	80684489
chr10	80747459	80747701
chr10	80880370	80880681
chr10	80928982	80929188
chr10	80988143	80988382
chr10	80990966	80991313
chr10	80995153	80995577
chr10	81087168	81087373
chr10	81198251	81198569
chr10	81395224	81395473
chr10	81450083	81450516
chr10	81526740	81527031
chr10	82170662	82171210
chr10	82791752	82792159
chr10	82901468	82901885
chr10	82909406	82909646
chr10	82910203	82910497
chr10	83251499	83251707
chr10	83508999	83509235
chr10	83724748	83725003
chr10	83776463	83776842
chr10	83819677	83819998
chr10	84166650	84166870
chr10	84437578	84437783
chr10	84437939	84438327
chr10	84450730	84451132
chr10	84515575	84515865
chr10	85183708	85183955
chr10	85220964	85221314
chr10	85456051	85456363
chr10	85539707	85540027
chr10	85555258	85555484
chr10	85584728	85584976
chr10	85651746	85652115
chr10	85967965	85968419
chr10	86064852	86065210
chr10	86182264	86182528
chr10	86452386	86452659
chr10	86463841	86464328
chr10	86972020	86972290
chr10	87024966	87025220
chr10	87126213	87126547
chr10	87503969	87504384
chr10	87649246	87649470
chr10	88304386	88304619
chr10	88327181	88327742
chr10	88376761	88377060
chr10	88552768	88553121
chr10	88668968	88669205
chr10	88669726	88670121
chr10	88725302	88725685
chr10	88727152	88727366
chr10	89327066	89327277
chr10	89327346	89327553
chr10	89383584	89383919
chr10	89461898	89462265
chr10	89629345	89629716
chr10	89629853	89630370
chr10	90235428	90235633
chr10	90690101	90690413
chr10	90733773	90734005
chr10	91032367	91032685
chr10	91141477	91141934
chr10	91166933	91167147
chr10	91271252	91271534
chr10	91295573	91295780
chr10	91297897	91298198
chr10	91528733	91528954
chr10	91883250	91883570
chr10	92308075	92308280
chr10	93014414	93014846
chr10	93050954	93051364
chr10	93070492	93070845
chr10	93070912	93071122
chr10	93273470	93273727
chr10	93283325	93283721
chr10	93291783	93292021
chr10	93364453	93364658
chr10	93365814	93366171
chr10	93425724	93426086
chr10	93429600	93429827
chr10	93577589	93577794
chr10	93594016	93594228
chr10	93659328	93659578
chr10	93763074	93763450
chr10	93813024	93813340
chr10	93818705	93819023
chr10	94013298	94013503
chr10	94116017	94116231
chr10	94408739	94409112
chr10	94461405	94461654
chr10	94609259	94609631
chr10	94623633	94623957
chr10	94965123	94965358
chr10	94991463	94991884
chr10	94992234	94992457
chr10	95088177	95088560
chr10	95116709	95116914
chr10	95156459	95156682
chr10	95287303	95287794
chr10	95307898	95308192
chr10	95417968	95418230
chr10	95475861	95476290
chr10	95550459	95550849
chr10	95551684	95551943
chr10	95557289	95557643
chr10	95642936	95643204
chr10	95858131	95858537
chr10	95894698	95895220
chr10	95898367	95898823
chr10	96033677	96033928
chr10	96105154	96105492
chr10	96132065	96132468
chr10	96214021	96214344
chr10	96230473	96230753
chr10	97313060	97313271
chr10	98145733	98146081
chr10	99084905	99085227
chr10	99190845	99191199
chr10	99577288	99577561
chr10	99615804	99616137
chr10	99619431	99619767
chr10	99641863	99642137
chr10	100152864	100153118
chr10	100629794	100630208
chr10	100742191	100742502
chr10	102417893	102418113
chr10	102444962	102445170
chr10	102498892	102499116
chr10	103253947	103254228
chr10	103402199	103402425
chr10	105373296	105373619
chr10	105575312	105575585
chr10	105714865	105715284
chr10	105774361	105774641
chr10	106585744	106586002
chr10	106932487	106932819
chr10	107389623	107389841
chr10	107442838	107443172
chr10	107800045	107800356
chr10	107858781	107859081
chr10	108300826	108301031
chr10	108446179	108446395
chr10	108524737	108524963
chr10	108537692	108537953
chr10	108734173	108734474
chr10	109496223	109496497
chr10	109504742	109505113
chr10	109861294	109861579
chr10	109920764	109921081
chr10	110794607	110794890
chr10	111100069	111100302
chr10	111107436	111107704
chr10	111226594	111227020
chr10	111488765	111488970
chr10	111503107	111503479
chr10	111503610	111503820
chr10	111925512	111925832
chr10	111957764	111958030
chr10	111977712	111977927
chr10	112160126	112160508
chr10	112397225	112397431
chr10	112801560	112801773
chr10	115051393	115051832
chr10	115097168	115097374
chr10	115323375	115323633
chr10	115778676	115778901
chr10	116208183	116208389
chr10	116330523	116330841
chr10	116444408	116444989
chr10	116789156	116789479
chr10	117209590	117209836
chr10	117216816	117217034
chr10	117435197	117435777
chr10	117566352	117566582
chr10	117676980	117677232
chr10	117731302	117731527
chr10	117838910	117839146
chr10	117852881	117853086
chr10	118034843	118035062
chr10	118035103	118035386
chr10	118155132	118155409
chr10	118370495	118370749
chr10	118455885	118456109
chr10	118545956	118546223
chr10	118592701	118593055
chr10	119168818	119169029
chr10	119610598	119610839
chr10	119803652	119804020
chr10	119885775	119885984
chr10	120064526	120064788
chr10	120306124	120306364
chr10	120667026	120667253
chr10	120864411	120864819
chr10	120875788	120876088
chr10	120876215	120876556
chr10	121033251	121033580
chr10	121256468	121256892
chr10	121409654	121409859
chr10	121516149	121516560
chr10	121533236	121533441
chr10	121640619	121640835
chr10	121689751	121689956
chr10	121694736	121694962
chr10	121701472	121701713
chr10	121770916	121771286
chr10	122051883	122052145
chr10	122054609	122054840
chr10	122105467	122105766
chr10	122529308	122529696
chr10	122553176	122553554
chr10	122797985	122798287
chr10	122804094	122804361
chr10	122807114	122807385
chr10	123091721	123092069
chr10	123263780	123264150
chr10	125114455	125114831
chr10	125265068	125265278
chr10	125538322	125538623
chr10	125725168	125725683
chr10	125764479	125764703
chr10	126386551	126386780
chr10	126833075	126833310
chr10	126869671	126869911
chr10	126919171	126919565
chr10	126990374	126990674
chr10	127125273	127125478
chr10	127186525	127186835
chr10	127228888	127229093
chr10	127508891	127509285
chr10	127512875	127513130
chr10	127555808	127556068
chr10	127569527	127569871
chr10	127641782	127642258
chr10	127678012	127678217
chr10	127734500	127734718
chr10	127744684	127744956
chr10	127945379	127945810
chr10	127955182	127955387
chr10	128008217	128008609
chr10	128185984	128186266
chr10	128188415	128188758
chr10	128455338	128455621
chr10	128518882	128519087
chr10	128546345	128546578
chr10	128612624	128612942
chr10	128674546	128675084
chr10	128895374	128895827
chr10	128977552	128977790
chr10	129026159	129026392
chr10	129621753	129621958
chr10	130092859	130093286
chr10	130096121	130096450
chr10	130228251	130228660
chr10	130229641	130229911
chr11	3185931	3186193
chr11	3192887	3193300
chr11	3314169	3314405
chr11	3347160	3347553
chr11	3352992	3353377
chr11	3387118	3387470
chr11	3456511	3456724
chr11	3472615	3472844
chr11	3474844	3475165
chr11	3514442	3514805
chr11	3531664	3531918
chr11	3535244	3535653
chr11	3544517	3544825
chr11	3697606	3697811
chr11	3786604	3786979
chr11	3805352	3805684
chr11	3879858	3880138
chr11	4001644	4001925
chr11	4006521	4006852
chr11	4080190	4080566
chr11	4083286	4083706
chr11	4123997	4124202
chr11	4133489	4133844
chr11	4220463	4220886
chr11	4258545	4259196
chr11	4421716	4422159
chr11	4451066	4451423
chr11	4754163	4754400
chr11	4821601	4821845
chr11	4843482	4843878
chr11	4865828	4866204
chr11	4975746	4975974
chr11	4984289	4984594
chr11	5060058	5060265
chr11	5114984	5115231
chr11	5181841	5182215
chr11	5290652	5291265
chr11	5485232	5485741
chr11	5650415	5650703
chr11	5691693	5692102
chr11	5778438	5778753
chr11	5880055	5880263
chr11	5912752	5912960
chr11	5995983	5996377
chr11	6178928	6179133
chr11	6187857	6188183
chr11	6402672	6402877
chr11	6436551	6436800
chr11	6654947	6655525
chr11	6768807	6769340
chr11	6901299	6901543
chr11	7140493	7140863
chr11	7161638	7161951
chr11	7199988	7200421
chr11	7210421	7210673
chr11	7214708	7215148
chr11	7215822	7216060
chr11	7568521	7568842
chr11	8137351	8137566
chr11	8245580	8245879
chr11	8302788	8303181
chr11	8405570	8405895
chr11	8424192	8424604
chr11	8545864	8546157
chr11	8566391	8566679
chr11	8575574	8576079
chr11	8635903	8636108
chr11	8859813	8861304
chr11	8881564	8881783
chr11	8955704	8956072
chr11	8957046	8957299
chr11	8983347	8983762
chr11	9126639	9126999
chr11	9135596	9135904
chr11	9136461	9136734
chr11	9317301	9317716
chr11	9347908	9348171
chr11	9481458	9481886
chr11	11131653	11131974
chr11	11461541	11461932
chr11	11500092	11500325
chr11	11557246	11557580
chr11	11742641	11743070
chr11	11788479	11788908
chr11	11812014	11812390
chr11	11820157	11820847
chr11	11822666	11822871
chr11	11973205	11973800
chr11	11974918	11975211
chr11	12373468	12373829
chr11	12532402	12532856
chr11	12540452	12540831
chr11	12559208	12559572
chr11	12579176	12579602
chr11	12811244	12811620
chr11	16412528	16412991
chr11	16524674	16525575
chr11	16948800	16949116
chr11	17280011	17280329
chr11	17459919	17460282
chr11	17464968	17465203
chr11	17685941	17686147
chr11	17852489	17852740
chr11	18011124	18011375
chr11	18821491	18821712
chr11	19024421	19024635
chr11	19615199	19615404
chr11	19761005	19761428
chr11	19823397	19824047
chr11	19830638	19831079
chr11	19912805	19913022
chr11	20031473	20031902
chr11	20133001	20133286
chr11	20244907	20245194
chr11	20400885	20401297
chr11	20446024	20446258
chr11	20446297	20446508
chr11	20455029	20455289
chr11	20690958	20691355
chr11	20794262	20794960
chr11	20913957	20914429
chr11	21178358	21178627
chr11	21453722	21453952
chr11	21659004	21659361
chr11	22226058	22226263
chr11	22617633	22617886
chr11	22631535	22632012
chr11	22694011	22694258
chr11	22777548	22777847
chr11	22956957	22957286
chr11	22957444	22957649
chr11	22987476	22987681
chr11	23013734	23013994
chr11	23149902	23150178
chr11	23557075	23557303
chr11	23565808	23566218
chr11	23678975	23679601
chr11	23855458	23855720
chr11	23954267	23954782
chr11	24052844	24053269
chr11	24081073	24081285
chr11	25301164	25301500
chr11	25435756	25436012
chr11	25743684	25743891
chr11	25862775	25863197
chr11	25994236	25994441
chr11	26073864	26074269
chr11	26125921	26126149
chr11	26785284	26785499
chr11	26961532	26961853
chr11	26996727	26996997
chr11	27220100	27220346
chr11	27264302	27264591
chr11	27753652	27753947
chr11	28020911	28021210
chr11	28610901	28611152
chr11	28808676	28809021
chr11	29267909	29268342
chr11	29724269	29724490
chr11	29862055	29862391
chr11	29885153	29885551
chr11	30177386	30177591
chr11	30222592	30222927
chr11	30238036	30238608
chr11	30657100	30657460
chr11	30676110	30676567
chr11	30799500	30799856
chr11	30885596	30885824
chr11	31248622	31249053
chr11	31373490	31373767
chr11	31615081	31615384
chr11	31637943	31638193
chr11	31675549	31675817
chr11	31949363	31949616
chr11	32132172	32132572
chr11	32141157	32141372
chr11	32216924	32217314
chr11	32238464	32238752
chr11	32321156	32321478
chr11	32709585	32709817
chr11	32806029	32806341
chr11	32872726	32872936
chr11	32961689	32961970
chr11	33170578	33170908
chr11	33176308	33176955
chr11	33512766	33512971
chr11	33537343	33537671
chr11	33554087	33554435
chr11	33614219	33614554
chr11	33721362	33721598
chr11	33725671	33726034
chr11	33917587	33917867
chr11	34123210	34123486
chr11	34149380	34149680
chr11	34212873	34213302
chr11	34236549	34236769
chr11	34337919	34338249
chr11	34704782	34705160
chr11	34796089	34796315
chr11	35367208	35367743
chr11	35407199	35407563
chr11	35407706	35407930
chr11	35451525	35451945
chr11	35452506	35452724
chr11	35664962	35665321
chr11	35667477	35667691
chr11	35692912	35693560
chr11	35852845	35853058
chr11	36001352	36001627
chr11	36045703	36046088
chr11	36221310	36221678
chr11	36526412	36526824
chr11	37186147	37186462
chr11	39589068	39589410
chr11	40149283	40149589
chr11	40536428	40536638
chr11	40601431	40601807
chr11	40775632	40775859
chr11	40865700	40866060
chr11	40927201	40927511
chr11	41968790	41969009
chr11	42178318	42178524
chr11	42404242	42404461
chr11	42999229	42999633
chr11	43263807	43264140
chr11	43348586	43348886
chr11	43452405	43452632
chr11	43494087	43494390
chr11	43568248	43568489
chr11	43586398	43586693
chr11	43645268	43645542
chr11	43783832	43784190
chr11	44087080	44087414
chr11	44211894	44212100
chr11	44453228	44453645
chr11	44581428	44581639
chr11	44586071	44586432
chr11	44610898	44611246
chr11	44774440	44774755
chr11	45008068	45008501
chr11	45533712	45533933
chr11	45926740	45926952
chr11	46031690	46031918
chr11	46052401	46052650
chr11	46128580	46128802
chr11	46215200	46215802
chr11	46216830	46217041
chr11	46268959	46269331
chr11	46276843	46277091
chr11	46431206	46431545
chr11	46522864	46523108
chr11	46733519	46733757
chr11	47658130	47658553
chr11	48588792	48589272
chr11	48775488	48775782
chr11	48779435	48779648
chr11	48851341	48851565
chr11	48859062	48859397
chr11	48874392	48874824
chr11	49103289	49103624
chr11	49271363	49271654
chr11	49636515	49636758
chr11	49650515	49650766
chr11	49727917	49728330
chr11	49844937	49845310
chr11	49869814	49870019
chr11	49955927	49956165
chr11	49961404	49961661
chr11	49986330	49986618
chr11	50130748	50131097
chr11	50364770	50364980
chr11	50559225	50559467
chr11	50769505	50769864
chr11	50939947	50940287
chr11	51289439	51289758
chr11	51534328	51534758
chr11	51539741	51539958
chr11	51617805	51618182
chr11	51681507	51681945
chr11	51819941	51820319
chr11	52220338	52220691
chr11	52224169	52224385
chr11	52262030	52262269
chr11	52343231	52343478
chr11	52346179	52346723
chr11	52421324	52421794
chr11	52517389	52517788
chr11	52522127	52522336
chr11	52629843	52630100
chr11	52726171	52726390
chr11	52766029	52766368
chr11	52986266	52986492
chr11	53032372	53032697
chr11	53254579	53254802
chr11	53254888	53255196
chr11	53485651	53485856
chr11	53605157	53605414
chr11	53624139	53624348
chr11	53627866	53628072
chr11	53737217	53737430
chr11	53849880	53850133
chr11	53931375	53931785
chr11	54002704	54003075
chr11	54088847	54089057
chr11	54144936	54145279
chr11	54256937	54257208
chr11	54354617	54354867
chr11	54410636	54410986
chr11	54703446	54703745
chr11	54862958	54863310
chr11	54879431	54879802
chr11	54930281	54930747
chr11	54931816	54932044
chr11	54984070	54984684
chr11	54987985	54988290
chr11	54998188	54998588
chr11	55039606	55039956
chr11	55041399	55041759
chr11	55087047	55087273
chr11	55158798	55159163
chr11	55162766	55163020
chr11	55164730	55165171
chr11	55204090	55204388
chr11	55240590	55240798
chr11	55373752	55374154
chr11	55386373	55386888
chr11	55389847	55390111
chr11	55444767	55445033
chr11	55446641	55447018
chr11	55518846	55519135
chr11	55545902	55546107
chr11	55789694	55790011
chr11	55981691	55981952
chr11	55991620	55992142
chr11	56107882	56108203
chr11	56116606	56116938
chr11	56131346	56131627
chr11	56159551	56159765
chr11	56539628	56540000
chr11	57467782	57468084
chr11	57475110	57475567
chr11	57548909	57549286
chr11	57778337	57778697
chr11	57787271	57787477
chr11	57820014	57820424
chr11	57918041	57918327
chr11	57920306	57920584
chr11	57934286	57934645
chr11	57951049	57951643
chr11	58165089	58165294
chr11	58225638	58225956
chr11	58235283	58235602
chr11	58352700	58353009
chr11	58587982	58588597
chr11	59098417	59098622
chr11	59239056	59239263
chr11	59293717	59293957
chr11	59297926	59298350
chr11	59483223	59483440
chr11	59497889	59498113
chr11	59525275	59525529
chr11	59746591	59746849
chr11	59778594	59778821
chr11	59879985	59880333
chr11	60027095	60027499
chr11	60076745	60077046
chr11	60084613	60084913
chr11	60195111	60195396
chr11	60292816	60293061
chr11	60412212	60412523
chr11	60559400	60559653
chr11	60879539	60879795
chr11	60927344	60927588
chr11	60953868	60954140
chr11	60976871	60977090
chr11	61091652	61091999
chr11	61104327	61104770
chr11	61146678	61146894
chr11	61193421	61194008
chr11	61343131	61343409
chr11	61349434	61349837
chr11	61409934	61410501
chr11	61417956	61418230
chr11	61504747	61505063
chr11	61515111	61515358
chr11	61714553	61714976
chr11	61950713	61950935
chr11	62044744	62044949
chr11	62047862	62048132
chr11	62127718	62128080
chr11	62277985	62278405
chr11	62280749	62281036
chr11	62575276	62575557
chr11	62613639	62614180
chr11	62675584	62676080
chr11	62693360	62693599
chr11	62744215	62744743
chr11	62756975	62757307
chr11	62901842	62902122
chr11	62921128	62921353
chr11	62921552	62921912
chr11	62933158	62933518
chr11	63135568	63136043
chr11	63213101	63213413
chr11	63264469	63264780
chr11	63392496	63392737
chr11	63404608	63405224
chr11	63691116	63691371
chr11	63769739	63769951
chr11	63920567	63920832
chr11	63957331	63957566
chr11	64220860	64221145
chr11	64718663	64718878
chr11	64968545	64968886
chr11	65197320	65197671
chr11	65678870	65679146
chr11	65820961	65821203
chr11	66122092	66122391
chr11	66500978	66501244
chr11	66527535	66527873
chr11	66871668	66872109
chr11	66905886	66906326
chr11	66914295	66914598
chr11	66984884	66985246
chr11	67020585	67020819
chr11	67020908	67021615
chr11	67085444	67085738
chr11	67110231	67110633
chr11	67112709	67113181
chr11	67350365	67350736
chr11	67373334	67373728
chr11	67376312	67376598
chr11	67647760	67648086
chr11	68004146	68004524
[truncated: 10,700 more rows]
