# Supplementary material for: Ultra-long-range interactions between active regulatory elements
Source: Genome Res. 2023 Aug;33(8):1269–83. doi: 10.1101/gr.277567.122 (PMC10547262; doi:10.1101/gr.277567.122)
Supplement: Supplement 11 [file Supplemental_Code.zip › Supplemental_Code/Peaks/mm10/GSE41314_RNF2_mESC_remap.bed]

chr1	3671814	3672581
chr1	4490672	4490914
chr1	4494062	4494926
chr1	4495703	4497107
chr1	5017954	5018191
chr1	5018796	5019087
chr1	5023614	5023845
chr1	5916117	5917679
chr1	5917746	5918011
chr1	6440995	6441226
chr1	6441645	6441885
chr1	9299169	9299429
chr1	9299497	9299918
chr1	9797276	9797603
chr1	9797651	9798008
chr1	9798398	9798951
chr1	9966836	9967245
chr1	10231958	10232445
chr1	10233381	10233930
chr1	10805015	10805269
chr1	11267473	11267726
chr1	11521519	11521750
chr1	12692960	12693252
chr1	12757137	12757425
chr1	12991790	12992895
chr1	13025233	13025473
chr1	13125113	13125634
chr1	13125718	13126610
chr1	13126766	13127103
chr1	14505877	14506722
chr1	14506906	14507490
chr1	14918255	14918486
chr1	15287011	15287550
chr1	17091838	17092248
chr1	17096361	17096845
chr1	17096893	17098172
chr1	17098647	17098887
chr1	18059355	18059596
chr1	19102698	19103676
chr1	19103855	19104987
chr1	19105077	19106189
chr1	19109866	19110174
chr1	19110278	19110509
chr1	19110947	19111311
chr1	19208757	19209089
chr1	19211536	19211942
chr1	19212059	19212296
chr1	19212736	19213513
chr1	19213880	19215124
chr1	19233250	19233525
chr1	19240074	19240353
chr1	19240507	19241348
chr1	19241405	19241733
chr1	19241794	19242431
chr1	21960419	21961414
chr1	21961782	21963033
chr1	22533008	22533384
chr1	22534193	22534453
chr1	22534694	22534925
chr1	22806276	22806706
chr1	23760967	23761553
chr1	23761569	23762855
chr1	23763146	23763771
chr1	23922538	23923040
chr1	24099391	24099647
chr1	24586725	24587667
chr1	33814731	33815019
chr1	34459240	34459477
chr1	34677662	34678007
chr1	34749783	34750481
chr1	34750738	34751869
chr1	34929965	34930268
chr1	36269534	36269879
chr1	36558595	36559141
chr1	37719410	37719668
chr1	38626206	38627095
chr1	38627802	38628248
chr1	38628331	38628574
chr1	38628588	38628889
chr1	38836357	38836627
chr1	39192290	39193767
chr1	39194018	39194717
chr1	39194833	39195523
chr1	39806372	39806609
chr1	40325140	40325992
chr1	40326188	40326498
chr1	40679637	40679883
chr1	40680248	40681498
chr1	40681709	40682703
chr1	42684053	42684791
chr1	42684864	42685244
chr1	42687770	42688026
chr1	42689055	42689359
chr1	42692575	42693144
chr1	42694935	42695462
chr1	42695608	42696891
chr1	42697283	42697614
chr1	42697744	42698633
chr1	42698798	42699904
chr1	42712183	42712947
chr1	42713002	42714479
chr1	42953564	42954137
chr1	43965757	43965988
chr1	50926142	50927101
chr1	50927543	50928031
chr1	50928065	50928498
chr1	52499114	52499935
chr1	52727780	52728053
chr1	54193855	54194397
chr1	55362082	55362746
chr1	55362991	55363367
chr1	55405446	55405677
chr1	55406656	55407003
chr1	56971443	56971869
chr1	56972090	56972408
chr1	56972712	56972984
chr1	56973410	56974165
chr1	56974404	56974933
chr1	56980672	56981621
chr1	56981991	56982339
chr1	56982522	56982781
chr1	56983915	56984710
chr1	57774200	57774482
chr1	57775361	57776006
chr1	58795414	58796027
chr1	61638989	61639226
chr1	61639342	61639954
chr1	62702438	62702675
chr1	62702813	62703877
chr1	62704103	62704667
chr1	62704816	62705128
chr1	62705329	62705760
chr1	63248307	63249523
chr1	63273930	63274420
chr1	69105046	69105624
chr1	69105707	69108393
chr1	69347487	69347724
chr1	69376934	69378022
chr1	69709153	69709410
chr1	72871963	72872278
chr1	72875978	72876244
chr1	74098083	74098427
chr1	74098480	74099361
chr1	74770292	74770541
chr1	74770569	74771593
chr1	74772060	74772820
chr1	74782369	74783566
chr1	74792031	74792606
chr1	74794364	74794692
chr1	74794743	74795405
chr1	74800134	74801340
chr1	74801684	74802011
chr1	74855211	74855511
chr1	74855605	74856600
chr1	74880965	74881536
chr1	74881590	74882242
chr1	74882446	74883434
chr1	74885261	74885775
chr1	74885858	74886441
chr1	74892312	74892928
chr1	74892996	74893551
chr1	74900311	74901098
chr1	74901349	74901721
chr1	74947959	74948813
chr1	74949534	74950144
chr1	74950213	74951387
chr1	74951633	74952655
chr1	75141925	75142342
chr1	75360523	75360823
chr1	75387693	75388065
chr1	75388201	75389123
chr1	75422373	75423612
chr1	75424020	75424301
chr1	75449100	75449458
chr1	75449956	75450299
chr1	75450357	75450884
chr1	78188476	78188773
chr1	78188918	78189538
chr1	78189660	78190358
chr1	78190553	78190941
chr1	78191031	78191268
chr1	78192277	78192760
chr1	78198318	78198574
chr1	78198824	78199737
chr1	78201486	78201955
chr1	78203092	78203498
chr1	78204350	78204809
chr1	78215016	78215253
chr1	78215265	78215539
chr1	78215859	78217024
chr1	78217345	78217751
chr1	78218033	78218891
chr1	78309777	78310134
chr1	78310280	78311488
chr1	78511569	78511883
chr1	79857691	79858163
chr1	79858996	79859411
chr1	80757373	80757610
chr1	80758078	80759491
chr1	81514090	81514321
chr1	82287458	82287772
chr1	82292086	82292412
chr1	84935019	84935285
chr1	86018060	86018958
chr1	86045004	86045276
chr1	86045415	86045988
chr1	86046192	86047182
chr1	86047264	86047512
chr1	86669990	86670689
chr1	86670951	86671354
chr1	87156289	87156682
chr1	87263271	87263692
chr1	87263837	87265261
chr1	87265383	87265737
chr1	87266409	87266932
chr1	87475039	87475386
chr1	87508946	87510202
chr1	88007871	88008107
chr1	88204907	88205393
chr1	88205415	88205652
chr1	88205674	88206066
chr1	88700291	88700544
chr1	88700913	88701777
chr1	89932018	89932496
chr1	89932924	89933932
chr1	89969027	89969258
chr1	89992836	89993357
chr1	90998165	90998633
chr1	90998846	90999689
chr1	91016960	91017273
chr1	91052344	91052655
chr1	91345351	91345672
chr1	91800319	91801263
chr1	91801463	91802800
chr1	92832132	92832525
chr1	93100150	93100556
chr1	93101066	93102205
chr1	95667719	95668370
chr1	96583118	96583355
chr1	97662489	97662850
chr1	98096271	98096508
chr1	102059715	102059972
chr1	104768102	104768733
chr1	105780925	105781517
chr1	105781818	105782057
chr1	106713202	106714130
chr1	120339953	120340243
chr1	120340345	120340582
chr1	120596048	120596975
chr1	120597425	120597726
chr1	120597878	120599370
chr1	120603267	120604066
chr1	120605737	120606071
chr1	120606302	120607561
chr1	120613444	120613824
chr1	120614076	120614547
chr1	121177812	121178248
chr1	121178596	121178864
chr1	121179170	121179414
chr1	121527100	121528684
chr1	124044473	124044896
chr1	124045216	124045496
chr1	124045616	124045941
chr1	125911237	125912631
chr1	127676471	127677557
chr1	127677613	127678680
chr1	128590664	128592159
chr1	129273267	129274031
chr1	129274083	129274436
chr1	129274640	129274877
chr1	131244516	131245096
chr1	131963463	131964012
chr1	132067966	132068376
chr1	132298359	132298667
chr1	132315538	132315833
chr1	132316554	132316852
chr1	132878782	132879019
chr1	132879906	132880179
chr1	132880730	132881204
chr1	133045463	133045721
chr1	133163682	133164322
chr1	133908840	133909094
chr1	134046761	134047019
chr1	134234461	134235377
chr1	134235570	134235827
chr1	134235840	134236200
chr1	134298583	134298824
chr1	134647049	134647296
chr1	134708640	134709788
chr1	135104547	135105016
chr1	135583973	135584296
chr1	135584714	135585289
chr1	135686337	135686699
chr1	135686762	135687995
chr1	135817892	135818350
chr1	135818939	135819321
chr1	135918410	135919708
chr1	136050616	136050914
chr1	136258899	136259130
chr1	136259370	136260418
chr1	136260566	136261276
chr1	138838104	138839564
chr1	138847920	138849376
chr1	138849508	138849838
chr1	141458678	141458915
chr1	144004515	144005049
chr1	144005069	144005300
chr1	146497380	146498327
chr1	146498522	146498759
chr1	148792889	148793126
chr1	150992924	150993155
chr1	151250595	151250832
chr1	151879286	151879607
chr1	152089028	152089485
chr1	152089629	152089888
chr1	152400044	152400551
chr1	152625212	152625755
chr1	153345983	153346540
chr1	153425432	153425710
chr1	153722762	153723007
chr1	154204570	154205799
chr1	154725683	154725924
chr1	154726192	154727373
chr1	154884085	154884856
chr1	155097688	155098764
chr1	155098855	155099742
chr1	155243229	155244286
chr1	155244337	155245604
chr1	155742383	155743773
chr1	155743890	155744271
chr1	155812368	155812624
chr1	156204261	156205605
chr1	156302647	156302980
chr1	156854519	156854756
chr1	158355614	158356336
chr1	158356386	158356763
chr1	158362578	158362983
chr1	162476271	162476516
chr1	162633812	162634049
chr1	163311377	163312815
chr1	163313012	163313421
chr1	163313475	163313914
chr1	163313981	163314428
chr1	163314934	163315176
chr1	165707150	165707381
chr1	165840863	165841134
chr1	166048012	166048826
chr1	166238126	166238683
chr1	166238948	166239179
chr1	166253746	166254136
chr1	166254324	166255043
chr1	166308474	166309585
chr1	166379216	166379479
chr1	166379905	166380207
chr1	166408965	166409601
chr1	166409799	166410297
chr1	166410331	166410639
chr1	167001578	167002562
chr1	167597844	167598154
chr1	167687625	167689159
chr1	167689235	167690621
chr1	167690703	167691356
chr1	167691435	167692807
chr1	170588991	170589533
chr1	170906986	170908328
chr1	170908563	170908872
chr1	172264826	172265063
chr1	172325667	172326615
chr1	172561955	172563080
chr1	173366676	173367469
chr1	176274784	176275268
chr1	176275380	176276150
chr1	177258925	177259162
chr1	177323240	177323523
chr1	178275792	178276043
chr1	178276505	178276807
chr1	178527394	178527632
chr1	180330625	180331309
chr1	180942883	180943124
chr1	181352067	181352364
chr1	181352731	181353785
chr1	182517026	182517265
chr1	182764622	182764866
chr1	184717088	184717561
chr1	184718021	184719098
chr1	184720298	184720980
chr1	184721184	184721663
chr1	184722145	184722579
chr1	184722698	184722929
chr1	184723302	184723822
chr1	184724464	184725472
chr1	184725563	184726055
chr1	184729165	184730093
chr1	184732719	184733021
chr1	184733026	184733865
chr1	184733947	184734667
chr1	184734977	184735232
chr1	184998861	184999462
chr1	185470522	185470759
chr1	186700959	186701196
chr1	186704134	186704874
chr1	186705018	186706326
chr1	186783551	186783788
chr1	186967832	186968067
chr1	187605161	187605392
chr1	187606015	187606277
chr1	187606381	187606768
chr1	187607122	187607359
chr1	187651554	187651792
chr1	189343070	189344394
chr1	189727627	189727923
chr1	189728318	189729876
chr1	189729993	189730342
chr1	190168901	190169552
chr1	190169957	190170875
chr1	190171096	190171544
chr1	190978076	190978921
chr1	191182545	191183252
chr1	191184156	191185070
chr1	191185426	191185676
chr1	192092031	192092561
chr1	192833624	192834599
chr1	192835170	192835631
chr1	192854502	192855088
chr1	192855893	192856275
chr1	193904891	193905145
chr10	3366687	3367873
chr10	7390657	7391441
chr10	7391592	7392862
chr10	7392962	7394227
chr10	7867547	7867923
chr10	8517389	8518064
chr10	8887029	8887266
chr10	9674288	9675199
chr10	9675347	9676410
chr10	9900212	9900834
chr10	9901361	9901604
chr10	11080112	11080721
chr10	12940583	12942039
chr10	13473297	13474057
chr10	13963894	13964634
chr10	13964992	13965305
chr10	13965408	13965694
chr10	13965786	13966049
chr10	13966306	13966791
chr10	13967238	13968685
chr10	13968958	13969295
chr10	14544662	14545637
chr10	18317752	18318269
chr10	18371869	18372100
chr10	18463612	18463856
chr10	19353737	19354016
chr10	19354616	19354942
chr10	19356113	19356513
chr10	19356717	19357838
chr10	19361617	19362422
chr10	19362544	19362862
chr10	19363007	19363238
chr10	19849060	19850211
chr10	19850449	19851191
chr10	19851456	19852143
chr10	19933292	19933899
chr10	19935050	19935521
chr10	20649553	20649784
chr10	21092337	21092827
chr10	21158786	21159285
chr10	21159528	21160335
chr10	21160421	21160947
chr10	21703892	21704129
chr10	22149290	22149538
chr10	22273978	22274267
chr10	22813780	22814074
chr10	22815504	22815736
chr10	22815881	22816374
chr10	22816525	22817271
chr10	22819131	22820231
chr10	22843554	22843785
chr10	22843844	22844101
chr10	23347606	23347886
chr10	23350330	23350882
chr10	24223601	24224054
chr10	24331753	24331990
chr10	24710904	24711211
chr10	24712101	24712509
chr10	26077517	26078390
chr10	26373046	26374104
chr10	26374393	26375070
chr10	26375345	26376673
chr10	29196619	29197132
chr10	29532924	29533774
chr10	29533864	29534757
chr10	29535161	29535814
chr10	29536033	29536290
chr10	30842065	30842368
chr10	30843573	30844334
chr10	30844750	30845023
chr10	31608028	31608343
chr10	31608436	31608867
chr10	31609474	31610187
chr10	34127130	34127480
chr10	36507313	36508601
chr10	36559626	36559892
chr10	36973750	36974231
chr10	37139451	37140499
chr10	38916149	38916395
chr10	39369237	39369511
chr10	39926549	39926924
chr10	39927146	39927475
chr10	40141662	40141899
chr10	41070707	41071151
chr10	41071316	41071554
chr10	42572629	42573110
chr10	42577654	42578078
chr10	42578808	42579823
chr10	42580074	42580784
chr10	42580873	42581453
chr10	42585913	42586205
chr10	42586208	42586695
chr10	42586979	42587440
chr10	42587833	42588271
chr10	42588947	42589257
chr10	42591966	42592567
chr10	42592627	42593198
chr10	42612095	42612361
chr10	42631106	42632233
chr10	42632397	42633731
chr10	42633911	42634243
chr10	42634305	42634735
chr10	42635091	42635349
chr10	42636164	42637394
chr10	43020696	43021397
chr10	43021557	43022926
chr10	43172509	43173113
chr10	43173493	43174144
chr10	43174719	43175707
chr10	43478613	43478889
chr10	43577676	43578954
chr10	43579184	43580243
chr10	44003102	44003370
chr10	44005620	44006372
chr10	44526702	44527637
chr10	45289180	45290112
chr10	45335950	45336240
chr10	45336286	45336672
chr10	47176921	47177158
chr10	49782607	49783588
chr10	49783638	49783892
chr10	49788197	49788510
chr10	50897904	50898254
chr10	50902684	50904086
chr10	50904210	50905273
chr10	50910119	50910553
chr10	51676457	51676743
chr10	52021101	52021528
chr10	52021768	52022279
chr10	52026958	52027752
chr10	52027837	52028900
chr10	52029100	52029637
chr10	52691192	52691429
chr10	54074357	54074677
chr10	54076079	54076316
chr10	54076619	54076897
chr10	57632168	57632433
chr10	58812767	58813203
chr10	58813226	58814688
chr10	59957344	59957626
chr10	60185515	60186897
chr10	60685597	60685873
chr10	60686104	60687258
chr10	60687435	60687753
chr10	60827794	60828049
chr10	60828149	60829365
chr10	60829577	60829997
chr10	60830495	60831066
chr10	61625434	61625928
chr10	61626016	61626389
chr10	61784120	61784487
chr10	61977864	61978095
chr10	61978255	61978594
chr10	61978659	61979075
chr10	62129024	62129517
chr10	62129610	62130913
chr10	62130996	62131404
chr10	62132847	62133468
chr10	62133535	62134611
chr10	67535189	67536416
chr10	67536566	67536883
chr10	67537087	67537324
chr10	67539793	67540959
chr10	68280051	68280282
chr10	69211938	69212299
chr10	69212576	69212859
chr10	69213377	69213747
chr10	69214039	69214326
chr10	69398305	69399721
chr10	69399857	69400325
chr10	70244432	70244671
chr10	70245585	70245866
chr10	70245935	70246183
chr10	71158908	71159606
chr10	71159944	71160296
chr10	71160347	71160578
chr10	73097360	73097591
chr10	75317473	75317923
chr10	75559450	75559930
chr10	75560155	75561058
chr10	77677595	77677832
chr10	79921132	79921664
chr10	80341816	80342192
chr10	80356467	80357607
chr10	80491893	80493044
chr10	80493292	80493540
chr10	80494132	80495661
chr10	80495910	80496705
chr10	80497060	80497366
chr10	80498800	80499137
chr10	80501504	80501762
chr10	80502452	80502714
chr10	80502866	80504031
chr10	80504105	80504389
chr10	80504775	80505099
chr10	80505823	80506074
chr10	80834664	80834950
chr10	80834980	80835227
chr10	80843586	80843817
chr10	81332266	81332670
chr10	81420784	81421056
chr10	82984255	82984644
chr10	82984858	82985145
chr10	82985535	82986762
chr10	83337734	83338066
chr10	84441652	84441983
chr10	84756098	84756329
chr10	84758368	84758673
chr10	84758881	84760082
chr10	84760719	84761019
chr10	85386944	85388322
chr10	85388400	85388631
chr10	86300819	86301146
chr10	87485951	87486215
chr10	87487270	87487504
chr10	87493081	87493745
chr10	87493873	87495022
chr10	87860050	87860344
chr10	88459219	88459517
chr10	88886042	88886476
chr10	89344372	89344677
chr10	89874039	89874322
chr10	90828406	90828935
chr10	90829742	90830912
chr10	90831012	90831266
chr10	90969266	90969620
chr10	90969791	90970229
chr10	93640706	93641057
chr10	93641380	93642506
chr10	93890077	93890522
chr10	94514413	94514644
chr10	94515205	94516618
chr10	94943204	94944573
chr10	94944928	94945938
chr10	94946033	94946287
chr10	97741227	97741464
chr10	100015314	100015584
chr10	100016184	100016710
chr10	100016974	100017489
chr10	103029196	103030526
chr10	107271419	107271670
chr10	107271868	107273327
chr10	108155033	108155275
chr10	111011082	111011339
chr10	112270264	112270995
chr10	112271136	112272595
chr10	112821340	112821673
chr10	112821867	112822180
chr10	114800493	114801519
chr10	114801659	114802728
chr10	115585921	115586635
chr10	115586760	115587801
chr10	116112921	116113658
chr10	116113939	116114241
chr10	116301780	116302132
chr10	116472658	116473017
chr10	116473079	116473478
chr10	116474041	116474612
chr10	117627894	117628303
chr10	117629870	117630420
chr10	119452786	119453202
chr10	119453326	119453557
chr10	119454285	119454911
chr10	119455174	119455524
chr10	120200873	120201143
chr10	120473317	120473932
chr10	120474109	120474870
chr10	120477351	120477905
chr10	120478107	120478855
chr10	120551801	120552728
chr10	120869322	120869559
chr10	121034328	121034578
chr10	121310425	121311065
chr10	121311132	121311543
chr10	121350371	121350693
chr10	121350759	121351006
chr10	121351526	121351831
chr10	121642352	121642719
chr10	122448440	122449809
chr10	122678347	122678609
chr10	122679305	122680198
chr10	123264462	123265875
chr10	125725501	125725770
chr10	125845838	125846069
chr10	127079735	127080000
chr10	127080068	127080414
chr10	127080730	127080999
chr10	127165769	127166010
chr10	127166209	127166440
chr10	127326752	127327244
chr10	127525660	127526362
chr10	127526531	127527145
chr10	127531174	127531488
chr10	127532484	127532780
chr10	127533842	127534332
chr10	127535244	127535475
chr10	128892227	128892469
chr10	128933850	128934249
chr11	3192976	3193251
chr11	3761434	3761884
chr11	3762348	3762719
chr11	3864298	3864531
chr11	3997589	3999062
chr11	4238230	4238461
chr11	4440711	4441013
chr11	4745706	4746211
chr11	4747406	4747653
chr11	5861506	5861765
chr11	5861829	5862600
chr11	6064442	6065488
chr11	8843877	8844114
chr11	11116092	11116807
chr11	11117352	11117583
chr11	11684944	11685424
chr11	11686153	11687198
chr11	12024945	12025185
chr11	12025262	12025582
chr11	12027352	12027640
chr11	12027721	12028034
chr11	12028303	12029065
chr11	12034564	12034902
chr11	12035261	12035908
chr11	12035979	12036731
chr11	12037152	12037420
chr11	12039654	12039885
chr11	16257616	16258086
chr11	16259999	16260236
chr11	16260608	16261137
chr11	16752233	16753341
chr11	18870450	18872425
chr11	18872513	18872817
chr11	18872824	18873194
chr11	18873465	18874105
chr11	18874196	18875055
chr11	18875117	18875380
chr11	18875753	18876005
chr11	18876128	18877442
chr11	18877759	18878052
chr11	18878137	18878498
chr11	19007823	19008287
chr11	19020734	19021663
chr11	19026324	19027697
chr11	19027740	19028082
chr11	21371356	21371631
chr11	21734130	21734367
chr11	21992613	21993528
chr11	22004399	22004694
chr11	22004845	22005082
chr11	23769949	23770641
chr11	24073849	24074757
chr11	24081222	24082849
chr11	24163786	24164693
chr11	24164797	24165297
chr11	28365160	28365397
chr11	28583068	28583412
chr11	28853060	28853422
chr11	29824586	29825043
chr11	29825214	29825570
chr11	30024089	30025274
chr11	31368455	31368998
chr11	31369086	31369735
chr11	31370649	31371082
chr11	33196524	33196774
chr11	33843075	33843322
chr11	35122024	35122289
chr11	35797409	35798176
chr11	37235737	37236503
chr11	37236818	37237055
chr11	41763317	41763548
chr11	42181880	42182907
chr11	42182921	42183183
chr11	42419269	42419594
chr11	42420052	42420662
chr11	43385108	43385339
chr11	43775786	43776176
chr11	44611235	44611766
chr11	44612200	44613500
chr11	44613718	44614233
chr11	44616355	44617154
chr11	44617551	44617808
chr11	44620855	44621617
chr11	44621658	44621912
chr11	44863634	44863875
chr11	45979524	45980210
chr11	45980739	45981499
chr11	47156054	47156291
chr11	47378920	47379640
chr11	47977978	47978209
chr11	47987542	47987846
chr11	47987986	47988988
chr11	47989021	47989472
chr11	49169622	49169909
chr11	49610048	49610304
chr11	50024579	50024923
chr11	50601328	50601799
chr11	50602119	50603262
chr11	50603416	50603951
chr11	50850745	50851843
chr11	51290632	51290943
chr11	53462966	53464140
chr11	53465516	53465759
chr11	53466785	53467054
chr11	53979310	53980215
chr11	54028477	54028724
chr11	54100468	54100699
chr11	57827426	57828584
chr11	57828823	57829780
chr11	57830248	57831119
chr11	57831191	57832151
chr11	57832414	57832757
chr11	57833089	57834270
chr11	59135088	59135509
chr11	59135602	59136498
chr11	59176819	59177116
chr11	59177516	59177859
chr11	59288929	59289483
chr11	59289741	59290690
chr11	59291073	59291346
chr11	59307167	59307909
chr11	59963636	59964892
chr11	60105782	60106019
chr11	61023133	61023407
chr11	61342046	61342277
chr11	61684468	61684895
chr11	62249119	62249487
chr11	62249524	62249872
chr11	62560528	62560958
chr11	63131077	63131320
chr11	63131601	63132045
chr11	63133197	63133428
chr11	63918776	63919552
chr11	63919769	63920457
chr11	63922622	63923979
chr11	63924055	63924411
chr11	64435176	64435444
chr11	64435587	64437018
chr11	64437149	64437489
chr11	64437853	64438084
chr11	64520072	64520303
chr11	66524927	66525722
chr11	66526250	66527172
chr11	67094668	67094939
chr11	67455765	67456015
chr11	68384284	68386021
chr11	68386225	68386731
chr11	68399405	68399932
chr11	68954151	68954608
chr11	68954846	68955234
chr11	69117512	69117850
chr11	69121274	69121636
chr11	69326414	69327090
chr11	69339963	69340595
chr11	69340781	69341128
chr11	69341206	69341691
chr11	69366980	69368611
chr11	69452311	69452658
chr11	69801279	69801516
chr11	69934734	69935027
chr11	69965045	69965577
chr11	70213601	70213945
chr11	70214924	70215472
chr11	70254588	70254866
chr11	70459450	70460097
chr11	71751100	71751655
chr11	72134639	72135576
chr11	72136123	72136461
chr11	72265937	72266387
chr11	72489208	72489461
chr11	73329389	73329657
chr11	73329694	73330081
chr11	74522013	74522476
chr11	74522853	74523916
chr11	75165982	75166435
chr11	75166563	75168239
chr11	75168910	75169165
chr11	75169332	75169697
chr11	75193320	75193605
chr11	75195346	75195654
chr11	75292442	75292882
chr11	75589852	75590089
chr11	75794783	75795613
chr11	75796153	75796614
chr11	76027198	76027690
chr11	76028278	76028567
chr11	76381416	76381699
chr11	76671799	76672033
chr11	76672460	76673621
chr11	76997926	76998456
chr11	76998615	76999573
chr11	77349045	77349283
chr11	77462066	77462319
chr11	77514487	77514718
chr11	77515138	77516274
chr11	77931330	77932823
chr11	77932841	77933352
chr11	78491205	78491441
chr11	78924797	78925208
chr11	79711384	79712204
chr11	80300434	80300691
chr11	80301111	80301646
chr11	80301780	80302023
chr11	80810922	80811155
chr11	81151306	81152378
chr11	81152668	81153509
chr11	81153913	81154351
chr11	82434496	82434771
chr11	82929698	82929992
chr11	82933291	82933998
chr11	83849901	83850393
chr11	83853954	83854238
chr11	83941550	83942072
chr11	84518369	84518614
chr11	84519196	84520614
chr11	84520851	84521454
chr11	84527881	84528792
chr11	84528989	84529827
chr11	84642220	84642932
chr11	84957579	84958396
chr11	85838792	85839562
chr11	85839989	85840299
chr11	85842570	85843592
chr11	85843781	85844495
chr11	85876394	85876657
chr11	85876915	85877199
chr11	85886352	85887228
chr11	85887302	85888178
chr11	85891187	85892418
chr11	85893222	85893478
chr11	85893482	85893832
chr11	85894612	85895601
chr11	86807741	86808031
chr11	87074044	87074491
chr11	87357563	87357832
chr11	87442446	87442754
chr11	87616657	87617051
chr11	87617700	87618330
chr11	88098908	88099167
chr11	89297659	89297890
chr11	89298990	89299403
chr11	89301104	89302622
chr11	90389996	90390368
chr11	90418272	90418703
chr11	93097602	93098766
chr11	94472229	94472522
chr11	94472666	94473444
chr11	94991507	94991998
chr11	94992058	94992295
chr11	95142613	95143599
chr11	95144671	95146027
chr11	95149430	95150373
chr11	95150717	95151042
chr11	95223682	95223914
chr11	95413298	95413921
chr11	95598052	95598289
chr11	95645020	95645281
chr11	95796403	95797125
chr11	95830186	95831040
chr11	95915125	95915434
chr11	95915969	95916200
chr11	96170788	96171500
chr11	96172610	96174013
chr11	96174931	96175802
chr11	96189466	96190277
chr11	96190649	96191026
chr11	96191446	96191845
chr11	96192401	96192919
chr11	96193027	96193918
chr11	96195732	96196452
chr11	96199304	96199917
chr11	96200172	96200628
chr11	96251588	96252135
chr11	96252372	96252943
chr11	96254325	96254656
chr11	96255198	96255882
chr11	96260864	96261644
chr11	96272285	96272910
chr11	96274194	96274631
chr11	96276025	96276319
chr11	96276869	96277298
chr11	96277393	96277688
chr11	96278214	96278451
chr11	96279223	96280556
chr11	96280653	96280960
chr11	96281035	96282270
chr11	96282374	96283446
chr11	96283621	96283962
chr11	96284038	96285137
chr11	96288453	96288978
chr11	96289205	96290176
chr11	96293195	96293952
chr11	96294081	96295340
chr11	96295484	96296713
chr11	96306919	96307174
chr11	96307681	96307918
chr11	96308808	96309052
chr11	96310146	96310719
chr11	96310783	96311413
chr11	96311577	96311814
chr11	96312714	96313032
chr11	96313754	96314078
chr11	96314124	96315027
chr11	96315091	96315729
chr11	96316461	96316702
chr11	96316824	96317185
chr11	96321482	96322448
chr11	96323268	96323819
chr11	96323906	96324265
chr11	96324347	96324602
chr11	96324892	96325398
chr11	96325522	96326486
chr11	96326709	96327156
chr11	96328470	96329651
chr11	96329948	96330804
chr11	96331570	96333027
chr11	96333196	96334439
chr11	96338033	96338603
chr11	96339844	96340153
chr11	96340480	96340849
chr11	96345683	96347099
chr11	96347256	96348388
chr11	96349444	96350335
chr11	96350420	96350882
chr11	96364931	96365375
chr11	96373759	96374010
chr11	96374255	96374766
chr11	97017550	97018915
chr11	97019007	97019495
chr11	97114395	97114823
chr11	97115027	97115365
chr11	97138562	97138967
chr11	97139227	97139875
chr11	97534644	97535847
chr11	97536425	97536754
chr11	98026298	98026538
chr11	98329469	98329959
chr11	98337938	98338649
chr11	98339113	98339350
chr11	98339471	98339790
chr11	98348473	98349006
chr11	98349147	98349481
chr11	98544875	98545144
chr11	98545508	98545831
chr11	98545987	98546344
chr11	98550720	98550976
chr11	99041632	99041956
chr11	100293288	100293535
chr11	100958775	100959063
chr11	101078861	101079678
chr11	101079887	101080171
chr11	101164500	101165728
chr11	101170068	101171221
chr11	101173881	101174633
chr11	101176037	101176468
chr11	101265213	101265475
chr11	101279065	101279408
chr11	101963513	101963755
chr11	101963953	101964815
chr11	102602782	102603194
chr11	102604927	102605226
chr11	102605379	102606364
chr11	102664973	102665288
chr11	102945294	102946526
chr11	102947936	102948992
chr11	103593488	103593725
chr11	103649561	103650730
chr11	103748698	103749770
chr11	103771155	103772031
chr11	103772553	103773922
chr11	103774586	103775063
chr11	103808667	103808921
chr11	103809308	103809919
chr11	103810309	103811473
chr11	104131807	104132447
chr11	104132508	104132826
chr11	104133272	104134157
chr11	104134533	104134770
chr11	104231761	104232021
chr11	104232309	104233303
chr11	104233734	104234277
chr11	104924440	104924671
chr11	105164663	105165710
chr11	105165767	105166184
chr11	105292006	105292844
chr11	105293098	105293459
chr11	105590190	105590692
chr11	106276590	106277039
chr11	107793111	107793453
chr11	107794221	107794458
chr11	107794941	107795448
chr11	108342630	108342861
chr11	108343012	108343573
chr11	108892015	108892303
chr11	108921758	108922869
chr11	108923029	108923352
chr11	110336537	110337148
chr11	111065159	111065437
chr11	111066466	111066765
chr11	112785685	112786151
chr11	112786562	112786835
chr11	113619073	113620058
chr11	113620283	113620514
chr11	114065510	114066889
chr11	114067180	114067655
chr11	114786094	114786770
chr11	114791221	114792572
chr11	114850879	114851116
chr11	115249904	115250411
chr11	115257776	115258231
chr11	115266405	115267018
chr11	115323417	115323654
chr11	115858467	115859541
chr11	116107854	116108110
chr11	116108485	116109527
chr11	116110581	116110838
chr11	116221675	116221977
chr11	116222036	116223497
chr11	116282981	116283452
chr11	116531467	116531704
chr11	116531827	116532067
chr11	116532392	116532637
chr11	116653428	116653801
chr11	116654154	116654429
chr11	118379761	118379998
chr11	118569013	118569271
chr11	118569598	118570592
chr11	118570713	118570950
chr11	118998907	118999272
chr11	119021683	119022637
chr11	119034487	119035097
chr11	119038521	119039029
chr11	119039142	119039437
chr11	119039668	119040782
chr11	119044196	119044433
chr11	119047917	119048702
chr11	119048998	119049233
chr11	119049352	119049992
chr11	119050087	119050959
chr11	119051027	119051279
chr11	119051423	119052489
chr11	119052550	119052781
chr11	119052856	119053091
chr11	119059386	119059626
chr11	119080608	119082478
chr11	119084419	119085524
chr11	119085683	119086057
chr11	119091013	119091344
chr11	119155592	119155921
chr11	119389918	119390159
chr11	119390315	119390727
chr11	119390893	119391265
chr11	119549367	119550102
chr11	120530753	120531572
chr11	121156196	121157197
chr11	121702635	121704030
chr12	3808325	3808599
chr12	4038360	4038591
chr12	5373020	5373294
chr12	5376204	5376546
chr12	6482905	6483142
chr12	8297528	8298239
chr12	8300835	8301753
chr12	8301815	8302089
chr12	8500953	8501184
chr12	9570104	9570953
chr12	9571056	9571768
chr12	9571958	9572469
chr12	9573684	9574005
chr12	9582186	9582446
chr12	9583489	9583853
chr12	11148983	11149927
chr12	11436118	11436359
chr12	11436530	11437027
chr12	13279002	13279233
chr12	15498572	15498803
chr12	15814610	15815098
chr12	15815165	15816120
chr12	16810450	16810798
chr12	17175247	17176587
chr12	17324178	17324482
chr12	17691075	17691794
chr12	18136240	18136517
chr12	18136613	18136844
chr12	24680378	24680637
chr12	24681291	24681528
chr12	25094936	25095191
chr12	25099844	25101290
chr12	27338549	27338975
chr12	27339555	27340018
chr12	27340158	27340630
chr12	27340945	27342385
chr12	29938843	29939154
chr12	30884000	30885306
chr12	31074162	31074554
chr12	31074784	31075451
chr12	31234905	31235208
chr12	31239418	31239650
chr12	31266235	31266477
chr12	31266682	31266984
chr12	31558358	31558898
chr12	32954665	32954896
chr12	33928542	33928873
chr12	33955175	33955858
chr12	33955874	33957809
chr12	33958261	33959623
chr12	33963983	33964238
chr12	33965155	33965449
chr12	33965884	33966206
chr12	33966433	33967134
chr12	33967504	33967907
chr12	33968036	33968416
chr12	33968531	33969088
chr12	34416091	34416322
chr12	37107287	37107819
chr12	37108395	37109712
chr12	44328421	44328652
chr12	44328973	44330312
chr12	45073647	45074230
chr12	45075071	45075400
chr12	46399206	46399443
chr12	46817602	46817881
chr12	49373735	49374901
chr12	49375468	49375702
chr12	49376030	49376407
chr12	49376952	49377279
chr12	49378153	49378401
chr12	49379922	49380273
chr12	49380977	49381214
chr12	49381585	49382610
chr12	49382977	49383398
chr12	49383905	49384714
chr12	49384936	49386009
chr12	49386477	49387098
chr12	49389755	49390240
chr12	49391126	49392374
chr12	49392719	49393258
chr12	49395047	49395325
chr12	49400084	49401563
chr12	49401869	49402194
chr12	50648629	50648866
chr12	51593402	51594328
chr12	53246512	53246776
chr12	53250582	53251087
chr12	53251169	53252141
chr12	53253003	53253240
chr12	53253652	53254110
chr12	53254250	53254605
chr12	54068123	54068521
chr12	54068595	54069250
chr12	54984219	54985295
chr12	54986245	54986852
chr12	55598442	55599237
chr12	55599399	55599638
chr12	55599721	55600113
chr12	56301905	56302174
chr12	56518636	56518933
chr12	56519938	56520329
chr12	56520387	56520839
chr12	56520947	56521271
chr12	56521669	56522068
chr12	56522198	56522657
chr12	56522742	56523291
chr12	56523443	56523974
chr12	56524079	56525041
chr12	56527316	56527765
chr12	56531559	56532667
chr12	56538835	56539224
chr12	56611055	56611387
chr12	56613864	56614568
chr12	56614605	56614970
chr12	56688043	56689870
chr12	56699362	56700727
chr12	56700782	56701256
chr12	57196766	57197064
chr12	57533652	57534184
chr12	57534444	57534681
chr12	57534991	57536039
chr12	57536102	57536497
chr12	57536851	57537138
chr12	57540587	57541360
chr12	57541815	57542386
chr12	57542627	57544599
chr12	57544674	57545683
chr12	57546242	57546993
chr12	57547068	57547387
chr12	57576288	57576970
chr12	58211523	58211811
chr12	58212178	58212571
chr12	58212747	58213629
chr12	61521762	61522023
chr12	61522983	61523487
chr12	61523740	61524675
chr12	65225661	65225892
chr12	67220092	67220343
chr12	69681054	69681565
chr12	70110518	70111271
chr12	71317714	71318115
chr12	71318127	71318381
chr12	71318424	71319024
chr12	72917281	72917528
chr12	72939944	72940839
chr12	72940892	72942232
chr12	72944514	72945045
chr12	72946311	72946606
chr12	73035281	73035569
chr12	73035724	73036023
chr12	73038266	73038527
chr12	73038577	73040274
chr12	73040332	73041449
chr12	73044220	73045098
chr12	73047414	73047880
chr12	73048131	73048393
chr12	73049482	73049901
chr12	73050050	73050420
chr12	73050527	73051732
chr12	73051737	73052620
chr12	73052715	73053608
chr12	73544853	73545214
chr12	73545265	73546297
chr12	73584976	73586009
chr12	73794264	73794633
chr12	75734665	75735283
chr12	75735967	75736253
chr12	75818713	75819762
chr12	76176733	76177319
chr12	76177445	76177817
chr12	76404361	76404811
chr12	76404865	76405826
chr12	76532280	76532539
chr12	76532791	76533418
chr12	76534211	76534913
chr12	78748165	78748432
chr12	78912608	78912882
chr12	79130743	79132174
chr12	80012822	80013059
chr12	80113975	80114240
chr12	80517418	80517727
chr12	80517738	80518949
chr12	80519115	80520516
chr12	80756743	80757945
chr12	80758465	80758943
chr12	80758993	80759607
chr12	80759670	80760390
chr12	81332492	81332953
chr12	81333348	81333579
chr12	81631666	81632551
chr12	82616236	82616781
chr12	82617077	82617670
chr12	82839663	82839894
chr12	83488726	83489046
chr12	84053287	84053613
chr12	84069811	84070068
chr12	84569342	84569690
chr12	84641640	84642691
chr12	84649326	84649790
chr12	84874283	84874556
chr12	84875555	84876886
chr12	85474178	85474669
chr12	86421931	86422967
chr12	86678378	86678615
chr12	87299416	87299647
chr12	95692132	95692469
chr12	95693018	95693344
chr12	95693609	95694047
chr12	95694144	95694432
chr12	95695556	95696028
chr12	95696312	95696936
chr12	97218328	97218559
chr12	98574086	98574768
chr12	98575002	98575811
chr12	99562846	99563585
chr12	99564027	99564292
chr12	101716840	101717073
chr12	102127865	102128586
chr12	102128731	102130041
chr12	102180025	102180295
chr12	102282799	102283091
chr12	102878911	102879381
chr12	104470564	104470868
chr12	104477005	104477244
chr12	104477488	104477719
chr12	105077752	105077984
chr12	105963119	105963432
chr12	107027687	107027955
chr12	107917157	107917418
chr12	107917473	107917710
chr12	107976596	107976865
chr12	107978608	107979121
chr12	107979177	107979582
chr12	107979831	107980430
chr12	107980608	107981252
chr12	108001951	108002433
chr12	108002937	108003853
chr12	108003873	108005413
chr12	108005548	108006410
chr12	108306180	108306627
chr12	108317985	108318818
chr12	108318878	108319239
chr12	108319924	108320155
chr12	108327769	108328300
chr12	109032996	109033591
chr12	109034011	109034318
chr12	109052184	109052470
chr12	109052992	109053730
chr12	109053873	109054499
chr12	109450054	109450695
chr12	109452266	109453418
chr12	109453576	109454017
chr12	109454031	109454616
chr12	110187351	110187953
chr12	110277022	110278199
chr12	110278785	110279070
chr12	110279171	110279616
chr12	110279700	110281045
chr12	110281198	110281779
chr12	110282955	110283246
chr12	110407927	110408164
chr12	111273581	111273980
chr12	111274324	111275528
chr12	111275802	111276258
chr12	111423296	111424357
chr12	111429243	111429478
chr12	111429565	111430092
chr12	111430150	111430472
chr12	111430651	111430888
chr12	111442931	111443386
chr12	111445089	111446509
chr12	111484732	111485286
chr12	111485361	111486562
chr12	112130229	112130550
chr12	112130785	112131407
chr12	112143354	112144002
chr12	112144201	112145347
chr12	112678201	112678493
chr12	112679318	112679895
chr12	116077832	116078155
chr12	117151702	117151933
chr12	117152524	117153044
chr12	117153147	117153502
chr12	117153917	117154911
chr12	117155503	117156107
chr12	117159754	117160843
chr12	118837043	118837837
chr12	118837949	118838198
chr12	118839334	118839778
chr12	118840030	118840622
chr12	118841166	118841518
chr12	118841817	118842134
chr12	118844710	118845074
chr12	118845601	118845985
chr12	118846239	118846510
chr12	118846569	118847169
chr12	118851141	118851506
chr13	3610256	3610576
chr13	3610923	3611172
chr13	3611494	3611752
chr13	4079083	4079320
chr13	8202767	8203242
chr13	9223577	9223845
chr13	10359313	10360485
chr13	10360609	10361614
chr13	12105463	12106186
chr13	12519860	12520554
chr13	14522783	14523125
chr13	15464477	15464714
chr13	15806482	15806713
chr13	16011937	16012373
chr13	16017505	16017755
chr13	16830853	16831119
chr13	21997330	21997659
chr13	22005865	22006225
chr13	23286195	23286617
chr13	23309497	23309892
chr13	23313028	23313375
chr13	23313425	23313834
chr13	23395494	23396549
chr13	23933888	23934206
chr13	23934438	23935098
chr13	24638072	24638568
chr13	24638759	24639507
chr13	25020485	25020806
chr13	25055860	25056158
chr13	25838290	25838521
chr13	28951850	28952120
chr13	28952248	28952514
chr13	28952643	28952900
chr13	28953206	28953609
chr13	28959336	28959626
chr13	30136533	30136908
chr13	30749123	30749446
chr13	30749515	30750194
chr13	30750448	30750738
chr13	31557003	31558175
chr13	31558296	31559800
chr13	31614741	31615118
chr13	31615610	31616298
chr13	31621572	31622264
chr13	31622576	31622880
chr13	31622989	31624059
chr13	31624265	31625529
chr13	31625637	31625944
chr13	31801344	31802750
chr13	31803181	31804206
chr13	31804627	31805214
chr13	31805642	31805916
chr13	31806059	31806329
chr13	31806528	31807038
chr13	31809899	31810481
chr13	31810726	31811645
chr13	31811656	31812141
chr13	34343475	34343857
chr13	34343920	34344463
chr13	34650960	34651398
chr13	34653231	34653735
chr13	34747086	34747698
chr13	35760029	35760266
chr13	35967971	35968381
chr13	35968520	35969929
chr13	35969970	35970201
chr13	36723493	36724070
chr13	36724266	36724850
chr13	36728114	36728887
chr13	36729424	36730590
chr13	36733550	36734688
chr13	36734938	36736111
chr13	37777892	37778430
chr13	37778802	37779179
chr13	37826204	37826782
chr13	37828458	37828689
chr13	38151402	38151691
chr13	38151773	38153232
chr13	38344363	38345840
chr13	38346101	38347331
chr13	39446980	39447281
chr13	40144067	40144304
chr13	40702342	40702673
chr13	40702760	40704228
chr13	40706008	40706349
chr13	40707035	40707930
chr13	40708747	40709242
chr13	40709433	40711333
chr13	40711392	40712300
chr13	40724661	40724927
chr13	40739196	40740259
chr13	40741674	40741922
chr13	41232252	41232483
chr13	42050114	42050349
chr13	42050429	42050774
chr13	42050877	42051108
chr13	42301612	42301916
chr13	42302539	42302785
chr13	43559045	43559293
chr13	43784769	43785697
chr13	45079155	45079389
chr13	45390419	45390790
chr13	45470342	45470579
chr13	45699917	45700154
chr13	45963952	45964361
chr13	45964464	45965016
chr13	45965176	45966540
chr13	46009058	46009289
chr13	46418484	46418783
chr13	46419317	46419631
chr13	46419710	46419997
chr13	46930613	46930886
chr13	47497559	47497790
chr13	48261768	48262906
chr13	48625738	48626685
chr13	48657565	48658186
chr13	48659912	48660699
chr13	48660768	48661005
chr13	48661579	48661816
chr13	48661892	48662783
chr13	48670943	48671183
chr13	49146356	49146865
chr13	49147316	49147657
chr13	49612474	49612737
chr13	50464905	50465241
chr13	51566402	51567103
chr13	51849661	51849894
chr13	51850638	51850875
chr13	52979309	52980556
chr13	52981495	52981861
chr13	52982127	52982360
chr13	53284928	53285170
chr13	53285491	53285858
chr13	53462043	53463353
chr13	53463640	53463902
chr13	53464392	53465895
chr13	53466086	53467359
chr13	53470667	53471112
chr13	53471325	53471904
chr13	53472119	53472996
chr13	53473082	53473333
chr13	53474090	53475626
chr13	53476332	53476909
chr13	54055314	54055607
chr13	54302132	54302496
chr13	54765791	54766362
chr13	54950117	54950520
chr13	55831447	55832898
chr13	55832962	55833366
chr13	55833712	55834144
chr13	55836362	55837685
chr13	56221636	56222842
chr13	56222909	56223226
chr13	56223229	56223678
chr13	56249365	56250932
chr13	56251066	56252236
chr13	56252795	56253593
chr13	56253665	56253902
chr13	56253980	56254444
chr13	56255045	56255411
chr13	56255936	56256475
chr13	56256726	56257280
chr13	56259340	56260706
chr13	56295142	56296461
chr13	56296491	56296888
chr13	56438080	56438418
chr13	56438570	56439057
chr13	57907774	57908236
chr13	58273205	58273588
chr13	58453055	58453286
chr13	58808217	58809274
chr13	60175171	60175938
chr13	60175982	60176309
chr13	60176980	60177211
chr13	60177264	60177544
chr13	63564288	63564608
chr13	63565023	63565349
chr13	63565908	63567222
chr13	63568299	63568870
chr13	63568998	63569284
chr13	63569775	63570033
chr13	63571179	63571465
chr13	63571908	63573273
chr13	63573345	63573721
chr13	63573764	63574076
chr13	64275140	64275414
chr13	64616624	64616861
chr13	68998152	68998536
chr13	69737927	69738985
chr13	69739113	69739683
chr13	69740216	69740460
chr13	69740685	69740979
chr13	71958631	71959068
chr13	71963825	71964617
chr13	72626651	72626970
chr13	72627283	72628629
chr13	72629079	72629668
chr13	72629843	72630293
chr13	72632707	72632938
chr13	72635217	72635473
chr13	72636199	72637078
chr13	72637427	72637987
chr13	72816157	72816435
chr13	73259775	73260566
chr13	73260907	73261817
chr13	73265349	73265992
chr13	73266814	73267080
chr13	73267795	73268098
chr13	73268464	73268721
chr13	73269239	73269476
chr13	73270230	73270971
chr13	73271064	73272538
chr13	73536117	73536377
chr13	74009850	74010389
chr13	76054930	76055177
chr13	76055538	76056972
chr13	76384686	76385250
chr13	76385546	76385777
chr13	78178191	78178459
chr13	78179553	78180081
chr13	78181617	78182154
chr13	78182287	78182615
chr13	78197014	78198471
chr13	78199320	78200010
chr13	78200173	78201412
chr13	78201756	78202464
chr13	78202612	78203656
chr13	78208332	78208575
chr13	78208824	78209362
chr13	78209689	78210481
chr13	78211364	78211611
chr13	81782697	81783150
chr13	82052301	82052538
chr13	83518350	83518620
chr13	83523834	83524507
chr13	83524798	83525324
chr13	83714070	83714859
chr13	83715084	83716658
chr13	83719609	83719852
chr13	83720061	83720546
chr13	83720622	83721450
chr13	83721504	83722094
chr13	83722167	83722762
chr13	83725102	83725496
chr13	83725679	83727239
chr13	83727384	83727781
chr13	83729432	83730829
chr13	83731642	83732200
chr13	83732309	83732591
chr13	83732720	83733389
chr13	83745334	83745715
chr13	84345878	84346901
chr13	84347090	84347345
chr13	84681556	84681800
chr13	88821528	88822392
chr13	89741071	89742143
chr13	89742309	89742626
chr13	91461968	91462867
chr13	91463006	91463558
chr13	92131078	92131698
chr13	92426849	92427584
chr13	93673638	93673959
chr13	93673979	93674212
chr13	93771029	93771549
chr13	93771729	93772173
chr13	94057906	94058670
chr13	94174020	94174789
chr13	94595464	94595966
chr13	94595971	94596946
chr13	94597059	94597319
chr13	94702536	94703163
chr13	94709527	94709928
chr13	94709981	94710929
chr13	94869337	94870070
chr13	94870131	94870691
chr13	94870789	94871199
chr13	94875170	94875440
chr13	94875572	94876002
chr13	94886151	94886415
chr13	95221990	95222221
chr13	95222368	95222944
chr13	96130793	96131160
chr13	96131496	96132710
chr13	96132936	96134110
chr13	96748571	96748802
chr13	96923911	96924377
chr13	96924430	96925803
chr13	98205609	98205873
chr13	98207024	98207276
chr13	98352354	98353212
chr13	98353734	98354746
chr13	98355048	98355308
chr13	98357503	98357749
chr13	98357863	98358128
chr13	98358293	98358716
chr13	98358898	98359264
chr13	98359282	98359625
chr13	98359831	98360153
chr13	98364138	98364626
chr13	98365078	98365541
chr13	98390494	98391263
chr13	98391359	98391940
chr13	98429946	98430183
chr13	98502647	98503933
chr13	98504687	98506013
chr13	98572604	98574101
chr13	98692573	98692804
chr13	100551025	100552653
chr13	100552742	100553071
chr13	103333256	103334328
chr13	103334698	103335369
chr13	103919471	103919775
chr13	103921710	103922003
chr13	104229324	104229597
chr13	104863788	104864163
chr13	105053918	105054870
chr13	105054928	105055433
chr13	105443674	105443999
chr13	105444192	105445362
chr13	107645281	107645518
chr13	107888161	107888648
chr13	107891391	107891976
chr13	107892072	107892324
chr13	110395008	110395448
chr13	110395510	110395764
chr13	111905047	111905299
chr13	112652579	112653088
chr13	112986512	112987608
chr13	112987848	112988580
chr13	112988706	112989326
chr13	112989427	112990050
chr13	112990262	112990503
chr13	112992427	112993015
chr13	112993145	112994502
chr13	112994716	112995123
chr13	112998279	112999166
chr13	113032072	113033664
chr13	113033824	113035659
chr13	114456093	114456643
chr13	114459127	114460085
chr13	114460136	114460784
chr13	115100370	115100781
chr13	115101456	115101788
chr13	116293375	116293612
chr13	116293786	116294491
chr13	116296787	116297551
chr13	116297828	116298300
chr13	116302663	116303558
chr13	116303998	116304358
chr13	116304815	116305063
chr13	116305133	116305830
chr13	116307416	116307871
chr13	116308141	116308459
chr13	116308621	116309659
chr13	116309933	116310456
chr13	116313720	116313951
chr13	117024029	117024787
chr13	117024850	117025602
chr13	117025793	117026816
chr13	118713608	118714109
chr13	118714925	118715496
chr13	118715727	118716069
chr13	120027432	120027830
chr13	120096133	120096381
chr14	8001833	8002070
chr14	8002106	8002459
chr14	8002854	8003443
chr14	8003542	8003840
chr14	8317070	8317701
chr14	12338974	12339216
chr14	12339553	12339829
chr14	12340379	12341836
chr14	12822855	12823279
chr14	14012239	14012506
chr14	15437947	15438232
chr14	15438262	15438861
chr14	17659850	17660081
chr14	17660478	17660778
chr14	17660981	17661642
chr14	21986271	21987589
chr14	21987723	21988538
chr14	21988630	21989897
chr14	21989968	21991171
chr14	21991231	21991911
chr14	21992135	21992927
chr14	21993088	21994808
chr14	21994865	21995614
chr14	24002936	24004200
chr14	25457974	25459163
chr14	28504264	28504542
chr14	28508498	28508735
chr14	28511340	28512796
chr14	28513200	28513441
chr14	28517220	28517905
chr14	28518041	28518799
chr14	29720326	29721669
chr14	29722301	29723145
chr14	30351919	30352242
chr14	30352294	30353109
chr14	30353730	30354383
chr14	30354447	30354791
chr14	30714578	30714932
chr14	30714938	30715433
chr14	31435447	31435722
chr14	32464630	32464868
chr14	32465162	32465414
chr14	32597985	32598341
chr14	32599223	32600414
chr14	33447530	33447843
chr14	33923632	33923939
chr14	34818338	34818596
chr14	34818693	34819734
chr14	34822014	34822393
chr14	34822596	34823249
chr14	36943661	36943941
chr14	39471784	39472608
chr14	39473149	39474339
chr14	44858817	44859051
chr14	45173710	45173947
chr14	46882247	46882724
chr14	46883003	46883807
chr14	46884048	46885062
chr14	46885213	46885444
chr14	48121364	48121887
chr14	48651448	48651712
chr14	48664221	48665122
chr14	48667592	48667829
chr14	48668542	48669598
chr14	48669645	48670067
chr14	48670150	48670397
chr14	48672607	48673895
chr14	48673999	48674309
chr14	48706406	48706643
chr14	48708876	48709229
chr14	48709949	48710333
chr14	52140264	52140512
chr14	52313482	52314187
chr14	52314524	52314763
chr14	52314889	52315159
chr14	54912064	54912358
chr14	57058213	57058502
chr14	57103198	57103429
chr14	57103616	57104896
chr14	57104973	57105302
chr14	57105422	57105664
chr14	57699231	57699471
chr14	57699594	57700482
chr14	57730983	57731381
chr14	57744253	57745588
chr14	57746042	57746852
chr14	57747044	57747281
chr14	57999498	57999817
chr14	58070459	58070981
chr14	58071122	58072175
chr14	58077007	58077258
chr14	59625709	59626544
chr14	60378563	60379448
chr14	61046281	61046526
chr14	61047156	61047435
chr14	61649272	61649509
chr14	61682950	61683233
chr14	61687006	61687903
chr14	61688058	61688422
chr14	61689341	61690058
chr14	63240154	63241883
chr14	63242280	63242663
chr14	63243542	63243773
chr14	63243799	63245237
chr14	63245288	63246083
chr14	63246098	63247132
chr14	63247258	63249175
chr14	63251120	63251402
chr14	63251453	63252044
chr14	63267491	63269301
chr14	63269554	63269809
chr14	63941846	63942077
chr14	63942219	63944385
chr14	66636092	66636848
chr14	67229238	67229544
chr14	67229745	67231196
chr14	67231457	67232150
chr14	67821076	67821313
chr14	67932653	67933015
chr14	68082721	68083515
chr14	68083596	68084929
chr14	68123708	68124841
chr14	69173822	69174094
chr14	69174151	69175281
chr14	70075516	70076975
chr14	70176698	70176951
chr14	70205807	70206090
chr14	70288345	70288653
chr14	70519345	70519930
chr14	70520552	70520792
chr14	70530307	70530677
chr14	70554552	70555583
chr14	70891309	70891579
chr14	71163885	71164122
chr14	73143700	73143946
chr14	75178896	75179127
chr14	77864885	77865122
chr14	78307432	78308032
chr14	79451703	79451998
chr14	79767861	79768093
chr14	79768177	79768569
chr14	79771409	79771689
chr14	79772049	79772897
chr14	79774335	79774596
chr14	84442448	84442685
chr14	84447636	84448321
chr14	84448378	84448613
chr14	93890081	93890831
chr14	93890944	93891502
chr14	93891718	93891967
chr14	96518095	96518717
chr14	96518871	96519102
chr14	98169083	98169482
chr14	98169692	98170084
chr14	101607347	101608574
chr14	101608975	101609237
chr14	102980606	102980904
chr14	102980965	102981927
[truncated: 4,713 more rows]
