# Supplementary material for: Ultra-long-range interactions between active regulatory elements
Source: Genome Res. 2023 Aug;33(8):1269–83. doi: 10.1101/gr.277567.122 (PMC10547262; doi:10.1101/gr.277567.122)
Supplement: Supplement 11 [file Supplemental_Code.zip › Supplemental_Code/Peaks/mm10/GSE93536_CXXC1_mESCS_cistromeDB_noRING1B.bed]

chr1	4785393	4785773
chr1	4807576	4808216
chr1	4857673	4858388
chr1	6214356	6215295
chr1	7088344	7088714
chr1	7088954	7089281
chr1	9699741	9700186
chr1	9700558	9700892
chr1	9747816	9748439
chr1	9943554	9944175
chr1	10037644	10038150
chr1	10039771	10040168
chr1	11888793	11889047
chr1	13372708	13374230
chr1	13589194	13589895
chr1	15805644	15806133
chr1	16519016	16519292
chr1	16618527	16619310
chr1	16656520	16657064
chr1	20743860	20744237
chr1	20867439	20867706
chr1	24099707	24100283
chr1	26687317	26687887
chr1	30873031	30873909
chr1	33907562	33908125
chr1	34011286	34011891
chr1	34576947	34577192
chr1	34801723	34802004
chr1	34842530	34843013
chr1	35232601	35232947
chr1	36068285	36069210
chr1	36243964	36244316
chr1	36444967	36445256
chr1	36471186	36471473
chr1	36511859	36512261
chr1	36512494	36512871
chr1	36709666	36709982
chr1	36938895	36939975
chr1	37299895	37300325
chr1	37864561	37864861
chr1	37997670	37998758
chr1	38128885	38129744
chr1	39367869	39368686
chr1	39535747	39536299
chr1	43098424	43098908
chr1	43445796	43446514
chr1	43827175	43827772
chr1	45795126	45795901
chr1	46852694	46853531
chr1	51477803	51478420
chr1	52845057	52845294
chr1	52952421	52953133
chr1	53352391	53352678
chr1	54438620	54439070
chr1	55026841	55027411
chr1	55087142	55088607
chr1	55131221	55131830
chr1	57377586	57378081
chr1	57406302	57406996
chr1	58392635	58393847
chr1	58423224	58424045
chr1	58445200	58445495
chr1	58586378	58586643
chr1	58711486	58711970
chr1	59119821	59120493
chr1	59236860	59237224
chr1	59670071	59671161
chr1	59684943	59685462
chr1	59913006	59913978
chr1	60180541	60181135
chr1	60343229	60343690
chr1	60409287	60410206
chr1	60566118	60566860
chr1	63113439	63114410
chr1	63200103	63200604
chr1	63445731	63446495
chr1	63730638	63731046
chr1	64121793	64122309
chr1	64616991	64617836
chr1	64691033	64691591
chr1	64737062	64737707
chr1	64956502	64956787
chr1	65178546	65179077
chr1	66700859	66701398
chr1	66817135	66817630
chr1	67038589	67038850
chr1	71102490	71102973
chr1	71557173	71557415
chr1	71652889	71653138
chr1	72211757	72212350
chr1	72236506	72236767
chr1	72824512	72825020
chr1	74236436	74237177
chr1	74303790	74304383
chr1	74391441	74392323
chr1	74505510	74505725
chr1	74587623	74588002
chr1	74661698	74662298
chr1	75168663	75168983
chr1	75191743	75191952
chr1	75192440	75192672
chr1	75236465	75236881
chr1	75317086	75317474
chr1	75478712	75479447
chr1	75521550	75522002
chr1	78488370	78488870
chr1	78657833	78658476
chr1	79761358	79761766
chr1	80339944	80340718
chr1	82724863	82725416
chr1	82770994	82771283
chr1	82839359	82840200
chr1	82925044	82925313
chr1	82960121	82960810
chr1	83000764	83000968
chr1	83045451	83045682
chr1	83059028	83059318
chr1	83060983	83061406
chr1	84695460	84695885
chr1	84838936	84840318
chr1	85793377	85794284
chr1	86064422	86065211
chr1	86358586	86359419
chr1	86359654	86359977
chr1	86441963	86442816
chr1	86526729	86527905
chr1	86528327	86528584
chr1	86582235	86582844
chr1	87186957	87187186
chr1	87213856	87214467
chr1	87327011	87327721
chr1	87709792	87710061
chr1	87755970	87756533
chr1	88277168	88277713
chr1	88839538	88839846
chr1	89070365	89071153
chr1	89454481	89455407
chr1	89580233	89581599
chr1	91494636	91495013
chr1	92179562	92180116
chr1	92180628	92180930
chr1	92473326	92473886
chr1	92906991	92907419
chr1	92934776	92935001
chr1	93305558	93305997
chr1	93342949	93344024
chr1	93445171	93445673
chr1	93478209	93479309
chr1	93635041	93635757
chr1	93754076	93755346
chr1	93803642	93804283
chr1	97769643	97770541
chr1	105663930	105664592
chr1	106759207	106759750
chr1	113959328	113959573
chr1	118310649	118311354
chr1	118321893	118322392
chr1	118389619	118390039
chr1	118627864	118628368
chr1	119504519	119504741
chr1	119648289	119649022
chr1	119836764	119837487
chr1	121327912	121328133
chr1	121567494	121568016
chr1	125434970	125436035
chr1	125560668	125561417
chr1	125658766	125659027
chr1	127204906	127205372
chr1	127774193	127774888
chr1	128103307	128103904
chr1	128359231	128359733
chr1	128416845	128417412
chr1	130717057	130717901
chr1	131046065	131046270
chr1	131137757	131138327
chr1	131526711	131527352
chr1	131910487	131911191
chr1	132139298	132139765
chr1	132391385	132391948
chr1	132477006	132477679
chr1	133025057	133025376
chr1	133131183	133131920
chr1	133609779	133610271
chr1	133660870	133661453
chr1	134078570	134079122
chr1	134319682	134320130
chr1	134361355	134362108
chr1	134405904	134406627
chr1	134415387	134415939
chr1	134455471	134455884
chr1	134494610	134495114
chr1	134560098	134561200
chr1	134799420	134799766
chr1	134955529	134956074
chr1	134962534	134962762
chr1	135146850	135147699
chr1	135430158	135430646
chr1	135729147	135729482
chr1	136018084	136018344
chr1	136233926	136234620
chr1	136415235	136415651
chr1	136466363	136466658
chr1	136624945	136625917
chr1	138856400	138856843
chr1	138963349	138964257
chr1	139454780	139455382
chr1	143702148	143703163
chr1	143739226	143739857
chr1	150392755	150393095
chr1	150393376	150393840
chr1	151755288	151755818
chr1	152089754	152090382
chr1	152386272	152386669
chr1	152766521	152767240
chr1	152902091	152903238
chr1	153332160	153332911
chr1	153486901	153487677
chr1	153899967	153901017
chr1	154723695	154723936
chr1	154781355	154781707
chr1	155083098	155083462
chr1	155158660	155159316
chr1	155416785	155417381
chr1	155558055	155558709
chr1	160195212	160195718
chr1	160212157	160213435
chr1	160906367	160907088
chr1	161034393	161034873
chr1	161035131	161035617
chr1	161070380	161071180
chr1	161170661	161170889
chr1	161876252	161876830
chr1	162739796	162740546
chr1	163929756	163930437
chr1	164249072	164249731
chr1	164898878	164899303
chr1	165193983	165194433
chr1	165236489	165236926
chr1	165634162	165634824
chr1	165679732	165680391
chr1	166001425	166002657
chr1	167000798	167001474
chr1	167283997	167285108
chr1	170174437	170174957
chr1	170214886	170215421
chr1	170255367	170255711
chr1	170867509	170867848
chr1	170884985	170885450
chr1	171038124	171038582
chr1	171065743	171066483
chr1	171081434	171081914
chr1	171150350	171150555
chr1	171222014	171222473
chr1	171246840	171247230
chr1	171270309	171270675
chr1	171281389	171281711
chr1	171287541	171288024
chr1	171294337	171294977
chr1	171328979	171329848
chr1	171345646	171345983
chr1	171437668	171438024
chr1	171503489	171503979
chr1	172082522	172083163
chr1	172148075	172148708
chr1	172376574	172377170
chr1	172632663	172632945
chr1	175492092	175492737
chr1	175625142	175625542
chr1	175692242	175692668
chr1	175880564	175881249
chr1	176644347	176644612
chr1	176813461	176814150
chr1	176814465	176814668
chr1	177257554	177258005
chr1	177441524	177441893
chr1	177795640	177796556
chr1	177983436	177983780
chr1	178187688	178188024
chr1	178318226	178319154
chr1	178336581	178337745
chr1	179545899	179546156
chr1	179546401	179546909
chr1	180195697	180195948
chr1	180568889	180569427
chr1	180640761	180641881
chr1	180725775	180726544
chr1	180777751	180778286
chr1	180812603	180813573
chr1	180813817	180814347
chr1	180851110	180851420
chr1	180904318	180904859
chr1	181143860	181144353
chr1	181150942	181151431
chr1	181841853	181842424
chr1	182019246	182020527
chr1	182124749	182125259
chr1	182282243	182282830
chr1	182340965	182341604
chr1	182408736	182409668
chr1	183221296	183221503
chr1	183296584	183297236
chr1	183299161	183299572
chr1	183342677	183343232
chr1	183345107	183345481
chr1	183368939	183369558
chr1	184975757	184976095
chr1	184999310	184999709
chr1	185204094	185204416
chr1	185328806	185329371
chr1	185363101	185363732
chr1	186510598	186510877
chr1	186698249	186698607
chr1	186710344	186710625
chr1	186748992	186749468
chr1	187215551	187216006
chr1	189007193	189007895
chr1	189687717	189688047
chr1	190928555	190929180
chr1	191025427	191026193
chr1	191062851	191063501
chr1	191317843	191318116
chr1	191396099	191397118
chr1	191574997	191575560
chr1	191575780	191576057
chr1	191821507	191821979
chr1	191906713	191907508
chr1	192190708	192191305
chr1	193385421	193385854
chr1	195241568	195241881
chr10	3973138	3973901
chr10	4266390	4267057
chr10	4387162	4388114
chr10	5804959	5805380
chr10	5823510	5823836
chr10	7662676	7663579
chr10	7680943	7681857
chr10	7780457	7780872
chr10	7792439	7792978
chr10	7955432	7956872
chr10	8885689	8886197
chr10	11149425	11149898
chr10	13008479	13008890
chr10	13127974	13128179
chr10	14507139	14507545
chr10	14705235	14705474
chr10	18055377	18056273
chr10	19015033	19015299
chr10	19907349	19907717
chr10	20312037	20312261
chr10	20312499	20312954
chr10	20347824	20348033
chr10	21295997	21296513
chr10	21994020	21994377
chr10	22142409	22143114
chr10	22148572	22148901
chr10	23786517	23787245
chr10	25359907	25360534
chr10	28074468	28075250
chr10	29146629	29147655
chr10	29361445	29362075
chr10	30600374	30600710
chr10	30618225	30618441
chr10	30802560	30803423
chr10	31313410	31313831
chr10	34019249	34019887
chr10	34206877	34207448
chr10	34282271	34282759
chr10	37136227	37137296
chr10	39731770	39732931
chr10	40246733	40247016
chr10	40300945	40301893
chr10	40349318	40350089
chr10	40883546	40884574
chr10	41302841	41303149
chr10	41450347	41450770
chr10	41518814	41520054
chr10	41810116	41810554
chr10	42059447	42059992
chr10	42276435	42277191
chr10	42478333	42478643
chr10	42502017	42502747
chr10	42678963	42679193
chr10	42761603	42762256
chr10	43221077	43221326
chr10	43221534	43221943
chr10	43479317	43479970
chr10	43901437	43901727
chr10	44109393	44109742
chr10	44268354	44268802
chr10	44458681	44459043
chr10	45335594	45336264
chr10	45577794	45578381
chr10	50592651	50592979
chr10	52417567	52418144
chr10	52690569	52690995
chr10	53596813	53597904
chr10	53629509	53630020
chr10	57486378	57487014
chr10	58223896	58224153
chr10	58231538	58232055
chr10	58323541	58323951
chr10	58446819	58447489
chr10	59221433	59221795
chr10	59879501	59880091
chr10	61146312	61146634
chr10	61146849	61147931
chr10	61382984	61383564
chr10	61418356	61418651
chr10	61452000	61452845
chr10	61680334	61680653
chr10	61695529	61696524
chr10	62449295	62449920
chr10	62577996	62578454
chr10	62650814	62651585
chr10	62791640	62792274
chr10	62886671	62887418
chr10	62920580	62921040
chr10	62980199	62980805
chr10	63023187	63023860
chr10	63243857	63244428
chr10	67126657	67127444
chr10	67912180	67912632
chr10	67979666	67980073
chr10	69352331	69352838
chr10	70096911	70097136
chr10	70097386	70097688
chr10	70599679	70600072
chr10	71284814	71285477
chr10	71347771	71348445
chr10	72654914	72655152
chr10	74967141	74967660
chr10	75667495	75667953
chr10	75859875	75860268
chr10	75921189	75921638
chr10	75935992	75936464
chr10	76032604	76032961
chr10	76442346	76442808
chr10	76468832	76469265
chr10	77165812	77166328
chr10	77259305	77259629
chr10	77581755	77582150
chr10	77606234	77606878
chr10	77622265	77622849
chr10	77902144	77902542
chr10	78009452	78009747
chr10	78069370	78069790
chr10	79554528	79555073
chr10	79637279	79637941
chr10	79669174	79669865
chr10	79675491	79675752
chr10	79681766	79682127
chr10	79682363	79682751
chr10	79704482	79704936
chr10	79735134	79735522
chr10	79746309	79746587
chr10	79766445	79767003
chr10	79793524	79793808
chr10	79854611	79855392
chr10	79908680	79908975
chr10	79926765	79927069
chr10	79927315	79927674
chr10	79960138	79960713
chr10	79976745	79977546
chr10	79983847	79984153
chr10	79996600	79996974
chr10	80057755	80058147
chr10	80102360	80102693
chr10	80115778	80116360
chr10	80138867	80139428
chr10	80148701	80149393
chr10	80149992	80150297
chr10	80167784	80168226
chr10	80226657	80227115
chr10	80249263	80249490
chr10	80264724	80265313
chr10	80292457	80293068
chr10	80381585	80381808
chr10	80398968	80399508
chr10	80433097	80433639
chr10	80560980	80561828
chr10	80576739	80577469
chr10	80602838	80603181
chr10	80622709	80623045
chr10	80656128	80656511
chr10	80675912	80676220
chr10	80741667	80742260
chr10	80755130	80755789
chr10	80797647	80798905
chr10	80807005	80807395
chr10	80826581	80827074
chr10	80917835	80918326
chr10	81059780	81060105
chr10	81070060	81070398
chr10	81105925	81106280
chr10	81136203	81137091
chr10	81137711	81138094
chr10	81176611	81177455
chr10	81192452	81192909
chr10	81266679	81266950
chr10	81292975	81293505
chr10	81320973	81321711
chr10	81350106	81350363
chr10	81357445	81357923
chr10	81378183	81378464
chr10	81384343	81384944
chr10	81430175	81430757
chr10	81482454	81482705
chr10	81495989	81496419
chr10	81544919	81545447
chr10	81559631	81559872
chr10	81643395	81643769
chr10	82128006	82128310
chr10	82178306	82178590
chr10	82354287	82354527
chr10	82622756	82623211
chr10	82629754	82630253
chr10	82763433	82764090
chr10	82811986	82812321
chr10	82859210	82859418
chr10	82860264	82860678
chr10	84576620	84577351
chr10	84917382	84917811
chr10	85871828	85872254
chr10	85916342	85917095
chr10	86685477	86685843
chr10	86705046	86705376
chr10	86705804	86706009
chr10	88826345	88826849
chr10	89685700	89686248
chr10	89744995	89745719
chr10	91082230	91082685
chr10	91123404	91124010
chr10	91170740	91172045
chr10	92722028	92722387
chr10	93160636	93161591
chr10	93453471	93453717
chr10	93589135	93589712
chr10	93833794	93834347
chr10	94036005	94036563
chr10	94147938	94148474
chr10	94199005	94199280
chr10	94688468	94689135
chr10	95323476	95324077
chr10	95501571	95502020
chr10	95515042	95515935
chr10	95563278	95564218
chr10	96616951	96618172
chr10	98913966	98914170
chr10	99261580	99261985
chr10	100486981	100487279
chr10	105841111	105841882
chr10	108161726	108162922
chr10	108332100	108333349
chr10	108629905	108630358
chr10	110919790	110920021
chr10	110920238	110920781
chr10	111009586	111010429
chr10	111164778	111165546
chr10	111298663	111298907
chr10	111473200	111473968
chr10	115251105	115251436
chr10	115315367	115315609
chr10	115384867	115385740
chr10	116580899	116582090
chr10	116949793	116950445
chr10	117063339	117063782
chr10	117147998	117148547
chr10	117224224	117224519
chr10	117376207	117376994
chr10	117710025	117710799
chr10	117792445	117792750
chr10	118141868	118142085
chr10	119239191	119240087
chr10	120227110	120227395
chr10	121475829	121476279
chr10	121586327	121586582
chr10	121739955	121740390
chr10	122985306	122985831
chr10	122986049	122986564
chr10	123076125	123076418
chr10	123196282	123197007
chr10	126901111	126901386
chr10	126978613	126979639
chr10	127030548	127030946
chr10	127059879	127060219
chr10	127188539	127188822
chr10	127211284	127211619
chr10	127266431	127266862
chr10	127290953	127291157
chr10	127677101	127677476
chr10	127739547	127740087
chr10	128035597	128036360
chr10	128059031	128059868
chr10	128083294	128084010
chr10	128096724	128097578
chr10	128211569	128211779
chr10	128232092	128232629
chr10	128270524	128270913
chr10	128322625	128322945
chr10	128337743	128338213
chr10	128368398	128369012
chr10	128376787	128377652
chr10	128525519	128525837
chr10	128548404	128549128
chr10	128565276	128565943
chr10	128589786	128590563
chr10	128625983	128626536
chr10	128669006	128669332
chr10	128695805	128696226
chr10	128704471	128704946
chr10	128747814	128748734
chr10	128804708	128805736
chr11	3100278	3100508
chr11	3101091	3102357
chr11	3132176	3132443
chr11	3138852	3139088
chr11	3162407	3162746
chr11	3184389	3185202
chr11	3193015	3193582
chr11	3199184	3199480
chr11	3202354	3202634
chr11	3202980	3203269
chr11	3265855	3266437
chr11	3289693	3290704
chr11	3451895	3452578
chr11	3535560	3535899
chr11	3774526	3774932
chr11	3963945	3964383
chr11	4135186	4135661
chr11	4160352	4160794
chr11	4186860	4187276
chr11	4594155	4594832
chr11	4637705	4638191
chr11	4873996	4874330
chr11	4986907	4987265
chr11	5098382	5099783
chr11	5168613	5169093
chr11	5261186	5261589
chr11	5520915	5521648
chr11	5541583	5542255
chr11	5707212	5707690
chr11	5740730	5741359
chr11	5762015	5762420
chr11	5837309	5837823
chr11	6267395	6267838
chr11	6389080	6389934
chr11	6415834	6416616
chr11	6475053	6475809
chr11	6528269	6528752
chr11	6546872	6547350
chr11	6625456	6626569
chr11	11287628	11287836
chr11	12464556	12465127
chr11	16507861	16508117
chr11	17159272	17160073
chr11	17257567	17257888
chr11	17953384	17953924
chr11	19862306	19862522
chr11	19924137	19925694
chr11	20112303	20112925
chr11	20201379	20202139
chr11	20248914	20249461
chr11	20631985	20632492
chr11	20740848	20741574
chr11	21091275	21091991
chr11	21238549	21239620
chr11	22971834	22972930
chr11	22982000	22982373
chr11	23255970	23256967
chr11	23305890	23306653
chr11	23306928	23307374
chr11	23497510	23497959
chr11	23665448	23666471
chr11	23894741	23895172
chr11	24157336	24157593
chr11	29130729	29131180
chr11	29172913	29173605
chr11	29373441	29374207
chr11	29547317	29547944
chr11	29692948	29693820
chr11	30771732	30772437
chr11	30885257	30885619
chr11	31671437	31671945
chr11	32025752	32026171
chr11	32226515	32226800
chr11	32455040	32455888
chr11	32587932	32588271
chr11	33162388	33163092
chr11	33513085	33513821
chr11	33534812	33535039
chr11	34543377	34543652
chr11	34544547	34544871
chr11	34681696	34682418
chr11	35769497	35770205
chr11	35834010	35834444
chr11	40692294	40692654
chr11	40694619	40694959
chr11	40733741	40734298
chr11	40755011	40755238
chr11	43433772	43434048
chr11	43528503	43529092
chr11	43682000	43682821
chr11	45851850	45852565
chr11	45944378	45944944
chr11	46055979	46056370
chr11	46436964	46437540
chr11	47640679	47640914
chr11	48800358	48800738
chr11	48817053	48817434
chr11	48826500	48826894
chr11	49250633	49250917
chr11	49846763	49847288
chr11	50131216	50131775
chr11	50210291	50210872
chr11	50291573	50292369
chr11	50325187	50325700
chr11	50377719	50378576
chr11	50827234	50827715
chr11	50915696	50916198
chr11	51289745	51290420
chr11	51550476	51550830
chr11	51584763	51585089
chr11	51605978	51606905
chr11	51619734	51620272
chr11	51635504	51636088
chr11	51650434	51651302
chr11	51688821	51689167
chr11	51763639	51763896
chr11	52098691	52099692
chr11	52231741	52232594
chr11	52360458	52361729
chr11	52396418	52396859
chr11	53299565	53300436
chr11	53324664	53324979
chr11	53350403	53351362
chr11	53430363	53430798
chr11	53567403	53567826
chr11	54140029	54140698
chr11	54522884	54523415
chr11	54787002	54787664
chr11	54791555	54791817
chr11	54860785	54861041
chr11	54866371	54867088
chr11	54955823	54956157
chr11	55460719	55461370
chr11	55469646	55470339
chr11	57518175	57518879
chr11	57962501	57962708
chr11	58008968	58010138
chr11	58104010	58104541
chr11	58168053	58168552
chr11	58239397	58239710
chr11	58322909	58323350
chr11	58330095	58330643
chr11	58938236	58938983
chr11	59163462	59163816
chr11	59191550	59192100
chr11	59202473	59202867
chr11	59208349	59208734
chr11	59227342	59228272
chr11	59450035	59450558
chr11	59662695	59662939
chr11	59809602	59810283
chr11	59839153	59839827
chr11	59948192	59948593
chr11	60220375	60220644
chr11	60416664	60417052
chr11	60417472	60418025
chr11	60537673	60538943
chr11	60699641	60700166
chr11	60776824	60777160
chr11	60777501	60777882
chr11	60932026	60932319
chr11	60964481	60964821
chr11	61174395	61175073
chr11	61578995	61579731
chr11	61684000	61684325
chr11	61761626	61762111
chr11	61956800	61957253
chr11	62077012	62077468
chr11	62281152	62281923
chr11	62456706	62457816
chr11	62550737	62550984
chr11	62551285	62552164
chr11	62648035	62648553
chr11	62879500	62879948
chr11	64979073	64979409
chr11	65787707	65788364
chr11	67052720	67052967
chr11	68852504	68853174
chr11	68901572	68902057
chr11	68967769	68968056
chr11	69007866	69008440
chr11	69045843	69046120
chr11	69059369	69060519
chr11	69088503	69088959
chr11	69122448	69122938
chr11	69580697	69581562
chr11	69632861	69633657
chr11	69662386	69662692
chr11	69671387	69672361
chr11	69681614	69681969
chr11	69758124	69759030
chr11	69837626	69837969
chr11	69881051	69881438
chr11	69901366	69902194
chr11	69914035	69914617
chr11	69920356	69921355
chr11	69980736	69981032
chr11	69981277	69981539
chr11	69995782	69997262
chr11	70409490	70410142
chr11	70432493	70432917
chr11	70451853	70452144
chr11	70525339	70525862
chr11	70562863	70563224
chr11	70646652	70646957
chr11	70653704	70654636
chr11	70669028	70670083
chr11	70687662	70687953
chr11	70700182	70700847
chr11	70763973	70764689
chr11	70969555	70969986
chr11	70982541	70983060
chr11	71003870	71004531
chr11	72411174	72411742
chr11	72607204	72608415
chr11	72689958	72690413
chr11	73047773	73048614
chr11	73176410	73177042
chr11	74649392	74650120
chr11	74723380	74724754
chr11	74837835	74838614
chr11	75173337	75173595
chr11	75178535	75179050
chr11	75347958	75348342
chr11	75461665	75462304
chr11	75486760	75487301
chr11	75510266	75510906
chr11	75588046	75588649
chr11	75679193	75679941
chr11	76243416	76244186
chr11	76407179	76407414
chr11	76436957	76437464
chr11	76494424	76494921
chr11	76763236	76763594
chr11	77077968	77078403
chr11	77216105	77216590
chr11	77493550	77493919
chr11	77607106	77607868
chr11	77686209	77687819
chr11	77982724	77983207
chr11	77983521	77984514
chr11	78037911	78038510
chr11	78080180	78080406
chr11	78115656	78115871
chr11	78164966	78165529
chr11	78178355	78178581
chr11	78178785	78179046
chr11	78182840	78183556
chr11	78245369	78246097
chr11	78261629	78262330
chr11	78301653	78302052
chr11	78328445	78328729
chr11	78343417	78343878
chr11	78465700	78466027
chr11	78497062	78497690
chr11	78511863	78512662
chr11	78535824	78536156
chr11	78536457	78536749
chr11	78550421	78550671
chr11	78696972	78697451
chr11	79704089	79704528
chr11	80080441	80081113
chr11	80141816	80142376
chr11	80183816	80184110
chr11	80209000	80209578
chr11	80383321	80383950
chr11	80428605	80429526
chr11	80779567	80780037
chr11	80818328	80818618
chr11	81613263	81613521
chr11	82764375	82765143
chr11	82781138	82781799
chr11	82870796	82871244
chr11	82931112	82932167
chr11	83302686	83303173
chr11	83409418	83409668
chr11	83753644	83754148
chr11	83964368	83964853
chr11	84129205	84129627
chr11	84513206	84513547
chr11	84828868	84829305
chr11	84869525	84870166
chr11	84870459	84870672
chr11	84879729	84880383
chr11	85139548	85139951
chr11	85140279	85140588
chr11	85234398	85235153
chr11	85311315	85312035
chr11	86357733	86358379
chr11	86544169	86544882
chr11	86756964	86758287
chr11	87086022	87086729
chr11	87109232	87110052
chr11	87127085	87127658
chr11	87578491	87578714
chr11	87590978	87591409
chr11	87737608	87738004
chr11	87986706	87987540
chr11	88068165	88068994
chr11	88717774	88718074
chr11	88863792	88864474
chr11	88973877	88974179
chr11	89060018	89060678
chr11	90249348	90249914
chr11	90637794	90638832
chr11	93885070	93886587
chr11	93955482	93956019
chr11	93967910	93968448
chr11	93996100	93996857
chr11	94211381	94212166
chr11	94321423	94322117
chr11	94327884	94328411
chr11	94629700	94630450
chr11	94653440	94654055
chr11	94676875	94677490
chr11	94990814	94991290
chr11	95076112	95076626
chr11	95258918	95259630
chr11	95309740	95310272
chr11	95337010	95337656
chr11	95384561	95385380
chr11	95712965	95713578
chr11	95990869	95991191
chr11	96005560	96005896
chr11	96006767	96007837
chr11	96064799	96065468
chr11	96777457	96777731
chr11	96789112	96789689
chr11	96823541	96823857
chr11	96829578	96829955
chr11	96977176	96977701
chr11	97041543	97041847
chr11	97187715	97188015
chr11	97188374	97188768
chr11	97279780	97280503
chr11	97315818	97316051
chr11	97362315	97363246
chr11	97415537	97416180
chr11	97574727	97575687
chr11	97598544	97599102
chr11	97628561	97629730
chr11	97685638	97685842
chr11	97698958	97699500
chr11	97744290	97745211
chr11	97781665	97782399
chr11	97799417	97800544
chr11	97883678	97884005
chr11	98148997	98150345
chr11	98192762	98193311
chr11	98202748	98203199
chr11	98400225	98400526
chr11	98586998	98587247
chr11	98682502	98683145
chr11	98729023	98729380
chr11	98794657	98796595
chr11	98809778	98810239
chr11	98937671	98938184
chr11	99023689	99024200
chr11	99230062	99231052
chr11	99385964	99386428
chr11	100319921	100320691
chr11	100397318	100397736
chr11	100440839	100441093
chr11	100472109	100472828
chr11	100527240	100527906
chr11	100619170	100619671
chr11	100712166	100712539
chr11	100737893	100738171
chr11	100939063	100939445
chr11	101301714	101302229
chr11	101425094	101425577
chr11	101442379	101442955
chr11	101465558	101466207
chr11	101552178	101552502
chr11	101641253	101641492
chr11	102156059	102156519
chr11	102184890	102185312
chr11	102229536	102230149
chr11	102248878	102249311
chr11	102295918	102297047
chr11	102316862	102317768
chr11	102318224	102318981
chr11	102555632	102556224
chr11	102880685	102881178
chr11	102924629	102925098
chr11	103016663	103017161
chr11	103028437	103028798
chr11	103115264	103115852
chr11	103266995	103267436
chr11	103953703	103954038
chr11	104441436	104442886
chr11	104468876	104469402
chr11	104549933	104550610
chr11	105126463	105127103
chr11	105180972	105181337
chr11	105181673	105182505
chr11	106036940	106037421
chr11	106084566	106085353
chr11	106193122	106193535
chr11	106216396	106217485
chr11	106255564	106255783
chr11	106256119	106256426
chr11	106500891	106501498
chr11	106583646	106583861
chr11	106779069	106779583
chr11	106787508	106789086
chr11	106998839	106999489
chr11	107027707	107028361
chr11	107131240	107132253
chr11	107188766	107189276
chr11	107469485	107470769
chr11	107479467	107479926
chr11	107546890	107547661
chr11	107547938	107548614
chr11	107794018	107794482
chr11	107997693	107998029
chr11	108425340	108425698
chr11	109011645	109012100
chr11	109426084	109426417
chr11	109611089	109611384
chr11	112810750	112811036
chr11	113649473	113650177
chr11	113683595	113684146
chr11	113684351	113684693
chr11	113750959	113751806
chr11	114668572	114669504
chr11	115403639	115404090
chr11	115420058	115420807
chr11	115535487	115536284
chr11	115564401	115564718
chr11	115603484	115604430
chr11	115612441	115612939
chr11	115707998	115708571
chr11	115813321	115813675
chr11	115824032	115824617
chr11	116012342	116012746
chr11	116023577	116024554
chr11	116030276	116030821
chr11	116138265	116138843
chr11	116273569	116274200
chr11	116306606	116306885
chr11	116319187	116319602
chr11	116335621	116335826
chr11	116434094	116434810
chr11	116489905	116490582
chr11	116580762	116581307
chr11	116671685	116672135
chr11	116827584	116828063
chr11	116842826	116843857
chr11	116852137	116853168
chr11	116918810	116919436
chr11	117115252	117115609
chr11	117848866	117849075
chr11	117873180	117873480
chr11	117986766	117987312
chr11	118289738	118290230
chr11	118418731	118419099
chr11	118441385	118441795
chr11	119299469	119300354
chr11	119602945	119603647
chr11	119637699	119638016
chr11	119913727	119914213
chr11	120011923	120012159
chr11	120086331	120086849
chr11	120098927	120099361
chr11	120347857	120348563
chr11	120350030	120350299
chr11	120378580	120378854
chr11	120437106	120437788
chr11	120467639	120468005
chr11	120484600	120485155
chr11	120491858	120492620
chr11	120573411	120573814
chr11	120624488	120625023
chr11	120783795	120784882
chr11	120796041	120796543
chr11	120823483	120824539
chr11	120990658	120991291
chr11	121146183	121146458
chr11	121204408	121204707
chr11	121229056	121229284
chr11	121260209	121260746
chr11	121353761	121354600
chr11	121451954	121452354
chr12	3109876	3110125
chr12	3426864	3427727
chr12	3572456	3572966
chr12	3781129	3781412
chr12	3807205	3807424
chr12	4592827	4593567
chr12	4817656	4817912
chr12	4841269	4841559
chr12	4907016	4907771
chr12	4917308	4918108
chr12	8313426	8313632
chr12	8674349	8674810
chr12	10390759	10391241
chr12	11266109	11266576
chr12	12940020	12940258
chr12	12941478	12941761
chr12	13248697	13249294
chr12	13269094	13269396
chr12	16894399	16895510
chr12	16999817	17000075
chr12	17266589	17266880
chr12	17348415	17348694
chr12	17544894	17545571
chr12	18387474	18388138
chr12	18853431	18853926
chr12	19288433	19289109
chr12	19387801	19388306
chr12	20312055	20312853
chr12	20815015	20815720
chr12	20990506	20990933
chr12	21316408	21316714
chr12	21373691	21374042
chr12	21417013	21417566
chr12	22030365	22030967
chr12	22156420	22156651
chr12	22623241	22623448
chr12	22745203	22745510
chr12	23189141	23189803
chr12	23800532	23801039
chr12	24498504	24498784
chr12	24651247	24651800
chr12	24707992	24708703
chr12	24831589	24832196
chr12	24974912	24975608
chr12	25098598	25098912
chr12	27342919	27343192
chr12	28635317	28636170
chr12	28649616	28649893
chr12	29290737	29291249
chr12	29319812	29320149
chr12	31498950	31500168
chr12	31949346	31950268
chr12	32060714	32061311
chr12	32378744	32379762
chr12	32820341	32821069
chr12	33429588	33430246
chr12	34907138	34907389
chr12	35046848	35047807
chr12	36156321	36156743
chr12	40037496	40038326
chr12	40445382	40445615
chr12	44209555	44210103
chr12	44269117	44269523
chr12	46818373	46819209
chr12	51348122	51348588
chr12	51377540	51377782
chr12	51690966	51692009
chr12	51970843	51971462
chr12	52006187	52006515
chr12	52097710	52098048
chr12	52396381	52396757
chr12	54695548	54696149
chr12	54795189	54795663
chr12	55079974	55080821
chr12	55398632	55399284
chr12	55492062	55492627
chr12	55820386	55821118
chr12	55836352	55836977
chr12	56345337	56345847
chr12	59011615	59011922
chr12	59061077	59061468
chr12	59066930	59067537
chr12	59218776	59219807
chr12	64917855	64918315
chr12	64965743	64966335
chr12	65036312	65036783
chr12	65073428	65073982
chr12	65075604	65075950
chr12	65115032	65115288
chr12	67059194	67059623
chr12	69158620	69159082
chr12	69183658	69184748
chr12	69227868	69228198
chr12	69296635	69297303
chr12	69356954	69357168
chr12	69582686	69583091
chr12	69724546	69725240
chr12	70974671	70975451
chr12	71015154	71015626
chr12	71016005	71016748
chr12	71831121	71831837
chr12	72085840	72086171
chr12	72664608	72664941
chr12	72761376	72761925
chr12	73907914	73908830
chr12	74803905	74804474
chr12	75595471	75596228
chr12	75596454	75596839
chr12	75669327	75669540
chr12	76043783	76044123
chr12	76369038	76370987
chr12	76403820	76404041
chr12	76961650	76962212
chr12	77238095	77239539
chr12	78748928	78749505
chr12	79172038	79172724
chr12	80115313	80115643
chr12	80259540	80260819
chr12	80463074	80463519
chr12	80790462	80791387
chr12	80945496	80946177
chr12	81026793	81027120
chr12	82169554	82170217
chr12	82562961	82563365
chr12	83596847	83597144
chr12	83632190	83633015
chr12	83688172	83688761
chr12	83921196	83921891
chr12	84148260	84148498
chr12	84316861	84317632
chr12	84362079	84362289
chr12	84450731	84450938
chr12	84451526	84451781
chr12	84698562	84698917
chr12	84772714	84772948
chr12	85141988	85142277
chr12	85219509	85219745
chr12	85270357	85270585
chr12	85374023	85374801
chr12	85824726	85825304
chr12	86241930	86242138
chr12	86946684	86947162
chr12	87147167	87147659
chr12	87266449	87266785
chr12	87387612	87388278
chr12	87443389	87443863
chr12	87471747	87472290
chr12	88354368	88354614
chr12	91588956	91589284
chr12	91589509	91589936
chr12	91590241	91590583
chr12	91778712	91779153
chr12	91848870	91849130
chr12	98746933	98747503
chr12	99392270	99393390
chr12	99884339	99885003
chr12	100159470	100159681
chr12	100520398	100520697
chr12	100724746	100725112
chr12	101082631	101083768
chr12	101718057	101718539
chr12	101912911	101913120
chr12	101957603	101958186
chr12	101975481	101976439
chr12	102469074	102469609
chr12	102554975	102555210
chr12	102704509	102705440
chr12	102743476	102744040
chr12	102757981	102758344
chr12	104864663	104864894
chr12	105009708	105010037
chr12	105032682	105032920
chr12	105336934	105337481
chr12	105684777	105685603
chr12	105784680	105785357
chr12	106010235	106010750
chr12	108178605	108179308
chr12	108179789	108180083
chr12	108792318	108792749
chr12	108793418	108794433
chr12	108836025	108836388
chr12	108893836	108894459
chr12	109062402	109062654
chr12	110446639	110446958
chr12	110447298	110447609
chr12	110485873	110486076
chr12	110591108	110591633
chr12	110601396	110602145
chr12	110695731	110696386
chr12	110738040	110738694
chr12	110840505	110840899
chr12	110850212	110850741
chr12	110889277	110889570
chr12	110978470	110979037
chr12	110992355	110992560
chr12	111377093	111377559
chr12	111538171	111539203
chr12	111574480	111575271
chr12	111677982	111678764
chr12	111769157	111769567
chr12	111966604	111966936
chr12	112146256	112146564
chr12	112673654	112674186
chr12	112722275	112722731
chr12	112808895	112809347
chr12	112828949	112829461
chr12	112976455	112976939
chr12	113000158	113000674
chr12	113014070	113014282
chr12	113014562	113015005
chr12	113098582	113099000
chr12	113156414	113156651
chr12	113185880	113186201
chr12	116405454	116405848
chr12	116485764	116486077
chr13	3372780	3373556
chr13	3538151	3538867
chr13	3917723	3918199
chr13	5860816	5861232
chr13	8885578	8885957
chr13	8995634	8996384
chr13	9093894	9094768
chr13	9276524	9277207
chr13	12565942	12566308
chr13	14039415	14039693
chr13	14063793	14064663
chr13	14613299	14613601
chr13	17695123	17695830
chr13	17803507	17805301
chr13	17943738	17944643
chr13	18948348	18948798
chr13	19395388	19395769
chr13	21716368	21716609
chr13	21735016	21735535
chr13	21750199	21750578
chr13	21753444	21753831
chr13	21786858	21787251
chr13	21831973	21832182
chr13	22035159	22035584
chr13	22040915	22041370
chr13	23368888	23369201
chr13	23423490	23423832
chr13	23445616	23445985
chr13	23531058	23531466
chr13	23533892	23534152
chr13	23535406	23535685
chr13	23544461	23544777
chr13	23551265	23551672
chr13	23561860	23562433
chr13	23570922	23571147
chr13	23581558	23582002
chr13	23683521	23683999
chr13	23684221	23684661
chr13	23698003	23698448
chr13	23738765	23739585
chr13	23745079	23745511
chr13	23746235	23746479
chr13	23751092	23751348
chr13	23757026	23757229
chr13	23761877	23762368
chr13	24280604	24281393
chr13	24761497	24761929
chr13	24801147	24801941
chr13	28869816	28870163
chr13	29702611	29703146
chr13	29984522	29984845
chr13	29985169	29986051
chr13	30544857	30545338
chr13	30973706	30974182
chr13	30991745	30992113
chr13	34002172	34002821
chr13	34130081	34130361
chr13	34875545	34876121
chr13	34993852	34994107
chr13	35740660	35741137
chr13	35741373	35742118
chr13	36578701	36578980
chr13	37993594	37994175
chr13	38204974	38205289
chr13	38634841	38635163
chr13	38658539	38659082
chr13	41001067	41001545
chr13	41220106	41220438
chr13	41249782	41250500
chr13	42052085	42052835
chr13	43398373	43398739
chr13	43480273	43480633
chr13	43559603	43560188
chr13	44729897	44730432
chr13	44730812	44731215
chr13	46669347	46670059
chr13	46727139	46728020
chr13	46929870	46930376
chr13	47043492	47044057
chr13	48546030	48546544
chr13	48625292	48625578
chr13	48967368	48968683
chr13	49341549	49342029
chr13	49420791	49421101
chr13	49652512	49653321
chr13	51100918	51101514
chr13	51645302	51645923
chr13	51651658	51652121
chr13	51845952	51846158
chr13	52583193	52583566
chr13	52929404	52929652
chr13	54371534	54371747
chr13	54468561	54468848
chr13	54564915	54565338
chr13	54575060	54575449
chr13	54611059	54611399
chr13	54621826	54622250
chr13	54687143	54687790
chr13	54693513	54694162
chr13	55099741	55100258
chr13	55105279	55105603
chr13	55211095	55211508
chr13	55212093	55212775
chr13	55362085	55362857
chr13	55445287	55445897
chr13	55464362	55464803
chr13	55513021	55513531
chr13	55535982	55536508
chr13	55570600	55571127
chr13	55593125	55593567
chr13	55634875	55635404
chr13	55714583	55715102
chr13	55757745	55757951
chr13	56703007	56703345
chr13	58127300	58129423
chr13	59494933	59495211
chr13	59585409	59585928
chr13	59675667	59675948
chr13	59769337	59770264
chr13	59840584	59841108
chr13	63431474	63431796
chr13	63563239	63563535
chr13	63565508	63565969
chr13	64152322	64153256
chr13	64161888	64162449
chr13	64312209	64312705
chr13	65112445	65112926
chr13	66904954	66905314
chr13	68581929	68582458
chr13	68999020	68999370
chr13	69533475	69533833
chr13	69534830	69535239
chr13	69611891	69612403
chr13	69809861	69810318
chr13	70637281	70637829
chr13	73328183	73328483
chr13	73467242	73467654
chr13	73937431	73938002
chr13	74061983	74062301
chr13	74208487	74208711
chr13	74316992	74317281
chr13	74529402	74529668
chr13	75707473	75708277
chr13	76018208	76018554
chr13	80885745	80886025
chr13	81657715	81658220
chr13	84222504	84222767
chr13	85288346	85289421
chr13	86046240	86046786
chr13	90923111	90923754
chr13	91223817	91224188
chr13	91747743	91748319
chr13	91807306	91807661
chr13	92354760	92355454
chr13	93191914	93192432
chr13	93303480	93304601
chr13	94358738	94359211
chr13	94788933	94789572
chr13	94868551	94868830
chr13	94976301	94976617
chr13	95374723	95375392
chr13	95524757	95525146
chr13	96542667	96543425
chr13	97071674	97072265
chr13	97092113	97092320
chr13	97240455	97240844
chr13	97241213	97241633
chr13	97697864	97698082
chr13	98316282	98317005
chr13	98814581	98815318
chr13	98890227	98891112
chr13	98925817	98926737
chr13	99344447	99345066
chr13	99515093	99515456
chr13	100103588	100104098
chr13	100124808	100125449
chr13	100492134	100492703
chr13	100616522	100617023
chr13	100650847	100651847
chr13	100744144	100744616
chr13	100775516	100775858
chr13	100785990	100786515
chr13	103773823	103774602
chr13	104109815	104110039
chr13	104178106	104178466
chr13	104178839	104179127
chr13	104816720	104817251
chr13	105294113	105294523
chr13	106936417	106936987
chr13	106947148	106947536
chr13	107021670	107022165
chr13	108158076	108158548
chr13	108316372	108316691
chr13	110047812	110048101
chr13	111488798	111489831
chr13	111490329	111490551
chr13	111808153	111808925
chr13	111809172	111809557
chr13	112463649	112464460
chr13	112695805	112696064
chr13	112800786	112801328
chr13	112926878	112927452
chr13	113794091	113795267
chr13	114216843	114217104
chr13	117220620	117221117
chr13	118386663	118387302
chr13	119428419	119429613
chr13	119488102	119488596
chr13	119596892	119597098
chr13	119597779	119598030
chr13	119599819	119600572
chr13	119601878	119602222
chr13	119690437	119690918
chr14	7791497	7791794
chr14	8098052	8098641
chr14	8172445	8172990
chr14	8286696	8286916
chr14	8665979	8666296
chr14	13901749	13901979
chr14	13960745	13961608
chr14	14120380	14120933
chr14	14703057	14703805
chr14	18270221	18271016
chr14	19415759	19419414
chr14	19823398	19823835
chr14	20388612	20388913
chr14	20393162	20393502
chr14	20545771	20546579
chr14	20641096	20641447
chr14	20694943	20695644
chr14	20702755	20703159
chr14	20707500	20708054
chr14	20734113	20734575
chr14	20793326	20794073
chr14	20929401	20929853
chr14	21051822	21052228
chr14	21499896	21500317
chr14	21500842	21501192
chr14	21831255	21832024
chr14	21847724	21848109
chr14	21848401	21848911
chr14	24490687	24491358
chr14	25694149	25694613
chr14	25768306	25769009
chr14	25842177	25842584
chr14	26533970	26535004
chr14	26579502	26579984
chr14	26638062	26638660
chr14	26969966	26970644
chr14	27038947	27039645
chr14	29978353	29978737
chr14	30479486	30480028
chr14	30549221	30549798
chr14	30654401	30654647
chr14	30825562	30826050
chr14	31001416	31001886
chr14	31018763	31019702
chr14	31131028	31131434
chr14	31336668	31337157
chr14	31495071	31495454
chr14	31581104	31581435
chr14	31829935	31830680
chr14	32085311	32085652
chr14	32201566	32202422
chr14	33446586	33447188
chr14	34201184	34201615
chr14	34310291	34311510
chr14	34501987	34502487
chr14	34502752	34503274
chr14	34548807	34549662
chr14	34673585	34674794
chr14	36968243	36968777
chr14	37134809	37135285
chr14	40966414	40966866
chr14	45219728	45220470
chr14	45318069	45318802
chr14	45329869	45330272
chr14	45351189	45351814
chr14	45388466	45388938
chr14	45529498	45530228
chr14	46787818	46788365
chr14	47298106	47298551
chr14	47472525	47473132
chr14	47568070	47568395
chr14	47649171	47649928
chr14	48446080	48446719
chr14	49066116	49066489
chr14	49172238	49173216
chr14	50062110	50062496
chr14	50785280	50785550
chr14	50930404	50930878
chr14	50944484	50944803
chr14	51884948	51885274
chr14	52019756	52020407
chr14	52103443	52104039
chr14	52196675	52197658
chr14	52257358	52257807
chr14	52279223	52279485
chr14	54360818	54361437
chr14	54426668	54427196
chr14	54464115	54464801
chr14	54517045	54517319
chr14	54553957	54554344
chr14	54576113	54577548
chr14	54603114	54603379
chr14	54617532	54618050
chr14	54653428	54653691
chr14	54863863	54864077
chr14	54894136	54894551
chr14	55015530	55015782
chr14	55094819	55095041
chr14	55114919	55115539
chr14	55643145	55643860
chr14	55671664	55672132
chr14	55681394	55681860
chr14	55745703	55746118
chr14	55823424	55824191
chr14	56571460	56571746
chr14	56668301	56668546
chr14	56777660	56778351
chr14	56811965	56812823
chr14	56885482	56886250
chr14	56886886	56887410
chr14	57424077	57424333
chr14	57525266	57525632
chr14	57664606	57665389
chr14	57798187	57798900
chr14	57825958	57826667
chr14	57889676	57890299
chr14	59200926	59201632
chr14	60250915	60251482
chr14	60634721	60635065
chr14	61172938	61173509
chr14	61439285	61440097
chr14	61556357	61556747
chr14	61599499	61599723
chr14	61647966	61648786
chr14	62760266	62761112
chr14	62761475	62761760
chr14	62837728	62838097
chr14	63543472	63544110
chr14	63606141	63606349
chr14	63606559	63607276
chr14	63681647	63681861
chr14	63860259	63860765
chr14	64652537	64652780
chr14	65097580	65098260
chr14	65343448	65343675
chr14	65358447	65359094
chr14	65666953	65667168
chr14	65833654	65833861
chr14	66868688	66869299
chr14	66911279	66911534
chr14	67008188	67008821
chr14	67071998	67072467
chr14	67715275	67715627
chr14	67716177	67716560
chr14	68121525	68121749
chr14	69732347	69732580
chr14	69804987	69805548
chr14	70153269	70153701
chr14	70577855	70578126
chr14	70599335	70599908
chr14	70618227	70618476
chr14	70765960	70766613
chr14	73384800	73385242
chr14	73552725	73553282
chr14	74732318	74732754
chr14	74946990	74947856
chr14	75754208	75754589
chr14	75786568	75787049
chr14	75845245	75846101
chr14	76152212	76152537
chr14	76504353	76504763
chr14	76505427	76505766
chr14	78848996	78849469
chr14	79390215	79390801
chr14	79480687	79481527
chr14	79481833	79482125
chr14	79587208	79587624
chr14	91534937	91535149
chr14	99045539	99046139
chr14	99099300	99099726
chr14	99298723	99299622
chr14	101640202	101640623
chr14	101729430	101729729
chr14	103070244	103070508
chr14	105897315	105897648
chr14	115040967	115042279
chr14	118137121	118137623
chr14	118937950	118938536
chr14	120911169	120911748
chr14	121378547	121379750
chr14	121797428	121797848
chr14	121878629	121879062
chr14	122107039	122107680
chr14	122982681	122983275
chr15	3979168	3979562
chr15	3995415	3995871
chr15	4026439	4027492
chr15	5116333	5117371
chr15	5143584	5144386
chr15	5185600	5185814
chr15	6707600	6709025
chr15	8098684	8099284
chr15	8109256	8109554
chr15	8169053	8169382
chr15	8443717	8444412
chr15	8444736	8445325
chr15	9071289	9071779
chr15	9140494	9141087
chr15	10469955	10470482
chr15	10485551	10486254
chr15	10714436	10715052
chr15	11995366	11996058
chr15	12117850	12118891
chr15	12205021	12205728
chr15	12321459	12322290
chr15	12739465	12739941
chr15	12824267	12824638
chr15	25984409	25985226
chr15	27466240	27466475
chr15	28025697	28025991
chr15	31192380	31192927
chr15	31224394	31224721
chr15	31531043	31531506
chr15	31601166	31601736
chr15	34082642	34083386
chr15	34238139	34238493
chr15	34442924	34443864
chr15	34495329	34495842
chr15	34837516	34838052
chr15	35155190	35155739
chr15	35371234	35371841
chr15	35937499	35938130
chr15	36140221	36140495
chr15	36164664	36164993
chr15	36179383	36179622
chr15	36210524	36210894
chr15	36607877	36608987
chr15	36609367	36609725
chr15	36792545	36793631
chr15	36793999	36794226
chr15	36938446	36938721
chr15	37006863	37007896
chr15	37960477	37960967
chr15	38078090	38078860
chr15	38299337	38300123
chr15	38300443	38300731
chr15	38518380	38519250
chr15	38661936	38662268
chr15	39112298	39112891
chr15	39197368	39197585
chr15	39197804	39199172
chr15	41447132	41447738
chr15	43282180	43282806
chr15	44428127	44428459
chr15	51865031	51865497
chr15	51877481	51877710
chr15	51990877	51991790
chr15	52712381	52712784
chr15	55071831	55072219
chr15	55090075	55090397
chr15	55112342	55112944
chr15	57892029	57892531
chr15	58033914	58034362
chr15	58141439	58141695
chr15	58822832	58823630
chr15	58872490	58873029
chr15	58888839	58889653
chr15	59081247	59082062
chr15	59315006	59315466
chr15	59373900	59374217
chr15	62092711	62093088
chr15	63997479	63998132
chr15	65749587	65749832
chr15	65787033	65787589
chr15	66286412	66286804
chr15	66577556	66578077
chr15	68362435	68362714
chr15	72809529	72810411
chr15	73060553	73061209
chr15	73090320	73090751
chr15	73183985	73184880
chr15	73645119	73645751
chr15	75085523	75087027
chr15	75841674	75842373
chr15	75909004	75909335
chr15	76009141	76009791
chr15	76069195	76069828
chr15	76080417	76080962
chr15	76208663	76209126
chr15	76343504	76344148
chr15	76350472	76350772
chr15	76351317	76351754
chr15	76477102	76477884
chr15	76511487	76511963
chr15	76538115	76538773
chr15	76607227	76607642
chr15	76625781	76626153
chr15	76639652	76639923
chr15	76656264	76656949
chr15	76671736	76672143
chr15	76701628	76701946
chr15	76710627	76710899
chr15	76817189	76818193
chr15	76871124	76871426
chr15	76904074	76904996
chr15	76924911	76925367
chr15	76948424	76948955
chr15	77306206	77307080
chr15	77841303	77842127
chr15	77970417	77970743
chr15	78406199	78406479
chr15	78428823	78429114
chr15	78877162	78877825
chr15	78934876	78935386
chr15	78983071	78983563
chr15	79062452	79062865
chr15	79075277	79075488
chr15	79229203	79229795
chr15	79402888	79403276
chr15	79441470	79442019
chr15	79545920	79546580
chr15	79670840	79671420
chr15	79687416	79688182
chr15	79690875	79691422
chr15	79742030	79742578
chr15	79833676	79834330
chr15	79883457	79883718
chr15	79932411	79932629
chr15	79970553	79971100
chr15	80082860	80083416
chr15	80133022	80133567
chr15	80233971	80234451
chr15	80255208	80255943
chr15	80711272	80712026
chr15	80948509	80948789
chr15	80977796	80978230
chr15	81190211	81190721
chr15	81235490	81235827
chr15	81399399	81399712
chr15	81399923	81400154
chr15	81466288	81466595
chr15	81522493	81523331
chr15	81585412	81586635
chr15	81729292	81729921
chr15	81857874	81858400
chr15	81872474	81872883
chr15	81960350	81960878
chr15	82015826	82016199
chr15	82047009	82047588
chr15	82147254	82147927
chr15	82346067	82346275
chr15	82898935	82899747
chr15	83122440	83122714
chr15	83148559	83149371
chr15	83171967	83172170
chr15	83555253	83555745
chr15	83594722	83595117
chr15	83884688	83884971
chr15	83978584	83978805
chr15	84105235	84105771
chr15	84192191	84192597
chr15	84681002	84681604
chr15	84853703	84853939
chr15	85206005	85206285
chr15	85336359	85336914
chr15	85653745	85653979
chr15	85735342	85735640
chr15	85811367	85811647
chr15	85859721	85859937
chr15	86058820	86059184
chr15	86214127	86214638
chr15	87624257	87625025
chr15	88733175	88733932
chr15	88751721	88752355
chr15	88819184	88819803
chr15	88863666	88863894
chr15	89089096	89089559
chr15	89122890	89123154
chr15	89196115	89196596
chr15	89211557	89211935
chr15	89314785	89315292
chr15	89355807	89356413
chr15	89429522	89429932
chr15	93274760	93275180
chr15	93397902	93398617
chr15	94589285	94589873
chr15	95790793	95791356
chr15	96284940	96285752
chr15	96287552	96288147
chr15	96459941	96460877
chr15	96641223	96642118
chr15	96642572	96642934
chr15	96698949	96699934
chr15	96709982	96710346
chr15	97247008	97247961
chr15	97705415	97705828
chr15	97784286	97784793
chr15	98092935	98093581
chr15	98145190	98145623
chr15	98533698	98534295
chr15	98567127	98567706
chr15	98568004	98568315
chr15	98634734	98635031
chr15	98662480	98662928
chr15	98762587	98763198
chr15	98917651	98918164
chr15	98934051	98934773
chr15	99029859	99030071
chr15	99251687	99252139
chr15	99474222	99474704
chr15	99651217	99651602
chr15	99702050	99702543
chr15	99708012	99708340
chr15	99725673	99726062
chr15	99771968	99772486
chr15	99972526	99973288
chr15	100038623	100039190
chr15	100227531	100228556
chr15	100422526	100423044
chr15	100468715	100469059
chr15	100551552	100551954
chr15	100615649	100616191
chr15	101174175	101174480
chr15	101254214	101254486
chr15	101284065	101284558
chr15	102073888	102074646
chr15	102100185	102100717
chr15	102135758	102136218
chr15	102203411	102204200
chr15	102279100	102279850
chr15	102405319	102405589
chr15	102406541	102406827
chr15	102470771	102471272
chr15	102518213	102518706
chr15	102670708	102671060
chr15	103239645	103239902
chr15	103240411	103240914
chr15	103272914	103273203
chr15	103315115	103315373
chr15	103323174	103323473
chr15	103366272	103366749
chr16	3115475	3115866
chr16	3350900	3351367
chr16	3884330	3885019
chr16	4077399	4077927
chr16	4559170	4559539
chr16	4559944	4560155
chr16	4594859	4595171
chr16	4624493	4624828
chr16	4726440	4726755
chr16	4789514	4789819
chr16	4879509	4880416
chr16	4880754	4881009
chr16	4886259	4886728
chr16	4963916	4964478
chr16	5013220	5013556
chr16	5049471	5049828
chr16	5050051	5050742
chr16	5233612	5233929
chr16	5255519	5255869
chr16	8637122	8637975
chr16	8737585	8738327
chr16	8738759	8739213
chr16	8783096	8783350
chr16	8830093	8831173
chr16	10542660	10543028
chr16	10545400	10545839
chr16	11134018	11134688
chr16	11143925	11144290
chr16	11175768	11176387
chr16	11322840	11323175
chr16	13109693	13110199
chr16	13256265	13257039
chr16	13667922	13668137
chr16	13671888	13672408
chr16	13902588	13903092
chr16	13940678	13940937
chr16	14004261	14004524
chr16	15594041	15594538
chr16	15637095	15638084
chr16	16146553	16146796
chr16	16302920	16303669
chr16	16358467	16358973
chr16	16870776	16871166
chr16	16983340	16984153
chr16	17069898	17070425
[truncated: 3,898 more rows]
