# Supplementary material for: Ultra-long-range interactions between active regulatory elements
Source: Genome Res. 2023 Aug;33(8):1269–83. doi: 10.1101/gr.277567.122 (PMC10547262; doi:10.1101/gr.277567.122)
Supplement: Supplement 11 [file Supplemental_Code.zip › Supplemental_Code/Peaks/mm10/H3K27ac_DE_ESC_higher_mm10.bed]

chr7	3221627	3222643
chr10	33792841	33798491
chr5	108072997	108081027
chr19	53459288	53462403
chr16	8754925	8792783
chr2	171878847	171879150
chr4	148150351	148150874
chr19	6269420	6272705
chr16	10215540	10217647
chr12	76214405	76217790
chr11	96954950	96957017
chr7	144851053	144868664
chr5	59947505	59949957
chr17	66466964	66486586
chr8	90825221	90834379
chr17	35887902	35889011
chr2	168952064	168971835
chr3	89381658	89384128
chr6	148954998	148958825
chr7	3594854	3595085
chr2	29074031	29077014
chr2	153345070	153347280
chr12	4355265	4361657
chr7	3165232	3167263
chr19	10231154	10233776
chr5	92126884	92129680
chr1	118004492	118004700
chr15	50897473	50902113
chr1	112838608	112838857
chr1	130245951	130246413
chr7	81149910	81153038
chr6	142983223	142989772
chr2	27504063	27507798
chr11	98447153	98449339
chr3	35717546	35727101
chr2	172870538	172873460
chr3	65656551	65660384
chr13	12175851	12177409
chr10	108282390	108296605
chr9	110937868	110950538
chr16	25516336	25517749
chr10	68136230	68139909
chrX	84443226	84444112
chr4	152349891	152351882
chr17	88508838	88512048
chr8	107261053	107263523
chr4	133603724	133607386
chr8	36592637	36596514
chr6	86487796	86500242
chr17	28081651	28082176
chr10	128900208	128901869
chr17	26995219	27001223
chr10	34228653	34238511
chr17	80496224	80501676
chr1	183378657	183380683
chr11	117603698	117611579
chr17	45602070	45620499
chr2	32077869	32079135
chr9	17555976	17558635
chrX	103433843	103441820
chr16	8837522	8840054
chrX	84159327	84159500
chr14	63498034	63506539
chr3	123295115	123295631
chr10	81082488	81083723
chr12	76229294	76231117
chr8	125698829	125701343
chr3	44297892	44298362
chr19	38048440	38050022
chr5	147869385	147870864
chr15	73674298	73676849
chr12	55632595	55632848
chr15	16628881	16630495
chr13	85035815	85037744
chr9	124423309	124425008
chr15	66057323	66057612
chr19	11292154	11299007
chr9	22160932	22161921
chr8	110754440	110761533
chr17	24872845	24875383
chr12	12782961	12789419
chr8	83818255	83819954
chr12	86686706	86688204
chr7	30196346	30200596
chr10	59556397	59559340
chr7	110180854	110182779
chr10	78365654	78368269
chr17	32296142	32296990
chr9	21352093	21354045
chr10	80766003	80767189
chr4	137657439	137660824
chr7	44276020	44277573
chr4	40226799	40228187
chr2	78504881	78505135
chr4	101387718	101389960
chr8	124799373	124802504
chrX	101479348	101482889
chr4	141271491	141286233
chr3	5070090	5070420
chr15	79970207	79971113
chr11	11098619	11099491
chr8	3609083	3609707
chr2	59226814	59232386
chr5	135885981	135891456
chr1	137174391	137174804
chr4	10694247	10694723
chr13	55246371	55250118
chr3	95269425	95274025
chr10	128246309	128247820
chr19	7582366	7585236
chr5	103930586	103932760
chr14	13905092	13908614
chr14	91655790	91656740
chr2	147292461	147292935
chr6	30021443	30030333
chr4	145207243	145215180
chr5	143133272	143135229
chr2	170528900	170530979
chr7	141046607	141048924
chr4	135506219	135508089
chr2	177109170	177109429
chr19	23139477	23160312
chr10	4142276	4146823
chr11	77915591	77918037
chr1	58760928	58762771
chr1	160734409	160735750
chr13	66697840	66698272
chr3	84180106	84182645
chr7	45556082	45564340
chr5	38655066	38660329
chr7	17902772	17904028
chr15	76973242	76975416
chr19	41013135	41013599
chr4	133655510	133666555
chr2	59620167	59637825
chr6	67007884	67008232
chr7	127993133	127993712
chr15	88703292	88713867
chr10	85047768	85055400
chrX	73747797	73748104
chr14	19853765	19862311
chr12	52380449	52384101
chr6	133816273	133816516
chr13	63270399	63274422
chr2	169005230	169007220
chr4	11005063	11017017
chr2	26458050	26462100
chr7	109694459	109695856
chr12	69210157	69211042
chr4	16459382	16459696
chr14	25839582	25841497
chr8	14011922	14017698
chr14	34773302	34774435
chr11	116725341	116725750
chr12	33128676	33130908
chr3	122431872	122436921
chr8	3545165	3546726
chr9	58002538	58005005
chr4	142165872	142174235
chr6	60363182	60364771
chr6	125430243	125436402
chr7	141147910	141149513
chr6	39131203	39133404
chr11	102820694	102821131
chr2	51447230	51449315
chr7	126220095	126220717
chrX	13011948	13015708
chr17	34909686	34911894
chrX	151040686	151041283
chr3	57735558	57736021
chr5	35947654	35948878
chr17	70915384	70919058
chr2	69591678	69592613
chr3	96674122	96680078
chr2	154334741	154340265
chr1	95451845	95452115
chr9	4283050	4285060
chr10	61927865	61930782
chr9	118862310	118864213
chr7	28675302	28678053
chr8	86901719	86905022
chr1	119074820	119087177
chr15	101232805	101235086
chr5	65973608	65977273
chr15	34566325	34569497
chr4	152006354	152007751
chr3	102102767	102104926
chr7	34720842	34721779
chr13	66706413	66716275
chr2	87514974	87518001
chr6	88151973	88152875
chr7	24515647	24518303
chr3	96476168	96476956
chr5	119578981	119590161
chr7	126386875	126393633
chr15	8696686	8698999
chr11	31981649	31982700
chr10	110853750	110855682
chr11	101896371	101898124
chr13	35851478	35854456
chr3	95635322	95676860
chrX	13294759	13298066
chr9	114499749	114503096
chr15	62077760	62080344
chr8	25847076	25848122
chr6	87909094	87913520
chr11	98680241	98680692
chr5	29809926	29814160
chr8	43320385	43332096
chr10	61230887	61243099
chr19	24225690	24227048
chr6	26301161	26301553
chrX	8238576	8239015
chr17	56884320	56888075
chr5	110082568	110086804
chr5	118428504	118439525
chr6	137668974	137670964
chr10	78037347	78039234
chr13	66624960	66630760
chr6	125410182	125413267
chr1	180922129	180926056
chrX	103310988	103313139
chrX	159517182	159529839
chr4	115232359	115233754
chr8	36538218	36539996
chr2	16016960	16017864
chr17	43035271	43038290
chr19	3839674	3844297
chr5	64861073	64866704
chr1	87224156	87233370
chr14	50572803	50574023
chr16	43142926	43143086
chr5	53669957	53674814
chr11	8626225	8642173
chr13	66414758	66418413
chr1	46583411	46583572
chr1	178357502	178359022
chr3	89795059	89809105
chr18	82774276	82779890
chr11	100493585	100494210
chrX	7766057	7767059
chr1	132262754	132269604
chr4	148734154	148740417
chr2	36414704	36416808
chr19	8836298	8839864
chr12	104433525	104434369
chr2	20651191	20676967
chr13	23024437	23024849
chr14	45497008	45497734
chr11	22798215	22800974
chr3	68534178	68536664
chr6	67235709	67239677
chr9	99151910	99154899
chr5	145059119	145059397
chr15	34367288	34369928
chr17	53579528	53583415
chr5	129269153	129270984
chr1	156653986	156673150
chr16	30641078	30647236
chr17	33915061	33915527
chr2	144714560	144716501
chr16	48281675	48286139
chr8	71284724	71285407
chr19	5579228	5581393
chr7	130943470	130951603
chr18	20749485	20749785
chr5	134435537	134447285
chr13	62263612	62264387
chr2	128265049	128266394
chr5	136933710	136952479
chr7	43253796	43254131
chr16	32298868	32315750
chr7	29452491	29455968
chr13	97066422	97070190
chr4	44061930	44063308
chr8	65045930	65048535
chr17	70737633	70753320
chr17	49029633	49035120
chr16	10467461	10467966
chr14	32077238	32077629
chr6	65056569	65064274
chrX	38784111	38784380
chr6	141595492	141601261
chr5	142919889	142928284
chr8	78147196	78149287
chr3	59879836	59880156
chr1	191929187	191932260
chr17	28417411	28421294
chr12	19291696	19292703
chr5	127637735	127640503
chr16	48497326	48498297
chr10	46740691	46741136
chr18	67267167	67270222
chr4	135577927	135582720
chr17	13655989	13660615
chr6	39395052	39401946
chr11	22596704	22622802
chr7	45799919	45800613
chr1	182054485	182055872
chr14	30563412	30565722
chr5	8711357	8711525
chr17	83677015	83678810
chr4	130517106	130525756
chr12	110470126	110476762
chr3	9081625	9083220
chr2	57237903	57238964
chr3	84653146	84657759
chr5	85173568	85173923
chr4	8461451	8462634
chr2	148460867	148461040
chr12	88044911	88046104
chr15	77078397	77081916
chr5	131488941	131492692
chr2	119855123	119860179
chr1	154079255	154080759
chr3	123256147	123256968
chr2	165967089	165983883
chr14	27271355	27274613
chr19	39971373	39972244
chr8	120527808	120532597
chr3	121558632	121559555
chr8	71743633	71746265
chr8	106515570	106517172
chr7	139936444	139938768
chr3	95338620	95344787
chr16	95782708	95782868
chr10	25381605	25384695
chr9	115169076	115170333
chr17	26109086	26112785
chr5	109981061	109981605
chr13	65990652	65991126
chr7	79867917	79870337
chr19	47402854	47403795
chr9	3870482	3872802
chr3	83864729	83880168
chr7	19824456	19831194
chr17	85158185	85163821
chr17	14099773	14100797
chr8	122556134	122559612
chr7	24277830	24281116
chr7	29382754	29383375
chr11	97410962	97415369
chr5	135956934	135959777
chr8	82744795	82745094
chr16	9149333	9150345
chr13	67829625	67831388
chr3	75647481	75656306
chr11	8565474	8592057
chr5	64430275	64432392
chrX	64125971	64126139
chr8	68419800	68420490
chr9	85635079	85635988
chr7	27549494	27550328
chr7	27520348	27522865
chr10	61314795	61316621
chr8	29194103	29194469
chr7	126300946	126303046
chr1	84846011	84891877
chr7	27312787	27313042
chr11	107347553	107359304
chr12	86463791	86510350
chr9	21454330	21462194
chr7	28733745	28740549
chr4	20971217	20976781
chr10	127365979	127368345
chr1	82819916	82820806
chr3	129648508	129652842
chr13	62077698	62080422
chr12	19019354	19019765
chr8	123333761	123342557
chr17	94864466	94867025
chr5	110800780	110806732
chr9	45348193	45351032
chr7	28446706	28449228
chr7	42738678	42738962
chr7	27646253	27650684
chr11	67009439	67025726
chr18	77623676	77624444
chr13	21864529	21868028
chr11	97666621	97676056
chr9	21028028	21028814
chr8	72329492	72338002
chr2	180234262	180239094
chr3	27064050	27064812
chr17	43817122	43817861
chr14	64590362	64598712
chr11	120251646	120253784
chr4	142060370	142067603
chr2	131095520	131097890
chr5	129914470	129919935
chr7	13706511	13706799
chr5	140120973	140124916
chr6	122701148	122716752
chr17	28087291	28089574
chr17	27229170	27231504
chr1	123857079	123857501
chr15	99212595	99217128
chr10	95718047	95720840
chr17	37070018	37082053
chr12	20843294	20844613
chr3	103140895	103147850
chr15	97590269	97598032
chr5	122451775	122457890
chr10	58529803	58536363
chr3	93709281	93709623
chr7	43165884	43168718
chr19	10973026	10973583
chr19	33849373	33851839
chr16	31325632	31333615
chr9	124438705	124441126
chr17	27178290	27179743
chr16	14122905	14125029
chr18	75344197	75345901
chr8	70672667	70676298
chr15	96243468	96245728
chr3	35418980	35419381
chr3	5988473	5990412
chr10	21821285	21834673
chr4	153861342	153863081
chr1	170977576	170978681
chrX	48250350	48256713
chr17	33857521	33857829
chr7	80777877	80784090
chr16	13734231	13753147
chr15	97342255	97344722
chr7	133110074	133122349
chr13	118265431	118266524
chr7	34164685	34171576
chr4	32995056	32996347
chr7	79473233	79478133
chr1	135675225	135677470
chr14	32122408	32126633
chr14	40449894	40450144
chr15	36125990	36128590
chr15	81891116	81894555
chrX	134150239	134150426
chr11	113705504	113711016
chr11	6893267	6896493
chr9	58266320	58281694
chr7	38086300	38087410
chrX	7428169	7431025
chr11	115829729	115843555
chr2	171119625	171121519
chr2	29642606	29645368
chr7	35528363	35536149
chr8	84500884	84502141
chr14	76513384	76516761
chr1	117456151	117459869
chr7	106745119	106746412
chr10	44389266	44394424
chr5	123375121	123378146
chr19	10266118	10268103
chr11	75382755	75384534
chr9	44861094	44861697
chrX	159508091	159511702
chr11	116142270	116143438
chr2	181332909	181333290
chr17	48616068	48617166
chr3	87409183	87412462
chr10	81507228	81508656
chr12	75379654	75379928
chr13	44697454	44736072
chr11	117887724	117891348
chrX	8049018	8053867
chr2	172515360	172529936
chr7	107553059	107554195
chr17	33597852	33602152
chr18	34092440	34094234
chr5	103719965	103737642
chrX	73736663	73740503
chr2	116494105	116494361
chr1	181251365	181251761
chr8	33896929	33924199
chr1	131884076	131893991
chr13	67843650	67846148
chr18	66428385	66430283
chr3	31088166	31096199
chr9	7798217	7800124
chr9	76401546	76402973
chr7	19569898	19576322
chr3	133513888	133536469
chr12	31225067	31225558
chr18	49527809	49528078
chr11	98120988	98122261
chr6	3384878	3385053
chr1	182102304	182104337
chr17	83722990	83732621
chr1	161034457	161035759
chr15	41408567	41410340
chr4	117148050	117150753
chr7	107337090	107342478
chr14	34346523	34366131
chr10	77572445	77573405
chr14	34658894	34661020
chr3	19233011	19237205
chr19	21674448	21674720
chr4	13804042	13807037
chr8	72322593	72323592
chr6	115683368	115685424
chrX	44808683	44809374
chr4	124824607	124826574
chr14	30528885	30532201
chr8	33990282	33994764
chr7	45447810	45449996
chr16	95766322	95768343
chr16	48302904	48311599
chr7	29403435	29405440
chr8	111763788	111770576
chr12	119777157	119777609
chr13	44673332	44681657
chr4	141158981	141167309
chr11	115218454	115220440
chr15	97058516	97061092
chr18	38625507	38634137
chr19	47327403	47332731
chr1	66699429	66699942
chr9	48303111	48304342
chr5	109096173	109097089
chr13	4825209	4826965
chr4	152194356	152195530
chr13	54792371	54793026
chr8	43178244	43181657
chr5	134970429	134974036
chr9	114646850	114647276
chr9	55208385	55217847
chr10	74719200	74719855
chr19	6672336	6674629
chr17	45494086	45496379
chr8	74970562	74970906
chr12	38729299	38731175
chr9	115356259	115362799
chrX	13303184	13305862
chr16	23095161	23108165
chr5	145214971	145215971
chr18	36251835	36256272
chr16	36707284	36709107
chr10	4332018	4334435
chr11	97634923	97636579
chr2	168755699	168770282
chr15	77904785	77913634
chr17	26580434	26581385
chr2	135558753	135561922
chr8	116670878	116675214
chr5	119610700	119616180
chr18	40227921	40235487
chr16	25523128	25524237
chr13	62034453	62035464
chr13	8937908	8938233
chr13	66878492	66879328
chr9	119081547	119085077
chr12	110688032	110688634
chr7	19201638	19203046
chr11	51125427	51125776
chr9	18733754	18735190
chr11	115535147	115537027
chr15	102234097	102245373
chr11	7423118	7424410
chr11	88930579	88955348
chr4	98724893	98731500
chr5	53538639	53551242
chr6	125489870	125492343
chr11	105156799	105161512
chr11	33525640	33534560
chr4	83254465	83259142
chr3	6297684	6297992
chr19	9753954	9754378
chr9	106686986	106688049
chr4	153831374	153833237
chr14	55076871	55098169
chr6	31896648	31902376
chr11	30785040	30785992
chr7	28655520	28660440
chr7	97340649	97342070
chr6	102666894	102667179
chr11	97186455	97189223
chr7	96061224	96062845
chr15	74659234	74660617
chr17	33904788	33907646
chr12	3662560	3663692
chr8	105480550	105482526
chr14	37742120	37743824
chr11	19847550	19851243
chr17	10430881	10435016
chr6	60407163	60412482
chr11	120850267	120855714
chr15	39778275	39783634
chr9	79745330	79745689
chr1	5261458	5262145
chr7	63956718	63957907
chr2	20208815	20210140
chr12	105259015	105259465
chr11	35383937	35392175
chr1	180885697	180887110
chr15	74652241	74652783
chr12	95585354	95585622
chr9	4020225	4020835
chr1	74307126	74310278
chr14	14348658	14349438
chr7	3370292	3372872
chr18	75359623	75362544
chr17	87663717	87665604
chr17	26547466	26550165
chr1	8533140	8535697
chr8	78137323	78139895
chr7	44701718	44708032
chr14	54569446	54577388
chr2	166193633	166195613
chr2	180739426	180745348
chr8	122516946	122526122
chr6	68852211	68853654
chr14	118976828	118977083
chr18	36409346	36421698
chr10	62010320	62013292
chr11	29596363	29597973
chr3	41555121	41558204
chr8	125692894	125693356
chr12	12176470	12178770
chr15	79899880	79907408
chr4	129226542	129233800
chrX	75734747	75735025
chr15	52010822	52014352
chr8	123453286	123454590
chr1	91536929	91538528
chrX	144266461	144269475
chr4	117170250	117171200
chr5	144678798	144680186
chr6	39414381	39451581
chr11	12466275	12471017
chr16	20474102	20480201
chr15	80215801	80221487
chr15	6029618	6031346
chr12	52393866	52397016
chr15	81511346	81524108
chr14	57527514	57531805
chr5	123157223	123158969
chr9	21786540	21788537
chr7	100494993	100503322
chr2	28517526	28518287
chr4	133820673	133821321
chr14	118649191	118649651
chr3	95015856	95016319
chr12	18237639	18238059
chr2	128210353	128212772
chr9	45361644	45363935
chr6	122340004	122346219
chr15	62087245	62099304
chr17	55217210	55219532
chr1	135197930	135200129
chr19	4809384	4812308
chr3	107994550	107997542
chr4	115175793	115177334
chr17	7533019	7535335
chr15	97368068	97385696
chr6	93629445	93629921
chr19	4045553	4047818
chr10	85538016	85544957
chr13	26113104	26114596
chr1	189012622	189013592
chr12	3236389	3239372
chr13	55194804	55206250
chr15	100246991	100280164
chr1	36054296	36063672
chr13	51062237	51064720
chr17	84181478	84183681
chr5	134417982	134428296
chr5	49754780	49754946
chr10	79671566	79674021
chr2	177128073	177129940
chr9	44590598	44595976
chr16	54868090	54868351
chr8	123991394	123995117
chr4	118743903	118748119
chr7	27569892	27574985
chr12	91474084	91474245
chr11	97983071	97984714
chr5	65723528	65725103
chr9	56533945	56536433
chr18	20740076	20742827
chr7	44291698	44292183
chr1	136957565	136958447
chr19	10129232	10129644
chr15	102202885	102216854
chr13	11932783	11935737
chr11	20133432	20158565
chr10	14583059	14585047
chr4	135299482	135313731
chr5	18794138	18800220
chr7	4260226	4260788
chr4	98863248	98866040
chr11	95540908	95546833
chr17	53557568	53573530
chr6	124952652	124956198
chr6	135679504	135683303
chr15	7114143	7119349
chr13	111552274	111554072
chr14	69778540	69781614
chr7	126324040	126331973
chr11	62487791	62514909
chr9	32136608	32137359
chr9	44419289	44424186
chr1	182028102	182034273
chr1	60850514	60854325
chr4	15242741	15252959
chr11	100369247	100377773
chr6	5324165	5326083
chr4	134734360	134735614
chrX	58027500	58032178
chr8	72268285	72272812
chr9	95675673	95677482
chr10	20186491	20187542
chr7	127206628	127217295
chr8	117194160	117194474
chr2	165807463	165813046
chr4	134113704	134120749
chr17	36968379	36978900
chrX	78202857	78203282
chr1	131160350	131162565
chr7	13008822	13030534
chr11	106573000	106575562
chr16	3532309	3532603
chr3	103839373	103841028
chr4	150677197	150677856
chr2	71343925	71357209
chr5	145305317	145308834
chr8	71953345	71954143
chr3	51221791	51226704
chr13	5689656	5701058
chr4	132735077	132737904
chr17	17737353	17740997
chr10	106005978	106007360
chr1	134530776	134541318
chr11	114568031	114570336
chr16	33843229	33845446
chr4	105213709	105216391
chr6	86505388	86509465
chr7	129420514	129422328
chr11	46063049	46071326
chr17	88467446	88468680
chr17	78913016	78915250
chr17	31323094	31328893
chr9	42856665	42859692
chr5	120852597	120853970
chr7	29983228	29984553
chr7	45459232	45466396
chr18	14591760	14593105
chr4	145305108	145306919
chr12	85272598	85274249
chr15	79845780	79848476
chr8	89052392	89053020
chr3	88565581	88574595
chr18	20487744	20490796
chr17	12997575	13005425
chr17	31817990	31821821
chrX	135972945	135974869
chr12	80883569	80887677
chr7	80150401	80153924
chr4	133347114	133354623
chr8	69934944	69940691
chr4	49466402	49467252
chr15	77102234	77104636
chr2	119843211	119844621
chr7	72325071	72327017
chrX	35108370	35108539
chr17	35934770	35940169
chr13	54214907	54216781
chr5	142782350	142783671
chr5	134926223	134927163
chr8	84837437	84838261
chr19	47018143	47020192
chr12	87224617	87225094
chr1	166123346	166125193
chr7	138455221	138455729
chr5	83783544	83783797
chr15	55876865	55878333
chr16	33507721	33508331
chr3	22074541	22078262
chr19	43498263	43506035
chr11	77903346	77907721
chr2	56471302	56471468
chr7	3345798	3353865
chr2	156422548	156451354
chr4	141560253	141577003
chr3	34754668	34770186
chr3	72867785	72868125
chr1	13092318	13096505
chr7	65063873	65066862
chr17	47709995	47714446
chr16	90309224	90311502
chr7	12903180	12904118
chr6	143365571	143366322
chr2	150257040	150257739
chr7	6257055	6260812
chr11	79974764	79980655
chr13	112770233	112772408
chr5	18080692	18084090
chr19	53448765	53450181
chr4	140684615	140696001
chr6	100376065	100391488
chr1	52950007	52955272
chr15	100227371	100229810
chr9	78359189	78368179
chr3	102435764	102436012
chr1	133660683	133672283
chr8	111054975	111055274
chr18	8193461	8195105
chr3	101408353	101414756
chr4	155162097	155165116
chr4	125133034	125138983
chr11	13946851	13947011
chr2	30937750	30940292
chr1	14742491	14743090
chr19	29006309	29009745
chr14	60981496	60983083
chr6	142753059	142754058
chr11	95963685	95964254
chr19	47448972	47452078
chr16	91620792	91621975
chr6	6137119	6141940
chr17	17612595	17613059
chr1	21252559	21258176
chr8	89072691	89074140
chr5	142545507	142547849
chrX	114974323	114976479
chr8	72307014	72312896
chr7	43601355	43609092
chr1	134385000	134385417
chr11	101769561	101774301
chrX	152286681	152289659
chr19	55270935	55271497
chr1	59695457	59699665
chr3	7999771	8007681
chr13	33920473	33921994
chr7	4704066	4705224
chr12	20946590	20948292
chr11	4899767	4900229
chr17	83650430	83657520
chr9	114580912	114585330
chr15	79868798	79884047
chr4	6116412	6116684
chr5	125165253	125167103
chr3	121572545	121583628
chr11	116701399	116707323
chr16	13117488	13120733
chr16	57175433	57177131
chr2	29627229	29633377
chr2	83547212	83547374
chr3	87892856	87894492
chr1	64733777	64734478
chr6	107217995	107219182
chr4	148598899	148602064
chr2	79937287	79937460
chr3	96416701	96419978
chr4	148651155	148655155
chr17	53455795	53456238
chr12	76692531	76696254
chrX	101083767	101085400
chr19	5361843	5363402
chr2	70804850	70806782
chr15	99702769	99706395
chr15	74690725	74692425
chr10	67095795	67107958
chr10	128538158	128538514
chr2	154416931	154430496
chr3	95317000	95319023
chr2	71334264	71337133
chr5	119719452	119724405
chr15	36759393	36761045
chr15	25011756	25012321
chr8	25108495	25110461
chr7	34183107	34184221
chr6	37824650	37827619
chr13	66822792	66824462
chr12	110695627	110713905
chr6	53558841	53560038
chr8	49606584	49606747
chr14	8680070	8681545
chr2	156642487	156644073
chr18	4403497	4404831
chr11	88669082	88671984
chr7	107616912	107618907
chr1	17931482	17933190
chr8	33828683	33831007
chr12	80625576	80629142
chr13	43215246	43216774
chr5	20974333	20974697
chr5	110121879	110123172
chr13	97207647	97208599
chr11	100384797	100391574
chr2	128239798	128242693
chr11	89066037	89069259
chr7	29137715	29138008
chr5	113344784	113346843
chr8	27233036	27243849
chr10	33905126	33906494
chr9	9267507	9270925
chr10	130003770	130006367
chr10	69859913	69860195
chr7	80010680	80020968
chr3	56136226	56136508
chr19	4849173	4851084
chr13	97587004	97591221
chr12	72845146	72845509
chr12	86866857	86872810
chr12	84162076	84162717
chr5	7733295	7733666
chr7	81063031	81063474
chr7	101864997	101870251
chr14	49818618	49820868
chr16	8810827	8811252
chr10	68179666	68181041
chr17	47818370	47818895
chr7	25430378	25437902
chr13	63292691	63295298
chr16	64865543	64865933
chr6	88482660	88485068
chr5	33018174	33019822
chr17	80635516	80636778
chr4	112981871	112982054
chr15	98933952	98935293
chr9	40237824	40242351
chr4	77309499	77311270
chr12	11053007	11053336
chr1	46650133	46651175
chr5	144083774	144087080
chr6	3555726	3559554
chr3	116622075	116623380
chr15	9451268	9454467
chr17	36843590	36845250
chr11	3955123	3956531
chr4	129502007	129504715
chrX	102571647	102572108
chrX	9474563	9475832
chr10	81139405	81147092
chr7	140840802	140841232
chr9	30596755	30598836
chr11	20163928	20167794
chrX	40708360	40708683
chr1	86306086	86312963
chr13	29072714	29072965
chr7	49346782	49350652
chr17	35485000	35504003
chr7	14399129	14400336
chr5	127687073	127693017
chr9	22396640	22399208
chr8	78284500	78285076
chr1	61514738	61514906
chr4	149332492	149333536
chr2	33426154	33449427
chr17	70825790	70853580
chr3	33989535	33991380
chr12	108734016	108734335
chr9	7720993	7723207
chr10	67000911	67005429
chr14	122414900	122417454
chr16	4276385	4278131
chr8	56251124	56253065
chr1	92431092	92433167
chr19	25488836	25489951
chrX	105938144	105940195
chr2	143889706	143891047
chr2	163029430	163037773
chr15	75889163	75891410
chr17	33804514	33808501
chr16	48319641	48320676
chr5	21244883	21245417
chr7	80219724	80222562
chr7	127952751	127953562
chr6	12671670	12671827
chr8	18479068	18480654
chr14	27345026	27352098
chr11	103403517	103412443
chr5	65299824	65301338
chrX	151120613	151125952
chr14	53040557	53040991
chr17	31263797	31266054
chr13	97481543	97495489
chr5	120887802	120895925
chr14	55834705	55836034
chr7	143636774	143637283
chr1	171328707	171330229
chr5	122189737	122192322
chrX	139357196	139358827
chr4	155696239	155698303
chr11	88026499	88030391
chr13	19136377	19139458
chr5	136041252	136041911
chr16	88029638	88029804
chr5	24749524	24750662
chr11	104288524	104296945
chr2	152010680	152016812
chr7	30434554	30437734
chr19	17136780	17139116
chr15	83254164	83255080
chr5	134932441	134944702
chr5	25553356	25557652
chr14	64627826	64633803
chr15	80168954	80172286
chr4	133810361	133815332
chr14	7952452	7957838
chr5	135933925	135937651
chr15	103410271	103412047
chr2	167221046	167222215
chr4	149607265	149608771
chr6	52102995	52107067
chr8	43299844	43311611
chr16	8532392	8535796
chr10	4060884	4061326
chr7	101096730	101096994
chr13	55335511	55339366
chr10	75832414	75836570
chr9	105838407	105839945
chr10	75936732	75941762
chrX	119621254	119622315
chr9	40791168	40801733
chr5	129155456	129156858
chr7	118104042	118106427
chr16	22397316	22418156
chr4	135925623	135927853
chr3	96557080	96577571
chrX	166617388	166622861
chr15	55263595	55272945
chr3	135534195	135557186
chrX	101394037	101397729
chr1	136672387	136694260
chr2	160655313	160658696
chr13	65557514	65557685
chr4	98840492	98842906
chr5	86406620	86408351
chr12	105075887	105078027
chr11	96015965	96021426
chr9	64267533	64272213
chrY	2407851	2408006
chr14	99321039	99327566
chr17	87971416	87977413
chr13	110018530	110021139
chr9	108263202	108267079
chr1	118641430	118656625
chr1	135217270	135218713
chr3	7681825	7684048
chr5	25525546	25537824
chr9	62819277	62826987
chr3	101163134	101167835
chr4	127343878	127346604
chr8	123192010	123192330
chr7	42675471	42682402
chr10	4242370	4254616
chr18	61620523	61638588
chr6	124474218	124479703
chr8	123445762	123447906
chr11	120662299	120667211
chr5	122317812	122320168
chr15	59301778	59303239
chr18	77035741	77040606
chr3	87466815	87467835
chr6	86518402	86527266
chr10	84552198	84555778
chr13	67415574	67416474
chr4	147416377	147418281
chr19	5014489	5016911
chr13	66466724	66466993
chr5	66214177	66215632
chr5	117392889	117405771
chrX	103449015	103453968
chr4	105222559	105224981
chr17	28895049	28896640
chr7	85104777	85105117
chr11	31017213	31017752
chrX	103250637	103253354
chrX	58038115	58043740
chr5	110466477	110472578
chr4	11042591	11046886
chr7	3191648	3196890
chr7	81137015	81142372
chr5	139166710	139168939
chr2	28504844	28507343
chr13	66311863	66312026
chr16	90290847	90291632
chr16	93815639	93832772
chr15	59065783	59071161
chr5	58000521	58000776
chr12	83576592	83580803
chr4	133101590	133135002
chr4	56952728	56953686
chr2	131795853	131797372
chr14	52061705	52071925
chr12	4551861	4559262
chr10	77161909	77166256
chrX	13202482	13208140
chr15	62008039	62012952
chr12	55504119	55507051
chr7	28694052	28695229
chr5	108051878	108054139
chr16	20860410	20862545
chr17	23598551	23606083
chr17	88159160	88161074
chr6	128687076	128687249
chr7	126339042	126339366
chr4	128981404	128981704
chr10	55574939	55575207
chr17	56833681	56835346
chr9	56546368	56549681
chr15	102178532	102180332
chr12	17890768	17892516
chr14	54409642	54415943
chr7	63947149	63949745
chr18	75465204	75465975
chr8	83737650	83740535
chr11	80130293	80142624
chrX	136788763	136790109
chr15	79519083	79520231
chrX	12926591	12928883
chr1	63136092	63140986
chr9	73092811	73094669
chr17	65723226	65727485
chr7	141007163	141011614
chr2	32686490	32686894
chr17	70863521	70874385
chr10	21843904	21850741
chr5	18687321	18689678
chr3	14445840	14447474
chrX	144310520	144318689
chr10	127939445	127939859
chr1	182181387	182183493
chr8	84057791	84058368
chr17	34120550	34127527
chr11	117077593	117090503
chr8	13205888	13209108
chr15	102459626	102462310
chr1	101756075	101757925
chr4	4549121	4556687
chr17	80254386	80255423
chr3	103199322	103216206
chr5	60881433	60883294
chr12	40994107	40996871
chr5	144182726	144184204
chr5	142665981	142669815
chr15	16131278	16132248
chr4	130629460	130664367
chr6	90434742	90437361
chr19	23084018	23096213
chrX	11956030	11958027
chr17	47348716	47349778
chr17	27037636	27056304
chr10	15635350	15635617
chr7	79210739	79212633
chr15	10722797	10724430
chr2	52072277	52073708
chr11	52386348	52390643
chr11	57969811	57973307
chr16	90297056	90301072
chr9	11102671	11108784
chr11	95702953	95708766
chr5	25008558	25009882
chr9	105914574	105916150
chr8	106605692	106621963
chr12	19875137	19876819
chr18	84931467	84934431
chr6	5481961	5483009
chr3	102716583	102718834
chr15	37069516	37072962
chr7	19814423	19819390
chr17	74300562	74301870
chr1	87674175	87676917
chr15	62958335	62959788
chr5	109682376	109683821
chr1	35219769	35221530
chr15	30447423	30447770
chr5	27420838	27421144
chr11	6364885	6370997
chr4	150040356	150042417
chr3	9638939	9649667
chrX	8183418	8183821
chr15	16908636	16915771
chr13	40864204	40871101
chr4	148719749	148723362
chr2	168525116	168526421
chr2	180726263	180732612
chrX	7924533	7928588
chr13	74399678	74400061
chr11	30743639	30751257
chr17	83664084	83670429
chr4	55134166	55137339
chr19	35904708	35904969
chr16	17216414	17221487
chr3	102159491	102169543
chr1	180080954	180082223
chr10	75647957	75651823
chr5	115475268	115476474
chr14	21470515	21489405
chr3	22293199	22298381
chr15	96699049	96704042
chr7	43342972	43348212
chr9	31029831	31031523
chr10	82777230	82779069
chr1	164374615	164378067
chr2	156688784	156696059
chr4	53335294	53341127
chr2	152188681	152193974
chr15	79924743	79929677
chr7	3203080	3215708
chr7	3585585	3587523
chr10	61406176	61417483
chr17	36984241	37003301
chr4	10749266	10751027
chr13	66735660	66735941
chr2	150945187	150949798
chr2	163461470	163465603
chr12	72648943	72650299
chr13	66212893	66213172
chr5	31623567	31636612
chr15	6745974	6748061
chr1	180979508	180981238
chr1	55107003	55110440
chr11	79991627	79994078
chr5	92098318	92114629
chr2	167430631	167432121
chr17	83689491	83710238
chr2	29095670	29104898
chr5	3577390	3578679
chr17	45449100	45462381
chr4	133375942	133381820
chr2	75680040	75686238
chr10	82018011	82018814
chr9	110959659	110965859
chr10	59753184	59753935
chr17	46265721	46267093
chr7	25187877	25192748
chr5	23754499	23756824
chr1	84838662	84840634
chr3	35732152	35732920
chr13	92172072	92174051
chr13	40942406	40945604
chr10	22055714	22055936
chr16	32123560	32125496
chr19	28155535	28155692
chr6	122760805	122773044
chr9	52749809	52749967
chr15	76958887	76962039
chr12	76884018	76885267
chr8	117236944	117243697
chr9	31117079	31121915
chrX	7669226	7675236
chr17	19103779	19104040
chr2	173224598	173227155
chr1	133691334	133697324
chr5	73217090	73221104
chr10	4371278	4376698
chr16	20360135	20362830
chr10	95217865	95222155
chr13	98975890	98977960
chr14	11560897	11561565
chr11	117306037	117309632
chr8	17888556	17888767
chr14	118708941	118715354
chr1	139412864	139413400
chr1	178335908	178338556
chr4	129372794	129382098
chr15	55104800	55106149
chr8	22823447	22824658
chr5	116407323	116410984
chr1	153091033	153099530
chr6	44204842	44205063
chr9	21223599	21224686
chr16	48600816	48613997
chr14	100350043	100351470
chr11	72575651	72578838
chr17	70806159	70808591
chr2	30926737	30929062
chr16	35965127	35968534
chr2	31160529	31172283
chr1	135631420	135632763
chr14	99333535	99356375
chr5	113320583	113333582
chr17	24677885	24678227
chr5	137628076	137634424
chr4	117380065	117381156
chr4	148078307	148093349
chr3	51207812	51215817
chr2	163056689	163090009
chr10	3939693	3942874
chr3	11210524	11214485
chr7	27394877	27395564
chr1	119299475	119306475
chr11	74628398	74628696
chr19	5840760	5851196
chr5	104003024	104003717
chr19	42321390	42323322
chr7	6214154	6215274
chr1	93195369	93198804
chr11	80175580	80181109
chr1	139494052	139499955
chr11	98056919	98058689
chr7	34668423	34670914
chr3	87477617	87481296
chr5	143413667	143415655
chr7	38027110	38031687
chr17	29812728	29814695
chr2	20175651	20180822
chr10	77189767	77207359
chr1	179650191	179652691
chr17	14817571	14818977
chr5	29355849	29356006
chr7	35468361	35468717
chr5	22572427	22575434
chr4	34911607	34912475
chr8	36578004	36584460
chr16	23906963	23909506
chr2	28606625	28608076
chr11	69698816	69715655
chr15	84183247	84193142
chr3	88274450	88289153
chr16	18011026	18017860
chr17	25755386	25758354
chr3	81021097	81022542
chr13	75684902	75686294
chr10	11800933	11802458
chr2	172007337	172007656
chr6	31947548	31949207
chr11	98580571	98580782
chr16	55887960	55888676
chr3	104811429	104816466
chr1	22466545	22467858
chr12	65109668	65115793
chr9	19092819	19098435
chr7	126344571	126346148
chr4	137591022	137600007
chr8	69847813	69851409
chr8	114399250	114399981
chr8	86894597	86895153
chr17	16997256	16997680
chr4	147702382	147702552
chr16	68073846	68074138
chr9	64195273	64201957
chr4	98847920	98851265
chr9	101040893	101042455
chrX	60168455	60171182
chr7	25665292	25670835
chr4	140639150	140641544
chr3	87188806	87197138
chr1	136565133	136572068
chrX	7721832	7726478
chr15	14696692	14698063
chr9	58448478	58456899
chr15	37867814	37868332
chr2	129176522	129181269
chr17	13844246	13844412
chr16	11358990	11361845
chr17	31801801	31812524
chr11	52358122	52361518
chr5	25498285	25499566
chr6	125159020	125165541
chr13	5549839	5551606
chr5	135655944	135664410
chr7	139295586	139297415
chr7	23469157	23471040
chr4	133896790	133903601
chr11	97625405	97627077
chr1	119396808	119401810
chr17	24021912	24023808
chr17	76500496	76501005
chr10	128747910	128748373
chr9	95522000	95524035
chr13	62816311	62816548
chr8	71900464	71900996
chr4	83326614	83331569
chr6	20686326	20687929
chr2	172576644	172578116
chr17	60784184	60784353
chr4	145673759	145675977
chr14	55047302	55049758
chr14	8286751	8286907
chr10	63176418	63183434
chr8	118936132	118938259
chr18	19062982	19064649
chr8	34077957	34080829
chr6	58292081	58292282
chr3	31015167	31020427
chr15	37080170	37085708
chr2	166138080	166158511
chr15	47196004	47197433
chrX	73796713	73798560
chr11	75619846	75630699
chr7	127931258	127934739
chr12	86931056	86934018
chr1	152914645	152918545
chr17	46781944	46816813
chr18	30697456	30698702
chr8	84655657	84669096
chr7	48435608	48436536
chr18	35822476	35824108
chr10	120114708	120115465
chr5	30057954	30059340
chr5	15904753	15905260
chr15	102386247	102412364
chr4	146431034	146431272
chr9	21837690	21850910
chr11	96712990	96715047
chr7	80127922	80131814
chr7	145135187	145140143
chr4	10930484	10937189
chr16	16367071	16368159
chr8	111781799	111791465
chr10	52272473	52280971
chr11	6486388	6490065
chr4	134871647	134872824
chr19	23168177	23169850
chr8	5442068	5442472
chr1	171471203	171478882
chr2	87480660	87481984
chr8	84186054	84191127
chr15	77862488	77868699
chr3	63516356	63516510
chr8	89000397	89017865
chr2	165856469	165860805
chr4	149157734	149158188
chr17	3077748	3079365
chr2	20492909	20497353
chr19	45992909	45994610
chr1	135792483	135793043
chr12	105222846	105225642
chr17	32210845	32212560
chr13	20383963	20386885
chr9	3562467	3563816
chr2	23906634	23908601
chr11	115944811	115947029
chr2	152345103	152350891
chr6	100332850	100337272
chr3	135505427	135506814
chr17	12192171	12197002
chr5	53465808	53471556
chr8	18897692	18900080
chr5	114800458	114802805
chr2	20736142	20738557
chr19	29672313	29673634
chr7	30828044	30829919
chr2	174260368	174262808
chr7	139945766	139951959
chr2	121894327	121896487
chr10	25432307	25432846
chr18	20931065	20950074
chr3	41492504	41498322
chr5	33529528	33537133
chr11	4802612	4808524
chr4	3817279	3823147
chr9	65631720	65643105
chr5	117292792	117294379
chr14	34615762	34616362
chr4	125605421	125611041
chr6	34186793	34193010
chrX	144332452	144338992
chr4	117963406	117965580
chr12	117684353	117685107
chr6	65001395	65027146
chr1	153007531	153011636
chr3	103107354	103109647
chr5	129869485	129869774
chr2	119460801	119467279
chr9	107277661	107281456
chr17	56632159	56632489
chr1	135260612	135261768
chr11	53202689	53203407
chrX	101381812	101382428
chr11	88993996	88997387
chr8	79545436	79547069
chr8	70272041	70275100
chr11	19983183	19989991
chr13	65982930	65983199
chr17	91431824	91432073
chr5	101847160	101848602
chr12	110417255	110418937
chr11	97655029	97656910
chr6	143139504	143165175
chr3	88642828	88647428
chr4	55465456	55482115
chr7	85760238	85760517
chr7	34036383	34036807
chr17	35301842	35302056
chr4	115557423	115561579
chr5	110435578	110439059
chr5	118448550	118451596
chr12	106175523	106176424
chr5	118409060	118409429
chr15	83157591	83157969
chr1	72213150	72217634
chr5	123133709	123141822
chr1	53745829	53751781
chr5	143121193	143127324
chr7	3288912	3293930
chr1	18537693	18537928
chr2	31570088	31573602
chr17	58551737	58551906
chr1	7120656	7131154
chr13	66546364	66548282
chr1	36010531	36019527
chr2	16810570	16812525
chr12	72731316	72735343
chr7	27305961	27307704
chr5	136584415	136585334
chr7	28961582	28972775
chr11	9115353	9116869
chr4	134855296	134857386
chr10	77599309	77611416
chr13	26441896	26442061
chr2	86365792	86366292
chr6	128444853	128446796
chr13	86345158	86346405
chr5	113419676	113422821
chr5	13871560	13871741
chr9	40396919	40399319
