# Supplementary material for: Ultra-long-range interactions between active regulatory elements
Source: Genome Res. 2023 Aug;33(8):1269–83. doi: 10.1101/gr.277567.122 (PMC10547262; doi:10.1101/gr.277567.122)
Supplement: Supplement 11 [file Supplemental_Code.zip › Supplemental_Code/Peaks/mm10/H3K27ac_DE_NPC_higher_mm10.bed]

chr4	6978039	6981167
chr9	117356567	117358079
chr4	107765555	107767163
chr2	30205177	30206499
chr2	6883401	6884754
chr7	6859168	6861811
chr8	114115512	114116875
chr13	59090881	59092703
chr8	108900982	108901445
chr13	119429205	119430423
chr2	38822446	38829977
chr19	20506472	20507143
chr12	14086948	14090498
chr9	70206602	70208310
chr4	147848611	147849074
chr8	123790694	123792153
chr3	83765697	83769091
chr15	59173791	59174254
chr16	33605304	33607239
chr2	101623426	101628979
chr16	72662842	72664563
chr13	48228141	48228687
chr10	57783957	57785623
chr8	10738244	10738967
chr11	119831280	119832564
chr1	106629693	106631041
chr7	73184747	73185971
chr8	116052886	116054355
chr5	57715324	57717507
chr17	90086396	90087635
chr5	88975206	88976650
chr14	103898750	103899999
chr1	33931129	33931859
chr12	79752075	79752740
chr16	16555475	16560925
chr13	104285906	104286369
chr7	37769830	37772169
chr15	85507081	85508483
chr16	43504069	43508539
chr1	172026756	172028047
chr1	112961096	112961770
chr19	53141744	53142207
chr16	77443588	77446157
chr1	14309390	14309853
chr6	127359763	127363206
chr2	101592032	101593400
chr2	60075595	60076842
chr10	21081962	21083373
chr1	175039170	175040584
chr3	35404221	35405612
chr19	14502660	14508096
chr6	49772524	49773827
chr4	150392214	150397496
chr3	63223307	63224573
chr13	95869425	95869888
chr7	58843709	58844959
chr3	79417295	79417758
chr13	91370339	91375107
chr13	44751402	44756192
chr2	17609818	17610281
chr7	83077225	83077895
chr5	103021283	103023120
chr7	105787106	105788316
chr6	30693458	30698121
chr6	33496842	33497305
chr9	122281477	122286207
chr12	85471586	85473894
chr6	126938871	126939971
chr5	101518671	101522106
chr16	85172268	85173615
chr10	24404965	24409780
chr2	118160040	118161441
chr11	112500939	112502909
chr5	23616169	23617339
chr3	8310299	8310762
chr1	81098569	81099232
chr19	40587759	40590084
chr4	88017146	88018356
chr2	139608224	139609684
chr2	45089040	45089722
chr9	77276360	77278750
chr12	28460257	28460922
chr2	127907177	127908637
chr12	109640063	109641788
chr12	41646362	41648001
chr6	52893809	52894272
chrX	103532188	103534793
chr8	48807755	48810729
chr15	50735412	50735875
chr6	65574548	65575228
chr7	142454725	142457901
chr3	51700850	51704781
chr12	84970179	84971619
chr12	53247770	53253880
chr1	133596209	133597357
chr1	88699492	88700976
chr2	4452248	4454707
chr2	105718864	105720592
chr6	3511788	3513440
chr3	65549975	65550675
chr18	53993236	53993699
chr11	44900145	44901291
chr5	116569026	116574124
chr4	33030697	33032163
chr6	144312447	144313883
chr3	123810446	123812171
chr10	97312477	97314419
chr6	76620222	76620685
chr7	112760289	112761605
chr3	159010805	159012158
chr7	109114737	109116306
chr10	84576609	84576906
chr6	116066778	116070406
chr9	108212848	108213966
chr9	83440443	83441821
chr12	54034909	54035372
chr9	90730745	90732531
chr12	108442947	108445315
chr1	61094979	61095442
chr4	27945800	27946263
chr8	90001287	90001750
chr6	70786211	70793054
chr1	66654672	66655135
chr12	111142642	111144059
chr12	16788075	16792271
chr9	61529958	61531692
chr15	55071552	55072696
chr7	63114271	63115328
chr11	63411987	63415624
chr2	137229137	137230489
chr18	54370788	54372418
chr4	122909022	122910469
chr10	24227695	24229032
chr1	81592712	81595277
chr9	79823055	79824128
chr11	109206403	109207640
chr1	21820476	21820939
chr15	75677935	75678597
chr14	103763129	103764957
chr18	57200042	57201625
chr16	85964310	85964773
chr2	80447781	80448244
chr2	91429601	91431087
chr8	127498695	127504097
chr7	70344882	70370140
chr1	132332519	132342238
chr13	34238118	34249887
chr6	94772326	94774662
chr7	62268929	62269627
chr5	65779036	65780438
chr18	55547793	55550591
chr1	190138073	190140567
chr2	106083338	106085971
chrX	169905442	169906946
chr6	66398742	66400296
chr10	121995955	121996625
chr8	61282605	61284106
chr8	48277506	48279113
chr9	30240073	30240536
chr4	63553578	63554991
chr17	58932065	58933456
chr7	78896179	78897909
chr15	30554058	30558936
chr13	109821877	109824345
chr12	79608718	79615179
chr12	81008553	81010592
chr11	36675773	36677996
chr15	64589660	64591031
chr8	24577732	24579800
chr10	84477008	84481599
chr11	94043568	94045844
chr12	35893986	35897121
chr6	4167368	4168032
chr1	20301648	20303247
chr15	91077460	91079078
chr6	112852273	112857293
chr7	89679373	89681597
chr5	33819765	33821995
chr6	114767367	114768030
chr6	127418059	127418739
chr15	93932881	93933547
chr4	152834384	152836501
chr3	63870808	63872037
chr12	103313601	103316345
chr9	48647271	48649191
chr9	13528832	13529295
chr8	47344921	47346221
chr3	53649648	53650313
chr17	85071713	85073536
chr4	150729747	150731405
chrX	161996797	161998370
chr5	123684409	123684872
chr6	88924259	88927205
chr14	22806660	22808361
chr10	45410976	45412367
chr2	38162067	38163478
chr3	7366336	7366589
chr1	177174984	177176364
chr5	111220117	111221867
chr10	9117789	9119361
chr15	42584714	42586130
chr8	46739098	46741584
chr1	176879538	176881070
chr13	47273007	47282340
chr1	162831809	162833107
chr11	94340559	94343292
chr15	52963501	52963964
chr2	110949498	110950170
chr4	57762342	57770851
chr6	142875904	142877615
chr11	83271219	83271557
chr7	126922325	126923560
chr1	194033576	194035091
chr11	24077328	24082860
chr1	53313196	53313944
chr3	138854319	138854782
chr9	50554377	50555509
chr11	108162458	108162921
chr5	123301744	123303101
chr15	28024681	28025834
chrX	140541956	140545364
chr3	159850941	159852951
chr7	90736111	90736574
chr7	112354144	112354809
chr5	122693066	122694455
chr8	54528839	54530737
chr16	77329184	77331588
chrX	7789714	7790404
chr6	98113245	98118375
chr15	75630593	75634923
chr7	27794067	27797153
chr1	139375510	139377160
chr13	77889779	77901945
chr4	70509844	70510307
chr4	32350681	32352001
chr6	114642455	114643856
chr10	96187960	96191496
chr18	82496434	82497645
chr7	115644707	115647040
chr18	13032269	13032732
chr8	112156173	112157505
chr7	141507974	141508437
chr13	113917631	113918987
chr1	111699626	111700089
chr3	63739708	63740923
chr12	99219830	99221623
chr11	54845100	54846917
chr4	31936824	31942354
chr10	87230787	87231250
chr14	73271332	73275905
chr10	120883219	120883682
chr12	108395565	108396233
chr4	153805924	153808941
chr18	65529966	65531285
chr11	63180269	63181513
chr18	16561156	16561619
chr1	133045393	133047277
chr3	103733732	103735137
chr2	136911615	136913608
chr2	5314055	5315684
chrX	95165905	95167177
chr8	13623434	13624771
chr4	13778370	13779704
chr6	144250576	144252689
chr8	108244069	108247300
chr10	92075041	92082092
chr13	25933166	25933629
chr1	137636489	137637168
chr11	111766056	111767343
chr2	65932207	65932670
chr10	84755338	84761192
chr6	29734831	29737034
chr2	157540612	157541837
chr10	115570752	115572051
chr2	14534627	14536054
chr3	106250649	106251863
chr10	3890648	3892696
chr14	16732927	16733589
chr17	50006130	50007558
chr10	52690720	52692074
chr1	67366555	67367018
chr8	125428489	125429968
chr10	80386059	80386522
chr1	41389708	41391284
chr14	57571605	57572068
chr8	61759480	61759943
chr3	134189306	134189975
chr6	127700499	127702331
chr3	30012672	30013135
chr13	28415129	28418213
chr19	27988152	27989542
chr12	26533275	26535184
chr4	124277186	124278473
chr15	80797788	80799704
chr8	24483883	24485406
chr3	78408223	78410227
chr16	32200149	32201689
chr7	76560414	76560877
chr1	39838230	39839755
chr12	109436638	109439635
chr17	10269067	10270529
chr1	73363175	73364648
chr1	89183070	89184553
chr1	157055535	157056216
chr8	11886241	11890018
chr11	65787706	65788169
chr19	27216479	27218358
chr15	10654802	10656150
chrX	168672056	168673336
chr18	55693903	55696294
chr2	104027154	104028415
chr19	22656394	22657775
chr11	19554977	19555648
chr12	27576100	27576563
chr6	107530413	107532751
chrX	42540334	42541001
chr11	96740647	96742815
chr11	21997432	22009066
chr7	70067480	70068767
chr12	53060965	53066309
chr6	28783446	28788751
chr3	37585625	37587149
chr1	131078509	131081975
chr9	74160318	74161049
chr13	34676140	34676603
chr9	72110472	72112539
chr8	87783969	87785461
chr10	38552804	38555992
chr8	90739693	90742254
chr18	78966822	78973665
chr4	35885158	35886701
chr17	90695891	90697186
chr5	20064595	20066053
chr1	138571048	138572191
chr12	27386146	27386825
chr10	63929304	63929767
chr10	13858576	13861873
chr3	5388239	5390336
chr8	58659591	58660255
chr2	45224914	45226242
chr5	127323607	127324621
chr14	66460184	66462692
chr9	56167360	56168600
chr3	87959244	87961645
chr17	58889804	58892301
chr18	33461081	33464750
chr6	83137198	83138339
chr9	72871641	72883297
chr1	13861495	13862160
chr15	59040161	59041938
chr6	34475602	34477017
chr9	46955019	46956445
chr19	32789175	32793695
chr6	127446586	127454283
chr3	153276562	153283123
chr6	114874705	114875830
chr9	106147523	106148903
chr5	90931473	90932141
chr12	117351250	117353115
chr4	117202316	117202580
chr5	67752580	67753925
chr10	57822850	57823313
chr16	91172698	91173161
chr13	73033903	73035902
chr15	43526965	43527428
chr9	13309958	13311453
chr5	103772749	103779873
chr8	31149923	31150252
chr11	114039715	114040404
chr2	135711155	135711818
chr11	87422554	87426745
chr12	44437690	44440849
chr12	79807289	79814339
chr9	63696311	63697673
chr16	90012005	90013337
chr6	30636405	30637125
chr1	157256169	157256632
chr19	7134930	7136700
chr12	117053930	117054616
chr12	118846541	118855279
chr18	54985229	54993373
chr12	111689662	111695837
chr15	85458128	85465137
chr4	8919858	8923578
chr16	43622691	43623475
chr17	9725622	9727307
chr2	141311695	141312158
chr2	122905696	122906382
chr4	97844606	97845069
chr2	99701842	99703327
chr12	26820600	26821376
chr6	30546736	30552966
chr7	66449797	66450459
chr11	87086862	87087325
chr13	99442533	99447488
chr9	47069742	47070406
chr2	140667810	140671295
chr2	7076759	7081616
chr5	34941193	34942834
chr18	55146574	55147578
chr12	75873389	75874790
chr8	41877578	41878041
chr18	47646790	47647253
chr9	16437538	16441239
chr1	39025367	39025830
chr19	56029229	56030354
chr9	60837638	60838735
chr3	98104544	98106060
chr10	127985128	127986439
chr18	10325335	10325798
chrX	105391270	105392494
chr16	21693543	21694522
chr13	71164912	71166535
chr8	8870842	8871508
chr8	49279340	49280651
chr6	120715305	120717625
chr2	41471137	41471600
chr6	112788616	112789857
chr13	29370426	29371732
chr13	102372050	102373403
chr10	86456764	86458120
chr13	67306030	67306493
chr7	130366880	130369507
chr1	165641619	165643013
chr11	5317587	5318788
chr3	95984823	95986318
chr1	137453022	137454174
chr3	28491080	28492348
chrX	136714500	136715982
chr12	77852251	77853226
chr9	72132562	72133873
chr14	22649091	22650637
chrX	110810578	110812016
chr3	49769725	49770188
chr3	119094740	119096971
chr4	122831443	122836924
chr15	31452943	31454307
chr3	97938595	97942063
chr1	189407517	189408182
chr6	73426854	73428391
chr2	180889019	180894886
chr12	15603555	15604018
chr9	20695179	20698135
chr16	97534854	97536887
chr2	168839253	168840776
chr13	15107410	15108160
chr4	109783038	109783701
chr4	94556042	94559368
chr5	24123816	24125576
chr9	91393726	91394390
chr5	93127377	93133953
chr9	66591957	66592948
chr2	93277046	93284267
chr11	47640078	47640740
chr13	78427342	78428734
chr19	47919367	47919565
chr13	60147403	60147866
chr16	29719443	29720105
chr1	56725668	56727160
chr9	37178487	37179731
chr15	8628903	8633248
chr13	44100193	44101197
chr19	56652689	56653152
chr4	87368298	87370475
chrX	100777442	100777905
chr2	141954269	141954732
chr3	29291852	29292315
chr3	140034577	140036086
chr2	137938231	137938966
chr6	22922379	22923861
chr13	76823495	76826432
chr1	16201537	16204382
chr11	17257711	17258174
chr1	66265875	66267179
chr7	93076872	93082917
chr8	128024532	128025713
chr3	154119469	154126665
chr5	81028380	81029691
chr4	29119293	29120854
chr3	35102703	35104094
chr1	110118376	110119675
chr1	168357682	168359025
chr7	145205826	145206928
chr12	117256054	117266084
chr9	16352778	16354072
chr8	92742413	92744249
chr14	51984210	51985540
chr6	99435612	99440911
chr7	117138919	117140181
chr3	58206419	58207762
chr6	84593383	84594880
chr6	72344759	72345873
chr12	90132935	90133398
chr17	45872005	45874112
chr18	14063582	14065045
chr3	17785211	17791009
chr12	66338535	66339201
chr13	39523303	39525098
chr6	113099329	113100074
chr2	165387674	165388337
chr11	112810637	112812095
chr18	10736637	10737100
chr1	42244015	42244478
chr2	58956426	58958037
chr4	32249940	32251482
chr6	143637907	143639311
chr9	34558373	34559070
chr1	162209388	162211019
chr6	113011895	113013468
chr3	36550944	36553172
chrX	160611609	160612072
chr1	136345011	136346112
chr14	103843647	103844110
chr14	122373322	122375947
chr19	30029664	30031615
chr10	83956833	83960009
chr9	51232600	51234132
chr9	58129360	58135095
chr11	110478080	110479996
chr5	17574037	17575225
chr1	143640401	143641150
chr12	49973951	49975339
chr2	7309820	7310740
chr16	42717615	42720773
chr2	6796264	6797638
chr5	24101278	24104046
chr13	26154454	26156102
chr5	21724362	21725930
chr4	54020650	54022086
chr7	75520804	75522047
chr7	73304480	73308197
chr19	42903734	42905806
chr2	142715152	142716279
chr10	49322778	49323241
chr14	122720585	122721048
chr2	115309683	115311067
chr9	41363864	41366584
chr8	90454480	90455180
chr18	43007766	43008229
chr1	169933706	169935079
chr1	118910651	118911953
chr2	54083688	54085647
chr4	128802348	128805705
chr6	116397135	116398233
chrX	166802750	166806113
chr3	40120118	40125575
chr13	41482071	41483671
chr2	160873259	160873722
chr3	119662006	119662469
chr7	82865490	82868453
chr17	15371465	15383107
chr2	65663982	65665259
chr18	55937179	55937642
chr1	90440400	90443189
chr1	57860885	57863066
chr11	68145592	68151780
chr7	83562358	83566399
chr11	28734463	28735937
chr3	48067487	48068654
chr6	35253312	35253775
chr18	78454533	78460467
chr15	27013727	27015409
chr11	92807113	92808633
chr14	100750355	100752738
chr2	116061733	116066541
chr12	8359896	8364322
chr2	181759461	181764745
chr16	70313461	70316822
chr3	134303044	134303734
chr19	22641674	22642137
chr16	10936172	10937682
chr14	21251809	21253469
chr7	101160629	101161344
chr1	131970553	131973142
chr13	9761572	9767443
chr4	123593677	123595213
chr7	115865227	115867038
chr4	154194021	154199076
chr10	125786276	125787613
chr5	115428924	115438065
chr1	79400611	79401389
chr11	31217572	31218963
chr2	25167495	25177648
chr1	152089749	152091357
chr12	56386817	56388294
chr1	127574818	127576517
chr8	12397875	12403817
chr6	113933114	113940567
chr4	7996675	7997138
chr4	32477592	32482368
chr5	39988541	39989004
chr7	69949186	69951378
chr4	104606357	104607767
chr10	17176782	17179370
chr11	88481269	88483544
chr1	137927374	137928398
chr19	56061695	56064687
chr7	141901798	141902261
chr2	4141718	4142970
chr8	10805865	10806550
chr6	42265384	42265847
chr10	43155318	43155981
chr6	118418990	118419453
chr11	102510450	102513709
chr3	20986007	20987108
chr6	136543664	136555631
chr12	80853594	80858959
chr13	78161713	78169013
chr13	21275308	21276738
chr5	127481687	127482417
chr1	144003718	144004807
chr13	81625416	81633905
chr8	55034743	55035206
chr4	154503516	154506742
chr13	23516557	23519581
chr13	97251903	97253746
chr18	16702112	16703686
chr9	29801747	29803635
chr10	125966766	125968335
chr19	36896229	36897549
chr8	126665956	126667662
chr6	51071561	51078988
chr10	39535481	39542545
chr14	22113595	22114805
chr1	63762806	63764097
chr6	50949813	50954745
chr13	26745488	26746151
chr2	45095386	45096714
chr3	121699860	121700323
chr6	33248436	33248852
chr1	68779905	68780569
chr17	25802586	25803982
chr6	47239164	47245003
chr4	106786313	106786776
chr9	41228905	41229461
chr8	80493205	80493668
chr2	146548579	146549906
chr5	22542881	22543344
chr3	51788202	51793676
chr1	153053492	153054836
chr14	60553637	60557771
chr13	6250846	6251880
chr2	48538416	48540120
chrY	259074	259537
chr10	46922312	46923593
chr15	103296548	103306298
chr12	33085588	33087210
chr11	22343083	22349491
chr12	16799640	16804898
chr9	96988989	96990600
chr9	96259309	96260401
chr12	116941636	116942562
chr5	33705761	33706431
chr1	82291021	82292416
chr8	74170663	74171906
chr2	69003454	69004233
chr1	61684657	61686949
chr13	9795490	9798680
chr3	40102414	40103635
chr3	141818378	141820256
chr12	42135666	42138828
chr2	69761332	69761795
chr9	91361036	91369708
chr8	61386123	61387517
chr13	15713930	15715311
chr3	5213876	5225670
chr11	64400003	64401984
chr17	34398743	34399412
chr8	47239953	47242493
chr3	119588494	119589815
chr18	54760047	54761680
chr8	94118499	94119793
chr12	86078882	86079544
chr6	53909002	53910152
chr5	41708194	41708477
chr13	84570828	84572203
chr7	84678776	84680099
chr13	107813177	107814643
chr4	97648928	97650180
chr4	109762373	109763647
chr3	35932232	35932695
chr4	107830105	107836797
chr18	47329714	47336916
chr17	85392913	85393934
chr10	43579409	43580683
chr1	144176950	144178194
chr12	53915886	53916349
chr9	66110239	66111617
chr17	50018940	50022363
chr6	137142942	137143405
chr7	69888880	69890744
chr19	25607412	25608843
chr19	12488681	12502158
chr5	111554540	111556286
chr6	31596275	31599773
chr14	12081661	12082965
chr11	19531298	19533047
chr11	117407754	117408762
chr12	117196240	117197605
chr10	68278922	68279253
chr4	57543212	57544660
chr19	28477078	28478940
chr13	63486457	63488143
chr11	18981387	18981850
chr14	101653725	101653980
chr4	145446878	145447544
chr9	79830139	79831843
chr8	48437075	48438287
chr14	46831472	46833171
chr18	62977428	62978826
chr6	135113109	135113572
chr14	21410135	21410598
chr1	165281251	165281915
chr14	16379745	16380863
chr16	23988965	23989565
chr1	106199154	106201351
chrX	134620038	134620501
chr13	72627878	72632553
chr14	103648253	103649894
chr13	15555770	15557455
chr14	55962768	55963444
chr2	45024056	45025882
chr2	105687797	105690915
chr10	111160306	111165422
chr18	5617555	5618886
chr9	119889363	119894884
chr9	33252283	33252746
chr2	32559121	32559584
chr8	54974966	54975429
chr3	53761082	53762769
chr9	47052700	47053163
chr11	96869892	96880306
chr4	57824171	57825465
chr19	15865653	15866116
chr16	41552166	41552629
chr6	115122950	115124310
chr13	39878364	39879041
chr12	50117818	50121596
chr16	43308167	43311042
chr7	89766150	89766613
chr18	27192355	27192818
chr5	132290170	132291973
chr2	94122349	94123679
chr1	150570128	150571630
chr2	11391091	11392949
chr18	46558527	46559721
chr16	63806000	63807882
chr7	73191633	73192676
chr3	159839724	159841368
chr14	103939243	103939950
chr4	91375855	91377230
chr4	81442300	81442763
chr9	71878203	71881344
chr14	24616894	24618428
chr6	36788235	36789669
chr11	114795477	114797694
chr2	101172123	101173495
chr14	36911230	36917060
chr12	53447506	53448871
chr14	118436483	118437666
chr12	79625512	79628340
chr16	55838465	55838928
chr12	103164016	103165861
chr9	25694501	25695867
chr2	165368107	165368779
chr12	27150702	27153734
chr18	54452067	54454325
chr4	123543245	123544640
chr3	79452060	79453517
chr11	25356369	25358360
chr6	134647244	134647707
chr18	32377421	32378686
chr14	48663469	48673836
chr1	12053870	12056863
chr3	27573238	27578569
chr14	12189287	12191393
chr8	60953879	60957447
chr2	64394267	64394730
chr9	113782032	113782495
chr14	22745632	22746719
chr10	87101103	87103661
chr6	127393531	127394724
chr3	95996197	95996660
chr6	83316447	83317656
chr10	92837092	92838424
chr4	41639661	41640124
chr1	91456737	91460392
chr2	21043527	21048720
chr13	51568710	51570376
chr10	13107452	13109235
chr14	73252903	73254919
chr4	6453020	6454548
chr18	67605804	67610308
chr15	84299541	84302061
chr16	46895003	46895711
chr13	113975327	113976666
chr3	156304512	156307662
chr11	40286027	40288203
chr4	109791950	109793106
chr13	25908315	25908778
chr9	16398421	16399988
chr6	97576607	97577803
chr4	23982737	23985842
chr3	124986012	124987391
chr8	77339610	77340989
chr6	18847983	18849303
chr13	95130541	95132114
chr10	37377365	37377928
chr14	57745828	57746841
chr6	3531096	3532337
chr9	38718250	38718916
chr2	101919926	101925399
chr2	71636224	71637533
chr4	83656132	83656595
chr14	48073039	48074492
chr13	90660466	90662180
chr18	16357676	16359147
chr9	36821180	36822451
chr8	61900769	61901476
chr10	89481944	89487186
chr4	110282688	110292589
chr13	48592764	48594914
chr14	97637669	97639570
chr6	22793511	22795903
chr2	137109732	137117632
chr1	190147953	190149488
chr1	127536869	127538134
chr12	86659758	86660221
chr8	8918558	8920734
chr9	86186346	86186809
chr1	97622162	97623560
chr4	22486839	22498696
chr14	98166591	98170340
chr2	15655881	15657573
chr14	61044106	61046447
chr4	6987703	6991987
chr7	115721490	115722861
chr6	36774123	36776971
chr17	35710257	35712631
chr6	5079715	5081085
chr4	143279279	143280438
chr11	102088642	102089731
chr18	79107014	79110472
chr4	97771716	97777280
chr14	51122962	51123425
chr12	108317657	108323185
chr10	8430479	8431600
chr6	72216178	72217645
chr2	93302961	93304540
chr15	87818074	87819532
chr5	121758440	121759208
chr8	54922864	54923566
chr1	73169840	73170303
chr11	37235738	37237200
chr18	57132910	57135335
chr2	104711090	104712824
chr7	75854614	75855397
chr1	8913157	8916908
chr1	35695428	35698344
chr13	48152645	48162239
chr4	151128371	151129438
chr11	111211810	111214155
chr4	72383773	72385777
chr6	112879666	112881125
chr11	59263523	59265423
chr4	65420270	65420733
chr18	12025682	12027164
chr14	25314711	25318916
chr8	10513903	10514570
chr11	26772838	26774203
chrX	141384963	141386273
chr5	92708021	92708484
chr8	102726039	102727532
chr1	38392475	38395154
chr1	44683283	44683746
chr18	82901685	82903543
chr5	82023825	82024288
chr16	34772078	34773507
chr3	96431681	96433100
chr16	12901278	12902649
chr7	73139348	73142352
chr5	89763086	89764654
chr3	39219651	39220662
chr18	34848802	34850212
chr1	78488865	78489451
chr10	42833791	42835232
chr12	79503534	79504965
chr17	84981258	84981996
chr2	101665647	101666110
chr12	21349750	21350213
chr2	136485966	136486631
chr8	31111096	31113257
chr16	33683857	33687983
chr6	4738929	4741008
chr4	28812163	28816063
chr10	99450871	99452067
chr3	30218761	30221902
chr18	78983019	78984520
chr16	42907253	42907931
chr6	63733091	63734597
chr9	13424865	13425328
chr2	6871685	6872427
chr17	62870872	62872021
chr10	105483637	105485499
chr8	13757156	13757619
chr12	15814539	15816654
chr5	81123935	81125289
chr14	122473032	122482678
chr2	4400826	4402114
chr5	112228050	112228513
chr2	50810401	50811063
chr19	44513941	44514624
chr7	58866338	58867035
chr1	177148273	177151370
chr1	155224504	155234274
chr6	116056511	116058019
chr16	77417323	77422676
chr11	88067440	88069919
chr2	163190061	163196633
chr3	122703364	122705117
chr12	117153208	117157568
chr10	70515245	70520864
chr12	71047546	71049084
chr11	57530989	57532494
chr19	28333347	28338182
chr6	91301366	91302684
chr18	17022130	17023381
chr8	54779897	54781174
chr11	118197306	118198844
chr16	77399228	77406993
chr15	75647350	75648833
chr13	18280614	18283445
chr16	50700037	50701026
chrX	152232162	152233260
chr7	74012984	74014193
chr10	39456145	39456879
chr5	92263329	92265035
chr1	12710049	12711429
chr15	8780591	8782764
chr9	120456272	120456735
chr13	45416283	45419619
chr3	63849281	63850611
chr18	55813381	55817068
chr5	34948879	34949991
chr11	76267680	76269039
chr7	130263419	130269849
chr7	73174366	73175033
chr8	115412168	115414597
chr18	35482431	35482894
chrX	81069990	81073913
chrX	52911598	52912963
chr1	71614136	71615957
chr10	7210834	7212825
chr18	69375241	69375704
chr10	3857929	3864221
chr9	41950146	41952009
chr4	150461203	150462523
chr16	37777624	37778363
chr18	57315742	57317340
chr19	26747036	26748845
chr13	3694389	3695757
chr16	30587529	30587914
chr17	30279177	30280588
chr2	106149281	106149744
chr6	17693611	17694298
chr10	85127527	85128881
chr3	65767807	65768488
chr6	23245040	23254020
chr13	48316916	48317584
chr9	36832064	36833396
chr1	128399785	128407642
chr10	117094230	117095845
chr11	35522600	35528886
chr14	98109035	98109710
chr19	12005172	12013087
chr10	94294982	94295677
chr4	54652123	54653802
chr9	63091563	63092632
chr18	9827434	9832768
chr12	79921943	79927909
chr9	69711853	69716494
chr9	90757417	90757880
chr1	69728902	69730340
chr13	71158031	71159423
chr13	99474665	99476082
chr10	23675077	23675540
chr9	41611651	41612114
chr11	84382919	84383382
chr8	93917280	93918826
chr5	7073534	7073997
chr6	124758348	124758811
chr1	133181699	133189038
chrX	71556074	71556738
chr1	189187059	189188573
chr18	16805376	16810448
chr10	14702795	14705040
chr2	115857632	115864460
chr10	23126032	23127369
chr1	66321094	66322407
chr2	64097372	64098813
chr14	60642695	60643953
chrX	41400873	41402698
chr16	70724205	70724668
chr3	53561405	53564039
chr8	91312645	91314026
chr6	128760217	128767489
chr3	21797695	21799054
chr14	77377315	77386556
chr6	144154558	144155021
chr1	153749392	153750134
chr14	103778101	103779314
chr5	98566410	98566873
chr3	5414635	5415939
chr4	62741868	62742331
chr11	35854985	35857505
chr3	40685602	40688077
chr8	12429715	12433404
chr4	149254604	149255960
chr2	4555750	4559563
chr2	146324468	146325842
chr5	96373680	96375492
chr9	107611180	107612635
chr1	126744439	126747105
chr12	72367041	72367504
chr3	130708698	130709666
chr13	103918928	103921775
chr6	101304513	101308191
chr19	36083056	36084174
chr3	34558557	34561791
chr6	83120801	83125647
chr12	27352596	27353260
chr10	37843199	37845028
chr13	84546562	84547226
chr6	51056705	51058218
chr1	9648313	9650093
chr11	114596705	114599839
chr12	13208585	13214964
chr10	52742343	52743492
chr19	16050217	16050680
chr3	18454088	18454551
chr2	49912145	49912608
chr7	73594814	73596036
chr4	83091157	83094813
chr2	24502614	24504135
chr10	83915080	83915543
chr4	117189405	117190015
chr17	90892448	90893117
chr14	105475195	105475658
chr16	89943644	89944879
chr16	52030472	52032537
chr9	56303259	56303990
chr12	25094615	25100731
chr13	19612842	19613504
chr1	172202027	172207618
chr2	180689991	180692952
chr6	136009890	136011023
chr12	110186791	110189391
chr8	10794964	10795427
chr11	22033950	22035668
chr12	120014732	120016116
chr4	100973168	100975561
chr3	119958377	119959048
chr2	6721662	6723152
chr6	143904760	143905425
chr10	13114576	13119538
chr3	60500572	60502139
chr17	30497138	30498336
chr9	13296902	13297468
chr8	31031140	31038449
chr15	73021655	73022324
chr2	68367142	68371020
chr2	49619480	49620627
chr13	63552783	63555392
chr15	37458862	37459325
chr10	49255812	49257015
chr5	105492278	105499250
chr7	70972338	70972801
chr7	35667502	35669243
chr5	133999279	133999941
chr3	148985728	148991315
chr8	90301747	90302210
chr13	95886669	95891893
chr10	84710409	84711772
chr7	144627018	144629548
chr7	51928076	51931657
chr1	68501027	68501689
chr16	64275792	64276255
chr7	88206232	88207660
chr1	170477112	170478624
chr8	8484919	8490878
chrX	38189927	38190663
chr9	110051164	110054781
chr12	27564007	27567355
chr13	114459700	114460759
chr1	72870551	72874539
chr2	51138871	51148856
chr9	48673973	48679119
chr3	51805138	51810618
chr3	79218020	79219527
chr6	127627060	127627523
chr11	28365018	28366467
chr3	52007162	52008363
chr13	48869761	48871642
chr4	100775980	100779987
chr14	76032764	76034325
chr2	92663462	92665481
chr4	12171151	12171614
chr1	96082944	96084611
chr3	34443930	34445413
chr12	27060425	27065923
chr2	102002783	102006968
chr1	73639892	73642779
chr7	35957719	35958957
chr8	94551180	94551643
chr2	59828295	59831065
chr13	84056537	84066175
chr11	105759691	105760154
chr10	115382427	115384387
chr8	3467721	3468385
chr7	101964617	101971728
chr10	79096981	79098359
chr11	31671313	31672507
chr1	158220534	158221852
chr19	59169514	59170913
chr4	141899133	141905973
chr15	91048627	91057018
chr6	95167218	95168455
chr4	32303287	32304605
chr11	103840343	103841945
chr11	32112642	32114031
chr8	61402803	61404171
chr14	99942671	99945033
chr8	22548548	22549732
chr7	73208496	73208959
chr2	4152593	4154351
chr1	128584944	128592052
chr15	103272970	103273433
chr1	155212023	155213337
chr7	115131193	115132670
chr18	86462487	86463802
chr11	71497440	71498955
chr18	55506253	55507964
chr19	24948322	24949024
chr11	36121313	36122130
chr6	112695651	112701238
chr1	137378175	137379552
chr14	96962767	96963432
chr4	62722349	62723040
chr13	81639106	81642759
chr17	50236441	50237595
chr1	184065621	184066904
chr16	95991158	95991836
chr4	8799368	8800179
chr13	15462498	15466573
chr11	54753792	54755559
chr4	32430606	32431789
chr6	72097007	72098725
chr3	52087818	52089263
chr11	32383391	32384544
chr13	51314866	51315329
chr9	41325326	41329108
chr15	10746200	10747393
chr13	34704513	34705787
chr10	37077965	37078428
chr4	154549231	154550807
chr4	127640501	127640964
chr5	44100379	44101103
chr17	71182731	71184713
chr7	99858323	99867749
chr1	194662595	194664005
chr19	41715691	41716403
chr1	97540347	97541591
chr16	21664329	21666039
chr19	38481424	38488885
chr14	24606018	24607755
chr4	136134376	136145504
chr18	79068177	79072248
chr15	32920740	32921435
chr3	122460872	122463012
chr12	98627634	98628739
chr18	72349081	72351053
chr2	142162882	142163345
chr5	103309278	103309942
chr2	46665590	46670526
chr13	83985257	83985720
chr19	33048544	33049992
chr2	117938141	117939833
chr15	27783121	27783833
chr9	74921311	74930156
chr14	11530743	11531405
chr9	42263622	42264978
chr9	71974143	71977212
chr7	130472313	130473658
chr1	42107066	42108396
chr13	60110114	60111339
chr12	74849617	74851161
chr11	107762613	107763950
chr3	115856163	115856626
chr8	87831045	87838438
chr3	81932594	81933257
chr12	104728066	104732843
chr11	112860903	112861632
chr13	78642581	78643044
chr14	25456964	25461330
chr9	16147156	16148901
chr1	187075959	187077462
chr1	177338527	177338990
chr9	99797920	99800364
chr11	31999737	32002741
chr17	62851891	62854194
chr10	120474370	120476834
chr16	76762402	76763964
chr5	140263458	140265102
chr6	91440408	91441493
chr2	76672548	76673011
chr16	91770129	91771601
chr13	80623333	80623996
chr19	14566191	14566714
chr1	73787272	73788471
chr16	45843524	45844941
chr18	5978880	5980497
chr5	30763562	30766863
chr3	29540985	29541448
chr1	110447445	110448474
chr9	70729362	70730593
chr8	90064723	90070513
chr3	109636624	109637439
chr9	95071844	95073517
chr3	98042524	98043802
chr9	108782987	108786774
chr14	43925316	43925860
chr10	87058649	87059750
chr6	38875178	38877072
chr18	54901318	54912233
chr6	65310405	65311901
chr8	57799564	57800236
chr7	93061604	93062067
chr8	98308919	98310402
chr16	84559728	84560559
chr9	41374180	41379437
chr3	84937549	84938012
chr4	62274577	62275979
chr2	37930544	37932074
chr10	92555335	92558123
chr18	44573793	44574256
chr1	158436137	158436800
chr1	138499608	138500071
chr5	68050389	68052013
chr6	144337994	144338457
chr5	37365488	37366829
chr4	141334692	141336778
chr10	57828351	57829359
chr17	59116849	59117312
chr5	24605187	24605393
chr9	13651760	13653186
chr2	45031284	45033220
chr15	12340708	12342167
chr3	159781770	159783337
chr4	71484854	71486081
chr4	65277888	65280091
chr4	76449170	76450398
chr14	118826957	118828315
chr1	78188895	78197889
chr5	84810912	84811375
chr5	17292116	17293380
chr2	38220515	38222034
chr8	102783760	102784970
chr9	52027559	52032346
chr13	48130306	48130769
chr4	65604434	65605599
chr10	57571952	57573206
chr5	3151063	3152469
chr15	60967944	60969179
chr1	105311787	105312250
chr5	30708525	30719091
chr2	103624782	103626242
chr12	52187464	52187927
chr1	72813460	72814798
chr1	161999261	162000348
chr4	45342298	45343312
chr3	34103618	34105180
chr7	65017646	65018867
chr6	138140055	138141021
chr19	56132831	56134067
chr10	30618547	30619213
chr16	46547779	46549097
chr13	44381253	44383047
chr4	88263565	88264259
chr14	76221443	76222844
chr2	73142431	73143627
chr14	46988152	46988874
chr14	119037346	119037809
chrX	99198763	99199944
chr14	116925456	116927988
chr8	46769768	46771789
chr13	83721823	83745824
chr9	92929916	92931492
chr10	92651892	92653239
chr4	108843659	108847803
chr16	32331558	32332021
chr17	78508356	78509590
chr18	57270682	57271652
chr6	4746434	4747099
chr11	88471523	88472988
chr16	49698394	49699966
chr13	49317172	49320909
chr6	84745984	84748321
chr14	34127215	34127678
chr2	106856843	106857512
chr6	144208706	144211467
chr10	45467751	45473888
chr12	71136667	71137082
chr14	105482974	105484098
chr5	127297733	127300087
chr19	49676540	49681255
chr14	98047747	98050255
chr11	47399112	47400445
chr15	83734007	83735256
chr2	109960641	109961104
chr5	112237037	112239134
chr1	17096193	17096656
chr10	105199832	105202487
chr3	83097589	83099441
chr2	110176846	110180153
chr17	17403036	17409976
chr18	16667305	16672793
chr14	21983775	21990449
chr5	13547845	13548518
chr2	61538929	61539392
chr14	105732081	105733886
chr2	106973821	106975144
chr2	136853112	136855558
chr6	47781331	47782367
chr3	105703942	105706004
chr13	63112526	63113859
chr10	80432496	80433166
chr15	76139837	76142894
chr2	101883482	101886700
chr13	63917174	63918698
chr12	44337606	44338069
chr8	88488076	88489260
chrX	102081400	102082859
chr1	59327231	59327897
chr3	58072130	58073596
chr3	52101555	52104729
chr6	5442360	5448288
chr2	166483129	166490274
chr10	7792484	7793515
chr19	29806701	29813047
chr4	62615195	62625337
chr12	119074649	119075917
chr11	71758100	71763435
chr5	89770226	89771681
chr1	42713024	42714306
chr6	128992355	128992818
chr12	108240371	108244919
chr9	96980017	96983243
chr9	48694924	48697537
chr3	53205995	53208183
chrX	60891664	60894292
chr13	51580212	51581419
chrX	166169753	166171017
chr17	67697450	67698504
chr19	36910088	36911783
chr7	69808660	69811740
chr14	25396298	25398559
chr12	85110366	85110829
chr7	40390596	40393403
chr2	146117209	146118177
chr11	57551122	57553924
chr5	111537992	111540818
chr18	25640771	25646964
chr14	99749064	99750461
chr9	89705083	89705826
chr14	100458333	100460009
chr8	36154941	36159200
chr6	117841403	117841866
chr13	78193042	78210126
chr8	22804885	22808980
chr4	97635335	97636741
chr11	120216416	120217848
chr10	84437715	84441582
chr3	146337146	146338399
chr13	91178214	91179884
chr14	73142692	73144068
chr16	90458642	90460157
chr1	143819572	143820732
chr14	64324077	64324540
chr3	38553677	38554140
chr13	59970385	59971430
chr8	104301057	104302528
chr6	136324418	136324881
chr19	26845673	26846335
chr4	41685030	41686808
chr6	118320672	118321373
chr11	19010631	19021167
chr1	38795415	38796949
chr1	119033441	119034757
chr17	24558214	24559642
chr10	122884293	122887514
chr16	62940377	62940840
chr3	38908074	38913357
chr8	61606287	61607546
chr9	69398194	69398712
chr12	79836373	79841513
chr19	55422099	55423974
chr10	68060829	68064456
chr8	125559117	125559580
chr1	106170875	106172236
chr12	118650182	118651689
chr2	92389848	92392184
chr6	114912133	114921563
chr16	43603273	43604830
chr1	130716206	130718062
chr7	37688632	37700246
chr1	175624902	175626265
chr9	37143178	37146119
chr6	5757165	5757859
chr2	157497584	157499370
chr9	77502183	77504513
chr2	38781976	38786842
chr14	76254659	76257681
chr4	126676988	126678224
chr18	15150442	15151787
chr6	50777449	50778070
chr13	95807594	95808057
chr6	112809267	112815423
chr11	62983377	62984613
chr7	68085071	68086826
chr5	105400442	105405794
chr12	89530309	89530772
chr16	33763967	33765521
chr16	37990431	37991887
chr7	139139417	139140887
chr9	72824990	72828751
chr6	15184271	15185836
chr11	98360327	98361776
chr18	49542860	49543323
chr2	45104178	45117903
chr10	70637043	70638730
chr5	138279528	138279991
chr15	30456950	30457989
chr19	51268431	51269838
chr13	112331127	112331804
chr12	118520116	118521513
chr17	90546508	90546971
chr3	27963505	27964732
chr12	27140056	27141334
chr2	66028251	66028714
chr8	90495657	90496319
chr1	77490398	77504859
chr6	34709619	34710082
chr10	84685375	84694716
chr6	30673944	30675794
chr7	89579183	89580655
chr11	103263618	103267341
chr1	96045106	96046698
chr2	7088822	7089285
chr12	53025131	53025828
chr6	8694123	8694791
chr10	44993481	44994804
chr2	57387241	57388443
chr3	156870332	156871659
chr15	90819409	90820766
chr18	82909495	82915349
chr18	80766570	80772146
chr7	70589631	70592451
chr1	128577762	128579145
chr4	85707035	85708427
chr6	94630533	94635877
chr7	6752964	6753427
chrX	11493525	11494703
chr4	45818419	45825227
chr7	92235032	92235495
chr12	72373340	72375099
chr6	72725297	72731299
chr7	73374813	73377411
chr6	112728131	112729882
chr14	66493792	66501945
chr8	90075663	90077176
chr18	54505854	54507135
chr18	21272165	21273577
chr6	115774797	115775459
chr19	28302318	28303845
chr1	78138925	78141280
chr2	146884112	146885526
chr18	27581901	27582563
chr2	21008667	21011620
chr4	107084332	107085594
chr8	45874773	45877670
chr17	9774524	9777351
chr1	69022839	69025730
chr11	101008822	101010033
chr18	55133067	55137519
chr2	29852523	29859032
chr7	112022873	112024190
chr3	135690698	135691772
chr9	91377195	91387553
chr6	30610644	30618342
chr18	16292971	16294477
chr18	54174639	54175810
chr7	145159040	145160856
chr12	53032395	53034353
chr8	120293465	120303943
chr12	117344149	117346237
chr1	165947737	165948200
chr10	85615842	85618224
chr19	29250794	29255458
chr4	23993939	23995229
chr13	60170593	60178531
chr18	72949610	72950313
chr9	46964627	46969830
chr14	79202834	79206622
chr14	65244593	65247389
chr11	68214815	68216030
chr8	8655637	8662117
chr12	53888944	53889607
chrX	169843638	169845175
chr3	121239942	121241090
chr3	141931123	141937631
chr4	22833646	22836780
chr17	10744403	10745913
chr5	135251370	135254869
chr5	149488843	149489827
chr8	35606497	35606960
chr13	15620642	15624865
chr13	101812758	101813221
chr10	86166983	86167446
chr6	83506339	83507635
chr6	99201465	99205858
chr12	69296313	69297621
chr2	105675791	105677376
chr7	130047664	130049078
chr4	8750342	8751643
chr3	49865751	49868650
chr5	96996909	96997372
chr18	13969489	13973765
chr7	143427947	143429506
chr2	40910415	40911964
chr1	165813788	165815571
chr5	98029810	98031691
chr16	21845308	21846886
chr10	37396794	37398096
chr4	122954807	122960734
chr3	37896311	37897562
chr8	54954417	54955519
chr18	24728532	24729689
chr3	59262227	59262690
chr3	68583390	68587449
chr11	20853348	20854826
chr14	97753081	97755218
chr19	12518084	12518547
chr10	67186182	67187312
chr4	43247513	43249059
chr11	26799863	26801104
chr9	16498540	16501955
chr3	102053741	102057517
chr9	41580000	41581976
chr6	119491708	119493332
chr3	97900536	97902022
chr1	127555839	127556502
chr3	40674483	40674946
chr3	30507803	30508266
chr14	28958251	28959515
chr11	35864281	35865964
chr7	100910649	100912050
chr10	70484794	70486049
chr2	101978474	101981288
chr2	155703122	155706087
chr16	44530365	44534112
chr5	67655399	67658097
chr8	10760815	10761278
chr5	105518741	105520360
chr13	41327971	41329616
chr10	92162336	92162799
chr1	177323063	177323526
chr11	112869678	112870885
chr15	28050811	28052213
chr11	68939114	68940462
chr6	98949549	98950012
chr18	8044702	8045165
chr4	27987456	27987919
chr1	63572905	63574489
chr13	44043872	44044335
chr3	30416065	30417446
chr4	86426124	86427591
chr11	53492315	53497573
chr5	103422735	103424497
chr10	96308473	96309985
chr14	70099656	70100782
chr2	57266506	57268362
chr14	22709233	22711283
chr13	12502704	12503386
chr4	154945912	154958211
chr1	177441154	177449411
chr14	29017289	29018809
chr3	145824908	145828495
chr2	142300956	142304381
chr15	86168072	86169246
chr12	99010716	99012514
chr8	92357090	92359813
chr2	38144601	38145064
chr7	95687805	95690126
chr18	47803450	47803913
chr6	51168340	51173723
chr4	99160783	99161246
chr8	90346393	90354973
chr16	72787574	72789036
chr7	58398934	58399872
chr8	105445370	105446715
chr6	90781407	90784402
chr1	73757657	73759019
chr4	64901186	64901856
chr9	34204858	34205541
chr6	23272671	23275510
chr6	112970353	112976506
chr2	170901985	170903344
chr3	35242831	35245232
chr1	44147229	44148732
chr13	84625612	84626822
chr2	96579596	96580059
chr6	112896436	112904489
chr2	94287236	94290230
chr6	61230335	61230798
chr4	146055703	146056166
chr15	90332828	90334056
chr18	13893308	13898038
chr18	55755932	55763832
chr6	71493292	71494948
chr5	48512840	48514258
chr8	61515599	61517898
chr1	172057918	172061153
chr1	172347463	172351084
chr5	4757551	4758794
chr9	52144471	52152842
chr7	75847736	75848984
chr13	114406057	114407260
chr3	134258886	134260008
chr4	48042368	48046943
chr14	24825713	24827958
chr10	30088974	30094745
chr17	27839465	27839928
chr4	54027466	54032348
chr4	81728261	81728724
chr19	22840574	22848515
chr4	59580027	59581334
chr11	77964618	77965745
chr6	97528820	97530136
chrX	17520766	17522026
chr19	40660262	40660725
chr4	132110802	132112149
chr4	25408221	25409615
chr6	127405251	127406600
chr15	75574931	75576335
chr15	43506788	43509098
chr13	63562265	63573325
chr7	37363617	37364957
chr9	69754852	69768088
chr19	10354474	10357648
chr1	159557978	159558441
chr4	139806936	139808343
chr1	137656783	137657989
chr7	62407372	62423958
chr16	43285721	43287416
chr15	13392559	13394061
chr4	105474478	105477480
chr6	17748739	17751175
chr15	53286325	53286788
chr15	26894881	26896231
chr2	74209848	74211101
chr1	84418992	84419455
chr6	28397193	28397656
chr16	44557491	44559422
chr8	103313822	103314285
chr8	86438131	86439733
chr11	18877076	18884008
chr14	106178665	106180276
chr11	35502349	35514295
chr4	8576946	8579377
chr18	74707645	74708929
chr2	78869135	78872617
chr11	56246585	56247048
chr6	118477431	118479808
chr17	51811880	51812751
chr5	44538298	44538761
chr14	119007022	119008222
chr3	34678351	34680581
chr4	154595169	154604878
chr5	151218207	151219532
chr7	115750575	115751279
chr2	13398679	13399904
chr13	5728376	5729787
chr7	127615223	127615977
chr12	69436492	69438048
chr12	75818357	75818820
chr2	61765980	61766443
chr5	76664933	76666201
chr12	98573033	98575739
chr8	106727768	106728501
chr18	69592066	69593243
chr2	109940868	109944211
chr4	122996216	123005832
chr17	16005330	16005793
chr1	12397775	12398238
chr8	108704303	108714760
chr3	4279018	4281259
chr8	3492530	3493988
chr1	67038202	67039527
chr4	32358621	32359320
chr6	31120552	31122066
chr18	28469953	28470623
chr7	115233453	115234289
chr12	88910265	88911750
chr10	45799680	45799904
chr7	115216346	115217562
chr15	83740474	83742485
chr12	107937224	107938198
chr10	25620847	25622276
chr9	66863082	66864271
chr6	83438275	83441525
chr7	73386930	73392793
chr11	88274211	88286812
chr16	85092228	85093578
chr10	32577613	32578076
chr10	84858801	84860223
chr9	63533536	63535883
chr14	118415605	118417313
chr10	37135658	37142023
chr9	10269514	10270183
chr2	6260564	6262297
chr14	97559758	97560221
chr2	90988827	90989290
chrX	42359621	42362440
chr2	93227302	93235017
chr13	34342588	34343957
chr3	147211543	147212006
chr14	12388562	12394497
chr19	50358020	50363400
chr19	47301122	47302310
chr19	59460007	59466002
chr6	127150298	127152452
chr7	72518766	72520160
chr3	18205360	18205823
chr10	118867943	118871151
chr2	68406893	68408339
chr17	15993183	15995560
chr15	91017873	91023373
chr16	41532061	41533885
chr16	64068534	64070057
chr12	98005488	98006272
chr17	87612845	87613832
chr10	20722925	20723641
chr17	5440161	5440624
chr1	91758649	91760269
chr13	84346302	84348993
chr10	33195579	33196290
chr8	47285007	47289031
chr4	35124597	35125276
chr2	94266140	94266603
chr9	106112378	106116092
chr10	127620396	127624192
chr3	66325665	66326959
chr6	122491241	122496197
chr4	55294714	55295177
chr8	112268379	112269770
chr3	119875864	119876529
chr11	88524848	88526848
chr9	71916176	71916639
chr16	33584742	33594757
chr1	164503795	164509617
chr11	80810454	80811217
chr9	90691350	90694231
chr11	113981619	113982980
chr5	103210558	103211948
chr8	31799800	31800752
chr3	149291546	149296164
chr5	83573965	83575298
chr4	109858386	109863162
chr8	8992432	8994149
chr14	34453227	34454615
chr4	57660002	57661314
chr14	101351623	101353044
chr1	170521071	170523484
chr7	105735953	105745040
chr9	92173762	92175195
chr16	22160030	22162413
chr5	111416328	111417901
chr4	149246892	149248145
chr2	127788991	127792278
chr18	5427434	5428968
chr11	42314489	42314952
chr8	87151908	87153299
chr2	71420086	71420749
chr12	105973370	105975005
chr17	49538641	49539987
chr7	34938838	34940495
chr13	99492593	99503265
chr8	115006282	115007630
chr10	62863919	62866210
chr13	29221709	29222929
chr3	5236005	5238687
chr12	95354472	95356196
chr2	91852296	91853740
chr14	24770171	24771443
chr6	144038857	144043861
chr12	109553500	109560059
chrX	84747083	84748532
chr6	120549775	120554754
chr3	108409891	108411666
chr16	72550924	72552705
chr8	8574431	8575658
chr3	34411006	34411469
chr2	106161404	106164115
chr2	157474843	157489045
chr11	103115563	103116011
chr9	61101969	61103461
chr16	46982555	46983018
chr2	51087020	51088450
chr8	22784080	22785307
chr2	60124242	60125608
chr13	26656507	26657823
chr9	27554554	27557612
chr10	96616178	96618301
chr13	78580933	78584673
chr10	40514875	40522365
chr2	168860527	168861701
chr1	68046587	68047980
chr13	15485558	15487224
chr6	33738394	33738857
chr12	29954053	29957516
chr11	32348020	32348483
chr16	51752257	51752720
chr11	20663052	20664449
chr12	16508824	16510233
chr10	23178884	23180223
chr7	73222240	73223516
chr1	69104972	69107716
chrX	106484748	106486457
chr4	9317858	9319521
chr4	88031891	88034101
chr7	142060341	142061525
chr1	81231598	81233061
chr18	72021750	72023180
chr9	65152778	65153241
chr3	49592522	49593264
chr2	130489677	130492349
chr2	57698281	57699636
chr6	42691816	42693068
chr5	139598250	139599839
chr11	86839519	86840800
chr6	140962010	140963398
chr3	155092961	155094063
chr11	55682111	55684845
chr14	122228769	122231540
chr13	28801171	28802510
chr3	52195917	52196610
chr11	40539378	40541628
chr4	154472239	154473328
chr12	29701421	29702614
chr10	37249687	37251465
chr9	16484400	16486094
chr5	115393963	115407011
chr13	69685120	69686128
chr4	27971029	27971492
chr18	54281206	54281669
chr1	90475511	90476173
chr10	128892025	128892689
chr13	56207851	56209548
chr11	113163383	113165082
chr13	28718046	28722272
chr2	116019390	116020745
chr2	108826857	108828267
chr3	52836222	52839200
chr11	54812077	54813507
chr14	51883999	51884462
chr1	41813074	41815411
chr16	12885344	12886933
chr12	12724468	12725853
chr13	51345388	51346647
chr3	56494456	56494919
chr10	92247728	92248911
chr2	137807698	137809353
chr4	128391835	128393075
chr8	91508628	91515643
chr6	8658845	8662375
chr18	25548131	25559493
chr9	59071697	59072719
chr9	97671681	97673217
chr3	138500516	138501201
chr3	9343518	9347622
chr8	14969787	14971030
chr12	119237647	119239424
chr1	42683955	42705245
chr6	77050125	77050588
chr8	41742524	41744134
chr5	129500980	129501295
chr9	46977638	46979572
chr2	165758233	165759448
chr5	5343092	5343555
chr2	170221007	170223218
chr14	23592224	23592998
chr19	22822953	22824644
chr15	75657936	75659534
chr14	110739327	110740841
chr3	146374704	146379905
chr2	115514521	115514984
chr6	35759055	35759518
chr5	111528698	111529931
chr2	146072771	146074132
chr3	34637374	34638592
chr5	46201063	46202316
chr8	11914613	11915275
chr6	127717697	127723945
chr12	44357004	44357467
chr2	118217817	118219595
chr5	151142609	151143687
chr3	29700542	29701966
chr1	166254575	166257201
chr19	26769874	26771071
chr5	65949823	65951024
chr5	132541114	132543092
chr17	63807426	63809195
chr12	54696451	54696857
chr2	13568318	13576960
chr3	98023904	98026575
chr7	129133781	129134998
chr4	116405526	116406649
chr17	49681961	49682424
chr1	6760443	6761568
chr11	62129504	62131072
chr14	118226521	118237806
chr8	53446393	53447788
chr5	127369756	127370536
chr1	78167234	78174502
chr17	84095621	84101209
chr12	102396227	102397644
chr4	65296480	65297952
chr6	125882557	125884093
chr4	32325792	32332337
chr17	72194016	72194753
chr2	4296860	4299530
chr1	172016379	172017753
chr9	71889644	71898527
chr17	63144779	63146718
chr18	89563844	89565208
chr2	72423058	72426879
chr6	116666483	116671182
chr14	14067651	14070427
chr8	91875574	91877256
chr9	20703424	20704778
chr7	116031296	116035259
chr18	45014854	45015936
chr15	8733286	8734425
chr18	54847321	54847784
chr2	109988793	109990488
chr8	94992436	94995856
chr13	83879771	83885950
chr6	71908744	71909084
chr1	132317759	132326995
chr7	67910995	67911458
chr15	57694619	57699041
chr10	57743625	57744088
chr11	110781459	110782770
chr14	31826987	31829840
chr4	99119955	99120418
chr4	138690978	138693865
chr10	46825557	46828143
chr6	22909196	22910474
chr9	78880447	78880910
chr15	27937381	27944098
chr16	45724265	45726044
chr1	44552331	44552794
chr3	39856703	39857365
chr7	132258762	132264283
chr17	10109473	10110926
chr1	155158036	155158499
chr5	83354187	83354650
chr17	79019928	79020391
chr9	13576716	13578208
chr11	44656433	44658054
chr6	98048507	98049790
chr2	172958000	172958716
chr14	6998848	6999311
chr3	10012567	10013234
chr18	57261909	57263668
chr6	125039063	125039526
chr7	83036435	83037883
chr5	131526948	131538199
chr14	76175484	76176179
chr19	21161379	21167036
chr7	64271395	64272705
chr3	63898927	63901310
chr13	54302375	54303932
chr4	150372232	150374833
chr18	79046552	79051941
chr19	14446802	14448774
chr13	25402468	25404107
chr4	81743557	81744770
chr4	22477158	22479918
chr10	108700700	108702477
[truncated: 491 more rows]
