# Supplementary material for: Ultra-long-range interactions between active regulatory elements
Source: Genome Res. 2023 Aug;33(8):1269–83. doi: 10.1101/gr.277567.122 (PMC10547262; doi:10.1101/gr.277567.122)
Supplement: Supplement 11 [file Supplemental_Code.zip › Supplemental_Code/Peaks/mm10/H3K27ac_neighbours.ipynb]

# %% [code]
import pandas as pd
import numpy as np
import bioframe
import seaborn as sns
import matplotlib.pyplot as plt

# %% [code]
!bedtools sort -i ENCFF519QMV.bed > ENCFF519QMV_sorted.bed

# %% [code]
!bedtools closest -a ENCFF519QMV_sorted.bed -b ENCFF519QMV_sorted.bed -d -k 50 > ENCFF519QMV_closest50.bed

# %% [code]
H3K27ac = pd.read_table("ENCFF519QMV_closest50.bed", sep="\t", header=None, usecols=[0,1,2,7,20])

# %% [code]
H3K27ac.columns = ["chrom", "start", "end", "signal", "distance"]
H3K27ac["H3K27ac"] = H3K27ac["chrom"] + "_" + H3K27ac["start"].astype(str) + "_" + H3K27ac["end"].astype(str)
H3K27ac.head()

# %% [code]
H3K27ac_discard_5kb = H3K27ac.loc[(H3K27ac["distance"] > 0) & (H3K27ac["distance"] <= 2500),"H3K27ac"].unique()

# %% [code]
H3K27ac_100kb = H3K27ac[~H3K27ac["H3K27ac"].isin(H3K27ac_discard_5kb)]
H3K27ac_100kb = H3K27ac_100kb.loc[H3K27ac_100kb["distance"] < 100_000,:]
H3K27ac_100kb.head()

# %% [code]
count_100kb_neighbours = H3K27ac_100kb.groupby(["H3K27ac"]).size().reset_index()
count_100kb_neighbours.columns = ["H3K27ac", "neighbours"]
count_100kb_neighbours["neighbours"] = count_100kb_neighbours["neighbours"] - 1
count_100kb_neighbours.head()

# %% [code]
H3K27ac_merge = pd.merge(H3K27ac, count_100kb_neighbours, how="inner")
H3K27ac_merge = H3K27ac_merge[["chrom", "start", "end", "signal", "neighbours"]].drop_duplicates()

# %% [code]
sns.displot(data=H3K27ac_merge, x="neighbours")

# %% [code]
H3K27ac_merge.loc[H3K27ac_merge["neighbours"] <= np.quantile(H3K27ac_merge["neighbours"], 0.25), "quartile"] = 1
H3K27ac_merge.loc[H3K27ac_merge["neighbours"] > np.quantile(H3K27ac_merge["neighbours"], 0.25), "quartile"] = 2
H3K27ac_merge.loc[H3K27ac_merge["neighbours"] > np.quantile(H3K27ac_merge["neighbours"], 0.5), "quartile"] = 3
H3K27ac_merge.loc[H3K27ac_merge["neighbours"] > np.quantile(H3K27ac_merge["neighbours"], 0.75), "quartile"] = 4

# %% [code]
H3K27ac_merge.loc[H3K27ac_merge["neighbours"] == 0, "neighbour_bin"] = "0"
H3K27ac_merge.loc[H3K27ac_merge["neighbours"] >= 1, "neighbour_bin"] = "1-4"
H3K27ac_merge.loc[H3K27ac_merge["neighbours"] >= 5, "neighbour_bin"] = "5-10"
H3K27ac_merge.loc[H3K27ac_merge["neighbours"] >= 10, "neighbour_bin"] = ">=10"
H3K27ac_merge.head()

# %% [code]
H3K27ac_merge["quartile"] = H3K27ac_merge["quartile"].astype(int)

# %% [code]
H3K27ac_merge.to_csv("ENCFF519QMV_100kb_neighbours_binned.bed", sep="\t", index=False)

# %% [code]
sns.displot(data=H3K27ac_merge, x="signal", hue="neighbour_bin")

# %% [code]


# %% [code]


# %% [markdown]
Run script neighbours_nullRanges.R before the next step to select peaks which give similar distribution of H3K27ac signal

# %% [code]


# %% [code]


# %% [code]
H3K27ac_matched = pd.read_table("ENCFF519QMV_100kb_neighbours_binned_nullRanges_matched.bed")
H3K27ac_matched = pd.concat([H3K27ac_matched, H3K27ac_merge[H3K27ac_merge["neighbours"] == 0]])
H3K27ac_matched = H3K27ac_matched.sort_values(["chrom", "start"])
H3K27ac_matched.head()

# %% [code]
sns.displot(data=H3K27ac_matched, x="signal", hue="neighbour_bin")

# %% [code]
H3K27ac_matched.groupby("neighbour_bin").size()

# %% [code]
H3K27ac_matched.to_csv("ENCFF519QMV_100kb_neighbours_binned_matched.bed", sep="\t", index=False)
