# Supplementary material for: Ultra-long-range interactions between active regulatory elements
Source: Genome Res. 2023 Aug;33(8):1269–83. doi: 10.1101/gr.277567.122 (PMC10547262; doi:10.1101/gr.277567.122)
Supplement: Supplement 11 [file Supplemental_Code.zip › Supplemental_Code/Peaks/mm10/H3K27ac_quartiles.ipynb]

# %% [code]
!wget https://www.encodeproject.org/files/ENCFF519QMV/@@download/ENCFF519QMV.bed.gz -q -O ENCFF519QMV.bed.gz

# %% [code]
!gunzip ENCFF519QMV.bed.gz --force

# %% [code]
!bedtools intersect -v -a ENCFF519QMV.bed -b CAP-CGI_mm10.bed | \
bedtools intersect -v -a stdin -b mm10.refGene_exon1_TSS.bed | \
bedtools intersect -v -a stdin -b GSE96107_ES_Ring1B.IDR0.05.filt_merged.bed | \
bedtools sort -i > ENCFF519QMV_ESC_no_CGI_TSS_RING1B_mm10.bed

# %% [code]
import numpy as np
import pandas as pd

# %% [code]
H3K27ac = pd.read_csv("ENCFF519QMV_ESC_no_CGI_TSS_RING1B_mm10.bed", sep="\t", header=None)
H3K27ac.columns = ["chrom", "start", "end", "name",  "score", "strand", "signalValue", "pValue", "qValue", "peak"]

# %% [code]
H3K27ac.loc[H3K27ac["signalValue"] <= np.quantile(H3K27ac["signalValue"], 0.25), "quartile"] = 1
H3K27ac.loc[H3K27ac["signalValue"] > np.quantile(H3K27ac["signalValue"], 0.25), "quartile"] = 2
H3K27ac.loc[H3K27ac["signalValue"] > np.quantile(H3K27ac["signalValue"], 0.5), "quartile"] = 3
H3K27ac.loc[H3K27ac["signalValue"] > np.quantile(H3K27ac["signalValue"], 0.75), "quartile"] = 4

# %% [code]
for i in range(1,5):
    H3K27ac.loc[H3K27ac["quartile"] == i, 
                    ["chrom", "start", "end"]].to_csv("ENCFF519QMV_H3K27ac_no_CGI_TSS_RING1B_quartile_"+str(i)+"_mm10.bed", 
                                                      sep="\t", 
                                                      header=None, 
                                                      index=False)

# %% [code]
!awk -v OFS="\t" '{print $0,"\t.\t.\t-"}' ENCFF519QMV_H3K27ac_no_CGI_TSS_RING1B_quartile_4_mm10.bed > ENCFF519QMV_H3K27ac_no_CGI_TSS_RING1B_quartile_4_minus_mm10.bed

# %% [code]
!bedtools intersect -v -a CAP-CGI_mm10.bed -b GSE96107_ES_Ring1B.IDR0.05.filt_merged.bed | \
bedtools sort -i | awk -v OFS="\t" '{print $0,"\t.\t.\t+"}' \
> CAP-CGI_noRING1B_plus_mm10.bed

# %% [code]
!cat ENCFF519QMV_H3K27ac_no_CGI_TSS_RING1B_quartile_4_minus_mm10.bed CAP-CGI_noRING1B_plus_mm10.bed | \
awk -v OFS="\t" '{print $1,$2,$3"\t.\t.\t"$6}' | \
bedtools sort -i > ENCFF519QMV_H3K27ac_no_CGI_TSS_RING1B_quartile_4_minus_CAP-CGI_noRING1B_plus_mm10.bed

# %% [code]
!wget https://www.encodeproject.org/files/ENCFF583WVZ/@@download/ENCFF583WVZ.bigWig -O /exports/igmm/eddie/wendy-lab/elias/Friman2022/heatmaps/ENCFF583WVZ_ESC_H3K27ac.bigWig -q

# %% [code]
!awk -v OFS="\t" '{print $1,$2,$3"\t.\t.\t+"}' CAP-CGI_CpG_density_quartile_4_mm10_merged5kb_noRING1B.bed \
> CAP-CGI_CpG_density_quartile_4_mm10_merged5kb_noRING1B_plus.bed

# %% [code]
!cat ENCFF519QMV_H3K27ac_no_CGI_TSS_RING1B_quartile_4_minus_mm10.bed CAP-CGI_CpG_density_quartile_4_mm10_merged5kb_noRING1B_plus.bed | \
awk -v OFS="\t" '{print $1,$2,$3"\t.\t.\t"$6}' | bedtools sort -i \
> ENCFF519QMV_H3K27ac_no_CGI_TSS_RING1B_quartile_4_minus_CAP-CGI_CpG_density_quartile_4_merged5kb_noRING1B_plus_mm10.bed

# %% [code]
!wget https://ftp.ncbi.nlm.nih.gov/geo/series/GSE96nnn/GSE96107/suppl/GSE96107_NPC_H3K27ac.bw -O /exports/igmm/eddie/wendy-lab/elias/Friman2022/heatmaps/GSE96107_NPC_H3K27ac.bw -q

# %% [code]
!wget ftp://ftp.ncbi.nlm.nih.gov/geo/samples/GSM5007nnn/GSM5007850/suppl/GSM5007850_asynda.bw -O /exports/igmm/eddie/wendy-lab/elias/Friman2022/heatmaps/GSM5007850_asynda.bw -q
!wget https://ftp.ncbi.nlm.nih.gov/geo/samples/GSM5007nnn/GSM5007852/suppl/GSM5007852_asynpa.bw -O /exports/igmm/eddie/wendy-lab/elias/Friman2022/heatmaps/GSM5007852_asynpa.bw -q

# %% [code]
!wget https://ftp.ncbi.nlm.nih.gov/geo/series/GSE96nnn/GSE96107/suppl/GSE96107_NPC_H3K27ac.IDR0.05.filt.narrowPeak.gz -q
!gunzip GSE96107_NPC_H3K27ac.IDR0.05.filt.narrowPeak.gz -f

# %% [code]
!cat ENCFF519QMV_ESC_no_CGI_TSS_RING1B_mm10.bed GSE96107_NPC_H3K27ac.IDR0.05.filt.narrowPeak | \
bedtools sort -i | bedtools merge -d 5000 \
> H3K27ac_ESC_NPC_merged5kb_mm10.bed

# %% [code]
