# Supplementary material for: Ultra-long-range interactions between active regulatory elements
Source: Genome Res. 2023 Aug;33(8):1269–83. doi: 10.1101/gr.277567.122 (PMC10547262; doi:10.1101/gr.277567.122)
Supplement: Supplement 11 [file Supplemental_Code.zip › Supplemental_Code/Peaks/mm10/Hsieh_microC_TADs_250kb.bed]

chrom	start	end	TAD
chr1	3680000	4390000	0
chr1	4390000	4760000	1
chr1	4760000	5160000	2
chr1	5160000	5900000	3
chr1	5900000	6190000	4
chr1	6190000	6910000	5
chr1	6910000	7380000	6
chr1	7380000	8400000	7
chr1	8400000	8790000	8
chr1	8790000	9100000	9
chr1	9100000	9540000	10
chr1	9540000	10230000	11
chr1	10230000	10760000	12
chr1	10760000	11130000	13
chr1	11130000	11620000	14
chr1	11620000	12560000	15
chr1	12560000	12850000	16
chr1	12850000	13710000	17
chr1	13710000	14120000	18
chr1	14120000	14720000	19
chr1	14720000	15000000	20
chr1	15000000	15630000	21
chr1	15630000	16000000	22
chr1	16000000	16700000	23
chr1	16700000	17140000	24
chr1	17140000	17630000	25
chr1	17630000	18300000	26
chr1	18300000	19040000	27
chr1	19040000	20270000	28
chr1	20270000	20580000	29
chr1	20580000	21410000	30
chr1	21410000	21940000	31
chr1	21940000	22270000	32
chr1	22270000	22540000	33
chr1	22540000	23150000	34
chr1	23150000	23690000	35
chr1	23690000	24280000	36
chr1	24280000	24680000	37
chr1	24680000	25490000	38
chr1	25490000	25880000	39
chr1	25880000	27230000	40
chr1	27230000	27850000	41
chr1	27850000	30220000	42
chr1	30220000	30690000	43
chr1	30690000	31180000	44
chr1	31180000	32070000	45
chr1	32070000	32740000	46
chr1	32740000	33600000	47
chr1	33600000	34470000	48
chr1	34470000	34900000	49
chr1	34900000	35720000	50
chr1	35720000	36130000	51
chr1	36130000	36780000	52
chr1	36780000	37250000	53
chr1	37250000	37870000	54
chr1	37870000	38130000	55
chr1	38130000	38790000	56
chr1	38790000	39350000	57
chr1	39350000	39540000	58
chr1	39540000	40070000	59
chr1	40070000	40850000	60
chr1	40850000	41260000	61
chr1	41260000	41790000	62
chr1	41790000	42790000	63
chr1	42790000	43100000	64
chr1	43100000	43280000	65
chr1	43280000	43740000	66
chr1	43740000	44190000	67
chr1	44190000	44750000	68
chr1	44750000	45280000	69
chr1	45280000	45780000	70
chr1	45780000	46080000	71
chr1	46080000	46420000	72
chr1	46420000	46740000	73
chr1	46740000	47780000	74
chr1	47780000	48820000	75
chr1	48820000	50920000	76
chr1	50920000	51340000	77
chr1	51340000	51630000	78
chr1	51630000	52280000	79
chr1	52280000	52630000	80
chr1	52630000	53020000	81
chr1	53020000	53350000	82
chr1	53350000	53690000	83
chr1	53690000	53940000	84
chr1	53940000	54370000	85
chr1	54370000	54970000	86
chr1	54970000	55200000	87
chr1	55200000	55390000	88
chr1	55390000	55880000	89
chr1	55880000	56990000	90
chr1	56990000	57400000	91
chr1	57400000	58040000	92
chr1	58040000	58380000	93
chr1	58380000	59240000	94
chr1	59240000	59670000	95
chr1	59670000	60540000	96
chr1	60540000	60980000	97
chr1	60980000	61800000	98
chr1	61800000	62690000	99
chr1	62690000	63040000	100
chr1	63040000	63640000	101
chr1	63640000	64510000	102
chr1	64510000	65280000	103
chr1	65280000	65660000	104
chr1	65660000	66090000	105
chr1	66090000	67060000	106
chr1	67060000	67610000	107
chr1	67610000	68090000	108
chr1	68090000	68530000	109
chr1	68530000	69170000	110
chr1	69170000	69770000	111
chr1	69770000	70250000	112
chr1	70250000	71110000	113
chr1	71110000	71540000	114
chr1	71540000	71660000	115
chr1	71660000	72150000	116
chr1	72150000	72700000	117
chr1	72700000	72870000	118
chr1	72870000	73280000	119
chr1	73280000	73870000	120
chr1	73870000	74180000	121
chr1	74180000	74400000	122
chr1	74400000	74750000	123
chr1	74750000	75610000	124
chr1	75610000	77080000	125
chr1	77080000	77550000	126
chr1	77550000	77930000	127
chr1	77930000	78480000	128
chr1	78480000	78720000	129
chr1	78720000	79770000	130
chr1	79770000	80160000	131
chr1	80160000	80530000	132
chr1	80530000	81310000	133
chr1	81310000	82500000	134
chr1	82500000	82710000	135
chr1	82710000	83090000	136
chr1	83090000	83720000	137
chr1	83720000	84110000	138
chr1	84110000	84680000	139
chr1	84680000	84890000	140
chr1	84890000	85840000	141
chr1	85840000	86050000	142
chr1	86050000	86350000	143
chr1	86350000	86590000	144
chr1	86590000	87080000	145
chr1	87080000	88300000	146
chr1	88300000	88730000	147
chr1	88730000	89200000	148
chr1	89200000	89630000	149
chr1	89630000	90000000	150
chr1	90000000	90600000	151
chr1	90600000	90900000	152
chr1	90900000	91500000	153
chr1	91500000	91900000	154
chr1	91900000	92470000	155
chr1	92470000	92900000	156
chr1	92900000	93820000	157
chr1	93820000	94100000	158
chr1	94100000	95380000	159
chr1	95380000	95840000	160
chr1	95840000	96810000	161
chr1	96810000	97040000	162
chr1	97040000	97770000	163
chr1	97770000	98180000	164
chr1	98180000	98710000	165
chr1	98710000	99740000	166
chr1	99740000	100230000	167
chr1	100230000	101550000	168
chr1	101550000	102380000	169
chr1	102380000	103780000	170
chr1	103780000	104590000	171
chr1	104590000	104970000	172
chr1	104970000	105630000	173
chr1	105630000	106060000	174
chr1	106060000	106410000	175
chr1	106410000	106900000	176
chr1	106900000	107560000	177
chr1	107560000	108400000	178
chr1	108400000	108820000	179
chr1	108820000	110030000	180
chr1	110030000	111230000	181
chr1	111230000	111630000	182
chr1	111630000	112460000	183
chr1	112460000	113760000	184
chr1	113760000	114160000	185
chr1	114160000	114970000	186
chr1	114970000	116510000	187
chr1	116510000	117530000	188
chr1	117530000	118290000	189
chr1	118290000	118770000	190
chr1	118770000	119080000	191
chr1	119080000	119530000	192
chr1	119530000	119920000	193
chr1	119920000	120170000	194
chr1	120170000	120570000	195
chr1	120570000	121210000	196
chr1	121210000	121570000	197
chr1	121570000	122410000	198
chr1	122410000	123420000	199
chr1	123420000	124040000	200
chr1	124040000	124700000	201
chr1	124700000	125360000	202
chr1	125360000	125590000	203
chr1	125590000	126470000	204
chr1	126470000	127000000	205
chr1	127000000	127470000	206
chr1	127470000	127770000	207
chr1	127770000	128260000	208
chr1	128260000	128850000	209
chr1	128850000	129280000	210
chr1	129280000	129830000	211
chr1	129830000	130390000	212
chr1	130390000	131070000	213
chr1	131070000	131280000	214
chr1	131280000	131570000	215
chr1	131570000	131900000	216
chr1	131900000	132490000	217
chr1	132490000	132620000	218
chr1	132620000	133020000	219
chr1	133020000	133130000	220
chr1	133130000	133320000	221
chr1	133320000	133660000	222
chr1	133660000	134110000	223
chr1	134110000	134340000	224
chr1	134340000	134640000	225
chr1	134640000	135120000	226
chr1	135120000	135430000	227
chr1	135430000	135830000	228
chr1	135830000	136520000	229
chr1	136520000	136770000	230
chr1	136770000	137240000	231
chr1	137240000	138090000	232
chr1	138090000	138810000	233
chr1	138810000	139360000	234
chr1	139360000	140670000	235
chr1	140670000	141940000	236
chr1	141940000	142740000	237
chr1	142740000	143580000	238
chr1	143580000	143780000	239
chr1	143780000	144400000	240
chr1	144400000	146000000	241
chr1	146000000	147990000	242
chr1	147990000	148570000	243
chr1	148570000	149260000	244
chr1	149260000	149810000	245
chr1	149810000	150330000	246
chr1	150330000	150460000	247
chr1	150460000	151020000	248
chr1	151020000	151420000	249
chr1	151420000	151800000	250
chr1	151800000	152380000	251
chr1	152380000	152760000	252
chr1	152760000	153090000	253
chr1	153090000	153490000	254
chr1	153490000	153840000	255
chr1	153840000	154210000	256
chr1	154210000	154730000	257
chr1	154730000	155010000	258
chr1	155010000	155270000	259
chr1	155270000	155560000	260
chr1	155560000	156030000	261
chr1	156030000	156720000	262
chr1	156720000	157090000	263
chr1	157090000	157550000	264
chr1	157550000	158190000	265
chr1	158190000	158660000	266
chr1	158660000	159220000	267
chr1	159220000	160190000	268
chr1	160190000	160730000	269
chr1	160730000	161320000	270
chr1	161320000	161730000	271
chr1	161730000	161980000	272
chr1	161980000	162330000	273
chr1	162330000	162660000	274
chr1	162660000	162750000	275
chr1	162750000	163100000	276
chr1	163100000	163910000	277
chr1	163910000	164310000	278
chr1	164310000	165170000	279
chr1	165170000	165570000	280
chr1	165570000	165760000	281
chr1	165760000	166150000	282
chr1	166150000	166420000	283
chr1	166420000	166780000	284
chr1	166780000	167200000	285
chr1	167200000	167370000	286
chr1	167370000	167660000	287
chr1	167660000	167930000	288
chr1	167930000	168490000	289
chr1	168490000	169480000	290
chr1	169480000	169930000	291
chr1	169930000	170210000	292
chr1	170210000	170860000	293
chr1	170860000	171070000	294
chr1	171070000	171500000	295
chr1	171500000	172010000	296
chr1	172010000	172370000	297
chr1	172370000	172640000	298
chr1	172640000	173460000	299
chr1	173460000	174460000	300
chr1	174460000	175580000	301
chr1	175580000	175920000	302
chr1	175920000	176220000	303
chr1	176220000	176700000	304
chr1	176700000	177250000	305
chr1	177250000	177790000	306
chr1	177790000	178500000	307
chr1	178500000	179470000	308
chr1	179470000	179810000	309
chr1	179810000	180240000	310
chr1	180240000	180800000	311
chr1	180800000	181250000	312
chr1	181250000	181840000	313
chr1	181840000	182130000	314
chr1	182130000	182550000	315
chr1	182550000	182970000	316
chr1	182970000	183430000	317
chr1	183430000	183830000	318
chr1	183830000	184240000	319
chr1	184240000	184780000	320
chr1	184780000	185200000	321
chr1	185200000	185530000	322
chr1	185530000	186110000	323
chr1	186110000	186410000	324
chr1	186410000	186740000	325
chr1	186740000	187400000	326
chr1	187400000	188010000	327
chr1	188010000	188950000	328
chr1	188950000	189630000	329
chr1	189630000	189990000	330
chr1	189990000	190800000	331
chr1	190800000	191300000	332
chr1	191300000	191530000	333
chr1	191530000	191820000	334
chr1	191820000	192140000	335
chr1	192140000	192720000	336
chr1	192720000	193170000	337
chr1	193170000	193380000	338
chr1	193380000	193730000	339
chr1	193730000	194590000	340
chr2	3510000	3810000	342
chr2	3810000	4480000	343
chr2	4480000	4880000	344
chr2	4880000	5430000	345
chr2	5430000	5820000	346
chr2	5820000	6490000	347
chr2	6490000	8650000	348
chr2	8650000	10030000	349
chr2	10030000	10370000	350
chr2	10370000	11090000	351
chr2	11090000	11300000	352
chr2	11300000	11790000	353
chr2	11790000	12420000	354
chr2	12420000	13260000	355
chr2	13260000	13610000	356
chr2	13610000	13940000	357
chr2	13940000	14300000	358
chr2	14300000	14720000	359
chr2	14720000	15070000	360
chr2	15070000	15800000	361
chr2	15800000	16340000	362
chr2	16340000	17400000	363
chr2	17400000	17840000	364
chr2	17840000	18220000	365
chr2	18220000	18700000	366
chr2	18700000	19380000	367
chr2	19380000	19950000	368
chr2	19950000	20390000	369
chr2	20390000	20790000	370
chr2	20790000	21920000	371
chr2	21920000	22880000	372
chr2	22880000	23210000	373
chr2	23210000	23590000	374
chr2	23590000	24270000	375
chr2	24270000	24780000	376
chr2	24780000	25180000	377
chr2	25180000	25610000	378
chr2	25610000	26290000	379
chr2	26290000	26630000	380
chr2	26630000	27040000	381
chr2	27040000	27260000	382
chr2	27260000	27530000	383
chr2	27530000	27770000	384
chr2	27770000	28450000	385
chr2	28450000	29190000	386
chr2	29190000	29720000	387
chr2	29720000	30050000	388
chr2	30050000	30420000	389
chr2	30420000	30940000	390
chr2	30940000	31450000	391
chr2	31450000	31680000	392
chr2	31680000	31950000	393
chr2	31950000	32570000	394
chr2	32570000	32980000	395
chr2	32980000	33420000	396
chr2	33420000	33660000	397
chr2	33660000	33990000	398
chr2	33990000	34640000	399
chr2	34640000	35200000	400
chr2	35200000	35520000	401
chr2	35520000	35950000	402
chr2	35950000	36290000	403
chr2	36290000	37350000	404
chr2	37350000	37810000	405
chr2	37810000	38380000	406
chr2	38380000	39000000	407
chr2	39000000	39230000	408
chr2	39230000	39390000	409
chr2	39390000	40700000	410
chr2	40700000	41120000	411
chr2	41120000	41860000	412
chr2	41860000	42680000	413
chr2	42680000	43650000	414
chr2	43650000	43920000	415
chr2	43920000	44350000	416
chr2	44350000	44910000	417
chr2	44910000	46450000	418
chr2	46450000	47460000	419
chr2	47460000	47760000	420
chr2	47760000	48880000	421
chr2	48880000	49320000	422
chr2	49320000	49750000	423
chr2	49750000	50300000	424
chr2	50300000	50850000	425
chr2	50850000	51180000	426
chr2	51180000	51920000	427
chr2	51920000	52140000	428
chr2	52140000	52730000	429
chr2	52730000	53220000	430
chr2	53220000	54120000	431
chr2	54120000	56080000	432
chr2	56080000	57080000	433
chr2	57080000	57400000	434
chr2	57400000	57960000	435
chr2	57960000	58420000	436
chr2	58420000	58680000	437
chr2	58680000	59500000	438
chr2	59500000	59880000	439
chr2	59880000	60430000	440
chr2	60430000	61510000	441
chr2	61510000	61820000	442
chr2	61820000	62290000	443
chr2	62290000	62660000	444
chr2	62660000	63460000	445
chr2	63460000	64470000	446
chr2	64470000	64920000	447
chr2	64920000	65360000	448
chr2	65360000	65740000	449
chr2	65740000	66240000	450
chr2	66240000	66810000	451
chr2	66810000	67500000	452
chr2	67500000	67930000	453
chr2	67930000	68480000	454
chr2	68480000	68760000	455
chr2	68760000	69120000	456
chr2	69120000	69520000	457
chr2	69520000	70030000	458
chr2	70030000	70650000	459
chr2	70650000	71050000	460
chr2	71050000	71440000	461
chr2	71440000	71560000	462
chr2	71560000	71960000	463
chr2	71960000	72500000	464
chr2	72500000	73550000	465
chr2	73550000	73910000	466
chr2	73910000	74640000	467
chr2	74640000	74760000	468
chr2	74760000	75150000	469
chr2	75150000	75590000	470
chr2	75590000	76090000	471
chr2	76090000	76850000	472
chr2	76850000	77360000	473
chr2	77360000	78030000	474
chr2	78030000	78920000	475
chr2	78920000	79290000	476
chr2	79290000	79810000	477
chr2	79810000	80290000	478
chr2	80290000	80690000	479
chr2	80690000	81580000	480
chr2	81580000	82020000	481
chr2	82020000	82600000	482
chr2	82600000	83340000	483
chr2	83340000	83600000	484
chr2	83600000	84430000	485
chr2	84430000	85070000	486
chr2	85070000	85260000	487
chr2	85260000	85690000	488
chr2	85690000	86480000	489
chr2	86480000	87450000	490
chr2	87450000	88330000	491
chr2	88330000	88800000	492
chr2	88800000	90670000	493
chr2	90670000	90790000	494
chr2	90790000	91240000	495
chr2	91240000	91530000	496
chr2	91530000	91720000	497
chr2	91720000	91920000	498
chr2	91920000	92470000	499
chr2	92470000	92860000	500
chr2	92860000	93200000	501
chr2	93200000	93460000	502
chr2	93460000	93820000	503
chr2	93820000	94010000	504
chr2	94010000	94440000	505
chr2	94440000	95200000	506
chr2	95200000	96580000	507
chr2	96580000	97450000	508
chr2	97450000	98660000	509
chr2	98660000	99190000	510
chr2	99190000	99690000	511
chr2	99690000	101650000	512
chr2	101650000	101940000	513
chr2	101940000	102460000	514
chr2	102460000	103070000	515
chr2	103070000	103420000	516
chr2	103420000	104010000	517
chr2	104010000	104590000	518
chr2	104590000	104850000	519
chr2	104850000	105250000	520
chr2	105250000	106330000	521
chr2	106330000	106970000	522
chr2	106970000	107930000	523
chr2	107930000	108660000	524
chr2	108660000	109360000	525
chr2	109360000	109830000	526
chr2	109830000	110220000	527
chr2	110220000	112200000	528
chr2	112200000	112500000	529
chr2	112500000	112780000	530
chr2	112780000	113290000	531
chr2	113290000	113490000	532
chr2	113490000	113830000	533
chr2	113830000	114210000	534
chr2	114210000	114760000	535
chr2	114760000	115500000	536
chr2	115500000	115830000	537
chr2	115830000	116110000	538
chr2	116110000	116870000	539
chr2	116870000	117240000	540
chr2	117240000	117480000	541
chr2	117480000	118250000	542
chr2	118250000	119010000	543
chr2	119010000	119660000	544
chr2	119660000	120150000	545
chr2	120150000	120450000	546
chr2	120450000	120610000	547
chr2	120610000	120860000	548
chr2	120860000	121130000	549
chr2	121130000	121500000	550
chr2	121500000	121950000	551
chr2	121950000	122370000	552
chr2	122370000	122780000	553
chr2	122780000	123240000	554
chr2	123240000	124060000	555
chr2	124060000	124920000	556
chr2	124920000	125250000	557
chr2	125250000	125550000	558
chr2	125550000	125890000	559
chr2	125890000	126540000	560
chr2	126540000	127060000	561
chr2	127060000	127290000	562
chr2	127290000	127830000	563
chr2	127830000	128590000	564
chr2	128590000	129300000	565
chr2	129300000	129880000	566
chr2	129880000	130270000	567
chr2	130270000	131020000	568
chr2	131020000	131530000	569
chr2	131530000	131810000	570
chr2	131810000	131960000	571
chr2	131960000	132250000	572
chr2	132250000	132960000	573
chr2	132960000	133530000	574
chr2	133530000	134100000	575
chr2	134100000	134500000	576
chr2	134500000	135340000	577
chr2	135340000	135960000	578
chr2	135960000	136470000	579
chr2	136470000	136890000	580
chr2	136890000	137960000	581
chr2	137960000	139350000	582
chr2	139350000	139710000	583
chr2	139710000	140170000	584
chr2	140170000	140490000	585
chr2	140490000	142260000	586
chr2	142260000	143100000	587
chr2	143100000	143810000	588
chr2	143810000	144260000	589
chr2	144260000	144600000	590
chr2	144600000	145130000	591
chr2	145130000	145600000	592
chr2	145600000	145940000	593
chr2	145940000	146610000	594
chr2	146610000	146910000	595
chr2	146910000	147370000	596
chr2	147370000	147790000	597
chr2	147790000	148120000	598
chr2	148120000	148670000	599
chr2	148670000	148910000	600
chr2	148910000	149330000	601
chr2	149330000	150120000	602
chr2	150120000	150510000	603
chr2	150510000	151480000	604
chr2	151480000	152010000	605
chr2	152010000	152420000	606
chr2	152420000	152900000	607
chr2	152900000	153150000	608
chr2	153150000	153450000	609
chr2	153450000	153660000	610
chr2	153660000	154330000	611
chr2	154330000	154650000	612
chr2	154650000	154970000	613
chr2	154970000	155460000	614
chr2	155460000	155790000	615
chr2	155790000	156190000	616
chr2	156190000	156770000	617
chr2	156770000	157270000	618
chr2	157270000	157590000	619
chr2	157590000	158020000	620
chr2	158020000	158360000	621
chr2	158360000	158880000	622
chr2	158880000	160360000	623
chr2	160360000	160590000	624
chr2	160590000	161170000	625
chr2	161170000	161530000	626
chr2	161530000	162890000	627
chr2	162890000	163420000	628
chr2	163420000	163990000	629
chr2	163990000	164360000	630
chr2	164360000	164750000	631
chr2	164750000	165390000	632
chr2	165390000	165770000	633
chr2	165770000	166080000	634
chr2	166080000	166560000	635
chr2	166560000	166890000	636
chr2	166890000	167060000	637
chr2	167060000	167500000	638
chr2	167500000	167630000	639
chr2	167630000	168060000	640
chr2	168060000	168230000	641
chr2	168230000	168650000	642
chr2	168650000	169010000	643
chr2	169010000	170040000	644
chr2	170040000	170410000	645
chr2	170410000	170510000	646
chr2	170510000	170890000	647
chr2	170890000	171440000	648
chr2	171440000	172210000	649
chr2	172210000	172340000	650
chr2	172340000	172810000	651
chr2	172810000	173090000	652
chr2	173090000	173570000	653
chr2	173570000	174290000	654
chr2	174290000	174840000	655
chr2	174840000	178400000	656
chr2	178400000	179340000	657
chr2	179340000	179880000	658
chr2	179880000	180260000	659
chr2	180260000	180790000	660
chr2	180790000	181130000	661
chr2	181130000	181700000	662
chr3	3310000	3780000	664
chr3	3780000	5120000	665
chr3	5120000	5860000	666
chr3	5860000	7030000	667
chr3	7030000	8510000	668
chr3	8510000	8910000	669
chr3	8910000	9070000	670
chr3	9070000	9360000	671
chr3	9360000	9700000	672
chr3	9700000	9980000	673
chr3	9980000	10380000	674
chr3	10380000	11060000	675
chr3	11060000	12040000	676
chr3	12040000	13870000	677
chr3	13870000	14370000	678
chr3	14370000	14670000	679
chr3	14670000	15250000	680
chr3	15250000	16230000	681
chr3	16230000	16800000	682
chr3	16800000	17990000	683
chr3	17990000	19120000	684
chr3	19120000	19890000	685
chr3	19890000	20210000	686
chr3	20210000	20560000	687
chr3	20560000	21380000	688
chr3	21380000	22240000	689
chr3	22240000	23230000	690
chr3	23230000	24380000	691
chr3	24380000	25240000	692
chr3	25240000	25670000	693
chr3	25670000	26340000	694
chr3	26340000	27050000	695
chr3	27050000	27160000	696
chr3	27160000	27920000	697
chr3	27920000	28150000	698
chr3	28150000	28760000	699
chr3	28760000	29010000	700
chr3	29010000	29720000	701
chr3	29720000	30510000	702
chr3	30510000	31140000	703
chr3	31140000	32310000	704
chr3	32310000	32700000	705
chr3	32700000	33270000	706
chr3	33270000	33790000	707
chr3	33790000	34140000	708
chr3	34140000	34620000	709
chr3	34620000	34800000	710
chr3	34800000	35130000	711
chr3	35130000	35610000	712
chr3	35610000	36150000	713
chr3	36150000	36600000	714
chr3	36600000	37410000	715
chr3	37410000	38220000	716
chr3	38220000	38870000	717
chr3	38870000	39810000	718
chr3	39810000	40390000	719
chr3	40390000	40890000	720
chr3	40890000	41640000	721
chr3	41640000	43790000	722
chr3	43790000	44920000	723
chr3	44920000	45350000	724
chr3	45350000	45950000	725
chr3	45950000	47280000	726
chr3	47280000	48870000	727
chr3	48870000	49490000	728
chr3	49490000	50110000	729
chr3	50110000	51190000	730
chr3	51190000	51400000	731
chr3	51400000	51680000	732
chr3	51680000	52250000	733
chr3	52250000	52980000	734
chr3	52980000	53490000	735
chr3	53490000	53750000	736
chr3	53750000	54310000	737
chr3	54310000	54780000	738
chr3	54780000	55090000	739
chr3	55090000	55370000	740
chr3	55370000	55970000	741
chr3	55970000	57220000	742
chr3	57220000	57840000	743
chr3	57840000	58150000	744
chr3	58150000	58480000	745
chr3	58480000	59070000	746
chr3	59070000	59320000	747
chr3	59320000	59800000	748
chr3	59800000	60120000	749
chr3	60120000	60630000	750
chr3	60630000	61220000	751
chr3	61220000	61860000	752
chr3	61860000	62510000	753
chr3	62510000	62890000	754
chr3	62890000	63530000	755
chr3	63530000	63960000	756
chr3	63960000	64490000	757
chr3	64490000	64860000	758
chr3	64860000	65350000	759
chr3	65350000	65980000	760
chr3	65980000	66320000	761
chr3	66320000	66970000	762
chr3	66970000	67340000	763
chr3	67340000	67610000	764
chr3	67610000	68050000	765
chr3	68050000	68600000	766
chr3	68600000	68950000	767
chr3	68950000	69130000	768
chr3	69130000	69970000	769
chr3	69970000	70830000	770
chr3	70830000	72360000	771
chr3	72360000	73070000	772
chr3	73070000	73730000	773
chr3	73730000	75170000	774
chr3	75170000	75480000	775
chr3	75480000	76010000	776
chr3	76010000	77270000	777
chr3	77270000	78370000	778
chr3	78370000	78930000	779
chr3	78930000	79630000	780
chr3	79630000	79840000	781
chr3	79840000	80070000	782
chr3	80070000	80900000	783
chr3	80900000	81300000	784
chr3	81300000	81940000	785
chr3	81940000	82350000	786
chr3	82350000	82850000	787
chr3	82850000	83280000	788
chr3	83280000	83760000	789
chr3	83760000	84150000	790
chr3	84150000	84320000	791
chr3	84320000	84580000	792
chr3	84580000	84950000	793
chr3	84950000	85570000	794
chr3	85570000	86130000	795
chr3	86130000	86770000	796
chr3	86770000	87010000	797
chr3	87010000	87230000	798
chr3	87230000	87730000	799
chr3	87730000	87870000	800
chr3	87870000	88280000	801
chr3	88280000	88770000	802
chr3	88770000	89080000	803
chr3	89080000	89490000	804
chr3	89490000	89970000	805
chr3	89970000	90200000	806
chr3	90200000	90510000	807
chr3	90510000	90720000	808
chr3	90720000	91410000	809
chr3	91410000	92130000	810
chr3	92130000	93060000	811
chr3	93060000	93520000	812
chr3	93520000	93620000	813
chr3	93620000	94310000	814
chr3	94310000	94850000	815
chr3	94850000	95280000	816
chr3	95280000	95460000	817
chr3	95460000	95850000	818
chr3	95850000	96240000	819
chr3	96240000	96500000	820
chr3	96500000	96730000	821
chr3	96730000	97360000	822
chr3	97360000	97650000	823
chr3	97650000	98170000	824
chr3	98170000	99340000	825
chr3	99340000	100120000	826
chr3	100120000	100920000	827
chr3	100920000	101300000	828
chr3	101300000	101480000	829
chr3	101480000	101840000	830
chr3	101840000	102250000	831
chr3	102250000	103010000	832
chr3	103010000	103400000	833
chr3	103400000	103760000	834
chr3	103760000	104450000	835
chr3	104450000	104700000	836
chr3	104700000	105080000	837
chr3	105080000	105650000	838
chr3	105650000	105980000	839
chr3	105980000	106450000	840
chr3	106450000	106880000	841
chr3	106880000	107190000	842
chr3	107190000	107590000	843
chr3	107590000	107890000	844
chr3	107890000	108150000	845
chr3	108150000	109070000	846
chr3	109070000	109510000	847
chr3	109510000	110120000	848
chr3	110120000	111870000	849
chr3	111870000	112400000	850
chr3	112400000	113080000	851
chr3	113080000	114090000	852
chr3	114090000	115120000	853
chr3	115120000	115630000	854
chr3	115630000	116000000	855
chr3	116000000	116320000	856
chr3	116320000	116870000	857
chr3	116870000	117490000	858
chr3	117490000	118400000	859
chr3	118400000	118980000	860
chr3	118980000	119660000	861
chr3	119660000	120190000	862
chr3	120190000	120700000	863
chr3	120700000	121140000	864
chr3	121140000	121520000	865
chr3	121520000	121810000	866
chr3	121810000	122280000	867
chr3	122280000	122640000	868
chr3	122640000	122900000	869
chr3	122900000	123120000	870
chr3	123120000	123500000	871
chr3	123500000	124300000	872
chr3	124300000	124740000	873
chr3	124740000	125820000	874
chr3	125820000	126410000	875
chr3	126410000	126920000	876
chr3	126920000	127610000	877
chr3	127610000	127980000	878
chr3	127980000	128340000	879
chr3	128340000	129230000	880
chr3	129230000	129740000	881
chr3	129740000	130090000	882
chr3	130090000	130690000	883
chr3	130690000	131270000	884
chr3	131270000	131960000	885
chr3	131960000	132650000	886
chr3	132650000	133300000	887
chr3	133300000	133650000	888
chr3	133650000	134650000	889
chr3	134650000	135200000	890
chr3	135200000	135750000	891
chr3	135750000	136560000	892
chr3	136560000	136900000	893
chr3	136900000	137760000	894
chr3	137760000	138170000	895
chr3	138170000	138440000	896
chr3	138440000	139220000	897
chr3	139220000	140600000	898
chr3	140600000	141850000	899
chr3	141850000	142220000	900
chr3	142220000	142470000	901
chr3	142470000	142750000	902
chr3	142750000	142890000	903
chr3	142890000	144410000	904
chr3	144410000	144730000	905
chr3	144730000	145380000	906
chr3	145380000	145910000	907
chr3	145910000	146180000	908
chr3	146180000	146960000	909
chr3	146960000	148060000	910
chr3	148060000	148980000	911
chr3	148980000	149540000	912
chr3	149540000	150380000	913
chr3	150380000	151220000	914
chr3	151220000	151630000	915
chr3	151630000	152090000	916
chr3	152090000	152470000	917
chr3	152470000	152760000	918
chr3	152760000	153900000	919
chr3	153900000	154250000	920
chr3	154250000	154590000	921
chr3	154590000	155940000	922
chr3	155940000	156570000	923
chr3	156570000	157150000	924
chr3	157150000	157530000	925
chr3	157530000	157840000	926
chr3	157840000	158110000	927
chr3	158110000	159100000	928
chr4	3520000	3960000	930
chr4	3960000	4730000	931
chr4	4730000	5600000	932
chr4	5600000	6190000	933
chr4	6190000	6520000	934
chr4	6520000	7050000	935
chr4	7050000	8370000	936
chr4	8370000	8630000	937
chr4	8630000	9120000	938
chr4	9120000	9540000	939
chr4	9540000	9820000	940
chr4	9820000	10220000	941
chr4	10220000	10860000	942
chr4	10860000	11200000	943
chr4	11200000	11610000	944
chr4	11610000	12180000	945
chr4	12180000	12530000	946
chr4	12530000	13950000	947
chr4	13950000	14470000	948
chr4	14470000	14950000	949
chr4	14950000	15320000	950
chr4	15320000	15920000	951
chr4	15920000	16240000	952
chr4	16240000	17850000	953
chr4	17850000	18620000	954
chr4	18620000	19500000	955
chr4	19500000	20050000	956
chr4	20050000	21700000	957
chr4	21700000	22000000	958
chr4	22000000	22480000	959
chr4	22480000	24200000	960
chr4	24200000	24490000	961
chr4	24490000	24630000	962
chr4	24630000	25580000	963
chr4	25580000	25840000	964
chr4	25840000	26560000	965
chr4	26560000	28410000	966
chr4	28410000	28810000	967
chr4	28810000	29310000	968
chr4	29310000	31520000	969
chr4	31520000	31950000	970
chr4	31950000	32570000	971
chr4	32570000	32770000	972
chr4	32770000	33320000	973
chr4	33320000	34550000	974
chr4	34550000	34930000	975
chr4	34930000	35300000	976
chr4	35300000	37550000	977
chr4	37550000	38140000	978
chr4	38140000	39710000	979
chr4	39710000	40090000	980
chr4	40090000	40290000	981
chr4	40290000	40690000	982
chr4	40690000	41020000	983
chr4	41020000	41450000	984
chr4	41450000	43050000	985
chr4	43050000	43420000	986
chr4	43420000	43880000	987
chr4	43880000	44370000	988
chr4	44370000	44960000	989
chr4	44960000	45350000	990
chr4	45350000	45880000	991
chr4	45880000	46510000	992
chr4	46510000	46670000	993
chr4	46670000	47050000	994
chr4	47050000	47400000	995
chr4	47400000	48040000	996
chr4	48040000	48410000	997
chr4	48410000	48690000	998
chr4	48690000	49670000	999
chr4	49670000	50140000	1000
chr4	50140000	50770000	1001
chr4	50770000	52410000	1002
chr4	52410000	53010000	1003
chr4	53010000	53920000	1004
chr4	53920000	54900000	1005
chr4	54900000	55280000	1006
chr4	55280000	56710000	1007
chr4	56710000	57340000	1008
chr4	57340000	57630000	1009
chr4	57630000	57950000	1010
chr4	57950000	58270000	1011
chr4	58270000	58910000	1012
chr4	58910000	59340000	1013
chr4	59340000	59770000	1014
chr4	59770000	62270000	1015
chr4	62270000	62790000	1016
chr4	62790000	63140000	1017
chr4	63140000	63350000	1018
chr4	63350000	63660000	1019
chr4	63660000	64000000	1020
chr4	64000000	64480000	1021
chr4	64480000	65100000	1022
chr4	65100000	65600000	1023
chr4	65600000	66500000	1024
chr4	66500000	66910000	1025
chr4	66910000	67440000	1026
chr4	67440000	67950000	1027
chr4	67950000	68950000	1028
chr4	68950000	70190000	1029
chr4	70190000	70610000	1030
chr4	70610000	72240000	1031
chr4	72240000	73100000	1032
chr4	73100000	74220000	1033
chr4	74220000	74450000	1034
chr4	74450000	75700000	1035
chr4	75700000	77020000	1036
chr4	77020000	77580000	1037
chr4	77580000	78980000	1038
chr4	78980000	79600000	1039
chr4	79600000	80180000	1040
chr4	80180000	80810000	1041
chr4	80810000	81160000	1042
chr4	81160000	81550000	1043
chr4	81550000	82210000	1044
chr4	82210000	82610000	1045
chr4	82610000	83190000	1046
chr4	83190000	83630000	1047
chr4	83630000	84380000	1048
chr4	84380000	84790000	1049
chr4	84790000	85130000	1050
chr4	85130000	85410000	1051
chr4	85410000	85810000	1052
chr4	85810000	86540000	1053
chr4	86540000	86940000	1054
chr4	86940000	87360000	1055
chr4	87360000	88020000	1056
chr4	88020000	88530000	1057
chr4	88530000	89130000	1058
chr4	89130000	89530000	1059
chr4	89530000	91530000	1060
chr4	91530000	94030000	1061
chr4	94030000	94520000	1062
chr4	94520000	94980000	1063
chr4	94980000	95960000	1064
chr4	95960000	96680000	1065
chr4	96680000	97540000	1066
chr4	97540000	98330000	1067
chr4	98330000	98710000	1068
chr4	98710000	98920000	1069
chr4	98920000	99240000	1070
chr4	99240000	99920000	1071
chr4	99920000	100560000	1072
chr4	100560000	101330000	1073
chr4	101330000	101670000	1074
chr4	101670000	102070000	1075
chr4	102070000	102960000	1076
chr4	102960000	103350000	1077
chr4	103350000	104360000	1078
chr4	104360000	105090000	1079
chr4	105090000	106220000	1080
chr4	106220000	106560000	1081
chr4	106560000	106770000	1082
chr4	106770000	107170000	1083
chr4	107170000	107710000	1084
chr4	107710000	107880000	1085
chr4	107880000	108320000	1086
chr4	108320000	108640000	1087
chr4	108640000	109430000	1088
chr4	109430000	109670000	1089
chr4	109670000	110030000	1090
chr4	110030000	110450000	1091
chr4	110450000	111310000	1092
chr4	111310000	111840000	1093
chr4	111840000	112750000	1094
chr4	112750000	113520000	1095
chr4	113520000	114290000	1096
chr4	114290000	114640000	1097
chr4	114640000	115090000	1098
chr4	115090000	115720000	1099
chr4	115720000	116060000	1100
chr4	116060000	116550000	1101
chr4	116550000	116700000	1102
chr4	116700000	117200000	1103
chr4	117200000	117800000	1104
chr4	117800000	118090000	1105
chr4	118090000	118590000	1106
chr4	118590000	118980000	1107
chr4	118980000	119230000	1108
chr4	119230000	119680000	1109
chr4	119680000	120150000	1110
chr4	120150000	120560000	1111
chr4	120560000	120940000	1112
chr4	120940000	121240000	1113
chr4	121240000	122820000	1114
chr4	122820000	123270000	1115
chr4	123270000	123530000	1116
chr4	123530000	123740000	1117
chr4	123740000	123910000	1118
chr4	123910000	124690000	1119
chr4	124690000	125130000	1120
chr4	125130000	126030000	1121
chr4	126030000	126320000	1122
chr4	126320000	127000000	1123
chr4	127000000	127370000	1124
chr4	127370000	128570000	1125
chr4	128570000	128900000	1126
chr4	128900000	129120000	1127
chr4	129120000	129740000	1128
chr4	129740000	130770000	1129
chr4	130770000	130950000	1130
chr4	130950000	131230000	1131
chr4	131230000	131850000	1132
chr4	131850000	132180000	1133
chr4	132180000	132530000	1134
chr4	132530000	132920000	1135
chr4	132920000	133560000	1136
chr4	133560000	133900000	1137
chr4	133900000	134510000	1138
chr4	134510000	134920000	1139
chr4	134920000	135420000	1140
chr4	135420000	135790000	1141
chr4	135790000	136310000	1142
chr4	136310000	136630000	1143
chr4	136630000	136880000	1144
chr4	136880000	137310000	1145
chr4	137310000	137660000	1146
chr4	137660000	138300000	1147
chr4	138300000	138430000	1148
chr4	138430000	138900000	1149
chr4	138900000	139330000	1150
chr4	139330000	139670000	1151
chr4	139670000	139860000	1152
chr4	139860000	140530000	1153
chr4	140530000	141080000	1154
chr4	141080000	141370000	1155
chr4	141370000	141790000	1156
chr4	141790000	142400000	1157
chr4	142400000	143020000	1158
chr4	143020000	143420000	1159
chr4	143420000	144020000	1160
chr4	144020000	144310000	1161
chr4	144310000	144870000	1162
chr4	144870000	145360000	1163
chr4	145360000	147930000	1164
chr4	147930000	148080000	1165
chr4	148080000	148440000	1166
chr4	148440000	148630000	1167
chr4	148630000	149100000	1168
chr4	149100000	149720000	1169
chr4	149720000	150270000	1170
chr4	150270000	150630000	1171
chr4	150630000	150950000	1172
chr4	150950000	151150000	1173
chr4	151150000	151920000	1174
chr4	151920000	152520000	1175
chr4	152520000	153120000	1176
chr4	153120000	153480000	1177
chr4	153480000	153950000	1178
chr4	153950000	154310000	1179
chr4	154310000	154840000	1180
chr4	154840000	155070000	1181
chr4	155070000	155310000	1182
chr4	155310000	155830000	1183
chr4	155830000	156110000	1184
chr5	3650000	4190000	1186
chr5	4190000	4950000	1187
chr5	4950000	5470000	1188
chr5	5470000	5760000	1189
chr5	5760000	6170000	1190
chr5	6170000	6890000	1191
chr5	6890000	8020000	1192
chr5	8020000	8470000	1193
chr5	8470000	9160000	1194
chr5	9160000	9440000	1195
chr5	9440000	9890000	1196
chr5	9890000	10630000	1197
chr5	10630000	12550000	1198
chr5	12550000	13100000	1199
chr5	13100000	13640000	1200
chr5	13640000	14260000	1201
chr5	14260000	16290000	1202
chr5	16290000	16910000	1203
chr5	16910000	17790000	1204
chr5	17790000	18450000	1205
chr5	18450000	18890000	1206
chr5	18890000	19410000	1207
chr5	19410000	20760000	1208
chr5	20760000	21050000	1209
chr5	21050000	21810000	1210
chr5	21810000	22470000	1211
chr5	22470000	23350000	1212
chr5	23350000	23840000	1213
chr5	23840000	24310000	1214
chr5	24310000	24660000	1215
chr5	24660000	25240000	1216
chr5	25240000	25940000	1217
chr5	25940000	27050000	1218
chr5	27050000	27660000	1219
chr5	27660000	28100000	1220
chr5	28100000	28440000	1221
chr5	28440000	29340000	1222
chr5	29340000	29790000	1223
chr5	29790000	30050000	1224
chr5	30050000	30670000	1225
chr5	30670000	31550000	1226
chr5	31550000	32200000	1227
chr5	32200000	32570000	1228
chr5	32570000	33030000	1229
chr5	33030000	33190000	1230
chr5	33190000	33620000	1231
chr5	33620000	33990000	1232
chr5	33990000	34660000	1233
chr5	34660000	35100000	1234
chr5	35100000	35570000	1235
chr5	35570000	35980000	1236
chr5	35980000	36430000	1237
chr5	36430000	36750000	1238
chr5	36750000	37240000	1239
chr5	37240000	37760000	1240
chr5	37760000	38220000	1241
chr5	38220000	38770000	1242
chr5	38770000	41040000	1243
chr5	41040000	41850000	1244
chr5	41850000	42340000	1245
chr5	42340000	43400000	1246
chr5	43400000	43650000	1247
chr5	43650000	44280000	1248
chr5	44280000	44850000	1249
chr5	44850000	45420000	1250
chr5	45420000	45730000	1251
chr5	45730000	46400000	1252
chr5	46400000	47000000	1253
chr5	47000000	47980000	1254
chr5	47980000	48400000	1255
chr5	48400000	49060000	1256
chr5	49060000	49360000	1257
chr5	49360000	49950000	1258
chr5	49950000	50260000	1259
chr5	50260000	50730000	1260
chr5	50730000	52100000	1261
chr5	52100000	52860000	1262
chr5	52860000	53310000	1263
chr5	53310000	53680000	1264
chr5	53680000	54140000	1265
chr5	54140000	54780000	1266
chr5	54780000	55570000	1267
chr5	55570000	57150000	1268
chr5	57150000	57700000	1269
chr5	57700000	58740000	1270
chr5	58740000	59720000	1271
chr5	59720000	60090000	1272
chr5	60090000	60620000	1273
chr5	60620000	61500000	1274
chr5	61500000	62500000	1275
chr5	62500000	62860000	1276
chr5	62860000	63790000	1277
chr5	63790000	64360000	1278
chr5	64360000	64870000	1279
chr5	64870000	65320000	1280
chr5	65320000	65710000	1281
chr5	65710000	65950000	1282
chr5	65950000	66250000	1283
chr5	66250000	66680000	1284
chr5	66680000	67020000	1285
chr5	67020000	67250000	1286
chr5	67250000	67740000	1287
chr5	67740000	68090000	1288
chr5	68090000	69600000	1289
chr5	69600000	71470000	1290
chr5	71470000	72900000	1291
chr5	72900000	73400000	1292
chr5	73400000	73690000	1293
chr5	73690000	74300000	1294
chr5	74300000	75170000	1295
chr5	75170000	75850000	1296
chr5	75850000	76130000	1297
chr5	76130000	76520000	1298
chr5	76520000	76890000	1299
chr5	76890000	77350000	1300
chr5	77350000	77800000	1301
chr5	77800000	79420000	1302
chr5	79420000	80550000	1303
chr5	80550000	81790000	1304
chr5	81790000	82370000	1305
chr5	82370000	83500000	1306
chr5	83500000	85540000	1307
chr5	85540000	85990000	1308
chr5	85990000	86170000	1309
chr5	86170000	86840000	1310
chr5	86840000	87560000	1311
chr5	87560000	88480000	1312
chr5	88480000	88780000	1313
chr5	88780000	89420000	1314
chr5	89420000	89700000	1315
chr5	89700000	90200000	1316
chr5	90200000	90370000	1317
chr5	90370000	90940000	1318
chr5	90940000	91410000	1319
chr5	91410000	91940000	1320
chr5	91940000	92400000	1321
chr5	92400000	92670000	1322
chr5	92670000	92990000	1323
chr5	92990000	96050000	1324
chr5	96050000	96260000	1325
chr5	96260000	96780000	1326
chr5	96780000	97110000	1327
chr5	97110000	97570000	1328
chr5	97570000	98150000	1329
chr5	98150000	98350000	1330
chr5	98350000	98870000	1331
chr5	98870000	99180000	1332
chr5	99180000	99900000	1333
chr5	99900000	100350000	1334
chr5	100350000	100920000	1335
chr5	100920000	101680000	1336
chr5	101680000	102130000	1337
chr5	102130000	102690000	1338
chr5	102690000	103330000	1339
chr5	103330000	103640000	1340
chr5	103640000	103910000	1341
chr5	103910000	104340000	1342
chr5	104340000	104960000	1343
chr5	104960000	105910000	1344
chr5	105910000	106450000	1345
chr5	106450000	106830000	1346
chr5	106830000	107340000	1347
chr5	107340000	107900000	1348
chr5	107900000	108300000	1349
chr5	108300000	108770000	1350
chr5	108770000	109550000	1351
chr5	109550000	110090000	1352
chr5	110090000	110340000	1353
chr5	110340000	110640000	1354
chr5	110640000	110880000	1355
chr5	110880000	111390000	1356
chr5	111390000	111710000	1357
chr5	111710000	112190000	1358
chr5	112190000	112430000	1359
chr5	112430000	112820000	1360
chr5	112820000	113080000	1361
chr5	113080000	113240000	1362
chr5	113240000	113730000	1363
chr5	113730000	114160000	1364
chr5	114160000	114610000	1365
chr5	114610000	114940000	1366
chr5	114940000	115110000	1367
chr5	115110000	115490000	1368
chr5	115490000	115650000	1369
chr5	115650000	116030000	1370
chr5	116030000	116540000	1371
chr5	116540000	117080000	1372
chr5	117080000	117500000	1373
chr5	117500000	117950000	1374
chr5	117950000	118260000	1375
chr5	118260000	118770000	1376
chr5	118770000	119730000	1377
chr5	119730000	120100000	1378
chr5	120100000	120460000	1379
chr5	120460000	120780000	1380
chr5	120780000	121190000	1381
chr5	121190000	121830000	1382
chr5	121830000	122100000	1383
chr5	122100000	122390000	1384
chr5	122390000	122770000	1385
chr5	122770000	123060000	1386
chr5	123060000	123230000	1387
chr5	123230000	123620000	1388
chr5	123620000	123930000	1389
chr5	123930000	124320000	1390
chr5	124320000	124590000	1391
chr5	124590000	125510000	1392
chr5	125510000	126580000	1393
chr5	126580000	127140000	1394
chr5	127140000	127570000	1395
chr5	127570000	128440000	1396
chr5	128440000	129010000	1397
chr5	129010000	129770000	1398
chr5	129770000	129890000	1399
chr5	129890000	130330000	1400
chr5	130330000	130860000	1401
chr5	130860000	131430000	1402
chr5	131430000	132110000	1403
chr5	132110000	132620000	1404
chr5	132620000	134090000	1405
chr5	134090000	134710000	1406
chr5	134710000	135000000	1407
chr5	135000000	135380000	1408
chr5	135380000	135870000	1409
chr5	135870000	136260000	1410
chr5	136260000	136760000	1411
chr5	136760000	136900000	1412
chr5	136900000	137120000	1413
chr5	137120000	137780000	1414
chr5	137780000	138190000	1415
chr5	138190000	139250000	1416
chr5	139250000	139820000	1417
chr5	139820000	140410000	1418
chr5	140410000	140830000	1419
chr5	140830000	142330000	1420
chr5	142330000	142890000	1421
chr5	142890000	143320000	1422
chr5	143320000	144000000	1423
chr5	144000000	144360000	1424
chr5	144360000	144760000	1425
chr5	144760000	145240000	1426
chr5	145240000	146180000	1427
chr5	146180000	146910000	1428
chr5	146910000	147340000	1429
chr5	147340000	147940000	1430
chr5	147940000	148300000	1431
chr5	148300000	148800000	1432
chr5	148800000	149650000	1433
chr5	149650000	150080000	1434
chr5	150080000	150510000	1435
chr5	150510000	151360000	1436
chr6	3490000	4540000	1438
chr6	4540000	5120000	1439
chr6	5120000	5390000	1440
chr6	5390000	5610000	1441
chr6	5610000	5990000	1442
chr6	5990000	6280000	1443
chr6	6280000	6930000	1444
chr6	6930000	7670000	1445
chr6	7670000	8200000	1446
chr6	8200000	8890000	1447
chr6	8890000	9260000	1448
chr6	9260000	9960000	1449
chr6	9960000	10720000	1450
chr6	10720000	11280000	1451
chr6	11280000	12290000	1452
chr6	12290000	12670000	1453
chr6	12670000	13260000	1454
chr6	13260000	14230000	1455
chr6	14230000	14540000	1456
chr6	14540000	15510000	1457
chr6	15510000	15910000	1458
chr6	15910000	16980000	1459
chr6	16980000	17620000	1460
chr6	17620000	18070000	1461
chr6	18070000	18380000	1462
chr6	18380000	18840000	1463
chr6	18840000	20480000	1464
chr6	20480000	20850000	1465
chr6	20850000	21210000	1466
chr6	21210000	21750000	1467
chr6	21750000	22100000	1468
chr6	22100000	22510000	1469
chr6	22510000	23150000	1470
chr6	23150000	23480000	1471
chr6	23480000	24470000	1472
chr6	24470000	24720000	1473
chr6	24720000	25260000	1474
chr6	25260000	25880000	1475
chr6	25880000	27150000	1476
chr6	27150000	27640000	1477
chr6	27640000	28410000	1478
chr6	28410000	28900000	1479
chr6	28900000	29150000	1480
chr6	29150000	29740000	1481
chr6	29740000	30390000	1482
chr6	30390000	31040000	1483
chr6	31040000	31500000	1484
chr6	31500000	31650000	1485
chr6	31650000	32320000	1486
chr6	32320000	32800000	1487
chr6	32800000	33230000	1488
chr6	33230000	33550000	1489
chr6	33550000	34270000	1490
chr6	34270000	34470000	1491
chr6	34470000	35250000	1492
chr6	35250000	35730000	1493
chr6	35730000	36380000	1494
chr6	36380000	37030000	1495
chr6	37030000	37460000	1496
chr6	37460000	37980000	1497
chr6	37980000	38360000	1498
chr6	38360000	38630000	1499
chr6	38630000	39100000	1500
chr6	39100000	39580000	1501
chr6	39580000	39810000	1502
chr6	39810000	40480000	1503
chr6	40480000	41560000	1504
chr6	41560000	42200000	1505
chr6	42200000	42600000	1506
chr6	42600000	42910000	1507
chr6	42910000	43680000	1508
chr6	43680000	45060000	1509
chr6	45060000	45870000	1510
chr6	45870000	48090000	1511
chr6	48090000	48630000	1512
chr6	48630000	48990000	1513
chr6	48990000	49410000	1514
chr6	49410000	50270000	1515
chr6	50270000	50600000	1516
chr6	50600000	51170000	1517
chr6	51170000	51590000	1518
chr6	51590000	51860000	1519
chr6	51860000	52140000	1520
chr6	52140000	52260000	1521
chr6	52260000	52580000	1522
chr6	52580000	53000000	1523
chr6	53000000	53750000	1524
chr6	53750000	54250000	1525
chr6	54250000	54570000	1526
chr6	54570000	55200000	1527
chr6	55200000	55520000	1528
chr6	55520000	56050000	1529
chr6	56050000	56440000	1530
chr6	56440000	56700000	1531
chr6	56700000	56930000	1532
chr6	56930000	57580000	1533
chr6	57580000	57880000	1534
chr6	57880000	58480000	1535
chr6	58480000	58820000	1536
chr6	58820000	59200000	1537
chr6	59200000	59510000	1538
chr6	59510000	60220000	1539
chr6	60220000	60560000	1540
chr6	60560000	60950000	1541
chr6	60950000	61320000	1542
chr6	61320000	61920000	1543
chr6	61920000	62350000	1544
chr6	62350000	62960000	1545
chr6	62960000	63390000	1546
chr6	63390000	64650000	1547
chr6	64650000	64950000	1548
chr6	64950000	65140000	1549
chr6	65140000	65620000	1550
chr6	65620000	65950000	1551
chr6	65950000	66540000	1552
chr6	66540000	67330000	1553
chr6	67330000	67820000	1554
chr6	67820000	68110000	1555
chr6	68110000	68630000	1556
chr6	68630000	68940000	1557
chr6	68940000	69790000	1558
chr6	69790000	70780000	1559
chr6	70780000	71140000	1560
chr6	71140000	71430000	1561
chr6	71430000	71830000	1562
chr6	71830000	72330000	1563
chr6	72330000	72580000	1564
chr6	72580000	72920000	1565
chr6	72920000	73350000	1566
chr6	73350000	74370000	1567
chr6	74370000	76220000	1568
chr6	76220000	76920000	1569
chr6	76920000	77610000	1570
chr6	77610000	78520000	1571
chr6	78520000	78820000	1572
chr6	78820000	79620000	1573
chr6	79620000	80830000	1574
chr6	80830000	81900000	1575
chr6	81900000	82590000	1576
chr6	82590000	82980000	1577
chr6	82980000	83320000	1578
chr6	83320000	83780000	1579
chr6	83780000	84080000	1580
chr6	84080000	84600000	1581
chr6	84600000	85140000	1582
chr6	85140000	85580000	1583
chr6	85580000	86010000	1584
chr6	86010000	86400000	1585
chr6	86400000	86710000	1586
chr6	86710000	87050000	1587
chr6	87050000	87720000	1588
chr6	87720000	88110000	1589
chr6	88110000	88510000	1590
chr6	88510000	88900000	1591
chr6	88900000	89660000	1592
chr6	89660000	90320000	1593
chr6	90320000	90590000	1594
chr6	90590000	91140000	1595
chr6	91140000	91460000	1596
chr6	91460000	91860000	1597
chr6	91860000	92280000	1598
chr6	92280000	92760000	1599
chr6	92760000	93740000	1600
chr6	93740000	94060000	1601
chr6	94060000	94500000	1602
chr6	94500000	95030000	1603
chr6	95030000	95480000	1604
chr6	95480000	95770000	1605
chr6	95770000	97120000	1606
chr6	97120000	97750000	1607
chr6	97750000	98070000	1608
chr6	98070000	98500000	1609
chr6	98500000	98910000	1610
chr6	98910000	99630000	1611
chr6	99630000	100200000	1612
chr6	100200000	100570000	1613
chr6	100570000	100880000	1614
chr6	100880000	101260000	1615
chr6	101260000	101640000	1616
chr6	101640000	102170000	1617
chr6	102170000	102560000	1618
chr6	102560000	103260000	1619
chr6	103260000	103720000	1620
chr6	103720000	105090000	1621
chr6	105090000	105760000	1622
chr6	105760000	106800000	1623
chr6	106800000	107140000	1624
chr6	107140000	108060000	1625
chr6	108060000	108410000	1626
chr6	108410000	108770000	1627
chr6	108770000	109400000	1628
chr6	109400000	111020000	1629
chr6	111020000	112110000	1630
chr6	112110000	112480000	1631
chr6	112480000	113030000	1632
chr6	113030000	113740000	1633
chr6	113740000	114080000	1634
chr6	114080000	114390000	1635
chr6	114390000	114700000	1636
chr6	114700000	115030000	1637
chr6	115030000	115540000	1638
chr6	115540000	115850000	1639
chr6	115850000	116190000	1640
chr6	116190000	116620000	1641
chr6	116620000	117140000	1642
chr6	117140000	117830000	1643
chr6	117830000	118570000	1644
chr6	118570000	119100000	1645
chr6	119100000	119470000	1646
chr6	119470000	119900000	1647
chr6	119900000	120320000	1648
chr6	120320000	120460000	1649
chr6	120460000	120830000	1650
chr6	120830000	121230000	1651
chr6	121230000	121550000	1652
chr6	121550000	122610000	1653
chr6	122610000	122880000	1654
chr6	122880000	123940000	1655
chr6	123940000	124390000	1656
chr6	124390000	124790000	1657
chr6	124790000	125090000	1658
chr6	125090000	125280000	1659
chr6	125280000	125620000	1660
chr6	125620000	126470000	1661
chr6	126470000	126750000	1662
chr6	126750000	127110000	1663
chr6	127110000	127460000	1664
chr6	127460000	127940000	1665
chr6	127940000	128140000	1666
chr6	128140000	128490000	1667
chr6	128490000	128850000	1668
chr6	128850000	129250000	1669
chr6	129250000	129570000	1670
chr6	129570000	130020000	1671
chr6	130020000	131480000	1672
chr6	131480000	132630000	1673
chr6	132630000	133160000	1674
chr6	133160000	133900000	1675
chr6	133900000	134400000	1676
chr6	134400000	134630000	1677
chr6	134630000	134970000	1678
chr6	134970000	135410000	1679
chr6	135410000	135850000	1680
chr6	135850000	136380000	1681
chr6	136380000	136800000	1682
chr6	136800000	137000000	1683
chr6	137000000	137380000	1684
chr6	137380000	137740000	1685
chr6	137740000	138460000	1686
chr6	138460000	138980000	1687
chr6	138980000	139580000	1688
chr6	139580000	140090000	1689
chr6	140090000	140720000	1690
chr6	140720000	141450000	1691
chr6	141450000	141830000	1692
chr6	141830000	142330000	1693
chr6	142330000	142980000	1694
chr6	142980000	143220000	1695
chr6	143220000	144160000	1696
chr6	144160000	144980000	1697
chr6	144980000	145360000	1698
chr6	145360000	145810000	1699
chr6	145810000	146380000	1700
chr6	146380000	146640000	1701
chr6	146640000	146790000	1702
chr6	146790000	147120000	1703
chr6	147120000	148170000	1704
chr6	148170000	148760000	1705
chr6	148760000	149120000	1706
chr6	149120000	149390000	1707
chr7	3470000	4530000	1709
chr7	4530000	5100000	1710
chr7	5100000	6110000	1711
chr7	6110000	6940000	1712
chr7	6940000	10340000	1713
chr7	10340000	12010000	1714
chr7	12010000	12770000	1715
chr7	12770000	13060000	1716
chr7	13060000	14320000	1717
chr7	14320000	15910000	1718
chr7	15910000	16280000	1719
chr7	16280000	16480000	1720
chr7	16480000	16730000	1721
chr7	16730000	17070000	1722
chr7	17070000	18170000	1723
chr7	18170000	18700000	1724
chr7	18700000	18880000	1725
chr7	18880000	19370000	1726
chr7	19370000	19740000	1727
chr7	19740000	24070000	1728
chr7	24070000	24390000	1729
chr7	24390000	24990000	1730
chr7	24990000	25400000	1731
chr7	25400000	25670000	1732
chr7	25670000	25910000	1733
chr7	25910000	26750000	1734
chr7	26750000	27140000	1735
chr7	27140000	27680000	1736
chr7	27680000	28340000	1737
chr7	28340000	28740000	1738
chr7	28740000	29030000	1739
chr7	29030000	29300000	1740
chr7	29300000	29540000	1741
chr7	29540000	29810000	1742
chr7	29810000	30220000	1743
chr7	30220000	30660000	1744
chr7	30660000	31180000	1745
chr7	31180000	34120000	1746
chr7	34120000	34230000	1747
chr7	34230000	34380000	1748
chr7	34380000	34800000	1749
chr7	34800000	35260000	1750
chr7	35260000	35870000	1751
chr7	35870000	36530000	1752
chr7	36530000	36990000	1753
chr7	36990000	37350000	1754
chr7	37350000	37910000	1755
chr7	37910000	38170000	1756
chr7	38170000	38270000	1757
chr7	38270000	39700000	1758
chr7	39700000	40290000	1759
chr7	40290000	40940000	1760
chr7	40940000	41670000	1761
chr7	41670000	43250000	1762
chr7	43250000	43670000	1763
chr7	43670000	43930000	1764
chr7	43930000	44240000	1765
chr7	44240000	44700000	1766
chr7	44700000	44980000	1767
chr7	44980000	45450000	1768
chr7	45450000	45710000	1769
chr7	45710000	46030000	1770
chr7	46030000	46250000	1771
chr7	46250000	46640000	1772
chr7	46640000	46950000	1773
chr7	46950000	47170000	1774
chr7	47170000	47790000	1775
chr7	47790000	48300000	1776
chr7	48300000	48730000	1777
chr7	48730000	49230000	1778
chr7	49230000	49460000	1779
chr7	49460000	49930000	1780
chr7	49930000	50690000	1781
chr7	50690000	51480000	1782
chr7	51480000	52010000	1783
chr7	52010000	52390000	1784
chr7	52390000	52930000	1785
chr7	52930000	53550000	1786
chr7	53550000	54830000	1787
chr7	54830000	55760000	1788
chr7	55760000	56240000	1789
chr7	56240000	57490000	1790
chr7	57490000	58030000	1791
chr7	58030000	58540000	1792
chr7	58540000	58850000	1793
chr7	58850000	59200000	1794
chr7	59200000	60210000	1795
chr7	60210000	62160000	1796
chr7	62160000	62460000	1797
chr7	62460000	62900000	1798
chr7	62900000	63320000	1799
chr7	63320000	63730000	1800
chr7	63730000	64060000	1801
chr7	64060000	64410000	1802
chr7	64410000	64760000	1803
chr7	64760000	65250000	1804
chr7	65250000	65640000	1805
chr7	65640000	66060000	1806
chr7	66060000	66370000	1807
chr7	66370000	66690000	1808
chr7	66690000	67210000	1809
chr7	67210000	67640000	1810
chr7	67640000	68360000	1811
chr7	68360000	68870000	1812
chr7	68870000	69470000	1813
chr7	69470000	70380000	1814
chr7	70380000	71860000	1815
chr7	71860000	72380000	1816
chr7	72380000	73400000	1817
chr7	73400000	73640000	1818
chr7	73640000	74010000	1819
chr7	74010000	74360000	1820
chr7	74360000	75110000	1821
chr7	75110000	75380000	1822
chr7	75380000	75720000	1823
chr7	75720000	75910000	1824
chr7	75910000	76370000	1825
chr7	76370000	76960000	1826
chr7	76960000	77470000	1827
chr7	77470000	77960000	1828
chr7	77960000	78760000	1829
chr7	78760000	78900000	1830
chr7	78900000	79370000	1831
chr7	79370000	79740000	1832
chr7	79740000	80000000	1833
chr7	80000000	80370000	1834
chr7	80370000	80860000	1835
chr7	80860000	81150000	1836
chr7	81150000	81340000	1837
chr7	81340000	81850000	1838
chr7	81850000	82340000	1839
chr7	82340000	82640000	1840
chr7	82640000	83550000	1841
chr7	83550000	83890000	1842
chr7	83890000	84450000	1843
chr7	84450000	84810000	1844
chr7	84810000	86220000	1845
chr7	86220000	86650000	1846
chr7	86650000	87090000	1847
chr7	87090000	87570000	1848
chr7	87570000	88570000	1849
chr7	88570000	89130000	1850
chr7	89130000	89460000	1851
chr7	89460000	89900000	1852
chr7	89900000	90440000	1853
chr7	90440000	91440000	1854
chr7	91440000	92070000	1855
chr7	92070000	92550000	1856
chr7	92550000	93110000	1857
chr7	93110000	94340000	1858
chr7	94340000	95130000	1859
chr7	95130000	96010000	1860
chr7	96010000	96490000	1861
chr7	96490000	96940000	1862
chr7	96940000	97330000	1863
chr7	97330000	97720000	1864
chr7	97720000	98040000	1865
chr7	98040000	98450000	1866
chr7	98450000	98710000	1867
chr7	98710000	99140000	1868
chr7	99140000	99470000	1869
chr7	99470000	100120000	1870
chr7	100120000	100860000	1871
chr7	100860000	101380000	1872
chr7	101380000	101650000	1873
chr7	101650000	101900000	1874
chr7	101900000	102210000	1875
chr7	102210000	102480000	1876
chr7	102480000	102970000	1877
chr7	102970000	103680000	1878
chr7	103680000	104180000	1879
chr7	104180000	104640000	1880
chr7	104640000	105020000	1881
chr7	105020000	105520000	1882
chr7	105520000	107190000	1883
chr7	107190000	107810000	1884
chr7	107810000	108370000	1885
chr7	108370000	108930000	1886
chr7	108930000	109510000	1887
chr7	109510000	109960000	1888
chr7	109960000	110160000	1889
chr7	110160000	110650000	1890
chr7	110650000	111020000	1891
chr7	111020000	112010000	1892
chr7	112010000	112370000	1893
chr7	112370000	112890000	1894
chr7	112890000	113320000	1895
chr7	113320000	113720000	1896
chr7	113720000	114030000	1897
chr7	114030000	114280000	1898
chr7	114280000	114870000	1899
chr7	114870000	115200000	1900
chr7	115200000	116070000	1901
chr7	116070000	116640000	1902
chr7	116640000	117360000	1903
chr7	117360000	117680000	1904
chr7	117680000	118090000	1905
chr7	118090000	118300000	1906
chr7	118300000	118710000	1907
chr7	118710000	119020000	1908
chr7	119020000	119670000	1909
chr7	119670000	120100000	1910
chr7	120100000	120620000	1911
chr7	120620000	121130000	1912
chr7	121130000	121630000	1913
chr7	121630000	121980000	1914
chr7	121980000	122180000	1915
chr7	122180000	122460000	1916
chr7	122460000	122930000	1917
chr7	122930000	123510000	1918
chr7	123510000	123940000	1919
chr7	123940000	124790000	1920
chr7	124790000	125390000	1921
chr7	125390000	125710000	1922
chr7	125710000	126090000	1923
chr7	126090000	126750000	1924
chr7	126750000	127250000	1925
chr7	127250000	127510000	1926
chr7	127510000	127620000	1927
chr7	127620000	127980000	1928
chr7	127980000	128360000	1929
chr7	128360000	128790000	1930
chr7	128790000	129590000	1931
chr7	129590000	129950000	1932
chr7	129950000	130500000	1933
chr7	130500000	131060000	1934
chr7	131060000	131330000	1935
chr7	131330000	131890000	1936
chr7	131890000	132210000	1937
chr7	132210000	132560000	1938
chr7	132560000	132920000	1939
chr7	132920000	133150000	1940
chr7	133150000	133630000	1941
chr7	133630000	133810000	1942
chr7	133810000	134570000	1943
chr7	134570000	134910000	1944
chr7	134910000	135360000	1945
chr7	135360000	135770000	1946
chr7	135770000	136440000	1947
chr7	136440000	137470000	1948
chr7	137470000	138380000	1949
chr7	138380000	138820000	1950
chr7	138820000	138940000	1951
chr7	138940000	139580000	1952
chr7	139580000	139890000	1953
chr7	139890000	140170000	1954
chr7	140170000	140810000	1955
chr7	140810000	141200000	1956
chr7	141200000	141470000	1957
chr7	141470000	142300000	1958
chr7	142300000	142720000	1959
chr7	142720000	143150000	1960
chr7	143150000	143470000	1961
chr7	143470000	143780000	1962
chr7	143780000	144430000	1963
chr7	144430000	144910000	1964
chr8	3340000	3700000	1966
chr8	3700000	4110000	1967
chr8	4110000	4380000	1968
chr8	4380000	4670000	1969
chr8	4670000	5260000	1970
chr8	5260000	6030000	1971
chr8	6030000	6550000	1972
chr8	6550000	7540000	1973
chr8	7540000	8690000	1974
chr8	8690000	9200000	1975
chr8	9200000	9970000	1976
chr8	9970000	10400000	1977
chr8	10400000	11190000	1978
chr8	11190000	11410000	1979
chr8	11410000	11930000	1980
chr8	11930000	12320000	1981
chr8	12320000	12610000	1982
chr8	12610000	13330000	1983
chr8	13330000	13850000	1984
chr8	13850000	14140000	1985
chr8	14140000	14860000	1986
chr8	14860000	15080000	1987
chr8	15080000	16710000	1988
chr8	16710000	17510000	1989
chr8	17510000	18580000	1990
chr8	18580000	18950000	1991
chr8	18950000	22170000	1992
chr8	22170000	22630000	1993
chr8	22630000	23250000	1994
chr8	23250000	23590000	1995
chr8	23590000	24380000	1996
chr8	24380000	24540000	1997
chr8	24540000	25230000	1998
chr8	25230000	25720000	1999
chr8	25720000	26170000	2000
chr8	26170000	27010000	2001
chr8	27010000	27320000	2002
chr8	27320000	27670000	2003
chr8	27670000	28330000	2004
chr8	28330000	28970000	2005
[truncated: 2,496 more rows]
