# Supplementary material for: Ultra-long-range interactions between active regulatory elements
Source: Genome Res. 2023 Aug;33(8):1269–83. doi: 10.1101/gr.277567.122 (PMC10547262; doi:10.1101/gr.277567.122)
Supplement: Supplement 11 [file Supplemental_Code.zip › Supplemental_Code/Peaks/mm10/mm10-cCREs_ESC_DNase_merged5kb_mm10.bed]

chr1	3012681	3012836
chr1	3399871	3400218
chr1	3445885	3446198
chr1	3611274	3611486
chr1	3670646	3672638
chr1	3852779	3853113
chr1	3913755	3914031
chr1	3994807	3995018
chr1	4142566	4142835
chr1	4228222	4228467
chr1	4332481	4332829
chr1	4346266	4346462
chr1	4416777	4417061
chr1	4491782	4497654
chr1	4516629	4516859
chr1	4544065	4544410
chr1	4571285	4572692
chr1	4611968	4622768
chr1	4767439	4770208
chr1	4780158	4788692
chr1	4800624	4810770
chr1	4819633	4819787
chr1	4855517	4858885
chr1	4933849	4935224
chr1	4969782	4972721
chr1	5017872	5024819
chr1	5070196	5071506
chr1	5082947	5086005
chr1	5103288	5106884
chr1	5128794	5135071
chr1	5183529	5183877
chr1	5227874	5233161
chr1	5261280	5261630
chr1	5588215	5589147
chr1	5778367	5779098
chr1	5904921	5905085
chr1	5915435	5917797
chr1	6135119	6135412
chr1	6143257	6144164
chr1	6188405	6188754
chr1	6213097	6215569
chr1	6272265	6272614
chr1	6358816	6362213
chr1	6382773	6383474
chr1	6401518	6410371
chr1	6417934	6418235
chr1	6441122	6441743
chr1	6448161	6448500
chr1	6483119	6487270
chr1	6729257	6739532
chr1	6757630	6760992
chr1	6859023	6859351
chr1	7010252	7010499
chr1	7045016	7047577
chr1	7053377	7053727
chr1	7086744	7090516
chr1	7121145	7130578
chr1	7199659	7207475
chr1	7218969	7219245
chr1	7271594	7271998
chr1	7297882	7298190
chr1	7396943	7398767
chr1	7503086	7503429
chr1	7543548	7543821
chr1	7586493	7591843
chr1	7671641	7672341
chr1	7776731	7777559
chr1	8533816	8534166
chr1	8557888	8558232
chr1	8581917	8582254
chr1	8924985	8925923
chr1	8936044	8941774
chr1	9298425	9300907
chr1	9313171	9313438
chr1	9442971	9443318
chr1	9541322	9550770
chr1	9573268	9578142
chr1	9597565	9601703
chr1	9621547	9621897
chr1	9627332	9637735
chr1	9648823	9649553
chr1	9696919	9703404
chr1	9739565	9748672
chr1	9768392	9788463
chr1	9796447	9799360
chr1	9822561	9826171
chr1	9847027	9851138
chr1	9876808	9883425
chr1	9908509	9909460
chr1	9937695	9951666
chr1	9967012	9969243
chr1	9985445	9994113
chr1	10007275	10009603
chr1	10037517	10040285
chr1	10085797	10089863
chr1	10114763	10115022
chr1	10169822	10171422
chr1	10228997	10233809
chr1	10256387	10262594
chr1	10280199	10285752
chr1	10488297	10488579
chr1	10596399	10596744
chr1	10759610	10759948
chr1	10835702	10837486
chr1	10872766	10880540
chr1	10899419	10899640
chr1	10990812	10996827
chr1	11033242	11033816
chr1	11065235	11065497
chr1	11138103	11144772
chr1	11234001	11234186
chr1	11250257	11252227
chr1	11277853	11278203
chr1	11294337	11295664
chr1	11324429	11331670
chr1	11395417	11396567
chr1	11413664	11414940
chr1	11467092	11467439
chr1	11499611	11501932
chr1	11565387	11565663
chr1	11652909	11658095
chr1	11748462	11748807
chr1	12577062	12579398
chr1	12641104	12644952
chr1	12689068	12693840
chr1	12710706	12711567
chr1	12718292	12720544
chr1	12740275	12747636
chr1	12763197	12765842
chr1	12796689	12800908
chr1	12811193	12815299
chr1	12834634	12841977
chr1	12864171	12864414
chr1	12875510	12875826
chr1	12990197	12992892
chr1	13050185	13052331
chr1	13073931	13074829
chr1	13081007	13085296
chr1	13094670	13094890
chr1	13101430	13108881
chr1	13125557	13134586
chr1	13147011	13151380
chr1	13188449	13188753
chr1	13196956	13197300
chr1	13253394	13259864
chr1	13293370	13305584
chr1	13329632	13336742
chr1	13359040	13374905
chr1	13426061	13428288
chr1	13500484	13502243
chr1	13507534	13507822
chr1	13531537	13531868
chr1	13559403	13577263
chr1	13587289	13593553
chr1	13598962	13608120
chr1	13615878	13619854
chr1	13652106	13669889
chr1	13676612	13680280
chr1	13697465	13699914
chr1	13706370	13706672
chr1	13784466	13789596
chr1	13846550	13846898
chr1	13872532	13872879
chr1	13926036	13931251
chr1	14097858	14098152
chr1	14181307	14186200
chr1	14304537	14310744
chr1	14484184	14488165
chr1	14503277	14512833
chr1	14570552	14570898
chr1	14631929	14636096
chr1	14650444	14650612
chr1	14686244	14688469
chr1	14729099	14729373
chr1	14740061	14744353
chr1	14755045	14756849
chr1	14862380	14862699
chr1	14918766	14919109
chr1	14980378	14980649
chr1	15007687	15008032
chr1	15286262	15288195
chr1	15327429	15327623
chr1	15610608	15615926
chr1	15621956	15622226
chr1	15644638	15650105
chr1	15683580	15683900
chr1	15770468	15770771
chr1	15791169	15793587
chr1	15804059	15806736
chr1	15814802	15815544
chr1	15892577	15893069
chr1	15902581	15902782
chr1	15935879	15936369
chr1	15991119	15997509
chr1	16092813	16116723
chr1	16171999	16177974
chr1	16225265	16229966
chr1	16268428	16269074
chr1	16433452	16433738
chr1	16440282	16440534
chr1	16518630	16520052
chr1	16617773	16621460
chr1	16652718	16665881
chr1	16687378	16688929
chr1	16798369	16798666
chr1	16824079	16825135
chr1	16867197	16868790
chr1	17095920	17098105
chr1	17121251	17123763
chr1	17145184	17145698
chr1	17163575	17163882
chr1	17207482	17207832
chr1	17250144	17251113
chr1	17489302	17490510
chr1	17629613	17629890
chr1	17687050	17687342
chr1	17726798	17727811
chr1	17931725	17932705
chr1	17980664	17980957
chr1	18057162	18058837
chr1	18106171	18107097
chr1	18246176	18246526
chr1	18360004	18360326
chr1	18639568	18639843
chr1	18976751	18977090
chr1	19102865	19112157
chr1	19179022	19179364
chr1	19205760	19217678
chr1	19231693	19245389
chr1	20311539	20311866
chr1	20414787	20415131
chr1	20428402	20432326
chr1	20450125	20450465
chr1	20477846	20478825
chr1	20513705	20514055
chr1	20554440	20554755
chr1	20612752	20620962
chr1	20700089	20700301
chr1	20738549	20738818
chr1	20774399	20774629
chr1	20801710	20802055
chr1	20817391	20821322
chr1	20863805	20872891
chr1	20890135	20913383
chr1	20919756	20933741
chr1	20939080	20943306
chr1	20950482	20952175
chr1	21008862	21014856
chr1	21069937	21080708
chr1	21101287	21101972
chr1	21125011	21125354
chr1	21161808	21166601
chr1	21218666	21220984
chr1	21228788	21232855
chr1	21252717	21257158
chr1	21266917	21272398
chr1	21344333	21345519
chr1	21411338	21412488
chr1	21461100	21461426
chr1	21520249	21522372
chr1	21805024	21805298
chr1	21959712	21967383
chr1	22268601	22269316
chr1	22315523	22315873
chr1	22321047	22321291
chr1	22377709	22378044
chr1	22386477	22386636
chr1	22422136	22422479
chr1	22466630	22467330
chr1	22487349	22487643
chr1	22508877	22512906
chr1	22533276	22533891
chr1	22604447	22604644
chr1	22803532	22807006
chr1	23062037	23062372
chr1	23109241	23109442
chr1	23140547	23140885
chr1	23171387	23178933
chr1	23214497	23214831
chr1	23254234	23272449
chr1	23279882	23287102
chr1	23321271	23324612
chr1	23379628	23383562
chr1	23490693	23495684
chr1	23705553	23705873
chr1	23761476	23765043
chr1	23792809	23793101
chr1	23821658	23827610
chr1	23899034	23906416
chr1	23915464	23924604
chr1	23934769	23936041
chr1	23943134	23959647
chr1	23966240	23968656
chr1	24005157	24005818
chr1	24097660	24102145
chr1	24134885	24137468
chr1	24171520	24171788
chr1	24249111	24249446
chr1	24302694	24303039
chr1	24367623	24367871
chr1	24374975	24378775
chr1	24550414	24551274
chr1	24586396	24587598
chr1	24633826	24634021
chr1	24676140	24686513
chr1	24695691	24700707
chr1	24869808	24870105
chr1	24901326	24901611
chr1	25033719	25034018
chr1	25082457	25091493
chr1	25179716	25181023
chr1	25203216	25204984
chr1	25227943	25229749
chr1	25510398	25510638
chr1	25617016	25617298
chr1	25696356	25697074
chr1	25778873	25779116
chr1	25824726	25831821
chr1	25888012	25892738
chr1	26229695	26230025
chr1	26686060	26686273
chr1	26910353	26910697
chr1	28321148	28321495
chr1	29978557	29978867
chr1	30145044	30145355
chr1	30413894	30414172
chr1	30503268	30503597
chr1	30548814	30549160
chr1	30584896	30585159
chr1	30696417	30701492
chr1	30740963	30741140
chr1	30776251	30780546
chr1	30847090	30852858
chr1	30872139	30875049
chr1	30898729	30899072
chr1	30920817	30921163
chr1	30945196	30950730
chr1	31015294	31023584
chr1	31149662	31156593
chr1	31210198	31210485
chr1	31222557	31222904
chr1	31337182	31337383
chr1	31778185	31778534
chr1	32172150	32175269
chr1	33271569	33272126
chr1	33460810	33461538
chr1	33494809	33495154
chr1	33529457	33532255
chr1	33564069	33566121
chr1	33595633	33604638
chr1	33610121	33610468
chr1	33635712	33638187
chr1	33668650	33673897
chr1	33680519	33684742
chr1	33690006	33690338
chr1	33719777	33724900
chr1	33734135	33743176
chr1	33751343	33758861
chr1	33813326	33815027
chr1	33870974	33876010
chr1	33883430	33883780
chr1	33892887	33908678
chr1	33925336	33927388
chr1	33935815	33948155
chr1	33964663	33966665
chr1	33974498	33975294
chr1	33989708	33990782
chr1	34005466	34013854
chr1	34041502	34046041
chr1	34053551	34068602
chr1	34073719	34077423
chr1	34088995	34091008
chr1	34097000	34140929
chr1	34148070	34156447
chr1	34164710	34167943
chr1	34178227	34190271
chr1	34201490	34201799
chr1	34211782	34221701
chr1	34236045	34238575
chr1	34244780	34254283
chr1	34289252	34304588
chr1	34409786	34410133
chr1	34432440	34439859
chr1	34459614	34473357
chr1	34478922	34490508
chr1	34510347	34511385
chr1	34536721	34537353
chr1	34564398	34573577
chr1	34578886	34588078
chr1	34602384	34602728
chr1	34642503	34642813
chr1	34664252	34666676
chr1	34677932	34678956
chr1	34696598	34701002
chr1	34738471	34738673
chr1	34749254	34751400
chr1	34793664	34793851
chr1	34801309	34804112
chr1	34838416	34843938
chr1	34849800	34867564
chr1	34891616	34897270
chr1	34930042	34930864
chr1	34961717	34961928
chr1	34988253	34988555
chr1	35032674	35032963
chr1	35072840	35073185
chr1	35212388	35221461
chr1	35232091	35233314
chr1	35257565	35257912
chr1	35274791	35275783
chr1	35385491	35388447
chr1	35447476	35447703
chr1	35465200	35465424
chr1	35478359	35478529
chr1	35650753	35653663
chr1	35694425	35698409
chr1	35726643	35727717
chr1	35764133	35766034
chr1	35813708	35814969
chr1	35822392	35827891
chr1	35836565	35839823
chr1	35846611	35853379
chr1	35858413	35879942
chr1	35935126	35944697
chr1	35968533	35979085
chr1	36003605	36025337
chr1	36030392	36030742
chr1	36042153	36042785
chr1	36052712	36080010
chr1	36088310	36101802
chr1	36127689	36134963
chr1	36145098	36149754
chr1	36240220	36244745
chr1	36251561	36255438
chr1	36270639	36282230
chr1	36303448	36309955
chr1	36314988	36326249
chr1	36353934	36357613
chr1	36367882	36374293
chr1	36432990	36447201
chr1	36456911	36462180
chr1	36469868	36484046
chr1	36489725	36501631
chr1	36511382	36514067
chr1	36522276	36539794
chr1	36545898	36574486
chr1	36580097	36596454
chr1	36603062	36613763
chr1	36625512	36640873
chr1	36647770	36647951
chr1	36664473	36670588
chr1	36680940	36684467
chr1	36691242	36692410
chr1	36707196	36710189
chr1	36737336	36737679
chr1	36744198	36746834
chr1	36753932	36771356
chr1	36780607	36785574
chr1	36804316	36804609
chr1	36813505	36815486
chr1	36830931	36841252
chr1	36883875	36887509
chr1	36898965	36904730
chr1	36914532	36949853
chr1	36960657	36961094
chr1	36969639	36971398
chr1	36982284	36990514
chr1	36995834	37005350
chr1	37024820	37031057
chr1	37045995	37049504
chr1	37077447	37082011
chr1	37097399	37102035
chr1	37120993	37131615
chr1	37194682	37194841
chr1	37220184	37220534
chr1	37246591	37251209
chr1	37272482	37272826
chr1	37288177	37288829
chr1	37299611	37302103
chr1	37332796	37351582
chr1	37397162	37401996
chr1	37407201	37410479
chr1	37419464	37419811
chr1	37427324	37431167
chr1	37443559	37448691
chr1	37466435	37496233
chr1	37502416	37525320
chr1	37530806	37541468
chr1	37609661	37617276
chr1	37624217	37624560
chr1	37630391	37639438
chr1	37677243	37678673
chr1	37687017	37698586
chr1	37718563	37726745
chr1	37860367	37878405
chr1	37889324	37891751
chr1	37903192	37903457
chr1	37931832	37932181
chr1	37956732	37957321
chr1	37985841	37986034
chr1	37996635	38002245
chr1	38011633	38015497
chr1	38103830	38104156
chr1	38128429	38131512
chr1	38185542	38185869
chr1	38197162	38203161
chr1	38212842	38221846
chr1	38247529	38253032
chr1	38262306	38268792
chr1	38305386	38308885
chr1	38378053	38399697
chr1	38467815	38468033
chr1	38496860	38503691
chr1	38600988	38607212
chr1	38620492	38621093
chr1	38626500	38634455
chr1	38655199	38671429
chr1	38694186	38699637
chr1	38720352	38720620
chr1	38753166	38770947
chr1	38777554	38778620
chr1	38787446	38790273
chr1	38799413	38799686
chr1	38835016	38836888
chr1	38846151	38862533
chr1	38869460	38870147
chr1	38876774	38905148
chr1	38934712	38937111
chr1	38987265	38989504
chr1	39001165	39001512
chr1	39007513	39014116
chr1	39094078	39099631
chr1	39122707	39123057
chr1	39186728	39197123
chr1	39205732	39207402
chr1	39235182	39241488
chr1	39253809	39261297
chr1	39281086	39288215
chr1	39338216	39349265
chr1	39362207	39374706
chr1	39384946	39395025
chr1	39417780	39418130
chr1	39425476	39429291
chr1	39439694	39487729
chr1	39503218	39504599
chr1	39521353	39537501
chr1	39561996	39567433
chr1	39575838	39583552
chr1	39614360	39615141
chr1	39636158	39637461
chr1	39644434	39651336
chr1	39670657	39672950
chr1	39680577	39689546
chr1	39698877	39703107
chr1	39713771	39721220
chr1	39731566	39736679
chr1	39749734	39762361
chr1	39796669	39796986
chr1	39838521	39851464
chr1	39884794	39904945
chr1	39910104	39911741
chr1	39917857	39924073
chr1	39932257	39990347
chr1	40000611	40002551
chr1	40033677	40034313
chr1	40050270	40052521
chr1	40085776	40087831
chr1	40095229	40095861
chr1	40113114	40116779
chr1	40242758	40243815
chr1	40265562	40275906
chr1	40303276	40303748
chr1	40321661	40326281
chr1	40351754	40361323
chr1	40378871	40381697
chr1	40465452	40469164
chr1	40544669	40545014
chr1	40579897	40580652
chr1	40614662	40620191
chr1	40632727	40633053
chr1	40648289	40651400
chr1	40657102	40659837
chr1	40677384	40682878
chr1	40758923	40769897
chr1	40785900	40805708
chr1	40840545	40847886
chr1	40874470	40879393
chr1	40887671	40889016
chr1	40922922	40925171
chr1	41001647	41001907
chr1	41027030	41028519
chr1	41055830	41056126
chr1	41152626	41158514
chr1	41264262	41264609
chr1	41389078	41391418
chr1	41651807	41653342
chr1	41742770	41749465
chr1	41810363	41815411
chr1	41897882	41898119
chr1	42059061	42059333
chr1	42107554	42108820
chr1	42229704	42244128
chr1	42256971	42262951
chr1	42277249	42277470
chr1	42489674	42492094
chr1	42538596	42540806
chr1	42589516	42589695
chr1	42679237	42721695
chr1	42772054	42780092
chr1	42851044	42852193
chr1	42888575	42894994
chr1	42915072	42918262
chr1	42952429	42953728
chr1	43065948	43066238
chr1	43091748	43099095
chr1	43110535	43117789
chr1	43124841	43130915
chr1	43137464	43181408
chr1	43224253	43226027
chr1	43257984	43270021
chr1	43299490	43299839
chr1	43305984	43311644
chr1	43337386	43342892
chr1	43444578	43475304
chr1	43519400	43522218
chr1	43541466	43548029
chr1	43553911	43554261
chr1	43570871	43571039
chr1	43635734	43638274
chr1	43689232	43698969
chr1	43730537	43738526
chr1	43760148	43760424
chr1	43785405	43789111
chr1	43818459	43828745
chr1	43877733	43882938
chr1	43899037	43903217
chr1	43933170	43941809
chr1	43966862	43971139
chr1	44041840	44042472
chr1	44064681	44064962
chr1	44100915	44103183
chr1	44117677	44120374
chr1	44147111	44149022
chr1	44155334	44155609
chr1	44174035	44174242
chr1	44198315	44203180
chr1	44229097	44229393
chr1	44331781	44332123
chr1	44437874	44438162
chr1	44551601	44553546
chr1	44568369	44568609
chr1	44575520	44585513
chr1	44591764	44592111
chr1	44741337	44746052
chr1	44891735	44891900
chr1	45269501	45269768
chr1	45311504	45321204
chr1	45355044	45360044
chr1	45380050	45380674
chr1	45430500	45432343
chr1	45500532	45503286
chr1	45580552	45580900
chr1	45625951	45628231
chr1	45672794	45676153
chr1	45756817	45767805
chr1	45795043	45796387
chr1	45816921	45817211
chr1	45824509	45827495
chr1	45858059	45883585
chr1	45914297	45914560
chr1	45920697	45927116
chr1	46018442	46022609
chr1	46066509	46067197
chr1	46343165	46343358
chr1	46417014	46417272
chr1	46425243	46428692
chr1	46580474	46580749
chr1	46649823	46650458
chr1	46769354	46769660
chr1	46849786	46874110
chr1	46887952	46888296
chr1	46894369	46894696
chr1	46916193	46916527
chr1	46921628	46921978
chr1	46964081	46970885
chr1	47217189	47217530
chr1	47277811	47278974
chr1	47809557	47809901
chr1	48652661	48652834
chr1	48698655	48698885
chr1	49885345	49886298
chr1	49934799	49935087
chr1	50924862	50929077
chr1	50962332	50964424
chr1	50990758	50991026
chr1	51097138	51106892
chr1	51230340	51230624
chr1	51265088	51270832
chr1	51288873	51292658
chr1	51333755	51334607
chr1	51401896	51405023
chr1	51411351	51411548
chr1	51445958	51446380
chr1	51458153	51459326
chr1	51466476	51468363
chr1	51476448	51480733
chr1	51504768	51515975
chr1	51536134	51540287
chr1	51549151	51549305
chr1	51572417	51586876
chr1	51592371	51600689
chr1	51615517	51624984
chr1	51638985	51639137
chr1	51644471	51650917
chr1	51668921	51671694
chr1	51680793	51682528
chr1	51687977	51691195
chr1	51720017	51720618
chr1	51746273	51747850
chr1	51769781	51770422
chr1	51796004	51797904
chr1	51849595	51857214
chr1	51872769	51896491
chr1	51905114	51908099
chr1	51913307	51916530
chr1	51930373	51934888
chr1	51944852	51945127
chr1	51996177	51998829
chr1	52004143	52012644
chr1	52039678	52039915
chr1	52079779	52080344
chr1	52086292	52086574
chr1	52098927	52100890
chr1	52111792	52125130
chr1	52141490	52159378
chr1	52166696	52170403
chr1	52216842	52217041
chr1	52231927	52234283
chr1	52265989	52272626
chr1	52278134	52283023
chr1	52293413	52307297
chr1	52392335	52393225
chr1	52430598	52436154
chr1	52489861	52490107
chr1	52495640	52502224
chr1	52521447	52527987
chr1	52577944	52582093
chr1	52597313	52598604
chr1	52630483	52631931
chr1	52648178	52655507
chr1	52714545	52729116
chr1	52748373	52750324
chr1	52816449	52818144
chr1	52844269	52854327
chr1	52919023	52919203
chr1	52947950	52964884
chr1	53014766	53019014
chr1	53032651	53037973
chr1	53053117	53053393
chr1	53093193	53093472
chr1	53272686	53272988
chr1	53289573	53291580
chr1	53296602	53297765
chr1	53313466	53317468
chr1	53352277	53352903
chr1	53525658	53526388
chr1	53581368	53581712
chr1	53703757	53721663
chr1	53740895	53751405
chr1	53773058	53785687
chr1	53823810	53825090
chr1	53838224	53856136
chr1	53866481	53866825
chr1	53889386	53894699
chr1	53909198	53909516
chr1	53927639	53927943
chr1	54039127	54039457
chr1	54193314	54195501
chr1	54250232	54251139
chr1	54377535	54381872
chr1	54438252	54439394
chr1	54484866	54485216
chr1	54556851	54558529
chr1	54578670	54578904
chr1	54584694	54586501
chr1	54611933	54615361
chr1	54666023	54668369
chr1	54675580	54675791
chr1	54706688	54717273
chr1	54735020	54735346
chr1	54757417	54766260
chr1	54788447	54791812
chr1	54797702	54810411
chr1	54826598	54845233
chr1	54923992	54931028
chr1	54965226	54972329
chr1	54979279	54986128
chr1	55012593	55012828
chr1	55026164	55029643
chr1	55052610	55056131
chr1	55076025	55093104
chr1	55102826	55103041
chr1	55108551	55109278
chr1	55129870	55131936
chr1	55158841	55163067
chr1	55170987	55174655
chr1	55180022	55202194
chr1	55208881	55228508
chr1	55235128	55242734
chr1	55259035	55265744
chr1	55301188	55301364
chr1	55362275	55363941
chr1	55383143	55383489
chr1	55404419	55407310
chr1	55604599	55606900
chr1	55665572	55666922
chr1	55696225	55707378
chr1	55732944	55739339
chr1	55755781	55756086
chr1	55838229	55838533
chr1	55874237	55875066
chr1	55886416	55891015
chr1	55916009	55916219
chr1	55957931	55960634
chr1	56681197	56685449
chr1	56963536	56981024
chr1	56991677	56995311
chr1	57083123	57083459
chr1	57095616	57097227
chr1	57204414	57219188
chr1	57265072	57269964
chr1	57322583	57333861
chr1	57369246	57369421
chr1	57375397	57378467
chr1	57386543	57394342
chr1	57399922	57407396
chr1	57423737	57430447
chr1	57528795	57529122
chr1	57611850	57613252
chr1	57773311	57777022
chr1	57890293	57890957
chr1	57948876	57954716
chr1	57969299	57970320
chr1	57988323	57989406
chr1	57995761	57999005
chr1	58027516	58031524
chr1	58077876	58080001
chr1	58112951	58118535
chr1	58144374	58145046
chr1	58152346	58157084
chr1	58188515	58188771
chr1	58194426	58195909
chr1	58210227	58222167
chr1	58237983	58240593
chr1	58268337	58281605
chr1	58289904	58296675
chr1	58303683	58304742
chr1	58359027	58368278
chr1	58391503	58395650
chr1	58401498	58416381
chr1	58422968	58426126
chr1	58444762	58450859
chr1	58458270	58465863
chr1	58503162	58505185
chr1	58562589	58566098
chr1	58579288	58587855
chr1	58609762	58622719
chr1	58651563	58653533
chr1	58663320	58672397
chr1	58677650	58677900
chr1	58689504	58699159
chr1	58711032	58747236
chr1	58761416	58762954
chr1	58769779	58778564
chr1	58794913	58807033
chr1	58852206	58860063
chr1	58945541	58974486
chr1	59009340	59009603
chr1	59063730	59068376
chr1	59119480	59120522
chr1	59142881	59144867
chr1	59157925	59186730
chr1	59208383	59215828
chr1	59236515	59238280
chr1	59247707	59253805
chr1	59270017	59270601
chr1	59286331	59286673
chr1	59311328	59327335
chr1	59355489	59361768
chr1	59367960	59369263
chr1	59376086	59377571
chr1	59394621	59398531
chr1	59413336	59427450
chr1	59433238	59457152
chr1	59470839	59508869
chr1	59516270	59524381
chr1	59566462	59584973
chr1	59590364	59595948
chr1	59602669	59614145
chr1	59619479	59623690
chr1	59668517	59671257
chr1	59683971	59687807
chr1	59697704	59698053
chr1	59719818	59720213
chr1	59728555	59728903
chr1	59739031	59750057
chr1	59762288	59766877
chr1	59812889	59813104
chr1	59883798	59884091
chr1	59893074	59896358
chr1	59902643	59930718
chr1	59941130	59946286
chr1	59966334	59967578
chr1	60007512	60007853
chr1	60042551	60043511
chr1	60054798	60054968
chr1	60070469	60075884
chr1	60096573	60099166
chr1	60104641	60104912
chr1	60152789	60153028
chr1	60179581	60181176
chr1	60196930	60197098
chr1	60272494	60272833
chr1	60342911	60346032
chr1	60404951	60410775
chr1	60428998	60432845
chr1	60447110	60447455
chr1	60534957	60535293
chr1	60563051	60567650
chr1	60596388	60599611
chr1	60609040	60628152
chr1	60641480	60662688
chr1	60775081	60782178
chr1	60799996	60805712
chr1	60810939	60816247
chr1	60821518	60830183
chr1	60839169	60839518
chr1	60845453	60868705
chr1	60898262	60921777
chr1	60952975	60955209
chr1	60960529	60961383
chr1	61055182	61055525
chr1	61095071	61095271
chr1	61101777	61102126
chr1	61136157	61146058
chr1	61179489	61181779
chr1	61203390	61207265
chr1	61233760	61234727
chr1	61295308	61302961
chr1	61372703	61380172
chr1	61530254	61531763
chr1	61637955	61639769
chr1	61771266	61771612
chr1	61925053	61925316
chr1	61967195	61967455
chr1	62378459	62383493
chr1	62392909	62399114
chr1	62562945	62565774
chr1	62648029	62648345
chr1	62665062	62666715
chr1	62697078	62738478
chr1	62763304	62800698
chr1	62820235	62828605
chr1	62929554	62934482
chr1	62964354	62967211
chr1	62984566	62986667
chr1	63047989	63058703
chr1	63091729	63091937
chr1	63107908	63140527
chr1	63168758	63168938
chr1	63175854	63185761
chr1	63190901	63191212
chr1	63200348	63214244
chr1	63235891	63256426
chr1	63272266	63278410
chr1	63309779	63309994
chr1	63367983	63368325
chr1	63403653	63403980
chr1	63442187	63450464
chr1	63458121	63458465
chr1	63491122	63492842
chr1	63658029	63659896
chr1	63668058	63669144
chr1	63730257	63731562
chr1	63763274	63770620
chr1	63857625	63858207
chr1	63953492	63956319
chr1	64032921	64046807
chr1	64060198	64061373
chr1	64066480	64067213
chr1	64076274	64090917
chr1	64116735	64123123
chr1	64190085	64196552
chr1	64220025	64226504
chr1	64254729	64255842
chr1	64295434	64308376
chr1	64338657	64341971
chr1	64374321	64374986
chr1	64381310	64381660
chr1	64442196	64449501
chr1	64522658	64534277
chr1	64577890	64581099
chr1	64601262	64603686
chr1	64609177	64618458
chr1	64689840	64691776
chr1	64705317	64710142
chr1	64715345	64717785
chr1	64730106	64743098
chr1	64753126	64762506
chr1	64779604	64780167
chr1	64787641	64797187
chr1	64872027	64876649
chr1	64882607	64888477
chr1	64918972	64933409
chr1	64955525	64957346
chr1	64975386	64978732
chr1	64986170	64986520
chr1	65010175	65010521
chr1	65027872	65046722
chr1	65051790	65052430
chr1	65075623	65075943
chr1	65108060	65123328
chr1	65167580	65180194
chr1	65185612	65187581
chr1	65282796	65283138
chr1	65311243	65313261
chr1	65388330	65390007
chr1	65407470	65407776
chr1	65440184	65440526
chr1	65526360	65526677
chr1	66099941	66104832
chr1	66174993	66178038
chr1	66186700	66187374
chr1	66320504	66329305
chr1	66386736	66388848
chr1	66467815	66470522
chr1	66650043	66656003
chr1	66700234	66704855
chr1	66814538	66818273
chr1	66829647	66840123
chr1	66861155	66871836
chr1	66895483	66897374
chr1	66940107	66945182
chr1	66987631	66993059
chr1	67011149	67017456
chr1	67038164	67039600
chr1	67061566	67067606
chr1	67143815	67144297
chr1	67177040	67181520
chr1	67218391	67218626
chr1	67238492	67238839
chr1	67477156	67477502
chr1	67640400	67640708
chr1	67709332	67709533
chr1	67933845	67936383
chr1	68046509	68047429
chr1	68106548	68106819
chr1	69105231	69108747
chr1	69118629	69118913
chr1	69138877	69139214
chr1	69165284	69165495
chr1	69241802	69242126
chr1	69277474	69277816
chr1	69375391	69378137
chr1	69452946	69461547
chr1	69466647	69468379
chr1	69656197	69662736
chr1	69684147	69689247
chr1	69729032	69729971
chr1	69758576	69759891
chr1	69775599	69775948
chr1	69785188	69791145
chr1	69826754	69827458
chr1	70128112	70128367
chr1	70270207	70270500
chr1	70725155	70726152
chr1	71037005	71037342
chr1	71096138	71106469
chr1	71289562	71289857
chr1	71505966	71506178
chr1	71531654	71531995
chr1	71556933	71557957
chr1	71566225	71566398
chr1	71609176	71609433
chr1	71631879	71636441
chr1	71643301	71658972
chr1	71673519	71673836
chr1	71737608	71739403
chr1	71800266	71801549
chr1	71837296	71838126
chr1	72009598	72022948
chr1	72038531	72038878
chr1	72069530	72076911
chr1	72123697	72124001
chr1	72141898	72145310
chr1	72166181	72191759
chr1	72208157	72248614
chr1	72254198	72256276
chr1	72278084	72294547
chr1	72306704	72313995
chr1	72371997	72373175
chr1	72379855	72384644
chr1	72414271	72419196
chr1	72490331	72491155
chr1	72533042	72538666
chr1	72575220	72586729
chr1	72592888	72594008
chr1	72599160	72603094
chr1	72609902	72610776
chr1	72640973	72641315
chr1	72672022	72672661
chr1	72707549	72719123
chr1	72725986	72733510
chr1	72738994	72740056
chr1	72790675	72798767
chr1	72805080	72814144
chr1	72822953	72837583
chr1	72854245	72859096
chr1	72865899	72879549
chr1	72942463	72945935
chr1	72960359	72969783
chr1	73025527	73027754
chr1	73035442	73047259
chr1	73140620	73140941
chr1	73169334	73170944
chr1	73230588	73235624
chr1	73270770	73274764
chr1	73362095	73366105
chr1	73616849	73618882
chr1	73640859	73644699
chr1	73737144	73737343
chr1	73743998	73749106
chr1	73782891	73788027
chr1	73826267	73826616
chr1	73862437	73863329
chr1	73880763	73881109
chr1	73901583	73906731
chr1	73914088	73949113
chr1	73954661	73979602
chr1	73986657	74060440
chr1	74066118	74085178
chr1	74090321	74125539
chr1	74135295	74142091
chr1	74172745	74183280
chr1	74190445	74207017
chr1	74227340	74230287
chr1	74236288	74240598
chr1	74256635	74257218
chr1	74284154	74321771
chr1	74329991	74345077
chr1	74361863	74412126
chr1	74431918	74439858
chr1	74452591	74452892
chr1	74460348	74460590
chr1	74505193	74507454
chr1	74542474	74544019
chr1	74582662	74589079
chr1	74600909	74603102
chr1	74643979	74644243
chr1	74661444	74668677
chr1	74712266	74727291
chr1	74747338	74754553
chr1	74759899	74763443
chr1	74769999	74808448
chr1	74814925	74817419
chr1	74824917	74833577
chr1	74848709	74859165
chr1	74880851	74885983
chr1	74892784	74901968
chr1	74915785	74916123
chr1	74924545	74927072
chr1	74935431	74937423
chr1	74948095	74952265
chr1	74961735	74965076
chr1	74971456	74979245
chr1	74997314	75000838
chr1	75009990	75017195
chr1	75048618	75052436
chr1	75122317	75128978
chr1	75136382	75149122
chr1	75167157	75169376
chr1	75179253	75192695
chr1	75208953	75254579
chr1	75263038	75264839
chr1	75277254	75278603
chr1	75289407	75293304
chr1	75316438	75318556
chr1	75338011	75349699
chr1	75357322	75362135
chr1	75369587	75375857
chr1	75381064	75393415
chr1	75398801	75400942
chr1	75413833	75414034
chr1	75421605	75426373
chr1	75435556	75467916
chr1	75474141	75480363
chr1	75486562	75525094
chr1	75545861	75549931
chr1	75556423	75570783
chr1	75594503	75597987
chr1	75652562	75662996
chr1	75704804	75705551
chr1	75748814	75750173
chr1	75844987	75845309
chr1	75925542	75926093
chr1	75933831	75936943
chr1	76019037	76032926
chr1	76039056	76039898
chr1	76845559	76845804
chr1	77081736	77082077
chr1	77183995	77188240
chr1	77196155	77203403
chr1	77258816	77259001
chr1	77444996	77462492
chr1	77468976	77472890
chr1	77487937	77522403
chr1	77532227	77533110
chr1	77545817	77546078
chr1	77628905	77630217
chr1	77660463	77660806
chr1	77708198	77708822
chr1	77943150	77948121
chr1	77972320	77972670
chr1	77978728	77981938
chr1	78008785	78009110
chr1	78139383	78143422
chr1	78167221	78172587
chr1	78181901	78204371
chr1	78215819	78218421
chr1	78309323	78314302
chr1	78364534	78374139
chr1	78419636	78426240
chr1	78435976	78448415
chr1	78453854	78454985
chr1	78484982	78490469
chr1	78510924	78512108
chr1	78525245	78525590
chr1	78536796	78538798
chr1	78567446	78568521
chr1	78600872	78608058
chr1	78647071	78650062
chr1	78656488	78659282
chr1	78687001	78687162
chr1	78701774	78707588
chr1	78724474	78726016
chr1	78812100	78822275
chr1	78846586	78846807
chr1	78860095	78866373
chr1	79197621	79197932
chr1	79437852	79440277
chr1	79578833	79582001
chr1	79614532	79614776
chr1	79626194	79626459
chr1	79669598	79672256
chr1	79678193	79684390
chr1	79739784	79763160
chr1	79774218	79776244
chr1	79782540	79788874
chr1	79832744	79833091
chr1	79857730	79861911
chr1	79999141	79999414
chr1	80010752	80023910
chr1	80029749	80033843
chr1	80106340	80106651
chr1	80153197	80153481
chr1	80178047	80181383
chr1	80209893	80230941
chr1	80236948	80239825
chr1	80315635	80316876
chr1	80330996	80331333
chr1	80338513	80341074
chr1	80380900	80391739
chr1	80402059	80419077
chr1	80504877	80506357
chr1	80512700	80516177
chr1	80522276	80522526
chr1	80576942	80577221
chr1	80606344	80646964
chr1	80657226	80672074
chr1	80722664	80731003
chr1	80756038	80758801
chr1	80830440	80830776
chr1	81076330	81078171
chr1	81287076	81287426
chr1	81300822	81303764
chr1	81310142	81310473
chr1	81316629	81316968
chr1	81516664	81521236
chr1	81592870	81595303
chr1	81618288	81624561
chr1	81743407	81745698
chr1	81751222	81760301
chr1	82004974	82008817
chr1	82150822	82159590
chr1	82281875	82294384
chr1	82316375	82324776
chr1	82429049	82433706
chr1	82474601	82477108
chr1	82554450	82554792
chr1	82571827	82572081
chr1	82585555	82590563
chr1	82603267	82642013
chr1	82724455	82727470
chr1	82759617	82764599
chr1	82770956	82771524
chr1	82779655	82797457
chr1	82803696	82822164
chr1	82827922	82843504
chr1	82857756	82862509
chr1	82884611	82884876
chr1	82924669	82930779
chr1	82960047	82960394
chr1	82972091	82976535
chr1	82987824	82992432
chr1	83000371	83000637
chr1	83038114	83038445
chr1	83045022	83045369
chr1	83064856	83065132
chr1	83076112	83076461
chr1	83116472	83117581
chr1	83141555	83142404
chr1	83150274	83153291
chr1	83159573	83159922
chr1	83187287	83187499
chr1	83218271	83224800
chr1	83272938	83277418
chr1	83345657	83345898
chr1	83406224	83408409
chr1	83717070	83717411
chr1	83727179	83727444
chr1	83736490	83736762
chr1	83746057	83749326
chr1	83811255	83811543
chr1	84128569	84133113
chr1	84154011	84155834
chr1	84177121	84178018
chr1	84198977	84203866
chr1	84273001	84287157
chr1	84331975	84333181
chr1	84406013	84409824
chr1	84417774	84420215
chr1	84426649	84428142
chr1	84522254	84522597
chr1	84581881	84585796
chr1	84619185	84621678
chr1	84636963	84637251
chr1	84694725	84697566
chr1	84709436	84714457
chr1	84731740	84734192
chr1	84837718	84841395
chr1	84846939	84873284
chr1	84879715	84892040
chr1	84897447	84897648
chr1	84933502	84935992
chr1	85111723	85112570
chr1	85511240	85511461
chr1	85581577	85581728
chr1	85600824	85601141
chr1	85679783	85680568
chr1	85686684	85707149
chr1	85732676	85743230
chr1	85758272	85771390
chr1	85778501	85780142
chr1	85793228	85794809
chr1	85838121	85845843
chr1	85853332	85857720
chr1	85894403	85905263
chr1	85917145	85922835
chr1	85928299	85937099
chr1	86006140	86008182
chr1	86016304	86024770
chr1	86032262	86032809
chr1	86037893	86047440
chr1	86053243	86067037
chr1	86110757	86115872
chr1	86142562	86167597
chr1	86176027	86182527
chr1	86187904	86189402
chr1	86210696	86215556
chr1	86225164	86243999
chr1	86277083	86282057
chr1	86300939	86314055
chr1	86339473	86350554
chr1	86357643	86364062
chr1	86372000	86381376
chr1	86389292	86407298
chr1	86415188	86451441
chr1	86464314	86538767
chr1	86581781	86587808
chr1	86595367	86600455
chr1	86614297	86634122
chr1	86650336	86650649
chr1	86669584	86675184
chr1	86698816	86705841
chr1	86719342	86719685
chr1	86752098	86753196
chr1	86914013	86918247
chr1	86968356	86973008
chr1	87011702	87012020
chr1	87019979	87042406
chr1	87059134	87061240
chr1	87070735	87072166
chr1	87096205	87104384
chr1	87111841	87112070
chr1	87149407	87156436
chr1	87169640	87187339
chr1	87201456	87218245
chr1	87225774	87230962
chr1	87245566	87246535
chr1	87258553	87275507
chr1	87281681	87287427
chr1	87292843	87297684
chr1	87309028	87317033
chr1	87324667	87328002
chr1	87378179	87380262
chr1	87418706	87419038
chr1	87447548	87448010
chr1	87468361	87475751
chr1	87509269	87510561
chr1	87541661	87541970
chr1	87553852	87554504
chr1	87568447	87575160
chr1	87601860	87608929
chr1	87620135	87667285
chr1	87673861	87686695
chr1	87696431	87698374
chr1	87721403	87721752
chr1	87755499	87756641
chr1	87763909	87779989
chr1	87785749	87798662
chr1	87846757	87858865
chr1	87866676	87882034
chr1	87891085	87910269
chr1	87918104	87925273
chr1	87935101	87936778
chr1	87959804	87964393
chr1	88007635	88015737
chr1	88093983	88109460
chr1	88120471	88121853
chr1	88134479	88145645
chr1	88165771	88166768
chr1	88195723	88215189
chr1	88259808	88270096
chr1	88275818	88290253
chr1	88301671	88301957
chr1	88318585	88321147
chr1	88356625	88361758
chr1	88406249	88412367
chr1	88418999	88429755
chr1	88443369	88451014
chr1	88456800	88468199
chr1	88474005	88476245
chr1	88481439	88492326
chr1	88559383	88569187
chr1	88575898	88578433
chr1	88600184	88613345
chr1	88635688	88663244
chr1	88668367	88671115
chr1	88678553	88685060
chr1	88698200	88709298
chr1	88742362	88764685
chr1	88779878	88780641
chr1	88794971	88800825
chr1	88807904	88813570
chr1	88838533	88841269
chr1	88924215	88924564
chr1	88954845	88957865
chr1	89012883	89034045
chr1	89039448	89046257
chr1	89069467	89081794
chr1	89089953	89096034
chr1	89102283	89124565
chr1	89131647	89141359
chr1	89183513	89196355
chr1	89207347	89207629
chr1	89235366	89235712
chr1	89322703	89323420
chr1	89344581	89344883
chr1	89364805	89367255
chr1	89453799	89457930
chr1	89463175	89467997
chr1	89524462	89526187
chr1	89563447	89567455
chr1	89575064	89599214
chr1	89606643	89632024
chr1	89643854	89646888
chr1	89667468	89676834
chr1	89688949	89690084
chr1	89730710	89742748
chr1	89750214	89751335
chr1	89822471	89827414
chr1	89859349	89860737
chr1	89870640	89870988
chr1	89876590	89876926
chr1	89921831	89943572
chr1	89962163	89969418
chr1	89992260	89992598
chr1	90026969	90027304
chr1	90050130	90052092
chr1	90060610	90060956
chr1	90153382	90154176
chr1	90174468	90181677
chr1	90202220	90250765
chr1	90256565	90261537
chr1	90268139	90291213
chr1	90332652	90338413
chr1	90359028	90369655
chr1	90405184	90409568
chr1	90423985	90424806
chr1	90430539	90434269
chr1	90474704	90482102
chr1	90488926	90503477
chr1	90518801	90522607
chr1	90543815	90545164
chr1	90582655	90583003
chr1	90588353	90593182
chr1	90599320	90603579
chr1	90628673	90629377
chr1	90650832	90657206
chr1	90732839	90758629
chr1	90769367	90776176
chr1	90834788	90850206
chr1	90891936	90915556
chr1	90923567	90928879
chr1	90947334	90957052
chr1	90963101	90975344
chr1	90998334	91004194
chr1	91013860	91045025
chr1	91051552	91103693
chr1	91144857	91145087
chr1	91176125	91220000
chr1	91235514	91241551
chr1	91248298	91252288
chr1	91295636	91301762
chr1	91312258	91325989
chr1	91344954	91352655
chr1	91365946	91373896
chr1	91380534	91381459
chr1	91397717	91399382
chr1	91412273	91420983
chr1	91428648	91428992
chr1	91436414	91466568
chr1	91478284	91483659
chr1	91490354	91495234
chr1	91523832	91524083
chr1	91530216	91541420
chr1	91564036	91567509
chr1	91574247	91578267
chr1	91600620	91613314
chr1	91754838	91762978
chr1	91799386	91803791
chr1	91822171	91825544
chr1	91872721	91880748
chr1	91912776	91922613
chr1	91927939	91934040
chr1	91953014	91969342
chr1	91978454	91981682
chr1	91986742	91991189
chr1	92028196	92045997
chr1	92111608	92116543
chr1	92166275	92187482
chr1	92224242	92225667
chr1	92251193	92254226
chr1	92316109	92317023
chr1	92343383	92348667
chr1	92360358	92362003
chr1	92371649	92384104
chr1	92432120	92442016
chr1	92453615	92461112
chr1	92468806	92474597
chr1	92521359	92521666
chr1	92610910	92616409
chr1	92632998	92642513
chr1	92647883	92650226
chr1	92696904	92715275
chr1	92720542	92745166
chr1	92751763	92752113
chr1	92769713	92775679
chr1	92787220	92791956
chr1	92798254	92805546
chr1	92831143	92834721
chr1	92840289	92850231
chr1	92895169	92912586
chr1	92919205	92919535
chr1	92931673	92938136
chr1	92947812	92950951
chr1	92956665	92957319
chr1	92971916	92985326
chr1	93010724	93020984
chr1	93070920	93072817
chr1	93079674	93085437
chr1	93100322	93102525
chr1	93115086	93138911
chr1	93157598	93162941
chr1	93174433	93177409
chr1	93194708	93198218
chr1	93206312	93227950
chr1	93233131	93238524
chr1	93299820	93300154
chr1	93305723	93306068
chr1	93342680	93344372
chr1	93373606	93373938
chr1	93401705	93402054
chr1	93442152	93446112
chr1	93465774	93479952
chr1	93507068	93512578
chr1	93577552	93578271
chr1	93630846	93636850
chr1	93667803	93669374
chr1	93680212	93697664
chr1	93705465	93705792
chr1	93719583	93732240
chr1	93737830	93743216
chr1	93753656	93757435
chr1	93763023	93763802
chr1	93800191	93805736
chr1	93824643	93827913
chr1	93836031	93836210
chr1	94033197	94036118
chr1	94046683	94053825
chr1	94074732	94079449
chr1	94136809	94139783
chr1	94341252	94341597
chr1	95033661	95034362
chr1	95313423	95316251
chr1	95397208	95397555
chr1	95449799	95452102
chr1	95500697	95501044
chr1	95664357	95668723
chr1	95749062	95754415
chr1	95762263	95762612
chr1	96278023	96278368
chr1	96482839	96483174
chr1	96625323	96625673
chr1	96789356	96789548
chr1	96801684	96805843
chr1	96846766	96846994
chr1	96870755	96875014
chr1	97019010	97019310
chr1	97038608	97038916
chr1	97647121	97650332
chr1	97657298	97676854
chr1	97688824	97694182
chr1	97726832	97727033
chr1	97760639	97761805
chr1	97767634	97788823
chr1	97799910	97802876
chr1	97833758	97834701
chr1	97872549	97872768
chr1	97926834	97929882
chr1	97975075	97982631
chr1	97992021	98003128
chr1	98031886	98038831
chr1	98047685	98057883
chr1	98072177	98072343
chr1	98094493	98099804
chr1	98173948	98179391
chr1	98189878	98192467
chr1	98350300	98350636
chr1	98440203	98440530
chr1	98748934	98749272
chr1	98926048	98926395
chr1	99772191	99774502
chr1	100232107	100232275
chr1	100416707	100417040
chr1	100556998	100557232
chr1	101756546	101757511
chr1	101918881	101919231
chr1	102146488	102146664
chr1	102263825	102265191
chr1	102303539	102303878
chr1	103471545	103471867
chr1	103784730	103785034
chr1	103799397	103799645
chr1	103986921	103987224
chr1	104768303	104772262
chr1	104838220	104838567
chr1	104944749	104945088
chr1	104986334	104986549
chr1	104993974	104994295
chr1	105012699	105013652
chr1	105088985	105095384
chr1	105355092	105357048
chr1	105362771	105363040
chr1	105523394	105523696
chr1	105630514	105630856
chr1	105660086	105665081
chr1	105680623	105683154
chr1	105711289	105711558
chr1	105735379	105735546
chr1	105742490	105748460
chr1	105780186	105790604
chr1	105800641	105805903
chr1	105842866	105844804
chr1	105876696	105885930
chr1	105891077	105891421
chr1	105900237	105908928
chr1	105923098	105927242
chr1	105946609	105947511
chr1	105977541	105994984
chr1	106037098	106043826
chr1	106061182	106066095
chr1	106071293	106077563
chr1	106144602	106162956
chr1	106171262	106177937
chr1	106193101	106212566
chr1	106220550	106222297
chr1	106230367	106243703
chr1	106273832	106280590
chr1	106342184	106353432
chr1	106389769	106390087
chr1	106395518	106401563
chr1	106425193	106425850
chr1	106511655	106518012
chr1	106539776	106571201
chr1	106598182	106619170
chr1	106628814	106637095
chr1	106678101	106688458
chr1	106702509	106718935
chr1	106735687	106741389
chr1	106758752	106766083
chr1	106795523	106797723
chr1	106814962	106818645
chr1	106860849	106861182
chr1	106901398	106901746
chr1	107014587	107014835
chr1	107353111	107353355
chr1	107377082	107385208
chr1	107481516	107481864
chr1	107562201	107565992
chr1	107589671	107592907
chr1	107598539	107598790
chr1	107635961	107636292
chr1	107961091	107961319
chr1	108258600	108259707
chr1	109328117	109328456
chr1	109981870	109985822
chr1	110336303	110336653
chr1	110774895	110775245
chr1	110790596	110793494
chr1	110904113	110910070
chr1	110969608	110969830
chr1	111242354	111242703
chr1	111626169	111626376
chr1	111634086	111634421
chr1	111660301	111660632
chr1	111864016	111865828
chr1	112378719	112380283
chr1	112388835	112389122
chr1	112416468	112417027
chr1	112451697	112456390
chr1	112486073	112486409
chr1	112703995	112704298
chr1	112779812	112780158
chr1	113958100	113965793
chr1	114641614	114641854
chr1	115684555	115686799
chr1	116477744	116478046
chr1	117457729	117459470
chr1	117519571	117519883
chr1	118275199	118275489
chr1	118310308	118312216
chr1	118320764	118322923
chr1	118368055	118369048
chr1	118388148	118390697
chr1	118398541	118400796
chr1	118445556	118459634
chr1	118466115	118466315
chr1	118472516	118486382
chr1	118492898	118498671
chr1	118529254	118529597
chr1	118567695	118572648
chr1	118589785	118598734
chr1	118625362	118633768
chr1	118638779	118650363
chr1	118667622	118676841
chr1	118689920	118690266
chr1	118751765	118759901
chr1	118768971	118777102
chr1	118823582	118826990
chr1	118902196	118917837
chr1	118975376	118983714
chr1	119033471	119036182
chr1	119047199	119054918
chr1	119064317	119065169
chr1	119071201	119077033
chr1	119082413	119094090
chr1	119123044	119129409
chr1	119143855	119144205
chr1	119189518	119189865
chr1	119209612	119209954
chr1	119253426	119257173
chr1	119278587	119281206
chr1	119289826	119294183
chr1	119299963	119310183
chr1	119321879	119322228
chr1	119347806	119349163
chr1	119356951	119357299
chr1	119388110	119391030
chr1	119398316	119399010
chr1	119419334	119424488
chr1	119442937	119446607
chr1	119456723	119458364
chr1	119463458	119463722
chr1	119483007	119511190
chr1	119518822	119526593
chr1	119533435	119551968
chr1	119637437	119642679
chr1	119648094	119654628
chr1	119675076	119675298
chr1	119818761	119819022
chr1	119835719	119837768
chr1	119864342	119864607
chr1	119876272	119879309
chr1	119884336	119903558
chr1	119908903	119919541
chr1	119929826	119930064
chr1	119965871	119966191
chr1	119997145	119997969
chr1	120005177	120028064
chr1	120033079	120038965
chr1	120051120	120058226
chr1	120064128	120078097
chr1	120083208	120129389
chr1	120145950	120147360
chr1	120154334	120156373
chr1	120171867	120175393
chr1	120197201	120197546
chr1	120229780	120236784
chr1	120245548	120271295
chr1	120327705	120328039
chr1	120340440	120342718
chr1	120357400	120357749
chr1	120368265	120368449
chr1	120467408	120469233
chr1	120529673	120537298
chr1	120549408	120549570
chr1	120586540	120616233
chr1	120643470	120645093
chr1	120685908	120686202
chr1	120757328	120763286
chr1	120963841	120964183
chr1	121053729	121054060
chr1	121085317	121087526
chr1	121092994	121097734
chr1	121177230	121180671
chr1	121215925	121216123
chr1	121247641	121249462
chr1	121323362	121336178
chr1	121389996	121400535
chr1	121419167	121419426
chr1	121430896	121434547
chr1	121440973	121441308
chr1	121486781	121490603
chr1	121527562	121529616
chr1	121550851	121551770
chr1	121567312	121568030
chr1	121597002	121608408
chr1	121795389	121798823
chr1	121830320	121830541
chr1	122607854	122608065
chr1	123974710	123974944
chr1	124041696	124046159
chr1	124718155	124718467
chr1	125370848	125373207
chr1	125382648	125382972
chr1	125426494	125442065
chr1	125514835	125519592
chr1	125526029	125527623
chr1	125533180	125533777
chr1	125559769	125562207
chr1	125574334	125578377
chr1	125607454	125607770
chr1	125663104	125663440
chr1	125676443	125677637
chr1	125701196	125702561
chr1	125789846	125790122
chr1	125910497	125913526
chr1	126168163	126168498
chr1	126316938	126318468
chr1	126377537	126377864
chr1	126431695	126431972
chr1	126492199	126492966
chr1	126568760	126578929
chr1	126676845	126688904
chr1	126726505	126726705
chr1	126737680	126738252
chr1	126829067	126830825
chr1	126911248	126916673
chr1	126922287	126932121
chr1	126993368	126993610
chr1	127011988	127018003
chr1	127028877	127030125
chr1	127197011	127207492
chr1	127213515	127225434
chr1	127231934	127252027
chr1	127259719	127262495
chr1	127271227	127280584
chr1	127296896	127316525
chr1	127321639	127322789
chr1	127348170	127355985
chr1	127394778	127401087
chr1	127408937	127419501
chr1	127425150	127425489
chr1	127458993	127462946
chr1	127484890	127487427
chr1	127496829	127501007
chr1	127507165	127515947
chr1	127575449	127577438
chr1	127603849	127604177
chr1	127619054	127626981
chr1	127673526	127680122
chr1	127696604	127696877
chr1	127702266	127702576
chr1	127750670	127757372
chr1	127765599	127765766
chr1	127773212	127781359
chr1	127827389	127837256
chr1	127868347	127869604
chr1	127899475	127905408
chr1	127933479	127949057
chr1	127983340	127990777
chr1	128000946	128006549
chr1	128061050	128083094
chr1	128094818	128104040
chr1	128141107	128142057
chr1	128242306	128245331
chr1	128353139	128360444
chr1	128368751	128372483
chr1	128400378	128405965
chr1	128416611	128417813
chr1	128440800	128447532
chr1	128457166	128457410
chr1	128472108	128473197
chr1	128567378	128578776
chr1	128585551	128626640
chr1	128746013	128747583
chr1	128824262	128826782
chr1	128832586	128832899
chr1	128853323	128853601
chr1	128859578	128860453
chr1	128875317	128875666
chr1	129107042	129107392
chr1	129144235	129149193
chr1	129244353	129244645
chr1	129272965	129274143
chr1	129491239	129491456
chr1	129827021	129827276
chr1	129843442	129843762
chr1	129919428	129919698
chr1	130167406	130167609
chr1	130186861	130187159
chr1	130192694	130192996
chr1	130245631	130245961
chr1	130270537	130282492
chr1	130297468	130300694
chr1	130342451	130342787
chr1	130350271	130350616
chr1	130372197	130374533
chr1	130462210	130467334
chr1	130547418	130551744
chr1	130575984	130576282
chr1	130629787	130634249
chr1	130658090	130663875
chr1	130691944	130692233
chr1	130710768	130717831
chr1	130728106	130744094
chr1	130761625	130770850
chr1	130776687	130776978
chr1	130784168	130790423
chr1	130795444	130804220
chr1	130817175	130841370
chr1	130875234	130878640
chr1	130979472	130994049
chr1	130999646	131003646
chr1	131010563	131026188
chr1	131046628	131053513
chr1	131060343	131063149
chr1	131068271	131098052
chr1	131103883	131126621
chr1	131134217	131146684
chr1	131153014	131161935
chr1	131181681	131188963
chr1	131198550	131210442
chr1	131228363	131248408
chr1	131260050	131260681
chr1	131270277	131294198
chr1	131327172	131351883
chr1	131357331	131364166
chr1	131378576	131384812
chr1	131426805	131432237
chr1	131461004	131482607
chr1	131523879	131529095
chr1	131541881	131549281
chr1	131555187	131555537
chr1	131560656	131566367
chr1	131600392	131600581
chr1	131613089	131624515
chr1	131653112	131663677
chr1	131678097	131680576
[truncated: 46,845 more rows]
