# Supplementary material for: Ultra-long-range interactions between active regulatory elements
Source: Genome Res. 2023 Aug;33(8):1269–83. doi: 10.1101/gr.277567.122 (PMC10547262; doi:10.1101/gr.277567.122)
Supplement: Supplement 11 [file Supplemental_Code.zip › Supplemental_Code/Peaks/mm10/mm10.refGene_exon1_TSS_noRING1B.bed]

chr1	3671498	3671499	Xkr4	3	-
chr1	4360303	4360304	Rp1	23	-
chr1	4785726	4785727	Mrpl15	5	-
chr1	4807824	4807825	Lypla1	1	+
chr1	4857695	4857696	Tcea1	1	+
chr1	5070285	5070286	Rgs20	6	-
chr1	6214663	6214664	Rb1cc1	1	+
chr1	6487232	6487233	St18	1	+
chr1	7088921	7088922	Pcmtd1	1	+
chr1	9547949	9547950	Adhfe1	1	+
chr1	9601268	9601269	Vxn	1	+
chr1	9631092	9631093	2610203C22Rik	5	-
chr1	9700209	9700210	Mybl1	16	-
chr1	9747649	9747650	Vcpip1	1	+
chr1	9748382	9748383	1700034P13Rik	3	-
chr1	9942543	9942544	Snord87	1	-
chr1	9944118	9944119	Snhg6	4	-
chr1	9967810	9967811	Tcf24	3	-
chr1	10009136	10009137	Ppp1r42	9	-
chr1	10038159	10038160	Cops5	8	-
chr1	10038219	10038220	Cspp1	1	+
chr1	10719945	10719946	Cpa6	11	-
chr1	10865874	10865875	Mir467e	4	-
chr1	10993466	10993467	Prex2	1	+
chr1	12425987	12425988	Mir6341	1	+
chr1	12667564	12667565	Gm17644	1	+
chr1	12991135	12991136	Slco5a1	9	-
chr1	13374083	13374084	Ncoa2	23	-
chr1	13589910	13589911	Tram1	11	-
chr1	13668772	13668773	Xkr9	1	+
chr1	13786929	13786930	Gm5523	1	-
chr1	15805647	15805648	Terf1	1	+
chr1	16104433	16104434	Rpl7	7	-
chr1	16105883	16105884	Rdh10	1	+
chr1	16519115	16519116	Stau2	14	-
chr1	16619291	16619292	Ube2w	7	-
chr1	16657119	16657120	Eloc	5	-
chr1	16657553	16657554	D030040B21Rik	1	+
chr1	16688457	16688458	Ly96	1	+
chr1	17145374	17145375	Gdap1	1	+
chr1	17601902	17601903	Pi15	1	+
chr1	18145902	18145903	Crisp4	9	-
chr1	18223564	18223565	Defb44-ps	2	-
chr1	18237476	18237477	Defb18	2	-
chr1	18265138	18265139	Defb41	2	-
chr1	20356455	20356456	4930486I03Rik	1	+
chr1	20618057	20618058	Pkhd1	67	-
chr1	20669883	20669884	Lincmd1	1	+
chr1	20679011	20679012	Mir206	1	+
chr1	20682770	20682771	Mir133b	1	+
chr1	20730906	20730907	Il17a	1	+
chr1	20784270	20784271	Il17f	3	-
chr1	20890473	20890474	6720483E21Rik	4	-
chr1	20890549	20890550	Paqr8	1	+
chr1	20951627	20951628	Efhc1	1	+
chr1	21079225	21079226	Tram2	11	-
chr1	21240586	21240587	Gsta3	1	+
chr1	21298312	21298313	Gm4956	6	-
chr1	21349678	21349679	Khdc1a	1	+
chr1	21368332	21368333	Khdc1c	1	+
chr1	21383557	21383558	Khdc1b	1	+
chr1	22898388	22898389	Gm7759	1	+
chr1	23102253	23102254	Ppp1r14bl	1	-
chr1	23272270	23272271	Mir30a	1	+
chr1	23291702	23291703	Mir30c-2	1	+
chr1	23383175	23383176	Ogfrl1	7	-
chr1	23574588	23574589	Gm28822	1	+
chr1	23909736	23909737	Smap1	11	-
chr1	24005640	24005641	Sdhaf4	3	-
chr1	24100341	24100342	Fam135a	21	-
chr1	24177611	24177612	Col9a1	1	+
chr1	25277954	25277955	Gm20172	1	-
chr1	26687460	26687461	4931408C20Rik	2	-
chr1	27884047	27884048	Gm5524	1	+
chr1	28780252	28780253	Gm597	2	-
chr1	29421489	29421490	Mir6342	1	+
chr1	30138836	30138837	Gm31465	5	-
chr1	30863256	30863257	Phf3	15	-
chr1	31096454	31096455	Gm29669	4	-
chr1	31176436	31176437	Lgsn	1	+
chr1	31222656	31222657	4931428L18Rik	3	-
chr1	31222840	31222841	Pih1d3	1	+
chr1	31264848	31264849	Gm4850	1	+
chr1	32172723	32172724	Khdrbs2	1	+
chr1	32520999	32521000	Gm9839	1	-
chr1	32547293	32547294	Gm5415	1	-
chr1	33838914	33838915	Gm15455	1	-
chr1	33907621	33907622	Bend6	7	-
chr1	33908226	33908227	Dst	1	+
chr1	34117360	34117361	Mir6896	1	+
chr1	34433199	34433200	Mir5103	1	-
chr1	34439672	34439673	Ccdc115	5	-
chr1	34439830	34439831	Imp4	1	+
chr1	34498413	34498414	Prss39	1	+
chr1	34535649	34535650	Cfc1	1	+
chr1	34843050	34843051	Fam168b	8	-
chr1	36068401	36068402	Hs6st1	1	+
chr1	36144313	36144314	Mir6897	1	-
chr1	36244302	36244303	Uggt1	41	-
chr1	36273425	36273426	Neurl3	4	-
chr1	36307734	36307735	Arid5a	1	+
chr1	36348758	36348759	Mir6898	1	-
chr1	36372191	36372192	Fer1l5	1	+
chr1	36445271	36445272	Lman2l	9	-
chr1	36471598	36471599	Cnnm4	1	+
chr1	36511868	36511869	Cnnm3	1	+
chr1	36535739	36535740	Ankrd23	9	-
chr1	36709925	36709926	Actr1b	11	-
chr1	36714538	36714539	4933424G06Rik	1	+
chr1	36761799	36761800	Zap70	1	+
chr1	36939527	36939528	Tmem131	41	-
chr1	37029314	37029315	Vwa3b	1	+
chr1	37218279	37218280	Cnga3	1	+
chr1	37299839	37299840	Inpp4a	1	+
chr1	37488605	37488606	4930594C11Rik	1	-
chr1	37865082	37865083	Tsga10	20	-
chr1	37890411	37890412	Mitd1	8	-
chr1	37890478	37890479	Mrpl30	1	+
chr1	37916493	37916494	Lyg2	6	-
chr1	37957759	37957760	Lyg1	6	-
chr1	37997208	37997209	Txndc9	5	-
chr1	37998011	37998012	Eif5b	1	+
chr1	38129666	38129667	Rev1	26	-
chr1	38132084	38132085	Gm5099	1	+
chr1	38627244	38627245	Aff3	22	-
chr1	38836687	38836688	Lonrf2	12	-
chr1	38939150	38939151	Nms	1	+
chr1	38987815	38987816	Pdcl3	1	+
chr1	39186992	39186993	Mir6349	1	-
chr1	39367852	39367853	Rpl31	1	+
chr1	39478747	39478748	Tbc1d8	20	-
chr1	39535702	39535703	Cnot11	1	+
chr1	39548840	39548841	Snord89	1	-
chr1	39805332	39805333	Gm3646	2	-
chr1	39847330	39847331	1700066B17Rik	5	-
chr1	39900914	39900915	Map4k4	1	+
chr1	40084715	40084716	Il1r2	1	+
chr1	40225081	40225082	Il1r1	1	+
chr1	40324590	40324591	Il1rl2	1	+
chr1	40429571	40429572	Il1rl1	1	+
chr1	40465553	40465554	Il18r1	1	+
chr1	40515363	40515364	Il18rap	1	+
chr1	40580228	40580229	Slc9a4	1	+
chr1	40805602	40805603	Tmem182	1	+
chr1	41181252	41181253	4930448I06Rik	3	-
chr1	42750713	42750714	Dalir	1	+
chr1	42952873	42952874	Gpr45	1	+
chr1	43098628	43098629	Tgfbrap1	13	-
chr1	43098711	43098712	AI597479	1	+
chr1	43445752	43445753	Nck2	1	+
chr1	43826584	43826585	Uxs1	15	-
chr1	44020006	44020007	Mettl21c	5	-
chr1	44118958	44118959	Bivm	1	+
chr1	44218931	44218932	Mettl21e	5	-
chr1	44551672	44551673	Gulp1	1	+
chr1	44744949	44744950	4930521E06Rik	3	-
chr1	45311539	45311540	Col3a1	1	+
chr1	45795167	45795168	Wdr75	1	+
chr1	46030437	46030438	Stk-ps2	4	-
chr1	46066854	46066855	Dnah7b	1	+
chr1	46853618	46853619	Slc39a10	11	-
chr1	47467125	47467126	Mir6350	1	-
chr1	49244617	49244618	C230029F24Rik	1	+
chr1	51289127	51289128	Cavin2	1	+
chr1	51333779	51333780	9330175M20Rik	5	-
chr1	51478399	51478400	Nabp1	6	-
chr1	51596718	51596719	Gm17767	4	-
chr1	51987149	51987150	Stat4	1	+
chr1	52500448	52500449	Nab1	8	-
chr1	52580292	52580293	Gm28178	6	-
chr1	52845039	52845040	Hibch	1	+
chr1	52992657	52992658	1700019D03Rik	4	-
chr1	53061641	53061642	Mstn	1	+
chr1	53187617	53187618	1700019A02Rik	10	-
chr1	53313625	53313626	Osgepl1	1	+
chr1	53352752	53352753	Asnsd1	4	-
chr1	53352752	53352753	Asnsd1	6	-
chr1	53849425	53849426	Mir7681	1	+
chr1	54195034	54195035	Hecw2	29	-
chr1	54250684	54250685	Ccdc150	1	+
chr1	54439026	54439027	Gtf3c3	18	-
chr1	54557684	54557685	Pgap1	27	-
chr1	54926387	54926388	Ankrd44	28	-
chr1	55027478	55027479	Sf3b1	25	-
chr1	55087932	55087933	Hspd1	12	-
chr1	55088149	55088150	Hspd1	1	+
chr1	55131246	55131247	Mob4	1	+
chr1	55405947	55405948	Plcl1	1	+
chr1	55931242	55931243	9130227L01Rik	1	+
chr1	56018979	56018980	1700003I22Rik	1	+
chr1	56637451	56637452	Hsfy2	1	-
chr1	57214996	57214997	BC055402	7	-
chr1	57377544	57377545	4930558J18Rik	4	-
chr1	57377621	57377622	1700066M21Rik	1	+
chr1	57406267	57406268	Tyw5	1	+
chr1	57406674	57406675	Tyw5	9	-
chr1	57774862	57774863	Spats2l	1	+
chr1	57985341	57985342	Sgo2a	1	+
chr1	58029970	58029971	Aox1	1	+
chr1	58113137	58113138	Aox3	1	+
chr1	58210398	58210399	Aox4	1	+
chr1	58278327	58278328	Aox2	1	+
chr1	58392899	58392900	Bzw1	1	+
chr1	58424088	58424089	Clk1	13	-
chr1	58445152	58445153	Ppil3	1	+
chr1	58445486	58445487	Nif3l1	7	-
chr1	58586333	58586334	Fam126b	13	-
chr1	58586398	58586399	Ndufb3	1	+
chr1	58695989	58695990	Flacc1	15	-
chr1	58711492	58711493	Cflar	1	+
chr1	58973482	58973483	Trak2	16	-
chr1	58973523	58973524	Stradb	1	+
chr1	59120408	59120409	Tmem237	14	-
chr1	59163389	59163390	Mpp4	23	-
chr1	59237093	59237094	Als2	34	-
chr1	59482148	59482149	Fzd7	1	+
chr1	59516265	59516266	Gm973	1	+
chr1	59670834	59670835	Sumo1	5	-
chr1	59685007	59685008	Nop58	1	+
chr1	59691959	59691960	Snord70	1	+
chr1	59704809	59704810	Snord11	1	+
chr1	59764280	59764281	Bmpr2	1	+
chr1	59913007	59913008	Fam117b	1	+
chr1	60043122	60043123	Ica1l	11	-
chr1	60180600	60180601	Nbeal1	1	+
chr1	60343301	60343302	Cyp20a1	1	+
chr1	60409620	60409621	Abi2	1	+
chr1	60566765	60566766	Raph1	14	-
chr1	60746389	60746390	Cd28	1	+
chr1	60909026	60909027	Ctla4	1	+
chr1	60977915	60977916	Icos	1	+
chr1	62136109	62136110	Pard3bos2	3	-
chr1	62794732	62794733	4930487H11Rik	3	-
chr1	63114267	63114268	Ino80d	12	-
chr1	63114472	63114473	Ino80dos	1	+
chr1	63179024	63179025	Snora41	1	+
chr1	63200359	63200360	Zdbf2	1	+
chr1	63210716	63210717	Gpr1	3	-
chr1	63445892	63445893	Adam23	1	+
chr1	63615969	63615970	Gm39653	1	+
chr1	63686927	63686928	Dytn	15	-
chr1	63730318	63730319	Mdh1b	11	-
chr1	63730626	63730627	Fastkd2	1	+
chr1	63769267	63769268	4933402D24Rik	3	-
chr1	63964728	63964729	Gm13749	1	+
chr1	64042501	64042502	Mir6899	1	-
chr1	64532805	64532806	Creb1	1	+
chr1	64617764	64617765	Mettl21a	4	-
chr1	64691346	64691347	Ccnyl1	1	+
chr1	64737750	64737751	Fzd5	2	-
chr1	64956824	64956825	Plekhm3	8	-
chr1	65032759	65032760	Akr1cl	10	-
chr1	65051163	65051164	Cryge	3	-
chr1	65063440	65063441	Crygd	3	-
chr1	65082290	65082291	Crygb	3	-
chr1	65123214	65123215	D630023F18Rik	8	-
chr1	65179142	65179143	Idh1	9	-
chr1	65926523	65926524	Crygf	1	+
chr1	66175330	66175331	Map2	1	+
chr1	66467935	66467936	Unc80	1	+
chr1	66700832	66700833	Rpe	1	+
chr1	66808794	66808795	Kansl1l	15	-
chr1	66935366	66935367	Myl1	7	-
chr1	67038834	67038835	Lancl1	10	-
chr1	67123028	67123029	Cps1	1	+
chr1	69685960	69685961	Ikzf2	8	-
chr1	69826971	69826972	Spag16	1	+
chr1	70725716	70725717	Vwc2l	1	+
chr1	71102972	71102973	Bard1	11	-
chr1	71414910	71414911	Abca12	53	-
chr1	71557157	71557158	Atic	1	+
chr1	71653234	71653235	Fn1	46	-
chr1	71653336	71653337	Apol7d	1	+
chr1	71888113	71888114	Gm8883	1	+
chr1	72005195	72005196	4933417E11Rik	3	-
chr1	72212314	72212315	Mreg	6	-
chr1	72583252	72583253	Smarcal1	1	+
chr1	72700564	72700565	Ankar	24	-
chr1	72824481	72824482	Igfbp2	1	+
chr1	73015899	73015900	Tnp1	2	-
chr1	73016037	73016038	1700027A15Rik	1	+
chr1	73398969	73398970	D530049I02Rik	1	+
chr1	73407569	73407570	Pinc	5	-
chr1	73855575	73855576	Mir6351	1	-
chr1	73864466	73864467	6030407O03Rik	9	-
chr1	74125542	74125543	Rufy4	1	+
chr1	74153995	74153996	Cxcr2	1	+
chr1	74194631	74194632	Cxcr1	2	-
chr1	74206620	74206621	Mir1928	1	-
chr1	74236518	74236519	Arpc2	1	+
chr1	74278601	74278602	Gpbar1	1	+
chr1	74284738	74284739	Aamp	11	-
chr1	74285035	74285036	Pnkd	1	+
chr1	74304336	74304337	Tmbim1	12	-
chr1	74362109	74362110	Catip	1	+
chr1	74375204	74375205	Slc11a1	1	+
chr1	74391610	74391611	Ctdsp1	1	+
chr1	74394311	74394312	Mir26b	1	+
chr1	74409385	74409386	Vil1	1	+
chr1	74542890	74542891	Plcd4	1	+
chr1	74544286	74544287	Usp37	26	-
chr1	74588028	74588029	Zfp142	9	-
chr1	74588290	74588291	Bcs1l	1	+
chr1	74661703	74661704	Ttll4	1	+
chr1	74850896	74850897	Gm16582	1	+
chr1	74935599	74935600	Cfap65	33	-
chr1	75046639	75046640	Nhej1	5	-
chr1	75133890	75133891	Slc23a3	12	-
chr1	75168647	75168648	Zfand2b	1	+
chr1	75192010	75192011	Atg9a	16	-
chr1	75192161	75192162	Ankzf1	1	+
chr1	75210778	75210779	Glb1l	17	-
chr1	75210830	75210831	Stk16	1	+
chr1	75223654	75223655	A630095N17Rik	3	-
chr1	75236424	75236425	Dnajb2	1	+
chr1	75317017	75317018	Dnpep	15	-
chr1	75360293	75360294	Des	1	+
chr1	75435937	75435938	Gmppa	1	+
chr1	75479471	75479472	Chpf	5	-
chr1	75479533	75479534	Tmem198	1	+
chr1	75506452	75506453	Obsl1	20	-
chr1	75507078	75507079	Inha	1	+
chr1	75521530	75521531	Stk11ip	1	+
chr1	76489134	76489135	Gm17751	1	+
chr1	76509561	76509562	Mir6343	1	+
chr1	77496768	77496769	Mir6352	1	-
chr1	77515088	77515089	Epha4	18	-
chr1	78488897	78488898	Farsb	18	-
chr1	78511061	78511062	Mogat1	1	+
chr1	78657826	78657827	Acsl3	1	+
chr1	78657826	78657827	Acsl3	1	+
chr1	78816912	78816913	Kcne4	1	+
chr1	79224511	79224512	Gm29536	4	-
chr1	79761769	79761770	Wdfy1	12	-
chr1	80213944	80213945	Fam124b	2	-
chr1	80340690	80340691	Cul3	17	-
chr1	80445933	80445934	1700016L21Rik	1	+
chr1	80665352	80665353	Dock10	56	-
chr1	81076951	81076952	Nyap2	1	+
chr1	82131917	82131918	Mir6344	1	+
chr1	82724891	82724892	Mff	1	+
chr1	82768461	82768462	Tm4sf20	4	-
chr1	82839461	82839462	Agfg1	1	+
chr1	83060931	83060932	Krtap28-13	1	+
chr1	83159756	83159757	Daw1	1	+
chr1	84218961	84218962	Mir6353	1	-
chr1	84695840	84695841	Mir5126	1	+
chr1	84696221	84696222	Mir5126	13	-
chr1	84839304	84839305	Trip12	41	-
chr1	84839842	84839843	Fbxo36	1	+
chr1	85106094	85106095	A530040E14Rik	1	+
chr1	85109853	85109854	A530032D15Rik	7	-
chr1	85199612	85199613	Gm7609	1	+
chr1	85270566	85270567	C130026I21Rik	8	-
chr1	85327379	85327380	LOC108167347	3	-
chr1	85600704	85600705	Sp140	1	+
chr1	85603891	85603892	Sp110	13	-
chr1	85649989	85649990	Sp100	1	+
chr1	85736606	85736607	A630001G21Rik	6	-
chr1	85751949	85751950	Mir8096	1	+
chr1	85775272	85775273	9930111H07Rik	1	+
chr1	85793442	85793443	Cab39	1	+
chr1	85928484	85928485	4933407L21Rik	1	+
chr1	85961055	85961056	Gpr55	2	-
chr1	86021943	86021944	Spata3	1	+
chr1	86064620	86064621	Psmd1	1	+
chr1	86111980	86111981	Htr2b	4	-
chr1	86304060	86304061	Gm28626	2	-
chr1	86351285	86351286	Snora75	1	-
chr1	86352127	86352128	Gm24148	1	-
chr1	86356327	86356328	Snord82	1	-
chr1	86359455	86359456	Ncl	14	-
chr1	86359585	86359586	C130036L24Rik	1	+
chr1	86389361	86389362	Nmur1	3	-
chr1	86426330	86426331	Tex44	1	+
chr1	86526558	86526559	Ptma	1	+
chr1	86582785	86582786	Pde6d	5	-
chr1	86582922	86582923	Cops7b	1	+
chr1	87089928	87089929	Alppl2	11	-
chr1	87101606	87101607	Alpi	11	-
chr1	87124955	87124956	Akp3	1	+
chr1	87183315	87183316	Prss56	1	+
chr1	87190598	87190599	Chrnd	1	+
chr1	87205812	87205813	Chrng	1	+
chr1	87213912	87213913	Eif4e2	1	+
chr1	87326999	87327000	Gigyf2	1	+
chr1	87394729	87394730	Kcnj13	3	-
chr1	87470202	87470203	Snorc	1	+
chr1	87573870	87573871	Ngef	15	-
chr1	87574028	87574029	Neu2	1	+
chr1	87620313	87620314	Inpp5d	1	+
chr1	87755746	87755747	Gm33517	5	-
chr1	87756012	87756013	Atg16l1	1	+
chr1	87784572	87784573	Scarna6	1	+
chr1	87803681	87803682	Sag	1	+
chr1	87853288	87853289	Dgkd	1	+
chr1	88055412	88055413	Ugt1a10	1	+
chr1	88070780	88070781	Ugt1a9	1	+
chr1	88095002	88095003	Ugt1a7c	1	+
chr1	88103258	88103259	Ugt1a6b	1	+
chr1	88134810	88134811	Ugt1a6a	1	+
chr1	88166013	88166014	Ugt1a5	1	+
chr1	88200612	88200613	Ugt1a2	1	+
chr1	88211960	88211961	Ugt1a1	1	+
chr1	88227021	88227022	Mroh2a	1	+
chr1	88269408	88269409	6430706D22Rik	5	-
chr1	88277557	88277558	A730008H23Rik	5	-
chr1	88277579	88277580	A730008H23Rik	8	-
chr1	88306736	88306737	Trpm8	1	+
chr1	88407011	88407012	Spp2	1	+
chr1	88510066	88510067	Glrp1	3	-
chr1	88551518	88551519	Gm19589	1	+
chr1	88702191	88702192	Arl4c	1	-
chr1	88754891	88754892	Platr5	1	+
chr1	89070416	89070417	Sh3bp4	1	+
chr1	89406133	89406134	C030007H22Rik	3	-
chr1	89454812	89454813	Agap1	1	+
chr1	89683892	89683893	4933400F21Rik	4	-
chr1	89931176	89931177	Gbx2	2	-
chr1	90014666	90014667	Asb18	6	-
chr1	90153401	90153402	Iqca	19	-
chr1	90203981	90203982	Ackr3	1	+
chr1	90843971	90843972	Col6a3	44	-
chr1	90953109	90953110	Prlh	1	+
chr1	90967667	90967668	Rab17	6	-
chr1	91250305	91250306	Ube2f	1	+
chr1	91298339	91298340	Scly	1	+
chr1	91322076	91322077	Espnl	1	+
chr1	91351074	91351075	Klhl30	1	+
chr1	91366431	91366432	Erfe	1	+
chr1	91413222	91413223	Hes6	4	-
chr1	91494669	91494670	Traf3ip1	1	+
chr1	92180341	92180342	Hdac4	27	-
chr1	92464542	92464543	Mir6900	1	-
chr1	92473758	92473759	Ndufa10	10	-
chr1	92480619	92480620	Olfr1416	1	-
chr1	92491753	92491754	Olfr1415	1	-
chr1	92518515	92518516	Olfr1414	2	-
chr1	92573126	92573127	Olfr1413	1	+
chr1	92588333	92588334	Olfr1412	1	+
chr1	92596522	92596523	Olfr1411	1	+
chr1	92607840	92607841	Olfr1410	1	+
chr1	92619882	92619883	Olfr12	1	+
chr1	92648841	92648842	Otos	5	-
chr1	92831646	92831647	Gpc1	1	+
chr1	92850379	92850380	Mir149	1	+
chr1	92902906	92902907	Ankmy1	18	-
chr1	92906990	92906991	Dusp28	1	+
chr1	92910689	92910690	5033417F24Rik	2	-
chr1	92910826	92910827	Rnpepl1	1	+
chr1	92950590	92950591	9430060I03Rik	2	-
chr1	92973120	92973121	Gpr35	1	+
chr1	93006335	93006336	Aqp12	1	+
chr1	93135241	93135242	Agxt	1	+
chr1	93160870	93160871	Mab21l4	6	-
chr1	93168424	93168425	Crocc2	1	+
chr1	93274550	93274551	Mir6901	1	+
chr1	93305879	93305880	Mterf4	4	-
chr1	93305965	93305966	Gm28535	1	+
chr1	93342788	93342789	Pask	18	-
chr1	93343629	93343630	Ppp1r7	1	+
chr1	93346093	93346094	Mir6902	1	+
chr1	93352159	93352160	Mir6345	1	+
chr1	93373897	93373898	Ano7	1	+
chr1	93445701	93445702	Hdlbp	28	-
chr1	93478994	93478995	Septin2	1	+
chr1	93635727	93635728	Stk25	12	-
chr1	93685576	93685577	Bok	1	+
chr1	93754838	93754839	Thap4	6	-
chr1	93754906	93754907	Atg4b	1	+
chr1	93801934	93801935	Dtymk	5	-
chr1	93803966	93803967	Ing5	1	+
chr1	93825241	93825242	D2hgdh	1	+
chr1	93861345	93861346	Gal3st2	1	+
chr1	93918438	93918439	Gal3st2b	1	+
chr1	93990506	93990507	Gal3st2c	1	+
chr1	94020494	94020495	Neu4	1	+
chr1	94052553	94052554	Pdcd1	5	-
chr1	94797443	94797444	4930440C22Rik	1	+
chr1	95716518	95716519	4930598F16Rik	4	-
chr1	96021758	96021759	1700063A18Rik	3	-
chr1	96662573	96662574	4930533P14Rik	3	-
chr1	96871127	96871128	Panct2	1	+
chr1	96997560	96997561	Slco6b1	15	-
chr1	97128303	97128304	Slco6c1	14	-
chr1	97661676	97661677	D1Ertd622e	3	-
chr1	97770092	97770093	Ppip5k2	28	-
chr1	97770173	97770174	Gin1	1	+
chr1	98047793	98047794	B230216N24Rik	3	-
chr1	98095632	98095633	Pam	26	-
chr1	98131468	98131469	1810006J02Rik	1	+
chr1	98173649	98173650	Gm29461	1	+
chr1	98421125	98421126	Slco6d1	1	+
chr1	99772402	99772403	Cntnap5b	1	+
chr1	101155769	101155770	Gm20268	1	+
chr1	105663676	105663677	Pign	31	-
chr1	105663862	105663863	Relch	1	+
chr1	105780724	105780725	Tnfrsf11a	1	+
chr1	106171524	106171525	Gm20753	3	-
chr1	106171870	106171871	Phlpp1	1	+
chr1	106546631	106546632	Mir3473f	1	-
chr1	106714290	106714291	Bcl2	2	-
chr1	106759742	106759743	Kdsr	10	-
chr1	106861176	106861177	Serpinb5	1	+
chr1	106934450	106934451	Serpinb12	1	+
chr1	106980985	106980986	Serpinb13	1	+
chr1	107052303	107052304	Serpinb3a	8	-
chr1	107083480	107083481	Serpinb3d	7	-
chr1	107161114	107161115	Serpinb3b	8	-
chr1	107278371	107278372	Serpinb3c	8	-
chr1	107362315	107362316	Serpinb11	1	+
chr1	107422690	107422691	Serpinb7	1	+
chr1	107511424	107511425	Serpinb2	1	+
chr1	107529004	107529005	Serpinb10	1	+
chr1	107590007	107590008	Serpinb8	1	+
chr1	107917260	107917261	D830032E09Rik	1	+
chr1	110977593	110977594	Cdh19	13	-
chr1	111864918	111864919	Dsel	2	-
chr1	115684738	115684739	Cntnap5a	1	+
chr1	117781136	117781137	B020011L13Rik	1	+
chr1	118310728	118310729	Tsn	6	-
chr1	118321844	118321845	Nifk	1	+
chr1	118389059	118389060	Clasp1	1	+
chr1	118459265	118459266	2900060B14Rik	1	-
chr1	118627946	118627947	Tfcp2l1	1	+
chr1	118954221	118954222	Mir6346	1	+
chr1	119053619	119053620	Gli2	14	-
chr1	119504782	119504783	Ralb	5	-
chr1	119526155	119526156	Tmem185b	1	+
chr1	119536165	119536166	3830432H09Rik	4	-
chr1	119649000	119649001	Epb41l5	25	-
chr1	119837071	119837072	Ptpn4	27	-
chr1	119997232	119997233	Cfap221	24	-
chr1	120006981	120006982	Sctr	1	+
chr1	120073780	120073781	Tmem37	2	-
chr1	120271082	120271083	Steap3	6	-
chr1	120505024	120505025	Marco	17	-
chr1	121327678	121327679	Insig2	6	-
chr1	121431068	121431069	Ccdc93	1	+
chr1	121567980	121567981	Ddx18	13	-
chr1	122205146	122205147	Gm28590	1	+
chr1	125435727	125435728	Actr3	13	-
chr1	125560596	125560597	Slc35f5	1	+
chr1	125676997	125676998	Gpr39	1	+
chr1	127204987	127204988	Mgat5	1	+
chr1	127729414	127729415	Acmsd	1	+
chr1	127774054	127774055	2900009J06Rik	2	-
chr1	127774165	127774166	Ccnt2	1	+
chr1	127840290	127840291	Map3k19	10	-
chr1	128103001	128103002	Zranb3	21	-
chr1	128103307	128103308	R3hdm1	1	+
chr1	128202362	128202363	Mir128-1	1	+
chr1	128244138	128244139	Ubxn4	1	+
chr1	128328318	128328319	Lct	17	-
chr1	128359705	128359706	Mcm6	17	-
chr1	128417416	128417417	Dars	16	-
chr1	130629606	130629607	Zp3r	12	-
chr1	130661618	130661619	C4bp	10	-
chr1	130681571	130681572	C4bp-ps1	6	-
chr1	130715821	130715822	Pfkfb2	16	-
chr1	130717328	130717329	Yod1	1	+
chr1	130731977	130731978	AA986860	1	+
chr1	130766385	130766386	Gm28856	1	+
chr1	130800903	130800904	Fcamr	1	+
chr1	130826685	130826686	Pigr	1	+
chr1	130865778	130865779	Fcmr	1	+
chr1	130887411	130887412	Il24	6	-
chr1	130911296	130911297	Il20	5	-
chr1	130940115	130940116	Il19	6	-
chr1	131019846	131019847	Il10	1	+
chr1	131097843	131097844	Mapkapk2	10	-
chr1	131138234	131138235	Dyrk3	3	-
chr1	131153208	131153209	Eif2d	1	+
chr1	131279563	131279564	Ikbke	22	-
chr1	131527361	131527362	Srgap2	23	-
chr1	131599115	131599116	Avpr1b	1	+
chr1	131638315	131638316	Ctse	1	+
chr1	131688696	131688697	Rab7b	1	+
chr1	131744023	131744024	Slc26a9	1	+
chr1	131797396	131797397	Pm20d1	1	+
chr1	131867278	131867279	Rab29	1	+
chr1	132139685	132139686	Cdk18	16	-
chr1	132198089	132198090	Mir135b	1	+
chr1	132390318	132390319	Tmcc2	5	-
chr1	132477368	132477369	Rbbp5	1	+
chr1	132506231	132506232	Tmem81	1	+
chr1	132729354	132729355	Gm10538	1	+
chr1	132880356	132880357	Lrrn2	1	+
chr1	133025416	133025417	Mdm4	12	-
chr1	133131167	133131168	Ppp1r15b	1	+
chr1	133246098	133246099	Plekha6	1	+
chr1	133269808	133269809	Gm19461	4	-
chr1	133309824	133309825	Golt1a	1	+
chr1	133327213	133327214	Kiss1	1	+
chr1	133350567	133350568	Ren1	1	+
chr1	133350675	133350676	Ren1	1	+
chr1	133363573	133363574	Etnk2	1	+
chr1	133424212	133424213	Sox13	14	-
chr1	133610280	133610281	Snrpe	5	-
chr1	133660885	133660886	Zbed6	1	-
chr1	133661399	133661400	Zc3h11a	18	-
chr1	133690108	133690109	Lax1	6	-
chr1	133726645	133726646	Mir6903	1	-
chr1	133753747	133753748	Atp2b4	21	-
chr1	133907173	133907174	Optc	7	-
chr1	133921401	133921402	Prelp	3	-
chr1	134037255	134037256	Fmod	1	+
chr1	134079155	134079156	Btg2	2	-
chr1	134111243	134111244	Chit1	1	+
chr1	134182157	134182158	Chil1	1	+
chr1	134193449	134193450	Mybph	1	+
chr1	134289761	134289762	Myoparr	1	-
chr1	134290005	134290006	Myog	1	+
chr1	134332928	134332929	Ppfia4	29	-
chr1	134362006	134362007	Tmem183a	9	-
chr1	134385941	134385942	Mgat4f	1	+
chr1	134405782	134405783	Cyb5r1	1	+
chr1	134415379	134415380	Adipor1	1	+
chr1	134455532	134455533	Klhl12	1	+
chr1	134494640	134494641	Rabif	1	+
chr1	134549682	134549683	Mgat4e	4	-
chr1	134560179	134560180	Kdm5b	1	+
chr1	134946299	134946300	Gm51265	1	-
chr1	134955940	134955941	Ppp1r12b	25	-
chr1	134962566	134962567	Ube2t	1	+
chr1	135132575	135132576	Ptprv	38	-
chr1	135132701	135132702	Ptpn7	1	+
chr1	135146835	135146836	Arl8a	1	+
chr1	135167681	135167682	Gpr37l1	2	-
chr1	135258472	135258473	Elf3	9	-
chr1	135284084	135284085	Rnpep	11	-
chr1	135430499	135430500	Ipo9	26	-
chr1	135454683	135454684	Mir1231	1	-
chr1	135597777	135597778	Gm4793	1	+
chr1	135720064	135720065	Csrp1	1	+
chr1	135766086	135766087	Phlda3	1	+
chr1	135799422	135799423	Tnni1	1	+
chr1	135836335	135836336	Tnnt2	1	+
chr1	136006342	136006343	Igfn1	27	-
chr1	136008220	136008221	Tmem9	1	+
chr1	136052812	136052813	Cacna1s	1	+
chr1	136212828	136212829	Mroh3	23	-
chr1	136234280	136234281	Inava	10	-
chr1	136415272	136415273	Ddx59	1	+
chr1	136415519	136415520	Ddx59	3	-
chr1	136467849	136467850	Kif14	1	+
chr1	136624902	136624903	Zfp281	1	+
chr1	136683397	136683398	Gm19705	1	+
chr1	136696212	136696213	Platr22	1	+
chr1	136953630	136953631	Nr5a2	9	-
chr1	137966456	137966457	Mir181a-1	1	+
chr1	137966640	137966641	Mir181b-1	1	+
chr1	138175126	138175127	Ptprc	32	-
chr1	138273739	138273740	Atp6v1g3	1	+
chr1	138619757	138619758	Nek7	10	-
chr1	138682075	138682076	Gm5833	5	-
chr1	138856854	138856855	2310009B15Rik	3	-
chr1	138876950	138876951	1700019P21Rik	2	-
chr1	138963710	138963711	Dennd1b	1	+
chr1	138977658	138977659	4930596I21Rik	1	+
chr1	139377076	139377077	Crb1	12	-
chr1	139408281	139408282	Gm34816	1	+
chr1	139454774	139454775	Aspm	1	+
chr1	139501708	139501709	F13b	1	+
chr1	139560222	139560223	Cfhr1	6	-
chr1	139661006	139661007	Cfhr3	7	-
chr1	139781239	139781240	Gm4788	15	-
chr1	139858699	139858700	Cfhr2	6	-
chr1	140183411	140183412	Cfh	22	-
chr1	140245719	140245720	Kcnt2	1	+
chr1	140656402	140656403	4930590L20Rik	4	-
chr1	143640698	143640699	B3galt2	1	+
chr1	143702893	143702894	Cdc73	17	-
chr1	143739350	143739351	Glrx2	1	+
chr1	144177372	144177373	Rgs13	6	-
chr1	144249104	144249105	Rgs1	5	-
chr1	144567667	144567668	Rgs21	5	-
chr1	144775427	144775428	Rgs18	5	-
chr1	146495630	146495631	Brinp3	1	+
chr1	149961290	149961291	Pla2g4a	18	-
chr1	150319418	150319419	Pdc	1	+
chr1	150346771	150346772	2310030A07Rik	4	-
chr1	150392839	150392840	Tpr	1	+
chr1	150393055	150393056	Tpr	14	-
chr1	150466165	150466166	Prg4	13	-
chr1	151138035	151138036	C730036E19Rik	1	+
chr1	151204122	151204123	3110040M04Rik	1	+
chr1	151442394	151442395	Mir7682	1	+
chr1	151754727	151754728	2810414N06Rik	2	-
chr1	151755375	151755376	Edem3	1	+
chr1	152090320	152090321	1700025G04Rik	6	-
chr1	152386682	152386683	Tsen15	5	-
chr1	152399868	152399869	Colgalt2	1	+
chr1	152750552	152750553	Apobec4	1	+
chr1	152766305	152766306	Rgl1	19	-
chr1	152766543	152766544	Arpc5	1	+
chr1	152800154	152800155	Ncf2	1	+
chr1	152902645	152902646	Smg7	24	-
chr1	153332786	153332787	Lamc1	28	-
chr1	153414233	153414234	E330020D12Rik	4	-
chr1	153425210	153425211	Shcbp1l	1	+
chr1	153487660	153487661	Dhx9	28	-
chr1	153549714	153549715	Npl	12	-
chr1	153653038	153653039	Rgs8	1	+
chr1	153737829	153737830	C230024C17Rik	3	-
chr1	153749427	153749428	Rnasel	1	+
chr1	153844141	153844142	Rgsl1	22	-
chr1	153851195	153851196	Teddm2	1	-
chr1	153874346	153874347	Teddm1b	1	+
chr1	153891647	153891648	Teddm1a	1	+
chr1	154201188	154201189	Zfp648	1	+
chr1	154255690	154255691	4930532M18Rik	1	+
chr1	154256906	154256907	4930452N14Rik	4	-
chr1	155083264	155083265	Gm9530	7	-
chr1	155146814	155146815	Mr1	6	-
chr1	155158704	155158705	Stx6	1	+
chr1	155417444	155417445	Xpr1	15	-
chr1	155527111	155527112	Gm5532	2	-
chr1	155558121	155558122	Acbd6	1	+
chr1	156034817	156034818	Tor1aip1	10	-
chr1	156420915	156420916	Axdnd1	26	-
chr1	156474328	156474329	Soat1	16	-
chr1	156718910	156718911	Fam20b	8	-
chr1	156839024	156839025	Angptl1	1	+
chr1	156939387	156939388	Ralgps2	20	-
chr1	157108650	157108651	Tex35	9	-
chr1	157506797	157506798	Sec16b	1	+
chr1	157511723	157511724	Gm15486	3	-
chr1	158362305	158362306	Astn1	1	+
chr1	158505626	158505627	Mir488	1	+
chr1	158958175	158958176	Pappa2	23	-
chr1	158980462	158980463	1600012P17Rik	3	-
chr1	159293774	159293775	Pou5f1-rs1	1	+
chr1	159340308	159340309	Mir1843b	1	+
chr1	159340359	159340360	Mir1843b	1	+
chr1	159523770	159523771	Tnr	1	+
chr1	160077918	160077919	4930562F07Rik	3	-
chr1	160153575	160153576	Tnn	22	-
chr1	160195216	160195217	Mrps14	1	+
chr1	160212892	160212893	Cacybp	6	-
chr1	160295972	160295973	Mir1927	1	-
chr1	160579704	160579705	Gpr52	2	-
chr1	160792938	160792939	Rabgap1l	21	-
chr1	160906412	160906413	Rc3h1	1	+
chr1	160978607	160978608	Serpinc1	1	+
chr1	161034849	161034850	Zbtb37	7	-
chr1	161034917	161034918	Gas5	1	+
chr1	161038093	161038094	Snord47	1	+
chr1	161070660	161070661	Dars2	17	-
chr1	161070768	161070769	Cenpl	1	+
chr1	161159314	161159315	Tex50	2	-
chr1	161395439	161395440	Tnfsf4	1	+
chr1	161494658	161494659	Tnfsf18	1	+
chr1	161788495	161788496	Fasl	4	-
chr1	161876682	161876683	Suco	25	-
chr1	162004970	162004971	2810442N19Rik	1	+
chr1	162217624	162217625	Mir214	1	+
chr1	162217815	162217816	Mir199a-2	1	+
chr1	162223369	162223370	Mir214	1	+
chr1	162478034	162478035	Dnm3	21	-
chr1	162570516	162570517	Vamp4	1	+
chr1	162639151	162639152	Myoc	1	+
chr1	162658219	162658220	Myocos	4	-
chr1	162740556	162740557	Prrc2c	35	-
chr1	162812549	162812550	Fmo4	9	-
chr1	162860000	162860001	Fmo1	9	-
chr1	162898493	162898494	Fmo2	9	-
chr1	162937225	162937226	Fmo6	8	-
chr1	162984528	162984529	Fmo3	9	-
chr1	163085670	163085671	Mroh9	22	-
chr1	163403669	163403670	Gorab	6	-
chr1	163725232	163725233	Mettl11b	4	-
chr1	163929101	163929102	Scyl3	1	+
chr1	163994890	163994891	Mettl18	1	+
chr1	164048235	164048236	Sele	1	+
chr1	164062077	164062078	Sell	1	+
chr1	164115265	164115266	Selp	1	+
chr1	164151836	164151837	F5	1	+
chr1	164152217	164152218	Gm16548	3	-
chr1	164217679	164217680	Gm51287	1	+
chr1	164249047	164249048	Slc19a2	1	+
chr1	164307484	164307485	Blzf1	9	-
chr1	164307673	164307674	Nme7	1	+
chr1	164503308	164503309	Gm26685	1	+
chr1	164796664	164796665	Dpt	1	+
chr1	164863122	164863123	Gm20743	1	+
chr1	164935522	164935523	Xcl1	3	-
chr1	165091930	165091931	4930568G15Rik	5	-
chr1	165160773	165160774	Tbx19	8	-
chr1	165194438	165194439	Sft2d2	9	-
chr1	165236960	165236961	Tiprl	7	-
chr1	165295767	165295768	Gpr161	1	+
chr1	165460463	165460464	Dcaf6	19	-
chr1	165461261	165461262	Mpc2	1	+
chr1	165485184	165485185	Adcy10	1	+
chr1	165634541	165634542	Mpzl1	6	-
chr1	165763759	165763760	Creg1	1	+
chr1	165934948	165934949	Pou2f1	17	-
chr1	166127898	166127899	Dusp27	6	-
chr1	166130222	166130223	Gpa33	1	+
chr1	166455488	166455489	Gm33354	3	-
chr1	166497588	166497589	Gm4846	8	-
chr1	166647693	166647694	Gm4847	9	-
chr1	166681845	166681846	Fmo9	10	-
chr1	166999730	166999731	Gm16701	3	-
chr1	167001418	167001419	Fam78b	1	+
chr1	167285127	167285128	Uck2	7	-
chr1	167290126	167290127	Mir6347	1	+
chr1	167466780	167466781	Lrrc52	2	-
chr1	167598363	167598364	Rxrg	1	+
chr1	168432169	168432170	Pbx1	9	-
chr1	168490644	168490645	Mir6348	1	+
chr1	169019089	169019090	Mir6354	1	-
chr1	169655502	169655503	Rgs5	1	+
chr1	169747642	169747643	Rgs4	5	-
chr1	169928940	169928941	Ccdc190	1	+
chr1	170088944	170088945	Ddr2	17	-
chr1	170174964	170174965	Uap1	11	-
chr1	170214734	170214735	Uhmk1	8	-
chr1	170232872	170232873	Sh2d1b2	1	+
chr1	170255739	170255740	Gm6345	1	-
chr1	170277319	170277320	Sh2d1b1	1	+
chr1	170306332	170306333	Gm7694	3	-
chr1	170308820	170308821	Spata46	1	+
chr1	170557110	170557111	Nos1ap	10	-
chr1	170644533	170644534	Olfml2b	1	+
chr1	170850981	170850982	Gm29733	1	-
chr1	170867771	170867772	Atf6	16	-
chr1	170885540	170885541	Dusp12	6	-
chr1	170912941	170912942	Fcrlb	6	-
chr1	170927583	170927584	Fcrla	5	-
chr1	170976071	170976072	Fcgr2b	8	-
chr1	171018927	171018928	Fcgr4	1	+
chr1	171059394	171059395	Fcgr3	5	-
chr1	171121662	171121663	Cfap126	1	+
chr1	171150603	171150604	Sdhc	6	-
chr1	171150714	171150715	Mpz	1	+
chr1	171213971	171213972	Nr1i3	1	+
chr1	171221565	171221566	Apoa2	1	+
chr1	171222514	171222515	Tomm40l	10	-
chr1	171234349	171234350	Fcer1g	5	-
chr1	171247122	171247123	Ndufs2	13	-
chr1	171250130	171250131	Adamts4	1	+
chr1	171270329	171270330	B4galt3	1	+
chr1	171281186	171281187	Ppox	13	-
chr1	171287961	171287962	Usp21	13	-
chr1	171295002	171295003	Ufc1	7	-
chr1	171328809	171328810	Dedd	1	+
chr1	171344955	171344956	Pfdn2	1	+
chr1	171345645	171345646	Nit1	7	-
chr1	171360798	171360799	Klhdc9	4	-
chr1	171388961	171388962	Arhgap30	1	+
chr1	171419034	171419035	Tstd1	1	+
chr1	171437322	171437323	Gm26641	2	-
chr1	171437562	171437563	F11r	1	+
chr1	171503479	171503480	Alyref2	1	+
chr1	171535294	171535295	Itln1	8	-
chr1	171559194	171559195	Cd244a	1	+
chr1	171607334	171607335	Ly9	10	-
chr1	171641900	171641901	Mir7683	1	-
chr1	171653037	171653038	Slamf7	8	-
chr1	171681993	171681994	Cd48	1	+
chr1	171711071	171711072	LOC115487184	1	+
chr1	171767133	171767134	Slamf1	1	+
chr1	171839698	171839699	Cd84	1	+
chr1	171917463	171917464	Slamf6	1	+
chr1	171919356	171919357	Gm37065	3	-
chr1	172057596	172057597	Nhlh1	2	-
chr1	172082530	172082531	Ncstn	1	+
chr1	172082749	172082750	Ncstn	17	-
chr1	172126756	172126757	Pex19	1	+
chr1	172148016	172148017	Dcaf8	1	+
chr1	172206804	172206805	Pea15a	4	-
chr1	172219895	172219896	Casq1	11	-
chr1	172258424	172258425	Atp1a4	23	-
chr1	172298064	172298065	Atp1a2	23	-
chr1	172329322	172329323	Kcnj9	4	-
chr1	172341211	172341212	Kcnj10	1	+
chr1	172376532	172376533	Pigm	1	+
chr1	172475361	172475362	Slamf9	1	+
chr1	172555939	172555940	Vsig8	1	+
chr1	172590568	172590569	Slamf8	5	-
chr1	172602551	172602552	Fcrl6	7	-
chr1	172632974	172632975	Dusp23	2	-
chr1	172698057	172698058	Crp	1	+
chr1	172895054	172895055	Apcs	2	-
chr1	172956769	172956770	Olfr16	1	+
chr1	173137334	173137335	Olfr1408	2	-
chr1	173184504	173184505	Olfr1406	1	-
chr1	173203359	173203360	Olfr218	1	+
chr1	173215608	173215609	Olfr1404	1	+
chr1	173227229	173227230	Fcer1a	5	-
chr1	173270148	173270149	Olfr418	1	+
chr1	173277756	173277757	Mptx2	2	-
chr1	173333503	173333504	Ackr1	2	-
chr1	173420605	173420606	Aim2	1	+
chr1	173490937	173490938	Ifi206	8	-
chr1	173535957	173535958	Ifi214	5	-
chr1	173599272	173599273	Ifi213	9	-
chr1	173630860	173630861	Ifi209	1	+
chr1	173673681	173673682	Ifi208	1	+
chr1	173741809	173741810	Ifi207	8	-
chr1	173766919	173766920	Ifi204	9	-
chr1	173880187	173880188	Mndal	10	-
chr1	173913046	173913047	Ifi211	7	-
chr1	173942492	173942493	Ifi203	10	-
chr1	173982844	173982845	Ifi202b	7	-
chr1	174031755	174031756	Ifi205	7	-
chr1	174041934	174041935	Olfr433	1	+
chr1	174050376	174050377	Olfr432	1	+
chr1	174069301	174069302	Olfr430	1	+
chr1	174089039	174089040	Olfr429	1	+
chr1	174099461	174099462	Olfr426	1	+
chr1	174099461	174099462	Olfr426	1	+
chr1	174118014	174118015	Olfr231	1	-
chr1	174136747	174136748	Olfr424	1	+
chr1	174151482	174151483	Olfr421-ps1	1	+
chr1	174158723	174158724	Olfr420	1	+
chr1	174172777	174172778	Spta1	1	+
chr1	174250976	174250977	Olfr419	1	-
chr1	174330519	174330520	Mptx1	1	+
chr1	174368920	174368921	Olfr417	1	+
chr1	174391047	174391048	Olfr248	1	+
chr1	174430431	174430432	Olfr414	1	+
chr1	174448626	174448627	Olfr220	1	+
chr1	174501826	174501827	Fmn2	1	+
chr1	175492545	175492546	Rgs7	18	-
chr1	175632194	175632195	Kmo	1	+
chr1	175688353	175688354	Chml	1	-
chr1	175692632	175692633	Opn3	4	-
chr1	175698594	175698595	Wdr64	1	+
chr1	175880779	175880780	Exo1	1	+
chr1	175920330	175920331	Becn2	1	+
chr1	176213942	176213943	Pld5	10	-
chr1	176527269	176527270	Gm36536	4	-
chr1	176772423	176772424	Mir350	1	-
chr1	176807124	176807125	Cep170	20	-
chr1	176814661	176814662	Sdccag8	1	+
chr1	176836133	176836134	Hmga2-ps1	1	-
chr1	177248767	177248768	Akt3	13	-
chr1	177442352	177442353	Zbtb18	1	+
chr1	177579529	177579530	Gm51282	1	-
chr1	177642943	177642944	2310043L19Rik	3	-
chr1	177729815	177729816	1700016C15Rik	1	+
chr1	177796509	177796510	Adss	13	-
chr1	177808420	177808421	Catspere1	1	+
chr1	177991399	177991400	Catspere2	1	+
chr1	178187418	178187419	Desi2	1	+
chr1	178319154	178319155	Cox20	1	+
chr1	178337815	178337816	Hnrnpu	17	-
chr1	178406019	178406020	Efcab2	1	+
chr1	179546276	179546277	Tfb2m	8	-
chr1	179546530	179546531	Cnst	1	+
chr1	179745200	179745201	Kif28	23	-
chr1	180196020	180196021	Coq8a	16	-
chr1	180245950	180245951	Psen2	11	-
chr1	180568892	180568893	Parp1	1	+
chr1	180587202	180587203	Mir6904	1	+
chr1	180641151	180641152	Lin9	1	+
chr1	180697034	180697035	Mixl1	2	-
chr1	180726044	180726045	Acbd3	1	+
chr1	180813605	180813606	H3f3a	4	-
chr1	180851152	180851153	Sde2	1	+
chr1	180893109	180893110	Lefty2	1	+
chr1	180904275	180904276	Pycr2	1	+
chr1	181051238	181051239	9130409I23Rik	1	+
chr1	181144204	181144205	Nvl	23	-
chr1	181150932	181150933	Cnih4	1	+
chr1	181211978	181211979	Wdr26	14	-
chr1	181511451	181511452	Ccdc121	1	-
chr1	181842401	181842402	Lbr	14	-
chr1	182019980	182019981	Enah	15	-
chr1	182124738	182124739	Srp9	1	+
chr1	182158098	182158099	Vmn1r1	1	-
chr1	182257792	182257793	LOC105244034	1	+
chr1	182282195	182282196	Degs1	3	-
chr1	182300835	182300836	1700047M11Rik	1	+
chr1	182341606	182341607	Fbxo28	5	-
chr1	182409168	182409169	Trp53bp2	1	+
chr1	182517610	182517611	Capn2	21	-
chr1	182565008	182565009	Capn8	1	+
chr1	182749180	182749181	Ccdc185	1	-
chr1	183221529	183221530	Disp1	10	-
chr1	183297008	183297009	Brox	14	-
chr1	183297061	183297062	Brox	1	+
chr1	183369565	183369566	Mia3	27	-
chr1	183388886	183388887	Taf1a	1	+
chr1	183418471	183418472	Hhipl2	1	+
chr1	183748978	183748979	Gm34068	1	+
chr1	184033998	184033999	1700056E22Rik	1	-
chr1	184034382	184034383	Dusp10	1	+
chr1	184557691	184557692	1700112H15Rik	6	-
chr1	184712498	184712499	4930488B22Rik	1	+
chr1	184822488	184822489	Mir1981	1	-
chr1	184999549	184999550	Mark1	18	-
chr1	185204169	185204170	Rab3gap2	1	+
chr1	185242927	185242928	Mir664	1	+
chr1	185242976	185242977	Mir664	1	+
chr1	185313320	185313321	Mir194-1	1	+
chr1	185313582	185313583	Mir215	1	+
chr1	185329401	185329402	Iars2	23	-
chr1	185332160	185332161	Bpnt1	1	+
chr1	185363045	185363046	Eprs	1	+
chr1	185441819	185441820	9630028B13Rik	2	-
chr1	185454849	185454850	Gm2061	1	+
chr1	185497307	185497308	5033404E19Rik	1	+
chr1	185537337	185537338	Mir297c	1	+
chr1	186558681	186558682	A730004F24Rik	3	-
chr1	186749358	186749359	Rrp15	5	-
chr1	187124365	187124366	Gm15509	3	-
chr1	187125139	187125140	1700007P06Rik	1	+
chr1	187215446	187215447	Spata17	10	-
chr1	187215512	187215513	Gpatch2	1	+
chr1	188262839	188262840	Ush2a	1	+
chr1	189007840	189007841	Kctd3	18	-
chr1	189688086	189688087	Cenpf	18	-
chr1	189728269	189728270	Ptpn14	1	+
chr1	190403649	190403650	Gm29678	1	+
chr1	190925109	190925110	Angel2	1	+
chr1	191025352	191025353	Flvcr1	1	+
chr1	191026190	191026191	Flvcr1	10	-
chr1	191036823	191036824	Spata45	1	+
chr1	191062910	191062911	Tatdn3	10	-
chr1	191063022	191063023	Nsl1	1	+
chr1	191164817	191164818	Fam71a	1	-
chr1	191318131	191318132	Nenf	4	-
chr1	191325903	191325904	Pacc1	1	+
chr1	191397041	191397042	Ppp2r5a	13	-
chr1	191465048	191465049	Gm32200	6	-
chr1	191575544	191575545	Dtl	16	-
chr1	191575637	191575638	Ints7	1	+
chr1	191821474	191821475	Nek2	1	+
chr1	191906782	191906783	1700034H15Rik	1	+
chr1	191907527	191907528	1700034H15Rik	5	-
chr1	191977371	191977372	Rd3	1	+
chr1	191998634	191998635	Mir3473c	1	-
chr1	192092599	192092600	Traf5	10	-
chr1	192138040	192138041	Rcor3	12	-
chr1	192190778	192190779	Kcnh1	1	+
chr1	192771219	192771220	Hhat	12	-
chr1	192841706	192841707	1700065J18Rik	1	+
chr1	192851747	192851748	Sertad4	4	-
chr1	193201546	193201547	Traf3ip3	16	-
chr1	193264045	193264046	Hsd11b1	7	-
chr1	193273188	193273189	G0s2	2	-
chr1	193301995	193301996	Lamb3	1	+
chr1	193370282	193370283	Camk1g	13	-
chr1	193507530	193507531	Mir205	1	-
chr1	194222759	194222760	4930503O07Rik	3	-
chr1	194822002	194822003	Mir3962	1	+
chr1	195017400	195017401	A330023F24Rik	1	+
chr1	195037041	195037042	Mir29b-2	1	+
chr1	195037548	195037549	Mir29c	1	+
chr1	195131570	195131571	Cr1l	10	-
chr10	3119842	3119843	9230019H11Rik	1	+
chr10	3133193	3133194	B020014A21Rik	3	-
chr10	3267771	3267772	H60c	6	-
chr10	3540275	3540276	Iyd	1	+
chr10	3740378	3740379	Plekhg1	1	+
chr10	3973076	3973077	Mthfd1l	1	+
chr10	4213120	4213121	Gm30570	4	-
chr10	4266330	4266331	Akap12	1	+
chr10	4387475	4387476	Zbtb2	3	-
chr10	4429166	4429167	Gm5512	12	-
chr10	4432606	4432607	Armt1	1	+
chr10	4482516	4482517	Ccdc170	1	+
chr10	4611990	4611991	Esr1	1	+
chr10	5488314	5488315	Syne1	146	-
chr10	5593729	5593730	Myct1	1	+
chr10	5639219	5639220	Vip	1	+
chr10	5805465	5805466	Fbxo5	5	-
chr10	5823943	5823944	Mtrf1l	7	-
chr10	5922400	5922401	Rgs17	6	-
chr10	6758594	6758595	Oprm1	1	+
chr10	6980281	6980282	Ipcef1	9	-
chr10	7589801	7589802	Lrp11	1	+
chr10	7663372	7663373	Pcmt1	1	+
chr10	7663608	7663609	A630066F11Rik	9	-
chr10	7667505	7667506	Nup43	1	+
chr10	7681210	7681211	Lats1	1	+
chr10	7726001	7726002	Katna1	1	+
chr10	7780917	7780918	Ginm1	8	-
chr10	7792895	7792896	Ppil4	1	+
chr10	7832471	7832472	Zc3h12d	1	+
chr10	7836382	7836383	Mir5104	1	+
chr10	7953065	7953066	Tab2	7	-
chr10	8518825	8518826	Ust	8	-
chr10	8886070	8886071	Sash1	20	-
chr10	9684723	9684724	Gm6150	1	+
chr10	9901040	9901041	Stxbp5	26	-
chr10	10472399	10472400	Adgb	37	-
chr10	10605946	10605947	Gm5177	1	+
chr10	10751047	10751048	4930567K20Rik	1	+
chr10	11149431	11149432	Shprh	1	+
chr10	11281331	11281332	Fbxo30	1	+
chr10	11609225	11609226	Timm8a1	1	+
chr10	12861735	12861736	Utrn	74	-
chr10	13008451	13008452	Sf3b5	1	+
chr10	13178023	13178024	Zc2hc1b	6	-
chr10	13871281	13871282	Gm32172	1	+
chr10	14705489	14705490	Vta1	8	-
chr10	14705610	14705611	1700016L04Rik	1	+
chr10	14718214	14718215	Gje1	3	-
chr10	15791778	15791779	C330004P14Rik	1	+
chr10	17095782	17095783	Gm20125	9	-
chr10	17723229	17723230	Cited2	1	+
chr10	17796220	17796221	Txlnb	1	+
chr10	18055941	18055942	Reps1	1	+
chr10	18234981	18234982	Ccdc28a	6	-
chr10	18546076	18546077	Hebp2	4	-
chr10	18786793	18786794	Gm4922	4	-
chr10	18831930	18831931	4930444F02Rik	6	-
chr10	19015410	19015411	Tnfaip3	9	-
chr10	19141750	19141751	Gm20139	1	+
chr10	19486716	19486717	Gm33104	1	+
chr10	19591950	19591951	Ifngr1	1	+
chr10	19622029	19622030	Il22ra2	1	+
chr10	19907674	19907675	Pex7	10	-
chr10	19934527	19934528	Map3k5	1	+
chr10	20201854	20201855	4930405J17Rik	3	-
chr10	20208440	20208441	Rpl32l	1	+
chr10	20297688	20297689	Mir6413	1	-
chr10	20312470	20312471	Bclaf1	1	+
chr10	20347820	20347821	Mtfr2	1	+
chr10	20725078	20725079	Pde7b	13	-
chr10	21186945	21186946	Gm33619	1	+
chr10	21295980	21295981	Hbs1l	1	+
chr10	21342055	21342056	4930455C13Rik	4	-
chr10	21377301	21377302	Aldh8a1	1	+
chr10	22068079	22068080	4930444G20Rik	1	-
chr10	22149270	22149271	E030030I06Rik	2	-
chr10	22173876	22173877	Raet1c	1	+
chr10	22173903	22173904	Raet1c	1	+
chr10	22273475	22273476	H60b	1	+
chr10	22306783	22306784	C920009B18Rik	1	+
chr10	22361895	22361896	Raet1d	1	+
chr10	22402814	22402815	Gm10825	1	+
chr10	22645012	22645013	Slc2a12	1	+
chr10	22729432	22729433	Mir7663	1	-
chr10	23785451	23785452	Snora33	1	-
chr10	23785821	23785822	Snord100	1	-
chr10	23787209	23787210	Rps12	6	-
chr10	23851463	23851464	Vnn3	1	+
chr10	23894689	23894690	Vnn1	1	+
chr10	23920407	23920408	Taar1	1	+
chr10	23938573	23938574	Taar2	1	+
chr10	23949559	23949560	Taar3	1	+
chr10	23960495	23960496	Taar4	1	+
chr10	23970707	23970708	Taar5	1	+
chr10	23985646	23985647	Taar6	1	-
chr10	23993481	23993482	Taar7a	1	-
chr10	23999940	23999941	Taar7b	1	+
chr10	24027223	24027224	Taar7d	1	+
chr10	24037615	24037616	Taar7e	1	+
chr10	24049511	24049512	Taar7f	1	+
chr10	24076501	24076502	Taar8a	1	+
chr10	24092294	24092295	Taar8b	1	-
chr10	24101951	24101952	Taar8c	1	-
chr10	24109534	24109535	Taar9	1	-
chr10	24149290	24149291	Stx7	1	+
chr10	24223518	24223519	Moxd1	1	+
chr10	24836195	24836196	Enpp3	25	-
chr10	24869987	24869988	Med23	1	+
chr10	24910665	24910666	Mir6905	1	+
chr10	24927470	24927471	Arg1	8	-
chr10	25299163	25299164	Akap7	8	-
chr10	25359799	25359800	Epb41l2	1	+
chr10	25536272	25536273	Smlr1	2	-
chr10	25536387	25536388	Gm29571	1	+
chr10	25621563	25621564	Gm36908	4	-
chr10	25837437	25837438	4930401C15Rik	5	-
chr10	26229708	26229709	Samd3	1	+
chr10	26674651	26674652	Gm8709	1	-
chr10	27389867	27389868	4930579H20Rik	1	+
chr10	27616942	27616943	Lama2	64	-
chr10	28074821	28074822	Ptprk	1	+
chr10	28668361	28668362	Themis	1	+
chr10	28986306	28986307	2310057J18Rik	6	-
chr10	29211644	29211645	9330159F19Rik	1	+
chr10	29313167	29313168	Echdc1	1	+
chr10	29362442	29362443	Rnf146	4	-
chr10	30600700	30600701	Trmt11	13	-
chr10	30606634	30606635	Gm20300	1	-
chr10	30618366	30618367	Hint3	5	-
chr10	30803326	30803327	Ncoa7	16	-
chr10	31313406	31313407	Hddc2	1	+
chr10	31414435	31414436	Supt4b	1	-
chr10	31445958	31445959	Tpd52l1	8	-
chr10	32889915	32889916	Nkain2	7	-
chr10	33083484	33083485	Trdn	1	+
chr10	33256357	33256358	D830005E20Rik	3	-
chr10	33782115	33782116	Sult3a2	6	-
chr10	33857723	33857724	Sult3a1	1	+
chr10	33905112	33905113	Rsph4a	1	+
chr10	33951259	33951260	Zup1	11	-
chr10	33995055	33995056	A830082N09Rik	1	-
chr10	34019616	34019617	Rwdd1	7	-
chr10	34037598	34037599	Trappc3l	1	+
chr10	34044313	34044314	Calhm4	2	-
chr10	34096519	34096520	Calhm5	2	-
chr10	34207235	34207236	Dse	6	-
chr10	34282191	34282192	Tspyl1	1	+
chr10	34297422	34297423	Tspyl4	1	+
chr10	34389982	34389983	Col10a1	1	+
chr10	34483401	34483402	Frk	1	+
chr10	36506808	36506809	Hs3st5	1	+
chr10	36974545	36974546	Hdac2	1	+
chr10	37138926	37138927	Marcks	2	-
chr10	38175775	38175776	4930591E09Rik	1	+
chr10	38821779	38821780	Rfpl4b	3	-
chr10	39133900	39133901	Fam229b	5	-
chr10	39134024	39134025	Tube1	1	+
chr10	39163794	39163795	Ccn6	5	-
chr10	39369800	39369801	Fyn	1	+
chr10	39612935	39612936	Traf3ip2	1	+
chr10	39613682	39613683	Gm16364	6	-
chr10	39732007	39732008	E130307A14Rik	3	-
chr10	39732161	39732162	Rev3l	1	+
chr10	39986646	39986647	Mfsd4b5	4	-
chr10	40142254	40142255	Slc16a10	6	-
chr10	40246979	40246980	Rpf2	10	-
chr10	40257562	40257563	Gtf3c6	6	-
chr10	40302186	40302187	Amd2	8	-
chr10	40302188	40302189	Amd2	8	-
chr10	40349309	40349310	Cdk19	1	+
chr10	40570363	40570364	Slc22a16	1	+
chr10	40630012	40630013	Ddo	1	+
chr10	40883143	40883144	Cdc40	15	-
chr10	40883535	40883536	Wasf1	1	+
chr10	41072290	41072291	Gpr6	2	-
chr10	41303241	41303242	Fig4	23	-
chr10	41303935	41303936	Ak9	1	+
chr10	41450359	41450360	Zbtb24	1	+
chr10	41476315	41476316	Mical1	1	+
chr10	41490340	41490341	Smpd2	10	-
chr10	41490440	41490441	Ppil6	1	+
chr10	41519501	41519502	Cd164	1	+
chr10	41568017	41568018	5730435O14Rik	1	+
chr10	41716463	41716464	Ccdc162	48	-
chr10	41746722	41746723	BC048559	1	+
chr10	41810575	41810576	Sesn1	1	+
chr10	42276742	42276743	Foxo3	4	-
chr10	42478565	42478566	Afg1l	13	-
chr10	42502055	42502056	Snx3	1	+
chr10	42678917	42678918	Ostm1	1	+
chr10	42761497	42761498	Sec63	1	+
chr10	42860513	42860514	Scml4	1	+
chr10	42991162	42991163	Gm5079	3	-
chr10	43221487	43221488	Pdss2	1	+
chr10	43479141	43479142	Bend3	1	+
chr10	43593428	43593429	F930017D23Rik	1	+
chr10	43746159	43746160	1700027J07Rik	1	+
chr10	43825908	43825909	4933404K13Rik	1	+
chr10	43901736	43901737	Qrsl1	11	-
chr10	43901808	43901809	Rtn4ip1	1	+
chr10	44170448	44170449	Speer5-ps1	1	+
chr10	44268340	44268341	Atg5	1	+
chr10	44359677	44359678	Mir1929	1	+
chr10	44458748	44458749	Prdm1	7	-
chr10	45335736	45335737	Bves	1	+
chr10	45470201	45470202	Lin28b	5	-
chr10	45577830	45577831	Hace1	1	+
chr10	45807705	45807706	D030045P18Rik	1	+
chr10	46244749	46244750	Snord14d	1	+
chr10	50592670	50592671	Ascc3	1	+
chr10	51480613	51480614	Lilr4b	1	+
chr10	51490899	51490900	Lilrb4a	1	+
chr10	51631458	51631459	Gprc6a	6	-
chr10	51757194	51757195	4933411G06Rik	1	-
chr10	52195244	52195245	Ros1	44	-
chr10	52233620	52233621	Dcbld1	1	+
chr10	52391609	52391610	Nepn	1	+
chr10	52417548	52417549	Nus1	1	+
chr10	52690502	52690503	Slc35f1	1	+
chr10	53235188	53235189	Gm36173	1	+
chr10	53280271	53280272	Gm19395	1	+
chr10	53337687	53337688	Pln	1	+
chr10	53379883	53379884	Cep85l	13	-
chr10	53409883	53409884	Gm36229	1	+
chr10	53518989	53518990	Gm20597	4	-
chr10	53596962	53596963	Asf1a	1	+
chr10	53629957	53629958	Mcm9	13	-
chr10	54075737	54075738	Man1a	13	-
chr10	54075923	54075924	Gm16998	1	+
chr10	56106918	56106919	Msl3l2	1	+
chr10	56431982	56431983	Gm36595	1	+
chr10	57486353	57486354	4930467K11Rik	4	-
chr10	57486386	57486387	Hsf2	1	+
chr10	57631982	57631983	Pkib	1	+
chr10	57784924	57784925	Fabp7	1	+
chr10	57794545	57794546	Smpdl3a	1	+
chr10	58232675	58232676	Dux	1	-
chr10	58236660	58236661	Gm4981	1	-
chr10	58323548	58323549	Lims1	1	+
chr10	58446853	58446854	Ranbp2	1	+
chr10	58497938	58497939	Ccdc138	1	+
chr10	58696746	58696747	BB019430	1	+
chr10	59221847	59221848	Septin10	10	-
chr10	59221923	59221924	Sowahc	1	+
chr10	59323297	59323298	P4ha1	1	+
chr10	59403686	59403687	Pla2g12b	1	+
chr10	59441779	59441780	Oit3	9	-
chr10	59616692	59616693	Mcu	8	-
chr10	59702564	59702565	Micu1	1	+
chr10	59879584	59879585	Dnajb12	1	+
chr10	59951770	59951771	Ddit4	3	-
chr10	60002806	60002807	Ascc1	1	+
chr10	60106258	60106259	Spock2	1	+
chr10	60126777	60126778	Mir6906	1	+
chr10	60219260	60219261	Chst3	4	-
chr10	60346852	60346853	Vsir	1	+
chr10	60399727	60399728	Gm17455	1	+
chr10	60696490	60696491	Cdh23	69	-
chr10	60752782	60752783	Slc29a3	6	-
chr10	60923024	60923025	Mir6408	1	+
chr10	60938132	60938133	Pldi	3	-
chr10	60960724	60960725	Mir466j	1	+
chr10	61031304	61031305	Gm20611	1	+
chr10	61089332	61089333	Pcbd1	1	+
chr10	61147684	61147685	Sgpl1	15	-
chr10	61171965	61171966	Tbata	1	+
chr10	61297837	61297838	Prf1	1	+
chr10	61383339	61383340	Pald1	20	-
chr10	61417973	61417974	Nodal	1	+
chr10	61452669	61452670	Eif4ebp2	3	-
chr10	61475834	61475835	Lrrc20	1	+
chr10	61595296	61595297	Npffr1	1	+
chr10	61680286	61680287	1700022H01Rik	1	+
chr10	61680290	61680291	Sar1a	2	-
chr10	61695515	61695516	Tysnd1	1	+
chr10	61774738	61774739	Mir5108	1	+
chr10	62194227	62194228	Mir7662	1	-
chr10	62252439	62252440	Tacr2	1	+
chr10	62379908	62379909	Hk1	22	-
chr10	62422457	62422458	Hkdc1	18	-
chr10	62449161	62449162	Supv3l1	1	+
chr10	62449738	62449739	Supv3l1	15	-
chr10	62486598	62486599	Vps26a	9	-
chr10	62527445	62527446	Srgn	4	-
chr10	62578457	62578458	Kifbp	7	-
chr10	62649753	62649754	Ddx50	16	-
chr10	62682509	62682510	Mir7215	1	+
chr10	62726094	62726095	Stox1	4	-
chr10	62765606	62765607	Snord98	1	-
chr10	62792368	62792369	Ccar1	25	-
chr10	62887324	62887325	Tet1	13	-
chr10	62920634	62920635	Slc25a16	1	+
chr10	62980253	62980254	Rufy2	1	+
chr10	63020300	63020301	Hnrnph3	10	-
chr10	63024513	63024514	Pbld2	1	+
chr10	63057467	63057468	Gm16143	3	-
chr10	63060714	63060715	Pbld1	1	+
chr10	63203952	63203953	Mypn	20	-
chr10	63243798	63243799	Herc4	1	+
chr10	63382444	63382445	Dnajc12	1	+
chr10	65120367	65120368	Gm28881	3	-
chr10	65908239	65908240	Gm30853	6	-
chr10	66124064	66124065	1700023F02Rik	3	-
chr10	66145297	66145298	4930407I19Rik	1	+
chr10	66920384	66920385	1110002J07Rik	5	-
chr10	67005076	67005077	Gm31763	1	+
chr10	67096988	67096989	Reep3	9	-
chr10	67127089	67127090	Jmjd1c	1	+
chr10	67548955	67548956	Ado	1	-
chr10	67570008	67570009	4930563J15Rik	2	-
chr10	67912662	67912663	Zfp365	5	-
chr10	67973708	67973709	4930521O17Rik	3	-
chr10	67979571	67979572	Rtkn2	1	+
chr10	68278726	68278727	Arid5b	10	-
chr10	68321142	68321143	4930545H06Rik	3	-
chr10	68541875	68541876	Cabcoco1	8	-
chr10	68723747	68723748	Tmem26	1	+
chr10	69033888	69033889	Gm33035	4	-
chr10	69208553	69208554	Rhobtb1	1	+
chr10	69352912	69352913	Cdk1	8	-
chr10	69533709	69533710	Ank3	1	+
chr10	70097122	70097123	Ccdc6	1	+
chr10	70204665	70204666	Mrln	1	+
chr10	70592812	70592813	Phyhipl	5	-
chr10	70651925	70651926	D630013N20Rik	6	-
chr10	71159690	71159691	Bicc1	22	-
chr10	71182040	71182041	C730027H18Rik	8	-
chr10	71201746	71201747	1700113B09Rik	1	+
chr10	71285262	71285263	Ube2d1	7	-
chr10	71310746	71310747	Gm20609	1	+
chr10	71344849	71344850	Cisd1	3	-
chr10	71347764	71347765	Ipmk	1	+
chr10	71980705	71980706	1700049L16Rik	1	-
chr10	72654847	72654848	Zwint	1	+
chr10	73086705	73086706	A330049N07Rik	5	-
chr10	74967178	74967179	Gnaz	1	+
chr10	75032553	75032554	Rsph14	7	-
chr10	75060897	75060898	Bcr	1	+
chr10	75316878	75316879	Adora2a	1	+
chr10	75352056	75352057	Gm5779	1	+
chr10	75449511	75449512	4933407G14Rik	1	+
chr10	75517381	75517382	Gucd1	6	-
chr10	75589382	75589383	Ggt5	1	+
chr10	75644008	75644009	Susd2	15	-
chr10	75773374	75773375	Ddt	3	-
chr10	75797731	75797732	Gstt1	5	-
chr10	75822543	75822544	Gstt4	5	-
chr10	75834881	75834882	Gstt2	5	-
chr10	75860277	75860278	Mif	3	-
chr10	75921614	75921615	Smarcb1	9	-
chr10	75932502	75932503	Mmp11	9	-
chr10	75933131	75933132	Chchd10	1	+
chr10	75940672	75940673	Gm867	7	-
chr10	75948301	75948302	Vpreb3	1	+
chr10	75954515	75954516	Gm5134	1	+
chr10	76008927	76008928	Mir6409	1	+
chr10	76032613	76032614	Zfp280b	1	+
chr10	76078618	76078619	Gm16222	1	+
chr10	76111018	76111019	Slc5a4b	15	-
chr10	76147452	76147453	Slc5a4a	1	+
chr10	76207409	76207410	Mir678	1	-
chr10	76253837	76253838	S100b	1	+
chr10	76389016	76389017	1700094J05Rik	1	+
chr10	76442912	76442913	Pcnt	42	-
chr10	76449082	76449083	2610028H24Rik	1	+
chr10	76468903	76468904	Ybey	1	+
chr10	76469114	76469115	Mcm3ap	5	-
chr10	76531606	76531607	Lss	1	+
chr10	76562226	76562227	4930483K19Rik	4	-
chr10	76562273	76562274	Spatc1l	1	+
chr10	76570532	76570533	Gm15343	4	-
chr10	76575649	76575650	Ftcd	1	+
chr10	76623404	76623405	Col6a2	28	-
chr10	76726044	76726045	Col6a1	35	-
chr10	77011996	77011997	Gm10787	1	+
chr10	77029575	77029576	Gm3137	4	-
chr10	77032740	77032741	Slc19a1	1	+
chr10	77166530	77166531	Col18a1	42	-
chr10	77259223	77259224	Gm10941	2	-
chr10	77259301	77259302	Pofut2	1	+
chr10	77530371	77530372	Itgb2	1	+
chr10	77581656	77581657	Pttg1ip	1	+
chr10	77606098	77606099	Sumo3	1	+
chr10	77622322	77622323	Ube2g2	1	+
chr10	77641225	77641226	Mir1930	1	+
chr10	77686570	77686571	Tspear	1	+
chr10	77690810	77690811	Gm19402	1	-
chr10	77697288	77697289	Gm9508	1	-
chr10	77706588	77706589	Gm10272	1	+
chr10	77711447	77711448	Gm10024	1	+
chr10	77715772	77715773	Gm10142	1	+
chr10	77720587	77720588	Krtap12-1	1	+
chr10	77726453	77726454	Gm10100	1	+
chr10	77751423	77751424	Gm9736	1	-
chr10	77759838	77759839	Gm3233	1	-
chr10	77771325	77771326	Gm3238	1	-
chr10	77782615	77782616	Gm3250	1	-
chr10	77795126	77795127	Gm9639	1	-
chr10	77799191	77799192	Gm19668	1	-
chr10	77811889	77811890	Gm9507	1	-
chr10	77814623	77814624	Gm2696	1	+
chr10	77827070	77827071	Krtap10-4	1	-
chr10	77835948	77835949	Krtap10-10	1	+
chr10	77846805	77846806	Gm36176	1	+
chr10	77852860	77852861	Gm10318	1	+
chr10	77861976	77861977	Gm3285	1	+
chr10	77893421	77893422	1700009J07Rik	1	+
chr10	77902536	77902537	Lrrc3	2	-
chr10	78009807	78009808	Pfkl	22	-
chr10	78042288	78042289	Dnmt3l	1	+
chr10	78069369	78069370	Icosl	1	+
chr10	78169755	78169756	Gatd3a	7	-
chr10	78185149	78185150	Pwp2	21	-
chr10	78244645	78244646	Trappc10	23	-
chr10	78340207	78340208	Mir7659	1	-
chr10	78408545	78408546	Mir6907	1	-
chr10	78413043	78413044	Rrp1	13	-
chr10	78425671	78425672	Cstb	1	+
chr10	78434800	78434801	Mir6410	1	+
chr10	78445157	78445158	Mir6908	1	-
chr10	78517429	78517430	Olfr1358	1	+
chr10	78618074	78618075	Olfr1357	2	-
chr10	78718293	78718294	Casp14	7	-
chr10	78747131	78747132	Gm30400	1	+
chr10	78847913	78847914	Olfr1356	1	-
chr10	78875550	78875551	Olfr1355	1	+
chr10	78916843	78916844	Olfr1354	1	+
chr10	78955208	78955209	Olfr8	1	+
chr10	78963310	78963311	Olfr1353	1	+
chr10	78981051	78981052	Olfr1352	1	+
chr10	79017325	79017326	Olfr1351	1	+
chr10	79034724	79034725	Olfr57	1	+
chr10	79097600	79097601	2610008E11Rik	6	-
chr10	79148817	79148818	Vmn2r80	1	+
chr10	79247778	79247779	Vmn2r81	1	+
chr10	79356592	79356593	Vmn2r82	1	+
chr10	79468959	79468960	Vmn2r83	1	+
chr10	79531090	79531091	Mir6909	1	-
chr10	79533787	79533788	Plpp2	6	-
chr10	79555128	79555129	Mier2	14	-
chr10	79587136	79587137	Theg	8	-
chr10	79637918	79637919	Shc2	13	-
chr10	79645738	79645739	Odf3l2	4	-
chr10	79664560	79664561	Madcam1	1	+
chr10	79669440	79669441	Tpgs1	1	+
chr10	79682196	79682197	Cdc34	1	+
chr10	79689021	79689022	Gzmm	1	+
chr10	79704359	79704360	Bsg	1	+
chr10	79746581	79746582	Polrmt	21	-
chr10	79755110	79755111	Fgf22	1	+
chr10	79766952	79766953	Rnf126	9	-
chr10	79777275	79777276	Fstl3	1	+
chr10	79788985	79788986	Prss57	5	-
chr10	79793573	79793574	Palm	1	+
chr10	79821022	79821023	Misp	1	+
chr10	79854433	79854434	Ptbp1	1	+
chr10	79854971	79854972	Ptbp1	1	-
chr10	79862588	79862589	Mir6910	1	+
chr10	79874634	79874635	Plppr3	9	-
chr10	79879668	79879669	Prtn3	1	+
chr10	79886313	79886314	Elane	1	+
chr10	79890854	79890855	Cfd	1	+
chr10	79908938	79908939	Med16	15	-
chr10	79927044	79927045	Arid3a	1	+
chr10	79960153	79960154	Wdr18	1	+
chr10	79970725	79970726	Grin3b	1	+
chr10	79984260	79984261	Tmem259	11	-
chr10	79996495	79996496	Abca7	1	+
chr10	80016673	80016674	Arhgap45	1	+
chr10	80047167	80047168	Gpx4	1	+
chr10	80101187	80101188	Sbno2	32	-
chr10	80115796	80115797	Stk11	1	+
chr10	80139367	80139368	Cbarp	11	-
chr10	80148273	80148274	Midn	1	+
chr10	80167840	80167841	Cirbp	1	+
chr10	80172945	80172946	Fam174c	1	+
chr10	80179483	80179484	Efna2	1	+
chr10	80226599	80226600	Pwwp3a	1	+
chr10	80249450	80249451	Ndufs7	1	+
chr10	80261012	80261013	Gamt	6	-
chr10	80264992	80264993	Dazap1	1	+
chr10	80278165	80278166	Mir6911	1	+
chr10	80292432	80292433	Rps15	1	+
chr10	80295957	80295958	Apc2	1	+
chr10	80320548	80320549	2310011J03Rik	2	-
chr10	80329473	80329474	Pcsk4	15	-
chr10	80330146	80330147	Reep6	1	+
chr10	80348448	80348449	Adamtsl5	13	-
chr10	80387651	80387652	Mex3d	2	-
chr10	80399531	80399532	Mbd3	7	-
chr10	80406821	80406822	Uqcr11	3	-
chr10	80433653	80433654	Tcf3	19	-
chr10	80539124	80539125	Atp8b3	28	-
chr10	80561560	80561561	Rexo1	15	-
chr10	80577296	80577297	Klf16	2	-
chr10	80578125	80578126	Gm26710	1	+
chr10	80590341	80590342	Abhd17a	5	-
chr10	80602881	80602882	Scamp4	1	+
chr10	80602883	80602884	Scamp4	1	+
chr10	80609261	80609262	Mir6912	1	+
chr10	80622781	80622782	Csnk1g2	1	+
chr10	80657071	80657072	Btbd2	9	-
chr10	80676293	80676294	Mknk2	14	-
chr10	80701820	80701821	Mob3a	4	-
chr10	80702694	80702695	Izumo4	1	+
chr10	80742275	80742276	Ap3d1	31	-
chr10	80755204	80755205	Dot1l	1	+
chr10	80798626	80798627	Plekhj1	6	-
chr10	80798736	80798737	Sf3a2	1	+
chr10	80805241	80805242	Amh	1	+
chr10	80813498	80813499	Jsrp1	7	-
chr10	80826657	80826658	Oaz1-ps	1	+
chr10	80826697	80826698	Oaz1-ps	1	+
chr10	80828798	80828799	Mir1982	1	+
chr10	80843798	80843799	Lingo3	2	-
chr10	80879817	80879818	Tmprss9	1	+
chr10	80918245	80918246	Lmnb2	12	-
chr10	80930092	80930093	Gadd45b	1	+
chr10	81001365	81001366	Gng7	4	-
chr10	81025377	81025378	Diras1	2	-
chr10	81037315	81037316	Slc39a3	4	-
chr10	81060176	81060177	Sgta	12	-
chr10	81070084	81070085	Thop1	1	+
chr10	81098872	81098873	Creb3l3	12	-
chr10	81104617	81104618	Mir5615-1	1	+
chr10	81104673	81104674	Mir5615-2	1	-
chr10	81105916	81105917	Map2k2	1	+
chr10	81136272	81136273	Zbtb7a	1	+
chr10	81167720	81167721	Pias4	11	-
chr10	81176632	81176633	Eef2	1	+
chr10	81178962	81178963	Snord37	1	+
chr10	81183008	81183009	Dapk3	1	+
chr10	81194692	81194693	Atcayos	1	+
chr10	81202037	81202038	Nmrk2	7	-
chr10	81230786	81230787	Atcay	13	-
chr10	81233164	81233165	Zfr2	1	+
chr10	81252936	81252937	Matk	1	+
chr10	81266926	81266927	Mrpl54	3	-
chr10	81268173	81268174	Apba3	1	+
chr10	81271598	81271599	Mir3057	1	+
chr10	81292964	81292965	Pip5k1c	1	+
chr10	81321104	81321105	Cactin	1	+
chr10	81328269	81328270	Tbxa2r	1	+
chr10	81343359	81343360	Gipc3	6	-
chr10	81350426	81350427	Hmg20b	10	-
chr10	81357492	81357493	Mfsd12	1	+
chr10	81365820	81365821	4930404N11Rik	4	-
chr10	81378370	81378371	Fzr1	14	-
chr10	81384429	81384430	Dohh	1	+
chr10	81386348	81386349	Mir6913	1	+
chr10	81393065	81393066	Smim24	1	+
chr10	81409576	81409577	Gm16104	1	+
chr10	81416297	81416298	Mir1191b	1	-
chr10	81496363	81496364	Ncln	14	-
chr10	81500137	81500138	S1pr4	1	-
chr10	81524225	81524226	Gna15	7	-
chr10	81545162	81545163	Gna11	7	-
chr10	81559445	81559446	Tle5	1	+
chr10	81627322	81627323	Sirt6	9	-
chr10	81628541	81628542	Ankrd24	1	+
chr10	81649070	81649071	Gm10778	1	+
chr10	81704783	81704784	Zfp433	1	+
chr10	81704826	81704827	Zfp433	1	+
chr10	81771174	81771175	Zfp781	5	-
chr10	81771174	81771175	Zfp781	5	-
chr10	82048124	82048125	Zfp873	1	+
chr10	82128014	82128015	AU041133	1	+
chr10	82492618	82492619	Gm1553	4	-
chr10	82623228	82623229	1190007I07Rik	3	-
chr10	82629839	82629840	Tdg-ps2	1	+
chr10	82629843	82629844	Tdg-ps2	1	+
chr10	82699008	82699009	Hcfc2	1	+
chr10	82764141	82764142	Nfyb	8	-
chr10	82812124	82812125	1700028I16Rik	1	+
chr10	82833952	82833953	Txnrd1	1	+
chr10	82859008	82859009	Gm38560	4	-
chr10	82866627	82866628	Eid3	1	+
chr10	83534140	83534141	Aldh1l2	23	-
chr10	83648664	83648665	Appl2	21	-
chr10	83722866	83722867	1500009L16Rik	1	+
chr10	84100697	84100698	Gm34184	5	-
chr10	84488294	84488295	4930463O16Rik	1	+
chr10	84533888	84533889	Ckap4	2	-
chr10	84553338	84553339	Platr7	4	-
chr10	84576948	84576949	Tcp11l2	1	+
chr10	84917614	84917615	Ric8b	1	+
chr10	85128027	85128028	Mterf2	3	-
chr10	85185054	85185055	Cry1	13	-
chr10	85871832	85871833	Pwp1	1	+
chr10	85916729	85916730	Prdm4	12	-
chr10	85927403	85927404	Ascl4	1	+
chr10	86011860	86011861	Bpifc	16	-
chr10	86021930	86021931	Fbxo7	1	+
chr10	86095855	86095856	4930486F22Rik	1	+
chr10	86300413	86300414	Timp3	1	+
chr10	86498896	86498897	Syn3	14	-
chr10	86685528	86685529	1810014B01Rik	1	+
chr10	86705444	86705445	Hsp90b1	18	-
chr10	86705812	86705813	Ttc41	1	+
chr10	87007942	87007943	Stab2	69	-
chr10	87058047	87058048	1700113H08Rik	1	+
chr10	87521796	87521797	Pah	1	+
chr10	87858266	87858267	Igf1	1	+
chr10	88091073	88091074	Pmch	1	+
chr10	88201098	88201099	Washc3	1	+
chr10	88605152	88605153	Mybpc1	29	-
chr10	88683023	88683024	Spic	6	-
chr10	88826814	88826815	Utp20	62	-
chr10	89257790	89257791	Ano4	28	-
chr10	89533622	89533623	Nr1h4	10	-
chr10	89621249	89621250	Slc17a8	12	-
chr10	89686294	89686295	Scyl2	19	-
chr10	89686364	89686365	1500026H17Rik	1	+
chr10	89741193	89741194	Gm30963	4	-
chr10	89744992	89744993	Uhrf1bp1l	1	+
chr10	89873510	89873511	Anks1b	1	+
chr10	91082743	91082744	Apaf1	27	-
chr10	91083040	91083041	Ikbip	1	+
chr10	91123967	91123968	Slc25a3	8	-
chr10	91170550	91170551	Tmpo	9	-
chr10	91220619	91220620	4930534H03Rik	4	-
chr10	91888830	91888831	Gm31592	1	+
chr10	92072185	92072186	Mir135a-2	1	-
chr10	92137223	92137224	Mir1251	1	-
chr10	92165178	92165179	Rmst	13	-
chr10	92375373	92375374	Gm20757	9	-
chr10	92722418	92722419	Nedd1	15	-
chr10	93081622	93081623	Cfap54	68	-
chr10	93160877	93160878	Cdk17	1	+
chr10	93162786	93162787	Mir1931	1	+
chr10	93311159	93311160	Elk3	6	-
chr10	93317404	93317405	Gm32688	1	+
chr10	93336212	93336213	Gm17745	1	+
chr10	93433108	93433109	Mir7688	1	+
chr10	93453397	93453398	Lta4h	1	+
chr10	93488769	93488770	Hal	1	+
chr10	93540033	93540034	Amdhd1	9	-
chr10	93540633	93540634	Ccdc38	1	+
chr10	93589414	93589415	Snrpf	1	+
chr10	93589658	93589659	Snrpf	4	-
chr10	93665854	93665855	Gm8580	1	-
chr10	93683322	93683323	Gm15915	6	-
chr10	93831556	93831557	Usp44	1	+
chr10	93891202	93891203	Metap2	12	-
chr10	93963863	93963864	Mir331	1	-
chr10	94035742	94035743	Vezt	12	-
chr10	94036002	94036003	Fgd6	1	+
chr10	94147932	94147933	Nr2c1	1	+
chr10	94199036	94199037	Ndufa12	1	+
chr10	94298703	94298704	Gm4792	3	-
chr10	94586199	94586200	Mir7211	1	-
chr10	94688613	94688614	Cep83os	3	-
chr10	94688791	94688792	Cep83	1	+
chr10	95145825	95145826	Gm29684	4	-
chr10	95323709	95323710	Cradd	3	-
chr10	95336277	95336278	2310039L15Rik	1	+
chr10	95417376	95417377	5730420D15Rik	1	+
chr10	95501949	95501950	Mrpl42	6	-
chr10	95515163	95515164	Ube2n	1	+
chr10	95559321	95559322	Mir3058	1	-
chr10	95564146	95564147	Nudt4	5	-
chr10	96226208	96226209	4930459C07Rik	1	+
chr10	96617002	96617003	Btg1	1	+
chr10	97423479	97423480	Mir3966	1	+
chr10	97479501	97479502	Dcn	1	+
chr10	97565502	97565503	Lum	1	+
chr10	97596931	97596932	4930473O22Rik	3	-
chr10	97607206	97607207	Kera	1	+
chr10	97644069	97644070	Epyc	1	+
chr10	97693060	97693061	Ccer1	1	+
chr10	97714773	97714774	4930525C09Rik	1	+
chr10	97967090	97967091	Gm10754	5	-
chr10	98351867	98351868	Gm8633	5	-
chr10	98914643	98914644	Atp2b1	1	+
chr10	99263232	99263233	Dusp6	1	+
chr10	99609172	99609173	Gm20110	1	+
chr10	99641920	99641921	Gm18409	3	-
chr10	99759507	99759508	Gm35206	1	+
chr10	99759658	99759659	Gm35206	1	-
chr10	100335677	100335678	Gm4312	1	+
chr10	100335677	100335678	Gm4312	1	+
chr10	100340839	100340840	Gm4307	1	+
chr10	100340839	100340840	Gm4307	1	+
chr10	100340839	100340840	Gm4307	1	+
chr10	100345971	100345972	Gm4305	1	+
chr10	100487347	100487348	Tmtc3	14	-
chr10	100592387	100592388	1700017N19Rik	1	+
chr10	100741635	100741636	Gm35722	3	-
chr10	101681488	101681489	Mgat4c	1	+
chr10	101772693	101772694	Mir3059	1	+
chr10	102490418	102490419	Nts	4	-
chr10	102512223	102512224	Rassf9	1	+
chr10	103236322	103236323	Lrriq1	26	-
chr10	104142988	104142989	Gm20765	1	+
chr10	104142988	104142989	Gm20765	1	+
chr10	104142988	104142989	Gm20765	1	+
chr10	104142988	104142989	Gm20765	1	+
chr10	104142988	104142989	Gm20765	1	+
chr10	104142988	104142989	Gm20765	1	+
chr10	104142988	104142989	Gm20765	1	+
chr10	104287270	104287271	Mir6411	1	+
chr10	105574479	105574480	Tmtc2	12	-
chr10	105574552	105574553	Gm15663	1	+
chr10	105841380	105841381	Mettl25	13	-
chr10	105841480	105841481	Ccdc59	1	+
chr10	106602480	106602481	4930532I03Rik	7	-
chr10	107123637	107123638	Acss3	16	-
chr10	107486134	107486135	Myf5	3	-
chr10	107494723	107494724	Myf6	3	-
chr10	107719941	107719942	Ptprq	45	-
chr10	107912379	107912380	Otogl	58	-
chr10	107946646	107946647	Gm29685	1	+
chr10	108162099	108162100	Ppp1r12a	1	+
chr10	108332190	108332191	Pawr	1	+
chr10	108417252	108417253	Gm36283	1	+
chr10	108700160	108700161	Gm5136	1	-
chr10	109009111	109009112	Syt1	13	-
chr10	110000390	110000391	Nav3	39	-
chr10	110600651	110600652	9230102K24Rik	1	+
chr10	110745440	110745441	E2f7	1	+
chr10	110896507	110896508	1700020G17Rik	3	-
chr10	110920177	110920178	Csrp2	1	+
chr10	111010009	111010010	Zdhhc17	17	-
chr10	111164803	111164804	Osbpl8	1	+
chr10	111185631	111185632	Gm51266	1	+
chr10	111298680	111298681	Bbs10	1	+
chr10	111473228	111473229	Nap1l1	1	+
chr10	111500789	111500790	Gm5176	1	+
chr10	111506287	111506288	Phlda1	1	+
chr10	111594273	111594274	4933440J02Rik	4	-
chr10	111874376	111874377	Gm20758	6	-
chr10	111997264	111997265	Glipr1	6	-
chr10	112060190	112060191	Glipr1l1	1	+
chr10	112083355	112083356	Glipr1l2	1	+
chr10	112160327	112160328	Glipr1l3	6	-
chr10	112726927	112726928	1700010J16Rik	1	+
chr10	112837753	112837754	Gm3942	1	+
chr10	115185022	115185023	Tph2	11	-
chr10	115251493	115251494	Tbc1d15	17	-
chr10	115315591	115315592	Rab21	7	-
chr10	115362267	115362268	Tmem19	7	-
chr10	115384435	115384436	Thap2	3	-
chr10	115384960	115384961	Zfc3h1	1	+
chr10	115569987	115569988	A930009A15Rik	1	+
chr10	115817285	115817286	Tspan8	1	+
chr10	116018364	116018365	Ptprr	1	+
chr10	116580536	116580537	Cnot2	17	-
chr10	116674592	116674593	Gm26579	1	+
chr10	116729177	116729178	1700030O20Rik	3	-
chr10	116729254	116729255	4930579P08Rik	1	+
chr10	116896879	116896880	Myrfl	25	-
chr10	116950453	116950454	Rab3ip	11	-
chr10	116950563	116950564	4933412E12Rik	1	+
chr10	116964741	116964742	D630029K05Rik	1	+
chr10	116986315	116986316	Best3	1	+
chr10	117045342	117045343	Lrrc10	1	+
chr10	117063375	117063376	Cct2	16	-
chr10	117148474	117148475	Frs2	10	-
chr10	117224507	117224508	Yeats4	7	-
chr10	117238681	117238682	9530003J23Rik	4	-
chr10	117282272	117282273	Lyz2	4	-
chr10	117292868	117292869	Lyz1	4	-
chr10	117376973	117376974	Cpsf6	10	-
chr10	117447435	117447436	Gm32141	2	-
chr10	117629501	117629502	Cpm	1	+
chr10	117710758	117710759	Mdm2	12	-
chr10	117792705	117792706	Nup107	28	-
chr10	117845974	117845975	Rap1b	8	-
chr10	117925460	117925461	4933411E08Rik	1	+
chr10	118141788	118141789	Mdm1	1	+
chr10	118204965	118204966	Il22	1	+
chr10	118295038	118295039	Iltifb	5	-
chr10	118441047	118441048	Ifng	1	+
chr10	118556525	118556526	Ifngas1	5	-
chr10	118715726	118715727	Gm33337	2	-
chr10	118868903	118868904	Dyrk2	3	-
chr10	118927143	118927144	Gm38403	4	-
chr10	119050499	119050500	Gm33677	4	-
chr10	119092906	119092907	1700064J06Rik	1	+
chr10	119240055	119240056	Cand1	15	-
chr10	119320235	119320236	4930477N07Rik	1	+
chr10	119413445	119413446	1700025F24Rik	1	+
chr10	119454035	119454036	Grip1	1	+
chr10	119761699	119761700	Grip1os2	3	-
chr10	119852390	119852391	Grip1os1	5	-
chr10	120112965	120112966	Helb	13	-
chr10	120208827	120208828	Tmbim4	1	+
chr10	120227061	120227062	Llph	1	+
chr10	120389524	120389525	9230105E05Rik	1	+
chr10	120448110	120448111	Mir763	1	-
chr10	120765733	120765734	4921513I03Rik	1	+
chr10	120979330	120979331	Lemd3	13	-
chr10	121202649	121202650	4930432O09Rik	2	-
chr10	121476250	121476251	Rassf3	5	-
chr10	121586794	121586795	Tbk1	21	-
chr10	121626332	121626333	Xpot	25	-
chr10	121739931	121739932	BC048403	1	+
chr10	122047315	122047316	Srgap1	22	-
chr10	122079879	122079880	Gm9079	1	-
chr10	122097170	122097171	Rxylt1	7	-
chr10	122119698	122119699	Gm4489	1	+
chr10	122569891	122569892	A130077B15Rik	3	-
chr10	122648340	122648341	Mir6412	1	+
chr10	122985724	122985725	Mirlet7i	1	-
chr10	123076505	123076506	Mon2	35	-
chr10	123197019	123197020	Usp15	22	-
chr10	124469075	124469076	4930503E24Rik	1	+
chr10	125328963	125328964	Slc16a7	7	-
chr10	125966220	125966221	Lrig3	1	+
chr10	126710391	126710392	Mir378d	1	-
chr10	126793710	126793711	4930484H19Rik	4	-
chr10	126901371	126901372	Atp23	6	-
chr10	126958024	126958025	Gm30539	1	+
chr10	126978718	126978719	Ctdsp2	1	+
chr10	126995531	126995532	Ctdsp2	1	+
chr10	126998441	126998442	Mir546	1	+
chr10	127000710	127000711	Avil	1	+
chr10	127030814	127030815	Tsfm	6	-
chr10	127048247	127048248	Cyp27b1	1	+
chr10	127060184	127060185	Marchf9	4	-
chr10	127063536	127063537	Cdk4	1	+
chr10	127070261	127070262	Tspan31	6	-
chr10	127070482	127070483	A730063M14Rik	1	+
chr10	127078908	127078909	Agap2	1	+
chr10	127121160	127121161	Os9	15	-
chr10	127165157	127165158	B4galnt1	1	+
chr10	127180582	127180583	Slc26a10	17	-
chr10	127189823	127189824	Arhgef25	16	-
chr10	127195250	127195251	F420014N23Rik	1	+
chr10	127195709	127195710	Dtx3	6	-
chr10	127211622	127211623	Pip4k2c	11	-
chr10	127263363	127263364	Kif5a	29	-
chr10	127266263	127266264	Dctn2	1	+
chr10	127289018	127289019	Mbd6	13	-
chr10	127290794	127290795	Ddit3	1	+
chr10	127321965	127321966	Arhgap9	1	+
chr10	127341579	127341580	Gli1	13	-
chr10	127351848	127351849	Inhbe	2	-
chr10	127370548	127370549	Inhbc	2	-
chr10	127380669	127380670	R3hdm2	1	+
chr10	127501687	127501688	Stac3	1	+
chr10	127514940	127514941	Ndufa4l2	1	+
chr10	127621148	127621149	Lrp1	89	-
chr10	127642987	127642988	Stat6	1	+
chr10	127677066	127677067	Nemp1	1	+
chr10	127705257	127705258	Myo1a	1	+
chr10	127724479	127724480	Tac2	1	+
chr10	127739531	127739532	Zbtb39	1	+
chr10	127751798	127751799	Gpr182	2	-
chr10	127759764	127759765	Rdh1	1	+
chr10	127776406	127776407	Rdh9	1	+
chr10	127801154	127801155	Rdh16	1	+
chr10	127824217	127824218	Rdh18-ps	1	+
chr10	127849929	127849930	Rdh19	1	+
chr10	127866477	127866478	Rdh16f2	1	+
chr10	127888699	127888700	Rdh7	4	-
chr10	127898536	127898537	Sdr9c7	1	+
chr10	128007508	128007509	Hsd17b6	6	-
chr10	128035347	128035348	Naca	1	+
chr10	128058983	128058984	Ptges3	1	+
chr10	128083308	128083309	Atp5b	1	+
chr10	128085287	128085288	Mir677	1	+
chr10	128092784	128092785	Baz2a	1	+
chr10	128180297	128180298	Rbms2	14	-
chr10	128211794	128211795	Spryd4	2	-
chr10	128225811	128225812	Mip	1	+
chr10	128232064	128232065	Timeless	1	+
chr10	128254132	128254133	Apon	1	+
chr10	128268700	128268701	Apof	1	+
chr10	128270499	128270500	Stat2	1	+
chr10	128298084	128298085	Il23a	4	-
chr10	128303336	128303337	Pan2	1	+
chr10	128322460	128322461	Cnpy2	1	+
chr10	128337728	128337729	Cs	1	+
chr10	128368980	128368981	Coq10a	5	-
chr10	128377125	128377126	Ankrd52	1	+
chr10	128382839	128382840	Mir6914	1	+
chr10	128388833	128388834	Mir6915	1	+
chr10	128401224	128401225	Slc39a5	12	-
chr10	128409850	128409851	Nabp2	7	-
chr10	128459237	128459238	Smarcc2	1	+
chr10	128493886	128493887	Myl6	7	-
chr10	128498685	128498686	Myl6b	7	-
chr10	128499248	128499249	A430046D13Rik	1	+
chr10	128512030	128512031	Mir6916	1	-
chr10	128525859	128525860	Esyt1	31	-
chr10	128547746	128547747	Zc3h10	3	-
chr10	128549168	128549169	Rpl41	4	-
chr10	128565934	128565935	Pa2g4	12	-
chr10	128584497	128584498	Mir6917	1	-
chr10	128626506	128626507	Rps26	4	-
chr10	128645993	128645994	Gm26876	9	-
chr10	128696268	128696269	Rab5b	6	-
chr10	128705051	128705052	Cdk2	8	-
chr10	128706259	128706260	Pmel	1	+
chr10	128745084	128745085	Dgka	26	-
chr10	128747880	128747881	Pym1	1	+
chr10	128790911	128790912	Mmp19	1	+
chr10	128803967	128803968	Tmem198b	6	-
chr10	128805555	128805556	Dnajc14	1	+
chr10	128821629	128821630	Ormdl2	4	-
chr10	128821765	128821766	Sarnp	1	+
chr10	128891718	128891719	Gdf11	3	-
chr10	128908920	128908921	Cd63	1	+
chr10	128919297	128919298	Rdh5	5	-
chr10	128960988	128960989	Mettl7b	2	-
chr10	128971198	128971199	9030616G12Rik	1	+
chr10	128989915	128989916	Olfr9	1	+
chr10	129011288	129011289	Olfr763	1	+
chr10	129047061	129047062	Olfr765	1	-
chr10	129079961	129079962	Olfr767	1	-
chr10	129093972	129093973	Olfr768	1	-
chr10	129112423	129112424	Olfr769	1	-
chr10	129133766	129133767	Olfr770	1	-
chr10	129160982	129160983	Olfr771	1	-
chr10	129175054	129175055	Olfr772	1	-
chr10	129187419	129187420	Olfr773	1	-
chr10	129238152	129238153	Olfr774	1	+
chr10	129250537	129250538	Olfr775	1	+
chr10	129260964	129260965	Olfr776	1	+
chr10	129269321	129269322	Olfr777	1	-
chr10	129321626	129321627	Olfr780	1	+
chr10	129332884	129332885	Olfr781	1	+
chr10	129350566	129350567	Olfr782	1	+
chr10	129387636	129387637	Olfr784	1	+
chr10	129409369	129409370	Olfr785	1	+
chr10	129436815	129436816	Olfr786	1	+
chr10	129462679	129462680	Olfr787	1	+
chr10	129472695	129472696	Olfr788	1	+
chr10	129487013	129487014	Olfr789	1	+
chr10	129500887	129500888	Olfr790	1	+
chr10	129526230	129526231	Olfr791	1	+
chr10	129540540	129540541	Olfr792	1	+
chr10	129570658	129570659	Olfr794	1	+
chr10	129608479	129608480	Olfr796	1	-
chr10	129626059	129626060	Olfr798	1	-
chr10	129647131	129647132	Olfr799	1	+
chr10	129659809	129659810	Olfr800	1	+
chr10	129665756	129665757	Mir684-1	1	+
chr10	129670517	129670518	Olfr801	1	-
chr10	129682737	129682738	Olfr802	1	-
chr10	129692039	129692040	Olfr803	1	-
chr10	129704881	129704882	Olfr804	1	+
chr10	129723542	129723543	Olfr805	1	-
chr10	129738915	129738916	Olfr806	1	-
[truncated: 17,865 more rows]
