# Supplementary material for: Ultra-long-range interactions between active regulatory elements
Source: Genome Res. 2023 Aug;33(8):1269–83. doi: 10.1101/gr.277567.122 (PMC10547262; doi:10.1101/gr.277567.122)
Supplement: Supplement 11 [file Supplemental_Code.zip › Supplemental_Code/Peaks/mm10/mm10_peaks.ipynb]

# %% [code]
!wget https://ftp.ncbi.nlm.nih.gov/geo/series/GSE96nnn/GSE96107/suppl/GSE96107_ES_Ring1B.IDR0.05.filt.narrowPeak.gz -q

# %% [code]
!gunzip GSE96107_ES_Ring1B.IDR0.05.filt.narrowPeak.gz

# %% [code]
!bedtools sort -i GSE96107_ES_Ring1B.IDR0.05.filt.narrowPeak | bedtools merge \
> GSE96107_ES_Ring1B.IDR0.05.filt_merged.bed

# %% [code]
!for f in CAP-CGI_CpG_density_quartile_?_mm10_merged5kb.bed; do bedtools intersect \
-a $f -b GSE96107_ES_Ring1B.IDR0.05.filt_merged.bed -wa > \
"${f/.bed/_RING1B_overlap.bed}"; done

# %% [code]
!for f in CAP-CGI_CpG_density_quartile_?_mm10_merged5kb.bed; do bedtools intersect -v \
-a $f -b GSE96107_ES_Ring1B.IDR0.05.filt_merged.bed > \
"${f/.bed/_noRING1B.bed}"; done

# %% [code]
!wget https://hgdownload.soe.ucsc.edu/goldenPath/mm10/bigZips/genes/mm10.refGene.gtf.gz -q
!gunzip mm10.refGene.gtf.gz

# %% [code]
!awk '{if($1!~"random") {print $1,$4,$5,$7,$10,$14,$3}}' mm10.refGene.gtf | \
awk '{gsub(";",""); print}' | awk '{gsub(/"/, ""); print}' | \
awk '{if($7=="exon") {print $1"\t"$2"\t"$3"\t"$5"\t"$6"\t"$4}}' > refGene_exons_mm10.bed

# %% [code]
import pandas as pd
exons = pd.read_csv("refGene_exons_mm10.bed", sep="\t", header=None)
exons.columns = ["chrom", "start", "end", "gene", "exon", "strand"]
exons["max_exon"] = exons.groupby(["gene", "strand"])["exon"].transform('max')

# %% [code]
first_exon = exons.loc[((exons["strand"] == "+") & (exons["exon"] == 1)) |
                       ((exons["strand"] == "-") & (exons["exon"] == exons["max_exon"])),
                       ["chrom", "start", "end", "gene", "exon", "strand"]].drop_duplicates()
first_exon = first_exon.sort_values(["chrom", "start", "end"]).drop_duplicates(subset="gene")

# %% [code]
first_exon.to_csv("mm10.refGene_exon1.bed", sep="\t", header=None, index=False)

# %% [code]
!for f in ESC_4SU_refGene_exon1_quartile_?_TSS_mm10.bed; do bedtools intersect -v \
-a $f -b GSE96107_ES_Ring1B.IDR0.05.filt_merged.bed > \
"${f/.bed/_noRING1B.bed}"; done

# %% [code]
!for f in ESC_4SU_refGene_exon1_quartile_?_TSS_mm10_noRING1B.bed; \
do bedtools intersect -v -a $f -b CAP-CGI_mm10.bed -wa | wc -l; done

# %% [code]
!for f in ESC_4SU_refGene_exon1_quartile_?_TSS_mm10_noRING1B.bed; \
do bedtools intersect -v -a $f -b CAP-CGI_mm10.bed -wa | \
shuf -n 732 > "${f/.bed/_noCGI_shuf732.bed}"; done

# %% [code]
!for f in ESC_4SU_refGene_exon1_quartile_?_TSS_mm10_noRING1B.bed; \
do bedtools intersect -a $f -b CAP-CGI_mm10.bed -wa | \
shuf -n 732 > "${f/.bed/_CGI_shuf732.bed}"; done

# %% [code]
!awk -v OFS="\t" '{print $1,$2,$3,$4,$5,"+"}' \
ESC_4SU_refGene_exon1_quartile_1_TSS_mm10_noRING1B.bed > \
ESC_4SU_refGene_exon1_quartile_1_TSS_mm10_noRING1B_plus.bed
!awk -v OFS="\t" '{print $1,$2,$3,$4,$5,"+"}' \
ESC_4SU_refGene_exon1_quartile_2_TSS_mm10_noRING1B.bed > \
ESC_4SU_refGene_exon1_quartile_2_TSS_mm10_noRING1B_plus.bed
!awk -v OFS="\t" '{print $1,$2,$3,$4,$5,"+"}' \
ESC_4SU_refGene_exon1_quartile_3_TSS_mm10_noRING1B.bed > \
ESC_4SU_refGene_exon1_quartile_3_TSS_mm10_noRING1B_plus.bed
!awk -v OFS="\t" '{print $1,$2,$3,$4,$5,"-"}' \
ESC_4SU_refGene_exon1_quartile_4_TSS_mm10_noRING1B.bed > \
ESC_4SU_refGene_exon1_quartile_4_TSS_mm10_noRING1B_minus.bed

# %% [code]
!for f in ESC_4SU_refGene_exon1_quartile_?_TSS_mm10_noRING1B_plus.bed; \
do cat $f ESC_4SU_refGene_exon1_quartile_4_TSS_mm10_noRING1B_minus.bed \
| bedtools sort -i > "${f/.bed/_quartile_4_minus.bed}";done

# %% [code]
!grep GSE102517.KLF4.mESC \
/exports/igmm/eddie/wendy-lab/elias/Friman2022/Peaks/mm10/CRE/remap2022_all_macs2_mm10_v1_0.bed \
| bedtools sort -i | bedtools merge > GSE102517_KLF4_mESC_remap.bed

# %% [code]
!grep GSE24029.RAD21.mESC \
/exports/igmm/eddie/wendy-lab/elias/Friman2022/Peaks/mm10/CRE/remap2022_all_macs2_mm10_v1_0.bed \
| bedtools sort -i | bedtools merge > GSE24029_RAD21_mESC_remap.bed

# %% [code]
!grep GSE41314.RNF2.mESC \
/exports/igmm/eddie/wendy-lab/elias/Friman2022/Peaks/mm10/CRE/remap2022_all_macs2_mm10_v1_0.bed \
| bedtools sort -i | bedtools merge > GSE41314_RNF2_mESC_remap.bed

# %% [code]
!bedtools sort -i /exports/igmm/eddie/wendy-lab/ilia/mouse_factor/82185_sort_peaks.narrowPeak.bed \
| bedtools merge > GSE93536_CXXC1_mESCS_cistromeDB.bed

# %% [code]
!bedtools intersect -v -a GSE102517_KLF4_mESC_remap.bed -b GSE96107_ES_Ring1B.IDR0.05.filt_merged.bed \
> GSE102517_KLF4_mESC_remap_noRING1B.bed

# %% [code]
!bedtools intersect -v -a GSE93536_CXXC1_mESCS_cistromeDB.bed -b GSE96107_ES_Ring1B.IDR0.05.filt_merged.bed \
> GSE93536_CXXC1_mESCS_cistromeDB_noRING1B.bed

# %% [code]
!cat ESC_4SU_refGene_exon1_quartile_?_TSS_mm10.bed | bedtools sort -i > mm10.refGene_exon1_TSS.bed

# %% [code]
!bedtools intersect -v -a mm10.refGene_exon1_TSS.bed -b GSE96107_ES_Ring1B.IDR0.05.filt_merged.bed \
| bedtools sort -i > mm10.refGene_exon1_TSS_noRING1B.bed 

# %% [code]
!for f in CpG CAP-CGI_CpG_density_quartile_?_mm10_merged5kb_noRING1B.bed; do \
$elias/seqtools/./liftOver $f $elias/seqtools/mm10ToMm9.over.chain \
"${f/mm10/mm9}" unmapped; done

# %% [code]
!mv *mm9* ../mm9

# %% [code]
!wget https://ftp.ncbi.nlm.nih.gov/geo/samples/GSM3432nnn/GSM3432409/suppl/GSM3432409_ch12_Med14Nsmash_chipseq_Med26_APR48h.bw \
-O /exports/igmm/eddie/wendy-lab/elias/Friman2022/heatmaps/GSM3432409_ch12_Med14Nsmash_chipseq_Med26_APR48h_mm9.bw -q
!wget https://ftp.ncbi.nlm.nih.gov/geo/samples/GSM3432nnn/GSM3432422/suppl/GSM3432422_ch12_Tailless_chipseq_Med26_br1.bw \
-O /exports/igmm/eddie/wendy-lab/elias/Friman2022/heatmaps/GSM3432422_ch12_Tailless_chipseq_Med26_br1_mm9.bw -q
!wget https://ftp.ncbi.nlm.nih.gov/geo/samples/GSM3432nnn/GSM3432441/suppl/GSM3432441_ch12_wt_chipseq_Med26_APR48h.bw \
-O /exports/igmm/eddie/wendy-lab/elias/Friman2022/heatmaps/GSM3432441_ch12_wt_chipseq_Med26_APR48h_mm9.bw -q

# %% [code]
!wget https://ftp.ncbi.nlm.nih.gov/geo/samples/GSM3432nnn/GSM3432426/suppl/GSM3432426_ch12_Tailless_chipseq_polII_br1.bw \
-O /exports/igmm/eddie/wendy-lab/elias/Friman2022/heatmaps/GSM3432426_ch12_Tailless_chipseq_polII_br1_mm9.bw -q
!wget https://ftp.ncbi.nlm.nih.gov/geo/samples/GSM3432nnn/GSM3432447/suppl/GSM3432447_ch12_wt_chipseq_PolII_APR48h.bw \
-O /exports/igmm/eddie/wendy-lab/elias/Friman2022/heatmaps/GSM3432447_ch12_wt_chipseq_PolII_APR48h_mm9.bw -q
!wget https://ftp.ncbi.nlm.nih.gov/geo/samples/GSM3432nnn/GSM3432411/suppl/GSM3432411_ch12_Med14Nsmash_chipseq_PolII_APR48h.bw \
-O /exports/igmm/eddie/wendy-lab/elias/Friman2022/heatmaps/GSM3432411_ch12_Med14Nsmash_chipseq_PolII_APR48h_mm9.bw -q

# %% [code]
!cat ESC_4SU_refGene_exon1_quartile_3_TSS_mm10_noRING1B.bed \
ESC_4SU_refGene_exon1_quartile_4_TSS_mm10_noRING1B.bed \
| bedtools sort -i > ESC_4SU_refGene_exon1_quartiles_3_4_TSS_mm10_noRING1B.bed
