# Supplementary material for: Ultra-long-range interactions between active regulatory elements
Source: Genome Res. 2023 Aug;33(8):1269–83. doi: 10.1101/gr.277567.122 (PMC10547262; doi:10.1101/gr.277567.122)
Supplement: Supplement 11 [file Supplemental_Code.zip › Supplemental_Code/Peaks/mm10/TSS_noRING1B_A_within_50kb_compartmentswitch_signAB_mm10.bed]

chr1	4785726	4785727	Mrpl15	5	-
chr1	6214663	6214664	Rb1cc1	1	-
chr1	9547949	9547950	Adhfe1	1	-
chr1	12667564	12667565	Gm17644	1	-
chr1	13668772	13668773	Xkr9	1	+
chr1	15805647	15805648	Terf1	1	-
chr1	16519115	16519116	Stau2	14	-
chr1	16657119	16657120	Eloc	5	+
chr1	16657553	16657554	D030040B21Rik	1	+
chr1	16688457	16688458	Ly96	1	+
chr1	20730906	20730907	Il17a	1	-
chr1	21368332	21368333	Khdc1c	1	+
chr1	21383557	21383558	Khdc1b	1	+
chr1	24100341	24100342	Fam135a	21	+
chr1	46853618	46853619	Slc39a10	11	+
chr1	51478399	51478400	Nabp1	6	-
chr1	52992657	52992658	1700019D03Rik	4	+
chr1	53187617	53187618	1700019A02Rik	10	-
chr1	53352752	53352753	Asnsd1	6	+
chr1	53352752	53352753	Asnsd1	4	+
chr1	54250684	54250685	Ccdc150	1	+
chr1	55405947	55405948	Plcl1	1	+
chr1	60977915	60977916	Icos	1	+
chr1	66700832	66700833	Rpe	1	-
chr1	72005195	72005196	4933417E11Rik	3	-
chr1	73398969	73398970	D530049I02Rik	1	+
chr1	77515088	77515089	Epha4	18	+
chr1	78657826	78657827	Acsl3	1	+
chr1	78657826	78657827	Acsl3	1	+
chr1	79761769	79761770	Wdfy1	12	+
chr1	80213944	80213945	Fam124b	2	-
chr1	80340690	80340691	Cul3	17	+
chr1	82724891	82724892	Mff	1	-
chr1	88166013	88166014	Ugt1a5	1	+
chr1	94052553	94052554	Pdcd1	5	+
chr1	97661676	97661677	D1Ertd622e	3	-
chr1	97770092	97770093	Ppip5k2	28	+
chr1	97770173	97770174	Gin1	1	+
chr1	106714290	106714291	Bcl2	2	-
chr1	106759742	106759743	Kdsr	10	+
chr1	118310728	118310729	Tsn	6	-
chr1	118321844	118321845	Nifk	1	-
chr1	121567980	121567981	Ddx18	13	+
chr1	130715821	130715822	Pfkfb2	16	-
chr1	130717328	130717329	Yod1	1	-
chr1	130731977	130731978	AA986860	1	-
chr1	139408281	139408282	Gm34816	1	-
chr1	139454774	139454775	Aspm	1	+
chr1	143640698	143640699	B3galt2	1	-
chr1	150392839	150392840	Tpr	1	-
chr1	150393055	150393056	Tpr	14	-
chr1	150466165	150466166	Prg4	13	+
chr1	154255690	154255691	4930532M18Rik	1	+
chr1	154256906	154256907	4930452N14Rik	4	+
chr1	159293774	159293775	Pou5f1-rs1	1	-
chr1	159340308	159340309	Mir1843b	1	+
chr1	159340359	159340360	Mir1843b	1	+
chr1	160153575	160153576	Tnn	22	-
chr1	160195216	160195217	Mrps14	1	-
chr1	161788495	161788496	Fasl	4	-
chr1	162478034	162478035	Dnm3	21	-
chr1	162740556	162740557	Prrc2c	35	+
chr1	163929101	163929102	Scyl3	1	-
chr1	165091930	165091931	4930568G15Rik	5	-
chr1	168432169	168432170	Pbx1	9	+
chr1	170174964	170174965	Uap1	11	-
chr1	172602551	172602552	Fcrl6	7	+
chr1	172632974	172632975	Dusp23	2	+
chr1	175632194	175632195	Kmo	1	-
chr1	175688353	175688354	Chml	1	+
chr1	175692632	175692633	Opn3	4	+
chr1	175698594	175698595	Wdr64	1	+
chr1	175880779	175880780	Exo1	1	-
chr1	175920330	175920331	Becn2	1	+
chr1	176772423	176772424	Mir350	1	-
chr1	176807124	176807125	Cep170	20	+
chr1	176814661	176814662	Sdccag8	1	+
chr1	176836133	176836134	Hmga2-ps1	1	+
chr1	177248767	177248768	Akt3	13	-
chr1	177442352	177442353	Zbtb18	1	-
chr1	177808420	177808421	Catspere1	1	+
chr1	185537337	185537338	Mir297c	1	+
chr10	4611990	4611991	Esr1	1	+
chr10	7953065	7953066	Tab2	7	+
chr10	11149431	11149432	Shprh	1	-
chr10	13871281	13871282	Gm32172	1	-
chr10	22273475	22273476	H60b	1	+
chr10	23785451	23785452	Snora33	1	-
chr10	23785821	23785822	Snord100	1	-
chr10	23787209	23787210	Rps12	6	-
chr10	24101951	24101952	Taar8c	1	-
chr10	24109534	24109535	Taar9	1	-
chr10	24149290	24149291	Stx7	1	-
chr10	25536272	25536273	Smlr1	2	+
chr10	25536387	25536388	Gm29571	1	+
chr10	30803326	30803327	Ncoa7	16	+
chr10	33951259	33951260	Zup1	11	-
chr10	33995055	33995056	A830082N09Rik	1	-
chr10	39133900	39133901	Fam229b	5	-
chr10	39134024	39134025	Tube1	1	-
chr10	45335736	45335737	Bves	1	-
chr10	45470201	45470202	Lin28b	5	+
chr10	52233620	52233621	Dcbld1	1	-
chr10	52417548	52417549	Nus1	1	+
chr10	53596962	53596963	Asf1a	1	-
chr10	53629957	53629958	Mcm9	13	+
chr10	56431982	56431983	Gm36595	1	+
chr10	57486353	57486354	4930467K11Rik	4	-
chr10	57486386	57486387	Hsf2	1	-
chr10	58696746	58696747	BB019430	1	+
chr10	68278726	68278727	Arid5b	10	+
chr10	79531090	79531091	Mir6909	1	-
chr10	79533787	79533788	Plpp2	6	-
chr10	82623228	82623229	1190007I07Rik	3	-
chr10	82629839	82629840	Tdg-ps2	1	-
chr10	82629843	82629844	Tdg-ps2	1	-
chr10	83534140	83534141	Aldh1l2	23	-
chr10	86095855	86095856	4930486F22Rik	1	+
chr10	86685528	86685529	1810014B01Rik	1	-
chr10	88826814	88826815	Utp20	62	+
chr10	89621249	89621250	Slc17a8	12	-
chr10	91220619	91220620	4930534H03Rik	4	+
chr10	93081622	93081623	Cfap54	68	-
chr10	99263232	99263233	Dusp6	1	+
chr10	108162099	108162100	Ppp1r12a	1	-
chr10	108417252	108417253	Gm36283	1	+
chr10	111874376	111874377	Gm20758	6	-
chr10	111997264	111997265	Glipr1	6	+
chr10	115185022	115185023	Tph2	11	-
chr10	118556525	118556526	Ifngas1	5	-
chr10	118868903	118868904	Dyrk2	3	+
chr10	119454035	119454036	Grip1	1	+
chr10	121202649	121202650	4930432O09Rik	2	-
chr10	123197019	123197020	Usp15	22	+
chr10	126793710	126793711	4930484H19Rik	4	-
chr10	128908920	128908921	Cd63	1	+
chr10	128919297	128919298	Rdh5	5	+
chr11	3193603	3193604	Sfi1	33	-
chr11	6658534	6658535	Ramp3	1	+
chr11	6660236	6660237	Gm11978	6	+
chr11	21091325	21091326	Peli1	1	-
chr11	21098870	21098871	2610024D14Rik	1	-
chr11	21344675	21344676	Mir1933	1	+
chr11	29547951	29547952	Rps27a	1	-
chr11	29548040	29548041	Clhc1	6	-
chr11	30771776	30771777	Psme4	1	-
chr11	30885359	30885360	Gpr75	1	+
chr11	31870941	31870942	Cpeb4	1	-
chr11	35980527	35980528	Wwc1	23	+
chr11	40692682	40692683	Mat2b	7	-
chr11	40733437	40733438	Hmmr	18	+
chr11	40733662	40733663	Nudcd2	1	+
chr11	43528750	43528751	Ccnjl	1	-
chr11	43748008	43748009	Ttc1	8	+
chr11	45851970	45851971	Clint1	1	-
chr11	50916176	50916177	Zfp2	7	+
chr11	50931635	50931636	Zfp354b	5	+
chr11	51006975	51006976	Olfr51	1	-
chr11	51027005	51027006	Olfr54	1	-
chr11	51048110	51048111	Olfr1375	1	-
chr11	51059226	51059227	Zfp354a	1	+
chr11	51085088	51085089	9230009I02Rik	1	+
chr11	55461208	55461209	Atox1	4	+
chr11	55469753	55469754	G3bp1	1	+
chr11	55482707	55482708	Gm12238	1	+
chr11	57518644	57518645	Fam114a2	14	-
chr11	57518666	57518667	Mfap3	1	-
chr11	58323365	58323366	Zfp672	6	+
chr11	58330708	58330709	Sh3bp5l	1	+
chr11	58801960	58801961	Fam183b	4	-
chr11	58816929	58816930	Olfr313	1	-
chr11	58831157	58831158	Olfr312	1	-
chr11	58841117	58841118	Olfr311	1	-
chr11	63964227	63964228	9630013K17Rik	1	+
chr11	67025155	67025156	Tmem220	1	-
chr11	67052618	67052619	Adprm	5	+
chr11	67052671	67052672	Sco1	1	+
chr11	67078301	67078302	Myh3	1	+
chr11	67099805	67099806	Mir6923	1	+
chr11	71004432	71004433	Dhx33	12	+
chr11	72037509	72037510	Aipl1	6	-
chr11	73177008	73177009	Emc6	2	+
chr11	73199042	73199043	Ctns	12	+
chr11	80780025	80780026	Myo1d	22	-
chr11	80810367	80810368	Tmem98	1	+
chr11	82633354	82633355	Gm11426	1	-
chr11	82960681	82960682	Slfn5os	3	+
chr11	82985065	82985066	Mir7679	1	+
chr11	83286726	83286727	Slfn14	5	-
chr11	83293431	83293432	Snord7	1	-
chr11	83294305	83294306	Snord7	1	-
chr11	93885766	93885767	Utp18	14	-
chr11	93885851	93885852	Mbtd1	1	-
chr11	99417244	99417245	A830036E02Rik	1	+
chr11	99422259	99422260	Krt12	8	+
chr11	99438153	99438154	Krt20	8	+
chr11	100105626	100105627	Krt36	7	-
chr11	100120577	100120578	Krt13	8	-
chr11	100135949	100135950	Krt15	8	-
chr11	100143699	100143700	Krt19	6	-
chr11	104550620	104550621	Cdc27	19	+
chr11	104550664	104550665	Myl4	1	+
chr11	104562198	104562199	Gm11665	6	+
chr11	105126426	105126427	Mettl2	1	-
chr11	109346868	109346869	1700096J18Rik	1	-
chr11	109472836	109472837	Slc16a6	6	+
chr11	109473375	109473376	Arsg	1	+
chr12	18514511	18514512	5730507C01Rik	1	-
chr12	20815779	20815780	1700030C10Rik	2	-
chr12	24498582	24498583	Taf1b	1	-
chr12	26252545	26252546	Gm29968	6	-
chr12	26456452	26456453	Rsad2	6	+
chr12	27160516	27160517	Gm9866	4	+
chr12	30911612	30911613	Acp1	6	+
chr12	30911670	30911671	Sh3yl1	1	+
chr12	32820336	32820337	Nampt	1	-
chr12	32824117	32824118	Gdap10	1	-
chr12	33429625	33429626	Twistnb	1	+
chr12	35047190	35047191	Snx13	1	-
chr12	36156825	36156826	Bzw2	12	+
chr12	36157125	36157126	Ankmy2	1	+
chr12	40037376	40037377	Arl4a	2	+
chr12	40199315	40199316	Lsmem1	4	-
chr12	44210068	44210069	Dnajb9	3	-
chr12	44210314	44210315	Mir5627	1	-
chr12	51348231	51348232	G2e3	1	-
chr12	56253244	56253245	Gm19990	1	-
chr12	56345894	56345895	Mbip	9	+
chr12	59219483	59219484	Fbxo33	4	+
chr12	64917912	64917913	Gm527	1	-
chr12	73901325	73901326	Hif1a	1	-
chr12	73964498	73964499	Snapc1	1	+
chr12	73997778	73997779	Syt16	1	+
chr12	77238105	77238106	Fut8	1	+
chr12	87472299	87472300	Snw1	14	+
chr12	91849157	91849158	Sel1l	21	+
chr12	101082452	101082453	Ppp4r3a	1	+
chr12	101083702	101083703	Ppp4r3a	15	+
chr12	103434190	103434191	Ifi27	1	+
chr12	103443680	103443681	Ifi27l2a	4	+
chr12	104387165	104387166	Serpina3m	1	-
chr12	110158073	110158074	3110009F21Rik	3	-
chr12	113156422	113156423	Tedc1	1	+
chr12	113185904	113185905	Tmem121	1	+
chr12	116281223	116281224	Esyt2	1	-
chr12	116485721	116485722	Ptprn2	1	+
chr13	3538076	3538077	Gdi2	1	-
chr13	3854174	3854175	Calm5	1	-
chr13	3918220	3918221	Net1	12	+
chr13	3924696	3924697	Tubal3	1	+
chr13	3945349	3945350	Ucn3	2	+
chr13	5858092	5858093	1700016G22Rik	3	+
chr13	5861490	5861491	Klf6	1	+
chr13	6548158	6548159	Pitrm1	1	-
chr13	12650395	12650396	Gpr137b-ps	7	+
chr13	13437603	13437604	Nid1	1	-
chr13	13954675	13954676	B3galnt2	1	-
chr13	17694765	17694766	Sugct	14	-
chr13	17695414	17695415	Mplkip	1	-
chr13	18717293	18717294	Vps41	1	-
chr13	19395813	19395814	Stard3nl	9	-
chr13	19623176	19623177	Sfrp4	1	-
chr13	19697760	19697761	Nme8	17	+
chr13	22009741	22009742	Prss16	12	+
chr13	22035643	22035644	H2ac12	1	+
chr13	22035822	22035823	H2bc12	1	+
chr13	22041362	22041363	H4c9	1	+
chr13	22042949	22042950	H2ac11	1	+
chr13	22043199	22043200	H2bc11	1	+
chr13	30545316	30545317	Uqcrfs1	2	-
chr13	30950298	30950299	Exoc2	29	+
chr13	33964660	33964661	Nqo2	1	-
chr13	34963809	34963810	Eci3	9	+
chr13	34994144	34994145	Eci2	10	+
chr13	37345346	37345347	Ly86	1	-
chr13	51203066	51203067	Hist1h2al	1	+
chr13	65112982	65112983	Mfsd14b	13	-
chr13	67813817	67813818	Zfp273	1	+
chr13	67830985	67830986	4930525G20Rik	3	+
chr13	67831107	67831108	Gm10037	1	+
chr13	69809883	69809884	Med10	1	+
chr13	70573242	70573243	1700100L14Rik	1	-
chr13	70637634	70637635	Ice1	19	+
chr13	93073305	93073306	Gm4814	1	-
chr13	93094834	93094835	A630019I02Rik	1	-
chr13	101768217	101768218	Pik3r1	16	+
chr13	102693548	102693549	Cd180	1	-
chr13	104228612	104228613	Ppwd1	1	+
chr13	108316338	108316339	Depdc1b	1	+
chr13	119428601	119428602	Paip1	1	-
chr13	119462760	119462761	4833420G17Rik	1	+
chr13	119488087	119488088	Tmem267	1	+
chr13	119488384	119488385	Tmem267	1	+
chr13	119894785	119894786	Tcstv1	2	+
chr14	13961313	13961314	Thoc7	9	-
chr14	14703026	14703027	Slc4a7	1	-
chr14	18270981	18270982	Rpl15	4	-
chr14	18271137	18271138	Nkiras1	1	-
chr14	18331844	18331845	Ube2e1	6	+
chr14	24293215	24293216	E330034G19Rik	1	+
chr14	25876660	25876661	Gm2260	1	+
chr14	25876662	25876663	Gm2260	1	+
chr14	33941040	33941041	Gdf2	1	-
chr14	34894610	34894611	Mir346	1	+
chr14	36968764	36968765	Ccser2	11	+
chr14	40893314	40893315	Sh2d4b	8	-
chr14	41006920	41006921	Prxl2a	7	+
chr14	45219425	45219426	Txndc16	21	-
chr14	45219718	45219719	Gpr137c	1	-
chr14	46379525	46379526	Gm15217	1	-
chr14	46390669	46390670	Bmp4	4	-
chr14	46637423	46637424	4933425B07Rik	5	-
chr14	50785520	50785521	Ttc5	10	-
chr14	51050163	51050164	Rnase11	1	+
chr14	51057242	51057243	Rnase12	1	+
chr14	51071442	51071443	Olfr750	1	+
chr14	51091078	51091079	Rnase4	1	+
chr14	51091078	51091079	Rnase4	1	+
chr14	51853769	51853770	Ear6	1	-
chr14	51853999	51854000	Ear7	1	-
chr14	51884843	51884844	Mettl17	1	-
chr14	51893611	51893612	Slc39a2	1	-
chr14	52316323	52316324	Sall2	2	+
chr14	59178749	59178750	Gm5142	2	-
chr14	59201229	59201230	Rcbtb1	1	+
chr14	59341330	59341331	Phf11b	9	-
chr14	69190693	69190694	Nkx3-1	1	-
chr14	70852934	70852935	2410012E07Rik	1	+
chr14	73142511	73142512	Rcbtb2	1	-
chr14	73552787	73552788	Sucla2	1	+
chr14	75130883	75130884	Lrrc63	10	-
chr14	75388146	75388147	Mir466f-3	4	+
chr14	75455983	75455984	Siah3	1	-
chr14	79702921	79702922	4930452G13Rik	1	+
chr14	79738432	79738433	Mir759	1	+
chr14	99046136	99046137	Mzt1	3	-
chr14	99046378	99046379	Bora	1	-
chr14	101609191	101609192	Tbc1d4	19	-
chr14	101640471	101640472	Commd6	4	-
chr14	105498789	105498790	4930449E01Rik	1	-
chr14	118052246	118052247	Dct	8	-
chr14	120275670	120275671	Mbnl2	1	-
chr14	120478462	120478463	Rap2a	1	+
chr14	122983283	122983284	Tmtc4	19	+
chr15	3979573	3979574	Fbxo4	7	-
chr15	3995746	3995747	AW549877	6	-
chr15	3996040	3996041	Gm2093	1	-
chr15	4026429	4026430	Oxct1	1	+
chr15	4027406	4027407	Oxct1	2	+
chr15	5108533	5108534	Card6	4	-
chr15	5116614	5116615	Rpl37	1	-
chr15	5118422	5118423	Snord72	1	-
chr15	5143862	5143863	Prkaa1	1	-
chr15	9071261	9071262	Nadk2	1	-
chr15	10470516	10470517	Dnajc21	12	-
chr15	10485937	10485938	Brix1	10	-
chr15	10486019	10486020	Rad1	1	-
chr15	11000722	11000723	Slc45a2	1	+
chr15	25622551	25622552	Myo10	1	-
chr15	25984367	25984368	Zfp622	1	+
chr15	27466678	27466679	Ank	1	-
chr15	31224386	31224387	Dap	1	-
chr15	31601539	31601540	Cct5	11	+
chr15	31602117	31602118	Atpsckmt	1	+
chr15	37425555	37425556	4930447A16Rik	1	+
chr15	37432664	37432665	Gm15941	3	+
chr15	39943994	39943995	Lrp12	7	+
chr15	53346183	53346184	Ext1	11	+
chr15	61985342	61985343	Myc	1	-
chr15	62219451	62219452	H2afy3	1	+
chr15	63912297	63912298	Gsdmc4	12	-
chr15	63914462	63914463	Gsdmcl-ps	1	-
chr15	74752979	74752980	Lynx1	4	+
chr15	74763567	74763568	Ly6d	3	+
chr15	74778859	74778860	Ly6g6g	3	+
chr15	74785453	74785454	Gm33174	1	+
chr15	74955026	74955027	Ly6e	1	+
chr15	74983430	74983431	Ly6i	4	+
chr15	74998031	74998032	Ly6a	4	+
chr15	75596631	75596632	Gpihbp1	1	-
chr15	82393978	82393979	Mir7684	1	+
chr15	82394022	82394023	Mir7684	9	+
chr15	88600303	88600304	Zdhhc25	1	-
chr15	89568205	89568206	Gm36221	2	+
chr15	89568327	89568328	Acr	1	+
chr15	94543507	94543508	Pus7l	9	-
chr15	94543661	94543662	Irak4	1	-
chr15	94629186	94629187	Tmem117	1	+
chr15	95751591	95751592	Gm6961	3	-
chr15	95790844	95790845	Ano6	1	-
chr15	96079553	96079554	D030018L15Rik	4	-
chr15	103350525	103350526	Mir6963	1	+
chr15	103366791	103366792	Itga5	31	+
chr16	3838976	3838977	Olfr15	1	-
chr16	3847224	3847225	Zfp174	1	-
chr16	15594518	15594519	Ube2v2	4	-
chr16	16359031	16359032	Dnm1l	21	+
chr16	16527411	16527412	Fgd4	17	-
chr16	16820196	16820197	Rpl31-ps12	1	-
chr16	16829363	16829364	Spag6l	11	-
chr16	20141064	20141065	Yeats2	1	-
chr16	20928615	20928616	Gm6551	1	+
chr16	21063340	21063341	Gm6557	1	-
chr16	24393351	24393352	Lpp	1	-
chr16	24393655	24393656	Lppos	2	-
chr16	24529315	24529316	Morf4l1-ps1	1	+
chr16	28929698	28929699	Mb21d2	2	+
chr16	29579335	29579336	Opa1	1	-
chr16	36071561	36071562	Fam162a	5	+
chr16	36071661	36071662	Ccdc58	1	+
chr16	37011787	37011788	Polq	1	+
chr16	37539789	37539790	Gtf2e1	5	-
chr16	37539895	37539896	Rabl3	1	-
chr16	38800203	38800204	Upk1b	8	+
chr16	38828749	38828750	Tex55	4	+
chr16	42303469	42303470	Mir6540	1	+
chr16	44724302	44724303	Nepro	1	+
chr16	44746363	44746364	Gtpbp8	6	+
chr16	48283736	48283737	Dppa4	1	-
chr16	48310275	48310276	Dppa2	1	+
chr16	50526246	50526247	G730013B05Rik	1	+
chr16	56057531	56057532	Senp7	1	+
chr16	57121715	57121716	Tomm70a	1	-
chr16	57292851	57292852	Tmem30c	8	+
chr16	57353278	57353279	Filip1l	1	-
chr16	59469238	59469239	1700022E09Rik	3	-
chr16	59471776	59471777	Riox2	1	-
chr16	59601047	59601048	Crybg3	22	+
chr16	59636946	59636947	4930547E14Rik	1	+
chr16	64770939	64770940	4930453N24Rik	3	-
chr16	64851723	64851724	Zfp654	9	+
chr16	64852002	64852003	Cggbp1	1	+
chr16	76373049	76373050	Nrip1	4	+
chr16	78255454	78255455	E330011O21Rik	4	-
chr16	84713024	84713025	Mir155hg	1	-
chr16	84714141	84714142	Mir155	1	-
chr16	84735302	84735303	Mrpl39	10	-
chr16	87553331	87553332	Map3k7cl	1	+
chr16	87698955	87698956	Bach1	1	-
chr16	92826074	92826075	Runx1	8	+
chr16	97504936	97504937	Fam3b	8	-
chr16	97536082	97536083	Mx2	1	-
chr16	97962622	97962623	Zbtb21	4	+
chr16	97997316	97997317	B230307C23Rik	1	+
chr17	3114973	3114974	Scaf8	1	-
chr17	3532555	3532556	Cldn20	1	+
chr17	11883189	11883190	D17Ertd648e	3	-
chr17	12675838	12675839	Slc22a1	11	-
chr17	13007840	13007841	Sod2	1	+
chr17	13034745	13034746	Gm36117	1	+
chr17	13948374	13948375	Gm7168	1	+
chr17	14943124	14943125	Wdr27	25	-
chr17	14943185	14943186	1600012H06Rik	1	-
chr17	15564354	15564355	Prdm9	11	+
chr17	17402687	17402688	Lix1	1	+
chr17	17624489	17624490	Lnpep	18	+
chr17	23564226	23564227	Zfp213	6	-
chr17	23586252	23586253	Zfp13	6	-
chr17	36257846	36257847	Rpp21	5	+
chr17	36271386	36271387	Trim39	7	+
chr17	36286421	36286422	H2-M10.1	5	+
chr17	36867187	36867188	Trim15	7	-
chr17	36869575	36869576	Trim10	1	-
chr17	36890125	36890126	Trim40	6	-
chr17	36898131	36898132	Trim31	1	-
chr17	37086236	37086237	Olfr90	1	+
chr17	37093872	37093873	Olfr91	1	+
chr17	43016556	43016557	Tnfrsf21	1	-
chr17	43667214	43667215	Slc25a27	10	+
chr17	43667373	43667374	Cyp39a1	1	+
chr17	48146307	48146308	9830107B12Rik	4	+
chr17	48264296	48264297	Treml4	1	-
chr17	55952624	55952625	Ebi3	1	-
chr17	55959188	55959189	Yju2	1	-
chr17	55959401	55959402	Yju2	3	-
chr17	55986512	55986513	Fsd1	1	-
chr17	57149777	57149778	Cd70	3	+
chr17	57217228	57217229	Mir6978	1	-
chr17	57228136	57228137	C3	41	-
chr17	57247470	57247471	Gpr108	17	-
chr17	57249452	57249453	Trip10	1	-
chr17	57279101	57279102	Vav1	1	+
chr17	65613555	65613556	Vapa	7	-
chr17	65642204	65642205	Txndc2	3	-
chr17	66519670	66519671	Rab12	6	+
chr17	71673262	71673263	Togaram2	1	+
chr17	74717751	74717752	Ttc27	1	+
chr17	78835381	78835382	Heatr5b	36	-
chr17	78835517	78835518	Gpatch11	1	-
chr17	79020816	79020817	Prkd3	19	+
chr17	79614901	79614902	Rmdn2	1	-
chr17	88125513	88125514	Gm4832	1	+
chr17	88440705	88440706	Foxn2	1	-
chr17	88626556	88626557	Ston1	1	+
chr18	3327591	3327592	Crem	9	-
chr18	3336417	3336418	Gm6225	1	-
chr18	5165731	5165732	Gm26682	3	+
chr18	6241524	6241525	Kif5b	26	+
chr18	6490646	6490647	Mir1893	1	-
chr18	6490857	6490858	Mir1893	14	-
chr18	7608154	7608155	Mpp7	18	+
chr18	13006991	13006992	Hrh4	1	+
chr18	20558075	20558076	Dsg2	1	-
chr18	23752305	23752306	Gm15972	3	-
chr18	23752334	23752335	Mapre2	1	-
chr18	23774989	23774990	Mir6360	1	-
chr18	25165965	25165966	Tpgs2	7	+
chr18	25169021	25169022	AW554918	1	+
chr18	30272866	30272867	Pik3c3	1	-
chr18	32815384	32815385	Tslp	1	-
chr18	32880673	32880674	Mir6361	1	+
chr18	33794893	33794894	Epb41l4aos	1	-
chr18	36760223	36760224	Wdr55	1	+
chr18	36766214	36766215	Dnd1	4	+
chr18	36783205	36783206	Hars	13	+
chr18	36783210	36783211	Hars2	1	+
chr18	36793924	36793925	Zmat2	1	+
chr18	37685238	37685239	Pcdhga4	1	-
chr18	37694376	37694377	Pcdhga5	1	-
chr18	42053711	42053712	Sh3rf2	1	-
chr18	42579652	42579653	Gpr151	1	+
chr18	46198818	46198819	Trim36	10	-
chr18	47537736	47537737	Gm5095	1	+
chr18	49755601	49755602	Dtwd2	6	-
chr18	50128202	50128203	Hsd17b4	1	+
chr18	53176293	53176294	Snx2	1	-
chr18	57354734	57354735	Prrc1	1	+
chr18	60501983	60501984	Smim3	2	-
chr18	60526155	60526156	Dctn4	1	-
chr18	62922328	62922329	Apcdd1	1	-
chr18	62977917	62977918	Napg	1	+
chr18	63692359	63692360	Txnl1	8	-
chr18	66504179	66504180	Gm9926	1	+
chr18	67088299	67088300	Gnal	1	-
chr18	68300333	68300334	Fam210a	4	+
chr18	68300356	68300357	Rnmt	1	+
chr18	69344493	69344494	Tcf4	1	-
chr18	70472455	70472456	4930503L19Rik	1	-
chr18	70472480	70472481	Stard6	9	-
chr18	73572706	73572707	Mex3c	1	-
chr18	74283101	74283102	Cfap53	1	+
chr18	78123426	78123427	Slc14a1	10	+
chr18	80019295	80019296	Gm36718	1	-
chr18	80046896	80046897	Pard6g	1	-
chr18	84951524	84951525	Timm21	6	+
chr19	3323302	3323303	Cpt1a	1	-
chr19	8663335	8663336	9830166K06Rik	3	-
chr19	8664006	8664007	Chrm1	1	-
chr19	9087956	9087957	Scgb1a1	3	+
chr19	10974670	10974671	Ms4a10	9	+
chr19	10993250	10993251	Ms4a15	7	+
chr19	11923729	11923730	Mir6994	1	-
chr19	12036740	12036741	Olfr1423	1	+
chr19	15924622	15924623	Psat1	9	-
chr19	16132685	16132686	Gnaq	1	-
chr19	16164099	16164100	E030024N20Rik	1	+
chr19	16780933	16780934	Vps13a	72	+
chr19	18631813	18631814	Ostf1	10	-
chr19	18713236	18713237	D030056L22Rik	1	+
chr19	23652812	23652813	1700028P14Rik	6	-
chr19	23687401	23687402	Ptar1	1	-
chr19	23758877	23758878	Apba1	1	+
chr19	24477474	24477475	Fam122a	1	-
chr19	24555872	24555873	Pip5k1b	15	+
chr19	24999530	24999531	Dock8	1	+
chr19	28963921	28963922	4430402I18Rik	1	-
chr19	28967832	28967833	4430402I18Rik	14	-
chr19	30175441	30175442	Gldc	25	+
chr19	34877917	34877918	Pank1	7	-
chr19	34965397	34965398	Mir1950	1	+
chr19	38930991	38930992	Hells	1	+
chr19	41077113	41077114	Opalin	6	+
chr19	42752775	42752776	Pyroxd2	16	+
chr19	42779978	42779979	Hps1	20	+
chr19	43440414	43440415	Cnnm1	1	-
chr19	47937713	47937714	Cfap58	1	+
chr19	53010756	53010757	Mir6407	1	-
chr19	53038654	53038655	Xpnpep1	21	-
chr19	55241252	55241253	Gucy2g	21	-
chr19	56287913	56287914	Habp2	1	-
chr19	60861428	60861429	Sfxn4	15	+
chr19	60874538	60874539	Prdx3	7	+
chr19	60889750	60889751	Grk5	1	+
chr19	61140840	61140841	Zfp950	7	-
chr2	3284213	3284214	Nmt2	1	-
chr2	3332628	3332629	Rpp38	2	+
chr2	3336169	3336170	Acbd7	1	+
chr2	3512814	3512815	Hspa14	14	+
chr2	3513066	3513067	Cdnf	1	+
chr2	10466664	10466665	Mir466m	1	+
chr2	10467230	10467231	Mir669f	1	+
chr2	10467496	10467497	Mir669e	1	+
chr2	10467791	10467792	Mir669b	1	+
chr2	10468344	10468345	Mir669d	1	+
chr2	10468972	10468973	Mir669l	1	+
chr2	10471645	10471646	Mir669d-2	1	+
chr2	10472255	10472256	Mir297a-3	1	+
chr2	10472255	10472256	Mir297a-3	1	+
chr2	10472255	10472256	Mir297a-3	1	+
chr2	10473932	10473933	Mir467c	1	+
chr2	10474216	10474217	Mir466b-1	1	+
chr2	10474216	10474217	Mir466b-1	1	+
chr2	10474218	10474219	Mir466b-1	1	+
chr2	10474218	10474219	Mir466b-1	1	+
chr2	10474220	10474221	Mir466b-1	1	+
chr2	10474434	10474435	Mir669a-3	1	+
chr2	10475301	10475302	Mir669k	1	+
chr2	10476343	10476344	Mir467a-1	1	+
chr2	10476343	10476344	Mir467a-1	1	+
chr2	10476343	10476344	Mir467a-1	1	+
chr2	10476343	10476344	Mir467a-1	1	+
chr2	10476343	10476344	Mir467a-1	1	+
chr2	10476343	10476344	Mir467a-1	1	+
chr2	10476347	10476348	Mir467a-1	1	+
chr2	10476629	10476630	Mir466e	1	+
chr2	10476631	10476632	Mir466e	1	+
chr2	10476852	10476853	Mir669a-1	1	+
chr2	10476854	10476855	Mir669a-1	1	+
chr2	10477151	10477152	Mir669g	1	+
chr2	10477911	10477912	Mir669j	1	+
chr2	10481249	10481250	Mir467b	1	+
chr2	10481532	10481533	Mir466c-1	1	+
chr2	10481532	10481533	Mir466c-1	1	+
chr2	10481535	10481536	Mir466c-1	1	+
chr2	10483679	10483680	Mir467a-10	1	+
chr2	10483679	10483680	Mir467a-10	1	+
chr2	10483679	10483680	Mir467a-10	1	+
chr2	10498686	10498687	Mir466b-2	1	+
chr2	11339490	11339491	Gm13293	1	-
chr2	11777585	11777586	Fbh1	21	+
chr2	11777754	11777755	Ankrd16	1	+
chr2	13544664	13544665	Trdmt1	11	-
chr2	13574312	13574313	Vim	1	+
chr2	19657897	19657898	Otud1	1	+
chr2	23156024	23156025	Mastl	12	+
chr2	23156506	23156507	Yme1l1	1	+
chr2	37359332	37359333	Pdcl	4	-
chr2	39162235	39162236	Gm16523	1	+
chr2	39190730	39190731	Scai	18	+
chr2	51149111	51149112	Rnd3	5	+
chr2	51933335	51933336	Rbm43	5	-
chr2	53191254	53191255	Prpf40a	26	+
chr2	53192085	53192086	Arl6ip6	1	+
chr2	59160683	59160684	Ccdc148	15	-
chr2	59160851	59160852	Pkp4	1	-
chr2	60722603	60722604	Itgb6	18	-
chr2	69206213	69206214	Spc25	7	+
chr2	69211074	69211075	G6pc2	1	+
chr2	80617215	80617216	Dusp19	1	+
chr2	80638813	80638814	Nup35	1	+
chr2	85050461	85050462	Tnks1bp1	1	+
chr2	85086461	85086462	4930443O20Rik	3	+
chr2	94406689	94406690	Ttc17	25	+
chr2	94406708	94406709	2810002D19Rik	1	+
chr2	94438186	94438187	Api5	14	+
chr2	101678421	101678422	Traf6	1	-
chr2	103303196	103303197	Ehf	9	-
chr2	106693182	106693183	Mpped2	1	-
chr2	109913319	109913320	Platr8	5	-
chr2	109917648	109917649	Lgr4	1	-
chr2	112368027	112368028	Emc4	5	-
chr2	112379212	112379213	Katnbl1	1	-
chr2	112455026	112455027	Emc7	1	+
chr2	112480817	112480818	Chrm5	1	+
chr2	114150570	114150571	Mir7002	1	+
chr2	114175339	114175340	Aqr	35	+
chr2	117121072	117121073	Spred1	1	-
chr2	117249740	117249741	Fam98b	1	+
chr2	122369147	122369148	Shf	7	+
chr2	125625113	125625114	Cep152	28	+
chr2	125724148	125724149	Shc4	12	-
chr2	132880862	132880863	Lrrn4	5	+
chr2	135659548	135659549	Plcb4	1	-
chr2	143863173	143863174	Bfsp1	8	-
chr2	144550859	144550860	Rbbp9	5	+
chr2	144556230	144556231	Sec23b	1	+
chr2	144594066	144594067	Smim26	1	+
chr2	144599954	144599955	Dtd1	1	+
chr2	150608567	150608568	Apmap	10	-
chr2	151542484	151542485	Fkbp1a	1	-
chr2	161109086	161109087	Chd6	37	+
chr2	172248493	172248494	Mc3r	1	-
chr3	10208616	10208617	Fabp4	4	-
chr3	10440130	10440131	Snx16	8	+
chr3	14611221	14611222	Rbis	4	+
chr3	14641728	14641729	Car13	1	+
chr3	19508596	19508597	Dnajc5b	1	-
chr3	19644461	19644462	Trim55	1	+
chr3	28419944	28419945	Mir466q	1	+
chr3	28805509	28805510	Rpl22l1	1	+
chr3	33083060	33083061	Pex5l	16	-
chr3	41742514	41742515	Sclt1	21	+
chr3	41742616	41742617	D3Ertd751e	1	+
chr3	53863807	53863808	Ufm1	6	+
chr3	59101821	59101822	Gpr171	2	+
chr3	59130762	59130763	P2ry14	3	+
chr3	65302685	65302686	A330015K06Rik	5	-
chr3	65349429	65349430	A730090N16Rik	4	-
chr3	65958249	65958250	Ccnl1	12	+
chr3	67430116	67430117	Gfm1	1	-
chr3	69859894	69859895	Sptssb	4	+
chr3	75556852	75556853	Pdcd10	8	-
chr3	75557494	75557495	Serpini1	1	-
chr3	75655731	75655732	Platr10	3	+
chr3	81036417	81036418	Pdgfc	1	-
chr3	83007725	83007726	Fgg	1	-
chr3	83026154	83026155	Fga	1	-
chr3	83049863	83049864	Fgb	8	-
chr3	85317520	85317521	1700036G14Rik	1	-
chr3	90603771	90603772	S100a4	1	+
chr3	90608523	90608524	S100a5	1	+
chr3	90612895	90612896	S100a6	1	+
chr3	93319750	93319751	Hrnr	1	-
chr3	94342100	94342101	Them5	1	-
chr3	100426406	100426407	4930406D18Rik	1	-
chr3	105959499	105959500	Wdr77	1	+
chr3	105960248	105960249	Atp5pb	10	+
chr3	105973803	105973804	Ovgp1	1	+
chr3	107221732	107221733	Cym	9	-
chr3	107230615	107230616	A630076J17Rik	1	-
chr3	107238652	107238653	Prok1	3	-
chr3	109123150	109123151	Slc25a24	1	+
chr3	115888059	115888060	A930005H10Rik	3	-
chr3	115888184	115888185	Dph5	1	-
chr3	121171695	121171696	Rwdd3	7	-
chr3	126596952	126596953	Camk2d	1	-
chr3	127916172	127916173	9830132P13Rik	1	+
chr3	130060907	130060908	Sec24b	24	+
chr3	130617449	130617450	Etnppl	1	-
chr3	131564769	131564770	Papss1	1	+
chr3	132683879	132683880	Aimp1	7	-
chr3	132684145	132684146	Aimp1	1	-
chr3	133091825	133091826	Gstcd	12	+
chr3	133091856	133091857	Ints12	1	+
chr3	135212564	135212565	Cenpe	1	-
chr3	137783615	137783616	Mir6380	1	-
chr3	139075201	139075202	Rap1gds1	15	+
chr3	142882004	142882005	Pkn2	22	+
chr3	142882496	142882497	9530052C20Rik	1	+
chr3	144720335	144720336	Sh3glb1	11	+
chr3	153152108	153152109	4930482G09Rik	3	-
chr3	157544280	157544281	Mir186	1	-
chr4	3938405	3938406	Plag1	6	+
chr4	8535645	8535646	Rab2a	1	-
chr4	10874499	10874500	2610301B20Rik	1	-
chr4	14826413	14826414	Otud6b	7	-
chr4	14929909	14929910	Gm11837	1	+
chr4	31964108	31964109	Map3k7	1	-
chr4	34550616	34550617	Akirin2	1	-
chr4	35152056	35152057	Ifnk	1	+
chr4	35157484	35157485	Mob3b	4	+
chr4	40269580	40269581	Smim27	1	+
chr4	40269841	40269842	Topors	3	+
chr4	40279421	40279422	Ndufb6	4	+
chr4	41760444	41760445	Il11ra1	1	+
chr4	41774176	41774177	Ccl27a	6	+
chr4	47474367	47474368	Alg2	2	+
chr4	47474662	47474663	Sec61b	1	+
chr4	48663515	48663516	Cavin4	1	+
chr4	53159895	53159896	Abca1	50	-
chr4	53246197	53246198	4930522O17Rik	1	+
chr4	54947946	54947947	Zfp462	1	-
chr4	57956411	57956412	Txn1	5	+
chr4	62286430	62286431	Slc31a2	1	-
chr4	63544766	63544767	Atp6v1g1	1	+
chr4	86558303	86558304	Saxo1	4	-
chr4	86558445	86558446	Saxo1os	1	-
chr4	86586570	86586571	Scarna8	1	-
chr4	89311032	89311033	Cdkn2b	2	+
chr4	94556796	94556797	Caap1	6	-
chr4	94593651	94593652	Gm12657	1	-
chr4	94603247	94603248	Plaa	14	+
chr4	98700755	98700756	Gm35073	2	-
chr4	98726755	98726756	L1td1	1	-
chr4	101647784	101647785	Leprot	1	+
chr4	103114299	103114300	Wdr78	17	-
chr4	103114391	103114392	Mier1	1	-
chr4	103215176	103215177	Slc35d1	12	+
chr4	105109898	105109899	Prkaa2	9	-
chr4	106241214	106241215	Gm12724	1	-
chr4	109476505	109476506	Rnf11	3	+
chr4	109676628	109676629	Faf1	1	-
chr4	115088709	115088710	Pdzk1ip1	1	+
chr4	115781034	115781035	Tex38	2	-
chr4	115784829	115784830	Atpaf1	1	-
chr4	121098210	121098211	Zmpste24	10	+
chr4	122886076	122886077	Cap1	13	-
chr4	127970841	127970842	CK137956	7	-
chr4	145195005	145195006	Vps13d	70	-
chr5	5514789	5514790	Cldn12	5	-
chr5	8368160	8368161	Adam22	31	-
chr5	9161776	9161777	Dmtf1	18	+
chr5	21865604	21865605	Slc26a5	20	+
chr5	22529030	22529031	Gm15421	1	+
chr5	37735520	37735521	Cytl1	1	-
chr5	38344390	38344391	4930487D11Rik	1	+
chr5	38684826	38684827	Zfp518b	4	+
chr5	44226606	44226607	Tapt1	14	+
chr5	45453752	45453753	Clrn2	1	-
chr5	45493375	45493376	Lap3	1	-
chr5	45520230	45520231	Med28	1	+
chr5	52136017	52136018	Mir6417	1	-
chr5	52216433	52216434	C130083M11Rik	8	+
chr5	52566306	52566307	Lgi2	8	-
chr5	53698588	53698589	Rnu7	1	+
chr5	63968897	63968898	Rell1	7	+
chr5	67463899	67463900	C330024D21Rik	1	+
chr5	88765014	88765015	Dck	1	+
chr5	90223996	90223997	Cox18	6	-
chr5	90366185	90366186	Ankrd17	34	+
chr5	90366998	90366999	Gm9958	1	+
chr5	91962556	91962557	Rchy1	10	-
chr5	91962883	91962884	Rchy1	1	-
chr5	91987474	91987475	Odaph	1	-
chr5	96997690	96997691	Bmp2k	1	-
chr5	102069921	102069922	Wdfy3	67	+
chr5	103425193	103425194	Ptpn13	1	-
chr5	103911259	103911260	Klhl8	11	+
chr5	104021796	104021797	Hsd17b11	7	-
chr5	104046865	104046866	Nudt9	1	-
chr5	104048004	104048005	Mir5619	1	-
chr5	104077608	104077609	Gm17660	10	+
chr5	104435112	104435113	Spp1	1	-
chr5	104459458	104459459	Pkd2	1	+
chr5	108660332	108660333	Idua	1	+
chr5	108660830	108660831	Dgkq	23	+
chr5	108674796	108674797	Slc26a1	3	+
chr5	108694230	108694231	Fgfrl1	1	+
chr5	110099970	110099971	Plcxd1	1	-
chr5	131414718	131414719	Gm29681	4	-
chr5	132543220	132543221	Auts2	20	+
chr5	145201882	145201883	Zkscan14	3	+
chr5	145204560	145204561	Zkscan5	1	+
chr5	146502378	146502379	4930449I24Rik	1	-
chr5	146502400	146502401	4930449I24Rik	1	-
chr5	146514124	146514125	Gm3402	1	-
chr5	146525802	146525803	Gm3404	1	-
chr5	146537649	146537650	Gm3409	1	-
chr6	5383387	5383388	Asb4	1	-
chr6	5725640	5725641	Dync1i1	1	-
chr6	7693209	7693210	Asns	12	-
chr6	8209228	8209229	Mios	1	-
chr6	17065150	17065151	Tes	1	+
chr6	17463958	17463959	Met	1	-
chr6	21985911	21985912	Cped1	1	-
chr6	24664995	24664996	Wasl	11	+
chr6	32050289	32050290	1700012A03Rik	1	-
chr6	40491239	40491240	Tas2r137	1	+
chr6	40493593	40493594	Tas2r108	1	+
chr6	42261971	42261972	Tmem139	1	-
chr6	42286686	42286687	Clcn1	1	-
chr6	42370672	42370673	2010310C07Rik	1	+
chr6	42373268	42373269	Epha1	18	+
chr6	65042592	65042593	Smarcad1	1	-
chr6	65144730	65144731	Hpgds	6	+
chr6	81910800	81910801	1700009C05Rik	6	-
chr6	90369495	90369496	Zxdc	1	-
chr6	97807059	97807060	Mitf	1	+
chr6	108828642	108828643	Edem1	1	+
chr6	116556428	116556429	Olfr214	1	-
chr6	116582944	116582945	Olfr215	1	-
chr6	116650685	116650686	Depp1	1	+
chr6	117751769	117751770	1700030F04Rik	4	-
chr6	121473678	121473679	Iqsec3	14	+
chr6	122308721	122308722	M6pr	1	-
chr6	122339657	122339658	Phc1	16	-
chr6	122831378	122831379	Mir7231	1	+
chr6	124415067	124415068	Pex5	16	-
chr6	128581606	128581607	A2ml1	36	+
chr6	128788641	128788642	Klrb1c	6	-
chr6	128826315	128826316	Klrb1b	6	+
chr6	136415569	136415570	E330021D16Rik	2	-
chr6	137754578	137754579	Dera	1	+
chr6	142702274	142702275	Abcc9	41	-
chr6	149188712	149188713	Amn1	7	+
chr6	149309415	149309416	Resf1	1	-
chr7	3128147	3128148	Speer9-ps1	1	-
chr7	3704042	3704043	Rps9	1	+
chr7	3720382	3720383	Pirb	15	+
chr7	3739917	3739918	Pira1	10	+
chr7	4119531	4119532	Ttyh1	1	-
chr7	4120728	4120729	9430041J12Rik	9	-
chr7	4136926	4136927	D030047H15Rik	3	-
chr7	4137057	4137058	Leng8	1	-
chr7	4149872	4149873	Leng9	1	-
chr7	4164705	4164706	Cdc42ep5	3	+
chr7	4445657	4445658	Rdh13	7	-
chr7	5116911	5116912	Rfpl4	3	+
chr7	5147422	5147423	Vmn1r55	1	+
chr7	6415195	6415196	Smim17	1	+
chr7	6439903	6439904	Olfr1344	1	+
chr7	6706761	6706762	Peg3os	1	-
chr7	6730419	6730420	Peg3	9	-
chr7	6730584	6730585	Usp29	1	-
chr7	12775658	12775659	Zscan18	6	-
chr7	13054764	13054765	Mzf1	7	+
chr7	13085215	13085216	Vmn1r85	1	+
chr7	15938860	15938861	Snord23	1	-
chr7	15946108	15946109	Nop53	13	-
chr7	17056679	17056680	Hif3a	15	+
chr7	17074041	17074042	Psg16	1	+
chr7	18786303	18786304	Sycp1-ps1	1	-
chr7	18798510	18798511	Psg19	5	-
chr7	19921143	19921144	Pvr	8	+
chr7	24112321	24112322	Zfp112	1	-
chr7	24132373	24132374	Zfp235	1	-
chr7	25897659	25897660	Cyp2b10	1	+
chr7	27119956	27119957	Cyp2f2	1	-
chr7	31162359	31162360	Gm10640	1	+
chr7	34133268	34133269	Wtip	8	-
chr7	38271348	38271349	Pop4	7	+
chr7	41633532	41633533	Zfp788	1	+
chr7	42793496	42793497	Vmn2r62	6	+
chr7	47083224	47083225	Mir7056	1	+
chr7	48843671	48843672	Csrp3	6	-
chr7	55842072	55842073	Cyfip1	1	-
chr7	64250099	64250100	Mir6416	1	-
chr7	64374056	64374057	Fan1	14	+
chr7	64392236	64392237	Mphosph10	11	+
chr7	64392623	64392624	Mcee	1	+
chr7	65156528	65156529	Fam189a1	10	-
chr7	78783089	78783090	Mrpl46	4	-
chr7	78783132	78783133	Mrps11	1	-
chr7	83794839	83794840	Cfap161	7	-
chr7	83883867	83883868	Mesd	1	+
chr7	83884341	83884342	Mesd	1	+
chr7	89941204	89941205	Hikeshi	6	-
chr7	90426313	90426314	Ccdc89	1	-
chr7	90442782	90442783	Crebzf	1	-
chr7	90457203	90457204	Tmem126a	5	+
chr7	90475995	90475996	Tmem126b	5	+
chr7	92637142	92637143	Ankrd42	12	-
chr7	97081752	97081753	Gab2	1	+
chr7	97332109	97332110	Usp35	11	-
chr7	97332324	97332325	Kctd21	1	-
chr7	102477902	102477903	Olfr543	1	+
chr7	102488307	102488308	Olfr544	2	+
chr7	102494773	102494774	Olfr545	1	+
chr7	105569318	105569319	Apbb1	14	-
chr7	105600116	105600117	Hpx	10	+
chr7	105633571	105633572	Trim3	12	+
chr7	105640416	105640417	Arfip2	8	+
chr7	105640446	105640447	Timm10b	1	+
chr7	105736584	105736585	Rrp8	7	-
chr7	105736591	105736592	Ilk	1	-
chr7	105744338	105744339	Taf10	5	-
chr7	105752235	105752236	Tpp1	13	+
chr7	105787550	105787551	Dchs1	21	+
chr7	109493738	109493739	Trim66	20	-
chr7	114254680	114254681	Copb1	22	+
chr7	114276116	114276117	Psma1	10	+
chr7	116504370	116504371	Nucb2	1	+
chr7	118995211	118995212	Gprc5b	4	+
chr7	119760924	119760925	Acsm3	1	-
chr7	119895458	119895459	Dcun1d3	3	+
chr7	119895862	119895863	Lyrm1	1	+
chr7	121074530	121074531	Igsf6	6	+
chr7	121083425	121083426	Otoa	1	+
chr7	123462295	123462296	Aqp8	1	+
chr7	125491443	125491444	Nsmce1	8	+
chr7	125552272	125552273	Il4ra	1	-
chr7	130266808	130266809	Fgfr2	18	+
chr7	131032070	131032071	Dmbt1	1	+
chr7	131322292	131322293	Cuzd1	9	-
chr7	131329499	131329500	Fam24b	4	-
chr7	131334623	131334624	Fam24a	1	-
chr7	135528654	135528655	Clrn3	3	-
chr7	135537825	135537826	Ptpre	1	-
chr7	135716379	135716380	Mki67	14	+
chr7	138846267	138846268	Mapk1ip1	2	-
chr7	138846360	138846361	Ppp2r2d	1	-
chr7	140162948	140162949	Olfr522	1	+
chr7	140176105	140176106	Olfr523	1	+
chr7	140763820	140763821	Cyp2e1	1	-
chr7	142899995	142899996	Th	13	-
chr7	143296547	143296548	Kcnq1ot1	1	-
chr8	3655771	3655772	Retn	1	+
chr8	3665763	3665764	Mcemp1	1	+
chr8	3676478	3676479	Trappc5	1	+
chr8	3694174	3694175	Fcer2a	12	+
chr8	4166568	4166569	Evi5l	1	-
chr8	14888537	14888538	Cln8	1	-
chr8	15057654	15057655	Myom2	1	+
chr8	18595132	18595133	Mcph1	1	-
chr8	22060722	22060723	Alg11	1	-
chr8	24674755	24674756	Adam18	20	+
chr8	24824369	24824370	Adam5	21	-
chr8	27260328	27260329	Eif4ebp1	1	+
chr8	27296046	27296047	Gm9731	1	+
chr8	31089528	31089529	Dusp26	1	-
chr8	36489192	36489193	Trmt9b	1	-
chr8	40423816	40423817	Zdhhc2	1	-
chr8	40634792	40634793	Mtmr7	14	+
chr8	43307009	43307010	Zfp42	4	+
chr8	45065418	45065419	AY512931	5	+
chr8	45069108	45069109	Mtnr1a	1	+
chr8	45382291	45382292	Fam149a	14	+
chr8	45999850	45999851	Ankrd37	5	-
chr8	46010603	46010604	Lrp2bp	1	+
chr8	60890394	60890395	Hpf1	1	-
chr8	60993194	60993195	Nek1	1	+
chr8	72761660	72761661	F2rl3	1	+
chr8	77452089	77452090	Arhgap10	23	-
chr8	77610714	77610715	Tmem184c	11	+
chr8	77624173	77624174	1700092C02Rik	1	+
chr8	78213343	78213344	Ttc29	1	-
chr8	79711740	79711741	Abce1	18	+
chr8	79711764	79711765	Anapc10	1	+
chr8	83165353	83165354	Tbc1d9	1	-
chr8	90817393	90817394	Gm19935	2	-
chr8	90828836	90828837	Chd9	1	-
chr8	93810839	93810840	Gnao1	1	-
chr8	104624396	104624397	Cdh16	18	+
chr8	104641728	104641729	Ciao2b	5	+
chr8	105131801	105131802	Ces4a	1	-
chr8	109249745	109249746	4922502B01Rik	5	-
chr8	123515455	123515456	Dbndd1	4	+
chr8	123518836	123518837	Gas8	1	+
chr8	123538904	123538905	Gm23284	1	+
chr8	123538904	123538905	Gm23284	1	+
chr8	123538904	123538905	Gm23284	1	+
chr8	123538904	123538905	Gm23284	1	+
chr8	123538904	123538905	Gm23284	1	+
chr8	123538904	123538905	Gm23284	1	+
chr9	7764078	7764079	Tmem123	1	-
chr9	7784391	7784392	Mir5618	1	-
chr9	14180072	14180073	Gm51286	1	-
chr9	15357788	15357789	Cep295	27	+
chr9	20492746	20492747	Zfp426	9	-
chr9	30920950	30920951	Adamts15	8	-
chr9	30942563	30942564	Adamts8	1	-
chr9	36726658	36726659	Chek1	13	-
chr9	37613721	37613722	Spa17	5	+
chr9	37613822	37613823	Siae	1	+
chr9	41206156	41206157	1700063D05Rik	1	+
chr9	51103110	51103111	Mir34c	1	+
chr9	51116002	51116003	Btg4	1	+
chr9	52047151	52047152	Rdx	1	-
chr9	52048705	52048706	Gm6981	3	-
chr9	53975301	53975302	Elmod1	11	+
chr9	56027637	56027638	Gm7444	1	-
chr9	56041846	56041847	Rcn2	1	-
chr9	71163289	71163290	Aqp9	7	-
chr9	71168777	71168778	Gm32511	1	-
chr9	71484958	71484959	Polr2m	4	-
chr9	73102399	73102400	Khdc3	1	+
chr9	73113470	73113471	Rsl24d1	1	+
chr9	75625733	75625734	Lysmd2	1	+
chr9	82975489	82975490	Phip	40	+
chr9	83431548	83431549	Gm2087	1	-
chr9	83691476	83691477	Gm2109	1	+
chr9	83834690	83834691	Ttk	1	-
chr9	86687277	86687278	Me1	14	-
chr9	88522897	88522898	Snhg5	5	+
chr9	88548021	88548022	Zfp949	1	+
chr9	90054268	90054269	Ctsh	1	-
chr9	90162979	90162980	Adamts7	1	+
chr9	98563611	98563612	4930579K19Rik	1	-
chr9	98563732	98563733	Copb2	1	-
chr9	98601679	98601680	Mrps22	8	+
chr9	98864768	98864769	Prr23a3	1	-
chr9	100486473	100486474	Il20rb	7	-
chr9	102506139	102506140	Ky	1	-
chr9	104426114	104426115	Mir2136	1	+
chr9	109162022	109162023	Fbxw21	10	+
chr9	109195975	109195976	Fbxw13	10	+
chr9	109816628	109816629	Spink8	1	-
chr9	109831431	109831432	3000002C10Rik	1	-
chr9	109849456	109849457	Camp	4	-
chr9	114057355	114057356	Susd5	1	+
chr9	114364627	114364628	4930525D18Rik	6	-
chr9	114390712	114390713	Crtap	7	-
chr9	115381820	115381821	Mir467h	1	+
chr9	123806478	123806479	Cxcr6	1	-
chr9	124423252	124423253	4930526I15Rik	1	-
chrX	8461726	8461727	Ssxb2	7	+
chrX	8803692	8803693	Ssxb5	1	-
chrX	8843995	8843996	Gm6592	1	-
chrX	10485117	10485118	Tspan7	1	-
chrX	16619699	16619700	Maoa	1	-
chrX	18162576	18162577	Kdm6a	1	-
chrX	21484625	21484626	Agtr2	1	+
chrX	23365082	23365083	Klhl13	9	+
chrX	37211041	37211042	Gm9	4	+
chrX	37222258	37222259	Rhox1	5	+
chrX	37244993	37244994	Rhox2a	1	+
chrX	37249920	37249921	Rhox3a	1	+
chrX	38772781	38772782	6030498E09Rik	1	+
chrX	42502566	42502567	Sh2d1a	1	+
chrX	49727932	49727933	Olfr1321	1	-
chrX	49797745	49797746	Igsf1	20	+
chrX	53776394	53776395	Zfp36l3	2	+
chrX	53797706	53797707	Xlr	8	+
chrX	56317609	56317610	1600025M17Rik	1	-
chrX	56346398	56346399	Zfp449	1	-
chrX	59585572	59585573	Fgf13	7	+
chrX	61011695	61011696	Gm14664	1	+
chrX	68893053	68893054	Gm6812	2	+
chrX	71962626	71962627	Prrg3	1	+
chrX	71972987	71972988	Fate1	1	+
chrX	71991850	71991851	Cnga2	1	+
chrX	72261112	72261113	Mir224	1	-
chrX	72262308	72262309	Mir452	1	-
chrX	75764699	75764700	4933407K13Rik	9	-
chrX	79671435	79671436	Mageb16	4	+
chrX	86354994	86354995	Gm41	2	+
chrX	104671064	104671065	Zdhhc15	12	+
chrX	113185515	113185516	Chm	15	+
chrX	129749743	129749744	Diaph2	1	-
chrX	133851009	133851010	Tnmd	1	-
chrX	133898429	133898430	Tspan6	8	-
chrX	139179229	139179230	4933428M09Rik	1	-
chrX	142196936	142196937	Gucy2f	20	-
chrX	143099595	143099596	Rtl9	1	+
chrX	144153696	144153697	A730046J19Rik	1	-
chrX	144456583	144456584	Trpc5os	1	+
chrX	145487639	145487640	Amot	11	+
chrX	150440905	150440906	Tmem29	3	-
chrX	150813002	150813003	Maged2	13	-
chrX	150826918	150826919	Itih5l-ps	1	-
chrX	153723555	153723556	Nbdy	1	+
chrX	155216449	155216450	Sat1	7	-
chrX	157415286	157415287	Phex	22	-
chrX	157698974	157698975	Smpx	1	+
chrX	159255783	159255784	Rps6ka3	1	-
chrX	160390691	160390692	Adgrg2	1	-
chrX	161162751	161162752	Scml2	1	-
chrX	163761332	163761333	Rnf138rt1	1	+
chrX	164497904	164497905	Asb9	1	+
chrX	166170455	166170456	Gemin8	1	-
chrX	167209218	167209219	Tmsb4x	3	+
chrX	167330571	167330572	Tlr7	5	-
chrX	167382749	167382750	Prps2	7	+
chrX	169320372	169320373	Hccs	7	-
chrX	169320396	169320397	Gm15246	1	-
chrX	169685200	169685201	Mid1	1	-
chrY	206151	206152	Gm29089	1	+
chrY	206151	206152	Gm29089	1	+
chrY	90785443	90785444	Erdr1	1	-
