# Supplementary material for: Ultra-long-range interactions between active regulatory elements
Source: Genome Res. 2023 Aug;33(8):1269–83. doi: 10.1101/gr.277567.122 (PMC10547262; doi:10.1101/gr.277567.122)
Supplement: Supplement 11 [file Supplemental_Code.zip › Supplemental_Code/Peaks/mm10/TSS_Q4_noRING1B_A_atleast_100kb_from_compartmentswitch_signAB_mm10.bed]

chr6	86527331	86527332	1600020E01Rik	1	+
chr3	69127092	69127093	Kpna4	17	+
chr14	54616785	54616786	Mir686	1	-
chr2	32694175	32694176	Fpgs	15	+
chr16	11176341	11176342	Zc3h7a	23	+
chr6	83165925	83165926	Dctn1	1	-
chr18	36454495	36454496	Pfdn1	4	+
chr14	21848910	21848911	Comtd1	7	+
chr2	90904721	90904722	Ndufs3	7	-
chr11	84916366	84916367	Znhit3	5	-
chr2	25356332	25356333	Dpp7	13	-
chr9	120571518	120571519	Rpl14	1	-
chr7	101663752	101663753	Clpb	1	+
chr4	116651674	116651675	Akr1a1	9	-
chr8	69893983	69893984	Yjefn3	6	-
chr18	46525971	46525972	Fem1c	3	-
chr8	91313222	91313223	Rpgrip1l	26	-
chr10	81386348	81386349	Mir6913	1	-
chr12	55080110	55080111	2700097O09Rik	8	+
chr10	7667505	7667506	Nup43	1	-
chr2	32288327	32288328	Golga2	1	+
chr12	111713270	111713271	Apopt1	1	+
chr14	27039002	27039003	Il17rd	1	+
chr3	103058286	103058287	Nras	1	+
chr5	115134975	115134976	Unc119b	5	-
chr9	70542716	70542717	Sltm	1	+
chr5	31180144	31180145	Gtf3c2	19	-
chr1	186749358	186749359	Rrp15	5	-
chr19	4811634	4811635	Gm21992	3	-
chr3	108383805	108383806	Psrc1	1	+
chr2	153649450	153649451	Dnmt3b	1	-
chr5	148392815	148392816	Slc7a1	13	-
chr2	31612422	31612423	Mir6998	1	+
chr16	16213346	16213347	Pkp2	1	+
chr9	110946158	110946159	Tdgf1	6	+
chr17	33919479	33919480	Tapbp	1	+
chr13	20090508	20090509	Elmo1	1	-
chr11	104442320	104442321	Kansl1	15	+
chr4	133369736	133369737	Mir5122	1	-
chr11	72690003	72690004	Ankfy1	1	+
chr6	87009837	87009838	Nfu1	1	+
chr7	4917966	4917967	Gm51297	1	+
chr1	58424088	58424089	Clk1	13	-
chr17	26508472	26508473	Dusp1	4	-
chr12	111377718	111377719	Cdc42bpb	37	-
chr5	121452474	121452475	Erp29	3	+
chr18	35627227	35627228	Slc23a1	15	+
chr14	55092048	55092049	Zfhx2	10	-
chr13	24801658	24801659	BC005537	1	+
chr19	29648415	29648416	Ermp1	15	+
chr7	110122060	110122061	Wee1	1	-
chr5	110810081	110810082	Ulk1	28	-
chr10	120208827	120208828	Tmbim4	1	-
chr2	91202913	91202914	Acp2	1	-
chr15	79075224	79075225	Eif3l	1	+
chr9	15279906	15279907	Med17	12	+
chr16	20651653	20651654	Psmd2	1	+
chr3	69009773	69009774	Mir15b	1	+
chr13	21716413	21716414	H2ac13	1	+
chr19	47464411	47464412	Sh3pxd2a	15	+
chr6	72414309	72414310	Ggcx	1	+
chr10	85128027	85128028	Mterf2	3	+
chr12	108179241	108179242	Setd3	14	-
chr2	172393795	172393796	Cass4	1	-
chr1	132477368	132477369	Rbbp5	1	-
chr4	98923811	98923812	Usp1	1	-
chr2	26902887	26902888	Surf6	5	-
chr2	130275516	130275517	Snord110	1	+
chr2	32777989	32777990	Snord14a	1	+
chr5	110286320	110286321	Pole	1	-
chr11	98809809	98809810	Gm12359	1	+
chr4	125066673	125066674	Snip1	1	-
chr4	46489330	46489331	Nans	1	+
chr8	70510417	70510418	Uba52	4	+
chr17	24724423	24724424	Ndufb10	4	-
chr1	160906412	160906413	Rc3h1	1	+
chr15	57892418	57892419	Derl1	8	-
chr4	136247958	136247959	Tcea3	1	+
chr7	99479707	99479708	Snord15b	1	-
chr2	120567672	120567673	Snap23	1	+
chr7	141448804	141448805	Snora52	1	-
chr15	36176230	36176231	Spag1	1	-
chr10	7780917	7780918	Ginm1	8	+
chr11	115564445	115564446	Nup85	1	-
chr3	87930195	87930196	Rrnad1	8	-
chr9	67559703	67559704	Tln2	58	+
chr2	120027484	120027485	Jmjd7	1	-
chr1	33908226	33908227	Dst	1	-
chr16	4213404	4213405	Crebbp	31	-
chr16	44139792	44139793	Naa50	1	+
chr11	106216927	106216928	Ddx42	1	-
chr5	144768795	144768796	Trrap	1	+
chr5	121397996	121397997	Naa25	1	+
chr9	20976793	20976794	S1pr2	2	-
chr2	33431324	33431325	Zbtb34	3	+
chr5	148552788	148552789	Ubl3	7	-
chr7	102210166	102210167	Nup98	33	+
chr13	21179932	21179933	Trim27	1	-
chr17	70990516	70990517	Myl12b	4	+
chr3	35754064	35754065	Atp11b	1	-
chr11	20741556	20741557	Aftph	10	+
chr7	127511984	127511985	Srcap	1	+
chr1	65179142	65179143	Idh1	9	+
chr7	97480957	97480958	Ints4	1	-
chr13	51651709	51651710	Secisbp2	1	-
chr17	24251409	24251410	Ccnf	17	-
chr6	87913977	87913978	Hmces	1	+
chr5	110839984	110839985	Chek2	1	-
chr6	113531638	113531639	Emc3	8	-
chr13	64152373	64152374	Zfp367	6	+
chr5	138619743	138619744	Zfp68	6	+
chr16	18289168	18289169	Dgcr8	14	+
chr10	128058983	128058984	Ptges3	1	+
chr17	12119285	12119286	Agpat4	1	-
chr5	125341094	125341095	Scarb1	13	+
chr2	32570859	32570860	Dpm2	1	+
chr17	29007995	29007996	Stk38	14	-
chr12	4817609	4817610	Sf3b6	1	+
chr7	44816371	44816372	Il4i1b	1	-
chr7	24884593	24884594	Rps19	1	-
chr6	113307138	113307139	Brpf1	1	-
chr4	33248787	33248788	Pnrc1	2	+
chr16	90284486	90284487	Scaf4	20	-
chr7	126566366	126566367	Eif3c	21	-
chr19	6084975	6084976	Zfpl1	8	+
chr15	76351295	76351296	Maf1	1	-
chr11	98587245	98587246	Ormdl3	4	+
chr14	31019139	31019140	Pbrm1	1	-
chr11	100356128	100356129	Hap1	13	-
chr17	32993140	32993141	Zfp952	1	+
chr4	141147923	141147924	Fbxo42	1	+
chr9	65630583	65630584	Rbpms2	1	+
chr10	75940672	75940673	Gm867	7	-
chr9	108578713	108578714	Wdr6	6	+
chr7	43579587	43579588	Zfp719	1	-
chr3	84815578	84815579	Fbxw7	1	+
chr7	27979157	27979158	Zfp780b	6	-
chrX	136270254	136270255	Bex3	1	+
chr11	120581247	120581248	Arhgdia	6	-
chr15	103272889	103272890	Copz1	1	+
chr4	129335370	129335371	Rbbp4	12	-
chr11	121451992	121451993	Tbcd	1	-
chr10	116580536	116580537	Cnot2	17	-
chr12	100112332	100112333	Psmc1	1	+
chr5	76529308	76529309	Exoc1	1	+
chr17	29490786	29490787	Pim1	1	-
chrX	150588155	150588156	Apex2	6	+
chr7	16924032	16924033	Calm3	6	+
chr10	82764141	82764142	Nfyb	8	-
chr1	59691959	59691960	Snord70	1	+
chr15	58889230	58889231	Rnf139	1	-
chr2	119288743	119288744	Vps18	1	-
chr8	94037039	94037040	Nudt21	7	-
chr8	72161201	72161202	Rab8a	1	-
chr7	43313300	43313301	Zfp715	5	-
chr2	152143610	152143611	Tcf15	1	-
chr11	74830925	74830926	Mnt	1	-
chr4	129672767	129672768	Kpna6	14	-
chr5	135064959	135064960	Bud23	13	-
chr17	24528252	24528253	Rab26os	1	-
chr3	37419951	37419952	Spata5	1	+
chr2	91054017	91054018	Psmc3	1	-
chr2	31688538	31688539	Abl1	1	+
chr3	90476202	90476203	Ilf2	1	+
chr2	164074139	164074140	Stk4	1	-
chr11	58009065	58009066	Larp1	1	+
chr2	164443188	164443189	Sdc4	5	-
chr10	128821629	128821630	Ormdl2	4	+
chr15	97167244	97167245	Gm32885	4	-
chr2	31572652	31572653	Fubp3	1	+
chr4	43875531	43875532	Reck	1	+
chr9	31280550	31280551	Prdm10	1	-
chr18	37854660	37854661	Mir6979	1	-
chr1	128244138	128244139	Ubxn4	1	+
chr6	115808743	115808744	Rpl32	4	+
chr3	95658722	95658723	Mcl1	1	-
chr11	68853135	68853136	Ndel1	10	-
chr7	19699188	19699189	Apoe	5	+
chr5	65391431	65391432	Rpl9	8	-
chrX	151047171	151047172	Fgd1	1	-
chr1	10038159	10038160	Cops5	8	+
chr2	163068091	163068092	Mir7003	1	-
chr7	67645236	67645237	Lrrc28	10	-
chr4	149137600	149137601	Cenps	5	-
chr3	34081354	34081355	Dnajc19	6	-
chr3	152340407	152340408	Miga1	16	-
chr7	44748630	44748631	Vrk3	1	-
chr11	60469340	60469341	Myo15	1	+
chr6	34177054	34177055	Slc35b4	10	+
chr5	23850598	23850599	2700038G22Rik	1	-
chr5	23844145	23844146	Tomm7	3	-
chr4	134245591	134245592	Zfp593	3	-
chr2	23040241	23040242	Abi1	11	-
chr17	30576287	30576288	Btbd9	12	+
chr13	55105310	55105311	Zfp346	1	-
chr7	45121758	45121759	Mir150	1	-
chr6	71909054	71909055	Polr1a	1	-
chr10	121739931	121739932	BC048403	1	+
chr14	20703099	20703100	Chchd1	1	-
chr1	136467849	136467850	Kif14	1	+
chr11	95666958	95666959	Phb	1	-
chr1	74285035	74285036	Pnkd	1	-
chr5	36796754	36796755	Mrfap1	2	+
chr9	122866006	122866007	Zfp445	7	+
chr10	117845974	117845975	Rap1b	8	+
chr17	27820542	27820543	Ilrun	5	-
chr2	164769930	164769931	Ube2c	1	-
chr9	31386193	31386194	Nfrkb	1	+
chr11	59228162	59228163	Arf1	5	-
chrX	144317967	144317968	Alg13	1	-
chr2	121474023	121474024	Mfap1b	7	+
chr11	3266463	3266464	Drg1	9	-
chr15	11996007	11996008	Sub1	5	-
chr7	12922312	12922313	Rps5	1	-
chr7	127233062	127233063	Gm4532	1	+
chr7	28825339	28825340	Ech1	1	-
chr6	128375511	128375512	Tex52	1	+
chr17	33629093	33629094	Zfp414	1	+
chr10	76389016	76389017	1700094J05Rik	1	-
chr3	89418291	89418292	Cks1b	3	+
chrX	74270817	74270818	Rpl10	1	+
chr17	35917890	35917891	Mir1894	1	+
chr18	42262125	42262126	Lars	32	-
chr4	155943814	155943815	Ube2j2	1	-
chr11	120098935	120098936	Ndufaf8	1	-
chr7	16309584	16309585	Bbc3	1	-
chr19	8953833	8953834	Tut1	1	+
chr14	122107083	122107084	Tm9sf2	1	+
chr8	69791164	69791165	Atp13a1	1	-
chr5	20951822	20951823	Rsbn1l	8	+
chr2	180257537	180257538	Mir3091	1	+
chr4	126046929	126046930	Mrps15	1	+
chr6	125215582	125215583	Vamp1	1	-
chr1	164249047	164249048	Slc19a2	1	-
chr7	3220642	3220643	Mir294	1	-
chr6	30047989	30047990	Nrf1	1	-
chr11	72607262	72607263	Ube2g1	1	+
chr9	106170930	106170931	Wdr82	1	-
chr4	146502001	146502002	Zfp981	1	+
chr2	32050947	32050948	Mir7674	1	+
chr3	30995772	30995773	Prkci	1	+
chr3	137864488	137864489	H2az1	1	-
chr9	121710390	121710391	Ss18l2	1	+
chr12	101958243	101958244	Atxn3	11	-
chr10	75860277	75860278	Mif	3	-
chr4	32615471	32615472	Casp8ap2	1	-
chr11	20112951	20112952	Actr2	10	-
chr1	87756012	87756013	Atg16l1	1	+
chr2	130274413	130274414	Nop56	1	+
chr8	107425038	107425039	Nob1	9	+
chr8	116943394	116943395	Atmin	1	-
chr5	138172022	138172023	Ap4m1	1	+
chr4	134243764	134243765	E130218I03Rik	1	-
chr9	96478675	96478676	Rnf7	3	+
chrX	73921944	73921945	Naa10	8	-
chr8	70234422	70234423	Sugp2	8	-
chr10	111164803	111164804	Osbpl8	1	-
chr14	67072471	67072472	Ppp2r2a	11	-
chr16	90386398	90386399	Hunk	1	-
chr8	27042556	27042557	Plpbp	1	+
chr2	91710853	91710854	Harbi1	1	-
chr6	91473423	91473424	Chchd4	3	-
chr14	52069316	52069317	Snord58b	1	-
chr9	40803584	40803585	Snord14c	1	+
chr3	130730337	130730338	Rpl34-ps1	5	-
chr7	28392997	28392998	Paf1	1	-
chr1	63200359	63200360	Zdbf2	1	-
chr4	132353686	132353687	Snhg3	3	-
chr10	61383339	61383340	Pald1	20	+
chrX	73037103	73037104	Pnma5	2	-
chr4	120772607	120772608	Mir30e	1	+
chr11	119300043	119300044	Eif4a3	12	-
chr6	29348107	29348108	Calu	1	-
chr7	25719035	25719036	Ccdc97	7	+
chr8	124721972	124721973	Ttc13	23	+
chr11	73047868	73047869	Ncbp3	1	+
chr8	107293471	107293472	Nfat5	1	+
chr11	96777555	96777556	Snx11	9	+
chr7	3629986	3629987	Prpf31	1	+
chr7	3629929	3629930	Tfpt	6	+
chr7	118533356	118533357	Coq7	7	+
chr1	75317017	75317018	Dnpep	15	+
chr15	81360765	81360766	Slc25a17	9	+
chr17	28952437	28952438	Kctd20	1	-
chr11	84513501	84513502	Aatf	13	-
chr11	97766613	97766614	Cwc25	10	+
chr14	47298275	47298276	Mapk1ip1l	1	-
chr3	41083046	41083047	Pgrmc2	3	+
chr16	5049910	5049911	Glyr1	16	+
chr10	127266263	127266264	Dctn2	1	-
chr7	28962332	28962333	Actn4	22	-
chr5	150522622	150522623	Brca2	1	+
chr6	35133737	35133738	Cnot4	12	+
chr11	102319096	102319097	Ubtf	21	-
chr10	60002806	60002807	Ascc1	1	-
chr8	110846601	110846602	Sf3b3	1	+
chr1	86526558	86526559	Ptma	1	-
chr17	79896123	79896124	Atl2	14	-
chr9	120127767	120127768	Rpsa	1	-
chr10	80292432	80292433	Rps15	1	-
chr12	83921934	83921935	Numb	13	-
chrX	160994681	160994682	Cdkl5	19	+
chr16	4964237	4964238	Anks3	17	+
chr11	53350768	53350769	Aff4	1	-
chr11	79962387	79962388	Utp6	19	+
chr13	59675784	59675785	Golm1	11	+
chr8	84867948	84867949	Mir7069	1	+
chr6	125165773	125165774	Gapdh	7	-
chr4	34882948	34882949	Zfp292	8	+
chr3	83841608	83841609	Tlr2	3	-
chr15	79834333	79834334	Npcd	9	+
chr7	139957760	139957761	Mir202	1	+
chr5	115300990	115300991	Dynll1	3	-
chr1	134494640	134494641	Rabif	1	+
chrX	73966357	73966358	Hcfc1	26	-
chr8	122551329	122551330	Piezo1	51	+
chr1	36709925	36709926	Actr1b	11	-
chr3	96197586	96197587	Bola1	2	-
chr5	107900529	107900530	Rpl5	1	+
chr15	38078854	38078855	Ubr5	59	-
chr3	86920884	86920885	Dclk2	18	-
chr1	59685007	59685008	Nop58	1	+
chr7	44496513	44496514	Emc10	8	-
chr18	34932003	34932004	Etf1	11	-
chr10	75932502	75932503	Mmp11	9	-
chr8	33929863	33929864	Rbpms	9	-
chr19	5050816	5050817	Rin1	1	+
chr11	52396429	52396430	9530068E07Rik	1	+
chr1	152766543	152766544	Arpc5	1	+
chr10	127195709	127195710	Dtx3	6	-
chr18	46597705	46597706	Eif1a	1	-
chr1	91298339	91298340	Scly	1	+
chr7	19083850	19083851	Dmpk	1	-
chr8	69774911	69774912	Zfp866	4	-
chr4	152086843	152086844	Plekhg5	1	-
chr5	108434399	108434400	Atp5k	4	+
chr3	90433636	90433637	Ints3	31	+
chr14	47418407	47418408	Dlgap5	19	-
chr7	3219259	3219260	Mir292b	1	-
chrX	8145428	8145429	Rbm3os	1	+
chr6	125191586	125191587	Ncapd2	32	-
chr18	34777009	34777010	Kdm3b	1	-
chr5	117389023	117389024	Rfc5	11	-
chr6	4902976	4902977	Ppp1r9a	1	-
chr18	34624863	34624864	Kif20a	22	-
chr17	23673877	23673878	Thoc6	14	-
chr11	102880975	102880976	Eftud2	28	+
chr18	20746404	20746405	B4galt6	9	-
chr5	112326370	112326371	Tfip11	1	-
chr11	53324690	53324691	Zcchc10	1	-
chrX	152001897	152001898	Hsd17b10	1	-
chr14	32322020	32322021	Ogdhl	1	+
chrX	37083033	37083034	Snora69	1	+
chr7	80803331	80803332	Iqgap1	38	+
chr4	21848448	21848449	Pnisr	1	-
chr19	40588463	40588464	Aldh18a1	19	-
chr17	78937070	78937071	Cebpz	16	+
chr9	40801277	40801278	Hspa8	1	+
chr4	132310308	132310309	Snora61	1	-
chr8	120589075	120589076	Gins2	5	-
chr4	116807559	116807560	Toe1	8	-
chr11	20201413	20201414	Rab1a	1	-
chr9	20652119	20652120	Pin1	1	-
chr11	5707701	5707702	Mrps24	4	+
chr19	46761610	46761611	Cnnm2	1	+
chr5	74093061	74093062	Dancr	1	+
chr3	152346479	152346480	Usp33	1	-
chr5	135149687	135149688	Tbl2	1	-
chr15	89355659	89355660	Lmf2	14	+
chr1	86304060	86304061	Gm28626	2	-
chr3	89213907	89213908	Mtx1	8	+
chr6	126849144	126849145	Ndufa9	11	-
chr11	97782439	97782440	Rpl23	5	+
chr11	62603087	62603088	Snord49b	1	+
chr10	94147932	94147933	Nr2c1	1	-
chr5	43981799	43981800	Fgfbp1	3	+
chr1	171247122	171247123	Ndufs2	13	-
chr8	41239760	41239761	Pcm1	1	+
chr11	62551172	62551173	Ubb	1	+
chr11	116674148	116674149	Snord1b	1	-
chr17	35673743	35673744	Gtf2h4	14	+
chr19	46338660	46338661	Cuedc2	10	+
chr13	63431745	63431746	Fancc	16	-
chr7	112679357	112679358	Tead1	1	-
chr11	32226506	32226507	Mpg	1	-
chr2	30133747	30133748	Tbc1d13	1	-
chr17	6782780	6782781	Ezr	13	+
chr4	130360133	130360134	Snrnp40	1	-
chr3	122541681	122541682	Mir7657	1	+
chr6	120364100	120364101	Ccdc77	1	+
chr6	52640300	52640301	Hibadh	8	+
chr19	41588652	41588653	Mir8091	1	-
chr7	44246723	44246724	2410002F23Rik	1	-
chr11	88352774	88352775	Mir378b	1	+
chr7	28050092	28050093	Psmc4	11	-
chr8	84846931	84846932	Calr	9	+
chr3	96268655	96268656	H3c13	1	-
chr17	33810524	33810525	Kank3	1	+
chr7	27553281	27553282	2310022A10Rik	1	-
chr2	130278027	130278028	Snord57	1	+
chr17	24720790	24720791	Snora64	1	-
chr4	128962455	128962456	Azin2	11	-
chr17	27856508	27856509	Uhrf1bp1	1	-
chr2	164911750	164911751	Zfp335	28	-
chr18	84851339	84851340	Cyb5a	1	+
chr11	19924443	19924444	Spred2	1	-
chr5	72914363	72914364	Slain2	1	-
chr2	30286417	30286418	Nup188	1	-
chr5	130255620	130255621	Tyw1	1	+
chr1	63179024	63179025	Snora41	1	-
chr3	95106930	95106931	Pip5k1a	15	-
chr11	6267729	6267730	Ddx56	14	+
chr9	21592831	21592832	Yipf2	10	+
chr19	7206284	7206285	Otub1	7	+
chr11	76243737	76243738	Mrm3	1	-
chr2	158794808	158794809	Dhx35	1	+
chr19	5802672	5802673	Mascrna	1	+
chr11	70669416	70669417	Spag7	7	+
chr12	4907520	4907521	Ubxn2a	7	+
chrX	75514298	75514299	Vbp1	1	+
chr9	105642996	105642997	Pik3r4	1	-
chr5	130029307	130029308	Crcp	1	+
chr7	65693418	65693419	Tm2d3	1	-
chr10	84553338	84553339	Platr7	4	-
chr18	38338993	38338994	Gnpda1	7	-
chr7	80024815	80024816	Zfp710	1	-
chrX	136138997	136138998	Bex4	1	+
chr11	23256042	23256043	Xpo1	1	-
chr9	108263815	108263816	Dag1	5	+
chr5	43868810	43868811	Cd38	1	-
chr4	156109999	156110000	9430015G10Rik	1	-
chrX	52741767	52741768	Mir363	1	+
chr7	30280095	30280096	Wdr62	1	+
chr12	69893163	69893164	Atl1	31	-
chr9	21798546	21798547	Kank2	12	+
chr1	136415272	136415273	Ddx59	1	+
chr10	128705051	128705052	Cdk2	8	+
chr7	81523551	81523552	2900076A07Rik	1	+
chr11	72411713	72411714	Smtnl2	8	-
chr15	35371119	35371120	Vps13b	1	+
chr17	47502291	47502292	Taf8	9	+
chr2	94157909	94157910	Hsd17b12	11	+
chr4	129058145	129058146	Rnf19b	1	-
chr15	98567736	98567737	Ccnt1	9	-
chr17	34836903	34836904	Stk19	7	+
chr5	64803524	64803525	Klf3	1	-
chrX	103981285	103981286	Rlim	5	+
chr2	163645143	163645144	Serinc3	10	-
chr5	3571717	3571718	1700109H08Rik	1	-
chr1	136953630	136953631	Nr5a2	9	+
chr6	91878054	91878055	Ccdc174	1	-
chr4	131873638	131873639	Srsf4	1	-
chr9	122951082	122951083	Kif15	1	+
chr7	3617374	3617375	Ndufa3	1	+
chr14	55015455	55015456	Ngdn	1	-
chr11	101302286	101302287	Becn1	12	-
chr13	73763661	73763662	Slc12a7	1	-
chr10	81384429	81384430	Dohh	1	-
chr17	35917197	35917198	Ppp1r10	1	+
chr2	31670716	31670717	Exosc2	1	+
chr11	5520642	5520643	Xbp1	1	+
chr9	57552752	57552753	Mpi	8	-
chr10	61147684	61147685	Sgpl1	15	-
chr19	4037912	4037913	Gstp1	7	-
chr15	12824816	12824817	Drosha	1	+
chr11	78697425	78697426	Nlk	11	+
chr17	83706164	83706165	Mta3	1	-
chr2	121457089	121457090	Hypk	1	+
chr4	48279589	48279590	Erp44	12	-
chr1	9942543	9942544	Snord87	1	+
chr8	122576907	122576908	Aprt	5	+
chr6	115676635	115676636	Raf1	18	+
chr18	67774877	67774878	Seh1l	1	+
chr14	45329825	45329826	Psmc6	1	-
chr10	17723229	17723230	Cited2	1	-
chr12	31950245	31950246	Hbp1	11	+
chr7	128740429	128740430	Mcmbp	16	+
chr4	134187085	134187086	Cep85	14	-
chr1	182341606	182341607	Fbxo28	5	+
chr3	30602088	30602089	Mynn	1	-
chr17	87975051	87975052	Msh6	1	+
chr7	43607170	43607171	Zfp819	1	-
chr15	89355720	89355721	Ncaph2	1	+
chr7	45434464	45434465	Ruvbl2	15	+
chr5	140705012	140705013	Brat1	1	+
chr1	57406674	57406675	Tyw5	9	-
chr5	73292795	73292796	Ociad1	1	-
chr17	66101559	66101560	Ndufv2	9	+
chr11	118290244	118290245	Usp36	21	-
chr2	70825480	70825481	Tlk1	22	-
chr16	91647825	91647826	Son	1	+
chr19	8871549	8871550	Ubxn1	1	-
chr11	51584758	51584759	Phykpl	1	-
chr13	21717629	21717630	H3c10	1	+
chr4	101353784	101353785	0610043K17Rik	1	-
chr13	74493961	74493962	Zfp825	5	+
chr5	21785165	21785166	Dnajc2	17	+
chr7	28351541	28351542	AF357399	1	-
chr7	29816073	29816074	Zfp790	1	+
chr14	20674322	20674323	Sec24c	1	-
chr13	38204940	38204941	Snrnp48	1	+
chr1	131153208	131153209	Eif2d	1	-
chr6	145250231	145250232	Kras	5	-
chr10	78069369	78069370	Icosl	1	+
chr2	174295436	174295437	Gnasas1	5	-
chr6	124712290	124712291	Phb2	1	-
chr17	35244076	35244077	Mir6975	1	+
chr4	131843472	131843473	Mecr	1	-
chr6	115853341	115853342	Mbd4	8	+
chr11	88973936	88973937	Coil	1	+
chr4	136053393	136053394	Rpl11	6	+
chr10	128085287	128085288	Mir677	1	+
chr11	3309001	3309002	Gm11944	1	-
chr16	22438368	22438369	Etv5	13	+
chr16	20302362	20302363	Parl	10	-
chr4	141538597	141538598	Spen	16	+
chr14	27508460	27508461	Ccdc66	18	+
chr11	69073427	69073428	Snord118	1	-
chr7	140856383	140856384	Bet1l	4	-
chr15	98918098	98918099	Lmbr1l	17	-
chr8	84856987	84856988	Farsa	1	+
chr1	118627946	118627947	Tfcp2l1	1	-
chr2	128967403	128967404	Zc3h6	1	-
chr13	23571220	23571221	H2ac8	1	-
chr9	110281288	110281289	Mir6236	1	-
chr11	106500992	106500993	Snord104	1	-
chr3	96263317	96263318	H4c14	1	-
chr13	21832197	21832198	Hist1h4n	1	+
chr17	24696156	24696157	Gfer	3	-
chr13	23531045	23531046	H4c8	1	-
chrX	169978917	169978918	G530011O06Rik	2	-
chr5	93093417	93093418	Septin11	1	+
chrX	136741155	136741156	Morf4l2	4	-
chr1	172082749	172082750	Ncstn	17	+
chr19	7383026	7383027	1700105P06Rik	6	+
chr3	90491013	90491014	Snapin	4	+
chr11	101442246	101442247	Rpl27	1	-
chr10	41450359	41450360	Zbtb24	1	-
chr11	77777236	77777237	Myo18a	1	+
chr17	56584585	56584586	Safb2	21	+
chr5	115327178	115327179	Srsf9	1	-
chr11	78301592	78301593	Spag5	1	+
chr7	28267882	28267883	Eid2	1	-
chr5	32854230	32854231	Prr14l	11	-
chrX	73930850	73930851	Renbp	11	-
chr5	110780596	110780597	Pus1	7	-
chr17	32830261	32830262	Zfp799	4	+
chrX	8206525	8206526	Porcn	15	+
chr2	180225859	180225860	Lama5	79	+
chr19	5912871	5912872	Dpf2	12	+
chr5	137502429	137502430	Pop7	2	-
chr13	41001011	41001012	A730081D07Rik	1	-
chr10	40302186	40302187	Amd2	8	-
chr17	24632627	24632628	Tsc2	42	-
chr17	15498276	15498277	Psmb1	6	+
chr5	113908706	113908707	Coro1c	11	-
chr13	35906347	35906348	Rpp40	8	-
chr7	100583130	100583131	Mrpl48	8	+
chr15	6708382	6708383	Rictor	1	-
chr5	75044641	75044642	Chic2	6	+
chr6	71823784	71823785	Mrpl35	4	-
chr10	75921614	75921615	Smarcb1	9	-
chr11	98810089	98810090	Casc3	3	+
chr7	46958518	46958519	Uevld	12	+
chr6	82652865	82652866	Pole4	4	-
chr5	36748679	36748680	Bloc1s4	1	+
chr11	74723858	74723859	Pafah1b1	11	-
chr15	39112716	39112717	Slc25a32	7	+
chr2	120404116	120404117	Tmem87a	20	+
chr3	69004570	69004571	Ift80	20	+
chr1	135430499	135430500	Ipo9	26	+
chr15	88751712	88751713	Zbed4	1	-
chr8	85432841	85432842	4921524J17Rik	4	+
chr4	40948294	40948295	Bag1	7	-
chr9	73039719	73039720	Pigbos1	1	+
chr16	33380776	33380777	Zfp148	1	+
chr14	65833969	65833970	Esco2	11	+
chr3	105052953	105052954	Cttnbp2nl	6	+
chr9	69989467	69989468	Bnip2	1	-
chr4	108834679	108834680	Txndc12	1	+
chr8	91313526	91313527	Fto	1	-
chr10	4429166	4429167	Gm5512	12	+
chr8	124021056	124021057	Taf5l	5	+
chr17	71475343	71475344	Smchd1	48	+
chr19	6276897	6276898	Ehd1	1	+
chr7	44929490	44929491	Ap2a1	24	-
chr3	96629929	96629930	Rbm8a	1	-
chr7	110018316	110018317	Ipo7	1	-
chr15	76351110	76351111	Sharpin	9	-
chr1	72212314	72212315	Mreg	6	-
chr7	73558395	73558396	1810026B05Rik	5	+
chr17	46153551	46153552	Mad2l1bp	3	-
chr8	75109510	75109511	Mcm5	1	+
chr7	45123111	45123112	Snord35b	1	-
chr10	128547746	128547747	Zc3h10	3	+
chr1	63114472	63114473	Ino80dos	1	-
chr3	95357202	95357203	Setdb1	22	-
chr6	97205647	97205648	Uba3	18	-
chr19	29101376	29101377	Rcl1	1	-
chr19	32757578	32757579	Pten	1	-
chr7	143549120	143549121	Nap1l4	16	-
chr19	10204393	10204394	Tmem258	3	-
chr13	23683959	23683960	H2ac6	1	-
chr9	46273065	46273066	Zpr1	1	+
chr2	30981941	30981942	BC005624	9	+
chr1	133661399	133661400	Zc3h11a	18	-
chr1	72824481	72824482	Igfbp2	1	+
chr11	80383280	80383281	Zfp207	1	+
chr16	23108954	23108955	Snord2	1	+
chr15	80083406	80083407	Rpl3	10	+
chr11	22972006	22972007	Commd1	1	-
chr3	127545625	127545626	Mir302d	1	-
chr5	120613131	120613132	Ddx54	1	+
chr2	29787671	29787672	Trub2	8	-
chr14	8080314	8080315	Rpp14	1	-
chr14	64652542	64652543	Kif13b	1	+
chr2	167932328	167932329	Ptpn1	1	+
chr2	27515148	27515149	Wdr5	1	-
chr8	3567999	3568000	Rps23rg1	1	+
chr7	140955961	140955962	Ifitm2	2	-
chr1	161070660	161070661	Dars2	17	+
chr1	134560179	134560180	Kdm5b	1	+
chr4	155694343	155694344	Fndc10	1	-
chr11	59740154	59740155	1700007J10Rik	6	+
chr6	91515888	91515889	Xpc	16	-
chr17	24141594	24141595	Pdpk1	14	-
chr10	128232064	128232065	Timeless	1	+
chr1	182124738	182124739	Srp9	1	+
chr17	27840088	27840089	Snrpc	1	-
chr7	141475153	141475154	Polr2l	2	-
chr13	93499808	93499809	Jmy	11	-
chr16	18812295	18812296	Ufd1	1	+
chr16	96082428	96082429	Brwd1	42	+
chr15	99651656	99651657	Racgap1	18	-
chr16	4624946	4624947	Pam16	5	-
chr7	73541746	73541747	Chd2	39	-
chr8	33641976	33641977	Ubxn8	8	-
chr1	39900914	39900915	Map4k4	1	+
chr14	99298692	99298693	Klf5	1	-
chr8	84966076	84966077	Rnaseh2a	8	+
chr8	34965690	34965691	Tnks	27	+
chr18	42275354	42275355	Rbm27	1	-
chr11	74925855	74925856	Srr	1	-
chr9	109082381	109082382	Tma7	4	+
chr13	21445161	21445162	Mir1896	1	-
chr2	71873225	71873226	Pdk1	1	+
chrX	71555918	71555919	Hmgb3	1	+
chr11	55033471	55033472	Anxa6	26	+
chr2	152847965	152847966	Tpx2	1	-
chr5	138165610	138165611	Mir93	1	+
chr11	70639123	70639124	Gp1ba	1	+
chr13	21750553	21750554	H4c12	1	+
chr2	144368984	144368985	Kat14	1	+
chr1	36939527	36939528	Tmem131	41	-
chr8	121108337	121108338	Mthfsd	11	-
chr4	41348997	41348998	Ubap1	1	+
chr9	107872819	107872820	Rbm6	21	+
chr1	86064620	86064621	Psmd1	1	-
chr7	45526268	45526269	Ppp1r15a	3	+
chr12	108894273	108894274	Wdr25	1	+
chr4	44300918	44300919	Melk	1	+
chr9	56937501	56937502	Imp3	1	-
chr2	121271407	121271408	Trp53bp1	28	+
chr8	125995103	125995104	Kcnk1	1	+
chr16	32644644	32644645	Tnk2	1	-
chr16	30065358	30065359	Hes1	1	-
chr3	88913950	88913951	Msto1	14	+
chr4	126321703	126321704	Adprhl2	6	+
chr10	119240055	119240056	Cand1	15	+
chr3	153912189	153912190	Snord45c	1	+
chr9	59486374	59486375	Arih1	14	-
chr3	108653914	108653915	Clcc1	1	+
chr11	86757567	86757568	Cltc	33	+
chr17	56717763	56717764	Ndufa11	1	+
chr14	54417702	54417703	Slc7a7	12	-
chr3	57651684	57651685	Commd2	5	-
chr10	80918245	80918246	Lmnb2	12	-
chr19	47050906	47050907	Pcgf6	11	+
chr15	83464606	83464607	Pacsin2	12	-
chr10	62887324	62887325	Tet1	13	+
chrX	101640052	101640053	Ogt	1	-
chr4	129378028	129378029	Zbtb8a	5	-
chr12	111538102	111538103	Eif5	1	-
chr17	33955641	33955642	Rps18	5	+
chr4	132309954	132309955	Snora44	1	-
chr3	89202929	89202930	Gba	1	+
chr2	119237361	119237362	Spint1	1	-
chr4	132535560	132535561	Dnajc8	1	-
chr8	84687862	84687863	Nacc1	6	+
chr4	147702631	147702632	Zfp534	4	-
chr17	5440260	5440261	Tmem242	4	-
chr5	110653452	110653453	Ddx51	1	-
chr7	44249856	44249857	Snord88c	1	-
chrX	74313034	74313035	Fam50a	1	+
chr19	4042221	4042222	Gstp2	7	-
chr9	56418050	56418051	Peak1	7	-
chr15	35155806	35155807	Stk3	12	-
chr4	151861768	151861769	Camta1	24	-
chr10	20312470	20312471	Bclaf1	1	+
chr5	110770717	110770718	Ep400	52	-
chr2	157279099	157279100	Rpn2	1	+
chr5	137314241	137314242	Trip6	9	-
chr5	77265495	77265496	Rest	1	+
chr17	24669688	24669689	Zfp598	1	-
chr7	126696001	126696002	Bola2	1	-
chr2	121140698	121140699	Adal	1	+
chr10	81378370	81378371	Fzr1	14	-
chr11	103017147	103017148	Dcakd	5	+
chr14	67008877	67008878	Bnip3l	6	-
chr2	26916409	26916410	Surf2	1	-
chr5	139775678	139775679	Ints1	47	+
chrX	94636070	94636071	Gspt2	1	+
chr15	79403278	79403279	Tmem184b	10	+
chr5	121191397	121191398	Ptpn11	16	+
chr6	55038002	55038003	Gars	1	+
chr3	58525884	58525885	Eif2a	3	-
chr19	45005664	45005665	Twnk	1	-
chr7	127122029	127122030	Qprt	4	-
chr3	122619714	122619715	Fnbp1l	16	+
chr8	105860534	105860535	Nutf2	1	-
chrX	157598715	157598716	Mbtps2	11	+
chr4	132309466	132309467	Snora16a	1	-
chr10	94199036	94199037	Ndufa12	1	-
chr11	96798156	96798157	Gm11517	2	+
chrX	105070124	105070125	5530601H04Rik	5	-
chr1	58445152	58445153	Ppil3	1	-
chr10	126998441	126998442	Mir546	1	-
chr13	100651061	100651062	Rad17	18	+
chr10	122985724	122985725	Mirlet7i	1	+
chr4	133967991	133967992	Hmgn2	6	-
chr13	98891042	98891043	Tnpo1	24	+
chr7	45333780	45333781	Trpm4	25	+
chr11	88718267	88718268	Msi2	15	+
chr5	142960356	142960357	Fscn1	1	-
chr8	123212788	123212789	Chmp1a	7	+
chr2	38643906	38643907	Psmb7	8	+
chr2	165326479	165326480	Elmo2	22	-
chr9	57537529	57537530	Fam219b	1	-
chr3	135438233	135438234	Ube2d3	1	-
chr7	29248467	29248468	2200002D01Rik	4	+
chr11	117849238	117849239	Birc5	1	-
chr2	39005131	39005132	Rpl35	4	+
chr17	24936977	24936978	Mapk8ip3	33	-
chr11	106715281	106715282	Pecam1	16	-
chr15	101266847	101266848	Nr4a1	1	+
chr2	75659260	75659261	Gm6793	1	-
chrX	159372179	159372180	Eif1ax	1	-
chr11	97187892	97187893	Kpnb1	22	+
chr5	115348958	115348959	Cox6a1	3	-
chr2	180171589	180171590	Adrm1	1	+
chr9	46268609	46268610	Apoa5	1	+
chr8	123103059	123103060	Snord68	1	+
chr17	35379618	35379619	H2-Q4	1	+
chr17	32321238	32321239	Akap8	14	+
chr19	8770997	8770998	Tmem223	1	-
chr5	143403821	143403822	Kdelr2	1	-
chr5	146832891	146832892	Rpl21	1	-
chr10	93589414	93589415	Snrpf	1	-
chr7	100121500	100121501	Pold3	12	+
chr9	64175433	64175434	Snord16a	1	+
chr4	129542646	129542647	Hdac1	14	-
chrX	93632155	93632156	Pola1	37	-
chr14	118592472	118592473	Mir6391	1	-
chr2	39008140	39008141	Arpc5l	1	+
chr2	180920936	180920937	Ythdf1	5	+
chr14	54253929	54253930	Dad1	3	-
chr3	36552607	36552608	Exosc9	1	+
chr4	156236011	156236012	Noc2l	1	-
chr7	28810891	28810892	Hnrnpl	1	-
chr11	97629716	97629717	Epop	1	+
chr2	5862934	5862935	Gm13199	3	+
chr16	30587589	30587590	Lsg1	14	-
chr3	142395696	142395697	Pdlim5	16	-
chr3	148954635	148954636	Adgrl2	24	-
chr10	60752782	60752783	Slc29a3	6	-
chr10	61680286	61680287	1700022H01Rik	1	+
chr4	148038813	148038814	Clcn6	23	-
chr3	127553349	127553350	Larp7	13	+
chr13	21716183	21716184	H2bc13	1	+
chr10	128549168	128549169	Rpl41	4	+
chr15	76343524	76343525	Cyc1	1	-
chr2	32288069	32288070	Swi5	5	+
chr1	180726044	180726045	Acbd3	1	-
chr17	36958525	36958526	Znrd1	5	-
chr10	79862588	79862589	Mir6910	1	-
chr15	73617324	73617325	Slc45a4	8	-
chr7	19119860	19119861	Fbxo46	1	-
chr15	8099209	8099210	Wdr70	18	-
chr17	45506833	45506834	Aars2	1	-
chr2	121140429	121140430	Adal	1	+
chr16	17276301	17276302	Tmem191c	1	-
chr3	27153854	27153855	Ect2	25	-
chr9	54586512	54586513	Idh3a	1	-
chr5	136136146	136136147	Alkbh4	1	-
chr2	157279549	157279550	Rpn2	25	+
chr10	80602883	80602884	Scamp4	1	-
chr15	99973287	99973288	Larp4	1	+
chr12	28635953	28635954	Rps7	7	-
chr7	126792547	126792548	Ppp4c	9	-
chr11	115612969	115612970	Mif4gd	6	-
chr15	78926726	78926727	Lgals1	1	-
chrX	166479867	166479868	Rab9	3	-
chr1	92180341	92180342	Hdac4	27	+
chr7	27838585	27838586	Zfp59	1	-
chr12	3426858	3426859	Asxl2	1	-
chr4	106678686	106678687	Ttc4	10	-
chr1	131527361	131527362	Srgap2	23	-
chr2	168230379	168230380	Dpm1	9	+
chr5	30907788	30907789	Ost4	3	-
chr7	19770532	19770533	Bcam	15	+
chr18	34220985	34220986	Apc	1	-
chr5	24100591	24100592	Klhl7	1	-
chr14	54360842	54360843	Oxa1l	1	-
chr11	52283014	52283015	Tcf7	11	+
chr3	90509498	90509499	Chtop	6	+
chr6	85961667	85961668	Dusp11	9	-
chr15	81400139	81400140	Xpnpep3	1	+
chr1	165634541	165634542	Mpzl1	6	+
chr13	21787248	21787249	Hist1h2an	1	+
chr1	133025416	133025417	Mdm4	12	-
chrX	153139959	153139960	Rragb	1	+
chr7	19359483	19359484	Cd3eap	3	+
chr2	181497143	181497144	Tpd52l2	1	+
chr9	44407548	44407549	Trappc4	5	+
chr8	83652679	83652680	Gipc1	1	-
chr15	73184947	73184948	Ago2	19	-
chr19	37330613	37330614	Ide	24	-
chr1	36068401	36068402	Hs6st1	1	-
chr4	107889827	107889828	Czib	1	+
chr2	154569426	154569427	E2f1	7	-
chr14	20929399	20929400	Vcl	1	+
chr4	155086353	155086354	Rer1	8	-
chr2	26389316	26389317	Entr1	10	-
chr17	34603561	34603562	Rnf5	6	+
chr17	24426684	24426685	Eci1	1	-
chr10	127211622	127211623	Pip4k2c	11	-
chr6	113237844	113237845	Mtmr14	1	-
chrX	151803283	151803284	Huwe1	1	-
chr6	108213097	108213098	Itpr1	1	-
chr15	76477249	76477250	Bop1	16	-
chr13	23756938	23756939	H4c2	1	-
chr5	114942203	114942204	2210016L21Rik	1	-
chr12	108893211	108893212	Wars	11	+
chr15	100615663	100615664	Dazap2	1	+
chr1	191575637	191575638	Ints7	1	-
chr2	104816696	104816697	Qser1	12	+
chr18	34954351	34954352	Hspa9	17	-
chr15	96460843	96460844	Scaf11	15	-
chr12	54695894	54695895	Eapp	6	-
chr9	44113051	44113052	Rnf26	1	-
chr17	8165519	8165520	Fgfr1op	1	+
chr10	85916729	85916730	Prdm4	12	-
chr18	24020370	24020371	Zfp24	4	-
chrX	162829454	162829455	Txlng	11	+
chr3	96269701	96269702	H2bc18	1	-
chr6	113740681	113740682	Sec13	9	-
chr7	34230336	34230337	Gpi1	18	-
chr4	129600648	129600649	Eif3i	11	-
chr4	62408625	62408626	Cdc26	4	-
chr15	58933738	58933739	Tatdn1	13	-
chr10	121586794	121586795	Tbk1	21	+
chr17	24895087	24895088	Eme2	8	-
chr2	29827390	29827391	Urm1	1	-
chrX	73639442	73639443	Dusp9	1	-
chr2	180179823	180179824	Mir7005	1	+
chr7	143570759	143570760	Mir7064	1	-
chr8	40511754	40511755	Cnot7	8	-
chr17	57011288	57011289	Gtf2f1	13	+
chr5	130171820	130171821	Rabgef1	1	+
chr1	156034817	156034818	Tor1aip1	10	-
chr9	21546895	21546896	Carm1	1	+
chr2	120353133	120353134	Vps39	26	+
chr6	39420379	39420380	Gm10244	1	+
chr11	85311255	85311256	Ppm1d	1	-
chr9	58221151	58221152	Mir6385	1	-
chr5	31494742	31494743	Gpn1	1	-
chr17	84790786	84790787	Lrpprc	38	+
chr7	44849700	44849701	Mir707	1	-
chr18	76930028	76930029	Ier3ip1	1	+
chr10	76442912	76442913	Pcnt	42	-
chr6	134566913	134566914	Lrp6	23	-
chr17	6079829	6079830	Gtf2h5	1	-
chr2	180725340	180725341	Slc17a9	1	+
chr7	127233130	127233131	Zfp553	1	+
chr14	47472562	47472563	Fbxo34	1	-
chr3	88685788	88685789	Khdc4	1	+
chr3	87885562	87885563	Prcc	7	-
chrX	73342621	73342622	Zfp275	1	-
chr10	63020300	63020301	Hnrnph3	10	+
chr11	59202487	59202488	Mrpl55	1	-
chr4	116123689	116123690	Rad54l	19	-
chr18	35118913	35118914	Ctnna1	1	-
chr17	36958593	36958594	Znrd1as	1	-
chr2	127831859	127831860	Bub1	25	-
chr6	4747307	4747308	Peg10	1	-
chrX	103356477	103356478	Chic1	1	+
chr2	28468067	28468068	Mrps2	1	-
chr9	54950860	54950861	Psma4	1	+
chrX	75095855	75095856	Dkc1	1	+
chr14	63860313	63860314	Pinx1	1	+
chr12	24974933	24974934	Kidins220	1	+
chr2	156547577	156547578	Aar2	1	+
chr10	62980253	62980254	Rufy2	1	+
chr14	57798425	57798426	Mir3077	1	+
chr8	117257020	117257021	Cmip	1	-
chr9	53667507	53667508	Cul5	19	+
chr7	16781347	16781348	Slc1a5	1	+
chrX	134059177	134059178	Cstf2	1	-
chr3	89164796	89164797	Clk2	1	+
chr7	30650228	30650229	Rbm42	10	+
chr1	153332786	153332787	Lamc1	28	+
chr2	154372719	154372720	Cdk5rap1	14	-
chr5	30154980	30154981	Hadha	20	-
chr2	25272467	25272468	Anapc2	1	-
chr12	69724874	69724875	L2hgdh	10	-
chr10	111010009	111010010	Zdhhc17	17	-
chrX	151017322	151017323	Gnl3l	16	-
chr5	135934641	135934642	Ywhag	2	-
chr7	55962493	55962494	Nipa2	7	-
chr4	141139796	141139797	Szrd1	4	+
chr2	26637985	26637986	Snora43	1	-
chr10	67096988	67096989	Reep3	9	-
chr10	69352912	69352913	Cdk1	8	-
chr8	13338752	13338753	Tfdp1	1	+
chrX	135742693	135742694	Armcx5	1	-
chr9	72111819	72111820	Tcf12	21	-
chr15	76477363	76477364	Hsf1	1	-
chr14	54617995	54617996	Psmb5	3	-
chr3	84174639	84174640	Gm6525	1	-
chr5	35575070	35575071	Trmt44	11	+
chrX	151859563	151859564	Mir3113	1	-
chr15	102406317	102406318	Sp1	1	+
chr3	94443337	94443338	Mrpl9	1	-
chr8	117801974	117801975	Mphosph6	5	+
chr12	55492647	55492648	Nfkbia	6	+
chr9	104262930	104262931	Dnajc13	57	+
chr2	168081005	168081006	Pard6b	1	+
chr16	35770387	35770388	Hspbap1	1	+
chr4	140961272	140961273	Sdhb	1	+
chr16	30599724	30599725	Fam43a	1	-
chr11	119913811	119913812	Chmp6	1	-
chr5	145140377	145140378	Bud31	1	+
chr6	136518852	136518853	Atf7ip	1	-
chr13	54565382	54565383	4833439L19Rik	9	-
chr18	67641588	67641589	Psmg2	1	-
chr17	35916440	35916441	Mrps18b	7	+
chrX	101532736	101532737	Taf1	1	-
chr14	52197239	52197240	Supt16	26	+
chr14	54577661	54577662	Ajuba	8	-
chr9	108306161	108306162	Rhoa	1	+
chr5	137307674	137307675	Srrt	20	-
chr11	87109262	87109263	Ska2	1	+
chr5	113772802	113772803	Iscu	1	-
chr5	113772400	113772401	Sart3	19	-
chr5	30960327	30960328	Preb	9	-
chr10	117710758	117710759	Mdm2	12	+
chr8	105966115	105966116	Slc12a4	24	-
chr7	28169749	28169750	Fbl	1	-
chr2	91649791	91649792	Zfp408	5	-
chr3	121426542	121426543	Cnn3	1	-
chr14	20181782	20181783	Kcnk5	5	-
chr9	96196276	96196277	Tfdp2	1	-
chr1	161876682	161876683	Suco	25	+
chr3	95818953	95818954	Rprd2	11	-
chr10	127030814	127030815	Tsfm	6	-
chr8	84237042	84237043	Zswim4	14	-
chr7	3219190	3219191	Mir292b	1	-
chr10	80826697	80826698	Oaz1-ps	1	-
chr10	120979330	120979331	Lemd3	13	+
chr18	36560604	36560605	Ankhd1	1	+
chr17	27556654	27556655	Hmga1b	1	-
chr7	46845805	46845806	Ldha	1	+
chr11	59187741	59187742	Guk1	8	-
chr9	122951000	122951001	1110059G10Rik	3	+
chr11	51651073	51651074	D930048N14Rik	5	-
chr2	167632005	167632006	Ube2v1	5	+
chr15	76607591	76607592	Cpsf1	37	-
chr14	57826163	57826164	Ska3	9	+
chr12	105685241	105685242	Atg2b	42	+
chr9	31030645	31030646	Zbtb44	1	-
chr11	98937697	98937698	Rara	1	+
chr19	41264004	41264005	Tm9sf3	15	-
chr8	124022642	124022643	Mir1967	1	+
chr16	17233588	17233589	Hic2	1	-
chr10	44458748	44458749	Prdm1	7	+
chr5	33898971	33898972	Mir7024	1	+
chr12	85219482	85219483	Eif2b2	1	-
chr17	25832919	25832920	Stub1	7	-
chr8	95807445	95807446	Cnot1	49	+
chr12	4234014	4234015	Ptrhd1	1	-
chr5	3647936	3647937	Gatad1	5	-
chr10	128337728	128337729	Cs	1	+
chr16	4684071	4684072	Dnaja3	1	+
chr19	46152559	46152560	Gbf1	1	+
chr8	126593986	126593987	Irf2bp2	2	+
chr19	4397077	4397078	Kdm2a	21	-
chr15	76639929	76639930	Tonsl	26	-
chr17	35059036	35059037	Ddah2	1	+
chr2	26380653	26380654	Snapc4	24	-
chr19	44293677	44293678	Scd2	1	-
chr1	10038219	10038220	Cspp1	1	+
chr3	127545734	127545735	Mir367	1	-
chr4	130107557	130107558	Pef1	1	-
chrX	100626066	100626067	Kif4	1	-
chr6	88084474	88084475	Rpn1	1	+
chr15	34443276	34443277	Gm12191	5	+
chr14	61439947	61439948	Kpna3	17	-
chr4	123750299	123750300	Akirin1	5	-
chrX	13281023	13281024	Ddx3x	1	+
chr17	27565727	27565728	AI413582	5	-
chr11	59208362	59208363	2310033P09Rik	1	-
chr5	3543834	3543835	Fam133b	1	-
chr4	56802331	56802332	Abitram	37	-
chr2	28840360	28840361	Gtf3c4	6	-
chr5	125434048	125434049	Dhx37	27	+
chr14	52019713	52019714	Zfp219	6	-
chr5	137518881	137518882	Gigyf1	1	-
chr18	32240328	32240329	Ercc3	1	+
chr2	121449199	121449200	Serf2	1	+
chr12	17348494	17348495	Nol10	1	+
chr4	120815713	120815714	Nfyc	10	+
chr14	57826240	57826241	Mrpl57	1	+
chr6	113719911	113719912	Ghrl	5	-
chr8	116921741	116921742	Cenpn	1	-
chr7	34285609	34285610	4931406P16Rik	13	-
chr17	25829044	25829045	Jmjd8	1	-
chr5	67306956	67306957	Slc30a9	1	+
chr13	112927380	112927381	Mtrex	27	-
chr8	126422502	126422503	Coa6	1	+
chr1	93305879	93305880	Mterf4	4	+
chr11	5542217	5542218	Ccdc117	5	+
chr10	76531606	76531607	Lss	1	-
chr12	71015823	71015824	3110056K07Rik	4	-
chr12	105031349	105031350	Mir3069	1	-
chr10	40246979	40246980	Rpf2	10	-
chr12	84970931	84970932	Fcf1	1	-
chr8	124021498	124021499	Urb2	1	+
chr18	6136098	6136099	Arhgap12	19	+
chr18	36664061	36664062	Eif4ebp3	1	+
chr5	3803166	3803167	Krit1	1	+
chr11	59472474	59472475	Zfp867	4	-
chr19	6085098	6085099	Cdca5	1	+
chr13	23533876	23533877	H2ac10	1	-
chr10	81105916	81105917	Map2k2	1	-
chr2	119675069	119675070	Rtf1	1	-
chr11	117077349	117077350	Mir6516	1	-
chr9	54734549	54734550	Wdr61	11	-
chr19	5425145	5425146	AI837181	1	+
chr5	147077347	147077348	Polr1d	1	-
chr17	24719832	24719833	Snora78	1	-
chr4	117019403	117019404	Eif2b3	1	-
chr11	97280576	97280577	Npepps	23	+
chr11	69045638	69045639	Aurkb	1	-
chr5	74535483	74535484	Fip1l1	1	+
chr2	145903242	145903243	Naa20	1	-
chr7	111028952	111028953	Ctr9	1	+
chr4	148039078	148039079	Mthfr	1	-
chr8	121907686	121907687	Slc7a5	10	+
chr11	98262607	98262608	Mir5119	1	+
chr5	110653382	110653383	Noc4l	15	-
chr3	122984447	122984448	Usp53	16	+
chr12	85270599	85270600	Mlh3	12	+
chr18	31804058	31804059	Wdr33	1	-
chr4	153975562	153975563	Cep104	1	-
chr12	80790533	80790534	Susd6	1	+
chr11	58168513	58168514	Gemin5	28	+
chr7	29983956	29983957	Zfp568	1	+
chr17	36981237	36981238	2410137M14Rik	4	+
chr5	129794562	129794563	Snora15	1	+
chr13	8996012	8996013	Gtpbp4	17	-
chr16	13730484	13730485	Pla2g10	5	+
chr4	41465149	41465150	Nudt2	1	+
chr3	30792877	30792878	Sec62	1	+
chr17	32284133	32284134	Brd4	20	+
chr19	45783553	45783554	Oga	16	+
chr5	123573015	123573016	Vps33a	13	+
chr3	87919545	87919546	Mrpl24	1	-
chr17	25754352	25754353	Msln	17	-
chr8	25785209	25785210	Bag4	5	+
chr14	30479566	30479567	Dcp1a	1	-
chr2	168767201	168767202	Sall4	4	+
chr7	120917745	120917746	Polr3e	1	+
chr17	31564774	31564775	Pknox1	1	+
chr4	119320523	119320524	Ppih	10	+
chr17	56990265	56990266	Clpp	1	+
chr19	4962307	4962308	Mrpl11	1	-
chr2	158028498	158028499	Rprd1b	1	+
chr10	80828798	80828799	Mir1982	1	-
chr9	96363715	96363716	Atp1b3	8	+
chr5	124552865	124552866	Ddx55	1	+
chr18	24121819	24121820	Ino80c	5	-
chr7	30563341	30563342	U2af1l4	1	+
chr1	165194438	165194439	Sft2d2	9	-
chr1	182019980	182019981	Enah	15	+
chr8	106210933	106210934	Slc7a6os	5	-
chr15	98519834	98519835	Snora34	1	-
chr11	107479529	107479530	Psmd12	1	+
chr5	121593824	121593825	Aldh2	13	+
chr11	68990678	68990679	Mir3062	1	-
chr4	32657120	32657121	Mdn1	1	-
chr11	68901567	68901568	Gm15772	1	-
chr8	22185819	22185820	Ckap2	9	-
chr19	46037070	46037071	Ldb1	11	+
chr3	153912966	153912967	Rabggtb	10	+
chr11	3539292	3539293	Smtn	22	-
chr2	146512004	146512005	Ralgapa2	41	+
chr15	103240455	103240456	Gm5643	1	+
chr9	103202065	103202066	Srprb	7	+
chr11	60932055	60932056	Map2k3	1	+
chr15	80082906	80082907	Snord43	1	+
chr16	33056454	33056455	Rpl35a	1	+
chr10	120227061	120227062	Llph	1	-
chr1	57406267	57406268	Tyw5	1	-
chr17	46248081	46248082	Yipf3	1	-
chr18	31759825	31759826	Ammecr1l	1	-
chr3	96727612	96727613	Rnf115	1	-
chr18	12128851	12128852	Riok3	1	-
chr19	3912774	3912775	Ndufs8	7	-
chr13	21396638	21396639	Mir6942	1	-
chr13	119690352	119690353	Hmgcs1	1	+
chr10	39732007	39732008	E130307A14Rik	3	-
chr8	120668087	120668088	Emc8	5	-
chr4	129461680	129461681	Bsdc1	1	-
chr2	181381236	181381237	Lime1	1	+
chr10	93160877	93160878	Cdk17	1	-
chr8	109693294	109693295	Ist1	11	-
chr2	174464101	174464102	Atp5e	3	-
chr6	124712178	124712179	Emg1	6	-
chr4	134287253	134287254	Pdik1l	3	-
chr4	106561039	106561040	Dhcr24	1	-
chr14	55681817	55681818	Tinf2	9	-
chr2	69897247	69897248	Ubr3	1	-
chr5	33658129	33658130	Tacc3	1	+
chr19	53390041	53390042	Smndc1	6	-
chr8	70905975	70905976	Map1s	1	+
chr2	127208387	127208388	Snrnp200	1	-
chr7	29180673	29180674	Psmd8	7	+
chrX	20703910	20703911	Usp11	1	-
chr11	50325673	50325674	Canx	15	+
