# Supplementary material for: Ultra-long-range interactions between active regulatory elements
Source: Genome Res. 2023 Aug;33(8):1269–83. doi: 10.1101/gr.277567.122 (PMC10547262; doi:10.1101/gr.277567.122)
Supplement: Supplement 11 [file Supplemental_Code.zip › Supplemental_Code/Peaks/mm10/CRE/mm10_CREs_ESC.ipynb]

# %% [code]
!wget -q https://downloads.wenglab.org/V3/mm10-cCREs.bed
!wget https://www.encodeproject.org/files/ENCFF048DWN/@@download/ENCFF048DWN.bed.gz -q
!wget https://www.encodeproject.org/files/ENCFF228JUI/@@download/ENCFF228JUI.bed.gz -q
!wget https://www.encodeproject.org/files/ENCFF365YJX/@@download/ENCFF365YJX.bed.gz -q
!wget https://www.encodeproject.org/files/ENCFF417WYG/@@download/ENCFF417WYG.bed.gz -q
!wget https://www.encodeproject.org/files/ENCFF468CBV/@@download/ENCFF468CBV.bed.gz -q
!wget https://www.encodeproject.org/files/ENCFF565YPL/@@download/ENCFF565YPL.bed.gz -q
!wget https://www.encodeproject.org/files/ENCFF639EBX/@@download/ENCFF639EBX.bed.gz -q
!wget https://www.encodeproject.org/files/ENCFF765QCB/@@download/ENCFF765QCB.bed.gz -q
!wget https://www.encodeproject.org/files/ENCFF950SQZ/@@download/ENCFF950SQZ.bed.gz -q

# %% [code]
!gunzip ENCFF*bed.gz -f

# %% [code]
!cat ENCFF048DWN.bed ENCFF228JUI.bed ENCFF365YJX.bed \
ENCFF417WYG.bed ENCFF468CBV.bed  ENCFF565YPL.bed \
ENCFF639EBX.bed ENCFF765QCB.bed ENCFF950SQZ.bed \
| bedtools sort -i | bedtools merge > ESC_DNase_mm10.bed

# %% [code]
!bedtools sort -i mm10-cCREs.bed | \
bedtools merge -i stdin -d 5000 > \
mm10-cCREs_merged5kb.bed

# %% [code]
!bedtools intersect -a mm10-cCREs_merged5kb.bed \
-b ESC_DNase_mm10.bed -wa | bedtools sort -i | \
bedtools merge > mm10-cCREs_ESC_DNase_merged5kb_mm10.bed
