# Supplementary material for: Ultra-long-range interactions between active regulatory elements
Source: Genome Res. 2023 Aug;33(8):1269–83. doi: 10.1101/gr.277567.122 (PMC10547262; doi:10.1101/gr.277567.122)
Supplement: Supplement 11 [file Supplemental_Code.zip › Supplemental_Code/Peaks/mm9/CAP-CGI.ipynb]

# %% [code]
import pandas as pd
import numpy as np

# %% [code]
!wget https://doi.org/10.1371/journal.pgen.1001134.s002 -q

# %% [code]
CGI_mm9 = pd.read_excel("journal.pgen.1001134.s002", skiprows=6)
CGI_mm9 = CGI_mm9.rename(columns={"CpG density": "CpG_density"})

# %% [code]
CGI_mm9.head()

# %% [code]
CGI_mm9[["Chromosome", "Start", "End"]].to_csv("CAP-CGI_mm9.bed", sep="\t", header=None, index=False)

# %% [code]
!$elias/seqtools/./liftOver CAP-CGI_mm9.bed $elias/seqtools/mm9ToMm10.over.chain ../mm10/CAP-CGI_mm10.bed unmapped

# %% [code]
CGI_mm9.loc[CGI_mm9["CpG_density"] <= np.quantile(CGI_mm9["CpG_density"], 0.25), "quartile_CpGdensity"] = 1
CGI_mm9.loc[CGI_mm9["CpG_density"] > np.quantile(CGI_mm9["CpG_density"], 0.25), "quartile_CpGdensity"] = 2
CGI_mm9.loc[CGI_mm9["CpG_density"] > np.quantile(CGI_mm9["CpG_density"], 0.5), "quartile_CpGdensity"] = 3
CGI_mm9.loc[CGI_mm9["CpG_density"] > np.quantile(CGI_mm9["CpG_density"], 0.75), "quartile_CpGdensity"] = 4

# %% [code]
for i in range(4):
    CGI_mm9.loc[CGI_mm9["quartile_CpGdensity"] == i+1, 
                 ["Chromosome", "Start", "End"]].to_csv(f"CAP-CGI_CpG_density_quartile_{i+1}_mm9.bed", sep="\t", header=None, index=False)

# %% [code]
!for f in CAP-CGI_CpG_density_quartile_?_mm9.bed; do bedtools sort -i $f | \
bedtools merge -d 5000 > "${f/.bed/_merged5kb.bed}"; done

# %% [code]
!for f in CAP-CGI_CpG_density_quartile_?_mm9_merged5kb.bed; do $elias/seqtools/./liftOver $f $elias/seqtools/mm9ToMm10.over.chain "${f/mm9/mm10}" unmapped; done
!mv CAP-CGI_CpG_density_quartile_?_mm10_merged5kb.bed ../mm10
