# Supplementary material for: Ultra-long-range interactions between active regulatory elements
Source: Genome Res. 2023 Aug;33(8):1269–83. doi: 10.1101/gr.277567.122 (PMC10547262; doi:10.1101/gr.277567.122)
Supplement: Supplement 11 [file Supplemental_Code.zip › Supplemental_Code/Peaks/mm9/CAP-CGI_CpG_density_quartile_1_mm9_merged5kb_noRING1B.bed]

chr1	4342301	4342747
chr1	12826011	12826439
chr1	24601936	24602473
chr1	24618280	24623083
chr1	33694702	33695201
chr1	33796136	33796509
chr1	33940260	33940671
chr1	34001880	34002247
chr1	34292857	34293738
chr1	34542317	34542992
chr1	34780491	34780930
chr1	35272977	35273349
chr1	36311610	36311994
chr1	36598543	36599077
chr1	36609432	36609993
chr1	36803342	36803730
chr1	36815797	36816300
chr1	37085725	37086520
chr1	37275339	37275800
chr1	37670975	37671386
chr1	37743860	37744483
chr1	38296299	38296737
chr1	42318701	42319111
chr1	43089015	43090056
chr1	51346267	51346864
chr1	52654618	52655119
chr1	53009285	53010374
chr1	58793747	58794118
chr1	59572814	59573278
chr1	64125225	64125736
chr1	64354977	64355608
chr1	70772111	70772538
chr1	72629672	72630188
chr1	74238664	74239324
chr1	74440295	74442344
chr1	75248091	75248704
chr1	75365992	75366562
chr1	75381148	75382077
chr1	75432283	75432928
chr1	75473699	75474505
chr1	78078244	78078735
chr1	78534046	78534589
chr1	79446880	79447240
chr1	79757327	79757786
chr1	80380743	80381205
chr1	83156133	83156599
chr1	85268775	85273829
chr1	87487723	87489548
chr1	88210051	88210748
chr1	88284036	88284696
chr1	89081074	89081734
chr1	89102529	89103240
chr1	89504313	89504728
chr1	89516987	89517362
chr1	90137793	90138303
chr1	90149369	90151726
chr1	90173355	90175254
chr1	90182827	90183926
chr1	90602323	90602811
chr1	91199199	91199769
chr1	91540603	91540976
chr1	91836123	91836570
chr1	91903130	91903563
chr1	92100333	92100807
chr1	94799380	94799991
chr1	94968114	94968540
chr1	95120411	95121000
chr1	95721353	95723336
chr1	95918913	95919637
chr1	95931752	95932165
chr1	98160734	98161213
chr1	107710067	107710557
chr1	113651053	113651423
chr1	120286435	120286932
chr1	121538973	121539359
chr1	122365573	122365934
chr1	130368969	130369345
chr1	131491956	131492340
chr1	133096280	133096691
chr1	133451791	133452215
chr1	133496403	133496814
chr1	134013130	134013548
chr1	134834687	134835428
chr1	135028856	135029284
chr1	135284536	135284979
chr1	135556954	135557403
chr1	135632708	135633082
chr1	136643916	136644534
chr1	137690206	137690692
chr1	137903905	137904573
chr1	138001769	138002603
chr1	138121736	138122199
chr1	142142068	142142778
chr1	146800845	146801221
chr1	151704414	151704792
chr1	154577859	154578214
chr1	155881135	155881487
chr1	156245411	156246107
chr1	156906692	156907117
chr1	157887813	157888271
chr1	159006394	159006762
chr1	160866002	160866510
chr1	162076002	162076614
chr1	162281875	162282354
chr1	163643027	163643399
chr1	164578808	164579286
chr1	165333493	165334239
chr1	166236949	166238121
chr1	166829144	166829615
chr1	167050523	167051362
chr1	168068411	168068827
chr1	168090707	168091066
chr1	169602735	169603250
chr1	172701658	172702016
chr1	172974627	172975059
chr1	173008645	173009015
chr1	173151871	173152447
chr1	173188876	173189281
chr1	173210815	173211933
chr1	174248163	174248838
chr1	174322191	174322641
chr1	174420544	174420936
chr1	174426023	174426595
chr1	174564726	174565201
chr1	178923783	178928546
chr1	179429116	179429601
chr1	181521780	181522155
chr1	182180173	182180576
chr1	182219564	182219985
chr1	182317498	182318036
chr1	182333691	182334249
chr1	182693694	182694107
chr1	182873412	182873854
chr1	183186552	183187194
chr1	183202894	183203415
chr1	183811564	183811970
chr1	186697912	186698585
chr1	187016893	187017275
chr1	189172192	189172639
chr1	189901563	189901974
chr1	190537963	190538329
chr1	191383590	191384234
chr1	191405680	191406432
chr1	192306925	192307363
chr1	192505884	192506405
chr1	193658631	193659103
chr1	193813639	193814276
chr1	195156149	195156564
chr10	4310307	4310807
chr10	7387092	7387756
chr10	7581985	7582550
chr10	7855371	7855812
chr10	7933726	7934176
chr10	9403484	9403899
chr10	12715305	12715769
chr10	12846908	12847428
chr10	13139964	13140437
chr10	13459704	13460079
chr10	17954481	17955463
chr10	18150630	18151139
chr10	18265438	18266039
chr10	19890581	19890950
chr10	21101905	21102260
chr10	21860493	21862889
chr10	22399130	22399585
chr10	23614657	23615137
chr10	23660478	23660925
chr10	24345028	24345393
chr10	24806328	24806867
chr10	24994695	24995089
chr10	25713641	25714266
chr10	27795537	27796445
chr10	31032907	31033926
chr10	33753628	33754165
chr10	38890903	38891419
chr10	40145171	40145526
chr10	40256643	40257295
chr10	40289981	40290495
chr10	43300504	43300936
chr10	52039110	52039953
chr10	52313678	52314135
chr10	56107963	56108575
chr10	56224256	56224779
chr10	57694540	57699768
chr10	57834264	57834634
chr10	58742915	58743589
chr10	58966426	58966863
chr10	59052627	59053040
chr10	59362267	59362690
chr10	59374191	59374685
chr10	59405017	59405533
chr10	59720031	59720534
chr10	60154165	60154646
chr10	60270547	60271082
chr10	61076568	61077177
chr10	61790329	61790800
chr10	62328164	62328746
chr10	62453471	62453838
chr10	62844139	62845717
chr10	62875546	62875908
chr10	63047728	63048240
chr10	66235523	66235940
chr10	66376007	66376410
chr10	66648360	66648761
chr10	66921377	66921856
chr10	67478435	67478897
chr10	67599091	67599541
chr10	68004406	68004882
chr10	68540646	68541102
chr10	68728759	68729169
chr10	68774647	68775163
chr10	68814691	68815300
chr10	69467512	69468012
chr10	69522628	69523048
chr10	70293401	70293880
chr10	74108166	74108853
chr10	75052301	75052887
chr10	75066460	75066842
chr10	75413226	75414174
chr10	75666309	75666811
chr10	75817466	75817928
chr10	77327314	77327760
chr10	77627468	77627880
chr10	78209600	78210187
chr10	79200636	79201039
chr10	79246985	79247526
chr10	79328543	79329022
chr10	79399595	79400431
chr10	79420897	79421395
chr10	79488737	79489265
chr10	79537730	79538313
chr10	79599618	79600350
chr10	79723095	79724382
chr10	79758538	79759152
chr10	79820450	79821290
chr10	79868884	79869872
chr10	79998882	79999401
chr10	80033782	80034304
chr10	80046537	80047115
chr10	80270812	80272024
chr10	80326836	80327533
chr10	80487413	80488566
chr10	80542674	80543483
chr10	80591640	80592538
chr10	80631524	80632028
chr10	80637350	80637970
chr10	80693020	80693577
chr10	80715612	80716211
chr10	80765571	80766016
chr10	80826476	80828289
chr10	80862805	80863547
chr10	80961165	80962471
chr10	80989420	80989984
chr10	81042931	81043654
chr10	81067411	81068077
chr10	81111508	81111901
chr10	82329468	82330020
chr10	83169943	83170377
chr10	83627553	83627992
chr10	83809692	83810048
chr10	84590513	84591006
chr10	85961252	85961883
chr10	87663769	87664165
chr10	92543855	92544684
chr10	92893500	92894033
chr10	93003061	93003603
chr10	93370482	93370962
chr10	93693293	93693677
chr10	94413210	94413662
chr10	94454158	94454595
chr10	94714348	94714902
chr10	94861026	94861607
chr10	95143338	95143727
chr10	95540062	95540413
chr10	95833947	95834393
chr10	99221664	99222425
chr10	100075354	100075735
chr10	102698645	102699167
chr10	105236586	105236951
chr10	106922518	106922979
chr10	109121458	109121814
chr10	109204076	109204462
chr10	115834643	115835077
chr10	116441169	116441696
chr10	116482360	116483267
chr10	116586996	116587456
chr10	116623843	116624291
chr10	116855690	116856236
chr10	117045184	117045670
chr10	117076941	117077357
chr10	117182549	117182941
chr10	117363038	117363497
chr10	117389077	117389690
chr10	117489287	117490064
chr10	118296639	118297961
chr10	118458187	118458743
chr10	118531562	118532079
chr10	119557032	119557534
chr10	119740898	119741492
chr10	119765037	119765420
chr10	120125371	120125953
chr10	120334078	120334597
chr10	120561473	120561868
chr10	120898451	120898923
chr10	120953125	120953595
chr10	121129998	121130404
chr10	121158510	121158868
chr10	121218152	121218922
chr10	122130446	122131305
chr10	122237347	122237740
chr10	122397056	122398207
chr10	125605660	125606026
chr10	126446629	126447331
chr10	126455399	126455821
chr10	126507074	126508229
chr10	126557441	126558533
chr10	126770460	126770991
chr10	126787555	126788079
chr10	127058250	127059438
chr10	127150980	127151549
chr10	127193252	127193847
chr10	127373612	127374082
chr10	127531657	127532084
chr10	127720261	127720843
chr10	127936145	127936596
chr10	127953104	127953572
chr10	128174497	128174889
chr11	3001631	3005705
chr11	3027042	3059083
chr11	3065284	3066089
chr11	3072209	3078287
chr11	3083670	3094773
chr11	3402060	3402632
chr11	3614438	3614828
chr11	3931824	3932284
chr11	3994660	3995631
chr11	4137569	4137992
chr11	4171476	4171941
chr11	4520165	4520609
chr11	4783466	4783889
chr11	5802857	5803320
chr11	6505066	6506234
chr11	6558221	6558673
chr11	6579987	6580354
chr11	6606477	6606925
chr11	7097791	7098434
chr11	8244962	8245350
chr11	20556723	20557187
chr11	22517504	22518023
chr11	22662486	22662950
chr11	24724001	24724393
chr11	30785061	30786028
chr11	31900217	31900682
chr11	33649379	33649845
chr11	34025205	34025597
chr11	34107476	34108135
chr11	44333334	44333902
chr11	49987815	49988691
chr11	50067459	50067876
chr11	50184861	50185334
chr11	50235245	50235673
chr11	50609505	50610674
chr11	50640501	50641564
chr11	50765552	50766067
chr11	52037537	52038098
chr11	53352560	53353021
chr11	53576337	53577797
chr11	53821184	53821556
chr11	55075819	55076410
chr11	57638442	57638842
chr11	57910495	57910858
chr11	58106788	58107297
chr11	58464718	58465205
chr11	58727725	58728098
chr11	58777043	58777501
chr11	58858220	58858694
chr11	59901770	59902147
chr11	60013225	60013777
chr11	60023412	60024738
chr11	60712680	60713038
chr11	63027300	63027658
chr11	63277228	63277620
chr11	63765743	63766106
chr11	64815191	64815615
chr11	66030870	66031494
chr11	66926521	66926890
chr11	67778836	67779281
chr11	68706017	68706816
chr11	68801679	68802249
chr11	68850473	68851080
chr11	69036958	69041821
chr11	69179467	69179972
chr11	69393707	69394483
chr11	69468782	69469523
chr11	69591730	69592184
chr11	69668831	69669351
chr11	69837253	69838004
chr11	70002978	70003626
chr11	70428522	70430301
chr11	70483757	70484221
chr11	72383978	72384452
chr11	74646139	74646739
chr11	75255177	75255582
chr11	75328596	75329346
chr11	76076417	76076976
chr11	76211222	76211609
chr11	76220048	76221158
chr11	76576888	76577294
chr11	77606572	77607187
chr11	77689669	77690103
chr11	77928605	77929467
chr11	77982687	77983085
chr11	78007858	78008868
chr11	78171813	78172619
chr11	78210796	78211317
chr11	78249414	78249791
chr11	78296551	78301874
chr11	78314983	78315591
chr11	78513561	78514070
chr11	78765979	78766560
chr11	79466364	79467006
chr11	80297531	80297967
chr11	81386032	81386788
chr11	83255939	83256600
chr11	83677376	83677993
chr11	84537524	84538032
chr11	84611510	84611910
chr11	84983506	84983984
chr11	84996354	84997020
chr11	85739848	85740251
chr11	87570206	87574466
chr11	87591521	87592767
chr11	87615925	87616447
chr11	87952681	87953068
chr11	88001072	88001754
chr11	88639229	88639666
chr11	88739459	88739901
chr11	89253142	89253573
chr11	94075066	94075523
chr11	94138176	94138773
chr11	94213024	94213629
chr11	94344666	94345081
chr11	94562636	94563065
chr11	94840154	94840742
chr11	94859263	94859642
chr11	94966842	94968356
chr11	95372164	95372694
chr11	95381980	95383206
chr11	95394927	95395600
chr11	95573356	95573724
chr11	95727778	95728389
chr11	95852161	95852602
chr11	95895832	95896788
chr11	95936425	95937657
chr11	95947738	95948159
chr11	96684954	96685778
chr11	96724518	96724965
chr11	96911865	96912365
chr11	97171114	97171821
chr11	97199967	97205662
chr11	97261475	97262141
chr11	97289312	97290001
chr11	97296137	97296505
chr11	97313016	97313461
chr11	97425073	97425480
chr11	97563570	97565111
chr11	97636689	97637264
chr11	97702431	97702840
chr11	97828082	97828500
chr11	97864172	97864688
chr11	98299692	98300609
chr11	98362557	98362930
chr11	98788896	98789646
chr11	98809191	98809640
chr11	98824714	98825330
chr11	99105167	99105549
chr11	99183938	99184293
chr11	99279131	99279697
chr11	99291986	99292365
chr11	99298925	99299415
chr11	99854755	99855353
chr11	100156489	100159950
chr11	100417008	100417529
chr11	100425586	100426118
chr11	100573062	100575825
chr11	100871674	100872028
chr11	101001480	101002065
chr11	101328467	101328841
chr11	101488111	101489898
chr11	101731236	101731848
chr11	101810621	101810977
chr11	101835976	101836487
chr11	101943556	101943931
chr11	102079707	102080198
chr11	102236893	102237374
chr11	102326891	102327337
chr11	102439926	102440483
chr11	102486417	102486932
chr11	102520775	102521217
chr11	102889387	102890244
chr11	103020290	103020790
chr11	103125663	103126174
chr11	104498289	104498753
chr11	106175567	106175931
chr11	106560543	106561192
chr11	109173539	109173942
chr11	109496520	109497051
chr11	110267766	110268188
chr11	110424465	110424863
chr11	113026264	113026785
chr11	113764169	113764574
chr11	113813047	113813414
chr11	114138992	114139500
chr11	114388642	114389342
chr11	114489628	114490199
chr11	114513826	114514275
chr11	115025948	115026548
chr11	115084712	115085083
chr11	115137909	115138875
chr11	115190357	115191002
chr11	115330558	115331499
chr11	115653065	115653535
chr11	115794642	115795466
chr11	115939523	115939937
chr11	115948006	115949186
chr11	116007690	116010615
chr11	116167317	116168623
chr11	116327217	116327851
chr11	116376677	116377225
chr11	116532418	116533810
chr11	117188248	117194070
chr11	117693833	117694206
chr11	117721752	117722463
chr11	118063540	118064272
chr11	118284823	118285234
chr11	118554242	118554755
chr11	118605985	118606423
chr11	118832784	118833152
chr11	119059840	119060320
chr11	119070040	119070697
chr11	119076518	119077093
chr11	119166262	119166633
chr11	119216109	119217390
chr11	119289678	119290616
chr11	119376084	119376813
chr11	119390612	119391033
chr11	119872914	119875149
chr11	119884076	119884497
chr11	119983542	119983907
chr11	120122699	120123063
chr11	120376737	120377284
chr11	120412011	120412560
chr11	120590710	120591230
chr11	121090030	121090825
chr11	121786334	121786718
chr12	3109767	3110227
chr12	3891773	3892224
chr12	3930001	3931155
chr12	3942208	3942883
chr12	4233528	4234701
chr12	4744806	4745394
chr12	8319856	8320975
chr12	8417677	8418187
chr12	10456044	10456464
chr12	11202894	11203396
chr12	14936348	14936803
chr12	15800440	15800878
chr12	20235897	20240297
chr12	25277919	25278373
chr12	25776992	25777999
chr12	29279529	29280030
chr12	29385367	29385946
chr12	29436330	29437193
chr12	29964620	29965009
chr12	30219514	30220102
chr12	31282879	31283296
chr12	31702874	31703313
chr12	32890047	32890947
chr12	33860716	33861180
chr12	34079796	34080334
chr12	40743587	40743977
chr12	52595440	52595977
chr12	53703861	53706122
chr12	53988175	53988562
chr12	55413990	55414576
chr12	56608728	56609087
chr12	56666041	56666769
chr12	57017668	57018471
chr12	57159412	57159815
chr12	57565180	57565662
chr12	60140911	60141429
chr12	66327712	66328087
chr12	68160091	68160675
chr12	70188487	70189056
chr12	71640783	71641282
chr12	73922010	73922619
chr12	74077745	74078153
chr12	74224525	74225161
chr12	75904820	75905589
chr12	80397011	80398687
chr12	82945943	82946328
chr12	83072268	83072670
chr12	83173633	83174124
chr12	85495680	85496061
chr12	85516426	85517056
chr12	85791439	85793261
chr12	85954675	85955273
chr12	85989268	85990507
chr12	86796041	86796737
chr12	87304800	87305250
chr12	87499647	87500117
chr12	87551945	87552423
chr12	87720620	87721006
chr12	87855183	87860147
chr12	88301171	88301615
chr12	88606929	88608462
chr12	90033727	90034284
chr12	91976435	91976825
chr12	92622301	92623145
chr12	92776053	92776573
chr12	98299597	98300103
chr12	99915594	99915970
chr12	100322343	100322895
chr12	101397409	101398073
chr12	102343326	102343760
chr12	103680584	103681148
chr12	103808325	103808705
chr12	104427928	104428366
chr12	104552952	104553758
chr12	105769842	105770304
chr12	105806364	105806878
chr12	106829712	106830990
chr12	107227782	107228196
chr12	107246524	107246906
chr12	107332991	107337408
chr12	107362176	107362872
chr12	107712782	107713438
chr12	107783855	107784277
chr12	107831611	107832409
chr12	109479022	109479547
chr12	110232738	110233255
chr12	110631939	110632391
chr12	111213815	111214208
chr12	111665919	111666573
chr12	112246056	112246453
chr12	112562477	112563171
chr12	112598972	112599495
chr12	112651455	112651979
chr12	112742941	112743418
chr12	112907635	112908137
chr12	112915724	112917277
chr12	113344963	113345354
chr12	113433284	113433952
chr12	113903614	113904142
chr12	113926619	113927006
chr12	113975951	113976432
chr12	114042219	114042603
chr12	114078518	114078996
chr12	114151339	114151928
chr12	114203945	114204302
chr12	114285039	114285420
chr12	114312174	114313330
chr12	114384592	114385449
chr12	114423318	114425087
chr12	114442420	114442800
chr12	118518415	118518827
chr13	3138499	3138953
chr13	3372059	3372897
chr13	3802935	3803376
chr13	12545396	12545889
chr13	12632396	12632769
chr13	13486168	13486574
chr13	14722208	14722926
chr13	21262945	21263395
chr13	21351618	21352099
chr13	21367982	21368417
chr13	21807884	21809651
chr13	21871024	21871507
chr13	22127298	22127869
chr13	22134677	22135216
chr13	23516305	23516922
chr13	23522481	23523070
chr13	23635111	23635518
chr13	23665950	23666451
chr13	23775677	23776216
chr13	23837843	23843625
chr13	24891700	24892334
chr13	31039071	31039480
chr13	32867940	32868417
chr13	35595296	35595661
chr13	36704761	36705206
chr13	37080680	37081050
chr13	37749107	37749583
chr13	38289310	38289840
chr13	38645788	38646194
chr13	38672021	38672472
chr13	40455354	40455716
chr13	41012701	41013567
chr13	43286985	43287354
chr13	43295564	43296877
chr13	43594145	43599295
chr13	43675009	43675605
chr13	44630750	44631180
chr13	45154552	45154912
chr13	45662022	45663915
chr13	46012572	46013046
chr13	46138426	46138857
chr13	46714998	46715401
chr13	46847643	46848155
chr13	46893888	46894540
chr13	47105665	47106574
chr13	47564293	47564645
chr13	48177658	48178099
chr13	48585690	48586369
chr13	48812503	48812935
chr13	49404367	49404862
chr13	49777170	49777989
chr13	51324548	51325156
chr13	52602835	52603723
chr13	52888811	52889194
chr13	53144577	53145209
chr13	53205503	53206084
chr13	53264394	53264838
chr13	53765696	53766313
chr13	53896034	53896499
chr13	54474025	54474513
chr13	54582658	54583072
chr13	54700062	54700755
chr13	55261117	55263266
chr13	55291337	55292128
chr13	55625203	55625696
chr13	55671016	55671389
chr13	56205685	56206049
chr13	56252888	56253296
chr13	56908107	56912050
chr13	57439369	57439852
chr13	58096708	58097079
chr13	58169105	58173152
chr13	58196350	58196914
chr13	58258670	58259441
chr13	58716159	58716573
chr13	59464465	59464890
chr13	59940407	59940888
chr13	62117209	62117630
chr13	62567900	62568324
chr13	63068781	63069196
chr13	64002427	64003586
chr13	65453508	65453945
chr13	67005709	67006409
chr13	67208952	67209706
chr13	67600903	67601558
chr13	67626702	67627384
chr13	67738264	67738719
chr13	67880604	67881058
chr13	67914658	67915288
chr13	68744533	68744943
chr13	69629037	69629545
chr13	70130568	70131013
chr13	70146463	70146828
chr13	71498106	71498467
chr13	73297548	73298280
chr13	73543187	73543682
chr13	73869969	73870320
chr13	74577266	74577809
chr13	75935163	75935657
chr13	76235619	76236693
chr13	85266204	85267221
chr13	88963143	88963857
chr13	93253765	93254126
chr13	94625837	94626208
chr13	96759545	96760161
chr13	98016224	98016727
chr13	98205844	98206250
chr13	98254518	98255032
chr13	99287312	99287816
chr13	99406570	99407363
chr13	99798308	99798659
chr13	100122934	100123629
chr13	100203090	100203591
chr13	100400218	100400826
chr13	100894426	100895433
chr13	101500001	101500433
chr13	103065344	103065697
chr13	103456020	103456482
chr13	104382939	104383293
chr13	109907681	109908192
chr13	110612571	110612954
chr13	111189100	111189627
chr13	113003785	113004268
chr13	113534496	113534867
chr13	113999994	114000463
chr13	114551406	114551785
chr13	114660599	114661104
chr13	115393271	115393701
chr14	8147569	8147964
chr14	12388695	12389361
chr14	21261511	21261910
chr14	21576658	21577180
chr14	21655348	21656214
chr14	25177464	25177837
chr14	27789961	27790387
chr14	32082530	32083182
chr14	32453501	32454713
chr14	32498708	32499151
chr14	32842463	32842861
chr14	33599886	33600486
chr14	34003013	34003477
chr14	34026971	34027430
chr14	34965541	34965956
chr14	35176636	35177420
chr14	35382613	35383266
chr14	35428183	35428598
chr14	37870412	37870858
chr14	46380587	46381038
chr14	47551775	47552199
chr14	47693504	47694017
chr14	48037482	48038232
chr14	48854745	48855130
chr14	50402766	50403330
chr14	51424582	51425005
chr14	51523710	51524216
chr14	51683083	51683787
chr14	51702613	51703260
chr14	51708358	51710281
chr14	52002368	52003333
chr14	52055685	52056210
chr14	52514532	52515072
chr14	52616558	52617675
chr14	52626286	52626894
chr14	52642786	52643238
chr14	52863733	52864522
chr14	54850824	54851232
chr14	55067903	55068481
chr14	55213848	55214367
chr14	55672688	55673205
chr14	55681493	55684333
chr14	55723233	55723688
chr14	56194460	56194947
chr14	56331934	56332493
chr14	56504406	56505007
chr14	58652737	58653185
chr14	60248193	60249248
chr14	61907413	61908147
chr14	63083566	63083940
chr14	63099758	63100257
chr14	63644191	63644779
chr14	63783254	63783951
chr14	64437721	64438690
chr14	64566647	64567097
chr14	65568410	65569129
chr14	65690124	65690477
chr14	66211629	66212167
chr14	67442893	67443324
chr14	68231935	68232325
chr14	70261158	70261681
chr14	70866573	70867192
chr14	70908382	70908771
chr14	71004211	71004766
chr14	71026776	71027271
chr14	71180701	71181069
chr14	71325339	71326045
chr14	72366708	72367349
chr14	72785265	72785779
chr14	75468512	75471247
chr14	75925451	75926061
chr14	76551780	76552759
chr14	76871079	76871608
chr14	76905483	76905937
chr14	77574266	77574670
chr14	78437545	78438251
chr14	79667547	79667902
chr14	79820085	79820514
chr14	80076808	80077211
chr14	87664092	87664491
chr14	101906207	101906879
chr14	102039064	102040062
chr14	103454060	103454563
chr14	104083475	104084020
chr14	104101637	104102143
chr14	105195614	105196000
chr14	106292368	106292828
chr14	115231162	115231731
chr14	119057166	119057617
chr14	119167359	119167778
chr14	119333971	119334497
chr14	119522733	119523098
chr14	120268304	120268832
chr14	120538614	120539206
chr14	120660756	120661199
chr14	120674514	120675130
chr14	120729696	120730058
chr14	120795602	120796009
chr14	121904012	121904660
chr14	122195568	122195962
chr15	8395881	8396320
chr15	10957419	10957873
chr15	13348320	13348742
chr15	23403617	23404075
chr15	25709529	25709928
chr15	25827376	25827837
chr15	26472888	26473687
chr15	27137933	27138332
chr15	27785786	27786556
chr15	27853315	27853777
chr15	28084475	28085050
chr15	29316585	29316995
chr15	36503489	36503915
chr15	36599592	36599970
chr15	36884930	36885377
chr15	37050808	37051177
chr15	38155807	38156358
chr15	39961787	39962259
chr15	54579264	54579684
chr15	57754462	57754825
chr15	58184031	58184588
chr15	58684709	58685194
chr15	60576557	60576912
chr15	61820887	61821386
chr15	61869091	61869940
chr15	66722853	66723234
chr15	72342456	72343116
chr15	72498823	72499288
chr15	72639707	72641342
chr15	72890735	72891844
chr15	72970624	72971094
chr15	74582763	74583616
chr15	74756840	74757361
chr15	74916596	74917574
chr15	76016302	76030440
chr15	76114914	76115545
chr15	76469740	76470616
chr15	76499326	76499751
chr15	76729988	76731661
chr15	77173373	77173905
chr15	77188819	77189500
chr15	77198569	77199013
chr15	77594659	77595168
chr15	77735637	77736152
chr15	77926658	77927012
chr15	78003934	78005116
chr15	78235846	78237475
chr15	78266954	78267861
chr15	78362320	78362989
chr15	78402053	78402563
chr15	78868038	78871373
chr15	79088890	79089270
chr15	79263427	79263921
chr15	79722749	79723152
chr15	79748504	79749594
chr15	79793001	79793472
chr15	79926822	79927201
chr15	79946212	79946648
chr15	80225376	80226102
chr15	81131570	81131946
chr15	81311589	81311983
chr15	81344496	81344886
chr15	81661499	81661914
chr15	81686381	81687011
chr15	82001427	82001874
chr15	82089818	82090399
chr15	82741815	82742817
chr15	82791387	82791943
chr15	82864982	82865537
chr15	82919485	82920098
chr15	82930181	82931021
chr15	83393017	83394759
chr15	83828443	83829025
chr15	85483772	85484452
chr15	85508765	85509135
chr15	85662396	85663152
chr15	85965810	85966162
chr15	86034759	86035205
chr15	87954263	87954648
chr15	88230685	88231120
chr15	88720857	88722045
chr15	89153145	89153649
chr15	89165919	89166316
chr15	89207551	89208356
chr15	89289222	89289806
chr15	92582847	92583345
chr15	92599888	92600692
chr15	93440608	93441068
chr15	95059123	95059838
chr15	95778491	95779297
chr15	96308861	96309260
chr15	97075544	97076122
chr15	97191337	97191854
chr15	97207171	97207842
chr15	97299637	97299995
chr15	97620263	97620632
chr15	97699960	97700320
chr15	98286609	98287337
chr15	98327943	98328913
chr15	98340906	98341382
chr15	98461519	98463119
chr15	98557824	98558731
chr15	99211515	99212024
chr15	99409326	99409878
chr15	99494757	99496054
chr15	99502139	99502643
chr15	99695777	99696231
chr15	99761859	99762271
chr15	99922325	99923078
chr15	99938839	99939221
chr15	100287681	100291748
chr15	100443912	100444295
chr15	100703475	100704014
chr15	100753878	100754371
chr15	100975761	100976340
chr15	101069416	101069952
chr15	101418507	101418861
chr15	101987187	101987754
chr15	102207009	102207968
chr15	102230027	102230383
chr15	102289238	102289763
chr15	103145302	103145767
chr16	3846875	3847704
chr16	4239416	4240235
chr16	5473584	5473961
chr16	10511044	10511487
chr16	13986795	13987393
chr16	15862446	15863763
chr16	16225843	16226513
chr16	16828913	16829689
chr16	16896306	16896982
chr16	17110824	17111641
chr16	17125020	17125463
chr16	18036468	18036958
chr16	21653243	21653761
chr16	21976073	21976609
chr16	22119466	22120002
chr16	22432041	22432409
chr16	22844279	22844975
chr16	23431095	23431761
chr16	28752605	28753000
chr16	28827850	28828381
chr16	30251990	30252610
chr16	30587301	30587982
chr16	30597128	30597515
chr16	30656938	30657552
chr16	31070959	31071313
chr16	31935334	31936027
chr16	32143233	32143754
chr16	32499526	32500223
chr16	32642404	32642779
chr16	32658788	32659393
chr16	32814504	32814984
chr16	33766759	33767308
chr16	36709410	36709910
chr16	38341440	38342124
chr16	42313596	42314121
chr16	44194778	44195187
chr16	44299561	44300017
chr16	44404080	44404628
chr16	48431131	48431603
chr16	55933848	55935132
chr16	56064114	56064995
chr16	72894647	72895112
chr16	84583870	84584435
chr16	84774071	84775577
chr16	87246434	87246942
chr16	87721374	87721758
chr16	87736205	87736633
chr16	88562533	88563077
chr16	89772965	89774439
chr16	90044129	90044656
chr16	90690189	90690551
chr16	91056845	91057202
chr16	91129587	91130181
chr16	91170129	91170663
chr16	91329168	91329650
chr16	91523143	91523507
chr16	91869736	91870189
chr16	92183121	92183564
chr16	92301153	92302005
chr16	92478764	92479299
chr16	93458459	93458915
chr16	93769920	93770271
chr16	93934354	93934826
chr16	94407011	94407373
chr16	94935107	94935818
chr16	94945708	94946983
chr16	95009679	95010199
chr16	95019600	95019985
chr16	96019662	96020187
chr16	96315876	96316261
chr16	96373262	96373633
chr16	96536839	96537339
chr16	96865169	96865644
chr16	98218209	98218686
chr17	3082657	3083121
chr17	3878779	3879230
chr17	4854006	4854436
chr17	5397224	5398087
chr17	5418194	5418903
chr17	5886904	5887261
chr17	7964027	7964514
chr17	8020543	8020899
chr17	8785698	8786116
chr17	9049183	9049760
chr17	9060356	9061024
chr17	9224325	9224740
chr17	10582210	10582827
chr17	12311606	12312019
chr17	13072729	13073347
chr17	13132854	13133358
chr17	17974580	17975692
chr17	17980789	17981368
chr17	20707665	20708151
chr17	21625614	21626445
chr17	21787389	21787890
chr17	21844476	21845020
chr17	22876466	22877010
chr17	23674707	23675337
chr17	23722541	23723196
chr17	23736148	23736609
chr17	24004886	24005415
chr17	24167441	24168774
chr17	24288843	24289524
chr17	24348743	24349504
chr17	24643257	24644401
chr17	24681598	24681959
chr17	24733666	24734026
chr17	24790850	24791391
chr17	24823236	24823852
chr17	24844257	24844951
chr17	24873304	24873842
chr17	25358831	25359942
chr17	25385173	25385608
chr17	25655049	25655607
chr17	25704255	25705075
chr17	25853585	25855175
chr17	25950271	25950929
chr17	26226741	26227563
chr17	26643950	26644395
chr17	27165226	27170115
chr17	27256067	27262500
chr17	27775924	27776498
chr17	27787053	27787443
chr17	27822982	27823381
chr17	27853858	27854433
chr17	28145039	28145424
chr17	28152161	28152625
chr17	28179168	28179657
chr17	28221788	28222176
chr17	28242244	28242864
chr17	28270185	28270574
chr17	28344521	28345042
chr17	28499491	28500429
chr17	28512427	28512902
chr17	28523122	28523780
chr17	28995144	28995581
chr17	29016743	29017470
chr17	29036152	29036985
chr17	29293340	29293761
chr17	29525984	29526657
chr17	29552974	29553599
chr17	29656128	29656737
chr17	29910199	29910679
chr17	29978672	29980134
chr17	29985995	29986740
chr17	30749023	30749834
chr17	31011338	31011757
chr17	31082556	31083163
chr17	31830219	31830813
chr17	31842226	31842705
chr17	31928451	31929077
chr17	31946808	31947329
chr17	32553704	32554169
chr17	32589488	32589985
chr17	32665444	32665965
chr17	32687850	32688294
chr17	32813047	32813610
chr17	33027930	33028540
chr17	33088433	33089050
chr17	33129912	33130602
chr17	33169822	33170504
chr17	33226109	33229926
chr17	33276551	33276952
chr17	33947283	33948049
chr17	34055185	34055983
chr17	34176319	34176719
chr17	34230750	34231577
chr17	34272206	34272899
chr17	34350901	34351294
chr17	34709201	34709690
chr17	34817963	34818408
chr17	35067890	35071967
chr17	35136818	35137221
chr17	35330811	35331272
chr17	35357330	35358015
chr17	35373181	35373890
chr17	35954338	35954728
chr17	36130585	36131012
chr17	36361956	36362397
chr17	37165446	37165874
chr17	37301436	37301878
chr17	42095440	42095871
chr17	43112504	43112868
chr17	43163041	43163430
chr17	43591813	43592218
chr17	43611818	43612210
chr17	45388189	45388715
chr17	45611500	45612193
chr17	45667348	45667715
chr17	45676476	45677111
chr17	45697171	45697581
chr17	45738115	45738818
chr17	45779395	45779984
chr17	45798200	45800858
chr17	46210642	46211250
chr17	46223125	46223551
chr17	46290149	46290731
chr17	46798624	46799262
chr17	46865552	46867022
chr17	46919088	46920035
chr17	47275868	47276423
chr17	47522295	47522782
chr17	47660129	47660523
chr17	47881206	47881679
chr17	47952583	47957986
chr17	48015259	48016146
chr17	48572309	48572716
chr17	50816676	50817050
chr17	53718016	53718411
chr17	56071197	56071991
chr17	56139094	56140249
chr17	56273722	56274508
chr17	56381037	56381807
chr17	56429669	56431153
chr17	56807874	56808599
chr17	57022539	57023485
chr17	57177685	57178223
chr17	57220412	57221363
chr17	57226476	57227310
chr17	57363645	57364338
chr17	63172189	63172619
chr17	66692249	66693140
chr17	66707171	66707646
chr17	66828404	66829038
chr17	67475607	67476038
chr17	67810277	67810799
chr17	68218963	68219415
chr17	69526004	69526634
chr17	69631975	69632779
chr17	71198398	71199339
chr17	72012019	72012432
chr17	74672009	74672408
chr17	74794214	74795372
chr17	78990880	78991337
chr17	79272192	79272691
chr17	79744601	79745152
chr17	80418416	80418930
chr17	80453263	80453624
chr17	80495329	80495828
chr17	81109205	81109635
chr17	83355359	83355978
chr17	83422880	83423267
chr17	84194187	84195071
chr17	84211499	84211929
chr17	85025597	85026201
chr17	85251812	85252385
chr17	85427908	85428324
chr17	86561229	86561587
chr17	86629641	86630184
chr17	86657092	86658001
chr17	86817769	86818198
chr17	87336994	87337412
chr17	87440976	87441427
chr17	87490732	87491222
chr17	88225547	88226661
chr17	88532219	88532721
chr18	3638776	3639243
chr18	5819620	5820230
chr18	5989456	5990418
chr18	7297657	7298142
chr18	7608577	7609065
chr18	9280374	9280994
chr18	9619239	9619682
chr18	13107687	13108105
chr18	13113960	13114672
chr18	13464324	13464692
chr18	18156116	18156528
chr18	28236043	28236563
chr18	29504296	29504686
chr18	33727924	33728310
chr18	34910805	34912088
chr18	35821062	35822120
chr18	35911570	35912213
chr18	35990852	35991249
chr18	36007458	36008365
chr18	36018611	36019215
chr18	36919398	36920388
chr18	37152162	37152646
chr18	37967455	37968716
chr18	38255846	38256294
chr18	38733869	38734257
chr18	39550704	39551261
chr18	39932980	39933709
chr18	42361995	42362761
chr18	42421280	42422255
chr18	43335789	43336225
chr18	46516134	46516767
chr18	47408038	47409333
chr18	50190742	50191175
chr18	50242597	50243039
chr18	55416689	55417102
chr18	56529265	56529734
chr18	57447146	57447781
chr18	61085022	61085381
chr18	61416538	61417014
chr18	61664974	61665479
chr18	61856807	61867749
chr18	63651558	63652104
chr18	65243077	65244038
chr18	65959671	65960765
chr18	66244275	66245014
chr18	66669964	66670375
chr18	67249168	67249560
chr18	67450786	67451585
chr18	67560860	67561939
chr18	68349347	68349747
chr18	69735920	69736401
chr18	69751903	69752572
chr18	69993105	69993492
chr18	73538987	73539382
chr18	73717447	73717863
chr18	74023080	74023645
chr18	74089827	74090931
chr18	74376666	74377059
chr18	75150683	75151122
chr18	75438866	75439277
chr18	75466983	75467641
chr18	75529750	75530645
chr18	75584115	75584552
chr18	75594585	75594999
chr18	75631322	75631743
chr18	75662352	75662893
chr18	76360255	76360700
chr18	76782493	76783169
chr18	77285522	77286354
chr18	77516215	77521081
chr18	77605070	77605477
chr18	77722809	77723322
chr18	77741013	77741385
chr18	77981230	77981817
chr18	78339070	78339666
chr18	79055444	79055830
chr18	80268250	80268616
chr18	80534344	80534815
chr18	80805186	80805540
chr18	80886665	80887100
chr18	81407648	81408020
chr18	82124014	82124538
chr18	82920535	82920969
chr18	83229169	83233063
chr18	83303991	83304346
chr18	84028565	84028944
chr18	84166168	84166628
chr18	84331747	84332666
chr18	84839047	84840455
chr18	85020582	85021337
chr18	85885494	85885994
chr19	3912240	3913251
chr19	4333703	4334172
chr19	4793511	4794485
chr19	4802468	4802947
chr19	4865050	4865621
chr19	4927838	4928724
chr19	5001554	5002537
chr19	5071427	5071868
chr19	5094109	5094851
chr19	5298203	5298616
chr19	5529316	5529765
chr19	5648694	5649181
chr19	5689387	5690807
chr19	5800881	5801315
chr19	5817832	5818305
chr19	5843825	5844457
chr19	6066976	6071134
chr19	6076745	6077557
chr19	6106038	6106464
chr19	6235242	6236384
chr19	6339809	6340205
chr19	6388013	6390235
chr19	6404575	6405212
chr19	6420513	6420907
chr19	6549466	6549821
chr19	7043438	7045119
chr19	7066529	7067478
chr19	7132023	7132524
chr19	7270495	7271536
chr19	7473219	7473645
chr19	8815422	8817027
chr19	8872560	8877354
chr19	9156974	9157394
chr19	10299583	10300016
chr19	10677242	10677640
chr19	10797603	10797976
chr19	10933356	10933779
chr19	15436739	15437245
chr19	15876438	15876843
chr19	16883148	16883693
chr19	17237980	17238415
chr19	19052026	19052570
chr19	23131834	23132213
chr19	25710267	25710729
chr19	27084194	27084553
chr19	29435984	29436906
chr19	29779006	29782913
chr19	30022943	30023411
chr19	30059280	30059709
chr19	30241599	30242220
chr19	32285046	32285720
chr19	34601408	34602065
chr19	36043985	36044517
chr19	38187864	38188345
chr19	38193614	38194268
chr19	41036664	41037183
chr19	41162902	41163365
chr19	41413613	41414130
chr19	42773601	42774205
chr19	42826604	42827088
chr19	43804105	43804618
chr19	44312729	44313268
chr19	44321967	44323088
chr19	44368360	44368989
chr19	44967915	44968424
chr19	45098510	45098895
chr19	45132626	45133427
chr19	45251329	45251701
chr19	45282655	45283092
chr19	45550399	45550858
chr19	45886538	45886961
chr19	45917959	45918349
chr19	46442261	46442844
chr19	46469217	46470492
chr19	46589403	46590257
chr19	46603036	46603614
chr19	46673220	46674279
chr19	46693351	46693853
chr19	46781729	46782218
chr19	47090869	47091347
chr19	47207251	47207731
chr19	47314166	47315232
chr19	47601064	47601436
chr19	47861145	47861705
chr19	47887515	47887900
chr19	48011826	48012822
chr19	48021538	48021974
chr19	52638331	52638953
chr19	53258775	53259149
chr19	53348378	53348997
chr19	53399944	53400686
chr19	53497868	53498495
chr19	53574788	53575377
chr19	54189343	54189792
chr19	54266941	54267635
chr19	55804211	55804699
chr19	56005918	56006387
chr19	56179982	56180374
chr19	56548924	56549704
chr19	57193779	57194235
chr19	57398079	57399823
chr19	57486329	57486878
chr19	57513433	57513965
chr19	57527285	57527914
chr19	59309583	59314335
chr19	60937005	60937656
chr19	61275229	61275881
chr2	5019012	5019414
chr2	5667327	5667758
chr2	6273762	6274206
chr2	6444692	6445354
chr2	13192697	13193570
chr2	14661079	14661570
chr2	15048999	15049377
chr2	19266363	19266748
chr2	22148773	22149408
chr2	22443972	22445386
chr2	24241936	24242557
chr2	24817663	24818360
chr2	25068728	25069317
chr2	25288476	25288991
chr2	25895458	25895921
chr2	26060629	26061069
chr2	26371870	26372300
chr2	26711945	26712476
chr2	27351221	27357694
chr2	27989154	27989624
chr2	28388465	28389614
chr2	28885347	28885761
chr2	29917236	29918880
chr2	30450015	30450456
chr2	30785067	30785602
chr2	30916708	30917303
chr2	30938133	30938730
chr2	31280665	31281017
chr2	31344617	31345018
chr2	31681007	31681420
chr2	31951328	31951878
chr2	32144152	32144556
chr2	32203962	32204358
chr2	32426119	32426894
chr2	32452424	32452901
chr2	32606449	32607303
chr2	32707595	32708145
chr2	32767843	32768347
chr2	34526526	34527653
chr2	34760299	34761253
chr2	34987720	34988235
chr2	35400378	35400744
chr2	35575722	35576149
chr2	37285973	37286828
chr2	38231380	38231883
chr2	51807812	51808208
chr2	58012122	58012505
chr2	58176698	58177246
chr2	58684398	58684937
chr2	59221288	59221749
chr2	59637576	59638025
chr2	59681213	59681733
chr2	60213885	60214236
chr2	65710378	65710732
chr2	69467190	69467664
chr2	71041780	71042251
chr2	71858841	71859282
chr2	71877076	71877458
chr2	72367823	72372791
chr2	72403795	72404370
chr2	73194839	73195374
chr2	75431498	75431997
chr2	75776324	75776696
chr2	77427631	77428035
chr2	79969015	79969505
chr2	84324982	84325502
chr2	84517777	84519050
chr2	84614849	84615296
chr2	84976753	84977678
chr2	90623006	90623884
chr2	90959133	90959778
chr2	91042648	91043334
chr2	91284509	91285051
chr2	91377697	91378236
chr2	91489557	91490690
chr2	91848292	91849171
chr2	92214546	92216146
chr2	92232161	92232839
chr2	92793538	92793966
chr2	93850398	93851460
chr2	94320010	94320466
chr2	98502288	98507592
chr2	101484350	101484756
chr2	103843417	103843784
chr2	103909952	103910304
chr2	104311354	104311707
chr2	104525377	104525738
chr2	106023765	106024210
chr2	119119167	119120480
chr2	119574918	119575734
chr2	120229359	120230279
chr2	121125225	121125692
chr2	121184177	121184839
chr2	121267726	121268458
chr2	121299589	121299992
chr2	121332217	121332690
chr2	121691632	121692073
chr2	122201093	122202300
chr2	124961899	124962608
chr2	124979793	124980240
chr2	125486480	125486914
chr2	125691765	125692277
chr2	129400337	129400726
chr2	129927036	129927457
chr2	132089736	132090168
chr2	132199091	132199847
chr2	133059461	133060052
chr2	138105947	138106321
chr2	139571457	139571867
chr2	144376170	144376647
chr2	144419595	144420374
chr2	145500481	145501998
chr2	148268076	148268457
chr2	148557226	148558438
chr2	151798893	151800061
chr2	151820493	151820953
chr2	152186427	152186822
chr2	152195206	152195635
chr2	152231495	152232290
chr2	152263037	152263701
chr2	152429975	152430480
chr2	152529439	152530034
chr2	152592098	152592665
chr2	152655111	152655583
chr2	152758055	152758889
chr2	152787918	152788720
chr2	152896406	152896961
chr2	152987037	152987902
chr2	153419091	153419485
chr2	154206635	154207002
chr2	154377560	154378777
chr2	154528633	154529096
chr2	154844722	154845737
chr2	155438951	155439496
chr2	155446513	155446916
chr2	155817387	155817924
chr2	156158749	156159141
chr2	156307929	156308331
chr2	156320621	156320981
chr2	156508815	156509176
chr2	156606574	156607149
chr2	156884453	156886217
chr2	157387096	157387535
chr2	157577527	157578028
chr2	158000544	158001059
chr2	158083522	158084018
chr2	158110185	158110607
chr2	158381694	158382333
chr2	158620029	158621245
chr2	162714067	162714535
chr2	162773416	162774180
chr2	162873753	162874144
chr2	162930189	162930613
chr2	163114634	163114995
chr2	163222702	163223373
chr2	163307259	163308122
chr2	163360637	163361201
chr2	164415018	164415411
chr2	164602304	164602996
chr2	164776185	164779261
chr2	164932081	164932657
chr2	165136922	165137384
chr2	165199246	165199605
chr2	165222792	165225306
chr2	165298208	165299279
chr2	165567649	165568166
chr2	165687052	165687584
chr2	166400941	166401343
chr2	166450716	166451138
chr2	166611612	166612626
chr2	166954718	166955070
chr2	167106067	167106535
chr2	167124751	167125222
chr2	167296765	167297215
chr2	167308770	167311043
chr2	167505416	167505883
chr2	167656595	167657066
chr2	167932067	167932967
chr2	168159133	168159563
chr2	168218844	168219287
chr2	168305339	168305830
chr2	168415078	168416443
chr2	168780038	168781308
chr2	168795514	168796126
chr2	169608701	169609200
chr2	169737778	169738458
chr2	170520804	170521394
chr2	170586499	170587093
chr2	171020203	171020751
chr2	171926041	171926425
chr2	172073640	172075580
chr2	172154700	172155136
chr2	172671306	172671861
chr2	173840677	173841148
chr2	174120598	174123003
chr2	174282277	174283145
chr2	174677428	174677909
chr2	178240804	178241235
chr2	179272053	179272497
chr2	180459776	180460186
chr2	180954362	180954938
chr2	181026554	181027241
chr2	181393710	181394560
chr2	181410098	181410604
chr2	181652064	181652699
chr3	9974161	9974678
chr3	14641358	14642077
chr3	19529750	19530171
chr3	28590177	28590543
chr3	30165478	30165933
chr3	30600185	30600751
chr3	30955637	30956099
chr3	31061842	31062321
chr3	32547494	32547917
chr3	34352920	34353618
chr3	34533447	34533915
chr3	34591027	34591663
chr3	36431002	36431370
chr3	36548785	36549298
chr3	37504662	37505097
chr3	38882313	38882787
chr3	41359893	41360320
chr3	51182256	51182723
chr3	51376474	51377172
chr3	51407795	51408209
chr3	52404751	52405449
chr3	53137939	53138309
chr3	53254500	53255054
chr3	53281290	53283131
chr3	53329536	53330141
chr3	55265546	55265969
chr3	55346582	55346998
chr3	56379296	56379749
chr3	61166911	61167449
chr3	64753210	64753701
chr3	65198622	65198981
chr3	67361237	67361689
chr3	68494960	68495472
chr3	68855346	68856000
chr3	69093706	69094112
chr3	74968691	74969169
chr3	79689879	79690713
chr3	81850324	81850745
chr3	81912637	81913030
chr3	82467523	82467950
chr3	83108597	83108953
chr3	83576956	83577526
chr3	83644927	83645773
chr3	84138554	84139106
chr3	84148970	84149383
chr3	84248532	84249300
chr3	84398867	84399352
chr3	85084361	85084846
chr3	86719112	86719559
chr3	86725255	86725624
chr3	87018077	87018566
chr3	87546415	87547087
chr3	87688577	87689945
chr3	87723177	87723879
chr3	87752152	87752764
chr3	87942692	87943455
chr3	88136325	88137430
chr3	88156782	88157162
chr3	88169535	88170400
chr3	88240428	88241172
chr3	88383302	88383992
chr3	88520566	88521262
chr3	88896877	88897546
chr3	88986943	88987901
chr3	89112187	89112563
chr3	89119264	89120117
chr3	89534279	89534959
chr3	90046566	90046929
chr3	90416808	90417388
chr3	92627762	92628400
chr3	92821970	92822494
chr3	94287766	94288388
chr3	94473747	94474107
chr3	95426048	95426551
chr3	95558449	95559007
chr3	95697524	95698512
chr3	96042043	96042497
chr3	96072364	96073433
chr3	96303546	96304616
chr3	96332125	96332612
chr3	96373443	96374038
chr3	96523051	96523520
chr3	96723587	96724317
chr3	97127945	97128434
chr3	97828256	97828616
chr3	102986754	102987166
chr3	103187053	103187523
chr3	104479172	104479704
chr3	104795538	104796087
chr3	105804174	105804579
chr3	106487668	106488268
chr3	106962862	106963269
chr3	107847505	107848075
chr3	107887935	107888541
chr3	107937691	107938043
chr3	107953274	107953932
chr3	108883191	108883735
chr3	113733463	113733940
chr3	114606985	114607532
chr3	115590577	115591549
chr3	116039868	116040330
chr3	116215799	116216573
chr3	117024791	117025683
chr3	121670595	121671170
chr3	122210833	122211473
chr3	123145639	123146255
chr3	126928561	126929010
chr3	127012297	127012822
chr3	128959188	128959715
chr3	129638702	129639152
chr3	131032792	131033445
chr3	131067662	131068109
chr3	132548579	132549024
chr3	132592152	132592578
chr3	135270934	135271552
chr3	135388804	135389301
chr3	136565747	136566224
chr3	137617410	137617854
chr3	137645142	137645648
chr3	137848904	137849536
chr3	138389710	138390194
chr3	138566800	138567276
chr3	144224510	144224913
chr3	145310227	145310800
chr3	145779972	145780983
chr3	146008149	146008578
chr3	146055782	146056237
chr3	146113193	146114040
chr3	146514994	146515727
chr3	148888672	148889048
chr3	149032256	149032792
chr3	150178706	150179282
chr3	152526929	152527763
chr3	152782959	152783580
chr3	153138345	153138892
chr3	153932646	153933021
chr4	3017164	3018367
chr4	8678777	8679535
chr4	9196356	9197061
chr4	9264652	9265060
chr4	9702065	9702460
chr4	9752871	9753256
chr4	11841640	11842100
chr4	21693902	21694447
chr4	24719591	24719956
chr4	32182240	32182681
chr4	40428297	40428870
chr4	40822620	40823199
chr4	41449821	41450427
chr4	41707199	41707646
chr4	43033469	43038956
chr4	43058331	43059247
chr4	43668453	43669772
chr4	44119180	44119582
chr4	44986448	44986856
chr4	45031265	45032289
chr4	45155418	45155798
chr4	45310018	45310471
chr4	45753875	45754256
chr4	45768698	45769068
chr4	45966191	45966738
chr4	46316969	46317349
chr4	46627631	46628040
chr4	46633084	46633774
chr4	47450368	47451243
chr4	49533423	49534650
chr4	49694403	49695000
chr4	53488083	53488470
chr4	54771039	54771423
chr4	54959954	54962143
chr4	57321487	57322055
chr4	57333477	57334102
chr4	58385937	58386406
chr4	62089005	62089381
chr4	63678072	63679190
chr4	65042332	65042727
chr4	71859919	71860454
chr4	79648303	79651061
chr4	80824534	80825018
chr4	82380595	82380986
chr4	85922697	85923205
chr4	86072299	86072729
chr4	86531619	86532508
chr4	94095471	94095968
chr4	97374304	97374659
chr4	98393127	98394388
chr4	98400355	98400862
chr4	98876315	98876754
chr4	100114024	100114728
chr4	102166752	102167192
chr4	106234518	106234948
chr4	106289611	106290146
chr4	106510448	106510957
chr4	107161951	107162428
chr4	108507167	108507845
chr4	109825024	109825490
chr4	115126266	115126643
chr4	115411183	115411539
chr4	115725702	115726728
chr4	116323592	116324412
chr4	116818621	116819031
chr4	116854665	116855632
chr4	116902206	116902575
chr4	116940461	116940987
chr4	117540303	117540902
chr4	117584534	117585037
chr4	117845502	117845900
chr4	117852023	117852961
chr4	118778258	118778748
chr4	118814907	118815446
chr4	120603056	120603807
chr4	120690387	120690944
chr4	120725451	120725859
chr4	120770181	120771097
chr4	122513068	122513838
chr4	122632570	122632963
chr4	123394876	123395828
chr4	123867142	123867512
chr4	123913732	123914133
chr4	124189007	124189484
chr4	124387392	124387750
chr4	124576860	124577329
chr4	124583319	124583859
chr4	124589183	124589604
chr4	124837585	124838043
chr4	124952488	124952898
chr4	125491563	125491970
chr4	126422006	126427974
chr4	126827303	126827670
chr4	126872148	126877247
chr4	128286811	128287620
chr4	128425064	128425578
chr4	128586235	128586933
chr4	128624631	128625084
chr4	128803048	128803478
chr4	128904700	128905112
chr4	128953701	128954244
chr4	129219078	129219461
chr4	129232632	129233096
chr4	129637039	129638141
chr4	129713997	129714583
chr4	129722865	129723341
chr4	129843071	129843727
chr4	130167369	130168105
chr4	130179089	130179956
chr4	131988863	131989296
chr4	132135619	132136095
chr4	132289272	132289801
chr4	132495316	132495781
chr4	132648316	132648874
chr4	132685436	132685842
chr4	132756212	132756618
chr4	132766333	132766935
chr4	133556380	133557408
chr4	133573507	133574906
chr4	133591852	133592313
chr4	133614377	133614736
chr4	133793915	133794579
chr4	133912884	133913797
chr4	133951810	133957522
chr4	134518992	134519421
chr4	134581542	134582057
chr4	134609491	134609927
chr4	134757699	134758157
chr4	134848349	134848716
chr4	135318282	135318769
chr4	135696118	135696687
chr4	135735883	135736522
chr4	135774562	135774931
chr4	135794198	135794729
chr4	135841635	135842548
chr4	136337858	136338261
chr4	136703780	136704188
chr4	137262849	137264194
chr4	137282618	137285513
chr4	137859731	137860143
chr4	138438089	138438495
chr4	138892695	138893321
chr4	138985824	138986303
chr4	139170647	139172682
chr4	139178782	139179648
chr4	139583875	139584302
chr4	139659072	139659703
chr4	140137244	140137774
chr4	140255328	140255994
chr4	140424881	140425556
chr4	140466725	140467173
chr4	140577433	140577788
chr4	140769655	140770594
chr4	140804878	140805481
chr4	140960477	140960972
chr4	140975293	140975693
chr4	140988984	140989551
chr4	141115347	141116040
chr4	141173125	141174047
chr4	141290731	141291282
chr4	141302685	141303175
chr4	141412347	141412782
chr4	141587176	141588136
chr4	142443853	142444209
chr4	142499415	142499924
chr4	142664098	142664512
chr4	144177929	144178560
chr4	147476191	147476816
chr4	147488846	147489813
chr4	147603772	147604223
chr4	147968089	147968492
chr4	148097898	148099113
chr4	148455526	148456019
chr4	149096569	149096933
chr4	149189285	149189929
chr4	149362919	149363420
chr4	149506849	149507322
chr4	150030024	150030463
chr4	150210512	150211358
chr4	150513656	150519380
chr4	150709049	150709602
chr4	150857432	150857786
chr4	151040681	151041054
chr4	151110947	151111561
chr4	151282110	151282550
chr4	151665162	151665519
chr4	151692705	151693364
chr4	151734502	151735486
chr4	151822312	151822681
[truncated: 1,015 more rows]
