# Supplementary material for: Ultra-long-range interactions between active regulatory elements
Source: Genome Res. 2023 Aug;33(8):1269–83. doi: 10.1101/gr.277567.122 (PMC10547262; doi:10.1101/gr.277567.122)
Supplement: Supplement 11 [file Supplemental_Code.zip › Supplemental_Code/Peaks/mm9/CAP-CGI_CpG_density_quartile_2_mm9_merged5kb_noRING1B.bed]

chr1	4678110	4678658
chr1	10027536	10028624
chr1	13521662	13522023
chr1	15641096	15641558
chr1	16646428	16647410
chr1	17135323	17135980
chr1	20941509	20942236
chr1	22020391	22020769
chr1	23108465	23109187
chr1	30826439	30826814
chr1	34062658	34063246
chr1	34491634	34497310
chr1	34862702	34863452
chr1	36465229	36465869
chr1	37318023	37318432
chr1	39002790	39003185
chr1	39418702	39419072
chr1	40824511	40824890
chr1	42472817	42473210
chr1	42837245	42837612
chr1	43610730	43611198
chr1	43954808	43955268
chr1	46123471	46124093
chr1	51483338	51483733
chr1	52901537	52902336
chr1	54307243	54307771
chr1	58501810	58502647
chr1	58642552	58643741
chr1	58770046	58770615
chr1	62842152	62842704
chr1	63246657	63247300
chr1	63776803	63777552
chr1	65225160	65226158
chr1	72282742	72283406
chr1	73953636	73954311
chr1	73960965	73961350
chr1	74330677	74332173
chr1	75187880	75189458
chr1	75651044	75651460
chr1	80196614	80196970
chr1	83001005	83001401
chr1	87792054	87792472
chr1	88324219	88324582
chr1	88983530	88984180
chr1	89045858	89046237
chr1	91836826	91837378
chr1	94744942	94745528
chr1	94775739	94776096
chr1	95202018	95202810
chr1	95290826	95291352
chr1	107777546	107777957
chr1	117581179	117581545
chr1	120355654	120356675
chr1	120733759	120734749
chr1	121918596	121918951
chr1	123223860	123224920
chr1	133693916	133694436
chr1	133763611	133764619
chr1	134035228	134036507
chr1	134256973	134257722
chr1	134373443	134374379
chr1	134415196	134415579
chr1	134655197	134655613
chr1	134921433	134922186
chr1	135697527	135697905
chr1	136409697	136410574
chr1	136851719	136852827
chr1	136858592	136859528
chr1	137154829	137155954
chr1	137914446	137915002
chr1	138036624	138037319
chr1	138112243	138113087
chr1	158597270	158597732
chr1	161600984	161601335
chr1	162124934	162125811
chr1	163000172	163001395
chr1	168030504	168030993
chr1	168212791	168213209
chr1	170362597	170363014
chr1	173031859	173033110
chr1	173080358	173080991
chr1	173164244	173164626
chr1	173176915	173177751
chr1	173186620	173186997
chr1	173200161	173201143
chr1	173217421	173218432
chr1	173275432	173276741
chr1	173290141	173291327
chr1	173367371	173368377
chr1	174056757	174057227
chr1	174136239	174137184
chr1	176766797	176767449
chr1	178153351	178153712
chr1	182156026	182156500
chr1	182351779	182352178
chr1	182707534	182708887
chr1	182833884	182835111
chr1	183073817	183074928
chr1	183475418	183475841
chr1	187155678	187156383
chr1	188572777	188573588
chr1	190086996	190087445
chr1	191073698	191074335
chr1	191622836	191623219
chr1	192772842	192773315
chr1	195098561	195099045
chr1	197067541	197068254
chr10	3139009	3139373
chr10	6079299	6081064
chr10	9517662	9518092
chr10	10656032	10656472
chr10	13702461	13703079
chr10	18981645	18982049
chr10	20150962	20151330
chr10	20713803	20714159
chr10	21190546	21190966
chr10	21712566	21713232
chr10	21778044	21778857
chr10	23506321	23507776
chr10	25034095	25034471
chr10	30319853	30320865
chr10	34017033	34018056
chr10	38853477	38854263
chr10	41022448	41023239
chr10	41209318	41210757
chr10	41404262	41404687
chr10	43230936	43231705
chr10	53018837	53019243
chr10	57514222	57514946
chr10	59002155	59002561
chr10	59164912	59165789
chr10	59773561	59773961
chr10	60242698	60243226
chr10	60551885	60552531
chr10	60708420	60709013
chr10	60880856	60882256
chr10	61215756	61216377
chr10	62275428	62275851
chr10	62348736	62350406
chr10	62593544	62594014
chr10	62849139	62849739
chr10	63046251	63046747
chr10	66667919	66668290
chr10	67383296	67384111
chr10	67745748	67746171
chr10	67910761	67911228
chr10	68732593	68733361
chr10	68815288	68816079
chr10	69284804	69285324
chr10	70713285	70713708
chr10	70762885	70763254
chr10	74788764	74789163
chr10	75235351	75236224
chr10	75322177	75323316
chr10	75394738	75399285
chr10	75417039	75417586
chr10	76185987	76186471
chr10	76495111	76496671
chr10	76628083	76629553
chr10	77364562	77366268
chr10	77481452	77481980
chr10	77631934	77633088
chr10	77888110	77888884
chr10	78995762	78996876
chr10	79166661	79171878
chr10	79217606	79218352
chr10	79266374	79266973
chr10	79344541	79345184
chr10	79459029	79459608
chr10	79623764	79628172
chr10	79635474	79636291
chr10	79767321	79768041
chr10	79774481	79776198
chr10	79792257	79793559
chr10	79875227	79876183
chr10	79976535	79977045
chr10	80001578	80002213
chr10	80065273	80066373
chr10	80118286	80119920
chr10	80164222	80166027
chr10	80254417	80255564
chr10	80272804	80273425
chr10	80352799	80353275
chr10	80359844	80360197
chr10	80415411	80415856
chr10	80448000	80448893
chr10	80484338	80485472
chr10	80499630	80500383
chr10	80532254	80533385
chr10	80568041	80569685
chr10	80596858	80597331
chr10	80629656	80630888
chr10	80639010	80646200
chr10	80652518	80653531
chr10	80702274	80707616
chr10	80730694	80731269
chr10	80846729	80847962
chr10	80870029	80870661
chr10	80926782	80927630
chr10	80935814	80936257
chr10	80944441	80945946
chr10	80965338	80966301
chr10	81021677	81023440
chr10	81089876	81090718
chr10	81105420	81107150
chr10	81640792	81641639
chr10	81816853	81817518
chr10	82321552	82322428
chr10	84038809	84040460
chr10	84307303	84307659
chr10	84379764	84380957
chr10	85087435	85088002
chr10	86099529	86099966
chr10	86520794	86521594
chr10	88022839	88023223
chr10	93628143	93628533
chr10	93661476	93662397
chr10	93889656	93890010
chr10	94964146	94964870
chr10	98572083	98572490
chr10	107965853	107966520
chr10	109784939	109785297
chr10	110368779	110369246
chr10	110540077	110540452
chr10	116429962	116430514
chr10	119549469	119550539
chr10	119645571	119646470
chr10	120332995	120333448
chr10	120970252	120970852
chr10	121176359	121177688
chr10	121336280	121337000
chr10	125168380	125168840
chr10	126300255	126300706
chr10	126500197	126501549
chr10	126625163	126626780
chr10	126727281	126728379
chr10	127003525	127004068
chr10	127519890	127521303
chr10	127739924	127740696
chr10	127759342	127760165
chr10	127930762	127936310
chr10	128184658	128185898
chr11	3271314	3271820
chr11	3351452	3352964
chr11	3420932	3421329
chr11	3435371	3436234
chr11	3674098	3675269
chr11	3863882	3864311
chr11	3883316	3884312
chr11	4034590	4036086
chr11	4086299	4087777
chr11	4537485	4538131
chr11	4603896	4604850
chr11	4773786	4774419
chr11	5162974	5163465
chr11	5769325	5769742
chr11	5968174	5968563
chr11	6167180	6168194
chr11	6428180	6429164
chr11	6498849	6499378
chr11	8368418	8369137
chr11	18994250	18994664
chr11	19727160	19727588
chr11	19897991	19898520
chr11	22871787	22873304
chr11	22881713	22882703
chr11	22907889	22908841
chr11	24072619	24073029
chr11	29030473	29031174
chr11	29447220	29448628
chr11	29925538	29926443
chr11	32113047	32113625
chr11	32224683	32225071
chr11	32514324	32515035
chr11	32746747	32747120
chr11	35564655	35565103
chr11	35651839	35652292
chr11	36490828	36491182
chr11	40546523	40547867
chr11	40568188	40569102
chr11	43239345	43239948
chr11	43304266	43304916
chr11	43561010	43561756
chr11	48613357	48614484
chr11	48634900	48635354
chr11	50048063	50048448
chr11	51397793	51399038
chr11	51501871	51502901
chr11	51576962	51577686
chr11	52294186	52294668
chr11	53137993	53138530
chr11	53243626	53245121
chr11	54716266	54716777
chr11	57984920	57985618
chr11	58052699	58053385
chr11	58136080	58137624
chr11	58143337	58144681
chr11	58479442	58479906
chr11	58545824	58546184
chr11	58680478	58681183
chr11	60165881	60166982
chr11	60309798	60310161
chr11	60590082	60591584
chr11	62874960	62875375
chr11	65000821	65001267
chr11	66838338	66839039
chr11	66920677	66921072
chr11	68344823	68345183
chr11	68369317	68370143
chr11	68505918	68506775
chr11	68821604	68822317
chr11	68829174	68829978
chr11	68855035	68859888
chr11	68901520	68903253
chr11	68948403	68948835
chr11	69037535	69037943
chr11	69392006	69393074
chr11	69475589	69476545
chr11	69509005	69509686
chr11	69693959	69695326
chr11	69726742	69728311
chr11	69804297	69805464
chr11	69828427	69829146
chr11	70052907	70053704
chr11	70222881	70224095
chr11	70459971	70461727
chr11	70481952	70483579
chr11	70782851	70784475
chr11	71253393	71253864
chr11	73092275	73092666
chr11	74991854	74992831
chr11	75274765	75275913
chr11	75582580	75582951
chr11	76250283	76250879
chr11	76307397	76309122
chr11	77321545	77322329
chr11	77579823	77580569
chr11	77893388	77894176
chr11	77907898	77908765
chr11	77989832	77990901
chr11	77996541	77997170
chr11	78829314	78829971
chr11	79775417	79776244
chr11	79997163	79997887
chr11	80196503	80197380
chr11	82577229	82578582
chr11	82703536	82704350
chr11	82739427	82739813
chr11	83566851	83567919
chr11	84574308	84574681
chr11	84641941	84643200
chr11	85166002	85167054
chr11	86899634	86900561
chr11	86922117	86923804
chr11	87404514	87409710
chr11	87681903	87682343
chr11	88816407	88817085
chr11	91437852	91438391
chr11	93829081	93829988
chr11	94347183	94347784
chr11	94514873	94515503
chr11	94603051	94604095
chr11	95071937	95072373
chr11	95245550	95246587
chr11	95985402	95986221
chr11	96722681	96723746
chr11	97311219	97311609
chr11	97627559	97628321
chr11	97744736	97745765
chr11	97784246	97784725
chr11	97866201	97866636
chr11	98884840	98885873
chr11	100002238	100002624
chr11	100258103	100259461
chr11	100388262	100389982
chr11	100432448	100432826
chr11	100480101	100484704
chr11	100562443	100562851
chr11	100599116	100600122
chr11	100622818	100623700
chr11	100870453	100871311
chr11	101041542	101041907
chr11	101465772	101466262
chr11	101593828	101594775
chr11	101742885	101743479
chr11	101921913	101922382
chr11	102016854	102017883
chr11	102085947	102086512
chr11	102260463	102261647
chr11	102316943	102317874
chr11	102328282	102329048
chr11	105224039	105224923
chr11	105817096	105821141
chr11	105849848	105850434
chr11	106054414	106055485
chr11	106116449	106117794
chr11	107049833	107050963
chr11	107547705	107548114
chr11	107775872	107776771
chr11	108872856	108873730
chr11	109316167	109316723
chr11	114029536	114029888
chr11	114751377	114751785
chr11	114952540	114953506
chr11	115126312	115127155
chr11	115425156	115426182
chr11	115488927	115489893
chr11	115744720	115745244
chr11	115865916	115867121
chr11	116028924	116029921
chr11	116134721	116135984
chr11	116180204	116181033
chr11	116688293	116689922
chr11	117343768	117344269
chr11	117725280	117725669
chr11	117824447	117825348
chr11	117847392	117848929
chr11	118279775	118280889
chr11	118752327	118753120
chr11	119071752	119072424
chr11	119774466	119775939
chr11	119871082	119871520
chr11	119947279	119948819
chr11	120093821	120094456
chr11	120490611	120491189
chr11	120520205	120520722
chr11	120588035	120588788
chr11	120656907	120658073
chr11	120811881	120812594
chr11	120876072	120876498
chr12	3387918	3388282
chr12	3523401	3523774
chr12	4849851	4850953
chr12	10381565	10381951
chr12	11888224	11888729
chr12	12331086	12331620
chr12	21548925	21549588
chr12	25177986	25178761
chr12	25391525	25391969
chr12	25659506	25660427
chr12	29359750	29360860
chr12	32316100	32316560
chr12	36934964	36935446
chr12	41570659	41571242
chr12	54936792	54937439
chr12	56422546	56422897
chr12	57387600	57388105
chr12	57446238	57447074
chr12	59687045	59687518
chr12	70683129	70684487
chr12	71235575	71235956
chr12	72069202	72069836
chr12	73285762	73286163
chr12	73756762	73766333
chr12	74211794	74212150
chr12	74630811	74631174
chr12	76770033	76771158
chr12	77535996	77536409
chr12	77866296	77867181
chr12	78243974	78244350
chr12	78608550	78609231
chr12	82127354	82128826
chr12	84185001	84185468
chr12	84861099	84861919
chr12	85403209	85403727
chr12	85625932	85626642
chr12	85702456	85703574
chr12	85957955	85958633
chr12	86113556	86114830
chr12	86311115	86312112
chr12	88287248	88289147
chr12	88315334	88315991
chr12	88324235	88324887
chr12	88748999	88749360
chr12	88820840	88821326
chr12	99513772	99514295
chr12	99866100	99866746
chr12	99927282	99927873
chr12	100158518	100159029
chr12	101737657	101738073
chr12	102182977	102183385
chr12	103627926	103628444
chr12	103792709	103793860
chr12	105684904	105685730
chr12	105784166	105784569
chr12	105844195	105844680
chr12	106943991	106944393
chr12	107113404	107113792
chr12	107322022	107322411
chr12	107412250	107412831
chr12	107752495	107753040
chr12	107920039	107920445
chr12	109503937	109504331
chr12	109610387	109610800
chr12	111723477	111723844
chr12	111829000	111830500
chr12	111944876	111945230
chr12	114187874	114189326
chr13	3652581	3652960
chr13	5802046	5802407
chr13	8884678	8885589
chr13	8931115	8931698
chr13	8994736	8995981
chr13	9689270	9690420
chr13	14131454	14132172
chr13	14704958	14705971
chr13	18303126	18303481
chr13	21261542	21262020
chr13	21418670	21419151
chr13	21813533	21814506
chr13	21845097	21846123
chr13	21878963	21879520
chr13	22010542	22011281
chr13	22036663	22037754
chr13	22120418	22121280
chr13	23626926	23627442
chr13	23830339	23832031
chr13	24936667	24937350
chr13	29001258	29001766
chr13	29946942	29947685
chr13	30472911	30473500
chr13	35055341	35055847
chr13	35997638	35998360
chr13	40557140	40557497
chr13	41111360	41112292
chr13	43687820	43688258
chr13	44234369	44234797
chr13	46704900	46705326
chr13	46881785	46882258
chr13	48182040	48182488
chr13	48608471	48609159
chr13	48827900	48828530
chr13	48973645	48974516
chr13	50512983	50513683
chr13	51927539	51927930
chr13	52733405	52733765
chr13	53743710	53744138
chr13	54711773	54713329
chr13	54859211	54860494
chr13	55463216	55464558
chr13	55564972	55566848
chr13	55584859	55585271
chr13	55613745	55615241
chr13	55701094	55701844
chr13	56214413	56214796
chr13	56996690	56997158
chr13	58249853	58250233
chr13	59234325	59234745
chr13	59776159	59777509
chr13	60227530	60228123
chr13	60233134	60233493
chr13	60248649	60249035
chr13	60280594	60281289
chr13	64047540	64047953
chr13	64349602	64350523
chr13	65379692	65380500
chr13	65411231	65413064
chr13	67161731	67162319
chr13	67964218	67964827
chr13	71244050	71244417
chr13	72503355	72503839
chr13	73503021	73503658
chr13	74454226	74455285
chr13	74631307	74631677
chr13	74907814	74908361
chr13	76067421	76067958
chr13	76155425	76156389
chr13	93344782	93345239
chr13	95371406	95371868
chr13	96731085	96731734
chr13	97158071	97158772
chr13	100015969	100016325
chr13	100462838	100463303
chr13	101545160	101546093
chr13	101980120	101980501
chr13	103526813	103527169
chr13	104967864	104969402
chr13	105450501	105451157
chr13	105606591	105607631
chr13	113717057	113718409
chr13	114567370	114567868
chr13	115198923	115199449
chr13	115233991	115234475
chr13	115686625	115687295
chr13	115756597	115756955
chr14	8606344	8606815
chr14	8623761	8624704
chr14	11994063	11994815
chr14	12068434	12068834
chr14	18465441	18465858
chr14	19874380	19875361
chr14	21000418	21001416
chr14	22666360	22668491
chr14	25009454	25009816
chr14	31292341	31293401
chr14	31951240	31951653
chr14	31989775	31990424
chr14	32018927	32020484
chr14	32972841	32973757
chr14	33134886	33135829
chr14	34090724	34091134
chr14	35211861	35212354
chr14	35336541	35336973
chr14	35378864	35379220
chr14	35404045	35404490
chr14	41885862	41886438
chr14	50681255	50682451
chr14	51404821	51405381
chr14	51563948	51564579
chr14	52054278	52055400
chr14	52504233	52505202
chr14	55036163	55036608
chr14	55135907	55136639
chr14	55272226	55272589
chr14	55710114	55714165
chr14	56196891	56197637
chr14	56203456	56204248
chr14	56209860	56211373
chr14	56290373	56291363
chr14	56443982	56444748
chr14	56506019	56506743
chr14	58190102	58190705
chr14	60216095	60217355
chr14	61252811	61254333
chr14	61375122	61375500
chr14	63076218	63076631
chr14	64112326	64112969
chr14	64478589	64479774
chr14	66742909	66743475
chr14	66767608	66768332
chr14	67530699	67531167
chr14	70008845	70009670
chr14	70558664	70559762
chr14	71017637	71018538
chr14	71035402	71035927
chr14	75530228	75530699
chr14	75536398	75536885
chr14	79797478	79797893
chr14	80056099	80056499
chr14	88870509	88870999
chr14	93003386	93003785
chr14	100208131	100208572
chr14	103468729	103470162
chr14	106294035	106294699
chr14	118820408	118820772
chr14	119112647	119113149
chr14	119412240	119412642
chr14	121120361	121120739
chr14	121231044	121231473
chr14	122504025	122504822
chr14	122766414	122766784
chr15	5065964	5067374
chr15	6859035	6859408
chr15	8992590	8992964
chr15	12478970	12479632
chr15	12763065	12764056
chr15	26482325	26482817
chr15	27677309	27677976
chr15	31530541	31532486
chr15	34424818	34425651
chr15	36108881	36109592
chr15	36143962	36144731
chr15	36484974	36485475
chr15	36772877	36773273
chr15	38303413	38303977
chr15	38314247	38314708
chr15	44288813	44289189
chr15	54746103	54746657
chr15	57972503	57973675
chr15	58704010	58705110
chr15	75759701	75760517
chr15	75823977	75824594
chr15	75939297	75939711
chr15	76028220	76029349
chr15	76186747	76187371
chr15	76406503	76407283
chr15	76455936	76456827
chr15	76489929	76491952
chr15	76700776	76702245
chr15	76709416	76710108
chr15	76741108	76742638
chr15	76778343	76779656
chr15	77166828	77167441
chr15	77758941	77759742
chr15	78258597	78259680
chr15	78369703	78370785
chr15	79039418	79039960
chr15	79285819	79286230
chr15	79604311	79605381
chr15	79658520	79659702
chr15	79713579	79714379
chr15	79757961	79758584
chr15	79763753	79764331
chr15	79913384	79914551
chr15	80199696	80200224
chr15	80706622	80707153
chr15	81065833	81066415
chr15	81190850	81191535
chr15	81352555	81354067
chr15	81494058	81495235
chr15	81701939	81703387
chr15	81845595	81847323
chr15	82782680	82783161
chr15	82906269	82906778
chr15	83895269	83896005
chr15	83934998	83936669
chr15	84280945	84281416
chr15	85681523	85681903
chr15	85995209	85995689
chr15	88667544	88668325
chr15	88952826	88954277
chr15	88976318	88977779
chr15	88990527	88991625
chr15	91114940	91115607
chr15	92340668	92341072
chr15	92600985	92601402
chr15	93096703	93097156
chr15	96066580	96066946
chr15	96766967	96767428
chr15	97478601	97479019
chr15	97488845	97489322
chr15	97577156	97577778
chr15	98087094	98087714
chr15	98538422	98538788
chr15	98551060	98551436
chr15	98815854	98816470
chr15	98823408	98824141
chr15	98904860	98905762
chr15	98914949	98915466
chr15	99081993	99083247
chr15	99256013	99256506
chr15	99300577	99301341
chr15	99610893	99611636
chr15	100110828	100111649
chr15	100273852	100274315
chr15	100515578	100515954
chr15	100534393	100534840
chr15	100766491	100767095
chr15	100846017	100846619
chr15	101060871	101061292
chr15	101096434	101097779
chr15	101403994	101404414
chr15	101616464	101617069
chr15	101882429	101883029
chr15	101896082	101896534
chr15	101990790	101991232
chr15	102101098	102101589
chr15	102161913	102162780
chr15	102340780	102341570
chr15	102346826	102349453
chr15	102986140	102986622
chr15	102993564	102993948
chr15	103012429	103013407
chr15	103069552	103071502
chr15	103085382	103086029
chr15	103102891	103103680
chr15	103130483	103130904
chr15	103144327	103145078
chr15	103153221	103154364
chr16	4557949	4561109
chr16	4639932	4640542
chr16	4679046	4684703
chr16	4725999	4727382
chr16	5233497	5234344
chr16	8636946	8638206
chr16	9009505	9009887
chr16	10358065	10358628
chr16	11322550	11323805
chr16	12931845	12932205
chr16	13160103	13160775
chr16	14316871	14317865
chr16	15636673	15638471
chr16	16146342	16147297
chr16	16870583	16871583
chr16	18343303	18344445
chr16	20498442	20499558
chr16	20651316	20652263
chr16	20693073	20693929
chr16	22053412	22053884
chr16	23551084	23551468
chr16	28593180	28593622
chr16	30510505	30511294
chr16	30532128	30532510
chr16	31884798	31885219
chr16	31970039	31971044
chr16	35981592	35981947
chr16	36040958	36041858
chr16	36509673	36510080
chr16	38346807	38347564
chr16	38608984	38609524
chr16	44027953	44028308
chr16	44765838	44766250
chr16	52198273	52198909
chr16	55849300	55849704
chr16	55905288	55906055
chr16	55966364	55967131
chr16	57231116	57231981
chr16	57754692	57755050
chr16	62853850	62854578
chr16	75766510	75767354
chr16	84875292	84875671
chr16	85550196	85550682
chr16	89917732	89925531
chr16	90680152	90680574
chr16	90875987	90876360
chr16	91464828	91465658
chr16	91618760	91619454
chr16	92801780	92802167
chr16	93489605	93490315
chr16	93628212	93628726
chr16	93653170	93653714
chr16	93690650	93691024
chr16	96457134	96457546
chr16	96895092	96895494
chr17	5091398	5091797
chr17	5934678	5935299
chr17	8706240	8706677
chr17	13152951	13154022
chr17	15634714	15635624
chr17	21587120	21587757
chr17	23683287	23684352
chr17	23712843	23713978
chr17	23943724	23944312
chr17	24299800	24300952
chr17	24550605	24552478
chr17	24641745	24642596
chr17	24664410	24671040
chr17	24860699	24861762
chr17	25031374	25034336
chr17	25676562	25676953
chr17	25863722	25864880
chr17	25910298	25911135
chr17	25956117	25956940
chr17	25968932	25974425
chr17	25997589	25998938
chr17	26337183	26339076
chr17	26812839	26814015
chr17	27069562	27077305
chr17	27571546	27572568
chr17	27821566	27822851
chr17	28044173	28045204
chr17	28122961	28123498
chr17	28360336	28361317
chr17	28469698	28470339
chr17	28528606	28529047
chr17	28712138	28713264
chr17	29013732	29014204
chr17	29235177	29235874
chr17	29400488	29401499
chr17	29686484	29687308
chr17	29883732	29884132
chr17	31413772	31414590
chr17	31903723	31904148
chr17	32277971	32278584
chr17	32334283	32334673
chr17	32486898	32488089
chr17	32619960	32620546
chr17	32924546	32925490
chr17	32966602	32967370
chr17	33042282	33042851
chr17	33061563	33062191
chr17	33531009	33531784
chr17	33917920	33918933
chr17	33961076	33961979
chr17	34053903	34057651
chr17	34076598	34078584
chr17	34087756	34088749
chr17	34118203	34118733
chr17	34163854	34165343
chr17	34175389	34176162
chr17	34348679	34349105
chr17	34446298	34447073
chr17	34730735	34731124
chr17	34740805	34743492
chr17	34781499	34781862
chr17	35088733	35089664
chr17	35371696	35372424
chr17	35966607	35967131
chr17	35973395	35974334
chr17	36168393	36169779
chr17	36367961	36368906
chr17	37006887	37007334
chr17	37057141	37057504
chr17	37094827	37095948
chr17	41071253	41072209
chr17	43938368	43939602
chr17	44215537	44216171
chr17	45296087	45296588
chr17	45709205	45711520
chr17	45941983	45943077
chr17	46023236	46023597
chr17	46247602	46248372
chr17	46280669	46281385
chr17	46590970	46591655
chr17	46786701	46788296
chr17	47252706	47253061
chr17	47460228	47460710
chr17	47641725	47642394
chr17	48678680	48679089
chr17	49352038	49352527
chr17	49567415	49568060
chr17	50040122	50040493
chr17	50747598	50747996
chr17	51722550	51722964
chr17	54308596	54308978
chr17	56017961	56018751
chr17	56095303	56095994
chr17	56125700	56126414
chr17	56147703	56149258
chr17	56213807	56214906
chr17	56267599	56268022
chr17	56357292	56359009
chr17	56433607	56434071
chr17	56748645	56749822
chr17	57129086	57130342
chr17	57136445	57137439
chr17	57150164	57151490
chr17	57474118	57474563
chr17	64561496	64561935
chr17	66357744	66358127
chr17	66472637	66473647
chr17	66583761	66584199
chr17	66766393	66766768
chr17	69200576	69200936
chr17	69954517	69954886
chr17	71115342	71115703
chr17	71172729	71173122
chr17	71199732	71201397
chr17	71623506	71624128
chr17	72024234	72024813
chr17	72428356	72428839
chr17	75116816	75117588
chr17	75864746	75865254
chr17	78922122	78922524
chr17	78945029	78945446
chr17	79315483	79316565
chr17	79335876	79337018
chr17	80066893	80067254
chr17	83442023	83443344
chr17	84245856	84246256
chr17	84945763	84946141
chr17	85091610	85092123
chr17	85489122	85490568
chr17	85581261	85581645
chr17	86029748	86030121
chr17	86080067	86080452
chr17	87443737	87444121
chr17	87750899	87751327
chr17	88009003	88009454
chr17	88655052	88655857
chr17	88928903	88930076
chr17	91022658	91023119
chr17	93603036	93603438
chr18	3498876	3499439
chr18	4375369	4376271
chr18	7626057	7627311
chr18	10051908	10052693
chr18	11239539	11240365
chr18	13020322	13021440
chr18	20160248	20160918
chr18	20759774	20760287
chr18	24522042	24522408
chr18	30432244	30433050
chr18	31918755	31920392
chr18	32307099	32307539
chr18	32399545	32400500
chr18	33544266	33544934
chr18	34783638	34784976
chr18	35862229	35863146
chr18	35974286	35974839
chr18	35991187	35992060
chr18	36259964	36260405
chr18	36942300	36943319
chr18	36953288	36954073
chr18	36961042	36961778
chr18	37128383	37136025
chr18	37798047	37798535
chr18	37999443	38001550
chr18	38128958	38129952
chr18	38144819	38145231
chr18	38398679	38399729
chr18	38791006	38791989
chr18	42176120	42176581
chr18	43476242	43476908
chr18	43706430	43706839
chr18	53734468	53734828
chr18	56754129	56754624
chr18	56780547	56780998
chr18	56838169	56838553
chr18	59338986	59339432
chr18	59568448	59568933
chr18	60685457	60686475
chr18	61851627	61852377
chr18	61896930	61897343
chr18	61911074	61911494
chr18	61959157	61959762
chr18	62113115	62113468
chr18	67128505	67128977
chr18	67632379	67632887
chr18	74454517	74454967
chr18	75165155	75166005
chr18	77164170	77164865
chr18	77680091	77680695
chr18	77697542	77697949
chr18	80359268	80359868
chr18	81188858	81189300
chr18	82899112	82899724
chr18	83401592	83401943
chr18	85867297	85867774
chr19	3324831	3325951
chr19	4096435	4098060
chr19	4148335	4149272
chr19	4156079	4156534
chr19	4231626	4232037
chr19	4257111	4258117
chr19	4438807	4439983
chr19	4745695	4746055
chr19	4942280	4943466
chr19	4961932	4962715
chr19	5051005	5051420
chr19	5097851	5099166
chr19	5294930	5295953
chr19	5473628	5474118
chr19	5503478	5503863
chr19	5660635	5663937
chr19	5731041	5732038
chr19	5874651	5875600
chr19	6418145	6419455
chr19	7053783	7055468
chr19	7256917	7257396
chr19	8644016	8644405
chr19	8810054	8810881
chr19	8845239	8846039
chr19	8860379	8861117
chr19	8914860	8915349
chr19	8954579	8955547
chr19	8962778	8963933
chr19	9003314	9005045
chr19	9027850	9028692
chr19	9041003	9042027
chr19	10277984	10279063
chr19	10351785	10352188
chr19	10496518	10501134
chr19	10629984	10630795
chr19	10651201	10652372
chr19	10943651	10944591
chr19	11119289	11120167
chr19	23208533	23211037
chr19	25568153	25568767
chr19	25696682	25697757
chr19	36158030	36158498
chr19	36183743	36184203
chr19	37092716	37093384
chr19	38893238	38894083
chr19	39053558	39053975
chr19	40469791	40470154
chr19	40686021	40687110
chr19	41450303	41450861
chr19	41970012	41971200
chr19	42134198	42134576
chr19	42160461	42161055
chr19	42853995	42854907
chr19	43598586	43599866
chr19	44209613	44210540
chr19	44665416	44665796
chr19	44942073	44942457
chr19	45404172	45404554
chr19	45413806	45414176
chr19	45582031	45582555
chr19	45871318	45871737
chr19	46077639	46079031
chr19	46412796	46413316
chr19	47212416	47212955
chr19	47379643	47380092
chr19	47911437	47912326
chr19	48036710	48037191
chr19	53499146	53499616
chr19	53917630	53918002
chr19	55702434	55702978
chr19	55861895	55862276
chr19	57499757	57500139
chr19	57830640	57831032
chr19	58750357	58750875
chr19	60887079	60888023
chr19	60950054	60950718
chr2	3429333	3430774
chr2	4524336	4525461
chr2	4572525	4573394
chr2	4839771	4840428
chr2	5871800	5872171
chr2	6399328	6399680
chr2	10233366	10233774
chr2	11020743	11021221
chr2	11211664	11212425
chr2	14970674	14971124
chr2	17760774	17761204
chr2	17854334	17854722
chr2	23010959	23012485
chr2	24790073	24791487
chr2	24909614	24910643
chr2	25050269	25051600
chr2	25946692	25947843
chr2	26235614	26236438
chr2	26263974	26265218
chr2	26517799	26518290
chr2	26757900	26758710
chr2	26771476	26772599
chr2	28799405	28799891
chr2	29082959	29083732
chr2	29202043	29202972
chr2	29642797	29643293
chr2	29932549	29933780
chr2	29988921	29989896
chr2	30033425	30034376
chr2	30061015	30061911
chr2	30219249	30220360
chr2	30649780	30650653
chr2	31526018	31526700
chr2	31943767	31944577
chr2	31993036	31993891
chr2	32430716	32431638
chr2	32583028	32583409
chr2	32630796	32632212
chr2	34494418	34495235
chr2	34816779	34817315
chr2	35079877	35080274
chr2	35476946	35478065
chr2	35877068	35877806
chr2	48804258	48805184
chr2	57033968	57034656
chr2	65201943	65202398
chr2	65346406	65346759
chr2	69551008	69551860
chr2	70542410	70542975
chr2	73150073	73151293
chr2	75262984	75263384
chr2	75272644	75273331
chr2	79536089	79536465
chr2	84567251	84568034
chr2	84576772	84577217
chr2	91469826	91470541
chr2	93420361	93420975
chr2	93653527	93653949
chr2	101726114	101726740
chr2	102913116	102914262
chr2	103600781	103601795
chr2	104008029	104008465
chr2	105843005	105843771
chr2	112101942	112102433
chr2	112207748	112208507
chr2	112294733	112295763
chr2	113668927	113669374
chr2	113687956	113689088
chr2	118256428	118257085
chr2	118336083	118336575
chr2	118854855	118855341
chr2	119034028	119035184
chr2	119114046	119114955
chr2	119488208	119488789
chr2	119612861	119613690
chr2	119797889	119798787
chr2	120070593	120071140
chr2	120178266	120179054
chr2	120393116	120393984
chr2	120434511	120435611
chr2	121282581	121283205
chr2	121943593	121944432
chr2	122163250	122163674
chr2	122173833	122175244
chr2	122202943	122204052
chr2	125011957	125012372
chr2	125684111	125685232
chr2	127269839	127270589
chr2	127617704	127618540
chr2	128890983	128892444
chr2	128954878	128955916
chr2	129122337	129123350
chr2	130109479	130110474
chr2	130190950	130191565
chr2	130952879	130953489
chr2	131035544	131036560
chr2	131059409	131060358
chr2	136375400	136375885
chr2	136716499	136718274
chr2	143371159	143372413
chr2	144381378	144382482
chr2	148503395	148504006
chr2	148700400	148701449
chr2	150433613	150434624
chr2	151601662	151602161
chr2	151805404	151806268
chr2	152549474	152550290
chr2	152906477	152907102
chr2	153113088	153113458
chr2	153334938	153335303
chr2	154384186	154384883
chr2	154428991	154429639
chr2	155182583	155183441
chr2	155331980	155332473
chr2	155554525	155555408
chr2	155637795	155638172
chr2	155644483	155645232
chr2	155781723	155782894
chr2	155833409	155834484
chr2	156530124	156530484
chr2	156846228	156847230
chr2	157193039	157194105
chr2	157391306	157392801
chr2	157430756	157431156
chr2	157500612	157501056
chr2	157562838	157563646
chr2	158054421	158055600
chr2	163264008	163264769
chr2	163427634	163428835
chr2	164332711	164333112
chr2	164594799	164596261
chr2	164617128	164617561
chr2	164648180	164648894
chr2	164658112	164660017
chr2	164880999	164881361
chr2	165006383	165006894
chr2	165151177	165152802
chr2	165670989	165671500
chr2	166334770	166335252
chr2	166840346	166841546
chr2	167246518	167247896
chr2	167720387	167721162
chr2	167942523	167943554
chr2	168751091	168752454
chr2	168818557	168818946
chr2	168834240	168834686
chr2	169366365	169366845
chr2	170353578	170354000
chr2	170613853	170614253
chr2	173239336	173239706
chr2	173360765	173361208
chr2	174328335	174328740
chr2	177909975	177910392
chr2	179804929	179806036
chr2	179991206	179992752
chr2	180088065	180088591
chr2	180217074	180217440
chr2	180317064	180318320
chr2	180921389	180922819
chr2	181228121	181232552
chr2	181315699	181316953
chr3	3298073	3298492
chr3	3308946	3309401
chr3	7502935	7504259
chr3	8785673	8786160
chr3	10366757	10367347
chr3	20214712	20215214
chr3	21834879	21835325
chr3	28125131	28125502
chr3	28476229	28476585
chr3	30005330	30005761
chr3	31108017	31108370
chr3	32240127	32240775
chr3	32635072	32636746
chr3	35899059	35899781
chr3	36451216	36451997
chr3	37156608	37156998
chr3	38127090	38127507
chr3	51309310	51309746
chr3	51932624	51933023
chr3	51999866	52000538
chr3	54586349	54586769
chr3	54703197	54703813
chr3	59148121	59148532
chr3	65778263	65779077
chr3	66096263	66096727
chr3	67233768	67234655
chr3	67267399	67268167
chr3	68376096	68376686
chr3	75360146	75361780
chr3	79432312	79433708
chr3	82799241	82799761
chr3	83640330	83640714
chr3	85377746	85378414
chr3	87790742	87791215
chr3	87885695	87886415
chr3	88100408	88101846
chr3	88168304	88168745
chr3	88228574	88229265
chr3	88296795	88297247
chr3	88579184	88579624
chr3	88953640	88954508
chr3	88981152	88982072
chr3	88990969	88991629
chr3	89182268	89183957
chr3	89221860	89222874
chr3	89492700	89493249
chr3	90258876	90259253
chr3	90279667	90280565
chr3	92443886	92444266
chr3	93324621	93325018
chr3	94276522	94276974
chr3	94910074	94915640
chr3	94937629	94938077
chr3	95086688	95087736
chr3	95238096	95238928
chr3	95428609	95429405
chr3	95539636	95539994
chr3	95669424	95669919
chr3	95754523	95755513
chr3	95861577	95862215
chr3	95975849	95977206
chr3	96067551	96068027
chr3	96073396	96074304
chr3	96194251	96194699
chr3	96205502	96206464
chr3	96267725	96268320
chr3	96301117	96301617
chr3	96433535	96434196
chr3	96473829	96474562
chr3	96962543	96963457
chr3	98026092	98026461
chr3	98744996	98745548
chr3	101610131	101610504
chr3	104861667	104862029
chr3	106524309	106525484
chr3	107671145	107671737
chr3	108186284	108187154
chr3	108247522	108248396
chr3	108339184	108339927
chr3	109674836	109675275
chr3	116050393	116051108
chr3	116125797	116127695
chr3	116168592	116168944
chr3	116510542	116511713
chr3	116564415	116564911
chr3	116608941	116609350
chr3	118128621	118129388
chr3	120994300	120995307
chr3	121073279	121073636
chr3	121437031	121437382
chr3	122819761	122820131
chr3	122938810	122939370
chr3	130411887	130412688
chr3	130980858	130981233
chr3	131066520	131066943
chr3	135502517	135502930
chr3	146249620	146250016
chr3	151773821	151774238
chr3	151856565	151857036
chr3	152353142	152353495
chr3	152376773	152377785
chr3	152426431	152426835
chr3	153606844	153608049
chr3	154310026	154310458
chr4	8954886	8955588
chr4	9429666	9430108
chr4	12014755	12015260
chr4	12833799	12834562
chr4	27352250	27352772
chr4	35655526	35656073
chr4	40216339	40217187
chr4	40225781	40226925
chr4	40649873	40650578
chr4	41021954	41022416
chr4	41669853	41670474
chr4	43022853	43023601
chr4	43043566	43044642
chr4	43052673	43053537
chr4	43279779	43280268
chr4	43574546	43576066
chr4	43681636	43682863
chr4	43743804	43744191
chr4	44042542	44042979
chr4	45811683	45812296
chr4	46677319	46677946
chr4	46858908	46859411
chr4	48291867	48293099
chr4	48629958	48630424
chr4	53872770	53873131
chr4	54960812	54961353
chr4	58379515	58379931
chr4	62021000	62022235
chr4	62068760	62070316
chr4	62131563	62132300
chr4	63037972	63038377
chr4	65274336	65274808
chr4	86702396	86702849
chr4	87740160	87741267
chr4	88513878	88514454
chr4	88782917	88784011
chr4	94827530	94828608
chr4	97769260	97769741
chr4	99010532	99011007
chr4	99495640	99496563
chr4	101319623	101320858
chr4	104041282	104041706
chr4	106311453	106312161
chr4	106477346	106477905
chr4	107561935	107563042
chr4	107693689	107694325
chr4	107790700	107791463
chr4	108032649	108033123
chr4	108505404	108506844
chr4	110070057	110070708
chr4	115796125	115796544
chr4	116269715	116270695
chr4	116479664	116480751
chr4	116666610	116667118
chr4	117317502	117317900
chr4	117564093	117564967
chr4	117601884	117602680
chr4	117933139	117933938
chr4	118100291	118100753
chr4	118244070	118244447
chr4	120597308	120597983
chr4	121755994	121756935
chr4	122693500	122694324
chr4	122816488	122817338
chr4	122866060	122866663
chr4	123649499	123650080
chr4	124418844	124419200
chr4	125839363	125840785
chr4	126144960	126146509
chr4	126429786	126431660
chr4	126891436	126892363
chr4	128223746	128224205
chr4	128444091	128444973
chr4	128915287	128915768
chr4	129083635	129084169
chr4	129117685	129118215
chr4	129138480	129139410
chr4	129233280	129234108
chr4	129262051	129262798
chr4	129295930	129296824
chr4	129576070	129576429
chr4	129784402	129785411
chr4	129844572	129845151
chr4	130417398	130418117
chr4	130912256	130912623
chr4	131398963	131399971
chr4	131864359	131865120
chr4	132351887	132352526
chr4	132357757	132358299
chr4	132398194	132399480
chr4	132578039	132578438
chr4	132595833	132596185
chr4	132640796	132641900
chr4	132812605	132813136
chr4	133023885	133024456
chr4	133084364	133084984
chr4	133155101	133157939
chr4	133201447	133201977
chr4	133312314	133313898
chr4	133684067	133685135
chr4	133992815	133993185
chr4	134062731	134063154
chr4	134988986	134990568
chr4	135049667	135051308
chr4	135518993	135520630
chr4	135527995	135528998
chr4	135803498	135804857
chr4	135998620	135999172
chr4	136451907	136452304
chr4	137923536	137924207
chr4	138901592	138902255
chr4	139224842	139225646
chr4	139590144	139590833
chr4	140370415	140370948
chr4	140566267	140567012
chr4	140596787	140597335
chr4	140828973	140829412
chr4	140864368	140865106
chr4	140937972	140938899
chr4	140977449	140982181
chr4	141033273	141033901
chr4	141155137	141156216
chr4	144784127	144785344
chr4	147242338	147243370
chr4	147412264	147413734
chr4	147449170	147449872
chr4	147461686	147462760
chr4	147766023	147766379
chr4	147818187	147819215
chr4	148116483	148117788
chr4	148248021	148248617
chr4	148314727	148315088
chr4	148478016	148478835
chr4	148594564	148595014
chr4	149101164	149101516
chr4	149532440	149532901
chr4	150052834	150053382
chr4	150096227	150096610
chr4	150462668	150463188
chr4	151269262	151269716
chr4	151362295	151363389
chr4	151400847	151402533
chr4	151470699	151471159
chr4	151481556	151482788
chr4	151512325	151513427
chr4	151653113	151653603
chr4	152041141	152041525
chr4	152510314	152510699
chr4	153445574	153446028
chr4	153483643	153484044
chr4	153880895	153881294
chr4	154357770	154358513
chr4	154440581	154441748
chr4	154531974	154532510
chr4	154588966	154589325
chr4	154623646	154625024
chr4	154855227	154855885
chr4	155113495	155114326
chr4	155135576	155136084
chr4	155242842	155244345
chr4	155336313	155336982
chr4	155588285	155588765
chr5	5663655	5664486
chr5	7179131	7179694
chr5	7960169	7960656
chr5	7971499	7971883
chr5	8912650	8913210
chr5	21242666	21243644
chr5	21371146	21371736
chr5	22055797	22058767
chr5	23293280	23294245
chr5	23835280	23835635
chr5	23889009	23889896
chr5	23899954	23900674
chr5	24263453	24263959
chr5	24587367	24587796
chr5	27231108	27231677
chr5	30950006	30950842
chr5	31189766	31190613
chr5	31247408	31252679
chr5	31356665	31357986
chr5	31494791	31496570
chr5	31593097	31593955
chr5	31796747	31797827
chr5	31829070	31830133
chr5	33720420	33721862
chr5	34891933	34892973
chr5	35447870	35448780
chr5	35925319	35926280
chr5	36872787	36873432
chr5	37221255	37222218
chr5	37729455	37730205
chr5	38651209	38652027
chr5	52259500	52259854
chr5	52907184	52907733
chr5	53279142	53279523
chr5	64483850	64484841
chr5	65590594	65591388
chr5	66410309	66410801
chr5	66614174	66614756
chr5	72527598	72528169
chr5	76958055	76958891
chr5	77334028	77335102
chr5	77596633	77597070
chr5	77891638	77892062
chr5	81571063	81571456
chr5	98759342	98759776
chr5	101157794	101158148
chr5	104521323	104521718
chr5	104548294	104548769
chr5	104739001	104739616
chr5	104907744	104908288
chr5	106782634	106783028
chr5	106792625	106793098
chr5	106989247	106989672
chr5	108259004	108259506
chr5	108862851	108863836
chr5	108889770	108891076
chr5	109089183	109090179
chr5	109097967	109098739
chr5	109984228	109987123
chr5	110224916	110225376
chr5	110605342	110606528
chr5	111057122	111057575
chr5	111208767	111210096
chr5	111268227	111269445
chr5	112323095	112323505
chr5	112848575	112848946
chr5	112903941	112904572
chr5	112956042	112956412
chr5	113566573	113568173
chr5	113743029	113743706
chr5	113890497	113890921
chr5	114718251	114718614
chr5	114893584	114894813
chr5	115146941	115147396
chr5	115246516	115247297
chr5	115391966	115392799
chr5	115405224	115405615
chr5	115420502	115421073
chr5	115622604	115623079
chr5	115630597	115631266
chr5	115729291	115730487
chr5	115886304	115887240
chr5	115970260	115970687
chr5	116052308	116052923
chr5	116800751	116801129
chr5	116960595	116961216
chr5	117021489	117021849
chr5	117700784	117701165
chr5	117784710	117785287
chr5	118511143	118511741
chr5	118872561	118872969
chr5	119410498	119410889
chr5	119617827	119618218
chr5	119720998	119721539
chr5	119890569	119890987
chr5	120538553	120538941
chr5	121017236	121017691
chr5	121029170	121029558
chr5	121038022	121039333
chr5	121079634	121080235
chr5	121098505	121099759
chr5	121112002	121112369
chr5	121654348	121655285
chr5	122292515	122293420
chr5	122398477	122398966
chr5	122581692	122582355
chr5	122713929	122714649
chr5	123213671	123214200
chr5	123479037	123479719
chr5	123585374	123585840
chr5	123615701	123616460
chr5	123939094	123939601
chr5	124297887	124298366
chr5	124529878	124530279
chr5	124889505	124890617
chr5	125028593	125029803
chr5	125079373	125080501
chr5	125538155	125543802
chr5	125883046	125883402
chr5	126400281	126400883
chr5	129770273	129770642
chr5	130221137	130221825
chr5	130330444	130330905
chr5	130340231	130340711
chr5	130887475	130887963
chr5	131315021	131315471
chr5	131915229	131916600
chr5	132295168	132295603
chr5	134931871	134932982
chr5	135058356	135059216
chr5	135280110	135280507
chr5	135383014	135383441
chr5	135421855	135427931
chr5	135517706	135518189
chr5	135964402	135965699
chr5	136282449	136283035
chr5	136348855	136349238
chr5	136379321	136379978
chr5	136470448	136471220
chr5	136674032	136675235
chr5	136713447	136713915
chr5	137286725	137287125
chr5	137312265	137312776
chr5	137370887	137371322
chr5	137383782	137384353
chr5	137394704	137395434
chr5	137428655	137429305
chr5	137779429	137779977
chr5	138041388	138042997
chr5	138050001	138050456
chr5	138069705	138071004
chr5	138526143	138527002
chr5	138596295	138602977
chr5	138704027	138705477
chr5	138716608	138717393
chr5	138805808	138806231
chr5	139936021	139936895
chr5	139959931	139960831
chr5	140163674	140164030
chr5	140369818	140370180
chr5	140807368	140808102
chr5	142648322	142648695
chr5	143523178	143526667
chr5	144075636	144076118
chr5	144287493	144288065
chr5	144518837	144519417
chr5	144945608	144945983
chr5	145308878	145309265
chr5	145316941	145317416
chr5	145962051	145962922
chr5	145979051	145980002
chr5	147774722	147775541
chr5	147835778	147836315
chr5	148065094	148065481
chr5	149362841	149363301
chr5	150998253	150998668
chr5	151467484	151468466
chr6	4036731	4037214
chr6	15477061	15477580
chr6	28152423	28152953
chr6	28371148	28372063
chr6	29423746	29424575
chr6	30155524	30156156
chr6	30340568	30341220
chr6	30459466	30460032
chr6	30871229	30871744
chr6	38483305	38483916
chr6	48855532	48855930
chr6	51473608	51474882
chr6	51599967	51600362
chr6	53794677	53795148
chr6	56654076	56654952
chr6	71773447	71774041
chr6	73037385	73037792
chr6	73198070	73199308
chr6	73379427	73380163
chr6	79972748	79973126
chr6	81860295	81860794
chr6	81915285	81916152
chr6	83303039	83303445
chr6	83522012	83522674
chr6	83724959	83726329
chr6	85373879	85374475
chr6	85381658	85382527
chr6	85452435	85453365
chr6	85865485	85866583
chr6	86421721	86422932
chr6	86959606	86960434
chr6	87837594	87838333
chr6	88024811	88025548
chr6	88415148	88416031
chr6	88449279	88450750
chr6	88786101	88786648
chr6	90500283	90500645
chr6	90759855	90760450
chr6	91106398	91107244
chr6	91827703	91828663
chr6	92133426	92134369
chr6	93665831	93666298
chr6	94679942	94680349
chr6	96115310	96115664
chr6	97098105	97099286
chr6	97756724	97757692
chr6	100120749	100121142
chr6	100732874	100733414
chr6	100750520	100750888
chr6	100826334	100826892
chr6	108162731	108163541
chr6	108520898	108521337
chr6	112896704	112897438
chr6	113126377	113126740
chr6	113327476	113328918
chr6	113342061	113343216
chr6	113451540	113452207
chr6	113690157	113690997
chr6	114044345	114044706
chr6	115494280	115495214
chr6	115803004	115804026
chr6	118404886	118405814
chr6	119989680	119990151
chr6	120307244	120307613
chr6	120785749	120786962
chr6	122258487	122259454
chr6	124668561	124668940
chr6	124712882	124713313
chr6	124755439	124755997
chr6	124811027	124811554
chr6	124865379	124865794
chr6	125095083	125096220
chr6	125114796	125116021
chr6	125141208	125142785
chr6	125165226	125166171
chr6	125376376	125376869
chr6	125661227	125661619
chr6	126798576	126799359
chr6	127034770	127035237
chr6	128149953	128151237
chr6	128374352	128375176
chr6	128595583	128595966
chr6	128710114	128711148
chr6	128748904	128750125
chr6	129483039	129484032
chr6	134389397	134389786
chr6	134819595	134820378
chr6	135117684	135118539
chr6	135993883	135994502
chr6	136349129	136351991
chr6	136756128	136758055
chr6	137794644	137795100
chr6	140244430	140245005
chr6	140334213	140334601
chr6	140650766	140651117
chr6	145159099	145160169
chr6	148682539	148682930
chr6	149310069	149310467
chr6	149357185	149358093
chr7	3289054	3289406
chr7	3301854	3302490
chr7	3330319	3330896
chr7	3366098	3366749
chr7	3411367	3411914
chr7	3580971	3581833
chr7	3616663	3617485
chr7	3622761	3623213
chr7	3655301	3656531
chr7	4070843	4071726
chr7	4396737	4397487
chr7	4459194	4460466
chr7	4781428	4781972
chr7	4795336	4796746
chr7	4817440	4818317
chr7	4871720	4876026
chr7	4965825	4966411
chr7	6135379	6135920
chr7	6237529	6238572
chr7	6296657	6297334
chr7	6663249	6663755
chr7	6681989	6683417
chr7	6929670	6930264
chr7	7250568	7252970
chr7	12574163	12574771
chr7	13007580	13008224
chr7	13482936	13483603
chr7	13506929	13508234
chr7	13534581	13535567
chr7	13550962	13557041
chr7	13562941	13563979
chr7	13592193	13595551
chr7	13639295	13640399
chr7	16549185	16549741
chr7	16557189	16558188
chr7	16631772	16634542
chr7	16705085	16705754
chr7	16880111	16881425
chr7	17366261	17368096
chr7	17443541	17444082
chr7	17450799	17451371
chr7	19660864	19662931
chr7	19722064	19722444
chr7	19734093	19735510
chr7	19742577	19743220
chr7	19872037	19872499
chr7	19878343	19878852
chr7	19904771	19905802
chr7	19944345	19946077
chr7	19960453	19961306
chr7	20054648	20055567
chr7	20204664	20205521
chr7	20334155	20335472
chr7	20438907	20443625
chr7	20505404	20506736
chr7	24959986	24960420
chr7	25022424	25022946
chr7	25039725	25040110
chr7	25087693	25088119
chr7	25316204	25317126
chr7	25331400	25332795
chr7	25688954	25689835
chr7	25697549	25697908
chr7	25793673	25794166
chr7	25857516	25858318
chr7	26003624	26006988
chr7	26101590	26103012
chr7	26161616	26161982
chr7	26443548	26444604
chr7	26503767	26504372
chr7	27916005	27916459
chr7	28095368	28095837
chr7	28104327	28104846
chr7	28232488	28233601
chr7	28258102	28259895
chr7	28327533	28328074
chr7	28337721	28338771
chr7	28516093	28517082
chr7	28714006	28714607
chr7	29177120	29178878
chr7	29243584	29245116
chr7	29347430	29347846
chr7	29650912	29652662
chr7	29785767	29786661
chr7	29846543	29846980
chr7	29872054	29872560
chr7	29946450	29947187
chr7	29997415	29998301
chr7	30181985	30182402
chr7	30679139	30679894
chr7	30691104	30693903
chr7	30835858	30836653
chr7	30857095	30858186
chr7	30875016	30875830
chr7	30928387	30929142
chr7	30979398	30980435
chr7	31206336	31207927
chr7	31229103	31231151
chr7	31338110	31338653
chr7	31410565	31411468
chr7	31742921	31743486
chr7	31757753	31759320
chr7	31888157	31888773
chr7	35018641	35020024
chr7	38128002	38128455
chr7	38163099	38163486
chr7	38968259	38969340
chr7	46704770	46705493
chr7	46742751	46743299
chr7	46791816	46792351
chr7	48854356	48855161
chr7	49760485	49761313
chr7	50834753	50835620
chr7	50862210	50862927
chr7	50898665	50899035
chr7	51193542	51194108
chr7	51776937	51777569
chr7	51794057	51794961
chr7	51859372	51859911
chr7	51871382	51871783
chr7	51920367	51926664
chr7	52003654	52004516
chr7	52103593	52110528
chr7	52151320	52154452
chr7	52225556	52226447
chr7	52240594	52243013
chr7	52273064	52273780
chr7	52532444	52533348
chr7	52572117	52572543
chr7	52588438	52589464
chr7	52601931	52602535
chr7	52616579	52617600
chr7	52660489	52660880
chr7	52668589	52669965
chr7	52675291	52675819
chr7	52689555	52695147
chr7	52743846	52744516
chr7	52764940	52766039
chr7	52777052	52777781
chr7	53014611	53015196
chr7	53038765	53043489
chr7	53050200	53050986
chr7	53127980	53128647
chr7	53184262	53184773
chr7	53517994	53518351
chr7	59260793	59261590
chr7	66092113	66092624
chr7	71003409	71003889
chr7	71041592	71042266
chr7	71081065	71081508
chr7	71210435	71210830
chr7	71518610	71519229
chr7	74366974	74367621
chr7	76915260	76915726
chr7	81648931	81649726
chr7	86417805	86418786
chr7	86722843	86723213
chr7	87065182	87065923
chr7	87169374	87170539
chr7	87331120	87332298
chr7	87414352	87415115
chr7	87468777	87469460
chr7	88049565	88050199
chr7	88092051	88093082
chr7	88667944	88668732
chr7	89919635	89920654
chr7	90780215	90780879
chr7	91040175	91041343
chr7	91753799	91754906
chr7	97089058	97089958
chr7	103642543	103642958
chr7	103698383	103698954
chr7	103945685	103946166
chr7	104519801	104520536
chr7	104606287	104606686
chr7	104629345	104629929
chr7	104991351	104991708
chr7	105682836	105683202
chr7	106976479	106977145
chr7	107519997	107521108
chr7	107685277	107685938
chr7	108042388	108043715
chr7	109044427	109045476
chr7	112378384	112378801
chr7	112547819	112549355
chr7	116814928	116815664
chr7	117146516	117147026
chr7	117987312	117988183
chr7	123236420	123237348
chr7	123647394	123648422
chr7	125272371	125273622
chr7	125577525	125578219
chr7	125855804	125856663
chr7	127953203	127953823
chr7	129275904	129277053
chr7	129302325	129303586
chr7	132724471	132725222
chr7	133184573	133184955
chr7	133392114	133392487
chr7	133616140	133616500
chr7	133625875	133626230
chr7	133883028	133883444
chr7	133902630	133903952
chr7	133941919	133943643
chr7	133966867	133967284
chr7	134004842	134006404
chr7	134092896	134093752
chr7	134159916	134165043
chr7	134358625	134359098
chr7	134486717	134487578
chr7	134614968	134615835
chr7	134620981	134623555
[truncated: 352 more rows]
