# Supplementary material for: Ultra-long-range interactions between active regulatory elements
Source: Genome Res. 2023 Aug;33(8):1269–83. doi: 10.1101/gr.277567.122 (PMC10547262; doi:10.1101/gr.277567.122)
Supplement: Supplement 11 [file Supplemental_Code.zip › Supplemental_Code/Peaks/mm9/CAP-CGI_CpG_density_quartile_3_mm9_merged5kb_noRING1B.bed]

chr1	7387661	7388890
chr1	9737434	9738929
chr1	9933669	9934666
chr1	24012003	24012808
chr1	24460158	24460740
chr1	34067663	34069124
chr1	34858378	34859249
chr1	36501461	36502397
chr1	36766259	36767168
chr1	37946831	37947732
chr1	38053590	38054443
chr1	39044169	39045021
chr1	39424056	39425739
chr1	43155093	43156004
chr1	51534493	51535857
chr1	54495495	54496087
chr1	57462850	57464243
chr1	59741615	59742328
chr1	60399677	60400777
chr1	61259961	61260325
chr1	63491746	63493528
chr1	67084867	67085795
chr1	69873276	69873992
chr1	70886162	70886621
chr1	71148713	71149913
chr1	71603362	71604336
chr1	71699055	71700220
chr1	72908839	72909278
chr1	74443763	74444567
chr1	74633896	74635239
chr1	75164933	75166001
chr1	75207160	75208010
chr1	75232651	75233788
chr1	75312979	75314868
chr1	75472348	75472864
chr1	75517879	75518675
chr1	78484817	78485679
chr1	82721205	82722341
chr1	87961001	87961833
chr1	88330692	88331619
chr1	92118714	92119066
chr1	93194366	93195433
chr1	93390678	93392076
chr1	94369556	94370897
chr1	95238966	95240877
chr1	95374575	95376372
chr1	95698082	95698969
chr1	99665706	99667379
chr1	107559733	107561507
chr1	107660671	107661127
chr1	107889967	107890797
chr1	108655684	108656801
chr1	120218163	120218983
chr1	120524195	120525131
chr1	121893553	121894003
chr1	123464019	123464957
chr1	124253604	124254012
chr1	127331133	127332829
chr1	127456646	127458244
chr1	128389005	128389508
chr1	129999349	130000741
chr1	130313167	130314235
chr1	130489601	130490015
chr1	132611990	132614657
chr1	133049451	133050016
chr1	135557350	135558239
chr1	136302323	136303082
chr1	137326192	137327547
chr1	137625494	137626191
chr1	138130380	138131388
chr1	138362519	138363461
chr1	138501936	138502320
chr1	141351012	141352238
chr1	145586244	145587404
chr1	153601968	153603308
chr1	154122048	154122474
chr1	154918733	154919106
chr1	155396515	155397091
chr1	158350637	158351393
chr1	159007305	159007896
chr1	162964262	162965893
chr1	167166296	167167640
chr1	172185097	172186069
chr1	172574201	172575116
chr1	172814861	172815810
chr1	172968091	172968791
chr1	172993784	172994284
chr1	173224516	173225113
chr1	173433354	173434586
chr1	173609740	173610257
chr1	173943030	173943400
chr1	174012542	174013458
chr1	174077868	174079136
chr1	174381154	174381506
chr1	174518817	174519178
chr1	174562557	174563425
chr1	177810471	177811537
chr1	178743262	178745315
chr1	183853443	183854003
chr1	187027327	187028557
chr1	188682258	188682716
chr1	190830744	190831994
chr1	191511454	191512481
chr1	192848903	192850661
chr1	192886378	192887492
chr1	192949611	192950239
chr1	193141128	193142232
chr1	193644767	193646204
chr10	4521948	4523297
chr10	4540211	4541968
chr10	6372364	6373724
chr10	7445508	7446312
chr10	7512217	7513347
chr10	7927095	7927480
chr10	20067076	20068095
chr10	21713330	21714837
chr10	22673951	22674319
chr10	23868881	23869686
chr10	24589411	24590261
chr10	27336363	27336750
chr10	30337773	30338600
chr10	33670541	33671239
chr10	36858069	36858953
chr10	38750148	38750506
chr10	42197776	42198638
chr10	42398334	42399320
chr10	42940717	42942018
chr10	43987677	43988802
chr10	60215132	60215796
chr10	60608792	60610908
chr10	61057571	61058391
chr10	62382640	62384074
chr10	66465411	66465804
chr10	67374541	67375689
chr10	70747238	70748695
chr10	70807039	70808271
chr10	72117297	72118044
chr10	75129715	75131180
chr10	75904870	75906209
chr10	75993725	75994865
chr10	76085911	76086435
chr10	77043967	77045102
chr10	77471642	77472858
chr10	77497023	77497654
chr10	77531740	77532972
chr10	77647508	77648285
chr10	78559970	78560577
chr10	79131632	79133237
chr10	79197351	79199661
chr10	79208938	79209610
chr10	79255698	79257028
chr10	79371068	79371848
chr10	79422475	79423645
chr10	79438223	79440608
chr10	79600919	79604540
chr10	79610583	79614335
chr10	79622260	79623245
chr10	79711599	79712590
chr10	79754765	79755873
chr10	79761571	79762248
chr10	79777633	79783666
chr10	79997966	79998391
chr10	80023377	80024791
chr10	80049152	80053547
chr10	80204284	80205406
chr10	80269023	80270709
chr10	80288841	80290535
chr10	80380173	80381425
chr10	80402292	80402945
chr10	80477441	80477960
chr10	80522423	80523291
chr10	80610482	80617470
chr10	80635806	80636321
chr10	80654503	80656278
chr10	80695469	80696473
chr10	80729080	80729914
chr10	80739758	80740255
chr10	80755183	80756714
chr10	80782342	80784610
chr10	80812458	80813850
chr10	80819737	80821300
chr10	80840433	80842011
chr10	80922095	80922554
chr10	80933208	80933720
chr10	80958145	80959502
chr10	81510628	81511346
chr10	81590471	81591246
chr10	82085384	82086305
chr10	82274463	82275476
chr10	82322859	82323781
chr10	82416905	82417593
chr10	82653840	82654576
chr10	83185230	83186271
chr10	85334372	85335315
chr10	86167401	86169321
chr10	88289027	88289761
chr10	92184413	92185496
chr10	92915699	92916884
chr10	93002376	93002991
chr10	94785945	94786809
chr10	95678156	95678545
chr10	110356498	110357863
chr10	110735268	110736118
chr10	112222689	112223154
chr10	116660803	116661960
chr10	119663887	119664966
chr10	122694762	122695226
chr10	126626793	126632923
chr10	126703092	126704188
chr10	126725253	126726739
chr10	127099661	127100056
chr10	127113704	127114841
chr10	127529179	127535058
chr10	127669014	127669987
chr10	127707291	127708043
chr10	127931276	127931674
chr10	127984118	127986442
chr10	128002091	128003725
chr10	128105833	128106483
chr10	128141375	128142418
chr10	128258410	128259323
chr10	129881689	129882179
chr11	3023167	3024239
chr11	3440421	3440811
chr11	3996331	3997154
chr11	4886624	4887763
chr11	5661655	5662920
chr11	5737217	5738167
chr11	12364175	12365665
chr11	16407662	16408671
chr11	17157381	17158133
chr11	19823979	19826293
chr11	19920565	19921702
chr11	20346216	20346670
chr11	23565208	23566647
chr11	23794429	23795493
chr11	29146824	29147721
chr11	32126138	32127054
chr11	35647586	35648346
chr11	40508096	40508651
chr11	43247081	43247735
chr11	43276643	43277204
chr11	48629700	48631302
chr11	49057005	49058136
chr11	49063761	49064601
chr11	49659647	49661096
chr11	50023602	50024709
chr11	50654768	50655192
chr11	50729071	50729898
chr11	50872585	50873319
chr11	50990603	50991026
chr11	52209669	52210769
chr11	54620346	54620957
chr11	54673889	54674569
chr11	54768994	54769993
chr11	55274160	55275041
chr11	55282243	55284048
chr11	57331446	57332639
chr11	57911126	57911507
chr11	58976505	58977682
chr11	59004833	59005871
chr11	59015428	59023002
chr11	59040704	59042646
chr11	59262861	59264323
chr11	59384687	59385047
chr11	59622938	59623929
chr11	59652499	59653556
chr11	59761243	59762282
chr11	59928306	59929295
chr11	60033636	60034496
chr11	60744698	60746203
chr11	60987512	60989196
chr11	61306875	61308513
chr11	62364096	62365547
chr11	62692676	62693672
chr11	66865762	66866666
chr11	68714466	68715564
chr11	68781064	68781906
chr11	68853287	68854446
chr11	68924261	68924871
chr11	68937482	68937939
chr11	69394514	69395305
chr11	69571448	69572964
chr11	69714009	69716066
chr11	69793481	69795289
chr11	69808871	69811287
chr11	70050685	70052132
chr11	70265169	70266026
chr11	70375696	70377193
chr11	70500692	70501942
chr11	70577062	70578511
chr11	70817086	70818319
chr11	71767002	71767385
chr11	72503130	72504144
chr11	74432539	74433765
chr11	74462522	74464221
chr11	75299964	75300934
chr11	75323486	75324553
chr11	75468875	75470189
chr11	76056458	76057851
chr11	76891370	76892371
chr11	77029095	77030642
chr11	77795655	77798494
chr11	77851116	77852075
chr11	77977738	77979673
chr11	77991202	77993003
chr11	78058734	78059895
chr11	78114731	78115576
chr11	78141558	78142606
chr11	78156736	78157908
chr11	78278917	78279813
chr11	78310300	78311660
chr11	78349107	78350466
chr11	78509349	78509721
chr11	79955201	79955920
chr11	80022113	80023355
chr11	82683968	82685196
chr11	83115927	83116885
chr11	84383883	84384242
chr11	84729387	84730087
chr11	86570248	86571913
chr11	87391748	87392476
chr11	88724459	88726459
chr11	88834960	88836085
chr11	93816396	93817547
chr11	94182361	94183870
chr11	94537714	94539303
chr11	95170631	95172045
chr11	95852462	95853031
chr11	95925655	95927441
chr11	96585443	96585819
chr11	96638434	96639324
chr11	96838278	96839786
chr11	96902569	96903296
chr11	97276713	97277696
chr11	97300913	97302336
chr11	97435007	97435442
chr11	97660231	97662007
chr11	98053905	98054967
chr11	98063791	98065397
chr11	98261327	98262057
chr11	98447791	98448957
chr11	98543344	98544655
chr11	98798500	98799818
chr11	99212072	99212538
chr11	100435947	100436806
chr11	100534359	100534824
chr11	100620486	100621588
chr11	101047740	101048139
chr11	101162957	101163896
chr11	101303331	101304294
chr11	101502470	101502924
chr11	101526498	101527377
chr11	102109963	102110715
chr11	102170081	102170906
chr11	102741686	102742808
chr11	102877793	102878867
chr11	104139496	104139917
chr11	104973654	104974173
chr11	105317662	105318396
chr11	105897780	105899069
chr11	106361968	106362898
chr11	106640150	106641155
chr11	106859880	106861202
chr11	107330210	107332438
chr11	107340556	107341420
chr11	107407918	107410124
chr11	107564960	107565316
chr11	108286123	108287327
chr11	109149480	109150505
chr11	109286642	109287863
chr11	113509463	113509856
chr11	113611843	113613611
chr11	113689566	113689964
chr11	114529593	114531028
chr11	115264808	115265714
chr11	115568708	115570720
chr11	115891150	115892511
chr11	116059614	116060818
chr11	116975678	116977547
chr11	117710067	117711010
chr11	117734058	117734990
chr11	119385750	119386388
chr11	119959530	119961083
chr11	120239125	120240619
chr11	120327991	120329615
chr11	120345424	120346750
chr11	120352831	120354052
chr11	120469525	120470388
chr11	120485613	120486867
chr11	120851355	120853191
chr11	121312942	121313994
chr12	3891114	3891528
chr12	4823857	4824930
chr12	4847717	4848743
chr12	8647450	8648208
chr12	9943283	9943692
chr12	10397385	10398240
chr12	12946259	12947384
chr12	13255393	13256376
chr12	13275701	13276499
chr12	16596087	16596791
chr12	17354916	17355620
chr12	20851038	20851395
chr12	21378948	21380168
chr12	25183255	25183877
chr12	29334086	29334922
chr12	30687350	30687775
chr12	32183704	32185306
chr12	37542743	37543309
chr12	52478230	52478813
chr12	53106913	53107736
chr12	55756966	55758032
chr12	56499425	56500464
chr12	56961898	56962308
chr12	59051605	59051961
chr12	60112329	60114846
chr12	60161809	60162712
chr12	60578683	60579113
chr12	66066338	66067779
chr12	66174240	66175426
chr12	70328662	70329373
chr12	70457480	70458371
chr12	72931592	72933223
chr12	73185337	73187482
chr12	73404663	73405319
chr12	73636877	73637742
chr12	73932712	73933419
chr12	75065179	75066189
chr12	77425500	77426386
chr12	77777402	77777760
chr12	80272898	80274118
chr12	81262655	81263097
chr12	81269050	81269762
chr12	81359852	81362139
chr12	82695656	82696360
chr12	84937627	84938516
chr12	85112591	85113315
chr12	85122729	85123108
chr12	85455106	85455652
chr12	85488829	85489754
chr12	85657398	85658777
chr12	86559890	86561190
chr12	86611155	86611864
chr12	86714825	86715932
chr12	87582514	87583553
chr12	88487817	88489442
chr12	88784170	88785086
chr12	88812661	88813503
chr12	93086891	93088017
chr12	103150524	103151805
chr12	103677571	103678390
chr12	106102499	106103945
chr12	106247515	106248725
chr12	106956800	106957225
chr12	107100850	107101234
chr12	109995759	109996588
chr12	110064865	110065542
chr12	110131686	110132849
chr12	110311471	110311833
chr12	110787822	110788295
chr12	111638343	111638766
chr12	112088007	112089625
chr12	112126581	112128284
chr12	113204693	113205457
chr12	113415984	113416367
chr12	113974515	113974932
chr12	114046497	114048036
chr12	114179688	114180725
chr12	114214360	114215829
chr12	114619560	114620045
chr12	115616839	115617655
chr12	117835559	117835917
chr13	3456554	3456964
chr13	3916749	3917620
chr13	5859888	5861282
chr13	6621031	6621505
chr13	8869660	8870897
chr13	9386845	9387334
chr13	12657746	12659012
chr13	19039751	19041029
chr13	19487085	19487941
chr13	21454513	21455012
chr13	21988672	21989065
chr13	23460542	23461430
chr13	23515175	23516104
chr13	23537321	23538111
chr13	23545332	23545760
chr13	23609907	23610258
chr13	23622665	23623843
chr13	23848696	23853943
chr13	31065443	31066415
chr13	34027221	34028045
chr13	34965856	34966549
chr13	35085490	35086287
chr13	36670345	36671068
chr13	38256612	38256980
chr13	38296404	38297419
chr13	38726263	38727298
chr13	41095695	41097085
chr13	47138401	47140204
chr13	49436172	49437783
chr13	49515895	49517468
chr13	49747674	49749034
chr13	51901706	51902104
chr13	54665924	54667009
chr13	54676109	54677340
chr13	54722798	54723898
chr13	55206453	55207521
chr13	55637074	55638388
chr13	55671520	55673083
chr13	55694199	55695096
chr13	60307186	60307603
chr13	60862305	60862678
chr13	63069835	63070212
chr13	64271003	64271573
chr13	65827648	65828034
chr13	67653652	67654386
chr13	69749438	69751580
chr13	69948563	69949516
chr13	70775967	70777281
chr13	73465506	73466247
chr13	73604335	73605663
chr13	74074450	74075777
chr13	74199307	74200105
chr13	81021889	81022899
chr13	84361514	84362514
chr13	85328721	85329708
chr13	86185767	86186649
chr13	91062393	91063494
chr13	91946650	91947579
chr13	96105948	96106741
chr13	98010108	98012267
chr13	100114158	100115076
chr13	101261894	101262824
chr13	101513924	101514824
chr13	101555960	101556896
chr13	104898956	104900342
chr13	107736716	107737769
chr13	107911719	107912079
chr13	108621258	108621686
chr13	108948156	108949527
chr13	112514931	112516396
chr13	113590558	113592230
chr13	114584224	114585772
chr13	118009160	118010249
chr13	120251292	120252088
chr14	4437211	4438088
chr14	6093131	6093598
chr14	8633550	8634005
chr14	9004862	9006052
chr14	9498340	9499095
chr14	15177756	15179678
chr14	19075202	19075570
chr14	19102478	19104165
chr14	19159381	19160043
chr14	20999918	21000398
chr14	21207490	21208569
chr14	21298658	21299433
chr14	21459455	21460740
chr14	21526187	21527510
chr14	21747932	21749614
chr14	21894824	21895808
chr14	22650043	22651466
chr14	25309533	25310649
chr14	26513032	26514396
chr14	26661364	26662378
chr14	27352680	27354726
chr14	27851906	27853362
chr14	30791372	30792071
chr14	31362066	31363376
chr14	31467342	31467969
chr14	31638371	31639609
chr14	31941583	31942575
chr14	32123908	32124305
chr14	32307509	32309044
chr14	32898319	32899325
chr14	34767761	34768158
chr14	35014202	35015171
chr14	35361675	35362992
chr14	37947769	37948945
chr14	44825628	44825982
chr14	45949140	45950165
chr14	46008024	46009149
chr14	46999854	47000548
chr14	48187610	48188403
chr14	49071549	49071941
chr14	51427059	51427866
chr14	51489852	51490263
chr14	51684221	51685329
chr14	52639083	52640450
chr14	52722997	52724273
chr14	52898392	52899784
chr14	54848638	54849091
chr14	54873125	54874015
chr14	54980296	54981318
chr14	55172218	55173915
chr14	55221862	55222754
chr14	55236160	55237099
chr14	55482384	55483549
chr14	56299900	56301045
chr14	56331210	56331671
chr14	56364044	56365487
chr14	56503479	56504387
chr14	57194211	57194757
chr14	57286585	57287828
chr14	57396052	57397582
chr14	57505659	57506567
chr14	58283035	58284623
chr14	59694987	59695440
chr14	60883766	60884663
chr14	61978835	61979479
chr14	62174947	62176678
chr14	62217971	62218728
chr14	63455853	63457255
chr14	64162082	64163314
chr14	65961989	65963179
chr14	67487324	67488732
chr14	68333094	68335038
chr14	69901752	69903515
chr14	70131751	70132822
chr14	70167140	70167800
chr14	70204591	70205841
chr14	70552880	70553928
chr14	70998795	70999973
chr14	71036400	71036959
chr14	73784263	73785398
chr14	73909575	73910337
chr14	75131853	75132749
chr14	75727407	75727988
chr14	77939280	77939769
chr14	78860721	78861097
chr14	79986805	79987912
chr14	99712200	99712722
chr14	106297603	106298642
chr14	120788007	120788666
chr14	124060450	124060849
chr15	3928874	3929857
chr15	3945261	3946393
chr15	5135553	5136337
chr15	8058867	8059796
chr15	9069894	9071058
chr15	10415291	10416493
chr15	12668813	12670183
chr15	25710655	25711741
chr15	31153321	31154657
chr15	34372554	34373718
chr15	35867013	35868144
chr15	36868028	36869187
chr15	37890161	37891454
chr15	38591294	38592344
chr15	44258773	44260244
chr15	52543713	52544708
chr15	54903204	54904071
chr15	57723246	57724478
chr15	57743489	57744305
chr15	58764880	58765772
chr15	59147346	59147714
chr15	61868500	61868928
chr15	71837068	71837584
chr15	72888376	72889074
chr15	72897715	72898505
chr15	73475113	73476861
chr15	74393295	74395341
chr15	75671661	75672915
chr15	75910347	75911996
chr15	76173505	76175072
chr15	76180442	76182476
chr15	76287411	76288936
chr15	76307114	76308706
chr15	76368107	76369723
chr15	76437384	76438475
chr15	76540266	76541871
chr15	76734219	76735601
chr15	77800479	77802009
chr15	77825390	77826296
chr15	78629434	78629907
chr15	78765111	78766048
chr15	78812826	78814162
chr15	78971133	78972177
chr15	79059413	79060332
chr15	79537318	79537676
chr15	79663773	79665219
chr15	79762463	79763575
chr15	79963323	79964486
chr15	80094013	80095079
chr15	80189189	80189608
chr15	80778445	80779517
chr15	81020259	81021849
chr15	81229652	81230841
chr15	81296137	81297514
chr15	81790480	81791843
chr15	82049104	82049485
chr15	82768549	82768948
chr15	82952471	82953474
chr15	83001898	83003359
chr15	83332489	83332875
chr15	83341050	83341787
chr15	83424712	83425917
chr15	84022240	84023195
chr15	84510894	84512505
chr15	85166334	85167571
chr15	85464696	85465708
chr15	85641381	85642526
chr15	85689744	85690646
chr15	86044129	86045603
chr15	88430917	88431271
chr15	88488776	88489178
chr15	88649194	88651055
chr15	89003338	89004846
chr15	89026219	89027361
chr15	89144787	89146242
chr15	89185534	89186581
chr15	89255832	89260774
chr15	89363061	89363504
chr15	89404333	89404687
chr15	91102386	91102965
chr15	94391821	94392256
chr15	96471351	96473985
chr15	96566673	96567050
chr15	96730263	96730637
chr15	97922944	97924349
chr15	98492782	98493666
chr15	98661074	98662204
chr15	98747566	98748981
chr15	99064228	99064626
chr15	99223155	99224232
chr15	99287351	99288751
chr15	99304518	99305401
chr15	99532155	99533362
chr15	99555585	99556780
chr15	100517442	100517799
chr15	100726141	100727359
chr15	101061441	101062683
chr15	101084020	101085471
chr15	101930284	101931633
chr15	102076374	102078763
chr15	102109382	102110632
chr15	102156320	102157127
chr15	102235485	102237426
chr15	102566659	102568209
chr15	103170126	103170718
chr15	103195885	103197368
chr16	4586398	4587198
chr16	4624197	4625215
chr16	4878906	4887043
chr16	5255404	5256784
chr16	10170064	10170524
chr16	10544894	10546323
chr16	13109412	13110726
chr16	13667694	13672841
chr16	13940478	13941373
chr16	14158874	14159886
chr16	17405265	17406656
chr16	17619268	17620337
chr16	17722464	17723204
chr16	17734012	17734634
chr16	18234386	18235996
chr16	18347880	18349214
chr16	18392391	18393344
chr16	18836448	18837213
chr16	18976567	18976963
chr16	20301886	20302651
chr16	20516398	20517745
chr16	20531127	20536171
chr16	20548091	20549280
chr16	20695628	20696512
chr16	20715607	20716894
chr16	23890505	23891171
chr16	25889106	25889497
chr16	29281400	29281809
chr16	29579180	29579919
chr16	30549918	30551189
chr16	32099017	32100308
chr16	32697974	32698389
chr16	33056246	33057375
chr16	33251209	33252623
chr16	33400210	33400752
chr16	35770058	35770960
chr16	37011597	37012387
chr16	37384277	37385469
chr16	37539291	37540368
chr16	37653840	37654877
chr16	38452324	38453449
chr16	38522141	38523275
chr16	38549687	38550573
chr16	38562657	38563546
chr16	42874890	42876925
chr16	44138600	44140958
chr16	44745594	44746637
chr16	45742555	45743449
chr16	46103981	46104372
chr16	52031170	52032566
chr16	56075406	56076362
chr16	57166800	57167729
chr16	57696423	57696866
chr16	58727831	58728853
chr16	62846248	62847147
chr16	64240729	64241106
chr16	69429913	69430490
chr16	70182395	70182791
chr16	84735041	84736253
chr16	87432098	87441106
chr16	88750380	88750826
chr16	90726994	90728189
chr16	90810113	90810980
chr16	91931258	91932217
chr16	93603659	93604635
chr16	94511171	94512482
chr16	94534260	94535632
chr16	96211975	96213053
chr16	96380563	96381804
chr17	3083843	3085032
chr17	5189563	5190203
chr17	8475639	8477738
chr17	13108307	13109983
chr17	13200222	13201790
chr17	17760632	17762746
chr17	17963788	17964521
chr17	21081842	21083290
chr17	21669096	21669956
chr17	21982466	21982833
chr17	22057854	22058344
chr17	22099582	22100026
chr17	23700608	23701681
chr17	23810248	23811180
chr17	23922638	23927881
chr17	24305557	24307104
chr17	24357250	24357963
chr17	24563262	24564160
chr17	24591451	24592622
chr17	24615461	24616388
chr17	24686408	24688131
chr17	24986525	24988022
chr17	25022650	25024341
chr17	25096991	25098252
chr17	25270072	25270879
chr17	25320848	25322341
chr17	25980845	25981730
chr17	26004877	26005988
chr17	26055749	26057887
chr17	26231942	26232708
chr17	26260139	26261043
chr17	26380507	26381480
chr17	26698067	26699096
chr17	27193664	27195013
chr17	27701901	27703247
chr17	27844728	27845085
chr17	27976740	27977490
chr17	28216482	28218004
chr17	28313396	28314997
chr17	28369176	28370344
chr17	28464785	28466427
chr17	28477974	28478604
chr17	28821500	28821874
chr17	29143957	29145314
chr17	29573945	29574604
chr17	30068091	30068568
chr17	31210151	31210728
chr17	31432615	31433938
chr17	31648555	31649778
chr17	31656712	31657397
chr17	32280226	32280809
chr17	32298773	32303305
chr17	32839562	32840112
chr17	33660812	33661559
chr17	33896575	33897723
chr17	33979810	33980639
chr17	34045293	34047154
chr17	34065720	34067761
chr17	34092020	34093418
chr17	34535673	34536242
chr17	34723390	34729837
chr17	34740098	34740691
chr17	34783725	34784792
chr17	34973083	34974748
chr17	34986571	34987933
chr17	35030725	35032678
chr17	35271637	35273232
chr17	35372574	35373112
chr17	35378187	35380473
chr17	35978032	35979025
chr17	35997943	35998787
chr17	36033521	36035091
chr17	36046634	36047221
chr17	36052878	36054497
chr17	36131220	36131643
chr17	36298101	36299117
chr17	36394272	36394945
chr17	43803522	43804394
chr17	45683653	45687034
chr17	45700559	45701745
chr17	45731900	45736810
chr17	45822016	45823832
chr17	46297572	46298398
chr17	46338880	46340657
chr17	46384366	46385981
chr17	46765376	46767138
chr17	46782293	46783663
chr17	46810809	46811609
chr17	46841407	46842420
chr17	47026226	47028650
chr17	47505507	47506413
chr17	47747649	47748879
chr17	48041101	48041608
chr17	56031198	56031774
chr17	56218364	56219928
chr17	56301460	56302187
chr17	56322681	56323731
chr17	56600960	56602586
chr17	56752558	56753883
chr17	56765605	56767316
chr17	56855793	56857886
chr17	57161941	57162311
chr17	57329832	57330260
chr17	58707116	58707540
chr17	64287134	64287514
chr17	67032541	67032915
chr17	68352930	68354116
chr17	70942434	70942794
chr17	71183775	71184234
chr17	71201781	71202993
chr17	78816704	78817747
chr17	79281675	79282211
chr17	80014055	80015127
chr17	80689031	80689958
chr17	80942783	80943253
chr17	84104834	84106337
chr17	84466335	84466882
chr17	85189302	85190590
chr17	85789354	85789825
chr17	86543745	86544955
chr17	87423886	87425402
chr17	87524575	87525138
chr17	87664576	87665758
chr17	88885691	88886288
chr17	89190960	89191483
chr17	90966996	90967347
chr18	3382751	3383834
chr18	6135184	6136913
chr18	6764709	6765727
chr18	12286822	12287909
chr18	12899639	12900213
chr18	13131236	13133240
chr18	20716157	20717232
chr18	21119514	21120674
chr18	25636808	25637256
chr18	31793391	31795209
chr18	31948404	31949143
chr18	33954004	33958557
chr18	34810684	34811619
chr18	34918801	34919748
chr18	35757931	35759055
chr18	36015125	36018555
chr18	36829585	36830201
chr18	36924622	36925331
chr18	37516297	37516736
chr18	37681171	37681874
chr18	38428460	38428882
chr18	38455971	38457245
chr18	38526880	38527275
chr18	42539039	42539489
chr18	50287671	50288409
chr18	53335580	53336969
chr18	54858457	54858924
chr18	55152468	55152822
chr18	56517436	56517815
chr18	60933766	60935106
chr18	62707854	62708775
chr18	63137219	63138294
chr18	63868005	63868647
chr18	64648144	64649279
chr18	64675678	64676539
chr18	66161621	66162684
chr18	67364684	67365944
chr18	67448336	67449720
chr18	68459138	68460604
chr18	70631302	70632702
chr18	74366704	74367648
chr18	74435451	74435829
chr18	76892004	76892362
chr18	77836200	77836551
chr18	78006069	78006776
chr18	78012282	78013533
chr18	80396884	80397755
chr18	81130018	81131209
chr18	82885947	82886354
chr18	83495076	83495762
chr18	85120762	85121858
chr19	3707898	3709017
chr19	4012127	4013147
chr19	4037659	4038196
chr19	4099813	4101592
chr19	4125568	4126621
chr19	4162966	4163616
chr19	4191516	4192950
chr19	4867682	4868129
chr19	5323844	5324195
chr19	5349004	5349607
chr19	5415536	5415967
chr19	5456256	5461313
chr19	5474219	5475556
chr19	5601593	5602714
chr19	5687945	5689183
chr19	5770402	5771672
chr19	5802952	5804272
chr19	5845415	5846141
chr19	5893439	5894479
chr19	5911927	5913063
chr19	5963623	5964673
chr19	6046114	6047833
chr19	6084227	6085694
chr19	6241313	6242356
chr19	6305862	6307145
chr19	6334854	6342098
chr19	6412976	6413418
chr19	7015130	7017242
chr19	7061420	7062880
chr19	7070405	7070956
chr19	7113580	7115386
chr19	7279997	7281384
chr19	7291521	7292493
chr19	7341451	7343975
chr19	7414875	7416886
chr19	7496342	7498480
chr19	8787641	8788595
chr19	8797243	8798319
chr19	8911650	8912436
chr19	8945775	8946716
chr19	8967098	8973220
chr19	8994475	8995531
chr19	10056437	10057975
chr19	10378662	10380153
chr19	10679622	10680643
chr19	10762784	10764105
chr19	10969506	10970429
chr19	11022837	11024058
chr19	24079042	24079398
chr19	24298763	24299946
chr19	25484479	25484865
chr19	27503845	27504916
chr19	32182334	32182915
chr19	34996274	34997323
chr19	36889851	36890226
chr19	38128817	38130009
chr19	38298274	38299092
chr19	40587303	40588683
chr19	40662216	40663268
chr19	41674754	41675282
chr19	42006993	42008453
chr19	42202755	42204067
chr19	42244647	42245659
chr19	42329839	42331010
chr19	43763778	43764866
chr19	43953814	43954533
chr19	44388953	44389318
chr19	44462847	44463496
chr19	44619756	44620640
chr19	45080072	45081948
chr19	45139758	45140305
chr19	45437787	45438903
chr19	45634949	45635428
chr19	46113816	46114501
chr19	46471080	46472015
chr19	46574199	46575103
chr19	47164411	47165760
chr19	47611233	47611885
chr19	47805276	47806711
chr19	55173240	55174676
chr19	55667975	55668340
chr19	55969778	55970359
chr19	59017413	59018619
chr19	60655932	60657416
chr19	61251561	61252300
chr19	61300714	61304875
chr2	3249351	3250275
chr2	4933452	4934044
chr2	4984495	4985592
chr2	5765566	5766840
chr2	5863334	5863942
chr2	5872000	5873378
chr2	9969123	9970603
chr2	11923765	11924139
chr2	12340140	12341266
chr2	13995034	13996428
chr2	19293137	19293751
chr2	20441009	20441727
chr2	22599832	22600747
chr2	22894728	22895847
chr2	25023342	25024065
chr2	25066128	25067273
chr2	25079188	25080894
chr2	25110500	25111701
chr2	25127136	25128834
chr2	25187477	25188941
chr2	25258272	25259420
chr2	25356069	25356817
chr2	25412678	25414142
chr2	25876462	25877885
chr2	26300150	26302050
chr2	26441461	26442891
chr2	26458746	26460520
chr2	26483440	26484835
chr2	26495366	26496159
chr2	26765515	26767041
chr2	26788029	26789867
chr2	26819407	26820395
chr2	26865191	26866185
chr2	27297751	27298527
chr2	27370039	27371643
chr2	28437983	28438997
chr2	28496228	28497703
chr2	29643574	29644295
chr2	29682639	29683527
chr2	29790587	29791584
chr2	29903629	29904918
chr2	29948719	29949707
chr2	29979479	29980585
chr2	30026571	30028090
chr2	30141010	30142655
chr2	30214071	30215300
chr2	30247396	30248927
chr2	30682926	30684270
chr2	30808014	30809126
chr2	30822407	30823720
chr2	30836856	30838460
chr2	31007420	31008409
chr2	31543436	31544760
chr2	31615080	31615768
chr2	31678177	31678641
chr2	32091603	32092656
chr2	32115135	32116156
chr2	32142804	32144339
chr2	32167065	32168641
chr2	32250823	32252582
chr2	32350950	32351312
chr2	32442289	32443106
chr2	32467690	32468226
chr2	32549032	32549985
chr2	32816779	32818134
chr2	32836658	32837908
chr2	34626853	34628466
chr2	34654913	34655584
chr2	35991631	35992598
chr2	37214295	37215030
chr2	37277668	37278837
chr2	37298364	37299179
chr2	37620669	37621063
chr2	38498766	38499729
chr2	38513887	38514372
chr2	38859934	38864515
chr2	39045448	39046725
chr2	40342534	40342944
chr2	51828096	51828749
chr2	65857448	65857871
chr2	69043609	69044525
chr2	69604130	69604530
chr2	69627321	69628176
chr2	70893304	70894494
chr2	71205145	71206067
chr2	75427493	75427896
chr2	77249885	77250263
chr2	77783697	77784632
chr2	79268574	79269289
chr2	84510298	84511240
chr2	84876863	84878042
chr2	90518862	90520077
chr2	90744269	90745293
chr2	90893936	90894719
chr2	90909804	90911029
chr2	90955099	90955887
chr2	91022176	91023681
chr2	91104764	91106118
chr2	91297189	91298531
chr2	91550217	91551490
chr2	92240529	92241989
chr2	93997519	93998658
chr2	101518192	101519340
chr2	103867650	103868788
chr2	104412949	104413341
chr2	104430193	104431391
chr2	104856629	104857752
chr2	105744365	105745139
chr2	106850946	106851313
chr2	109120556	109121518
chr2	109857642	109858538
chr2	114000565	114001253
chr2	118488856	118489389
chr2	118860343	118861351
chr2	118938015	118939133
chr2	118981847	118983177
chr2	119176374	119177531
chr2	119853030	119853764
chr2	120388967	120389855
chr2	120795935	120796802
chr2	120833911	120834587
chr2	121180334	121181385
chr2	121692065	121693670
chr2	121781259	121782775
chr2	122194026	122195584
chr2	126959032	126960034
chr2	127033761	127034680
chr2	127073006	127074689
chr2	127412697	127413860
chr2	128512286	128513388
chr2	128643493	128644735
chr2	128717842	128718492
chr2	128926506	128927162
chr2	129970652	129971044
chr2	130004183	130005683
chr2	130455095	130456019
chr2	130467884	130468995
chr2	132088433	132089795
chr2	142726663	142727735
chr2	144352738	144353947
chr2	144425413	144426296
chr2	145759902	145760890
chr2	146337007	146338292
chr2	146681279	146682110
chr2	148498017	148498904
chr2	148506383	148507549
chr2	150729510	150730885
chr2	150759064	150759520
chr2	151566257	151567302
chr2	151854935	151855842
chr2	151920806	151921288
chr2	151940267	151940867
chr2	152169322	152170172
chr2	152533088	152533778
chr2	152656164	152657736
chr2	152673472	152674175
chr2	152934081	152934988
chr2	153116694	153117669
chr2	153457934	153458786
chr2	154197892	154198712
chr2	154232901	154234386
chr2	154471293	154471752
chr2	154876128	154876961
chr2	155061903	155062926
chr2	155417903	155418906
chr2	155651616	155652711
chr2	155755521	155756223
chr2	155890688	155892117
chr2	156373075	156373734
chr2	156664878	156667774
chr2	157753140	157753538
chr2	157853764	157855054
chr2	162768920	162769612
chr2	162842576	162843592
chr2	163297577	163298661
chr2	163851126	163851490
chr2	163899534	163900509
chr2	164322574	164323611
chr2	164570977	164572264
chr2	164735894	164737965
chr2	164786082	164787068
chr2	165812367	165812851
chr2	167317307	167319003
chr2	168396160	168397198
chr2	168590391	168592808
chr2	170181605	170181995
chr2	170336519	170337723
chr2	172265658	172266610
chr2	172650447	172650982
chr2	173347947	173348344
chr2	173900410	173900905
chr2	174240997	174241794
chr2	174289057	174289981
chr2	180007252	180009052
chr2	180323624	180324834
chr2	180393958	180394548
chr2	181333132	181336409
chr3	8963894	8964352
chr3	9365152	9365657
chr3	10087685	10088424
chr3	14610920	14611899
chr3	14680328	14680702
chr3	19062311	19063498
chr3	29894934	29895497
chr3	30501041	30502138
chr3	30754394	30755583
chr3	33979754	33980578
chr3	36049757	36050768
chr3	37210842	37211936
chr3	40650275	40651254
chr3	40697652	40698685
chr3	51212366	51213112
chr3	51440595	51440986
chr3	53667186	53668192
chr3	54496171	54497209
chr3	57455155	57455873
chr3	58470240	58470660
chr3	59587262	59587626
chr3	62977606	62978091
chr3	63709141	63709579
chr3	63779804	63780980
chr3	65195823	65196948
chr3	68297075	68299692
chr3	69525535	69526910
chr3	79394977	79395883
chr3	81736391	81736865
chr3	82858867	82860051
chr3	83959138	83959984
chr3	85774607	85775930
chr3	87582239	87582744
chr3	88139650	88140899
chr3	88313812	88314293
chr3	88335070	88341137
chr3	88356211	88358444
chr3	88565637	88566036
chr3	88717191	88718191
chr3	88963430	88964536
chr3	89017348	89018666
chr3	89141392	89142243
chr3	89233848	89234935
chr3	89289065	89289443
chr3	89802340	89802903
chr3	89855609	89857439
chr3	89883094	89884591
chr3	90017135	90017966
chr3	90068742	90070217
chr3	90192559	90194364
chr3	90236883	90238029
chr3	90312583	90313791
chr3	92818292	92818818
chr3	94246947	94247942
chr3	94778394	94779400
chr3	94818237	94820805
chr3	94846108	94846756
chr3	95021306	95022210
chr3	95085067	95086011
chr3	95160491	95161396
chr3	95214911	95215283
chr3	95984926	95985357
chr3	96066595	96067441
chr3	96361456	96362023
chr3	96404720	96405735
chr3	96439091	96440218
chr3	96512001	96512669
chr3	96708508	96709469
chr3	97555508	97555959
chr3	97704919	97705594
chr3	102824012	102825552
chr3	102862057	102862685
chr3	102905852	102907333
chr3	102975392	102976337
chr3	103612689	103614067
chr3	104504804	104505286
chr3	104561207	104561735
chr3	104620268	104621672
chr3	104666982	104668582
chr3	104855393	104856261
chr3	105761593	105763085
chr3	106349975	106351379
chr3	107134782	107137447
chr3	107433648	107434972
chr3	108003277	108004095
chr3	108356918	108357889
chr3	108642781	108643776
chr3	108713566	108715068
chr3	108925667	108926563
chr3	120874101	120874896
chr3	121976841	121977886
chr3	122969763	122971230
chr3	127255636	127256873
chr3	129875610	129876020
chr3	130278108	130278497
chr3	130974406	130975351
chr3	131227282	131228480
chr3	132346588	132347521
chr3	134875281	134876084
chr3	137415836	137416193
chr3	137987932	137988284
chr3	142350940	142351397
chr3	144781187	144782258
chr3	148482480	148483013
chr3	148545668	148546156
chr3	151745968	151746555
chr3	152002625	152003719
chr4	3157935	3158670
chr4	5570872	5572107
chr4	11002794	11003731
chr4	12016223	12016785
chr4	14752984	14754018
chr4	19935062	19936290
chr4	21703134	21703952
chr4	21774646	21775899
chr4	21806476	21807591
chr4	22284378	22285488
chr4	23446187	23446706
chr4	32701860	32703090
chr4	32743581	32744697
chr4	33051611	33052037
chr4	34561746	34562600
chr4	40214908	40216157
chr4	40894542	40896014
chr4	41071107	41071673
chr4	41261121	41262292
chr4	41295704	41296759
chr4	41411336	41412671
chr4	41812598	41813192
chr4	43590862	43592259
chr4	44313596	44314120
chr4	44393327	44393736
chr4	44405685	44406168
chr4	44994016	44994740
chr4	45024368	45026184
chr4	46501827	46502795
chr4	46548326	46549396
chr4	47124168	47124698
chr4	47258275	47258797
chr4	47486703	47488122
chr4	49644599	49645519
chr4	52451656	52452630
chr4	53024363	53025568
chr4	54957591	54958660
chr4	56877006	56878502
chr4	57968288	57969923
chr4	59047690	59049028
chr4	59593912	59595092
chr4	61947047	61947979
chr4	62776176	62776587
chr4	73897171	73898776
chr4	82919447	82919839
chr4	83063078	83064237
chr4	86257267	86258243
chr4	86576567	86577174
chr4	98049364	98050183
chr4	98860424	98861405
chr4	99381849	99382908
chr4	99715014	99715423
chr4	100240500	100240890
chr4	102985957	102987006
chr4	106351071	106351810
chr4	106511339	106513317
chr4	106738787	106740330
chr4	106850665	106852168
chr4	106986666	106987169
chr4	107040102	107041098
chr4	107552028	107552860
chr4	107595743	107596477
chr4	107972952	107973974
chr4	108000517	108001267
chr4	108251310	108252580
chr4	108873972	108875126
chr4	115409970	115410868
chr4	115457249	115458357
chr4	115500367	115501418
chr4	116299217	116300219
chr4	116393299	116394145
chr4	116667810	116668962
chr4	116691651	116692585
chr4	116768246	116769135
chr4	116792796	116794131
chr4	116821345	116821887
chr4	116924073	116924926
chr4	117156594	117158105
chr4	117181293	117181747
chr4	117222615	117223598
chr4	117559261	117560463
chr4	118081385	118082527
chr4	118810844	118811212
chr4	118904735	118906462
chr4	118992598	118993440
chr4	119087511	119088394
chr4	119193493	119194047
chr4	120688894	120690110
chr4	124386041	124386653
chr4	124391674	124392741
chr4	124428350	124429565
chr4	124479169	124480106
chr4	124613459	124614618
chr4	124706965	124707845
chr4	124804332	124805535
chr4	125723931	125724999
chr4	125735193	125736256
chr4	125773575	125774288
chr4	125780849	125782183
chr4	125825301	125827041
chr4	125939234	125940129
chr4	125998079	125999783
chr4	126106189	126107453
chr4	126354564	126355296
chr4	126802982	126803695
chr4	126910640	126911338
chr4	126920690	126921680
chr4	128466968	128467418
chr4	128915816	128916868
chr4	129177662	129178381
chr4	129277261	129278537
chr4	129349241	129350445
chr4	129373393	129374518
chr4	129605651	129606062
chr4	130036812	130037869
chr4	131858743	131859410
chr4	131884899	131885857
chr4	132019433	132020126
chr4	132065267	132066790
chr4	132088806	132089906
chr4	132288016	132288648
chr4	132566594	132569156
chr4	132686198	132687217
chr4	132767812	132769357
chr4	132832846	132834125
chr4	132925444	132926137
chr4	133129957	133131335
chr4	133139833	133140968
chr4	133188439	133190014
chr4	133442855	133444467
chr4	133658249	133659068
chr4	133742116	133743511
chr4	134023477	134025382
chr4	134066672	134067444
chr4	135608254	135609561
chr4	135703348	135704719
chr4	135761829	135762780
chr4	137109436	137109841
chr4	137134009	137134744
chr4	137417669	137418869
chr4	137860057	137861338
chr4	137881325	137882749
chr4	137990111	137991261
chr4	138528560	138529657
chr4	138748160	138750017
chr4	139111838	139112280
chr4	140516924	140518099
chr4	140633389	140634622
chr4	140694786	140696022
chr4	140856945	140858342
chr4	141034147	141035156
chr4	141184054	141184600
chr4	141345878	141347131
chr4	141519043	141519462
chr4	141570566	141571394
chr4	143002186	143002899
chr4	144481874	144482884
chr4	147310257	147311178
chr4	147523354	147526575
chr4	147822130	147823461
chr4	148473283	148474201
chr4	148799871	148801216
chr4	148854226	148859969
chr4	149610470	149612009
chr4	150025869	150026492
chr4	151307112	151308905
chr4	151544598	151545107
chr4	151699562	151700800
chr4	153385409	153387259
chr4	155042593	155043853
chr4	155108199	155110118
chr4	155205204	155206601
chr4	155483638	155484710
chr4	155560072	155560568
chr5	4103476	4105110
chr5	5748678	5749981
chr5	8996741	8997673
chr5	10634821	10635214
chr5	21151340	21152300
chr5	21292118	21293066
chr5	22923968	22924638
chr5	22938389	22941304
chr5	23336791	23337712
chr5	23349734	23350366
chr5	24060166	24060625
chr5	25177960	25178340
chr5	30480980	30482445
chr5	30607725	30608292
chr5	30969081	30969824
chr5	31116639	31117856
chr5	31171444	31172578
chr5	31190839	31192085
chr5	31209511	31210839
chr5	31261955	31263160
chr5	31350008	31351356
chr5	31481567	31482984
chr5	31502610	31505090
chr5	31754606	31754986
chr5	33127738	33128722
chr5	33196310	33197273
chr5	33205957	33206983
chr5	33994380	34001868
chr5	34124658	34125953
chr5	34511690	34512667
chr5	34868250	34868940
chr5	35103756	35105327
chr5	35291297	35292947
chr5	35917044	35918010
chr5	36923914	36925394
chr5	37379553	37380795
chr5	38610898	38612378
chr5	38868416	38868874
chr5	42098178	42099902
chr5	47372228	47372682
chr5	48763244	48764001
chr5	53224805	53225832
chr5	53658024	53658868
chr5	54200653	54201189
chr5	63279170	63279537
chr5	64620964	64622383
chr5	65217735	65218096
chr5	65781674	65783084
chr5	67011260	67012042
chr5	69983025	69983758
chr5	72558851	72559628
chr5	73683678	73684618
chr5	73881532	73883973
chr5	74113116	74113521
chr5	77403282	77404409
chr5	77444690	77445625
chr5	89149478	89151194
chr5	90652378	90653435
chr5	91730945	91731366
chr5	92391356	92392527
chr5	92863401	92864657
chr5	92933750	92935149
chr5	93695806	93697742
chr5	99265302	99265772
chr5	100927220	100928140
chr5	103321452	103321950
chr5	106160769	106161697
chr5	107788359	107789144
chr5	108494313	108495192
chr5	108697371	108698849
chr5	108741218	108742401
chr5	109058063	109059428
chr5	110564525	110565439
chr5	111238131	111239702
chr5	112645964	112646320
chr5	112704741	112706415
chr5	112754948	112756043
chr5	112771255	112772718
chr5	113121546	113121900
chr5	113739243	113740180
chr5	113764090	113764497
chr5	114185187	114186590
chr5	114540975	114541624
chr5	114549743	114551330
chr5	114829783	114831449
chr5	115069320	115069722
chr5	115117380	115118093
chr5	115140453	115141682
chr5	115157356	115158287
chr5	115429159	115429529
chr5	115568885	115569613
chr5	115607035	115609122
chr5	115939730	115940526
chr5	115956274	115957547
chr5	117569632	117571174
chr5	118005106	118005571
chr5	118426211	118428312
chr5	118694542	118695741
chr5	120566206	120566991
chr5	120952784	120953815
chr5	121056472	121063910
chr5	121142133	121142516
chr5	121669687	121671807
chr5	121834811	121836111
chr5	122871879	122873225
chr5	123063784	123064885
chr5	123299701	123301032
chr5	123338432	123338865
chr5	123588416	123593672
chr5	123823153	123823715
chr5	124356780	124357983
chr5	124777198	124778720
chr5	124799146	124799590
chr5	124927653	124933824
chr5	124980176	124981960
chr5	125747747	125748140
chr5	125913857	125914796
chr5	125945948	125946519
chr5	128096428	128098171
chr5	128112438	128113472
chr5	129083595	129084042
chr5	130175568	130176400
chr5	130384075	130385145
chr5	130730792	130731669
chr5	134574890	134576106
chr5	134998512	134999005
chr5	135624806	135626111
chr5	135845492	135846576
chr5	136108257	136109083
chr5	136164336	136165564
chr5	136253583	136255317
chr5	136409708	136411050
chr5	136438207	136444111
chr5	136611290	136612312
chr5	137462432	137464140
chr5	137994451	137995230
chr5	138027962	138028408
chr5	138182046	138183325
chr5	138557913	138558609
chr5	138612010	138613747
chr5	138882471	138883294
chr5	139060493	139061153
chr5	139727662	139729232
chr5	139820784	139821458
chr5	139847708	139848547
chr5	139855973	139857242
chr5	140250985	140251911
chr5	140288862	140289249
chr5	140864611	140865710
chr5	140894139	140896337
chr5	141177420	141181553
chr5	142939533	142940475
chr5	143549003	143550026
chr5	143697998	143698368
chr5	143723378	143724293
chr5	144090211	144091243
chr5	144119099	144119797
chr5	144578233	144579281
chr5	144950919	144951398
chr5	146041150	146041986
chr5	147644168	147645302
chr5	147887578	147889801
chr5	148671728	148672922
chr5	149739794	149741123
chr5	149995322	149996814
chr6	6527930	6529109
chr6	6905716	6906577
chr6	7642498	7643561
chr6	8678747	8679203
chr6	11857073	11858192
chr6	11875565	11876758
chr6	13626956	13628463
chr6	25758918	25759509
chr6	28373130	28374433
chr6	29643733	29645025
chr6	33009654	33010465
chr6	34126417	34127361
chr6	34827537	34828684
chr6	35082988	35084272
chr6	35202310	35203407
chr6	35316330	35316837
chr6	35489026	35490164
chr6	37391516	37392575
chr6	38484458	38485591
chr6	39327153	39328016
chr6	39506850	39508616
chr6	39523585	39524496
chr6	39542184	39543198
chr6	39760410	39761314
chr6	42322757	42323383
chr6	43615518	43616578
chr6	47870184	47871327
chr6	47966009	47966399
chr6	47974378	47975698
chr6	49268944	49269886
chr6	51961901	51963051
chr6	52589784	52590706
chr6	54631147	54632925
chr6	58590167	58591003
chr6	59158582	59159605
chr6	66484865	66485963
chr6	67216117	67218308
chr6	71493636	71494713
chr6	71858365	71859357
chr6	72304844	72306131
chr6	72311918	72312649
chr6	72364010	72364647
chr6	72566032	72567289
chr6	73142559	73142990
chr6	83003404	83005510
chr6	83058649	83059887
chr6	83115462	83116523
chr6	83266880	83267837
chr6	83298962	83299934
chr6	85087189	85088032
chr6	85910872	85912076
chr6	86346460	86347452
chr6	86353768	86354911
chr6	86798539	86800409
chr6	86992088	86993464
chr6	87239682	87240158
chr6	87788290	87789272
chr6	87863560	87864984
chr6	88468055	88469585
chr6	88791215	88793384
chr6	88848245	88853056
chr6	90665961	90666844
chr6	91065791	91067551
chr6	91358574	91358929
chr6	91465175	91466529
chr6	91633492	91634905
chr6	101804606	101805038
chr6	106749586	106750442
chr6	108163732	108164087
chr6	112995785	112996857
chr6	113144609	113145887
chr6	113256210	113258129
chr6	113293615	113294172
chr6	113481171	113481899
chr6	113554269	113555451
chr6	113588181	113588864
chr6	114592846	114593542
chr6	117866458	117867818
chr6	118088634	118089639
chr6	118368992	118370069
chr6	119124840	119125959
chr6	120313591	120315327
chr6	120772182	120772973
chr6	120865829	120867092
chr6	121059060	121060666
chr6	121378244	121378658
chr6	124364233	124365538
chr6	124502793	124503185
chr6	124661818	124663052
chr6	124694814	124696665
chr6	124778842	124779772
chr6	124880757	124882548
chr6	124958574	124960245
chr6	125045726	125047763
chr6	125081219	125082736
chr6	125443956	125445231
chr6	126965528	126965966
chr6	128305095	128306334
chr6	129184049	129184691
chr6	134779847	134780761
chr6	136676636	136677033
chr6	136752224	136753120
chr6	137004578	137005140
chr6	137066501	137067057
chr6	142734563	142735007
chr6	143781727	143782345
chr6	147039243	147041115
chr6	148302607	148304216
chr6	149089756	149090333
chr6	149302052	149302474
chr7	3219275	3219638
chr7	3336563	3336973
chr7	3388058	3388713
chr7	3580249	3580701
chr7	4087959	4089587
chr7	4429585	4429982
chr7	4691418	4692216
chr7	4966641	4967857
chr7	4989520	4990401
chr7	6083482	6084849
chr7	6282498	6283282
chr7	6827076	6827469
chr7	13403647	13404460
chr7	13513137	13514356
chr7	13592733	13593810
chr7	13863566	13864793
chr7	16637958	16638553
chr7	16798098	16798485
chr7	16807131	16807714
chr7	16893999	16899961
chr7	17038023	17038986
chr7	17204173	17204703
chr7	17308938	17309298
chr7	17323519	17324206
chr7	17460150	17461304
chr7	17612646	17613668
chr7	17641315	17642123
chr7	19495211	19496022
chr7	19597515	19597936
chr7	19672150	19672518
chr7	19677701	19678113
chr7	19745571	19745989
chr7	19797731	19798256
chr7	19812708	19814678
chr7	19857545	19858124
chr7	19867506	19868860
chr7	19946210	19946846
chr7	19955037	19955963
chr7	19966801	19968109
chr7	20043014	20044522
chr7	20092107	20094581
chr7	20130784	20131295
chr7	20171203	20172469
chr7	20189128	20190134
chr7	20213624	20215405
chr7	20249440	20251272
chr7	20299872	20301637
chr7	20355608	20356320
chr7	20394672	20395284
chr7	20407417	20408453
chr7	20437285	20437858
chr7	25184105	25185207
chr7	25370391	25371556
chr7	25668810	25670391
chr7	25687394	25688631
chr7	25856955	25857345
chr7	26021996	26023531
chr7	26063231	26064955
chr7	26164662	26165356
chr7	26207638	26208269
chr7	26412254	26412659
chr7	26489633	26490312
chr7	27963471	27964388
chr7	27980567	27981670
chr7	28012895	28014062
chr7	28043249	28044492
chr7	28090322	28090688
chr7	28140731	28141597
chr7	28181009	28182208
chr7	28275531	28275895
chr7	28292665	28293448
chr7	28300237	28300661
chr7	28376426	28377526
chr7	28458278	28460232
chr7	28834713	28835515
chr7	28964028	28965600
chr7	29096290	29097479
chr7	29135177	29136461
chr7	29156336	29158245
chr7	29477978	29478870
chr7	29526677	29527473
chr7	29551075	29552075
chr7	29593485	29595054
chr7	29610050	29610612
chr7	29746586	29748167
chr7	29940218	29941734
chr7	29964812	29965988
chr7	30022872	30023981
chr7	30092376	30093545
chr7	30738384	30739251
chr7	30819386	30819750
chr7	30978706	30979160
chr7	31016340	31018214
chr7	31082273	31082632
chr7	31098937	31099331
chr7	31106620	31107825
chr7	31140563	31141293
chr7	31347837	31348810
chr7	31394506	31394888
chr7	31434541	31435609
chr7	31993114	31993696
chr7	36059856	36060792
chr7	36102986	36103723
chr7	36431507	36432975
chr7	36587292	36588360
chr7	36831893	36832329
chr7	36959835	36960321
chr7	38352756	38353219
chr7	39056028	39056752
chr7	46807470	46808457
chr7	50133434	50133865
chr7	50567794	50568907
chr7	50930311	50931282
chr7	51501414	51502867
chr7	51559709	51561007
chr7	51615167	51616194
chr7	51751196	51752624
chr7	52317583	52318177
chr7	52331692	52332478
chr7	52343660	52344266
chr7	52383687	52384922
chr7	52621313	52626312
chr7	52715094	52715604
chr7	52721578	52722553
chr7	52781129	52782066
chr7	52825307	52826152
chr7	52961770	52963367
chr7	52970240	52974143
chr7	53040653	53041422
chr7	53048648	53054309
chr7	53074859	53075485
chr7	53965487	53966380
chr7	54100590	54102008
chr7	54213344	54214147
chr7	56044032	56045017
chr7	57008000	57008354
chr7	63274194	63275360
chr7	63971798	63972207
chr7	67300279	67301048
chr7	71011484	71011854
chr7	71036232	71036971
chr7	71536726	71538035
chr7	72017060	72018402
chr7	72837863	72838942
chr7	73834374	73835376
chr7	74673708	74674096
chr7	74789697	74790886
chr7	80682312	80683144
chr7	80740039	80740451
chr7	82992861	82994080
chr7	85927522	85928127
chr7	85991483	85992688
chr7	86040459	86041379
chr7	86804466	86806214
chr7	86859962	86860870
chr7	87342784	87344186
chr7	87405844	87406831
chr7	87438932	87440108
chr7	87947461	87948687
chr7	88005620	88006450
chr7	88907084	88908854
chr7	94394867	94395598
chr7	96486650	96487681
chr7	97605341	97606180
chr7	99817359	99819136
chr7	100022387	100024059
chr7	103061541	103061981
chr7	104480157	104481379
chr7	104896584	104897041
chr7	105803968	105805908
chr7	106615976	106616335
chr7	106631561	106632340
[truncated: 407 more rows]
