# Supplementary material for: Ultra-long-range interactions between active regulatory elements
Source: Genome Res. 2023 Aug;33(8):1269–83. doi: 10.1101/gr.277567.122 (PMC10547262; doi:10.1101/gr.277567.122)
Supplement: Supplement 11 [file Supplemental_Code.zip › Supplemental_Code/Peaks/mm9/CAP-CGI_CpG_density_quartile_4_mm9_merged5kb_noRING1B.bed]

chr1	3521604	3522101
chr1	4775361	4776178
chr1	4797422	4798475
chr1	4847389	4848656
chr1	6204111	6205772
chr1	7078366	7079624
chr1	9689645	9691283
chr1	10029502	10030507
chr1	15795457	15796552
chr1	16608452	16609761
chr1	29793848	29794280
chr1	30929541	30931217
chr1	34899174	34900434
chr1	36124556	36126572
chr1	36300555	36301468
chr1	36568144	36570158
chr1	36995567	36997274
chr1	37356388	37357531
chr1	37921225	37922573
chr1	38054554	38055672
chr1	38185595	38187488
chr1	39592045	39593377
chr1	45851883	45852884
chr1	53409113	53409844
chr1	55083564	55084689
chr1	55143811	55145684
chr1	55187718	55188899
chr1	57434110	57435210
chr1	58449372	58450947
chr1	58480071	58481217
chr1	58768126	58768878
chr1	59176390	59177558
chr1	59293539	59294515
chr1	59726795	59728051
chr1	59969221	59971150
chr1	60236880	60238131
chr1	60465738	60467299
chr1	60622745	60624470
chr1	63159599	63161480
chr1	64663304	64664544
chr1	65002899	65003561
chr1	66747127	66748226
chr1	72258089	72259155
chr1	74282530	74284038
chr1	74350138	74351037
chr1	74437764	74439494
chr1	74707913	74708880
chr1	78653969	78655304
chr1	79757665	79758669
chr1	82835529	82837085
chr1	84834803	84837087
chr1	87689640	87691247
chr1	88255027	88257010
chr1	88338456	88339940
chr1	88368693	88369141
chr1	89110041	89111301
chr1	89223095	89224421
chr1	89652285	89653415
chr1	90966385	90967976
chr1	91350401	91352898
chr1	91476367	91478797
chr1	94075805	94077929
chr1	95341323	95342697
chr1	95531382	95532881
chr1	95650270	95652170
chr1	95699912	95701395
chr1	120207248	120208253
chr1	121544715	121545906
chr1	121733246	121734574
chr1	129670306	129671614
chr1	130255702	130256607
chr1	133034173	133035367
chr1	135027463	135028809
chr1	135506172	135507190
chr1	135975190	135976275
chr1	136257815	136258979
chr1	136311517	136312755
chr1	136351628	136352552
chr1	136390973	136391791
chr1	136456363	136458276
chr1	138311419	138312443
chr1	138520934	138522789
chr1	139322315	139322704
chr1	140752977	140753641
chr1	140859536	140860985
chr1	145549086	145550718
chr1	148571927	148572296
chr1	152239709	152241099
chr1	154233221	154234101
chr1	154748763	154751334
chr1	155178924	155180874
chr1	155333812	155335125
chr1	157005503	157006649
chr1	157263719	157264899
chr1	157404824	157406062
chr1	162142313	162143749
chr1	162836015	162837457
chr1	163100623	163101301
chr1	163806190	163807372
chr1	164669815	164671037
chr1	165238777	165239157
chr1	165859709	165860993
chr1	166178549	166179994
chr1	167123864	167124900
chr1	167563960	167565082
chr1	169213654	169215913
chr1	172104308	172105817
chr1	172144761	172145710
chr1	173258757	173260378
chr1	174306244	174307840
chr1	175642098	175642512
chr1	177621945	177623353
chr1	178655035	178655520
chr1	179725809	179727152
chr1	179913119	179913981
chr1	180073222	180073588
chr1	180117339	180118241
chr1	180248147	180249558
chr1	180266360	180268315
chr1	181475711	181477238
chr1	182498716	182499733
chr1	182570577	182572331
chr1	182655530	182656892
chr1	182742528	182744883
chr1	182780456	182781698
chr1	183080808	183081704
chr1	183771523	183773445
chr1	183949041	183951088
chr1	184054522	184055586
chr1	184212120	184213315
chr1	184270892	184272100
chr1	184338516	184339909
chr1	187152377	187153596
chr1	187186421	187187818
chr1	189039149	189039925
chr1	192751955	192753212
chr1	193219693	193221895
chr1	193398617	193400284
chr1	193729737	193731900
chr1	195458810	195459190
chr10	5957620	5960103
chr10	5999393	5999860
chr10	7382330	7383698
chr10	7400229	7401837
chr10	7499936	7500967
chr10	7674885	7676899
chr10	10868862	10869982
chr10	11211672	11212087
chr10	12727973	12729043
chr10	14424844	14425598
chr10	17774704	17776380
chr10	19626734	19627677
chr10	20031534	20033233
chr10	21015515	21016583
chr10	21993015	21993378
chr10	25016349	25017276
chr10	25079127	25080538
chr10	27793918	27795482
chr10	29081097	29082381
chr10	30522251	30523645
chr10	33738713	33740011
chr10	33926262	33927453
chr10	34001600	34002833
chr10	36855573	36857748
chr10	39450761	39453218
chr10	39966331	39967179
chr10	40020377	40021683
chr10	40068464	40070151
chr10	40602445	40604636
chr10	41169974	41170800
chr10	41238266	41240107
chr10	42221327	42223005
chr10	42480882	42482393
chr10	43620998	43621838
chr10	45297349	45298766
chr10	50312046	50313161
chr10	52136836	52138304
chr10	53316099	53317904
chr10	53348981	53350227
chr10	57205676	57206996
chr10	57785747	57786921
chr10	57909102	57910395
chr10	57960459	57961171
chr10	59341844	59343248
chr10	60914607	60915941
chr10	61142637	61143736
chr10	61157775	61159966
chr10	61590534	61590885
chr10	62040453	62041484
chr10	62113219	62114761
chr10	62254239	62255473
chr10	62442623	62443762
chr10	62485406	62487292
chr10	62706285	62707426
chr10	62884306	62884659
chr10	66589102	66590533
chr10	67298994	67299371
chr10	67442138	67442991
chr10	69559127	69561124
chr10	70810022	70811557
chr10	75383519	75384968
chr10	75495028	75495903
chr10	75931208	75931994
chr10	76721369	76722794
chr10	77068175	77069917
chr10	77084540	77085757
chr10	79016918	79018581
chr10	79138023	79138717
chr10	79143918	79145701
chr10	79191541	79191904
chr10	79228680	79230721
chr10	79316549	79318628
chr10	79564830	79565802
chr10	79577397	79580318
chr10	79630096	79631394
chr10	79688841	79689962
chr10	79727165	79728214
chr10	79861266	79863078
chr10	79895457	79897098
chr10	80038553	80041537
chr10	80084517	80086525
chr10	80138091	80139993
chr10	80217499	80219201
chr10	80260127	80262382
chr10	80597796	80601616
chr10	80657188	80657551
chr10	80741778	80742194
chr10	81006586	81008606
chr10	82092037	82093245
chr10	82226013	82227532
chr10	83110884	83111814
chr10	85378965	85380196
chr10	86148018	86148705
chr10	88412177	88412554
chr10	89148251	89149336
chr10	89207456	89208713
chr10	89597756	89598276
chr10	90544828	90546381
chr10	90564692	90565064
chr10	90585884	90587142
chr10	90633120	90634950
chr10	92622950	92624833
chr10	93051716	93052756
chr10	93296049	93297366
chr10	93497951	93499633
chr10	93610246	93611339
chr10	94150791	94152183
chr10	94976881	94978755
chr10	95025758	95027361
chr10	98723780	98725114
chr10	105277827	105279076
chr10	107598446	107600230
chr10	107701701	107702127
chr10	107768557	107770699
chr10	110446115	110447686
chr10	110601335	110602954
chr10	110909704	110911095
chr10	114687897	114688897
chr10	114751770	114753269
chr10	114799028	114799791
chr10	114820991	114823163
chr10	116017512	116019455
chr10	116386571	116387912
chr10	116500171	116501194
chr10	116584725	116586107
chr10	116812734	116814431
chr10	117146808	117148264
chr10	117229206	117230241
chr10	117578354	117579597
chr10	118676021	118677810
chr10	121023203	121024476
chr10	122422195	122423913
chr10	122512730	122513845
chr10	122633232	122634763
chr10	126337801	126338704
chr10	126467312	126468158
chr10	126647938	126649042
chr10	126817084	126818587
chr10	127176074	127177380
chr10	127472224	127473610
chr10	127495362	127497186
chr10	127774589	127775414
chr10	127805039	127806571
chr10	127813613	127815000
chr10	127826213	127826568
chr10	128062954	128063727
chr10	128241785	128242976
chr11	3102015	3103451
chr11	3165728	3167055
chr11	3438931	3439384
chr11	4059980	4060843
chr11	4494014	4495124
chr11	4998136	5000229
chr11	5420502	5421918
chr11	5441378	5442481
chr11	5606900	5607988
chr11	5640501	5641625
chr11	6288714	6290175
chr11	6315205	6316891
chr11	6374532	6376560
chr11	6446317	6447533
chr11	6525548	6526643
chr11	8523835	8525033
chr11	17058700	17060280
chr11	17853124	17854162
chr11	20012183	20013489
chr11	20100749	20102235
chr11	20148751	20149990
chr11	20640423	20642060
chr11	20990844	20992302
chr11	21138321	21139783
chr11	23205600	23207619
chr11	23397264	23398494
chr11	29273205	29274367
chr11	29592601	29594267
chr11	30671341	30672803
chr11	31571259	31572281
chr11	33062213	33063709
chr11	33412783	33414300
chr11	35582596	35583854
chr11	40505514	40506443
chr11	45665034	45666300
chr11	45757391	45758800
chr11	46250193	46251348
chr11	48639457	48640668
chr11	49944321	49945530
chr11	50104737	50106208
chr11	50138577	50139764
chr11	51419100	51420988
chr11	51432895	51433756
chr11	51448864	51449744
chr11	51463452	51464900
chr11	51911526	51913333
chr11	52045099	52046225
chr11	53163579	53165453
chr11	53380546	53381615
chr11	54335817	54337073
chr11	54600243	54601687
chr11	54679568	54680813
chr11	55930681	55931091
chr11	57981392	57982468
chr11	58751474	58752832
chr11	60230018	60231867
chr11	60350287	60352904
chr11	60512891	60513977
chr11	61392170	61393689
chr11	61575177	61575894
chr11	62094433	62095641
chr11	62270023	62272376
chr11	64792141	64793099
chr11	65600806	65602241
chr11	68665784	68667022
chr11	68872570	68874535
chr11	69445870	69447431
chr11	69494669	69495895
chr11	69813748	69814736
chr11	70245489	70246744
chr11	70513214	70514785
chr11	70795973	70797085
chr11	71243280	71243723
chr11	72224010	72225618
chr11	72420211	72422275
chr11	72861064	72862281
chr11	74536633	74538439
chr11	75161417	75162418
chr11	75401230	75402447
chr11	75492229	75493612
chr11	77420410	77421848
chr11	77499174	77501546
chr11	78074563	78076011
chr11	78325224	78326374
chr11	78510328	78511245
chr11	79893783	79894983
chr11	80241775	80243037
chr11	80592727	80594160
chr11	81386852	81387253
chr11	82594290	82595497
chr11	83777584	83778463
chr11	83942462	83943698
chr11	84682926	84684876
chr11	84693052	84694526
chr11	84952761	84954213
chr11	85047739	85049286
chr11	86170604	86172147
chr11	86357457	86358720
chr11	86940121	86941490
chr11	87800043	87801532
chr11	87881023	87882964
chr11	88162214	88162577
chr11	88921123	88922415
chr11	89863965	89864424
chr11	90498876	90500288
chr11	93746036	93747987
chr11	93856807	93858444
chr11	94189009	94190043
chr11	94490764	94491797
chr11	94979434	94979870
chr11	95119760	95121373
chr11	95198095	95199166
chr11	95573763	95575248
chr11	95865634	95869388
chr11	96650054	96651225
chr11	97048081	97050324
chr11	97140766	97142767
chr11	97176705	97177437
chr11	97223107	97224996
chr11	97324401	97325030
chr11	97435403	97437420
chr11	97546783	97547384
chr11	97605087	97606909
chr11	97642989	97644157
chr11	98010064	98012099
chr11	98655752	98658110
chr11	98670708	98671843
chr11	99091174	99092615
chr11	99235936	99236314
chr11	99247085	99248140
chr11	100180664	100182018
chr11	100301882	100302720
chr11	100333106	100334578
chr11	101286163	101287291
chr11	101507248	101507682
chr11	101519156	101519616
chr11	102045727	102046845
chr11	102090694	102091949
chr11	102177563	102182141
chr11	102416847	102417983
chr11	102785852	102786833
chr11	103173239	103173683
chr11	103814789	103815757
chr11	104302701	104304548
chr11	104329893	104331254
chr11	104411155	104412270
chr11	104987265	104988558
chr11	105041774	105043879
chr11	105944990	105947019
chr11	106077224	106078937
chr11	106648509	106651021
chr11	106873817	106874383
chr11	106888835	106890127
chr11	106992342	106994155
chr11	113510185	113511784
chr11	113544390	113546347
chr11	115280889	115282246
chr11	115396502	115398185
chr11	115464516	115466356
chr11	115473215	115474686
chr11	115684838	115686190
chr11	115884798	115886175
chr11	115999434	116000510
chr11	116294942	116296587
chr11	116350939	116352287
chr11	116359818	116360299
chr11	116441739	116443325
chr11	116703678	116705514
chr11	116713180	116715522
chr11	116779386	116781300
chr11	119160603	119162188
chr11	119463999	119465314
chr11	120208785	120212030
chr11	120298249	120299317
chr11	120433642	120435208
chr11	120644478	120646688
chr11	120684460	120686480
chr11	121065327	121066444
chr11	121214849	121216303
chr12	3356860	3357828
chr12	3426346	3427853
chr12	3571805	3573288
chr12	4599279	4600830
chr12	4913636	4914838
chr12	4923604	4925147
chr12	8680495	8681962
chr12	10456540	10456893
chr12	11272107	11273770
chr12	13443755	13444177
chr12	16900774	16902647
chr12	17272987	17273970
chr12	17550937	17552490
chr12	18393920	18398028
chr12	18520868	18521841
chr12	18616561	18617679
chr12	19294047	19295203
chr12	19393897	19394291
chr12	19612169	19613054
chr12	19709471	19710538
chr12	19887596	19888763
chr12	19959885	19960619
chr12	20317827	20318703
chr12	20820665	20822123
chr12	20996385	20996884
chr12	21321867	21322742
chr12	21422863	21424033
chr12	21834044	21840770
chr12	21954857	21955564
chr12	22086200	22087188
chr12	22810899	22811873
chr12	23094146	23094896
chr12	23254818	23255827
chr12	24781781	24782534
chr12	24936844	24937666
chr12	25392602	25393991
chr12	25515489	25517344
chr12	29320030	29321181
chr12	29434841	29435513
chr12	32633961	32635523
chr12	33063197	33064940
chr12	34114201	34115131
chr12	34465641	34466200
chr12	35731226	35732795
chr12	40763574	40765209
chr12	45369672	45370944
chr12	47918881	47921099
chr12	52448817	52449732
chr12	52791675	52793642
chr12	53071696	53072602
chr12	53198508	53199104
chr12	55796316	55797246
chr12	55895982	55897061
chr12	56180966	56181797
chr12	56592450	56593948
chr12	56921103	56922460
chr12	56937044	56938209
chr12	60167417	60168603
chr12	66018532	66019742
chr12	66137042	66137873
chr12	66176232	66177264
chr12	70259404	70260409
chr12	70284386	70286400
chr12	70397305	70398626
chr12	70462349	70462895
chr12	70825308	70826463
chr12	72038526	72039358
chr12	72075272	72076405
chr12	72115859	72118500
chr12	72212158	72212793
chr12	75008234	75010101
chr12	76696230	76698034
chr12	76732076	76732466
chr12	77469854	77472793
chr12	78338800	78340943
chr12	81563974	81564817
chr12	81891082	81892449
chr12	82046173	82047635
chr12	84961715	84962239
chr12	84972810	84973937
chr12	85028692	85029954
chr12	86038893	86040168
chr12	87165317	87166400
chr12	87423307	87423916
chr12	88728268	88729675
chr12	89592539	89593239
chr12	93016823	93017988
chr12	99984826	99986065
chr12	100630022	100632118
chr12	101122307	101123409
chr12	101758012	101759663
chr12	102320545	102322548
chr12	103195872	103196778
chr12	103213449	103214833
chr12	103706975	103708032
chr12	103942159	103944140
chr12	103981194	103982456
chr12	106922453	106924366
chr12	107022267	107023711
chr12	107248144	107249293
chr12	109416346	109418699
chr12	110030208	110033299
chr12	110073339	110074853
chr12	110675946	110676302
chr12	110766361	110766887
chr12	111684381	111686084
chr12	111839304	111840536
chr12	111933769	111935451
chr12	112078500	112079475
chr12	112775558	112777682
chr12	112812168	112814082
chr12	113911373	113913220
chr12	114066784	114068470
chr12	114237823	114239574
chr12	114251895	114253530
chr12	114335508	114337725
chr12	117231609	117232007
chr13	8030590	8030964
chr13	9092510	9094188
chr13	9275166	9277203
chr13	9493980	9494378
chr13	12742320	12742839
chr13	14155010	14157533
chr13	17786270	17787846
chr13	17894989	17897765
chr13	18035194	18036650
chr13	18809062	18809493
chr13	20087502	20087891
chr13	21826724	21827564
chr13	21841836	21842572
chr13	22132678	22133437
chr13	23643003	23643760
chr13	23653711	23654600
chr13	23673309	23673973
chr13	23789769	23790507
chr13	24852954	24854182
chr13	24892417	24894400
chr13	25361490	25362193
chr13	29107932	29108296
chr13	30075589	30078408
chr13	30636523	30637555
chr13	34093687	34095161
chr13	34967008	34968200
chr13	35832204	35834442
chr13	38085218	38086397
chr13	38750291	38751230
chr13	41315067	41316488
chr13	41344710	41346085
chr13	43493495	43494442
chr13	44824678	44829699
chr13	46764413	46765963
chr13	46821920	46823851
chr13	49062161	49064326
chr13	51740056	51741311
chr13	51746467	51747606
chr13	52678013	52679175
chr13	53024436	53025414
chr13	54569516	54570476
chr13	54788123	54796171
chr13	55200667	55202011
chr13	55310980	55314475
chr13	55735952	55737052
chr13	55815676	55816637
chr13	56623402	56624304
chr13	56803752	56805466
chr13	58228469	58231044
chr13	59686298	59687500
chr13	59870330	59872029
chr13	60349796	60350169
chr13	61767071	61767667
chr13	62914158	62914629
chr13	63532106	63533386
chr13	64230348	64230836
chr13	64413328	64414372
chr13	65213584	65214550
chr13	66108400	66108973
chr13	68720454	68721837
chr13	69671890	69674619
chr13	75844407	75846265
chr13	81024566	81025914
chr13	81796153	81797282
chr13	85427793	85429548
chr13	91363240	91364092
chr13	93124228	93125722
chr13	93961689	93962787
chr13	94073168	94075051
chr13	95558582	95559653
chr13	95745844	95746740
chr13	96144285	96145579
chr13	97312071	97313725
chr13	97840805	97842419
chr13	99032531	99033775
chr13	99086186	99087368
chr13	99584242	99585878
chr13	99659937	99661279
chr13	99695468	99696985
chr13	100873424	100874236
chr13	101420464	101422071
chr13	104563768	104565093
chr13	107726247	107727395
chr13	108834020	108835321
chr13	109106064	109107231
chr13	113253711	113254994
chr13	119175106	119176405
chr13	120216989	120218783
chr13	120276466	120278109
chr14	8930298	8931412
chr14	14734050	14734490
chr14	14793064	14794457
chr14	14952682	14953721
chr14	19725474	19726947
chr14	20642310	20643396
chr14	21364831	21366096
chr14	21513689	21515362
chr14	21521752	21522784
chr14	21552953	21554184
chr14	21612061	21613856
chr14	22318127	22320846
chr14	26587662	26589130
chr14	27398698	27399783
chr14	27457136	27458542
chr14	27782828	27784221
chr14	28321158	28321941
chr14	31229965	31230369
chr14	31814159	31815488
chr14	31831752	31832941
chr14	31943524	31945096
chr14	32149433	32150562
chr14	32642702	32644521
chr14	32978604	32979232
chr14	33014464	33015894
chr14	35123040	35124814
chr14	35314859	35316735
chr14	35486383	35488132
chr14	37781306	37782427
chr14	45937510	45938825
chr14	45970493	45971636
chr14	46148759	46150579
chr14	47407139	47408303
chr14	47917589	47918461
chr14	48091886	48093068
chr14	48188922	48189311
chr14	48268359	48269934
chr14	49065560	49066606
chr14	49685154	49686713
chr14	49791408	49793246
chr14	52633419	52634935
chr14	52816096	52817499
chr14	52876929	52877895
chr14	55082602	55083902
chr14	55194102	55196683
chr14	55224655	55225265
chr14	55512333	55513806
chr14	56261566	56262926
chr14	57190124	57191107
chr14	57429703	57431799
chr14	57504165	57505516
chr14	58042480	58043406
chr14	58416683	58417978
chr14	58444515	58445823
chr14	58508280	58509652
chr14	59512196	59512601
chr14	59819441	59820774
chr14	60059309	60060268
chr14	60869615	60871009
chr14	61791262	61792543
chr14	62057864	62059411
chr14	63378272	63380821
chr14	64224703	64226692
chr14	65271008	65271895
chr14	65716133	65717377
chr14	67626708	67628156
chr14	67690491	67691836
chr14	69954714	69955838
chr14	71165475	71167319
chr14	72768675	72769076
chr14	73952200	73953204
chr14	75346173	75348063
chr14	76153523	76154625
chr14	76186283	76187237
chr14	76244414	76246009
chr14	76903803	76904583
chr14	77982119	77982532
chr14	79248626	79249476
chr14	79789800	79790867
chr14	79880362	79882221
chr14	99444524	99445998
chr14	99498400	99499451
chr14	99697433	99699169
chr14	106295069	106297325
chr14	119336483	119338122
chr14	119405593	119406389
chr14	121309421	121311251
chr14	121777366	121779391
chr14	122277306	122278653
chr14	122505868	122507168
chr14	123381520	123383148
chr15	3976204	3977701
chr15	5093292	5094651
chr15	6657383	6659695
chr15	8048690	8049529
chr15	8118639	8119559
chr15	8393386	8395754
chr15	9000399	9002177
chr15	10399429	10400717
chr15	10643416	10644925
chr15	11924915	11926213
chr15	12046893	12048968
chr15	12134297	12135674
chr15	12250587	12252232
chr15	12753873	12755211
chr15	25913635	25915303
chr15	31382952	31383793
chr15	31459765	31461690
chr15	34011841	34013638
chr15	35084873	35085961
chr15	35300665	35301922
chr15	36069824	36070517
chr15	36094238	36095087
chr15	36139934	36140848
chr15	36537474	36539816
chr15	36721974	36724441
chr15	36936524	36937850
chr15	38007467	38009093
chr15	38228528	38231849
chr15	38403077	38403851
chr15	38943588	38944923
chr15	41278428	41279880
chr15	43113678	43114539
chr15	50700989	50701556
chr15	51696480	51697333
chr15	51822220	51823652
chr15	54943711	54944778
chr15	57865277	57866183
chr15	58653966	58655825
chr15	58719906	58721526
chr15	58912464	58914362
chr15	59138237	59138637
chr15	59145928	59147219
chr15	59205260	59206139
chr15	63404412	63404932
chr15	63828889	63830459
chr15	65618143	65619445
chr15	66408744	66409868
chr15	68193558	68195395
chr15	72920361	72921748
chr15	73014114	73016274
chr15	74368624	74368990
chr15	74419128	74419629
chr15	75839292	75840774
chr15	75899267	75900890
chr15	76486461	76487948
chr15	76501808	76502571
chr15	76647275	76649047
chr15	76755344	76756408
chr15	77136260	77137998
chr15	77671398	77673256
chr15	78374558	78374947
chr15	78651029	78651451
chr15	78707246	78708945
chr15	78892556	78893764
chr15	78905339	78906176
chr15	79271555	79273166
chr15	79500983	79501969
chr15	79517171	79522317
chr15	79572237	79573423
chr15	80064082	80065112
chr15	80085156	80086883
chr15	80541088	80542896
chr15	80807875	80808897
chr15	81415299	81417336
chr15	81559536	81560807
chr15	81876903	81878325
chr15	81976915	81978778
chr15	82729037	82731015
chr15	82747780	82748223
chr15	82978869	82980137
chr15	83385422	83386523
chr15	85036108	85037035
chr15	85389241	85389600
chr15	85888281	85890112
chr15	88563101	88565333
chr15	88919080	88920573
chr15	89041573	89042920
chr15	93228188	93229429
chr15	94419598	94420550
chr15	95620556	95622044
chr15	96290158	96292348
chr15	96539582	96540846
chr15	97076503	97078590
chr15	97535524	97536589
chr15	97614495	97615655
chr15	97975491	97976530
chr15	98363556	98365083
chr15	98397436	98398784
chr15	98592584	98594118
chr15	98764071	98765472
chr15	99210795	99211385
chr15	99481508	99482407
chr15	99601937	99603378
chr15	99802833	99804382
chr15	99868591	99869967
chr15	100057788	100059150
chr15	100252587	100254115
chr15	100444722	100447104
chr15	101114045	101115125
chr15	101903866	101905359
chr15	102033334	102035066
chr15	102300536	102301796
chr16	3884045	3885463
chr16	4077254	4078198
chr16	4756815	4757215
chr16	4963822	4965038
chr16	5013019	5014024
chr16	5049279	5051245
chr16	8737509	8739625
chr16	8829102	8831701
chr16	10542205	10543489
chr16	11133986	11135304
chr16	11144054	11144624
chr16	11175515	11177338
chr16	13255937	13257397
chr16	13818641	13819937
chr16	13867911	13868628
chr16	15594013	15594858
chr16	16302538	16303992
chr16	16358459	16359361
chr16	16983036	16984279
chr16	17069672	17070688
chr16	17200702	17201843
chr16	17232948	17234532
chr16	17890994	17892239
chr16	18066074	18067228
chr16	18248005	18250213
chr16	18288622	18289767
chr16	18876287	18878153
chr16	20097377	20098620
chr16	20140636	20141854
chr16	20672479	20673934
chr16	22009016	22010319
chr16	22264944	22266695
chr16	23107018	23108727
chr16	27388713	27389613
chr16	31274672	31275747
chr16	31947778	31949222
chr16	32078735	32079859
chr16	32246294	32247682
chr16	32277307	32278507
chr16	32332005	32333521
chr16	32643687	32645474
chr16	32913878	32915095
chr16	33062041	33063391
chr16	33184867	33186092
chr16	33380406	33381892
chr16	35022071	35023490
chr16	35363315	35364384
chr16	35768683	35769822
chr16	35982832	35984387
chr16	36874842	36876019
chr16	38088066	38090347
chr16	44172917	44174113
chr16	44347134	44348134
chr16	48993508	48994782
chr16	55973404	55975043
chr16	56028974	56030369
chr16	56037393	56038371
chr16	56716736	56718078
chr16	57121316	57122621
chr16	57391497	57391944
chr16	57548977	57549768
chr16	58408073	58409577
chr16	59471370	59472183
chr16	64770158	64771260
chr16	64850569	64852923
chr16	70313981	70315044
chr16	84834579	84836588
chr16	90220445	90221948
chr16	90283412	90285687
chr16	91010492	91012137
chr16	91484995	91486027
chr16	91596969	91598542
chr16	91688324	91689648
chr16	91728457	91730574
chr16	92465577	92467035
chr16	93711569	93712809
chr16	94591592	94593541
chr16	94747451	94749038
chr16	94790375	94792831
chr16	95923234	95924813
chr16	96302801	96305210
chr16	96348439	96350115
chr16	96366566	96367637
chr16	96413047	96414211
chr16	98072346	98073840
chr16	98182688	98184240
chr17	3113967	3115988
chr17	5840733	5842067
chr17	5949196	5949845
chr17	6079203	6080261
chr17	6256733	6257231
chr17	6316677	6317151
chr17	7152317	7152873
chr17	7165118	7165509
chr17	7182700	7183582
chr17	8138672	8139170
chr17	8340326	8341201
chr17	8358438	8358811
chr17	8453436	8453901
chr17	8503602	8504462
chr17	10510734	10513431
chr17	12510774	12512103
chr17	13184469	13185987
chr17	14339896	14341406
chr17	15636554	15637569
chr17	15663665	15664570
chr17	15841124	15843243
chr17	21870706	21871119
chr17	22046359	22046725
chr17	23907897	23908894
chr17	23939475	23941135
chr17	24130438	24130839
chr17	24209823	24210812
chr17	24277754	24279033
chr17	24387803	24388995
chr17	24606602	24608519
chr17	24769077	24770073
chr17	24806146	24807542
chr17	24832449	24833792
chr17	24856365	24857580
chr17	25073135	25074319
chr17	25324708	25326712
chr17	25376533	25377789
chr17	26121915	26123310
chr17	26275123	26276593
chr17	26389545	26390771
chr17	26644415	26646068
chr17	26852182	26853796
chr17	27053549	27054764
chr17	27085157	27086613
chr17	27759428	27760987
chr17	27771505	27772606
chr17	27839454	27839916
chr17	27956505	27958121
chr17	27993075	27994442
chr17	28045420	28047233
chr17	28450067	28451159
chr17	28827598	28829668
chr17	28937294	28939153
chr17	29088955	29089878
chr17	29168659	29170069
chr17	29405563	29406540
chr17	29484039	29485267
chr17	29751364	29752666
chr17	29797245	29798357
chr17	30140945	30142828
chr17	31700817	31703021
chr17	31794893	31796415
chr17	31991609	31993707
chr17	32303475	32304176
chr17	32420508	32422110
chr17	32456967	32458818
chr17	32500520	32501969
chr17	32525546	32526666
chr17	33765874	33766419
chr17	33855167	33855951
chr17	34026897	34028145
chr17	34052713	34053475
chr17	34161063	34162620
chr17	34167824	34170091
chr17	34254914	34260094
chr17	35034924	35036804
chr17	35301055	35302481
chr17	35653482	35654469
chr17	35975009	35975450
chr17	36016280	36017336
chr17	36106097	36107125
chr17	36115625	36117922
chr17	36294687	36295264
chr17	36315800	36316389
chr17	36407605	36409062
chr17	39979832	39985876
chr17	43012642	43014076
chr17	44242142	44243168
chr17	45569427	45571407
chr17	45643606	45644252
chr17	46520043	46521747
chr17	46993254	46995751
chr17	47638845	47639439
chr17	53617889	53619530
chr17	53705967	53707987
chr17	53828080	53829340
chr17	56098296	56098987
chr17	56175497	56180508
chr17	56464784	56466107
chr17	56723019	56725299
chr17	56742854	56743352
chr17	56812172	56813662
chr17	57170003	57171806
chr17	57198497	57199481
chr17	64680512	64682002
chr17	65961556	65963810
chr17	66131619	66133527
chr17	66233254	66234971
chr17	66299663	66301062
chr17	66425208	66427156
chr17	66450094	66451383
chr17	66460694	66461376
chr17	69731277	69733974
chr17	69766289	69767562
chr17	71339292	71340552
chr17	71350904	71352257
chr17	71823821	71825537
chr17	74693313	74695357
chr17	74715014	74716296
chr17	74737567	74739198
chr17	74888658	74889422
chr17	79234128	79235334
chr17	80460302	80462332
chr17	80605435	80607097
chr17	80878531	80880168
chr17	80949516	80949968
chr17	81126613	81128230
chr17	81464026	81464708
chr17	83749732	83751345
chr17	85356890	85358321
chr17	87844991	87846961
chr17	88071517	88072782
chr17	88373669	88375304
chr17	88463228	88466085
chr17	95148781	95149828
chr18	6240580	6241812
chr18	6489747	6491420
chr18	6515876	6516705
chr18	7868334	7870219
chr18	9448971	9450657
chr18	10029482	10030285
chr18	10181127	10182676
chr18	10609330	10610746
chr18	10617477	10618389
chr18	10725197	10727169
chr18	11815406	11816957
chr18	12394325	12395367
chr18	13038172	13038625
chr18	13099668	13100645
chr18	14941228	14942664
chr18	20903744	20905289
chr18	21053968	21055494
chr18	21159578	21161253
chr18	21476122	21476494
chr18	24112686	24113914
chr18	24178588	24179848
chr18	24279960	24280671
chr18	24363421	24365356
chr18	24687768	24689017
chr18	25326600	25328067
chr18	31768828	31769963
chr18	31963318	31964433
chr18	32069786	32071246
chr18	32227076	32228070
chr18	32322114	32323613
chr18	33623057	33624254
chr18	34380031	34381476
chr18	34490355	34491388
chr18	34665501	34666946
chr18	34935965	34937584
chr18	34999945	35000629
chr18	35090721	35092419
chr18	35113435	35114940
chr18	35277930	35279513
chr18	35721443	35722852
chr18	35988714	35990950
chr18	36097786	36098589
chr18	36838440	36839408
chr18	37803448	37804190
chr18	38094383	38095543
chr18	38578139	38579441
chr18	40378421	40379454
chr18	42434485	42435796
chr18	43637082	43637646
chr18	46439911	46440748
chr18	46470901	46471915
chr18	46756545	46758122
chr18	46900759	46902335
chr18	49914767	49915800
chr18	49991951	49993131
chr18	52625010	52625778
chr18	53903638	53904639
chr18	55133076	55133621
chr18	56732167	56733427
chr18	56866819	56869093
chr18	57514057	57515239
chr18	58818636	58819858
chr18	60720050	60721012
chr18	61335921	61337359
chr18	63851263	63852552
chr18	65739941	65741537
chr18	67607968	67609345
chr18	67800101	67801746
chr18	67883240	67884560
chr18	67934090	67935618
chr18	67959373	67960273
chr18	69503674	69506627
chr18	70727517	70729023
chr18	75159922	75160825
chr18	75178092	75179319
chr18	75525878	75529402
chr18	76400391	76402392
chr18	77168467	77169221
chr18	77303416	77304848
chr18	77951538	77953559
chr18	80347296	80348744
chr18	80403150	80404314
chr18	82860885	82862861
chr18	84757856	84759666
chr18	89063029	89064056
chr18	90679187	90680058
chr19	3574991	3576447
chr19	3767146	3769372
chr19	3850947	3852800
chr19	4169243	4170354
chr19	4305422	4306897
chr19	4624916	4626286
chr19	4756076	4757157
chr19	4810552	4812118
chr19	4990693	4991116
chr19	5106470	5107326
chr19	5272147	5273685
chr19	5387649	5389230
chr19	5424007	5425851
chr19	5490153	5491863
chr19	6057287	6062508
chr19	6140289	6141676
chr19	6363156	6364923
chr19	7048612	7050339
chr19	7314827	7316189
chr19	7456563	7457932
chr19	7556882	7558083
chr19	8326387	8327294
chr19	8831073	8832175
chr19	8848623	8849912
chr19	8893607	8895659
chr19	10599069	10600510
chr19	12039613	12041285
chr19	12869004	12871373
chr19	14671231	14673893
chr19	16058737	16059851
chr19	16206574	16208680
chr19	17468006	17469230
chr19	18744879	18746356
chr19	18787169	18788441
chr19	21346002	21347761
chr19	21726558	21728538
chr19	21852343	21853754
chr19	21867100	21867535
chr19	23215044	23217229
chr19	23761453	23762616
chr19	24205366	24205875
chr19	24248015	24249410
chr19	24550929	24552480
chr19	26714832	26715194
chr19	29175220	29176528
chr19	29399628	29400051
chr19	29596087	29598084
chr19	29722094	29723243
chr19	29879272	29881301
chr19	30613907	30614411
chr19	36908351	36909533
chr19	36999999	37001268
chr19	37450241	37451396
chr19	37624425	37625725
chr19	38470055	38471369
chr19	38910548	38912259
chr19	39004912	39006142
chr19	41556531	41558490
chr19	41875977	41876883
chr19	41985930	41987306
chr19	42164427	42165741
chr19	43827045	43828160
chr19	44013937	44015378
chr19	44181266	44182222
chr19	44744086	44744483
chr19	45856941	45858592
chr19	45890129	45890505
chr19	46072249	46073396
chr19	46118890	46120509
chr19	46130792	46131994
chr19	46575160	46577811
chr19	47035932	47037249
chr19	47124630	47125715
chr19	47141879	47143274
chr19	53112488	53113449
chr19	53216481	53218233
chr19	53403512	53405164
chr19	53464186	53465700
chr19	53674265	53676133
chr19	54018244	54020438
chr19	60831315	60833364
chr19	60865686	60867166
chr19	61333635	61334034
chr2	3035211	3036605
chr2	4802115	4803948
chr2	5815896	5816725
chr2	8964064	8964415
chr2	11484902	11485261
chr2	11524023	11525169
chr2	13465947	13466522
chr2	13976440	13978212
chr2	14976332	14977647
chr2	22750638	22751824
chr2	24774190	24775610
chr2	24804585	24806234
chr2	25117683	25119562
chr2	25401792	25402904
chr2	25837577	25839761
chr2	26092095	26093286
chr2	26243895	26245414
chr2	28323243	28324186
chr2	28695029	28696650
chr2	29474609	29476172
chr2	29657867	29658921
chr2	29820585	29821844
chr2	29921337	29923314
chr2	30270511	30272299
chr2	30450609	30450962
chr2	30996344	30998143
chr2	31427697	31428869
chr2	31965144	31965497
chr2	32005809	32007782
chr2	32502154	32502621
chr2	32567419	32569490
chr2	32612453	32613487
chr2	33226072	33227410
chr2	33285912	33287299
chr2	34262062	34262999
chr2	34609060	34610256
chr2	34657555	34658310
chr2	34681274	34682039
chr2	35055330	35057073
chr2	37307402	37308306
chr2	37557798	37559651
chr2	38142123	38143288
chr2	38366743	38368075
chr2	39081155	39082151
chr2	48668809	48670672
chr2	49306223	49308463
chr2	51927785	51929267
chr2	52279611	52280778
chr2	53049801	53051818
chr2	58998422	59000355
chr2	59720134	59720892
chr2	60047194	60048830
chr2	61430976	61431921
chr2	61549480	61550240
chr2	69560550	69561901
chr2	69699184	69700302
chr2	69734968	69736376
chr2	70498995	70500557
chr2	70662720	70664221
chr2	71049616	71050480
chr2	71418948	71419655
chr2	71624482	71626117
chr2	71710726	71712231
chr2	72471793	72472248
chr2	72816455	72819253
chr2	73612579	73614080
chr2	73729785	73731408
chr2	75496532	75498237
chr2	75669681	75670938
chr2	76512819	76514069
chr2	80155439	80156423
chr2	80420442	80421995
chr2	80478769	80479519
chr2	82783568	82783920
chr2	84554486	84556464
chr2	90585233	90586465
chr2	90686942	90688025
chr2	90780093	90781599
chr2	91366635	91367767
chr2	91570092	91571125
chr2	92228886	92229866
chr2	92273525	92274734
chr2	92885307	92886980
chr2	93662080	93663054
chr2	94246071	94247108
chr2	94277262	94278806
chr2	103636336	103638381
chr2	103659392	103659886
chr2	104551640	104552863
chr2	104582375	104583384
chr2	109730609	109731637
chr2	109757525	109759118
chr2	112105393	112106727
chr2	112219026	112219974
chr2	118304709	118305746
chr2	118872505	118873532
chr2	119302305	119304300
chr2	119419809	119420693
chr2	119500260	119501571
chr2	120555916	120557654
chr2	120675433	120676775
chr2	121238908	121240410
chr2	121274441	121276162
chr2	122456136	122457650
chr2	122463210	122463865
chr2	122563866	122564797
chr2	125072738	125073974
chr2	125450409	125451228
chr2	125607989	125608897
chr2	126500180	126502092
chr2	126834178	126834921
chr2	126896124	126896712
chr2	127614216	127614805
chr2	127657066	127657912
chr2	128792593	128794407
chr2	128952852	128953229
chr2	130099576	130100726
chr2	130731741	130732987
chr2	131087648	131089023
chr2	132078141	132079396
chr2	132403096	132404362
chr2	132512607	132512985
chr2	132641262	132642397
chr2	132671964	132673289
chr2	133963234	133963659
chr2	135484141	135485958
chr2	138082103	138083185
chr2	143740443	143741881
chr2	143835403	143837571
chr2	144095752	144097201
chr2	144194144	144195320
chr2	145728666	145729493
chr2	150295710	150296129
chr2	150735175	150735728
chr2	151319722	151320592
chr2	151367798	151369202
chr2	152052005	152053419
chr2	152119021	152120204
chr2	152165366	152165739
chr2	152239213	152241012
chr2	152512421	152513169
chr2	153066463	153067728
chr2	153171014	153172781
chr2	153566491	153567912
chr2	154261678	154263003
chr2	154394503	154396245
chr2	154438624	154440123
chr2	154482451	154483346
chr2	154616177	154618180
chr2	154899534	154900428
chr2	154958966	154960035
chr2	155101672	155103290
chr2	155517345	155518404
chr2	155936849	155937988
chr2	156004956	156006388
chr2	156137139	156138783
chr2	156545990	156547993
chr2	156688249	156689719
chr2	156817128	156818128
chr2	157029397	157030960
chr2	157104457	157105675
chr2	158234965	158236524
chr2	160556261	160558279
chr2	160933744	160935632
chr2	162311235	162311779
chr2	162724997	162725439
chr2	162879888	162881240
chr2	163244459	163245931
chr2	163470187	163471217
chr2	163483825	163484727
chr2	164286193	164287362
chr2	164610883	164612201
chr2	164704131	164705913
chr2	164859125	164860739
chr2	165817524	165819322
chr2	166630631	166631814
chr2	166731090	166732474
chr2	166820650	166822221
chr2	166887520	166889097
chr2	167328373	167330140
chr2	167391186	167391555
chr2	167456572	167458003
chr2	167756891	167758798
chr2	168055074	168057570
chr2	168566581	168568155
chr2	169955626	169957280
chr2	172825116	172826582
chr2	173484572	173486027
chr2	173562713	173563680
chr2	179709337	179712322
chr2	179776252	179778333
chr2	179853433	179854977
chr2	179905461	179907303
chr2	180436010	180437268
chr2	180444061	180445751
chr2	181021969	181023240
chr2	181254783	181256056
chr2	181326748	181328005
chr3	5860525	5860930
chr3	8923082	8924195
chr3	9003798	9004971
chr3	10350825	10351666
chr3	10439293	10440335
chr3	16082781	16084023
chr3	19210344	19212088
chr3	21974415	21976522
chr3	27052225	27053229
chr3	28704025	28705065
chr3	30691576	30693111
chr3	30867369	30868696
chr3	30894178	30895387
chr3	31057571	31057931
chr3	32295509	32297095
chr3	32428149	32428917
chr3	32514717	32516272
chr3	32607138	32608441
chr3	33918276	33920077
chr3	34539600	34539960
chr3	35652618	35653925
chr3	35830812	35832754
chr3	36470085	36471451
chr3	36761605	36762613
chr3	37317797	37320102
chr3	37380241	37380597
chr3	38383117	38384428
chr3	40439422	40440124
chr3	40603549	40604935
chr3	40886100	40887840
chr3	41366978	41370429
chr3	41545517	41546925
chr3	51219476	51220985
chr3	51287447	51288906
chr3	53266787	53268069
chr3	54538189	54539976
chr3	57650658	57652295
chr3	58328874	58330294
chr3	58380313	58381530
chr3	63099196	63100272
chr3	63732815	63733572
chr3	65197122	65197496
chr3	65761053	65762754
chr3	68808272	68810509
chr3	68847883	68849546
chr3	72851491	72851907
chr3	78770622	78771325
chr3	84617690	84619927
chr3	85945656	85947113
chr3	87733644	87734932
chr3	88447788	88448229
chr3	88489273	88490708
chr3	88753366	88755293
chr3	88968424	88969376
chr3	89518747	89519808
chr3	90057771	90058858
chr3	90096547	90098130
chr3	90294574	90295204
chr3	94641131	94642485
chr3	95118588	95119858
chr3	95462169	95463781
chr3	95659243	95660143
chr3	95732534	95734761
chr3	95908001	95909130
chr3	96044104	96049570
chr3	96500134	96501722
chr3	96531067	96532358
chr3	97461681	97463008
chr3	101407707	101409249
chr3	103083017	103084741
chr3	103594388	103595695
chr3	103717679	103719435
chr3	103771744	103772982
chr3	105603434	105604820
chr3	107081666	107082464
chr3	107498586	107499939
chr3	107948473	107949414
chr3	108364941	108365711
chr3	108393860	108395267
chr3	108456571	108457446
chr3	113332424	113333543
chr3	116210390	116211347
chr3	116297294	116298550
chr3	116364588	116366046
chr3	116414454	116415527
chr3	119485020	119486805
chr3	121128774	121130803
chr3	121517338	121518645
chr3	121948035	121949632
chr3	121995436	121997293
chr3	122686678	122688110
chr3	123088544	123089086
chr3	129762722	129764403
chr3	130432330	130433679
chr3	132754044	132755386
chr3	133206858	133208189
chr3	135085634	135086792
chr3	135100648	135102716
chr3	137526832	137531448
chr3	137581244	137581950
chr3	138151674	138152912
chr3	142057649	142059157
chr3	142543944	142545636
chr3	144382088	144383778
chr3	145586741	145588120
chr3	145600748	145602059
chr3	146162201	146163587
chr3	146475171	146476587
chr3	151872614	151874615
chr3	152009014	152010181
chr3	152057431	152060337
chr3	153575446	153576374
chr3	157609698	157611389
chr3	157694155	157695081
chr4	6117892	6118719
chr4	8462492	8463741
chr4	8838161	8839186
chr4	10801095	10802411
chr4	11083041	11084213
chr4	11180486	11181729
chr4	11248651	11249753
chr4	11327122	11327550
chr4	11892599	11894241
chr4	12098351	12099387
chr4	15192420	15194069
chr4	15884831	15885740
chr4	15940441	15941649
chr4	19635554	19636676
chr4	25208384	25209299
chr4	26273390	26274297
chr4	32050194	32051813
chr4	32886774	32887662
chr4	33275680	33276929
chr4	33334272	33336048
chr4	33397042	33397819
chr4	34497566	34499056
chr4	34633927	34634922
chr4	34725368	34725881
chr4	34888380	34888779
chr4	40668952	40670441
chr4	40704288	40705290
chr4	40800103	40801751
chr4	40917598	40918799
chr4	41081861	41083603
chr4	43012295	43013743
chr4	43995218	43995595
chr4	44025141	44026302
chr4	44084841	44086039
chr4	44180055	44181637
chr4	45354493	45355899
chr4	46150935	46152153
chr4	46208545	46209665
chr4	46519394	46520634
chr4	48485560	48486656
chr4	48552610	48554120
chr4	48597269	48599238
chr4	52893726	52894103
chr4	53452501	53454473
chr4	53643743	53645111
chr4	53838716	53839456
chr4	55362237	55363797
chr4	56814617	56815996
chr4	56959076	56960656
chr4	59015519	59016760
chr4	59638330	59639975
chr4	59796053	59797080
chr4	62626116	62627235
chr4	63205558	63206509
chr4	63219300	63220600
chr4	74923753	74924402
chr4	82504928	82505990
chr4	82969166	82970625
chr4	83131456	83132946
chr4	83170799	83172033
chr4	86502397	86503983
chr4	88403220	88403765
chr4	94222774	94223760
chr4	94269181	94270403
chr4	94645245	94646235
chr4	98589333	98591663
chr4	98786772	98788118
chr4	101028023	101029883
chr4	102786402	102792734
chr4	102886634	102888309
chr4	105987976	105989903
chr4	106582981	106585471
chr4	106925509	106926919
chr4	107889747	107890943
chr4	108520249	108521608
chr4	109148407	109149723
chr4	109348673	109350170
chr4	111087253	111088228
chr4	111392349	111393115
chr4	112651881	112652576
chr4	114658857	114660297
chr4	114672351	114673187
chr4	115329876	115330365
chr4	115747402	115749577
chr4	115822547	115823665
chr4	116135863	116137576
chr4	116229432	116230884
chr4	116357904	116358893
chr4	116805684	116806923
chr4	116827862	116829033
chr4	116961182	116962545
chr4	117806843	117808073
chr4	117962431	117964362
chr4	118780794	118782208
chr4	118867731	118868527
chr4	118965984	118967801
chr4	120497342	120498836
chr4	120887025	120888116
chr4	122959777	122960159
chr4	123088467	123089869
chr4	123340846	123342904
chr4	123426643	123427962
chr4	123581768	123582919
chr4	124526841	124529165
chr4	124743484	124744614
chr4	124761599	124763160
chr4	125879346	125880557
chr4	126644369	126645754
chr4	126698342	126699893
chr4	126738022	126738619
chr4	128734945	128736766
chr4	129011750	129013348
chr4	129053973	129055423
chr4	129190413	129192138
chr4	129219444	129220412
chr4	129317653	129318587
chr4	129496782	129498435
chr4	130125159	130126846
chr4	130218602	130220267
chr4	130505638	130506236
chr4	131428974	131430557
chr4	131766801	131768677
chr4	131816551	131817857
chr4	131900659	131901899
chr4	131909078	131909842
chr4	132091292	132092262
chr4	132477797	132479225
chr4	132594252	132595802
chr4	132776583	132777086
chr4	132894517	132895894
chr4	133074582	133075810
chr4	133101216	133102283
chr4	133228000	133229152
chr4	133307864	133311039
chr4	133368950	133370807
chr4	133522707	133524985
chr4	133842259	133844110
chr4	134090002	134091760
chr4	134470374	134471227
chr4	134486488	134487542
chr4	135411249	135413095
chr4	135429148	135430245
chr4	135542337	135543683
chr4	135553248	135553652
chr4	135576761	135578129
chr4	135866099	135867774
chr4	136025255	136026905
chr4	136157725	136159048
chr4	136852184	136852613
chr4	136912723	136914073
chr4	137149314	137151164
chr4	137771944	137773905
chr4	138468997	138470241
chr4	138685945	138687293
chr4	138894006	138894469
chr4	138935977	138937156
chr4	140256880	140259389
chr4	140542419	140543396
chr4	140597398	140597818
chr4	140615832	140617251
chr4	140703184	140704820
chr4	140923713	140924813
chr4	141000296	141001719
chr4	141093234	141095100
chr4	141100912	141103239
chr4	141278547	141279942
chr4	141348891	141350195
chr4	141794151	141795751
chr4	142751366	142752692
chr4	144485346	144486246
chr4	146315748	146316885
chr4	146593505	146593903
chr4	146780804	146781844
chr4	146817029	146817574
chr4	147278370	147279321
chr4	147314656	147316389
chr4	147965138	147966655
chr4	148510984	148512030
chr4	149111112	149112671
chr4	149147479	149148884
chr4	149263306	149263660
chr4	149655039	149656606
chr4	149745665	149746538
chr4	149943063	149944309
chr4	150431269	150432623
chr4	150750349	150750706
chr4	151413132	151414430
chr4	151670785	151672274
chr4	151712236	151714201
chr4	153534033	153535683
chr4	154459712	154461358
chr4	154864605	154866848
chr4	154937368	154938609
chr4	154975195	154976546
chr4	154998401	154999509
chr4	155067886	155069640
chr4	155078683	155080118
chr4	155134457	155135513
chr4	155177390	155178276
chr4	155185889	155187456
chr4	155220723	155222466
chr4	155264852	155267099
chr4	155317150	155318753
chr5	3543464	3544533
chr5	3647055	3648207
chr5	3732957	3733366
chr5	3927764	3929091
chr5	5513993	5515130
chr5	8056098	8057008
chr5	8367693	8368557
chr5	8421985	8423390
chr5	9160853	9162209
chr5	14514509	14515818
chr5	20207466	20209142
chr5	20456523	20458064
chr5	20560304	20562414
chr5	21206684	21207923
chr5	21290135	21291258
chr5	23217948	23218860
chr5	23288645	23289745
chr5	23356092	23356942
chr5	23606083	23607240
chr5	23670521	23671293
chr5	23930498	23931783
chr5	24191162	24192284
chr5	25274503	25275150
chr5	29761029	29762127
chr5	29895271	29896707
chr5	30061953	30063296
chr5	31522186	31523725
chr5	31542900	31544360
chr5	31916107	31916742
chr5	32760754	32762305
chr5	32912791	32914468
chr5	33360756	33362518
chr5	33616443	33618258
chr5	33677636	33679067
chr5	33971379	33973124
chr5	34678272	34680002
chr5	34711887	34713586
chr5	34915847	34917158
chr5	37138946	37140232
chr5	38951752	38953522
chr5	39075196	39076504
chr5	44617071	44618857
chr5	45884257	45885389
chr5	45911286	45912155
chr5	46060384	46061835
chr5	50014503	50014927
chr5	52580934	52582213
chr5	53060408	53061345
chr5	53174078	53174699
chr5	53979675	53982847
chr5	60622500	60622862
chr5	61459925	61460401
chr5	63156715	63158013
chr5	65193675	65195846
chr5	65927836	65929361
chr5	66087816	66090069
chr5	66857327	66858045
chr5	67008969	67010399
chr5	67697680	67699010
chr5	72950077	72951339
chr5	73304920	73306933
chr5	74488726	74489682
chr5	74931234	74932276
chr5	75439710	75441131
chr5	77017316	77018419
chr5	77693957	77696093
chr5	86601087	86602320
chr5	87232836	87234052
chr5	89103817	89105615
chr5	89193714	89194764
chr5	90794108	90796184
chr5	92511720	92513237
chr5	97540066	97541028
chr5	98758078	98758853
chr5	100406578	100408678
chr5	100467160	100469811
chr5	100844701	100845806
chr5	100928765	100930104
chr5	101226969	101228137
chr5	102497874	102499764
chr5	104339591	104340840
chr5	104888216	104889602
chr5	104937111	104938058
chr5	106305180	106306532
chr5	106610783	106611238
chr5	107124666	107126279
chr5	108297257	108298581
chr5	108329313	108330505
chr5	108415210	108416986
chr5	108560888	108562255
chr5	109332138	109332648
chr5	109987263	109988336
chr5	110535772	110537553
chr5	110659466	110660695
chr5	110698139	110699133
chr5	110714560	110715870
chr5	111081603	111083171
chr5	111198709	111200329
chr5	111308307	111309591
chr5	111759193	111760458
chr5	113649294	113650875
chr5	114220826	114223510
chr5	114357806	114359505
chr5	114443034	114444486
chr5	114987499	114987882
chr5	115263493	115264244
chr5	115273152	115273774
chr5	115584146	115585200
chr5	115687494	115688699
chr5	115721915	115723150
chr5	115750154	115751730
chr5	115776553	115778386
chr5	115790644	115791768
chr5	115798131	115799577
chr5	116081079	116082944
chr5	116473769	116474994
chr5	117565033	117566541
chr5	117806611	117808235
chr5	117838421	117839487
chr5	121640408	121642044
chr5	121847490	121848892
chr5	121994656	121996428
chr5	122042923	122043968
chr5	122110028	122111496
chr5	122160938	122163431
chr5	122285863	122287915
chr5	122607657	122609218
chr5	122950972	122953167
chr5	123349151	123351373
chr5	123438971	123439642
chr5	123464422	123466009
chr5	123507708	123508389
chr5	123973314	123974970
chr5	124022547	124023298
chr5	124170075	124171273
chr5	124803131	124804989
chr5	124874516	124876391
chr5	124894662	124896750
chr5	124990239	124991739
chr5	125002462	125003373
chr5	125657774	125660348
chr5	125869359	125870762
chr5	125921543	125922821
chr5	129525163	129527068
chr5	130230510	130231934
chr5	130292745	130293787
chr5	130417088	130418784
chr5	130504923	130505682
chr5	130647128	130648553
chr5	130697668	130698900
chr5	134651663	134652887
chr5	134789163	134791128
chr5	135114275	135115843
chr5	135163828	135165358
chr5	135539465	135540916
chr5	135553474	135554638
chr5	135662428	135664199
chr5	136750390	136751493
chr5	137747933	137749228
chr5	137950900	137952758
chr5	138219665	138221363
chr5	139625378	139627174
chr5	139676009	139677463
chr5	140796956	140797837
chr5	141305545	141306964
chr5	142876861	142878619
chr5	143026224	143027502
chr5	143033244	143033626
chr5	143104938	143106220
chr5	143667006	143668976
chr5	143873636	143875034
chr5	144164984	144166431
chr5	144288090	144289675
chr5	144309125	144310252
chr5	144491952	144493974
chr5	144775272	144776045
chr5	144860945	144862124
chr5	145015457	145017121
chr5	145528617	145530103
chr5	145725499	145727450
chr5	145844402	145845195
chr5	145900274	145901712
chr5	145927662	145928824
chr5	147072448	147073040
chr5	147196410	147197346
chr5	147605321	147607015
chr5	147759878	147760894
chr5	149363431	149364823
chr5	149862688	149865335
chr5	151324875	151325718
chr6	4852635	4854143
chr6	7794376	7795523
chr6	8158869	8159918
chr6	13019485	13020347
chr6	17586596	17587710
chr6	21899101	21900528
chr6	24614114	24615632
chr6	29352634	29353180
chr6	29997432	29999184
chr6	30253680	30254925
chr6	30351422	30352534
chr6	30687664	30688606
chr6	30845935	30847184
chr6	31348551	31349955
chr6	33220596	33221206
chr6	34860286	34861229
chr6	35127245	35128583
chr6	37820235	37821875
chr6	38383040	38385176
chr6	38500563	38502415
chr6	39369338	39370958
chr6	47403375	47405323
chr6	47827219	47828536
chr6	49023567	49024557
chr6	50515924	50517166
chr6	51418744	51421490
chr6	52663487	52664682
chr6	54544767	54545968
chr6	54987381	54988691
chr6	56664475	56665682
[truncated: 650 more rows]
