# Supplementary material for: Ultra-long-range interactions between active regulatory elements
Source: Genome Res. 2023 Aug;33(8):1269–83. doi: 10.1101/gr.277567.122 (PMC10547262; doi:10.1101/gr.277567.122)
Supplement: Supplement 11 [file Supplemental_Code.zip › Supplemental_Code/Peaks/mm9/CAP-CGI_mm9.bed]

chr1	3521604	3522101
chr1	3660434	3662858
chr1	4342301	4342747
chr1	4481601	4483972
chr1	4486744	4487898
chr1	4561480	4562390
chr1	4678110	4678658
chr1	4775361	4776178
chr1	4797422	4798475
chr1	4847389	4848656
chr1	5008184	5011312
chr1	5012800	5013239
chr1	5013483	5014014
chr1	5072902	5073723
chr1	5906267	5907697
chr1	6204111	6205772
chr1	6349011	6349718
chr1	6372747	6373472
chr1	6430839	6432065
chr1	7078366	7079624
chr1	7387661	7388890
chr1	9288666	9290360
chr1	9535028	9536420
chr1	9639290	9639649
chr1	9689645	9691283
chr1	9737434	9738929
chr1	9787663	9788932
chr1	9838019	9838956
chr1	9933669	9934666
chr1	9956909	9958604
chr1	10027536	10028624
chr1	10029502	10030507
chr1	10221967	10223693
chr1	10983244	10984291
chr1	11319534	11319947
chr1	11403855	11404799
chr1	12826011	12826439
chr1	12980076	12983118
chr1	13116268	13116982
chr1	13118452	13118903
chr1	13362193	13365073
chr1	13521662	13522023
chr1	13579064	13580509
chr1	13650045	13650955
chr1	14299648	14300341
chr1	14496382	14497431
chr1	14744996	14746430
chr1	14908570	14909103
chr1	15276271	15277747
chr1	15641096	15641558
chr1	15795457	15796552
chr1	15882285	15883222
chr1	16082790	16083675
chr1	16094082	16096704
chr1	16508514	16510373
chr1	16608452	16609761
chr1	16646428	16647410
chr1	16654977	16655871
chr1	17081527	17082270
chr1	17086634	17088375
chr1	17135323	17135980
chr1	18047709	18049242
chr1	19086925	19087349
chr1	19094072	19095096
chr1	19199662	19200616
chr1	19203858	19204655
chr1	19224044	19224511
chr1	19226511	19227078
chr1	20809855	20810591
chr1	20880383	20881572
chr1	20924569	20925771
chr1	20941509	20942236
chr1	21068715	21070057
chr1	21156376	21156824
chr1	21208646	21209147
chr1	21950547	21952572
chr1	22020391	22020769
chr1	22539795	22541193
chr1	22811989	22813535
chr1	23108465	23109187
chr1	23262614	23264045
chr1	23389135	23390528
chr1	23768392	23770508
chr1	23928316	23929519
chr1	24012003	24012808
chr1	24106173	24107716
chr1	24140552	24141089
chr1	24460158	24460740
chr1	24593028	24594505
chr1	24601936	24602473
chr1	24618280	24618932
chr1	24618990	24622290
chr1	24622507	24623083
chr1	24685008	24686237
chr1	25285324	25285896
chr1	25886424	25887858
chr1	29793848	29794280
chr1	30826439	30826814
chr1	30929541	30931217
chr1	31005533	31007180
chr1	32229106	32230135
chr1	33694702	33695201
chr1	33726229	33727582
chr1	33776419	33777777
chr1	33796136	33796509
chr1	33813882	33815088
chr1	33870676	33871772
chr1	33940260	33940671
chr1	33963641	33965718
chr1	34001880	34002247
chr1	34062658	34063246
chr1	34067663	34069124
chr1	34234697	34235288
chr1	34292857	34293738
chr1	34489593	34490251
chr1	34491634	34492172
chr1	34495873	34497310
chr1	34516129	34517213
chr1	34529310	34530325
chr1	34542317	34542992
chr1	34617512	34617956
chr1	34635878	34637161
chr1	34734551	34735738
chr1	34780491	34780930
chr1	34806909	34808340
chr1	34858378	34859249
chr1	34862702	34863452
chr1	34899174	34900434
chr1	34906513	34907206
chr1	34986283	34987619
chr1	35272977	35273349
chr1	36087367	36087873
chr1	36124556	36126572
chr1	36160201	36161240
chr1	36300555	36301468
chr1	36311610	36311994
chr1	36325456	36326821
chr1	36360061	36360547
chr1	36364316	36365514
chr1	36425259	36426547
chr1	36465229	36465869
chr1	36501461	36502397
chr1	36527818	36529439
chr1	36568144	36570158
chr1	36598543	36599077
chr1	36603513	36604588
chr1	36609432	36609993
chr1	36613344	36615871
chr1	36739540	36740418
chr1	36747900	36749157
chr1	36766259	36767168
chr1	36803342	36803730
chr1	36815797	36816300
chr1	36827463	36828359
chr1	36835836	36836245
chr1	36841774	36842664
chr1	36995567	36997274
chr1	37085725	37086520
chr1	37275339	37275800
chr1	37318023	37318432
chr1	37356388	37357531
chr1	37486313	37487778
chr1	37597032	37598472
chr1	37670975	37671386
chr1	37743860	37744483
chr1	37775849	37777229
chr1	37921225	37922573
chr1	37929016	37929566
chr1	37932004	37932787
chr1	37946831	37947732
chr1	38053590	38054443
chr1	38054554	38055672
chr1	38185595	38187488
chr1	38266700	38267471
chr1	38274931	38275394
chr1	38296299	38296737
chr1	38415599	38416377
chr1	38683193	38685249
chr1	38892321	38894105
chr1	38954141	38955304
chr1	39002790	39003185
chr1	39044169	39045021
chr1	39249204	39251641
chr1	39418702	39419072
chr1	39424056	39425739
chr1	39534540	39535984
chr1	39592045	39593377
chr1	39633141	39634784
chr1	39706873	39708355
chr1	39777343	39778128
chr1	39956855	39958997
chr1	39992500	39992928
chr1	39993002	39993739
chr1	40142506	40143009
chr1	40323149	40323882
chr1	40382254	40383128
chr1	40737370	40739323
chr1	40824511	40824890
chr1	40847180	40847946
chr1	42318701	42319111
chr1	42472817	42473210
chr1	42548311	42549019
chr1	42740998	42742085
chr1	42742921	42743950
chr1	42750670	42752231
chr1	42752263	42756153
chr1	42769941	42770779
chr1	42771131	42771527
chr1	42837245	42837612
chr1	42907715	42908837
chr1	43009484	43010729
chr1	43089015	43090056
chr1	43148401	43149943
chr1	43155093	43156004
chr1	43180217	43180926
chr1	43220225	43221350
chr1	43501955	43503756
chr1	43610730	43611198
chr1	43787419	43787854
chr1	43883728	43885197
chr1	43954808	43955268
chr1	43990260	43991598
chr1	44158389	44159711
chr1	44175121	44175884
chr1	44175939	44177058
chr1	44204191	44205242
chr1	44255391	44256133
chr1	44608305	44609476
chr1	45851883	45852884
chr1	45982026	45983091
chr1	46123471	46124093
chr1	46145483	46146354
chr1	46482195	46482692
chr1	46909320	46911149
chr1	50983329	50985135
chr1	51346267	51346864
chr1	51483338	51483733
chr1	51534493	51535857
chr1	51971727	51973467
chr1	52170264	52170961
chr1	52175972	52177007
chr1	52288676	52290659
chr1	52556432	52557974
chr1	52654618	52655119
chr1	52687234	52688028
chr1	52783103	52784671
chr1	52873794	52874882
chr1	52901537	52902336
chr1	53009285	53010374
chr1	53353364	53354389
chr1	53409113	53409844
chr1	53763189	53763885
chr1	53841141	53842340
chr1	54250839	54252359
chr1	54307243	54307771
chr1	54495495	54496087
chr1	54613918	54615056
chr1	54982241	54983791
chr1	55083564	55084689
chr1	55109028	55110394
chr1	55143811	55145684
chr1	55187718	55188899
chr1	55293655	55295311
chr1	55419055	55420932
chr1	55438517	55439090
chr1	55462185	55463938
chr1	57026249	57026945
chr1	57027573	57028161
chr1	57028206	57030645
chr1	57033379	57034964
chr1	57041073	57041684
chr1	57434110	57435210
chr1	57462850	57464243
chr1	57830930	57832716
chr1	58026150	58027305
chr1	58052468	58053354
chr1	58449372	58450947
chr1	58480071	58481217
chr1	58501810	58502647
chr1	58561178	58562188
chr1	58642552	58643741
chr1	58709231	58709922
chr1	58768126	58768878
chr1	58770046	58770615
chr1	58793747	58794118
chr1	58852255	58852880
chr1	59029636	59031176
chr1	59151580	59151992
chr1	59176390	59177558
chr1	59293539	59294515
chr1	59538144	59538732
chr1	59538553	59541544
chr1	59572814	59573278
chr1	59726795	59728051
chr1	59741615	59742328
chr1	59819398	59821891
chr1	59969221	59971150
chr1	60099216	60100593
chr1	60154323	60154719
chr1	60154813	60155773
chr1	60236880	60238131
chr1	60399677	60400777
chr1	60465738	60467299
chr1	60622745	60624470
chr1	60819831	60820233
chr1	60977906	60978287
chr1	61259961	61260325
chr1	61685079	61686333
chr1	62749172	62750527
chr1	62751909	62754492
chr1	62842152	62842704
chr1	63159599	63161480
chr1	63222936	63224220
chr1	63246657	63247300
chr1	63294578	63295469
chr1	63319260	63320704
chr1	63355541	63356642
chr1	63491746	63493528
chr1	63660793	63661374
chr1	63711161	63711541
chr1	63776803	63777552
chr1	64125225	64125736
chr1	64167730	64169227
chr1	64354977	64355608
chr1	64578364	64580432
chr1	64663304	64664544
chr1	64736685	64738371
chr1	64781239	64785062
chr1	65002899	65003561
chr1	65149422	65149948
chr1	65156291	65156839
chr1	65225160	65226158
chr1	65232721	65233821
chr1	65357699	65358438
chr1	66221321	66222369
chr1	66514235	66515563
chr1	66747127	66748226
chr1	66862726	66864912
chr1	66909175	66910413
chr1	67084867	67085795
chr1	69152570	69155055
chr1	69423409	69425027
chr1	69733390	69734698
chr1	69873276	69873992
chr1	70772111	70772538
chr1	70886162	70886621
chr1	71148713	71149913
chr1	71603362	71604336
chr1	71699055	71700220
chr1	72258089	72259155
chr1	72272199	72272707
chr1	72282742	72283406
chr1	72290211	72290901
chr1	72301132	72301602
chr1	72330510	72331167
chr1	72353788	72354557
chr1	72582531	72583961
chr1	72629672	72630188
chr1	72687163	72688074
chr1	72757327	72758671
chr1	72870504	72872336
chr1	72908839	72909278
chr1	72916687	72917228
chr1	72918211	72918846
chr1	72920009	72921437
chr1	73953636	73954311
chr1	73960965	73961350
chr1	74083302	74084070
chr1	74114530	74115721
chr1	74144637	74145760
chr1	74170568	74171916
chr1	74238664	74239324
chr1	74282530	74284038
chr1	74330677	74332173
chr1	74350138	74351037
chr1	74378783	74379553
chr1	74414663	74415833
chr1	74433188	74433759
chr1	74436151	74436938
chr1	74437764	74439494
chr1	74440295	74440732
chr1	74441120	74441680
chr1	74441931	74442344
chr1	74443763	74444567
chr1	74551785	74553591
chr1	74633896	74635239
chr1	74647384	74648231
chr1	74707913	74708880
chr1	74759999	74760614
chr1	74795075	74795750
chr1	74817584	74819310
chr1	74828656	74829816
chr1	74830199	74831496
chr1	74837716	74839040
chr1	74840646	74841902
chr1	74846900	74847680
chr1	74849467	74850610
chr1	74853491	74853967
chr1	74863306	74863989
chr1	74900934	74903284
chr1	74903726	74904117
chr1	74904562	74905787
chr1	74928217	74929899
chr1	74930844	74932687
chr1	74939138	74940373
chr1	74946855	74947894
chr1	74994343	74995308
chr1	74996172	74999042
chr1	75121014	75122044
chr1	75137781	75138741
chr1	75138709	75140186
chr1	75164933	75166001
chr1	75176171	75177244
chr1	75187880	75189458
chr1	75205626	75206266
chr1	75207160	75208010
chr1	75214972	75216900
chr1	75232651	75233788
chr1	75248091	75248704
chr1	75259970	75260971
chr1	75274666	75275039
chr1	75312979	75314868
chr1	75356650	75358015
chr1	75365992	75366562
chr1	75371699	75372592
chr1	75378093	75379382
chr1	75381148	75382077
chr1	75384080	75385930
chr1	75418370	75420303
chr1	75432283	75432928
chr1	75442321	75442719
chr1	75445557	75446033
chr1	75446700	75447501
chr1	75454831	75455551
chr1	75472348	75472864
chr1	75473699	75474505
chr1	75475044	75476706
chr1	75479129	75479754
chr1	75483118	75484981
chr1	75489400	75489783
chr1	75500028	75500693
chr1	75501595	75503394
chr1	75506055	75506667
chr1	75517879	75518675
chr1	75542488	75543597
chr1	75651044	75651460
chr1	77509886	77510589
chr1	77510546	77512539
chr1	77512555	77513578
chr1	78078244	78078735
chr1	78186022	78186789
chr1	78191686	78192118
chr1	78192752	78194021
chr1	78197943	78198602
chr1	78200125	78200881
chr1	78212352	78214912
chr1	78306443	78307688
chr1	78484817	78485679
chr1	78508187	78508834
chr1	78534046	78534589
chr1	78653969	78655304
chr1	79436458	79436813
chr1	79446880	79447240
chr1	79667993	79669077
chr1	79757327	79757786
chr1	79757665	79758669
chr1	79772385	79773126
chr1	79854541	79855965
chr1	80196614	80196970
chr1	80336112	80337924
chr1	80380743	80381205
chr1	80754379	80755559
chr1	82279646	82280204
chr1	82285249	82288683
chr1	82312646	82313715
chr1	82583045	82584080
chr1	82721205	82722341
chr1	82835529	82837085
chr1	83001005	83001401
chr1	83034610	83035056
chr1	83156133	83156599
chr1	83404353	83404984
chr1	84280473	84281561
chr1	84691702	84693128
chr1	84834803	84837087
chr1	84930714	84931830
chr1	85268775	85269175
chr1	85273448	85273829
chr1	87487723	87488597
chr1	87488774	87489548
chr1	87599907	87600484
chr1	87689640	87691247
chr1	87790801	87791814
chr1	87792054	87792472
chr1	87914515	87915581
chr1	87942144	87943462
chr1	87943515	87944025
chr1	87961001	87961833
chr1	88050934	88051749
chr1	88199390	88200853
chr1	88210051	88210748
chr1	88255027	88257010
chr1	88284036	88284696
chr1	88324219	88324582
chr1	88330692	88331619
chr1	88338456	88339940
chr1	88368693	88369141
chr1	88383642	88384852
chr1	88400186	88401404
chr1	88421227	88425621
chr1	88478521	88479536
chr1	88483433	88484334
chr1	88565949	88567704
chr1	88599726	88600916
chr1	88983530	88984180
chr1	88995072	88995761
chr1	89023585	89024632
chr1	89045858	89046237
chr1	89049924	89051799
chr1	89051877	89053268
chr1	89081074	89081734
chr1	89082858	89083944
chr1	89102529	89103240
chr1	89110041	89111301
chr1	89154973	89155421
chr1	89160366	89161691
chr1	89223095	89224421
chr1	89371543	89372426
chr1	89405690	89407555
chr1	89504313	89504728
chr1	89516987	89517362
chr1	89652285	89653415
chr1	89749465	89750951
chr1	89904503	89905313
chr1	90101618	90102717
chr1	90137793	90138303
chr1	90149369	90150276
chr1	90151338	90151726
chr1	90173355	90174775
chr1	90174622	90175254
chr1	90182827	90183926
chr1	90597236	90599437
chr1	90602323	90602811
chr1	90966385	90967976
chr1	91199199	91199769
chr1	91350401	91352898
chr1	91476367	91478797
chr1	91540603	91540976
chr1	91819338	91820353
chr1	91823406	91824290
chr1	91825101	91825763
chr1	91826363	91828617
chr1	91828510	91828992
chr1	91830236	91830619
chr1	91836123	91836570
chr1	91836826	91837378
chr1	91838039	91839030
chr1	91864191	91865884
chr1	91888344	91890000
chr1	91903130	91903563
chr1	92100333	92100807
chr1	92118714	92119066
chr1	92499592	92500529
chr1	92811338	92811830
chr1	92824685	92825056
chr1	92894745	92896168
chr1	92948987	92950405
chr1	93041323	93041847
chr1	93076098	93077111
chr1	93146373	93147768
chr1	93194366	93195433
chr1	93240926	93242574
chr1	93262427	93263764
chr1	93294440	93295831
chr1	93302332	93302868
chr1	93308459	93311238
chr1	93355054	93356598
chr1	93390678	93392076
chr1	93436242	93438091
chr1	93696980	93699442
chr1	94075805	94077929
chr1	94369556	94370897
chr1	94537744	94539037
chr1	94727238	94729600
chr1	94744942	94745528
chr1	94775739	94776096
chr1	94799380	94799991
chr1	94803237	94804423
chr1	94806885	94808637
chr1	94830508	94831812
chr1	94968114	94968540
chr1	94996646	94998910
chr1	95072887	95073741
chr1	95120411	95121000
chr1	95131893	95133472
chr1	95202018	95202810
chr1	95238966	95240877
chr1	95290826	95291352
chr1	95297721	95298651
chr1	95341323	95342697
chr1	95374575	95376372
chr1	95408003	95409372
chr1	95531382	95532881
chr1	95565360	95565789
chr1	95581886	95583611
chr1	95650270	95652170
chr1	95698082	95698969
chr1	95699912	95701395
chr1	95721353	95722360
chr1	95722847	95723336
chr1	95918913	95919637
chr1	95931752	95932165
chr1	97209905	97211053
chr1	97563793	97564917
chr1	98160734	98161213
chr1	98768341	98769182
chr1	99556970	99559217
chr1	99665706	99667379
chr1	99873245	99874112
chr1	99991290	99992996
chr1	106664907	106666129
chr1	106881160	106881523
chr1	106890310	106891154
chr1	107252263	107253698
chr1	107559733	107561507
chr1	107660671	107661127
chr1	107676622	107677965
chr1	107710067	107710557
chr1	107740982	107741663
chr1	107777546	107777957
chr1	107886193	107888728
chr1	107889967	107890797
chr1	108067834	108070207
chr1	108608819	108609617
chr1	108610074	108611591
chr1	108655684	108656801
chr1	108692607	108693571
chr1	111878758	111880118
chr1	113651053	113651423
chr1	113760789	113761816
chr1	114312900	114313782
chr1	117581179	117581545
chr1	120207248	120208253
chr1	120218163	120218983
chr1	120285144	120286456
chr1	120286435	120286932
chr1	120355654	120356675
chr1	120524195	120525131
chr1	120733759	120734749
chr1	120944081	120944955
chr1	120948442	120951119
chr1	121085896	121086583
chr1	121316324	121319788
chr1	121400796	121401800
chr1	121422093	121423695
chr1	121538973	121539359
chr1	121544715	121545906
chr1	121733246	121734574
chr1	121809547	121810113
chr1	121893553	121894003
chr1	121903633	121904344
chr1	121918596	121918951
chr1	121969556	121970932
chr1	122017214	122018286
chr1	122161405	122162255
chr1	122236636	122239467
chr1	122365573	122365934
chr1	122492410	122493678
chr1	122496279	122496902
chr1	122498584	122500767
chr1	122501217	122501929
chr1	122503126	122504096
chr1	122510083	122510525
chr1	122510781	122511306
chr1	123074357	123074965
chr1	123223860	123224920
chr1	123327406	123328513
chr1	123423727	123425333
chr1	123464019	123464957
chr1	124253604	124254012
chr1	125941477	125942995
chr1	127331133	127332829
chr1	127456646	127458244
chr1	127807646	127809523
chr1	128389005	128389508
chr1	129101304	129103326
chr1	129573147	129575098
chr1	129670306	129671614
chr1	129765096	129765928
chr1	129999349	130000741
chr1	130140414	130141626
chr1	130255702	130256607
chr1	130313167	130314235
chr1	130368969	130369345
chr1	130487261	130489197
chr1	130489601	130490015
chr1	131169594	131170497
chr1	131491956	131492340
chr1	132358692	132359487
chr1	132611990	132612686
chr1	132613049	132614657
chr1	132774467	132775242
chr1	132993175	132994748
chr1	133034173	133035367
chr1	133049451	133050016
chr1	133096280	133096691
chr1	133140574	133142520
chr1	133172199	133172553
chr1	133421658	133425318
chr1	133451791	133452215
chr1	133496403	133496814
chr1	133693916	133694436
chr1	133723747	133725216
chr1	133763611	133764619
chr1	133806705	133808324
chr1	133858974	133860724
chr1	133903707	133905251
chr1	133963803	133965019
chr1	134013130	134013548
chr1	134035228	134036507
chr1	134086387	134088480
chr1	134108887	134109259
chr1	134194819	134196376
chr1	134212337	134213340
chr1	134256973	134257722
chr1	134277136	134277715
chr1	134287279	134288781
chr1	134313698	134314895
chr1	134373443	134374379
chr1	134415196	134415579
chr1	134439173	134439789
chr1	134637656	134638742
chr1	134655197	134655613
chr1	134776356	134778378
chr1	134834687	134835428
chr1	134921433	134922186
chr1	134942103	134943598
chr1	135027463	135028809
chr1	135028856	135029284
chr1	135060131	135061502
chr1	135077899	135078376
chr1	135078810	135079576
chr1	135225522	135226440
chr1	135259863	135261174
chr1	135284536	135284979
chr1	135319209	135321382
chr1	135389491	135389915
chr1	135506172	135507190
chr1	135556954	135557403
chr1	135557350	135558239
chr1	135632708	135633082
chr1	135697151	135697574
chr1	135697527	135697905
chr1	135804893	135805777
chr1	135942949	135943435
chr1	135957395	135958116
chr1	135959604	135960073
chr1	135975190	135976275
chr1	135989292	135990238
chr1	136130650	136132609
chr1	136140654	136141109
chr1	136194886	136196346
chr1	136240613	136241621
chr1	136257815	136258979
chr1	136302323	136303082
chr1	136311517	136312755
chr1	136351628	136352552
chr1	136390973	136391791
chr1	136409697	136410574
chr1	136452650	136453737
chr1	136456363	136458276
chr1	136542703	136544127
chr1	136605269	136606360
chr1	136606440	136607022
chr1	136643916	136644534
chr1	136851719	136852827
chr1	136858592	136859528
chr1	136883731	136884957
chr1	136981815	136982322
chr1	137001198	137002266
chr1	137042873	137044594
chr1	137057484	137058020
chr1	137154829	137155223
chr1	137155581	137155954
chr1	137179684	137181064
chr1	137209776	137210732
chr1	137264821	137265496
chr1	137270913	137272153
chr1	137326192	137327547
chr1	137406628	137407708
chr1	137481054	137482623
chr1	137583799	137585377
chr1	137595465	137596269
chr1	137625494	137626191
chr1	137662016	137663655
chr1	137690206	137690692
chr1	137714625	137716060
chr1	137814997	137816213
chr1	137903905	137904573
chr1	137914446	137915002
chr1	137946975	137948440
chr1	138001769	138002603
chr1	138027594	138028944
chr1	138036624	138037319
chr1	138112243	138113087
chr1	138121736	138122199
chr1	138130380	138131388
chr1	138155921	138157768
chr1	138241651	138243392
chr1	138311419	138312443
chr1	138362519	138363461
chr1	138501936	138502320
chr1	138520934	138522789
chr1	138566981	138567410
chr1	138678186	138678708
chr1	138685565	138686359
chr1	138843672	138844128
chr1	138845044	138846090
chr1	138848647	138849925
chr1	139322315	139322704
chr1	140515505	140516638
chr1	140727916	140728335
chr1	140734808	140735348
chr1	140736376	140736927
chr1	140737959	140738728
chr1	140739969	140740623
chr1	140744536	140745787
chr1	140752977	140753641
chr1	140859536	140860985
chr1	141318163	141319533
chr1	141351012	141352238
chr1	142142068	142142778
chr1	145549086	145550718
chr1	145586244	145587404
chr1	145623427	145625290
chr1	145850953	145851812
chr1	146800845	146801221
chr1	148344395	148344811
chr1	148344896	148345369
chr1	148571927	148572296
chr1	151704414	151704792
chr1	151946666	151947551
chr1	152239709	152241099
chr1	152840226	152841023
chr1	153191012	153192709
chr1	153274979	153276394
chr1	153347054	153348542
chr1	153407657	153408026
chr1	153418183	153419081
chr1	153601968	153603308
chr1	153936638	153938481
chr1	154122048	154122474
chr1	154233221	154234101
chr1	154246832	154247927
chr1	154471596	154472870
chr1	154577859	154578214
chr1	154612933	154614502
chr1	154748763	154751334
chr1	154751716	154752088
chr1	154801841	154803687
chr1	154918733	154919106
chr1	155032800	155033697
chr1	155178924	155180874
chr1	155271909	155272870
chr1	155333812	155335125
chr1	155396515	155397091
chr1	155499887	155500483
chr1	155587193	155587834
chr1	155746693	155748237
chr1	155881135	155881487
chr1	156051693	156052884
chr1	156245411	156246107
chr1	156572688	156573201
chr1	156573464	156574528
chr1	156646223	156646922
chr1	156731352	156731971
chr1	156876184	156876653
chr1	156906692	156907117
chr1	156929977	156931291
chr1	156945014	156947086
chr1	157005503	157006649
chr1	157091011	157092374
chr1	157263719	157264899
chr1	157404824	157406062
chr1	157583320	157585504
chr1	157587548	157590613
chr1	157659262	157660698
chr1	157819574	157821034
chr1	157882416	157883909
chr1	157887813	157888271
chr1	158134348	158135517
chr1	158232818	158234062
chr1	158240748	158241458
chr1	158350637	158351393
chr1	158403880	158404782
chr1	158488316	158489853
chr1	158597270	158597732
chr1	158603531	158604963
chr1	158648328	158649715
chr1	158678523	158678913
chr1	158682365	158682803
chr1	158868741	158870460
chr1	159006394	159006762
chr1	159007305	159007896
chr1	159341679	159343232
chr1	159388470	159388859
chr1	160285737	160286805
chr1	160292549	160293251
chr1	160866002	160866510
chr1	161161773	161163281
chr1	161600984	161601335
chr1	161974285	161974999
chr1	162076002	162076614
chr1	162124934	162125811
chr1	162142313	162143749
chr1	162281875	162282354
chr1	162721955	162723509
chr1	162836015	162837457
chr1	162964262	162965893
chr1	163000172	163001395
chr1	163061082	163061883
chr1	163072580	163073256
chr1	163100623	163101301
chr1	163180540	163181661
chr1	163643027	163643399
chr1	163806190	163807372
chr1	163899014	163899783
chr1	164407264	164408508
chr1	164478229	164478986
chr1	164500293	164501844
chr1	164578808	164579286
chr1	164669815	164671037
chr1	165238777	165239157
chr1	165241805	165242944
chr1	165245030	165245497
chr1	165333493	165334239
chr1	165709406	165710285
chr1	165859709	165860993
chr1	165924296	165925453
chr1	166178549	166179994
chr1	166205481	166206197
chr1	166236949	166238121
chr1	166387509	166389307
chr1	166829144	166829615
chr1	167050523	167051362
chr1	167123864	167124900
chr1	167166296	167167640
chr1	167211439	167213005
chr1	167389529	167391943
chr1	167563960	167565082
chr1	167571853	167573221
chr1	167637702	167638554
chr1	167693588	167694567
chr1	167770910	167771428
chr1	167774887	167775803
chr1	167931398	167933964
chr1	167973452	167973962
chr1	167977894	167978526
chr1	168030504	168030993
chr1	168068411	168068827
chr1	168090707	168091066
chr1	168168400	168169206
chr1	168183829	168185213
chr1	168212791	168213209
chr1	168238590	168239919
chr1	168308680	168310408
chr1	168339136	168340397
chr1	168930536	168932978
chr1	169213654	169215913
chr1	169238235	169239353
chr1	169270053	169270991
chr1	169279900	169280886
chr1	169323612	169324114
chr1	169323981	169324535
chr1	169375873	169376337
chr1	169528311	169529204
chr1	169548196	169548793
chr1	169562239	169562949
chr1	169590581	169590973
chr1	169591204	169591700
chr1	169602735	169603250
chr1	169618247	169620429
chr1	169621931	169622714
chr1	169732734	169733867
chr1	169859812	169860326
chr1	170362597	170363014
chr1	171461230	171461938
chr1	171898857	171899693
chr1	172104308	172105817
chr1	172144761	172145710
chr1	172185097	172186069
chr1	172519042	172520504
chr1	172574201	172575116
chr1	172701658	172702016
chr1	172797241	172798189
chr1	172798692	172799222
chr1	172814861	172815810
chr1	172837322	172839153
chr1	172963170	172963561
chr1	172963553	172964305
chr1	172968091	172968791
chr1	172974627	172975059
chr1	172993784	172994284
chr1	173008645	173009015
chr1	173015772	173016346
chr1	173031859	173033110
chr1	173040962	173041417
chr1	173043858	173044496
chr1	173080358	173080991
chr1	173089797	173090345
chr1	173125874	173126483
chr1	173151871	173152447
chr1	173164244	173164626
chr1	173176915	173177751
chr1	173186620	173186997
chr1	173188876	173189281
chr1	173200161	173201143
chr1	173210815	173211933
chr1	173217421	173218432
chr1	173224516	173225113
chr1	173258757	173260378
chr1	173275432	173276741
chr1	173290141	173291327
chr1	173310054	173310786
chr1	173341197	173342588
chr1	173367371	173368377
chr1	173433354	173434586
chr1	173609740	173610257
chr1	173939496	173940302
chr1	173943030	173943400
chr1	173956512	173957799
chr1	173983809	173984573
chr1	174012542	174013458
chr1	174056757	174057227
chr1	174077868	174079136
chr1	174136239	174137184
chr1	174174707	174175332
chr1	174240077	174240443
chr1	174242003	174243226
chr1	174248163	174248838
chr1	174255575	174257186
chr1	174270786	174271733
chr1	174298960	174299687
chr1	174299815	174300200
chr1	174306244	174307840
chr1	174322191	174322641
chr1	174381154	174381506
chr1	174411791	174412573
chr1	174420544	174420936
chr1	174426023	174426595
chr1	174430042	174431377
chr1	174450994	174451532
chr1	174456777	174457247
chr1	174462476	174463080
chr1	174474992	174475649
chr1	174491938	174493871
chr1	174518817	174519178
chr1	174562557	174563425
chr1	174564726	174565201
chr1	175296903	175298232
chr1	175642098	175642512
chr1	176431703	176433894
chr1	176766797	176767449
chr1	176851464	176852144
chr1	177421687	177423124
chr1	177555010	177556108
chr1	177621945	177623353
chr1	177810471	177811537
chr1	178153351	178153712
chr1	178204614	178206028
chr1	178655035	178655520
chr1	178743262	178745315
chr1	178765449	178766093
chr1	178923783	178924191
chr1	178927961	178928546
chr1	179187180	179189448
chr1	179252759	179253477
chr1	179268865	179269445
chr1	179371451	179373776
chr1	179378101	179378781
chr1	179429116	179429601
chr1	179725809	179727152
chr1	179913119	179913981
chr1	180073222	180073588
chr1	180117339	180118241
chr1	180205753	180207208
chr1	180248147	180249558
chr1	180266360	180268315
chr1	180298620	180299510
chr1	180335658	180336901
chr1	180457314	180461259
chr1	180847329	180848332
chr1	181447246	181448374
chr1	181475711	181477238
chr1	181521780	181522155
chr1	181597606	181598968
chr1	181732861	181734322
chr1	181889157	181890961
chr1	182125517	182126517
chr1	182156026	182156500
chr1	182180173	182180576
chr1	182185832	182186830
chr1	182219564	182219985
chr1	182260533	182263158
chr1	182295206	182296040
chr1	182317498	182318036
chr1	182333691	182334249
chr1	182351779	182352178
chr1	182412712	182414004
chr1	182413923	182414590
chr1	182498716	182499733
chr1	182570577	182572331
chr1	182626494	182627829
chr1	182655530	182656892
chr1	182693694	182694107
chr1	182698258	182699007
chr1	182707534	182708887
chr1	182724080	182724844
chr1	182742528	182744883
chr1	182760360	182760721
chr1	182780456	182781698
chr1	182824345	182825199
chr1	182833884	182835111
chr1	182866753	182867595
chr1	182871842	182873443
chr1	182873412	182873854
chr1	182947227	182947777
chr1	183073817	183074928
chr1	183080808	183081704
chr1	183140772	183142866
chr1	183186552	183187194
chr1	183202894	183203415
chr1	183282108	183284020
chr1	183440411	183441095
chr1	183475418	183475841
chr1	183771523	183773445
chr1	183811564	183811970
chr1	183853443	183854003
chr1	183949041	183951088
chr1	184043214	184043614
chr1	184054522	184055586
chr1	184212120	184213315
chr1	184270892	184272100
chr1	184338516	184339909
chr1	184419849	184420303
chr1	184446855	184448097
chr1	184677978	184678512
chr1	184678694	184679255
chr1	184693272	184695390
chr1	184884766	184885472
chr1	184890184	184890584
chr1	184913120	184913660
chr1	185857055	185858595
chr1	186542117	186542806
chr1	186551177	186552128
chr1	186555297	186557218
chr1	186558354	186558725
chr1	186616918	186617627
chr1	186634440	186635316
chr1	186650960	186651691
chr1	186669044	186670212
chr1	186675723	186676103
chr1	186697912	186698585
chr1	186706079	186707420
chr1	186822837	186824508
chr1	187016893	187017275
chr1	187027327	187028557
chr1	187152377	187153596
chr1	187155678	187156383
chr1	187186421	187187818
chr1	187278492	187279733
chr1	187940668	187941426
chr1	188528008	188528726
chr1	188528851	188530137
chr1	188572777	188573588
chr1	188657138	188657604
chr1	188657697	188658791
chr1	188682258	188682716
chr1	188791069	188792414
chr1	189039149	189039925
chr1	189172192	189172639
chr1	189428521	189428933
chr1	189429176	189429591
chr1	189431005	189432219
chr1	189432447	189434172
chr1	189475375	189476159
chr1	189821390	189822242
chr1	189901563	189901974
chr1	190086996	190087445
chr1	190537963	190538329
chr1	190830744	190831994
chr1	191073698	191074335
chr1	191166513	191168404
chr1	191383590	191384234
chr1	191405680	191406432
chr1	191511454	191512481
chr1	191551169	191553024
chr1	191610449	191611007
chr1	191622836	191623219
chr1	191745373	191746859
chr1	191984942	191985417
chr1	191992585	191993548
chr1	191993800	191995035
chr1	191996243	191997171
chr1	191998259	191999703
chr1	192306925	192307363
chr1	192505884	192506405
chr1	192514320	192514904
chr1	192735222	192736195
chr1	192751955	192753212
chr1	192772842	192773315
chr1	192801806	192803587
chr1	192848903	192850661
chr1	192886378	192887492
chr1	192921478	192922879
chr1	192949611	192950239
chr1	193006138	193009733
chr1	193047622	193049000
chr1	193141128	193142232
chr1	193149464	193150657
chr1	193219693	193221895
chr1	193398617	193400284
chr1	193541483	193543513
chr1	193644767	193646204
chr1	193658631	193659103
chr1	193729737	193731900
chr1	193808958	193809567
chr1	193813639	193814276
chr1	193915665	193916773
chr1	193960246	193962894
chr1	194014146	194015593
chr1	194596572	194597660
chr1	194659576	194660510
chr1	194660467	194661459
chr1	194661550	194661987
chr1	194680639	194682466
chr1	194861002	194862622
chr1	194955827	194956747
chr1	194978907	194979813
chr1	194999307	195000287
chr1	195098561	195099045
chr1	195156149	195156564
chr1	195458810	195459190
chr1	196445559	196447274
chr1	196705608	196705966
chr1	196764873	196765501
chr1	196802145	196803369
chr1	196918188	196918766
chr1	196956988	196957664
chr1	197067541	197068254
chr10	3133884	3135737
chr10	3139009	3139373
chr10	3557330	3558069
chr10	4310307	4310807
chr10	4423635	4425266
chr10	4521948	4523297
chr10	4540211	4541968
chr10	4795477	4796529
chr10	5151591	5152195
chr10	5633357	5634611
chr10	5636135	5636642
chr10	5913194	5914701
chr10	5957620	5960103
chr10	5999393	5999860
chr10	6079299	6080339
chr10	6080612	6081064
chr10	6372364	6373724
chr10	6605375	6606425
chr10	6979025	6980553
chr10	7309096	7310774
chr10	7382330	7383698
chr10	7387092	7387756
chr10	7400229	7401837
chr10	7445508	7446312
chr10	7499936	7500967
chr10	7512217	7513347
chr10	7581985	7582550
chr10	7586817	7588066
chr10	7674885	7676899
chr10	7855371	7855812
chr10	7927095	7927480
chr10	7933726	7934176
chr10	8237239	8239099
chr10	8605327	8606664
chr10	9394065	9396046
chr10	9403484	9403899
chr10	9517662	9518092
chr10	9619992	9621581
chr10	10277369	10278243
chr10	10408716	10409580
chr10	10656032	10656472
chr10	10799926	10800752
chr10	10801275	10801852
chr10	10868862	10869982
chr10	11000231	11002021
chr10	11062803	11063944
chr10	11211672	11212087
chr10	12587212	12587627
chr10	12587796	12589641
chr10	12642111	12643183
chr10	12660753	12661860
chr10	12683642	12684756
chr10	12715305	12715769
chr10	12727973	12729043
chr10	12780439	12781247
chr10	12810051	12811257
chr10	12846908	12847428
chr10	12912426	12913238
chr10	13043533	13044405
chr10	13139964	13140437
chr10	13193178	13194679
chr10	13220728	13221425
chr10	13272557	13273391
chr10	13459704	13460079
chr10	13587942	13589131
chr10	13684249	13688112
chr10	13702461	13703079
chr10	14264441	14265610
chr10	14424844	14425598
chr10	14479796	14480502
chr10	17353751	17354182
chr10	17441729	17444699
chr10	17666796	17668495
chr10	17742014	17743317
chr10	17774704	17776380
chr10	17933440	17934128
chr10	17954481	17955463
chr10	18037874	18039638
chr10	18150630	18151139
chr10	18182808	18183206
chr10	18246083	18246798
chr10	18251016	18251864
chr10	18265438	18266039
chr10	18463165	18463924
chr10	18564219	18565453
chr10	18734478	18735590
chr10	18981645	18982049
chr10	19072658	19073236
chr10	19076385	19077616
chr10	19311363	19312316
chr10	19432211	19432708
chr10	19568661	19571882
chr10	19626734	19627677
chr10	19653209	19655233
chr10	19868002	19869738
chr10	19890581	19890950
chr10	20031534	20033233
chr10	20067076	20068095
chr10	20119711	20120527
chr10	20150962	20151330
chr10	20671751	20672982
chr10	20673967	20674488
chr10	20713803	20714159
chr10	20864670	20865112
chr10	20878526	20881737
chr10	21015515	21016583
chr10	21101905	21102260
chr10	21138974	21139448
chr10	21190546	21190966
chr10	21312755	21313393
chr10	21601911	21602499
chr10	21712566	21713232
chr10	21713330	21714837
chr10	21778044	21778857
chr10	21860493	21860961
chr10	21862037	21862889
chr10	21868000	21870283
chr10	21870405	21870855
chr10	21870903	21871782
chr10	21873899	21874493
chr10	21878105	21878557
chr10	21878893	21879355
chr10	21993015	21993378
chr10	21993703	21994557
chr10	22364607	22365545
chr10	22399130	22399585
chr10	22450080	22452155
chr10	22535859	22536482
chr10	22538882	22539857
chr10	22673951	22674319
chr10	23068090	23068687
chr10	23068871	23070761
chr10	23506321	23507776
chr10	23516493	23517367
chr10	23614657	23615137
chr10	23660478	23660925
chr10	23868881	23869686
chr10	23943111	23944004
chr10	24315068	24316446
chr10	24345028	24345393
chr10	24431211	24432418
chr10	24589411	24590261
chr10	24806328	24806867
chr10	24919668	24920200
chr10	24994695	24995089
chr10	25016349	25017276
chr10	25034095	25034471
chr10	25079127	25080538
chr10	25713641	25714266
chr10	25797570	25799044
chr10	26093189	26096247
chr10	26415070	26415718
chr10	27336363	27336750
chr10	27793918	27795482
chr10	27795537	27796445
chr10	28863246	28863656
chr10	28863796	28864182
chr10	28866266	28867618
chr10	28867809	28868391
chr10	28916202	28917438
chr10	29032828	29033600
chr10	29081097	29082381
chr10	29253235	29253639
chr10	29254182	29254679
chr10	29255128	29256045
chr10	29919866	29920657
chr10	30319853	30320865
chr10	30337773	30338600
chr10	30522251	30523645
chr10	30561885	30563381
chr10	30563652	30564435
chr10	31032907	31033926
chr10	31164901	31166084
chr10	31328006	31329943
chr10	32609396	32610645
chr10	33344056	33344589
chr10	33670541	33671239
chr10	33738713	33740011
chr10	33753628	33754165
chr10	33847030	33847900
chr10	33926262	33927453
chr10	34001600	34002833
chr10	34017033	34018056
chr10	34137898	34138677
chr10	36226241	36227668
chr10	36693672	36695314
chr10	36855573	36857748
chr10	36858069	36858953
chr10	36859978	36860458
chr10	36860328	36861097
chr10	38685145	38686171
chr10	38750148	38750506
chr10	38853477	38854263
chr10	38890903	38891419
chr10	39089039	39090566
chr10	39450761	39453218
chr10	39618425	39619337
chr10	39646144	39647152
chr10	39679393	39680309
chr10	39744441	39745383
chr10	39861192	39862460
chr10	39966331	39967179
chr10	39977094	39977856
chr10	40020377	40021683
chr10	40021866	40022788
chr10	40068464	40070151
chr10	40145171	40145526
chr10	40256643	40257295
chr10	40289981	40290495
chr10	40402678	40403667
chr10	40530175	40530568
chr10	40602445	40604636
chr10	40790278	40791836
chr10	40791755	40792335
chr10	40871272	40871664
chr10	41022448	41023239
chr10	41169974	41170800
chr10	41195631	41196598
chr10	41197089	41197454
chr10	41209318	41210757
chr10	41238266	41240107
chr10	41404262	41404687
chr10	41529176	41530993
chr10	41606787	41607772
chr10	41737586	41738533
chr10	41750823	41751376
chr10	41994106	41998649
chr10	42197776	42198638
chr10	42221327	42223005
chr10	42292344	42293179
chr10	42299145	42300481
chr10	42301673	42304857
chr10	42310960	42312436
chr10	42333795	42334357
chr10	42351413	42352159
chr10	42352008	42352359
chr10	42352748	42353281
chr10	42353507	42353986
chr10	42355491	42356169
chr10	42356441	42357154
chr10	42398334	42399320
chr10	42480882	42482393
chr10	42583807	42584363
chr10	42650011	42650526
chr10	42740548	42742576
chr10	42892778	42895570
chr10	42940717	42942018
chr10	43198061	43200048
chr10	43230936	43231705
chr10	43260037	43261140
chr10	43298019	43300045
chr10	43300504	43300936
chr10	43443224	43443676
chr10	43620998	43621838
chr10	43723084	43724627
chr10	43725383	43726025
chr10	43868163	43869152
chr10	43987677	43988802
chr10	44176882	44177406
chr10	44178130	44179016
chr10	44246718	44247342
chr10	44248963	44249833
chr10	44786291	44787892
chr10	45008876	45009887
chr10	45054883	45056166
chr10	45205249	45206963
chr10	45297349	45298766
chr10	45594978	45595358
chr10	49502717	49503372
chr10	49507942	49509135
chr10	50312046	50313161
chr10	50613888	50615345
chr10	50620377	50621315
chr10	50622628	50623572
chr10	50624109	50624806
chr10	50630149	50630694
chr10	51309988	51310411
chr10	51397288	51397984
chr10	51741833	51742998
chr10	51747017	51748035
chr10	51953050	51954264
chr10	52039110	52039953
chr10	52101044	52102437
chr10	52136836	52138304
chr10	52265352	52265864
chr10	52313678	52314135
chr10	52409951	52411565
chr10	52424320	52424893
chr10	53018837	53019243
chr10	53098818	53100050
chr10	53316099	53317904
chr10	53348981	53350227
chr10	53470118	53471568
chr10	53793843	53796258
chr10	55834627	55835868
chr10	55948215	55948982
chr10	56098316	56099126
chr10	56107963	56108575
chr10	56224256	56224779
chr10	57205676	57206996
chr10	57251730	57252617
chr10	57351641	57352385
chr10	57514222	57514946
chr10	57687046	57687544
chr10	57687643	57688279
chr10	57694540	57695051
chr10	57699390	57699768
chr10	57717896	57718754
chr10	57785747	57786921
chr10	57834264	57834634
chr10	57909102	57910395
chr10	57960459	57961171
chr10	58138155	58138734
chr10	58274809	58277290
chr10	58683825	58686248
chr10	58742915	58743589
chr10	58785562	58786939
chr10	58898501	58898968
chr10	58966426	58966863
chr10	59002155	59002561
chr10	59052627	59053040
chr10	59078427	59079788
chr10	59164912	59165789
chr10	59341844	59343248
chr10	59362267	59362690
chr10	59374191	59374685
chr10	59383576	59384216
chr10	59405017	59405533
chr10	59413340	59415627
chr10	59432718	59433195
chr10	59465266	59466405
chr10	59568456	59570726
chr10	59648401	59649721
chr10	59654368	59654960
chr10	59680896	59682555
chr10	59720031	59720534
chr10	59740048	59741090
chr10	59773561	59773961
chr10	59809166	59810131
chr10	60029089	60029704
chr10	60148368	60150774
chr10	60154165	60154646
chr10	60215132	60215796
chr10	60242698	60243226
chr10	60270547	60271082
chr10	60289038	60290087
chr10	60293050	60294734
chr10	60551885	60552531
chr10	60608792	60610908
chr10	60638520	60638980
chr10	60708420	60709013
chr10	60735536	60736898
chr10	60845490	60846671
chr10	60880856	60882256
chr10	60914607	60915941
chr10	60937975	60939604
chr10	61057571	61058391
chr10	61076568	61077177
chr10	61087871	61089209
chr10	61110985	61112191
chr10	61142637	61143736
chr10	61157775	61159966
chr10	61177757	61178435
chr10	61215756	61216377
chr10	61245374	61247290
chr10	61440307	61442467
chr10	61573098	61574109
chr10	61590534	61590885
chr10	61591246	61591914
chr10	61595412	61596969
chr10	61693282	61694503
chr10	61790329	61790800
chr10	61802172	61803594
chr10	61864294	61864779
chr10	61867800	61868457
chr10	61911861	61913234
chr10	61948793	61950145
chr10	62040453	62041484
chr10	62064566	62065731
chr10	62113219	62114761
chr10	62127726	62128156
chr10	62188184	62189426
chr10	62254239	62255473
chr10	62275428	62275851
chr10	62328164	62328746
chr10	62348736	62350406
chr10	62382640	62384074
chr10	62409379	62410332
chr10	62442623	62443762
chr10	62453471	62453838
chr10	62485406	62487292
chr10	62562346	62563741
chr10	62593544	62594014
chr10	62655096	62656052
chr10	62706285	62707426
chr10	62800804	62802723
chr10	62844139	62844703
chr10	62844980	62845717
chr10	62849139	62849739
chr10	62875546	62875908
chr10	62884306	62884659
chr10	62892107	62893147
chr10	63046251	63046747
chr10	63047728	63048240
chr10	63349437	63349857
chr10	63550494	63551178
chr10	66235523	66235940
chr10	66376007	66376410
chr10	66465411	66465804
chr10	66558694	66560396
chr10	66589102	66590533
chr10	66648360	66648761
chr10	66667919	66668290
chr10	66747249	66748651
chr10	66921377	66921856
chr10	66997665	66999924
chr10	67000114	67000777
chr10	67000818	67002067
chr10	67010436	67012552
chr10	67298994	67299371
chr10	67371860	67372652
chr10	67374541	67375689
chr10	67383296	67384111
chr10	67442138	67442991
chr10	67478435	67478897
chr10	67560095	67560703
chr10	67599091	67599541
chr10	67739134	67740248
chr10	67745748	67746171
chr10	67910761	67911228
chr10	68004406	68004882
chr10	68186349	68187361
chr10	68540646	68541102
chr10	68675190	68676727
chr10	68728759	68729169
chr10	68732593	68733361
chr10	68774647	68775163
chr10	68814691	68815300
chr10	68815288	68816079
chr10	68861042	68862767
chr10	69284804	69285324
chr10	69467512	69468012
chr10	69522628	69523048
chr10	69559127	69561124
chr10	69707233	69708776
chr10	69902881	69903920
chr10	69983070	69983848
chr10	70061119	70063232
chr10	70293401	70293880
chr10	70621609	70623021
chr10	70680482	70680853
chr10	70700136	70701334
chr10	70713285	70713708
chr10	70747238	70748695
chr10	70762885	70763254
chr10	70807039	70808271
chr10	70810022	70811557
chr10	70844068	70844679
chr10	72117297	72118044
chr10	72561509	72563224
chr10	74108166	74108853
chr10	74388027	74388702
chr10	74429217	74431031
chr10	74499522	74500291
chr10	74522667	74525225
chr10	74674387	74675549
chr10	74779310	74780782
chr10	74788764	74789163
chr10	74795957	74796530
chr10	74906892	74907305
chr10	74979541	74981332
chr10	75021944	75023600
chr10	75052301	75052887
chr10	75066460	75066842
chr10	75129715	75131180
chr10	75226441	75227562
chr10	75235351	75236224
chr10	75243441	75244083
chr10	75296778	75297528
chr10	75299775	75300496
chr10	75322177	75323316
chr10	75355712	75356922
chr10	75383519	75384968
chr10	75394738	75395722
chr10	75398292	75399285
chr10	75413226	75414174
chr10	75417039	75417586
chr10	75495028	75495903
chr10	75666309	75666811
chr10	75700090	75701100
chr10	75807127	75808546
chr10	75817466	75817928
chr10	75904870	75906209
chr10	75931208	75931994
chr10	75993725	75994865
chr10	76032245	76032999
chr10	76058827	76059650
chr10	76085911	76086435
chr10	76185987	76186471
chr10	76423905	76425379
chr10	76495111	76496671
chr10	76628083	76629553
chr10	76721369	76722794
chr10	76879424	76881634
chr10	76977815	76979094
chr10	76985051	76985521
chr10	77043967	77045102
chr10	77068175	77069917
chr10	77084540	77085757
chr10	77126509	77127540
chr10	77140048	77140978
chr10	77327314	77327760
chr10	77364562	77366268
chr10	77432299	77432981
chr10	77440678	77441809
chr10	77471642	77472858
chr10	77481452	77481980
chr10	77497023	77497654
chr10	77505954	77506648
chr10	77531740	77532972
chr10	77627468	77627880
chr10	77631934	77633088
chr10	77647508	77648285
chr10	77706528	77708184
chr10	77814284	77815918
chr10	77835739	77836149
chr10	77854680	77855163
chr10	77874964	77876244
chr10	77888110	77888884
chr10	77927025	77928239
chr10	77944334	77945331
chr10	77950213	77950830
chr10	78036829	78038037
chr10	78054135	78054979
chr10	78209600	78210187
chr10	78214921	78216008
chr10	78242563	78243651
chr10	78250376	78250880
chr10	78559970	78560577
chr10	78995762	78996876
chr10	79016918	79018581
chr10	79074837	79075927
chr10	79076101	79077246
chr10	79099601	79101269
chr10	79101549	79101993
chr10	79131632	79133237
chr10	79138023	79138717
chr10	79143918	79145701
chr10	79166661	79168137
chr10	79171416	79171878
chr10	79178828	79181238
chr10	79191541	79191904
chr10	79197351	79199661
chr10	79200636	79201039
chr10	79208938	79209610
chr10	79217606	79218352
chr10	79228680	79230721
chr10	79239464	79240444
chr10	79242436	79244250
chr10	79246985	79247526
chr10	79255698	79257028
chr10	79266374	79266973
chr10	79316549	79318628
chr10	79328543	79329022
chr10	79336539	79337837
chr10	79344541	79345184
chr10	79371068	79371848
chr10	79379299	79380103
chr10	79381066	79381794
chr10	79383024	79384896
chr10	79387999	79388440
chr10	79388920	79391153
chr10	79399595	79400431
chr10	79420897	79421395
chr10	79422475	79423645
chr10	79433292	79434568
chr10	79438223	79440608
chr10	79446259	79448099
chr10	79448345	79448741
chr10	79451005	79452174
chr10	79453539	79454179
chr10	79459029	79459608
chr10	79459868	79460736
chr10	79465268	79465855
chr10	79476436	79477541
chr10	79488737	79489265
chr10	79501930	79502916
chr10	79515895	79517716
chr10	79537730	79538313
chr10	79564830	79565802
chr10	79577397	79580318
chr10	79593868	79595075
chr10	79599013	79599571
chr10	79599618	79600350
chr10	79600919	79602653
chr10	79603884	79604540
chr10	79604807	79605543
chr10	79610583	79614335
chr10	79622260	79623245
chr10	79623764	79624267
chr10	79627134	79628172
chr10	79630096	79631394
chr10	79635474	79636291
chr10	79641490	79643473
chr10	79649288	79649887
chr10	79652694	79654148
chr10	79671499	79671986
chr10	79688841	79689962
chr10	79711599	79712590
chr10	79723095	79724382
chr10	79727165	79728214
chr10	79754765	79755873
chr10	79758538	79759152
chr10	79761571	79762248
chr10	79767321	79768041
chr10	79774481	79776198
chr10	79777633	79778573
chr10	79782763	79783666
chr10	79785425	79786868
chr10	79792257	79793559
chr10	79803836	79805993
chr10	79810690	79812264
chr10	79818518	79820095
chr10	79820450	79821290
chr10	79848910	79851342
chr10	79861266	79863078
chr10	79868884	79869872
chr10	79875227	79876183
chr10	79895457	79897098
chr10	79908922	79909569
chr10	79934318	79935059
chr10	79937513	79938807
chr10	79952785	79954563
chr10	79957159	79959641
chr10	79965533	79965952
chr10	79966174	79966643
chr10	79976535	79977045
chr10	79989286	79989733
chr10	79997966	79998391
chr10	79998882	79999401
chr10	80001578	80002213
chr10	80023377	80024791
chr10	80033782	80034304
chr10	80038553	80041537
chr10	80046537	80047115
chr10	80049152	80050094
chr10	80052375	80053547
chr10	80065273	80066373
chr10	80084517	80086525
chr10	80118286	80119920
chr10	80138091	80139993
chr10	80164222	80166027
chr10	80204284	80205406
chr10	80217499	80219201
chr10	80254417	80255564
chr10	80260127	80262382
chr10	80269023	80270709
chr10	80270812	80272024
chr10	80272804	80273425
chr10	80288841	80290535
chr10	80296942	80299008
chr10	80305961	80307322
chr10	80317389	80318909
chr10	80326836	80327533
chr10	80350819	80351427
chr10	80352799	80353275
chr10	80359844	80360197
chr10	80360374	80361111
chr10	80362634	80364015
chr10	80380173	80381425
chr10	80391255	80394089
chr10	80394460	80395332
chr10	80396189	80396803
chr10	80398439	80399004
chr10	80398960	80399841
chr10	80402292	80402945
chr10	80415411	80415856
chr10	80448000	80448893
chr10	80460601	80461123
chr10	80462110	80462956
chr10	80477441	80477960
chr10	80484338	80485472
chr10	80487413	80488566
chr10	80499630	80500383
chr10	80522423	80523291
chr10	80532254	80533385
chr10	80542674	80543483
chr10	80568041	80569685
chr10	80591640	80592538
chr10	80596858	80597331
chr10	80597796	80601616
chr10	80610482	80611507
chr10	80615993	80617470
chr10	80629656	80630888
chr10	80631524	80632028
chr10	80635806	80636321
chr10	80637350	80637970
chr10	80639010	80641021
chr10	80645192	80646200
chr10	80652518	80653531
chr10	80654503	80656278
chr10	80657188	80657551
chr10	80693020	80693577
chr10	80695469	80696473
chr10	80702274	80703078
chr10	80707207	80707616
chr10	80715612	80716211
chr10	80719800	80721057
chr10	80729080	80729914
chr10	80730694	80731269
chr10	80739758	80740255
chr10	80741778	80742194
chr10	80748091	80749178
chr10	80755183	80756714
chr10	80765571	80766016
chr10	80782342	80784610
chr10	80794903	80796118
chr10	80800387	80801242
chr10	80805514	80806552
chr10	80808805	80810303
chr10	80812458	80813850
chr10	80819737	80821300
chr10	80826476	80828289
chr10	80840433	80842011
chr10	80846729	80847962
chr10	80862805	80863547
chr10	80870029	80870661
chr10	80882820	80883644
chr10	80888834	80890587
chr10	80892108	80894607
chr10	80895211	80896162
chr10	80896255	80897074
chr10	80914988	80916221
chr10	80918092	80918602
chr10	80922095	80922554
chr10	80923132	80923534
chr10	80926782	80927630
chr10	80933208	80933720
chr10	80935814	80936257
chr10	80944441	80945946
chr10	80958145	80959502
chr10	80961165	80962471
chr10	80965338	80966301
chr10	80974970	80975412
chr10	80989420	80989984
chr10	81006586	81008606
chr10	81021677	81023440
chr10	81033453	81033952
chr10	81034385	81034792
chr10	81037785	81038506
[truncated: 21,021 more rows]
