# Supplementary material for: Ultra-long-range interactions between active regulatory elements
Source: Genome Res. 2023 Aug;33(8):1269–83. doi: 10.1101/gr.277567.122 (PMC10547262; doi:10.1101/gr.277567.122)
Supplement: Supplement 11 [file Supplemental_Code.zip › Supplemental_Code/Peaks/zv10/GSE134055_Yang_H3K27ac_brain_enriched.bed]

chr14	26864355	26866355
chr15	34401402	34403402
chr16	47051639	47053639
chr2	42556691	42558691
chr7	40240057	40242057
chr17	15954231	15956231
chr9	27810083	27812083
chr2	38445892	38447892
chr5	70037860	70039860
chr24	29931365	29933365
chr24	37065380	37067380
chr7	42830451	42832451
chr14	43624574	43626574
chr11	30639681	30641681
chr14	2315887	2317887
chr3	48025933	48027933
chr9	38307805	38309805
chr18	38038015	38040015
chr18	40066486	40068486
chr9	39524868	39526868
chr4	8855730	8857730
chr18	34043903	34045903
chr9	52999117	53001117
chr8	17289128	17291128
chr12	23913115	23915115
chr6	44833623	44835623
chr9	20593493	20595493
chr24	6793036	6795036
chr14	21863723	21865723
chr13	9790727	9792727
chr10	27059287	27061287
chr4	2826381	2828381
chr6	30240037	30242037
chr2	34597866	34599866
chr15	44304967	44306967
chr20	45244875	45246875
chr25	13053223	13055223
chr14	28193432	28195432
chr11	30564736	30566736
chr17	50888549	50890549
chr19	9931315	9933315
chr19	9944133	9946133
chr14	31023547	31025547
chr5	29006125	29008125
chr2	41686964	41688964
chr3	30609831	30611831
chr17	3230283	3232283
chr24	35041952	35043952
chr2	42879419	42881419
chr23	33895929	33897929
chr20	39069147	39071147
chr16	8986165	8988165
chr6	42247778	42249778
chr24	6985833	6987833
chr24	25208515	25210515
chr15	34063063	34065063
chr15	34070103	34072103
chr20	27202133	27204133
chr5	10429747	10431747
chr3	27968076	27970076
chr9	29960158	29962158
chr3	29598847	29600847
chr21	10105202	10107202
chr14	19792951	19794951
chr11	37136589	37138589
chr21	12098375	12100375
chr6	37027353	37029353
chr12	24234351	24236351
chr12	24291725	24293725
chr17	7947105	7949105
chr1	28235998	28237998
chr1	28253784	28255784
chr7	25970517	25972517
chr12	26234289	26236289
chr19	35022974	35024974
chr2	38945309	38947309
chr17	6747750	6749750
chr1	22534559	22536559
chr24	4796955	4798955
chr13	21276721	21278721
chr15	14832762	14834762
chr11	28911022	28913022
chr14	2238579	2240579
chr3	16482502	16484502
chr23	3074791	3076791
chr20	14554224	14556224
chr24	30065582	30067582
chr3	33511816	33513816
chr17	43209079	43211079
chr1	25117096	25119096
chr23	30641508	30643508
chr25	21507484	21509484
chr4	2269735	2271735
chr14	40782795	40784795
chr2	12756693	12758693
chr5	47514481	47516481
chr14	2021797	2023797
chr12	14876947	14878947
chr7	49799401	49801401
chr2	14337825	14339825
chr20	28777137	28779137
chr16	39233364	39235364
chr19	27567447	27569447
chr14	22063209	22065209
chr21	28947669	28949669
chr5	19646951	19648951
chr6	55585133	55587133
chr16	11564836	11566836
chr8	49437374	49439374
chr14	26873524	26875524
chr10	17225442	17227442
chr10	17238354	17240354
chr16	39516575	39518575
chr18	40295840	40297840
chr16	29191293	29193293
chr7	71072825	71074825
chr1	36158099	36160099
chr7	62947125	62949125
chr25	31067151	31069151
chr25	31073817	31075817
chr22	33846122	33848122
chr22	33859457	33861457
chr23	2681675	2683675
chr6	52144236	52146236
chr6	24065546	24067546
chr6	24085674	24087674
chr20	47601217	47603217
chr14	40800781	40802781
chr14	40843064	40845064
chr17	20839935	20841935
chr17	20880389	20882389
chr17	20895421	20897421
chr4	162616	164616
chr5	60626808	60628808
chr1	44854993	44856993
chr6	12183701	12185701
chr15	3187948	3189948
chr22	18809606	18811606
chr8	33996187	33998187
chr16	25503191	25505191
chr24	38153542	38155542
chr24	38175906	38177906
chr22	11285827	11287827
chr10	32756728	32758728
chr21	22092743	22094743
chr3	19680776	19682776
chr9	27884392	27886392
chr19	18093017	18095017
chr5	69959394	69961394
chr5	69964805	69966805
chr15	4459045	4461045
chr6	55638369	55640369
chr16	34946513	34948513
chr6	46366727	46368727
chr6	14072882	14074882
chr15	29872257	29874257
chr2	11633904	11635904
chr13	21058671	21060671
chr1	15353441	15355441
chr12	35927050	35929050
chr7	511088	513088
chr7	516316	518316
chr7	519531	521531
chr7	544223	546223
chr8	10637246	10639246
chr8	10640628	10642628
chr8	10650308	10652308
chr17	11033988	11035988
chr20	30030562	30032562
chr8	37325700	37327700
chr4	17164182	17166182
chr24	2528243	2530243
chr24	2539571	2541571
chr24	2585189	2587189
chr14	14157571	14159571
chr9	28100817	28102817
chr3	53911544	53913544
chr11	35126801	35128801
chr21	33239603	33241603
chr15	15208991	15210991
chr15	15280588	15282588
chr21	25543231	25545231
chr13	12567393	12569393
chr23	23910714	23912714
chr23	23914551	23916551
chr23	23942015	23944015
chr13	38562202	38564202
chr15	40163554	40165554
chr7	24796511	24798511
chr24	3875916	3877916
chr24	3890624	3892624
chr14	33879101	33881101
chr6	45999247	46001247
chr7	52067727	52069727
chr20	47116043	47118043
chr24	22276149	22278149
chr13	16281219	16283219
chr4	21328261	21330261
chr4	21354567	21356567
chr7	32435789	32437789
chr7	32445321	32447321
chr7	32485248	32487248
chr21	42160963	42162963
chr21	31008695	31010695
chr21	33324377	33326377
chr21	33338947	33340947
chr4	9281307	9283307
chr25	4238307	4240307
chr25	4271141	4273141
chr23	20614425	20616425
chr23	20631741	20633741
chr20	39147295	39149295
chr2	57105159	57107159
chr5	69820349	69822349
chr6	33263367	33265367
chr12	8090885	8092885
chr8	12015069	12017069
chr7	8851828	8853828
chr7	8865976	8867976
chr12	45189078	45191078
chr2	24527013	24529013
chr2	24540099	24542099
chr2	24555151	24557151
chr2	24559975	24561975
chr22	399247	401247
chr15	25312351	25314351
chr25	19277840	19279840
chr21	42585231	42587231
chr21	42589509	42591509
chr3	29219488	29221488
chr3	29245770	29247770
chr3	29297059	29299059
chr23	11962461	11964461
chr16	20617494	20619494
chr16	20656205	20658205
chr24	29942379	29944379
chr24	37061224	37063224
chr24	37073981	37075981
chr4	8250542	8252542
chr3	34909302	34911302
chr24	37372539	37374539
chr10	7963087	7965087
chr10	7983220	7985220
chr8	16061741	16063741
chr8	16094705	16096705
chr8	25142957	25144957
chr15	16714867	16716867
chr4	6780474	6782474
chr9	45539883	45541883
chr12	29081659	29083659
chr24	14839828	14841828
chr2	26014955	26016955
chr17	27373061	27375061
chr5	64116143	64118143
chr5	64123405	64125405
chr3	54996117	54998117
chr5	55120160	55122160
chr5	55123987	55125987
chr5	55157572	55159572
chr5	55181128	55183128
chr15	41205841	41207841
chr19	41541000	41543000
chr19	34301039	34303039
chr5	2294557	2296557
chr5	2299895	2301895
chr18	50322501	50324501
chr7	21732269	21734269
chr6	29309537	29311537
chr1	50198293	50200293
chr7	52625512	52627512
chr7	52634238	52636238
chr3	26456996	26458996
chr18	4427433	4429433
chr13	11208369	11210369
chr13	11216874	11218874
chr9	33696930	33698930
chr17	19624283	19626283
chr17	19656870	19658870
chr5	51152315	51154315
chr20	36656825	36658825
chr23	27405191	27407191
chr23	27462153	27464153
chr25	21023181	21025181
chr15	18575607	18577607
chr14	31688089	31690089
chr14	31690706	31692706
chr17	27814695	27816695
chr17	27894745	27896745
chr4	17577995	17579995
chr4	17596508	17598508
chr6	38485397	38487397
chr7	46555285	46557285
chr17	27924481	27926481
chr17	27931731	27933731
chr14	35481695	35483695
chr14	35490789	35492789
chr2	53554872	53556872
chr17	26667360	26669360
chr17	26682123	26684123
chr8	41575046	41577046
chr8	41588174	41590174
chr16	40748455	40750455
chr3	15534911	15536911
chr3	39626109	39628109
chr3	39642249	39644249
chr3	39665219	39667219
chr3	39686949	39688949
chr1	28187319	28189319
chr3	33300946	33302946
chr12	47060770	47062770
chr12	47071506	47073506
chr7	54116508	54118508
chr4	17920820	17922820
chr4	17967574	17969574
chr16	49207703	49209703
chr25	31673022	31675022
chr25	31691630	31693630
chr25	31694904	31696904
chr6	31434649	31436649
chr4	19085425	19087425
chr9	16371375	16373375
chr4	6808526	6810526
chr4	6856187	6858187
chr3	20088805	20090805
chr5	5668564	5670564
chr23	19658270	19660270
chr3	37103283	37105283
chr7	30731761	30733761
chr9	22789362	22791362
chr2	46348589	46350589
chr4	11896445	11898445
chr14	50499971	50501971
chr14	39945923	39947923
chr14	39953718	39955718
chr14	39961846	39963846
chr14	39998095	40000095
chr2	46248287	46250287
chr2	46252927	46254927
chr14	31432155	31434155
chr22	19910256	19912256
chr7	51201035	51203035
chr7	51270003	51272003
chr3	27830456	27832456
chr11	30611272	30613272
chr11	30645449	30647449
chr2	40023883	40025883
chr2	40044873	40046873
chr18	44007828	44009828
chr7	68336044	68338044
chr20	38945834	38947834
chr20	38993315	38995315
chr20	38999799	39001799
chr8	10355961	10357961
chr13	4266789	4268789
chr3	18989061	18991061
chr7	51347192	51349192
chr7	51359049	51361049
chr6	33822998	33824998
chr17	33174713	33176713
chr25	33934448	33936448
chr25	33947188	33949188
chr25	33953780	33955780
chr18	14767107	14769107
chr5	27098561	27100561
chr14	2307583	2309583
chr6	16174218	16176218
chr15	20106417	20108417
chr16	29200714	29202714
chr16	47471956	47473956
chr17	16471665	16473665
chr11	29207901	29209901
chr21	1867343	1869343
chr25	10956529	10958529
chr15	3537462	3539462
chr13	34037825	34039825
chr12	32737149	32739149
chr21	42708885	42710885
chr5	58307057	58309057
chr4	15790752	15792752
chr17	32396879	32398879
chr22	12381959	12383959
chr23	22387225	22389225
chr20	31972892	31974892
chr20	31978509	31980509
chr21	13246511	13248511
chr14	25246920	25248920
chr7	48890160	48892160
chr12	1102560	1104560
chr19	451421	453421
chr17	1424430	1426430
chr18	38030097	38032097
chr18	38063166	38065166
chr9	3399921	3401921
chr8	47511520	47513520
chr11	37806481	37808481
chr11	37882367	37884367
chr11	37886515	37888515
chr18	40004397	40006397
chr15	209106	211106
chr15	226478	228478
chr8	16993697	16995697
chr1	44728175	44730175
chr3	23326552	23328552
chr12	24505825	24507825
chr15	26200063	26202063
chr16	30718869	30720869
chr16	30725425	30727425
chr16	30761482	30763482
chr12	3284817	3286817
chr17	22714572	22716572
chr8	18911003	18913003
chr4	8869858	8871858
chr4	8876075	8878075
chr4	18006571	18008571
chr4	18040186	18042186
chr16	11065714	11067714
chr10	4597985	4599985
chr25	32123923	32125923
chr9	29149103	29151103
chr20	53541397	53543397
chr18	34084555	34086555
chr18	34096789	34098789
chr12	26128858	26130858
chr12	26152203	26154203
chr12	26172572	26174572
chr12	26180979	26182979
chr12	26190715	26192715
chr9	12136874	12138874
chr9	12166323	12168323
chr18	12318564	12320564
chr18	12322202	12324202
chr17	40947096	40949096
chr17	40988241	40990241
chr11	37200277	37202277
chr11	37277352	37279352
chr18	3328080	3330080
chr8	13997888	13999888
chr18	8974313	8976313
chr18	8996464	8998464
chr9	52931041	52933041
chr4	7183122	7185122
chr3	39575720	39577720
chr8	9176375	9178375
chr7	42934379	42936379
chr11	10747300	10749300
chr11	10772286	10774286
chr11	10796605	10798605
chr7	38342146	38344146
chr7	38349845	38351845
chr7	38359312	38361312
chr3	55788586	55790586
chr3	55792184	55794184
chr9	18502135	18504135
chr9	18509339	18511339
chr1	40401793	40403793
chr9	13768261	13770261
chr9	13783383	13785383
chr6	6520449	6522449
chr6	11174492	11176492
chr10	18112955	18114955
chr6	43057749	43059749
chr6	43083697	43085697
chr12	23957943	23959943
chr12	27924908	27926908
chr11	8524891	8526891
chr2	50524687	50526687
chr11	22366745	22368745
chr6	13713879	13715879
chr2	57216445	57218445
chr21	41063283	41065283
chr18	26669314	26671314
chr18	26692371	26694371
chr21	39422731	39424731
chr11	30767537	30769537
chr2	45010309	45012309
chr2	45025475	45027475
chr2	45050449	45052449
chr14	25917003	25919003
chr13	21574007	21576007
chr12	43848635	43850635
chr5	49518323	49520323
chr5	49537155	49539155
chr17	16572898	16574898
chr9	30032875	30034875
chr6	44882767	44884767
chr23	15114505	15116505
chr23	15145406	15147406
chr12	14656461	14658461
chr3	5902847	5904847
chr3	5947052	5949052
chr14	48939304	48941304
chr13	21121337	21123337
chr21	21011170	21013170
chr21	21045699	21047699
chr16	46143995	46145995
chr19	38799269	38801269
chr18	30330057	30332057
chr18	30375113	30377113
chr10	7107744	7109744
chr1	7150881	7152881
chr15	8097413	8099413
chr8	53676103	53678103
chr8	53683093	53685093
chr18	22408102	22410102
chr6	57641178	57643178
chr3	23164313	23166313
chr7	40685984	40687984
chr17	35519310	35521310
chr7	39072455	39074455
chr22	21701047	21703047
chr22	21709726	21711726
chr13	31781685	31783685
chr14	21827171	21829171
chr14	21869497	21871497
chr15	42932344	42934344
chr25	5301763	5303763
chr25	5345974	5347974
chr25	5354418	5356418
chr25	5366687	5368687
chr25	5399851	5401851
chr3	48752634	48754634
chr20	34671523	34673523
chr20	37712363	37714363
chr5	10272735	10274735
chr24	28284982	28286982
chr24	28292959	28294959
chr21	31877953	31879953
chr5	16855175	16857175
chr8	22615645	22617645
chr5	47905820	47907820
chr21	37104901	37106901
chr6	36924946	36926946
chr6	36979282	36981282
chr18	39929278	39931278
chr18	17964788	17966788
chr19	30988115	30990115
chr13	21843332	21845332
chr13	21851318	21853318
chr5	3076727	3078727
chr7	71637501	71639501
chr3	24619655	24621655
chr3	24636873	24638873
chr3	24666984	24668984
chr3	24686953	24688953
chr3	12498624	12500624
chr15	46265963	46267963
chr2	5129552	5131552
chr13	50409081	50411081
chr10	10063096	10065096
chr10	10069837	10071837
chr23	38480148	38482148
chr13	26555269	26557269
chr10	31812268	31814268
chr19	42316571	42318571
chr15	34342640	34344640
chr22	33656493	33658493
chr3	29962521	29964521
chr3	29994808	29996808
chr3	29997574	29999574
chr8	15332986	15334986
chr5	66273617	66275617
chr5	66292619	66294619
chr15	29156083	29158083
chr14	32038597	32040597
chr7	24330822	24332822
chr10	27053676	27055676
chr7	56006675	56008675
chr7	56055376	56057376
chr15	45434713	45436713
chr23	15052022	15054022
chr23	15065323	15067323
chr10	20968112	20970112
chr4	4874017	4876017
chr13	14040655	14042655
chr21	17498349	17500349
chr25	5293449	5295449
chr12	33008049	33010049
chr18	38129700	38131700
chr7	47146610	47148610
chr10	32636613	32638613
chr24	2714797	2716797
chr24	2766470	2768470
chr24	2792092	2794092
chr19	32375495	32377495
chr13	22240821	22242821
chr10	25602323	25604323
chr16	22356177	22358177
chr16	44668162	44670162
chr4	5002911	5004911
chr16	6314308	6316308
chr19	42127446	42129446
chr16	8151775	8153775
chr16	13068059	13070059
chr16	13082174	13084174
chr2	41772083	41774083
chr13	28368612	28370612
chr18	2779623	2781623
chr15	37300372	37302372
chr13	16587899	16589899
chr24	451141	453141
chr21	9556484	9558484
chr5	25325781	25327781
chr17	15569099	15571099
chr2	37408357	37410357
chr16	39485622	39487622
chr16	39491445	39493445
chr11	30221949	30223949
chr11	30246257	30248257
chr11	30271479	30273479
chr9	31672881	31674881
chr16	24393329	24395329
chr12	19551792	19553792
chr7	55934053	55936053
chr3	37243975	37245975
chr16	6208238	6210238
chr16	6211301	6213301
chr19	229645	231645
chr4	8011860	8013860
chr20	27111945	27113945
chr9	30989480	30991480
chr11	40884583	40886583
chr11	40895463	40897463
chr23	29495100	29497100
chr3	28237057	28239057
chr23	14571075	14573075
chr16	50825291	50827291
chr16	50864495	50866495
chr16	50871677	50873677
chr3	33720928	33722928
chr3	33739620	33741620
chr15	21347230	21349230
chr10	3499401	3501401
chr24	5133188	5135188
chr17	35657960	35659960
chr24	3419120	3421120
chr18	49444288	49446288
chr6	30247509	30249509
chr2	51915700	51917700
chr19	27658765	27660765
chr1	44317885	44319885
chr14	8276607	8278607
chr9	31368333	31370333
chr9	31372603	31374603
chr9	31387147	31389147
chr11	19707811	19709811
chr9	11803136	11805136
chr14	3135549	3137549
chr6	25770206	25772206
chr14	12250788	12252788
chr9	31410372	31412372
chr9	31490916	31492916
chr13	33290424	33292424
chr19	24404813	24406813
chr19	24413370	24415370
chr12	14796534	14798534
chr21	27053274	27055274
chr21	27094537	27096537
chr11	10807932	10809932
chr20	9334343	9336343
chr23	38519034	38521034
chr23	38555609	38557609
chr8	25002526	25004526
chr18	3611188	3613188
chr13	10980349	10982349
chr13	22615330	22617330
chr2	26540219	26542219
chr6	37271065	37273065
chr9	17269450	17271450
chr17	36541304	36543304
chr4	26517908	26519908
chr23	9170848	9172848
chr1	35360277	35362277
chr6	33525219	33527219
chr2	57519200	57521200
chr8	8700961	8702961
chr16	2700945	2702945
chr5	64021708	64023708
chr5	64034219	64036219
chr12	7894407	7896407
chr6	31143478	31145478
chr18	39039375	39041375
chr4	21021503	21023503
chr4	15336383	15338383
chr6	33078216	33080216
chr25	8450837	8452837
chr2	17346356	17348356
chr25	4048139	4050139
chr25	4053800	4055800
chr25	4062700	4064700
chr12	32865905	32867905
chr20	20766867	20768867
chr20	53859232	53861232
chr19	37562680	37564680
chr18	13064625	13066625
chr3	51606191	51608191
chr5	50068186	50070186
chr5	50074082	50076082
chr21	21395631	21397631
chr8	15283095	15285095
chr24	4802656	4804656
chr24	4805820	4807820
chr24	4890947	4892947
chr23	32758774	32760774
chr11	34624505	34626505
chr14	16186893	16188893
chr23	8974199	8976199
chr11	39637286	39639286
chr13	45873130	45875130
chr19	31004848	31006848
chr19	31081908	31083908
chr18	12752621	12754621
chr18	30484703	30486703
chr8	23290562	23292562
chr20	30484796	30486796
chr23	17714397	17716397
chr23	17735447	17737447
chr23	17756404	17758404
chr23	17768071	17770071
chr23	17790336	17792336
chr14	7535251	7537251
chr6	11708395	11710395
chr5	24351435	24353435
chr15	28945585	28947585
chr9	18404406	18406406
chr9	18425576	18427576
chr9	18465515	18467515
chr17	10432403	10434403
chr17	10466336	10468336
chr24	10743022	10745022
chr16	26816568	26818568
chr19	9914249	9916249
chr19	9959710	9961710
chr14	32788490	32790490
chr16	16205050	16207050
chr11	24788685	24790685
chr3	58451421	58453421
chr3	58471229	58473229
chr19	43877398	43879398
chr19	34749430	34751430
chr19	34773371	34775371
chr19	34792235	34794235
chr15	12302864	12304864
chr15	12360859	12362859
chr12	24405526	24407526
chr12	24468314	24470314
chr12	24473490	24475490
chr12	24487985	24489985
chr2	106894	108894
chr2	53627938	53629938
chr2	53653282	53655282
chr16	9259539	9261539
chr1	6929179	6931179
chr8	11995026	11997026
chr24	37507477	37509477
chr1	26220935	26222935
chr3	30434098	30436098
chr3	30482012	30484012
chr19	43645344	43647344
chr19	5644539	5646539
chr19	5657709	5659709
chr17	26802219	26804219
chr16	50510253	50512253
chr7	23356543	23358543
chr19	5325585	5327585
chr21	27776435	27778435
chr3	23257285	23259285
chr13	792018	794018
chr9	52887171	52889171
chr4	73521495	73523495
chr16	43922361	43924361
chr11	8465696	8467696
chr20	21133391	21135391
chr5	51494154	51496154
chr5	1877159	1879159
chr19	21811779	21813779
chr19	21828673	21830673
chr6	59861602	59863602
chr15	34950762	34952762
chr13	16321583	16323583
chr21	24344402	24346402
chr19	29824361	29826361
chr19	29858742	29860742
chr18	18105999	18107999
chr2	57965740	57967740
chr21	34407190	34409190
chr16	3040487	3042487
chr16	3054953	3056953
chr11	7190134	7192134
chr7	38456480	38458480
chr11	1455882	1457882
chr13	11436417	11438417
chr13	11494828	11496828
chr14	31052957	31054957
chr14	31083559	31085559
chr5	28071029	28073029
chr5	28078231	28080231
chr12	19724136	19726136
chr5	36837573	36839573
chr3	18068557	18070557
chr14	7159159	7161159
chr23	27360166	27362166
chr23	27397691	27399691
chr14	36013351	36015351
chr19	8957021	8959021
chr21	7924543	7926543
chr15	20734946	20736946
chr15	20756007	20758007
chr15	20799212	20801212
chr16	26719440	26721440
chr16	26750965	26752965
chr19	8595099	8597099
chr7	24211365	24213365
chr23	28682447	28684447
chr11	30157709	30159709
chr25	21485853	21487853
chr6	37116792	37118792
chr6	37130681	37132681
chr6	37137411	37139411
chr6	37148239	37150239
chr6	37195779	37197779
chr18	17885131	17887131
chr24	31859735	31861735
chr11	43961634	43963634
chr16	31219821	31221821
chr8	10540097	10542097
chr3	46287641	46289641
chr14	51825136	51827136
chr10	22995027	22997027
chr17	26026183	26028183
chr14	4330571	4332571
chr14	4363623	4365623
chr21	19907813	19909813
chr21	19963943	19965943
chr16	8016572	8018572
chr8	53328930	53330930
chr8	53356264	53358264
chr8	23012534	23014534
chr14	35193363	35195363
chr2	29593202	29595202
chr25	27106957	27108957
chr22	16984093	16986093
chr13	18141921	18143921
chr13	18150821	18152821
chr1	52690028	52692028
chr5	28992651	28994651
chr19	30007837	30009837
chr19	41724441	41726441
chr19	41727946	41729946
chr1	29071490	29073490
chr9	20761121	20763121
chr9	20765393	20767393
chr13	40363093	40365093
chr8	17612353	17614353
chr16	25609563	25611563
chr23	30544349	30546349
chr3	16062596	16064596
chr24	6599132	6601132
chr15	3609628	3611628
chr16	44128900	44130900
chr13	31312933	31314933
chr6	59972999	59974999
chr7	67840877	67842877
chr22	3672147	3674147
chr18	804937	806937
chr18	810431	812431
chr19	12255341	12257341
chr10	22463091	22465091
chr6	55259048	55261048
chr18	46888708	46890708
chr7	73968227	73970227
chr23	24906001	24908001
chr12	29612557	29614557
chr9	34009010	34011010
chr25	31395375	31397375
chr11	912641	914641
chr3	44572908	44574908
chr22	16691765	16693765
chr7	49238070	49240070
chr6	31019502	31021502
chr6	31053695	31055695
chr1	46061271	46063271
chr1	46074187	46076187
chr24	38465601	38467601
chr25	29712335	29714335
chr25	29720953	29722953
chr24	33133254	33135254
chr6	3113115	3115115
chr13	39961583	39963583
chr4	17870358	17872358
chr4	17887430	17889430
chr11	1147326	1149326
chr11	1164893	1166893
chr17	51225269	51227269
chr17	51259633	51261633
chr19	30188838	30190838
chr25	10251671	10253671
chr25	10265049	10267049
chr25	21608301	21610301
chr25	8755426	8757426
chr25	8769311	8771311
chr4	7937909	7939909
chr18	26413940	26415940
chr12	2983063	2985063
chr5	31867416	31869416
chr1	10028486	10030486
chr7	41762385	41764385
chr16	31102017	31104017
chr16	31126301	31128301
chr1	39812896	39814896
chr1	39832252	39834252
chr18	22849605	22851605
chr17	44011013	44013013
chr17	44027825	44029825
chr14	21948725	21950725
chr14	21986094	21988094
chr14	21991361	21993361
chr24	4955672	4957672
chr24	4972608	4974608
chr24	4979470	4981470
chr24	4983589	4985589
chr19	10228066	10230066
chr16	45511114	45513114
chr16	45514935	45516935
chr16	45530458	45532458
chr16	45583427	45585427
chr25	34785453	34787453
chr23	33869255	33871255
chr23	33890183	33892183
chr7	59022964	59024964
chr5	27837158	27839158
chr2	33618410	33620410
chr2	33633185	33635185
chr22	21684986	21686986
chr1	51343374	51345374
chr2	8207065	8209065
chr25	6787951	6789951
chr8	7840269	7842269
chr20	39030675	39032675
chr20	39037788	39039788
chr20	39079839	39081839
chr20	45161971	45163971
chr20	45170222	45172222
chr20	45191811	45193811
chr9	44401869	44403869
chr9	44413556	44415556
chr9	44429182	44431182
chr9	44442827	44444827
chr9	44467376	44469376
chr9	44477225	44479225
chr22	20306347	20308347
chr9	39011991	39013991
chr3	1526499	1528499
chr3	1536811	1538811
chr11	18896845	18898845
chr13	3549491	3551491
chr9	29086455	29088455
chr25	36824843	36826843
chr15	16917410	16919410
chr8	28110627	28112627
chr3	15478950	15480950
chr6	55090889	55092889
chr24	31760566	31762566
chr22	810438	812438
chr3	14192074	14194074
chr6	44917623	44919623
chr5	67861893	67863893
chr2	44268867	44270867
chr2	44290124	44292124
chr21	6858212	6860212
chr8	19429466	19431466
chr6	42242011	42244011
chr25	13251183	13253183
chr25	13265617	13267617
chr25	13287974	13289974
chr25	1523176	1525176
chr19	34143663	34145663
chr19	34154790	34156790
chr3	28542169	28544169
chr6	13692314	13694314
chr24	34982204	34984204
chr10	28808903	28810903
chr11	41022940	41024940
chr11	41082271	41084271
chr12	24885063	24887063
chr23	20014399	20016399
chr9	34522289	34524289
chr25	24275464	24277464
chr14	30685680	30687680
chr18	50238303	50240303
chr23	23866595	23868595
chr7	38850412	38852412
chr18	20129236	20131236
chr19	25592728	25594728
chr11	37920249	37922249
chr24	27042901	27044901
chr25	34883160	34885160
chr6	31719993	31721993
chr6	31786419	31788419
chr20	30626939	30628939
chr20	30641909	30643909
chr4	14632282	14634282
chr22	4056780	4058780
chr10	22866529	22868529
chr15	25679261	25681261
chr4	21533634	21535634
chr4	21570310	21572310
chr8	36836928	36838928
chr8	36853919	36855919
chr12	25821623	25823623
chr2	27432701	27434701
chr7	30528662	30530662
chr14	225841	227841
chr23	29698829	29700829
chr7	57741344	57743344
chr1	1825082	1827082
chr15	34066787	34068787
chr2	37331038	37333038
chr4	73438123	73440123
chr8	45940058	45942058
chr21	32443709	32445709
chr16	23745711	23747711
chr5	22394433	22396433
chr18	37151298	37153298
chr11	1255185	1257185
chr20	41676838	41678838
chr20	4806575	4808575
chr6	53720832	53722832
chr6	53794573	53796573
chr1	33412859	33414859
chr2	2164865	2166865
chr16	29317934	29319934
chr16	29321839	29323839
chr18	4398041	4400041
chr23	23764234	23766234
chr5	54994593	54996593
chr8	9342995	9344995
chr17	27093667	27095667
chr10	18493220	18495220
chr7	24156511	24158511
chr7	24160937	24162937
chr7	24181382	24183382
chr18	16001107	16003107
chr18	16053632	16055632
chr3	19814902	19816902
chr4	22677607	22679607
chr22	29916135	29918135
chr22	29939496	29941496
chr7	63247911	63249911
chr1	22116997	22118997
chr3	56097761	56099761
chr6	27744743	27746743
chr9	23386880	23388880
chr18	6342884	6344884
chr18	46715621	46717621
chr18	46769109	46771109
chr15	35896900	35898900
chr9	20389290	20391290
chr2	4291793	4293793
chr5	22854369	22856369
chr22	17389480	17391480
chr20	5708797	5710797
chr20	28545169	28547169
chr20	28593723	28595723
chr3	44625374	44627374
chr1	20197544	20199544
chr3	27957048	27959048
chr3	27971402	27973402
chr3	27985374	27987374
chr3	27992532	27994532
chr8	3824610	3826610
chr3	28002972	28004972
chr6	7099939	7101939
chr20	5014567	5016567
chr9	29947778	29949778
chr4	14274589	14276589
chr7	46234103	46236103
chr15	14423789	14425789
chr3	39229688	39231688
chr21	10187974	10189974
chr21	10191107	10193107
chr17	11803846	11805846
chr21	10282694	10284694
chr8	16110583	16112583
chr20	50155036	50157036
chr20	50161751	50163751
chr17	17562445	17564445
chr8	11762105	11764105
chr5	40967779	40969779
chr13	38429466	38431466
chr6	33317213	33319213
chr3	43666587	43668587
chr3	61790124	61792124
chr3	61796642	61798642
chr5	32105119	32107119
chr5	32147482	32149482
chr11	22407983	22409983
chr8	29441151	29443151
chr23	21990320	21992320
chr6	2801100	2803100
chr10	141988	143988
chr12	24304474	24306474
chr12	24319579	24321579
chr12	24354707	24356707
chr12	24357488	24359488
chr12	24361967	24363967
chr12	24375704	24377704
chr19	28370715	28372715
chr4	15824118	15826118
chr19	9503060	9505060
chr19	9574825	9576825
chr25	6918321	6920321
chr2	54112383	54114383
chr24	7036521	7038521
chr14	33391606	33393606
chr16	7987577	7989577
chr5	20481734	20483734
chr16	34539102	34541102
chr20	970426	972426
chr21	12034653	12036653
chr14	30932693	30934693
chr20	43002670	43004670
chr16	44047811	44049811
chr16	44059829	44061829
chr6	482305	484305
chr6	9953367	9955367
chr14	40510909	40512909
chr14	40542309	40544309
chr14	40555631	40557631
chr10	719591	721591
chr10	763015	765015
chr10	771262	773262
chr9	31548948	31550948
chr23	44345965	44347965
chr22	22341013	22343013
chr22	22358731	22360731
chr19	7424446	7426446
chr19	7438435	7440435
chr18	8770719	8772719
chr3	9819137	9821137
chr3	9831938	9833938
chr8	8802184	8804184
chr11	13263257	13265257
chr12	24250139	24252139
chr12	24260247	24262247
chr12	24277676	24279676
chr5	13154534	13156534
chr5	13193243	13195243
chr11	40998275	41000275
chr3	35606606	35608606
chr3	35621515	35623515
chr18	26302053	26304053
chr18	26309208	26311208
chr18	26391353	26393353
chr7	55725990	55727990
chr15	24225023	24227023
chr8	29561787	29563787
chr22	28893141	28895141
chr16	55084157	55086157
chr19	42404861	42406861
chr10	25323130	25325130
chr18	46671822	46673822
chr14	1823627	1825627
chr10	34861672	34863672
chr10	34865487	34867487
chr23	28304171	28306171
chr23	28343363	28345363
chr23	28349161	28351161
chr15	14997565	14999565
chr17	7963163	7965163
chr23	6371872	6373872
chr12	10256721	10258721
chr7	31764628	31766628
chr6	9572296	9574296
chr5	2342272	2344272
chr1	28217045	28219045
chr1	28230689	28232689
chr13	50380775	50382775
chr15	24874564	24876564
chr15	28764545	28766545
chr15	19529464	19531464
chr15	19559278	19561278
chr15	19578025	19580025
chr15	19593900	19595900
chr25	5623679	5625679
chr22	20156596	20158596
chr22	20171582	20173582
chr6	16349049	16351049
chr1	22417681	22419681
chr14	30315301	30317301
chr23	17566377	17568377
chr12	27200674	27202674
chr10	29796370	29798370
chr18	961013	963013
chr2	33553655	33555655
chr13	21902054	21904054
chr14	51902603	51904603
chr13	18760849	18762849
chr6	27821677	27823677
chr14	47889699	47891699
chr10	35118459	35120459
chr11	22539000	22541000
chr9	29779926	29781926
chr24	15027918	15029918
chr11	9739961	9741961
chr24	40894218	40896218
chr23	13671375	13673375
chr17	17630814	17632814
chr22	16594361	16596361
chr24	39371880	39373880
chr13	43472543	43474543
chr8	31250331	31252331
chr8	31804497	31806497
chr4	17011290	17013290
chr4	17056474	17058474
chr3	19791739	19793739
chr15	12183945	12185945
chr15	12196318	12198318
chr16	48947544	48949544
chr15	12278032	12280032
chr10	40239377	40241377
chr10	40276114	40278114
chr3	39802195	39804195
chr21	26333755	26335755
chr20	54628265	54630265
chr3	22003826	22005826
chr15	43551501	43553501
chr17	49084919	49086919
chr1	16346317	16348317
chr11	32802766	32804766
chr1	16167754	16169754
chr13	27624302	27626302
chr23	22800429	22802429
chr2	54730249	54732249
chr15	7495952	7497952
chr7	31655974	31657974
chr12	26241991	26243991
chr12	26260656	26262656
chr16	34403451	34405451
chr16	34406731	34408731
chr20	28921104	28923104
chr19	3446243	3448243
chr17	49102446	49104446
chr17	49175087	49177087
chr11	35768595	35770595
chr15	23479177	23481177
chr5	31425570	31427570
chr9	13811929	13813929
chr9	13814725	13816725
chr3	21138093	21140093
chr3	21173469	21175469
chr5	21984895	21986895
chr21	28822435	28824435
chr15	21459529	21461529
chr13	11152839	11154839
chr12	32988116	32990116
chr12	32998619	33000619
chr7	23657033	23659033
chr7	23680901	23682901
chr19	35080280	35082280
chr9	43507821	43509821
chr9	43510335	43512335
chr9	43547295	43549295
chr9	43563906	43565906
chr24	31662417	31664417
chr24	31665975	31667975
chr25	21240226	21242226
chr18	19440849	19442849
chr4	8325105	8327105
chr4	8388979	8390979
chr10	4698441	4700441
chr3	35931217	35933217
chr3	35507333	35509333
chr3	35516171	35518171
chr2	21448224	21450224
chr2	21475884	21477884
chr25	7312120	7314120
chr11	37097363	37099363
chr17	51344657	51346657
chr19	35120802	35122802
chr17	32810388	32812388
chr8	49826124	49828124
chr7	74005951	74007951
chr7	74050386	74052386
chr7	23285251	23287251
chr6	50726169	50728169
chr14	8063755	8065755
chr7	67720536	67722536
chr7	67748559	67750559
chr3	12986310	12988310
chr10	10269651	10271651
chr13	11025031	11027031
chr16	13891667	13893667
chr10	41523690	41525690
chr4	20642715	20644715
chr4	20667929	20669929
chr6	23199022	23201022
chr2	38975167	38977167
chr2	38980659	38982659
chr24	5749716	5751716
chr9	28547653	28549653
chr15	26888754	26890754
chr18	11549480	11551480
chr18	11583306	11585306
chr17	6734641	6736641
chr17	6744533	6746533
chr25	4589953	4591953
chr6	11874845	11876845
chr13	28006167	28008167
chr13	28096377	28098377
chr3	60716419	60718419
chr14	47733213	47735213
chr23	38730399	38732399
chr12	284442	286442
chr22	20850964	20852964
chr21	37415565	37417565
chr20	40114889	40116889
chr4	17646427	17648427
chr20	30527540	30529540
chr20	30570428	30572428
chr20	30581636	30583636
chr16	13762545	13764545
chr4	22971530	22973530
chr14	31741880	31743880
chr5	67914502	67916502
chr5	67977931	67979931
chr20	49937093	49939093
chr13	35609271	35611271
chr7	14105918	14107918
chr7	14128124	14130124
chr14	50883630	50885630
chr13	5789933	5791933
chr5	21306738	21308738
chr5	21377051	21379051
chr14	36364577	36366577
chr25	12556100	12558100
chr19	8150389	8152389
chr2	18917521	18919521
chr1	13508617	13510617
chr25	4156418	4158418
chr16	27266411	27268411
chr8	7361551	7363551
chr14	4106473	4108473
chr14	4116135	4118135
chr15	27800598	27802598
chr8	22573724	22575724
chr18	1288391	1290391
chr23	13994664	13996664
chr2	49654265	49656265
chr20	54087148	54089148
chr3	58217411	58219411
chr20	47855121	47857121
chr15	34243477	34245477
chr15	34278524	34280524
chr14	45624013	45626013
chr14	45671307	45673307
chr4	11426918	11428918
chr4	11438629	11440629
chr7	30941535	30943535
chr7	49972784	49974784
chr6	6314411	6316411
chr4	4988531	4990531
chr1	5740675	5742675
chr4	3526851	3528851
chr14	2217180	2219180
chr8	14001628	14003628
chr8	14006298	14008298
chr5	20533355	20535355
chr6	41577238	41579238
chr6	41591945	41593945
chr1	17069284	17071284
chr3	50686743	50688743
chr5	39525779	39527779
chr5	39570607	39572607
chr25	7224439	7226439
chr25	7293022	7295022
chr5	1243310	1245310
chr6	3592841	3594841
chr6	3599383	3601383
chr22	18397083	18399083
chr8	7120878	7122878
chr15	41902758	41904758
chr11	25208876	25210876
chr1	2236244	2238244
chr5	60707225	60709225
chr25	22324347	22326347
chr25	22333149	22335149
chr18	27528769	27530769
chr3	16440769	16442769
chr3	16476983	16478983
chr3	16492004	16494004
chr25	28898318	28900318
chr11	44061753	44063753
chr8	23316113	23318113
chr2	9009237	9011237
chr12	3309636	3311636
chr16	2131964	2133964
chr15	46312180	46314180
chr10	43234997	43236997
chr9	12962462	12964462
chr11	21378805	21380805
chr11	21381556	21383556
chr13	28704939	28706939
chr14	20339091	20341091
chr22	19745684	19747684
chr20	14520227	14522227
chr9	6699588	6701588
chr19	36921291	36923291
chr17	31173104	31175104
chr25	12322376	12324376
chr3	33539897	33541897
chr3	33576390	33578390
chr6	13917821	13919821
chr6	13974052	13976052
chr2	58962585	58964585
chr15	6310335	6312335
chr25	14942293	14944293
chr4	16306619	16308619
chr7	50318703	50320703
chr25	14236069	14238069
chr25	14266822	14268822
chr3	30207810	30209810
chr3	30237254	30239254
chr21	10474321	10476321
chr2	45462417	45464417
chr17	37082907	37084907
chr10	38064698	38066698
chr7	57457635	57459635
chr4	1435869	1437869
chr9	6441419	6443419
chr9	6473220	6475220
chr9	6485537	6487537
chr12	18387059	18389059
chr7	48900617	48902617
chr17	38901590	38903590
chr17	28452067	28454067
chr17	17195169	17197169
chr19	8622117	8624117
chr5	36796741	36798741
chr22	18234143	18236143
chr22	18266795	18268795
chr2	11139047	11141047
chr7	42620217	42622217
chr21	3585572	3587572
chr21	3597351	3599351
chr18	22046506	22048506
chr3	30515527	30517527
chr3	30525811	30527811
chr19	47740506	47742506
chr12	30348579	30350579
chr12	30360852	30362852
chr18	11176508	11178508
chr23	38359205	38361205
chr20	45447280	45449280
chr7	52588209	52590209
chr11	44266649	44268649
chr7	34117772	34119772
chr7	34135634	34137634
chr8	15980963	15982963
chr8	15986956	15988956
chr8	15994734	15996734
chr16	24443489	24445489
chr12	29239843	29241843
chr6	2747641	2749641
chr9	18704059	18706059
chr6	29934774	29936774
chr6	29971459	29973459
chr6	29982794	29984794
chr6	29999543	30001543
chr2	8500811	8502811
chr2	8552425	8554425
chr9	20462063	20464063
chr2	32738370	32740370
chr5	47343703	47345703
chr5	47364293	47366293
chr24	32389809	32391809
chr21	37067547	37069547
chr21	37098245	37100245
chr21	12167813	12169813
chr4	1503830	1505830
chr4	1526048	1528048
chr11	6705481	6707481
chr20	42298331	42300331
chr12	16026336	16028336
chr19	25603178	25605178
chr19	25606325	25608325
chr10	22356339	22358339
chr12	32517046	32519046
chr12	32588065	32590065
chr3	48854261	48856261
chr23	30722960	30724960
chr6	10319760	10321760
chr20	35508905	35510905
chr20	9432049	9434049
chr2	30468597	30470597
chr21	41729220	41731220
chr21	41749895	41751895
chr1	42289539	42291539
chr7	39993418	39995418
chr5	50182192	50184192
chr12	28275381	28277381
chr15	21814040	21816040
chr13	4332088	4334088
chr13	4357678	4359678
chr5	52042300	52044300
chr23	36635242	36637242
chr24	21439367	21441367
chr14	24696856	24698856
chr12	34870677	34872677
chr25	7963398	7965398
chr2	34104890	34106890
chr14	37472494	37474494
chr8	22051526	22053526
chr1	39657164	39659164
chr21	31733293	31735293
chr24	9700174	9702174
chr12	47457615	47459615
chr17	7109324	7111324
chr17	7152850	7154850
chr17	7180629	7182629
chr17	7197827	7199827
chr18	22373306	22375306
chr6	49372890	49374890
chr6	49378921	49380921
chr6	49392817	49394817
chr14	40743832	40745832
chr14	40774303	40776303
chr18	7783704	7785704
chr12	7991322	7993322
chr12	7996215	7998215
chr3	28118730	28120730
chr13	39254756	39256756
chr16	16172327	16174327
chr5	47501002	47503002
chr9	17130243	17132243
chr2	17278406	17280406
chr1	12677791	12679791
chr1	12681725	12683725
chr7	26503245	26505245
chr7	26551933	26553933
chr2	34397329	34399329
chr8	15898051	15900051
chr21	7057488	7059488
chr4	3103803	3105803
chr14	4259565	4261565
chr25	31772563	31774563
chr17	27786097	27788097
chr5	19540774	19542774
chr6	34593187	34595187
chr2	34287014	34289014
chr19	27495862	27497862
chr2	22116278	22118278
chr4	16152456	16154456
chr4	16166789	16168789
chr17	21257395	21259395
chr11	23175652	23177652
chr22	32076671	32078671
chr22	32083357	32085357
chr9	39871384	39873384
chr4	20307275	20309275
chr14	6297908	6299908
chr6	9053677	9055677
chr24	25604305	25606305
chr11	1079984	1081984
chr9	43457501	43459501
chr18	45287269	45289269
chr18	17601696	17603696
chr7	71928391	71930391
chr9	44327455	44329455
chr1	49117753	49119753
chr1	24424190	24426190
chr4	10320917	10322917
chr2	20722194	20724194
chr1	15229411	15231411
chr13	27551126	27553126
chr7	49786593	49788593
chr3	18115981	18117981
chr2	43206705	43208705
chr20	47430574	47432574
chr2	43782139	43784139
chr3	34796741	34798741
chr6	33769489	33771489
chr6	33484748	33486748
chr9	11928671	11930671
chr23	6055512	6057512
chr23	6059765	6061765
chr2	36815166	36817166
chr9	7165003	7167003
chr17	7255893	7257893
chr2	27346709	27348709
chr2	9833000	9835000
chr2	9845337	9847337
chr3	31841847	31843847
chr3	31856735	31858735
chr18	28945323	28947323
chr18	34108859	34110859
chr7	71198959	71200959
chr10	35588183	35590183
chr9	41141931	41143931
chr6	46500374	46502374
chr15	1322899	1324899
chr25	22448049	22450049
chr7	44190267	44192267
chr6	30304807	30306807
chr12	32396070	32398070
chr1	7002998	7004998
chr19	102296	104296
chr1	31839367	31841367
chr1	31888727	31890727
chr16	51183624	51185624
chr7	41953219	41955219
chr19	2581467	2583467
chr7	52387120	52389120
chr1	4377854	4379854
chr9	13018870	13020870
chr21	836628	838628
chr21	874903	876903
chr9	38289948	38291948
chr18	49503819	49505819
chr18	49550383	49552383
chr23	22754205	22756205
chr18	44521394	44523394
chr20	17951551	17953551
chr24	5066703	5068703
chr24	5098997	5100997
chr7	71827699	71829699
chr1	8598395	8600395
chr4	19549631	19551631
chr4	19556710	19558710
chr8	24819705	24821705
chr8	24824048	24826048
chr4	7709159	7711159
chr13	11935666	11937666
chr19	27523027	27525027
chr2	47722562	47724562
chr5	21480366	21482366
chr5	21488369	21490369
chr20	18382945	18384945
chr20	18396767	18398767
chr21	42284918	42286918
chr1	36520456	36522456
chr5	58242649	58244649
chr19	22167391	22169391
chr23	4865481	4867481
chr7	32262729	32264729
chr17	20264075	20266075
chr8	49153841	49155841
chr13	11327794	11329794
chr6	11690816	11692816
chr8	11419616	11421616
chr6	11289679	11291679
chr1	20639558	20641558
chr1	20643417	20645417
chr7	41652857	41654857
chr4	15244435	15246435
chr21	28988745	28990745
chr19	631	2631
chr19	36693813	36695813
chr18	46420257	46422257
chr18	46450265	46452265
chr18	46455317	46457317
chr3	60692555	60694555
chr14	35944666	35946666
chr4	13816440	13818440
chr5	34177842	34179842
chr6	12933183	12935183
chr5	19643201	19645201
chr5	37954503	37956503
chr6	59626816	59628816
chr6	59636992	59638992
chr6	13078419	13080419
chr10	17215302	17217302
chr1	36186557	36188557
chr6	52123130	52125130
chr6	24060421	24062421
chr17	20828840	20830840
chr17	20852873	20854873
chr2	38140671	38142671
chr23	7898418	7900418
chr22	18816916	18818916
chr18	46112591	46114591
chr24	38148478	38150478
chr11	24437711	24439711
chr9	27831453	27833453
chr6	46385465	46387465
chr25	17796393	17798393
chr12	35942854	35944854
chr17	11045689	11047689
chr14	14164379	14166379
chr21	31080591	31082591
chr20	39111031	39113031
chr20	39120583	39122583
chr20	39138017	39140017
chr21	43580441	43582441
chr8	12010039	12012039
chr6	39619718	39621718
chr3	29055035	29057035
chr3	29262653	29264653
chr16	20667717	20669717
chr16	20678681	20680681
chr24	37377844	37379844
chr23	12026027	12028027
chr23	12040336	12042336
chr8	16024738	16026738
chr8	16074537	16076537
chr8	25148533	25150533
chr25	24326439	24328439
chr5	45638183	45640183
chr16	42511197	42513197
chr17	27323832	27325832
chr17	27335187	27337187
chr17	27387441	27389441
chr20	29024028	29026028
chr7	32802340	32804340
chr8	11834642	11836642
chr11	29046745	29048745
chr21	43348539	43350539
chr5	51137872	51139872
chr5	47488772	47490772
chr5	47492519	47494519
chr17	27873040	27875040
chr7	31916912	31918912
chr23	30331904	30333904
chr12	47028460	47030460
chr12	47047252	47049252
chr4	17950595	17952595
chr25	31649850	31651850
chr25	31659950	31661950
chr23	19637045	19639045
chr7	69333880	69335880
chr9	22704307	22706307
chr22	12202189	12204189
chr14	39907052	39909052
chr24	29747242	29749242
chr22	19905582	19907582
chr7	51216727	51218727
chr7	51274505	51276505
chr18	7850425	7852425
chr7	51331980	51333980
chr18	14787316	14789316
chr16	29286350	29288350
chr17	16442413	16444413
chr6	3088870	3090870
chr12	32716438	32718438
chr22	12329101	12331101
chr7	48896435	48898435
chr18	22911856	22913856
chr5	21502303	21504303
chr5	21587741	21589741
chr15	237390	239390
chr1	58541673	58543673
chr16	44348415	44350415
chr4	8863841	8865841
chr8	36789933	36791933
chr22	18777565	18779565
chr19	6485208	6487208
chr22	19890559	19892559
chr20	34455040	34457040
chr24	32424360	32426360
chr21	5006700	5008700
chr9	52982889	52984889
chr7	38355261	38357261
chr16	44574524	44576524
chr21	1240291	1242291
chr9	13780113	13782113
chr9	13799666	13801666
chr1	39718878	39720878
chr21	28799646	28801646
chr15	37208722	37210722
chr12	7509003	7511003
chr13	21564002	21566002
chr18	49385554	49387554
chr5	49523548	49525548
chr21	12377361	12379361
chr24	28178604	28180604
chr9	20501871	20503871
chr1	44946531	44948531
chr24	8932630	8934630
chr10	7173698	7175698
chr15	4298554	4300554
chr11	34589793	34591793
chr10	21680457	21682457
chr23	27064854	27066854
chr25	5317896	5319896
chr3	48744589	48746589
chr3	48770370	48772370
chr5	37789213	37791213
chr2	5173744	5175744
chr10	31845329	31847329
chr15	34367220	34369220
chr3	29979108	29981108
chr5	19268824	19270824
chr3	59265631	59267631
chr3	5893875	5895875
chr10	20957173	20959173
chr10	20975123	20977123
chr10	20987370	20989370
chr16	10872262	10874262
chr7	73847832	73849832
chr2	44160400	44162400
chr24	2745436	2747436
chr7	1164924	1166924
chr14	40018706	40020706
chr11	7302598	7304598
chr3	37207523	37209523
chr19	235234	237234
chr25	32564556	32566556
chr1	44308829	44310829
chr22	11423426	11425426
chr9	11808382	11810382
chr19	47926498	47928498
chr9	31445706	31447706
chr13	21320833	21322833
chr20	9319844	9321844
chr23	38524237	38526237
chr13	10957695	10959695
chr13	10972632	10974632
chr13	10986407	10988407
chr13	10993562	10995562
chr19	21980031	21982031
chr8	8798557	8800557
chr19	2840479	2842479
chr16	24214144	24216144
chr11	30575573	30577573
chr6	47888281	47890281
chr6	33013617	33015617
chr20	20771926	20773926
chr20	20779939	20781939
chr25	13736463	13738463
chr23	32786449	32788449
chr13	45897772	45899772
chr18	30410711	30412711
chr20	30499082	30501082
chr5	24373089	24375089
chr14	5830447	5832447
chr5	22420782	22422782
chr16	44425201	44427201
chr1	46583019	46585019
chr16	50518359	50520359
chr3	23295713	23297713
chr3	32716815	32718815
chr15	5512876	5514876
chr19	29991885	29993885
chr9	28832625	28834625
chr19	21820169	21822169
chr15	15409458	15411458
chr9	43703617	43705617
chr9	43764858	43766858
chr6	37175082	37177082
chr6	37184163	37186163
chr14	51819456	51821456
chr21	19932800	19934800
chr19	6961283	6963283
chr8	53342095	53344095
chr13	23773590	23775590
chr24	37691662	37693662
chr5	29029427	29031427
chr22	16989771	16991771
chr9	23141268	23143268
chr10	24567427	24569427
chr8	46427904	46429904
chr8	11594083	11596083
chr17	37132123	37134123
chr8	17689788	17691788
chr10	21049439	21051439
chr13	31309200	31311200
chr22	3679925	3681925
chr25	52447	54447
chr6	55249825	55251825
chr6	55263051	55265051
chr7	46139809	46141809
chr1	40920233	40922233
chr7	27704179	27706179
chr24	33109282	33111282
chr6	10006534	10008534
chr17	51287156	51289156
chr24	35030624	35032624
chr15	8642253	8644253
chr18	26419763	26421763
chr7	41789125	41791125
chr14	21910988	21912988
chr7	25866088	25868088
chr11	728423	730423
chr3	1533044	1535044
chr22	33941220	33943220
chr7	21973038	21975038
chr7	21977988	21979988
chr2	19166545	19168545
chr25	1539142	1541142
chr24	34972675	34974675
chr20	30609430	30611430
chr6	49423517	49425517
chr7	57737725	57739725
chr3	30307844	30309844
chr23	23759285	23761285
chr22	19687381	19689381
chr12	32680711	32682711
chr21	4989765	4991765
chr15	21512705	21514705
chr14	4442605	4444605
chr25	4301455	4303455
chr9	45201268	45203268
chr9	45282839	45284839
chr12	28376878	28378878
chr3	44605174	44607174
chr3	27981505	27983505
chr3	27988085	27990085
chr7	47848052	47850052
chr1	4451365	4453365
chr8	31186551	31188551
chr23	4926982	4928982
chr3	43652601	43654601
chr11	37148683	37150683
chr11	37187258	37189258
chr21	36512800	36514800
chr12	24323073	24325073
chr12	24326988	24328988
chr12	24394123	24396123
chr4	15803153	15805153
chr8	17552130	17554130
chr17	27159585	27161585
chr16	34551758	34553758
chr20	927685	929685
chr7	28554991	28556991
chr7	48188270	48190270
chr14	40572481	40574481
chr3	32258713	32260713
chr12	850223	852223
chr18	36839794	36841794
chr18	8788361	8790361
chr18	50789035	50791035
chr12	24285621	24287621
chr10	32806699	32808699
chr23	29792863	29794863
chr9	37294508	37296508
chr19	15697609	15699609
chr1	28209796	28211796
chr13	803094	805094
chr13	816437	818437
chr1	22444761	22446761
chr14	30309109	30311109
chr7	26497265	26499265
chr2	33534085	33536085
chr7	44215359	44217359
chr8	10714302	10716302
chr7	25965269	25967269
chr20	44748036	44750036
chr20	33523958	33525958
chr11	28487574	28489574
chr13	27618143	27620143
chr2	42919201	42921201
chr2	42980430	42982430
chr17	49158353	49160353
chr10	21889192	21891192
chr6	5213158	5215158
chr15	21487549	21489549
chr13	11105797	11107797
chr13	11117395	11119395
chr1	41018437	41020437
chr10	35687088	35689088
chr12	32935572	32937572
chr19	35050890	35052890
chr19	35061767	35063767
chr10	4652361	4654361
chr5	60566271	60568271
chr2	21464548	21466548
chr8	49867648	49869648
chr5	24235432	24237432
chr14	38454922	38456922
chr4	20662589	20664589
chr2	39017444	39019444
chr2	38992619	38994619
chr13	28013412	28015412
chr13	28088362	28090362
chr23	38748533	38750533
chr23	38759164	38761164
chr16	13768421	13770421
chr14	31721044	31723044
chr14	50887783	50889783
chr7	21396750	21398750
chr9	45450625	45452625
chr25	12595826	12597826
chr2	18979726	18981726
chr1	13517391	13519391
chr1	13596251	13598251
chr8	7346657	7348657
chr15	34251201	34253201
chr7	14088585	14090585
chr6	51642371	51644371
chr16	35596354	35598354
chr16	39940414	39942414
chr14	2259528	2261528
chr5	39589409	39591409
chr25	7253317	7255317
chr25	7298067	7300067
chr19	25823278	25825278
chr2	9085025	9087025
chr20	14526150	14528150
chr16	32661456	32663456
chr15	15866835	15868835
chr7	50312866	50314866
[truncated: 315 more rows]
