# Supplementary material for: Ultra-long-range interactions between active regulatory elements
Source: Genome Res. 2023 Aug;33(8):1269–83. doi: 10.1101/gr.277567.122 (PMC10547262; doi:10.1101/gr.277567.122)
Supplement: Supplement 11 [file Supplemental_Code.zip › Supplemental_Code/Peaks/zv10/GSE134055_Yang_H3K27ac_muscle_enriched.bed]

chr10	4124257	4126257
chr7	27082305	27084305
chr3	40407316	40409316
chr5	15563812	15565812
chr9	24059399	24061399
chr20	6639795	6641795
chr20	51657870	51659870
chr16	42950518	42952518
chr14	6570561	6572561
chr6	7970542	7972542
chr18	45710681	45712681
chr13	46590257	46592257
chr24	37405890	37407890
chr22	15711834	15713834
chr10	36525021	36527021
chr1	13266139	13268139
chr10	44363010	44365010
chr15	47201569	47203569
chr9	56237779	56239779
chr13	51401253	51403253
chr8	30699125	30701125
chr7	55355462	55357462
chr4	21892968	21894968
chr7	12065745	12067745
chr20	22946113	22948113
chr13	37314427	37316427
chr2	24370549	24372549
chr17	28703956	28705956
chr9	50551858	50553858
chr23	22162669	22164669
chr4	5553321	5555321
chr6	60121658	60123658
chr21	739401	741401
chr25	16834055	16836055
chr2	24858449	24860449
chr16	31516863	31518863
chr18	45039198	45041198
chr8	31492827	31494827
chr6	57777371	57779371
chr2	5270028	5272028
chr16	42821733	42823733
chr16	30583237	30585237
chr12	5282637	5284637
chr5	54467135	54469135
chr3	17047343	17049343
chr16	21650540	21652540
chr24	16964157	16966157
chr5	23771453	23773453
chr13	17487182	17489182
chr10	36697102	36699102
chr13	22653531	22655531
chr12	33796484	33798484
chr19	2143669	2145669
chr21	43777911	43779911
chr10	26916251	26918251
chr25	26283826	26285826
chr15	35187618	35189618
chr1	36672830	36674830
chr18	49003677	49005677
chr18	43943254	43945254
chr5	18849737	18851737
chr9	41917461	41919461
chr5	15439623	15441623
chr6	55921339	55923339
chr14	24606244	24608244
chr10	13246275	13248275
chr24	16938439	16940439
chr9	14850723	14852723
chr25	34519935	34521935
chr14	46681212	46683212
chr19	23640166	23642166
chr17	14658475	14660475
chr2	32185377	32187377
chr16	2540699	2542699
chr2	43689030	43691030
chr2	25594116	25596116
chr17	24889597	24891597
chr13	24293903	24295903
chr18	20024795	20026795
chr24	41713522	41715522
chr16	16959518	16961518
chr3	55945365	55947365
chr11	34320507	34322507
chr10	4724348	4726348
chr9	21423334	21425334
chr8	2638055	2640055
chr21	30049752	30051752
chr7	22452234	22454234
chr7	24505327	24507327
chr20	15631259	15633259
chr14	50685321	50687321
chr6	21732442	21734442
chr18	44498434	44500434
chr7	34079531	34081531
chr9	7554706	7556706
chr12	33266734	33268734
chr10	13374339	13376339
chr19	35210356	35212356
chr13	32668830	32670830
chr7	19394262	19396262
chr19	2157679	2159679
chr3	50531124	50533124
chr16	3127813	3129813
chr6	6800463	6802463
chr16	54475135	54477135
chr23	36380382	36382382
chr7	17433726	17435726
chr5	36922124	36924124
chr7	26444609	26446609
chr11	34283524	34285524
chr6	49230128	49232128
chr20	26946067	26948067
chr20	26950652	26952652
chr1	5954334	5956334
chr15	23427501	23429501
chr8	3433942	3435942
chr16	41759648	41761648
chr23	5580879	5582879
chr23	5593968	5595968
chr7	64564643	64566643
chr2	44977665	44979665
chr2	4980849	4982849
chr4	10096860	10098860
chr6	29443708	29445708
chr21	43159511	43161511
chr18	2830980	2832980
chr13	47673179	47675179
chr15	36045948	36047948
chr8	47796726	47798726
chr14	6817999	6819999
chr20	47466132	47468132
chr12	26335467	26337467
chr7	28776590	28778590
chr7	56141906	56143906
chr15	11738247	11740247
chr15	11780605	11782605
chr18	23220373	23222373
chr18	23233888	23235888
chr2	539176	541176
chr13	364808	366808
chr8	18504864	18506864
chr8	18525156	18527156
chr8	26446268	26448268
chr16	34103234	34105234
chr10	6540061	6542061
chr18	2657976	2659976
chr18	45691300	45693300
chr6	12101034	12103034
chr3	17984975	17986975
chr14	47046595	47048595
chr1	450411	452411
chr21	36806535	36808535
chr13	4975713	4977713
chr13	4992808	4994808
chr25	34508549	34510549
chr2	22713529	22715529
chr2	22717593	22719593
chr2	22773160	22775160
chr9	14525016	14527016
chr7	73525943	73527943
chr18	20839554	20841554
chr18	20873148	20875148
chr1	25325108	25327108
chr13	24729917	24731917
chr6	41136302	41138302
chr10	4132795	4134795
chr10	4150957	4152957
chr23	23071349	23073349
chr5	43087808	43089808
chr11	21035619	21037619
chr11	21053044	21055044
chr17	11954773	11956773
chr20	40254178	40256178
chr1	25228619	25230619
chr9	17506750	17508750
chr3	16304832	16306832
chr17	34644311	34646311
chr6	27355832	27357832
chr19	43241810	43243810
chr13	17411435	17413435
chr13	17422013	17424013
chr19	31572361	31574361
chr2	32165000	32167000
chr3	21894372	21896372
chr12	25035678	25037678
chr17	30897512	30899512
chr6	6094054	6096054
chr3	44190880	44192880
chr8	31563642	31565642
chr24	35802369	35804369
chr10	26903879	26905879
chr20	21760683	21762683
chr13	1472263	1474263
chr16	8721294	8723294
chr5	22902246	22904246
chr2	33416126	33418126
chr16	4405173	4407173
chr16	4469639	4471639
chr19	43300341	43302341
chr13	10065033	10067033
chr8	29886802	29888802
chr20	52089761	52091761
chr17	23965882	23967882
chr10	16142009	16144009
chr1	40753599	40755599
chr15	40635509	40637509
chr22	17714487	17716487
chr25	22870343	22872343
chr13	30511334	30513334
chr22	29769029	29771029
chr22	29795993	29797993
chr12	25923272	25925272
chr18	11344578	11346578
chr18	11373883	11375883
chr11	29957997	29959997
chr6	29378353	29380353
chr16	2534773	2536773
chr25	16699186	16701186
chr2	401811	403811
chr6	26022173	26024173
chr23	7404241	7406241
chr18	35740043	35742043
chr18	29305612	29307612
chr4	16938075	16940075
chr1	23147175	23149175
chr6	2443860	2445860
chr20	36603851	36605851
chr18	20763210	20765210
chr1	32614412	32616412
chr5	35116013	35118013
chr5	35178566	35180566
chr15	30846034	30848034
chr2	25509127	25511127
chr13	41985982	41987982
chr18	9460312	9462312
chr12	23880297	23882297
chr15	25787417	25789417
chr7	33373217	33375217
chr20	31344214	31346214
chr11	31155587	31157587
chr11	31192661	31194661
chr18	11821503	11823503
chr23	22969387	22971387
chr7	19407215	19409215
chr18	23542734	23544734
chr10	13043133	13045133
chr11	33808327	33810327
chr23	20314362	20316362
chr22	20446092	20448092
chr7	31471040	31473040
chr7	27046948	27048948
chr12	31130148	31132148
chr20	51963441	51965441
chr16	20406119	20408119
chr14	34348050	34350050
chr7	34976995	34978995
chr2	31182419	31184419
chr9	6931354	6933354
chr3	32524329	32526329
chr23	43854371	43856371
chr21	9919326	9921326
chr12	47110894	47112894
chr3	20107685	20109685
chr16	47431818	47433818
chr1	25665639	25667639
chr3	39389599	39391599
chr4	5535987	5537987
chr14	34445581	34447581
chr16	829286	831286
chr16	839070	841070
chr5	39640665	39642665
chr1	13785402	13787402
chr23	35630938	35632938
chr23	35640802	35642802
chr7	50229535	50231535
chr13	1381565	1383565
chr5	60881694	60883694
chr7	34868727	34870727
chr9	43080159	43082159
chr2	58099960	58101960
chr12	16255190	16257190
chr11	10095325	10097325
chr6	7321854	7323854
chr14	7655895	7657895
chr5	51640408	51642408
chr5	51647122	51649122
chr25	16742848	16744848
chr3	26332591	26334591
chr17	4643947	4645947
chr20	34556065	34558065
chr23	3267568	3269568
chr16	21076923	21078923
chr6	26977967	26979967
chr24	34416753	34418753
chr21	23224136	23226136
chr21	23280159	23282159
chr3	16795655	16797655
chr18	14351340	14353340
chr20	47568577	47570577
chr5	16983662	16985662
chr10	15317957	15319957
chr13	44757461	44759461
chr25	34492359	34494359
chr3	39527509	39529509
chr22	25778870	25780870
chr6	50672366	50674366
chr12	25531782	25533782
chr17	28631332	28633332
chr20	42503851	42505851
chr20	42525615	42527615
chr19	46312414	46314414
chr18	24945387	24947387
chr7	37465055	37467055
chr7	40932846	40934846
chr1	40465712	40467712
chr13	20926316	20928316
chr15	5029711	5031711
chr4	25418264	25420264
chr20	54995211	54997211
chr2	58461004	58463004
chr23	44174521	44176521
chr23	44188901	44190901
chr10	28257617	28259617
chr1	45754534	45756534
chr8	47932503	47934503
chr19	9866076	9868076
chr18	30186978	30188978
chr21	26561833	26563833
chr3	5980261	5982261
chr4	24109523	24111523
chr1	44965728	44967728
chr2	46054841	46056841
chr9	49828390	49830390
chr11	26653237	26655237
chr4	16447040	16449040
chr21	40539197	40541197
chr2	30328357	30330357
chr23	24789514	24791514
chr6	28516601	28518601
chr5	58451732	58453732
chr10	4731722	4733722
chr10	4747745	4749745
chr9	48155785	48157785
chr4	21974453	21976453
chr5	43864573	43866573
chr25	23282130	23284130
chr2	39770741	39772741
chr6	44346605	44348605
chr6	44388628	44390628
chr4	13967845	13969845
chr4	13992047	13994047
chr7	20186603	20188603
chr20	34686452	34688452
chr6	28398980	28400980
chr15	4386185	4388185
chr8	50089825	50091825
chr11	13035884	13037884
chr5	8100735	8102735
chr13	23068906	23070906
chr2	38063121	38065121
chr23	34519836	34521836
chr21	38407268	38409268
chr21	38433603	38435603
chr2	55831482	55833482
chr8	24752502	24754502
chr6	40695740	40697740
chr10	10032703	10034703
chr5	23545574	23547574
chr2	25767081	25769081
chr4	73152777	73154777
chr8	36097069	36099069
chr6	24564373	24566373
chr19	44215367	44217367
chr15	45456023	45458023
chr15	45469268	45471268
chr13	51640011	51642011
chr12	22096345	22098345
chr12	37186345	37188345
chr7	1113005	1115005
chr22	23957887	23959887
chr3	2689432	2691432
chr9	41820367	41822367
chr18	26704656	26706656
chr18	26711458	26713458
chr18	26752061	26754061
chr18	26759522	26761522
chr7	3189281	3191281
chr7	3197499	3199499
chr16	8114921	8116921
chr19	46053591	46055591
chr19	46067134	46069134
chr1	43952057	43954057
chr23	31532718	31534718
chr23	31547063	31549063
chr23	31575020	31577020
chr23	31589699	31591699
chr3	20587081	20589081
chr25	35685237	35687237
chr9	10938298	10940298
chr5	17135698	17137698
chr5	17142784	17144784
chr15	27272550	27274550
chr15	8979157	8981157
chr13	2058873	2060873
chr13	2064594	2066594
chr13	2077162	2079162
chr13	2090714	2092714
chr21	10823684	10825684
chr3	16241886	16243886
chr3	16273722	16275722
chr18	49905178	49907178
chr7	56600229	56602229
chr7	56646215	56648215
chr12	10594984	10596984
chr1	19433202	19435202
chr23	32393271	32395271
chr17	680782	682782
chr2	49068644	49070644
chr24	9078840	9080840
chr23	7331473	7333473
chr23	7374726	7376726
chr19	35651885	35653885
chr11	16230982	16232982
chr15	30401377	30403377
chr22	16754713	16756713
chr22	16765967	16767967
chr17	26977859	26979859
chr25	2372256	2374256
chr22	11466312	11468312
chr24	5659887	5661887
chr10	15422507	15424507
chr10	15458161	15460161
chr10	15469475	15471475
chr2	1747488	1749488
chr10	33188045	33190045
chr24	29822106	29824106
chr18	23337594	23339594
chr25	23611171	23613171
chr16	38302192	38304192
chr19	19850930	19852930
chr15	1193781	1195781
chr6	33571153	33573153
chr16	43448543	43450543
chr14	26271679	26273679
chr14	4952125	4954125
chr1	41526481	41528481
chr20	32264210	32266210
chr6	31198793	31200793
chr17	7464942	7466942
chr25	13338885	13340885
chr7	15280677	15282677
chr4	15310696	15312696
chr22	16397623	16399623
chr5	13386739	13388739
chr5	13392032	13394032
chr19	35496693	35498693
chr20	15122857	15124857
chr12	31099744	31101744
chr7	62102164	62104164
chr13	24337854	24339854
chr13	24396251	24398251
chr6	32800407	32802407
chr6	32811231	32813231
chr5	47690940	47692940
chr3	57774711	57776711
chr13	46600038	46602038
chr13	46628286	46630286
chr12	4846150	4848150
chr12	4860968	4862968
chr5	34031584	34033584
chr22	38600968	38602968
chr16	54665986	54667986
chr23	41826510	41828510
chr1	5586113	5588113
chr6	35036630	35038630
chr3	26650701	26652701
chr2	25941546	25943546
chr25	11300323	11302323
chr25	11338082	11340082
chr6	41490383	41492383
chr6	28227333	28229333
chr22	26545972	26547972
chr20	23561850	23563850
chr19	31612939	31614939
chr2	19658018	19660018
chr6	29054834	29056834
chr16	32946752	32948752
chr20	21595651	21597651
chr2	21074370	21076370
chr17	51982452	51984452
chr24	13707975	13709975
chr24	13737129	13739129
chr24	13766157	13768157
chr7	30159955	30161955
chr10	33070632	33072632
chr13	2319423	2321423
chr9	47708918	47710918
chr9	47715066	47717066
chr9	47787162	47789162
chr3	60957362	60959362
chr15	40560029	40562029
chr10	9805979	9807979
chr10	9859111	9861111
chr13	11421175	11423175
chr21	17768346	17770346
chr5	17567381	17569381
chr1	5011639	5013639
chr19	45485098	45487098
chr23	34001808	34003808
chr4	819273	821273
chr12	6416441	6418441
chr14	45895143	45897143
chr11	30193758	30195758
chr5	50956770	50958770
chr20	47940006	47942006
chr2	6361502	6363502
chr1	13643172	13645172
chr6	32641468	32643468
chr4	20535981	20537981
chr3	39138101	39140101
chr19	32152235	32154235
chr22	25876794	25878794
chr12	26424672	26426672
chr25	16102997	16104997
chr25	16110121	16112121
chr6	31670932	31672932
chr22	16961265	16963265
chr15	26529643	26531643
chr3	13835993	13837993
chr10	24589052	24591052
chr7	68030465	68032465
chr11	22794479	22796479
chr15	24659877	24661877
chr15	24674706	24676706
chr12	31200733	31202733
chr16	27331567	27333567
chr6	40728421	40730421
chr6	54573387	54575387
chr7	30227574	30229574
chr7	30268874	30270874
chr2	25604820	25606820
chr2	25626592	25628592
chr23	28049476	28051476
chr6	42001957	42003957
chr17	5065779	5067779
chr9	8526792	8528792
chr9	8548829	8550829
chr1	41159859	41161859
chr14	51625308	51627308
chr1	6514015	6516015
chr7	67855980	67857980
chr7	67889438	67891438
chr18	46875216	46877216
chr10	3076103	3078103
chr14	24974524	24976524
chr19	36137355	36139355
chr6	32434919	32436919
chr7	1348190	1350190
chr18	45028264	45030264
chr18	45072468	45074468
chr12	37203145	37205145
chr12	37218093	37220093
chr14	35537822	35539822
chr7	13391278	13393278
chr7	34439764	34441764
chr6	25072041	25074041
chr6	25085057	25087057
chr6	25095038	25097038
chr3	32389393	32391393
chr18	26488539	26490539
chr21	36049277	36051277
chr13	22101110	22103110
chr13	22125453	22127453
chr7	34032531	34034531
chr1	45832864	45834864
chr16	48620347	48622347
chr16	48627503	48629503
chr16	48688369	48690369
chr1	29624959	29626959
chr5	35228090	35230090
chr5	35246791	35248791
chr24	27915043	27917043
chr4	22873563	22875563
chr23	23410456	23412456
chr23	23468567	23470567
chr11	33982357	33984357
chr23	33564254	33566254
chr2	7720370	7722370
chr9	30812366	30814366
chr22	21077824	21079824
chr18	43963954	43965954
chr15	5630924	5632924
chr12	7693264	7695264
chr9	29009498	29011498
chr9	29018261	29020261
chr9	29024677	29026677
chr1	56643765	56645765
chr1	56668923	56670923
chr10	13135514	13137514
chr10	13149664	13151664
chr10	13182841	13184841
chr18	30892254	30894254
chr25	2411494	2413494
chr17	47839591	47841591
chr9	7564608	7566608
chr25	30928055	30930055
chr25	30952928	30954928
chr8	2569272	2571272
chr8	2577123	2579123
chr16	8901379	8903379
chr17	50690475	50692475
chr17	52163498	52165498
chr3	11832817	11834817
chr12	6197287	6199287
chr12	24895097	24897097
chr13	30274090	30276090
chr25	17135204	17137204
chr13	7478259	7480259
chr2	35972122	35974122
chr3	21697641	21699641
chr19	23550125	23552125
chr9	21180731	21182731
chr22	30507110	30509110
chr25	29189309	29191309
chr19	25504660	25506660
chr19	25516997	25518997
chr9	25897036	25899036
chr20	1870452	1872452
chr18	10781360	10783360
chr12	29879915	29881915
chr20	15010968	15012968
chr18	25157070	25159070
chr4	10546633	10548633
chr4	10589539	10591539
chr15	34052936	34054936
chr5	31587911	31589911
chr14	6424292	6426292
chr14	6476992	6478992
chr19	25201829	25203829
chr2	32567752	32569752
chr2	5203361	5205361
chr19	22677063	22679063
chr12	3160418	3162418
chr17	35266915	35268915
chr16	12951858	12953858
chr7	69217543	69219543
chr23	33635157	33637157
chr23	33676360	33678360
chr23	31043167	31045167
chr20	27248937	27250937
chr21	4957984	4959984
chr22	29905362	29907362
chr13	4030920	4032920
chr5	47702329	47704329
chr15	44036259	44038259
chr22	29825123	29827123
chr22	29855967	29857967
chr13	13156491	13158491
chr22	39076602	39078602
chr5	22892646	22894646
chr12	38087826	38089826
chr12	30935792	30937792
chr12	13293045	13295045
chr18	2348212	2350212
chr14	16798550	16800550
chr13	34115961	34117961
chr7	47825405	47827405
chr16	27117808	27119808
chr5	71337120	71339120
chr7	19399573	19401573
chr3	50514785	50516785
chr19	31405627	31407627
chr19	31446898	31448898
chr24	26933723	26935723
chr24	26980021	26982021
chr17	29284698	29286698
chr23	23128178	23130178
chr23	23169942	23171942
chr25	18835835	18837835
chr19	19957047	19959047
chr1	35206096	35208096
chr17	13848439	13850439
chr7	66842216	66844216
chr22	667838	669838
chr9	28067930	28069930
chr10	5499135	5501135
chr4	13210465	13212465
chr23	44017300	44019300
chr24	14528932	14530932
chr7	33801460	33803460
chr13	7588283	7590283
chr13	7596538	7598538
chr9	17818849	17820849
chr12	46828154	46830154
chr25	17645997	17647997
chr5	64976258	64978258
chr23	14061853	14063853
chr23	14065743	14067743
chr14	33366685	33368685
chr5	20435209	20437209
chr5	20439784	20441784
chr3	23552111	23554111
chr7	40300343	40302343
chr8	44953668	44955668
chr20	43405288	43407288
chr12	35362537	35364537
chr3	24995949	24997949
chr22	11185333	11187333
chr13	48257192	48259192
chr17	42430679	42432679
chr3	22376906	22378906
chr20	23054443	23056443
chr24	7630279	7632279
chr7	50953888	50955888
chr5	12505746	12507746
chr12	36393335	36395335
chr19	15644446	15646446
chr12	47821365	47823365
chr4	51315353	51317353
chr16	51370406	51372406
chr13	32565095	32567095
chr13	32587325	32589325
chr23	20527939	20529939
chr14	41294245	41296245
chr13	11881904	11883904
chr14	6501556	6503556
chr14	6578512	6580512
chr9	41924692	41926692
chr9	41956431	41958431
chr14	15398888	15400888
chr22	34611514	34613514
chr16	1281840	1283840
chr22	37794521	37796521
chr23	31200002	31202002
chr17	35012798	35014798
chr9	8779258	8781258
chr20	7688506	7690506
chr17	31536469	31538469
chr7	6820880	6822880
chr7	6836879	6838879
chr9	46240137	46242137
chr11	13524641	13526641
chr20	26966846	26968846
chr20	20513834	20515834
chr20	20556609	20558609
chr20	20588390	20590390
chr20	20593700	20595700
chr3	5688973	5690973
chr4	25504003	25506003
chr16	42857009	42859009
chr21	45496422	45498422
chr8	7274067	7276067
chr1	1700303	1702303
chr6	52043635	52045635
chr13	9971546	9973546
chr13	31547934	31549934
chr3	36839941	36841941
chr15	16326280	16328280
chr5	28361626	28363626
chr15	23411983	23413983
chr2	13446635	13448635
chr2	13219245	13221245
chr3	21114885	21116885
chr22	16441666	16443666
chr8	9435494	9437494
chr9	43939864	43941864
chr1	41074209	41076209
chr20	20622061	20624061
chr7	62081044	62083044
chr7	62088332	62090332
chr13	24168778	24170778
chr10	8933497	8935497
chr9	43594641	43596641
chr6	23815941	23817941
chr20	54829819	54831819
chr2	54669398	54671398
chr8	3412067	3414067
chr1	13249627	13251627
chr21	19272203	19274203
chr5	24201281	24203281
chr5	7256440	7258440
chr5	7262797	7264797
chr5	7273509	7275509
chr5	7284561	7286561
chr3	54532930	54534930
chr18	27999179	28001179
chr8	20751841	20753841
chr2	21102991	21104991
chr22	20879047	20881047
chr13	23949623	23951623
chr12	41208157	41210157
chr23	32239811	32241811
chr8	38369529	38371529
chr14	17377907	17379907
chr9	47352296	47354296
chr20	51835385	51837385
chr5	43925987	43927987
chr12	30580745	30582745
chr7	33299006	33301006
chr6	28424777	28426777
chr6	28442376	28444376
chr6	28465564	28467564
chr19	47190073	47192073
chr8	20495621	20497621
chr8	22517643	22519643
chr6	32182162	32184162
chr18	1213589	1215589
chr7	20252688	20254688
chr10	8303419	8305419
chr13	2911709	2913709
chr1	22856934	22858934
chr9	14132542	14134542
chr3	53583466	53585466
chr3	53590864	53592864
chr13	16831749	16833749
chr3	32684141	32686141
chr7	34225642	34227642
chr7	34253156	34255156
chr7	34263084	34265084
chr13	35230932	35232932
chr19	47410393	47412393
chr23	40621023	40623023
chr7	22278526	22280526
chr6	32741926	32743926
chr17	30931589	30933589
chr8	43773719	43775719
chr6	46736894	46738894
chr5	20514687	20516687
chr8	7677276	7679276
chr1	11392329	11394329
chr21	3275339	3277339
chr6	7948430	7950430
chr6	7961651	7963651
chr5	54204037	54206037
chr13	18807341	18809341
chr6	3514875	3516875
chr23	13799248	13801248
chr20	36817145	36819145
chr2	12105809	12107809
chr5	25201342	25203342
chr19	28899918	28901918
chr3	60052758	60054758
chr25	23594976	23596976
chr11	33565250	33567250
chr13	25150576	25152576
chr8	53813348	53815348
chr5	24170337	24172337
chr13	22552944	22554944
chr3	43019215	43021215
chr16	33513794	33515794
chr22	10962741	10964741
chr22	10987776	10989776
chr18	39661261	39663261
chr5	6030627	6032627
chr9	1098140	1100140
chr24	4070126	4072126
chr13	979408	981408
chr21	33176309	33178309
chr20	24211798	24213798
chr13	17340886	17342886
chr13	17398938	17400938
chr6	29427249	29429249
chr6	29454017	29456017
chr1	35180330	35182330
chr23	26767581	26769581
chr23	22567273	22569273
chr8	29779774	29781774
chr4	1459092	1461092
chr4	2143193	2145193
chr4	2157468	2159468
chr4	2173308	2175308
chr4	2191250	2193250
chr17	26494725	26496725
chr13	25097331	25099331
chr7	54012802	54014802
chr23	5601744	5603744
chr18	29444189	29446189
chr18	29457819	29459819
chr17	8873268	8875268
chr6	9736895	9738895
chr7	71539205	71541205
chr7	71558348	71560348
chr18	11149320	11151320
chr24	39405168	39407168
chr12	15170335	15172335
chr19	9733828	9735828
chr20	45492680	45494680
chr8	51515637	51517637
chr17	23022862	23024862
chr9	18767231	18769231
chr25	35084640	35086640
chr18	36539590	36541590
chr13	36132257	36134257
chr17	20489923	20491923
chr5	27587635	27589635
chr8	25791471	25793471
chr15	23708861	23710861
chr15	23715834	23717834
chr24	23721416	23723416
chr24	23746110	23748110
chr21	6662215	6664215
chr8	42567588	42569588
chr12	45471264	45473264
chr12	18194737	18196737
chr17	47781969	47783969
chr1	44254050	44256050
chr7	36761677	36763677
chr11	41272107	41274107
chr18	19097221	19099221
chr7	19978149	19980149
chr3	22131866	22133866
chr3	22165271	22167271
chr9	42922720	42924720
chr12	34819450	34821450
chr12	34829401	34831401
chr23	7290017	7292017
chr17	6257015	6259015
chr2	34133250	34135250
chr8	19545286	19547286
chr12	40406557	40408557
chr9	47465809	47467809
chr20	1289108	1291108
chr1	23402128	23404128
chr1	23468978	23470978
chr12	13192638	13194638
chr23	408382	410382
chr19	22923460	22925460
chr16	14267456	14269456
chr16	14271792	14273792
chr5	41304614	41306614
chr22	16860881	16862881
chr18	22346885	22348885
chr15	37659651	37661651
chr20	22722343	22724343
chr20	8000965	8002965
chr1	6645987	6647987
chr14	14282982	14284982
chr13	45460690	45462690
chr5	47573871	47575871
chr19	726647	728647
chr5	39805642	39807642
chr5	39812976	39814976
chr5	39860728	39862728
chr14	6609679	6611679
chr14	6615608	6617608
chr13	30403100	30405100
chr13	30489398	30491398
chr18	23991864	23993864
chr15	36007880	36009880
chr12	48360162	48362162
chr3	22996368	22998368
chr4	73689725	73691725
chr20	24132430	24134430
chr10	13638083	13640083
chr7	27117194	27119194
chr17	27430220	27432220
chr2	15802604	15804604
chr21	27465107	27467107
chr3	11746739	11748739
chr15	45273650	45275650
chr21	35148191	35150191
chr12	25211400	25213400
chr7	54353688	54355688
chr15	31374600	31376600
chr7	52487637	52489637
chr6	36517973	36519973
chr20	19654464	19656464
chr6	49831760	49833760
chr13	7251911	7253911
chr1	24402942	24404942
chr13	34630328	34632328
chr10	43804596	43806596
chr3	21742228	21744228
chr9	42106177	42108177
chr5	36024223	36026223
chr22	29353952	29355952
chr12	20625173	20627173
chr15	41841142	41843142
chr24	38377325	38379325
chr6	24469996	24471996
chr23	7698350	7700350
chr5	12431327	12433327
chr18	12585114	12587114
chr8	23195173	23197173
chr15	3391317	3393317
chr18	46202144	46204144
chr18	46236323	46238323
chr18	46252865	46254865
chr23	23292046	23294046
chr9	41159636	41161636
chr15	46690759	46692759
chr1	49482628	49484628
chr14	22845022	22847022
chr14	22873704	22875704
chr25	25038648	25040648
chr12	26324094	26326094
chr22	33049004	33051004
chr24	39206031	39208031
chr2	32027901	32029901
chr2	32074510	32076510
chr14	946517	948517
chr1	24283024	24285024
chr2	45106368	45108368
chr15	9037864	9039864
chr18	25956661	25958661
chr5	39768702	39770702
chr5	39775729	39777729
chr4	19876229	19878229
chr17	38555206	38557206
chr7	41437835	41439835
chr13	38706634	38708634
chr13	38763561	38765561
chr4	13440808	13442808
chr4	13469660	13471660
chr9	41746049	41748049
chr20	6818344	6820344
chr25	13957238	13959238
chr7	73088663	73090663
chr23	29346597	29348597
chr23	29353273	29355273
chr7	56135019	56137019
chr1	1326067	1328067
chr13	38691998	38693998
chr2	15774675	15776675
chr5	22121330	22123330
chr5	22148777	22150777
chr7	21018162	21020162
chr16	47387743	47389743
chr18	13256871	13258871
chr19	29039705	29041705
chr9	49918702	49920702
chr7	41612297	41614297
chr8	53765543	53767543
chr11	26732980	26734980
chr2	55606390	55608390
chr21	35697308	35699308
chr20	41998499	42000499
chr22	33393015	33395015
chr3	62173244	62175244
chr1	19081377	19083377
chr1	19086749	19088749
chr17	51756265	51758265
chr2	25196948	25198948
chr6	32092018	32094018
chr8	26805777	26807777
chr16	32044541	32046541
chr10	43766552	43768552
chr6	19427321	19429321
chr12	6398227	6400227
chr23	35107405	35109405
chr13	7626668	7628668
chr23	28266640	28268640
chr13	42302196	42304196
chr19	46028261	46030261
chr24	35603419	35605419
chr22	38900586	38902586
chr9	24096330	24098330
chr7	22676421	22678421
chr24	19781793	19783793
chr16	51347402	51349402
chr1	49653844	49655844
chr22	29365653	29367653
chr15	1080488	1082488
chr1	16449896	16451896
chr10	41062832	41064832
chr9	17531525	17533525
chr6	31400425	31402425
chr25	15977200	15979200
chr5	36242802	36244802
chr14	24709173	24711173
chr23	32232387	32234387
chr19	26441580	26443580
chr22	718925	720925
chr5	45931260	45933260
chr3	52786899	52788899
chr7	28271225	28273225
chr7	52284976	52286976
chr22	16479121	16481121
chr10	10950421	10952421
chr25	16264654	16266654
chr5	27698064	27700064
chr2	22721411	22723411
chr1	25365628	25367628
chr9	17573978	17575978
chr24	10169379	10171379
chr1	32625976	32627976
chr22	567457	569457
chr5	20388861	20390861
chr5	68948372	68950372
chr22	753683	755683
chr16	29738122	29740122
chr22	2605063	2607063
chr4	70882436	70884436
chr8	34503602	34505602
chr18	14378037	14380037
chr3	35378890	35380890
chr15	17342985	17344985
chr6	28346668	28348668
chr21	20716016	20718016
chr21	20737013	20739013
chr12	37146922	37148922
chr7	55195551	55197551
chr23	35340165	35342165
chr17	665037	667037
chr9	17602545	17604545
chr9	19950733	19952733
chr2	21362255	21364255
chr13	29847219	29849219
chr25	18195636	18197636
chr5	18810275	18812275
chr21	37761635	37763635
chr21	11659887	11661887
chr22	2020470	2022470
chr6	255212	257212
chr6	37786621	37788621
chr11	21111961	21113961
chr14	23228681	23230681
chr1	37428748	37430748
chr19	26781329	26783329
chr3	60110631	60112631
chr8	49014822	49016822
chr20	23395207	23397207
chr22	2455281	2457281
chr23	7673820	7675820
chr17	26743149	26745149
chr6	32035585	32037585
chr18	25655398	25657398
chr2	11228532	11230532
chr2	24138385	24140385
chr22	2624328	2626328
chr8	23606028	23608028
chr22	1410889	1412889
chr17	20918566	20920566
chr8	20683623	20685623
chr3	20552007	20554007
chr10	20303706	20305706
chr6	34968635	34970635
chr8	26328151	26330151
chr13	42265161	42267161
chr24	29895380	29897380
chr6	47846747	47848747
chr5	3383516	3385516
chr2	21347674	21349674
chr14	30634987	30636987
chr8	41262667	41264667
chr21	11641076	11643076
chr19	7400069	7402069
chr22	10622756	10624756
chr22	16542641	16544641
chr20	36521032	36523032
chr10	20174032	20176032
chr17	16838007	16840007
chr9	50546828	50548828
chr24	30266907	30268907
chr3	16988869	16990869
chr17	17974342	17976342
chr12	16233776	16235776
chr21	26574249	26576249
chr13	11743309	11745309
chr3	23265852	23267852
chr21	119746	121746
chr14	121045	123045
chr24	19965018	19967018
chr7	39816101	39818101
chr15	24954602	24956602
chr1	24465731	24467731
chr21	15608564	15610564
chr18	25908156	25910156
chr23	35979368	35981368
chr16	10749187	10751187
chr3	53170326	53172326
chr2	37114997	37116997
chr8	43523690	43525690
chr1	46446783	46448783
chr4	8681692	8683692
chr2	37628228	37630228
chr17	37454059	37456059
chr4	18580922	18582922
chr23	17485572	17487572
chr10	27400597	27402597
chr2	504632	506632
chr10	4142325	4144325
chr11	21018406	21020406
chr25	29841047	29843047
chr9	17549413	17551413
chr12	28610974	28612974
chr12	28620523	28622523
chr3	20772725	20774725
chr17	24512645	24514645
chr24	35883107	35885107
chr6	46933772	46935772
chr2	31804117	31806117
chr3	10463026	10465026
chr10	7947365	7949365
chr22	29781680	29783680
chr19	41597722	41599722
chr12	25946097	25948097
chr20	36607349	36609349
chr7	70187938	70189938
chr3	13938881	13940881
chr8	7987747	7989747
chr14	24035415	24037415
chr7	27067433	27069433
chr12	31115529	31117529
chr1	16990279	16992279
chr23	43859465	43861465
chr13	1376787	1378787
chr8	20571400	20573400
chr13	6143452	6145452
chr25	22906080	22908080
chr23	14961254	14963254
chr16	13656589	13658589
chr18	36430515	36432515
chr18	14300247	14302247
chr20	6725938	6727938
chr25	34453585	34455585
chr17	28638655	28640655
chr5	35880860	35882860
chr25	5876096	5878096
chr5	2533995	2535995
chr23	5323538	5325538
chr23	5372101	5374101
chr7	23972913	23974913
chr22	11013195	11015195
chr16	10661626	10663626
chr2	30307284	30309284
chr6	28590383	28592383
chr5	58479011	58481011
chr7	69627362	69629362
chr7	66620232	66622232
chr7	66636943	66638943
chr7	66640695	66642695
chr22	10392689	10394689
chr5	38603241	38605241
chr2	13399560	13401560
chr13	23057977	23059977
chr8	4330772	4332772
chr8	4362934	4364934
chr13	9725058	9727058
chr4	73176125	73178125
chr22	15949269	15951269
chr22	15955694	15957694
chr7	27566649	27568649
chr7	27576023	27578023
chr4	5012796	5014796
chr1	20496044	20498044
chr8	45845412	45847412
chr5	41506823	41508823
chr21	10833484	10835484
chr21	10872246	10874246
chr17	668742	670742
chr17	693411	695411
chr19	35629518	35631518
chr17	26953798	26955798
chr24	26725816	26727816
chr4	14951823	14953823
chr1	31110275	31112275
chr3	20847493	20849493
chr13	10910999	10912999
chr11	80254	82254
chr23	31403102	31405102
chr2	386821	388821
chr12	4820242	4822242
chr13	28523064	28525064
chr13	28537483	28539483
chr6	28235279	28237279
chr21	32663913	32665913
chr22	26542305	26544305
chr22	26558046	26560046
chr1	31096957	31098957
chr9	8460918	8462918
chr17	2329563	2331563
chr18	21007089	21009089
chr18	21014488	21016488
chr11	1386197	1388197
chr11	13478314	13480314
chr23	34977774	34979774
chr23	34985157	34987157
chr11	22159460	22161460
chr20	22220784	22222784
chr17	5815464	5817464
chr17	5818648	5820648
chr7	54825320	54827320
chr8	45286595	45288595
chr12	6413525	6415525
chr7	17731673	17733673
chr7	17748980	17750980
chr8	8937326	8939326
chr10	38283090	38285090
chr24	24688624	24690624
chr19	2024670	2026670
chr7	68085595	68087595
chr20	13303856	13305856
chr20	13359545	13361545
chr16	27310507	27312507
chr7	30280597	30282597
chr23	28037399	28039399
chr24	6573343	6575343
chr9	8561421	8563421
chr6	48106579	48108579
chr18	15859227	15861227
chr10	3068176	3070176
chr18	45044482	45046482
chr3	32384465	32386465
chr13	17141891	17143891
chr15	18369216	18371216
chr7	61761417	61763417
chr16	8666914	8668914
chr10	43920769	43922769
chr24	33921411	33923411
chr6	44584325	44586325
chr18	43931982	43933982
chr15	20419046	20421046
chr21	35232431	35234431
chr19	22724244	22726244
chr25	18276560	18278560
chr3	11813663	11815663
chr9	17496720	17498720
chr9	21164798	21166798
chr9	21191234	21193234
chr19	25536265	25538265
chr16	514965	516965
chr6	53213734	53215734
chr2	37374534	37376534
chr20	16643225	16645225
chr15	25580222	25582222
chr17	27012703	27014703
chr16	12983659	12985659
chr15	9430860	9432860
chr25	30873254	30875254
chr24	20352443	20354443
chr19	46559160	46561160
chr24	26921212	26923212
chr4	6573174	6575174
chr15	20944603	20946603
chr14	33305691	33307691
chr18	36772594	36774594
chr18	56705	58705
chr11	40202797	40204797
chr1	28904306	28906306
chr12	823696	825696
chr13	21933890	21935890
chr13	21956017	21958017
chr21	10767989	10769989
chr4	1689253	1691253
chr20	7611978	7613978
chr6	28685750	28687750
chr16	26681883	26683883
chr17	49001307	49003307
chr17	25301970	25303970
chr13	38805124	38807124
chr6	39049855	39051855
chr18	39130563	39132563
chr7	62004244	62006244
chr15	28452488	28454488
chr6	23800837	23802837
chr6	23808091	23810091
chr25	19841140	19843140
chr22	15417762	15419762
chr20	2943572	2945572
chr10	27242057	27244057
chr10	27248104	27250104
chr6	6792297	6794297
chr22	20838406	20840406
chr22	20895064	20897064
chr23	32208520	32210520
chr5	63702114	63704114
chr9	38782910	38784910
chr23	15421424	15423424
chr17	30428293	30430293
chr5	41486176	41488176
chr17	1745943	1747943
chr17	46416900	46418900
chr2	32467607	32469607
chr23	3388962	3390962
chr13	49036448	49038448
chr3	16405733	16407733
chr3	43054209	43056209
chr12	2513038	2515038
chr3	12781175	12783175
chr13	25039099	25041099
chr4	2449749	2451749
chr7	57697028	57699028
chr5	5889703	5891703
chr8	25751325	25753325
chr19	26425553	26427553
chr14	24619172	24621172
chr1	46614507	46616507
chr17	6276781	6278781
chr8	19507283	19509283
chr7	51462309	51464309
chr15	8365305	8367305
chr11	6513140	6515140
chr15	37675830	37677830
chr10	24492087	24494087
chr16	27590864	27592864
chr12	48347226	48349226
chr7	35694753	35696753
chr7	61990963	61992963
chr7	61997396	61999396
chr17	27409882	27411882
chr17	27422130	27424130
chr23	27800289	27802289
chr23	27898999	27900999
chr4	57120813	57122813
chr7	52492966	52494966
chr3	18136107	18138107
chr23	23335194	23337194
chr17	34933829	34935829
chr15	3318636	3320636
chr15	1384208	1386208
chr2	44407317	44409317
chr6	54627273	54629273
chr12	26381778	26383778
chr14	15425718	15427718
chr14	15497754	15499754
chr23	35087791	35089791
chr9	41725682	41727682
chr7	56149803	56151803
chr23	44899404	44901404
chr16	8588802	8590802
chr5	15322361	15324361
chr13	11379958	11381958
chr13	11396855	11398855
chr1	18082999	18084999
chr17	23374063	23376063
chr17	48955793	48957793
chr3	61030158	61032158
chr6	18734836	18736836
chr6	32067742	32069742
chr6	32079985	32081985
chr19	985194	987194
chr10	367429	369429
chr19	23606307	23608307
chr14	38390026	38392026
chr16	5960329	5962329
chr21	16135894	16137894
chr17	32439773	32441773
chr9	8627910	8629910
chr25	19219943	19221943
chr25	10685183	10687183
chr25	22828237	22830237
chr21	35494336	35496336
chr11	289071	291071
chr17	50124354	50126354
chr23	10601367	10603367
chr25	11133948	11135948
chr23	27787057	27789057
chr12	16264916	16266916
chr16	39614447	39616447
chr3	19178566	19180566
chr20	4149103	4151103
chr7	65333036	65335036
chr7	65343254	65345254
chr4	16428379	16430379
chr23	34574269	34576269
chr18	49931009	49933009
chr11	10890490	10892490
chr25	18436148	18438148
chr20	15626474	15628474
chr23	19840376	19842376
chr23	32585711	32587711
chr16	39825486	39827486
chr18	44664823	44666823
chr7	29847727	29849727
chr23	28062219	28064219
chr6	50432855	50434855
chr14	51659649	51661649
chr23	21748788	21750788
chr1	34787395	34789395
chr13	7439934	7441934
chr24	4233167	4235167
chr3	54480952	54482952
chr12	3117316	3119316
chr20	26526228	26528228
chr6	24338935	24340935
chr13	9221839	9223839
chr24	20363256	20365256
chr19	46598584	46600584
chr11	2647421	2649421
chr1	33787932	33789932
chr18	48831822	48833822
chr6	43705383	43707383
chr23	6394062	6396062
chr12	20328222	20330222
chr8	19268681	19270681
chr6	55908792	55910792
chr5	373620	375620
chr11	11233456	11235456
chr3	36820846	36822846
chr3	54233416	54235416
chr3	54754716	54756716
chr9	34385066	34387066
chr21	42986533	42988533
chr7	56565838	56567838
chr12	7257651	7259651
chr22	13097324	13099324
chr10	9319027	9321027
chr15	18143119	18145119
chr8	29759914	29761914
chr23	26910935	26912935
chr3	41699596	41701596
chr23	27956144	27958144
chr14	51589486	51591486
chr23	180019	182019
chr3	22121631	22123631
chr5	41338419	41340419
chr9	9768757	9770757
chr9	21615302	21617302
chr9	21688580	21690580
chr17	37461998	37463998
chr2	39686505	39688505
chr14	424063	426063
chr2	33906219	33908219
chr1	32632035	32634035
chr13	46892505	46894505
chr16	39633607	39635607
chr8	4324555	4326555
chr14	7759115	7761115
chr21	11515082	11517082
chr24	35779706	35781706
chr7	73283107	73285107
chr22	38111660	38113660
chr25	23358469	23360469
chr5	23833216	23835216
chr1	54374672	54376672
chr2	35957369	35959369
chr14	26441192	26443192
chr14	26447812	26449812
chr14	26454675	26456675
chr19	25555769	25557769
chr1	52034170	52036170
chr10	5482649	5484649
chr8	30993938	30995938
chr18	50703456	50705456
chr7	69558101	69560101
chr16	23510567	23512567
chr25	16014563	16016563
chr8	7223441	7225441
chr1	30202604	30204604
chr9	25656892	25658892
chr16	29680810	29682810
chr8	38336126	38338126
chr4	229820	231820
chr4	16500577	16502577
chr1	4711617	4713617
chr6	52683415	52685415
chr15	3350961	3352961
chr2	25178549	25180549
chr9	9048036	9050036
chr13	215355	217355
chr2	38187142	38189142
chr17	24469420	24471420
chr24	9270899	9272899
chr5	43159124	43161124
chr6	41102581	41104581
chr9	17540544	17542544
chr4	17108697	17110697
chr12	17161462	17163462
chr7	51039045	51041045
chr16	8741133	8743133
chr22	29743802	29745802
chr15	46744966	46746966
chr12	40545230	40547230
chr23	10612621	10614621
chr25	11123119	11125119
chr25	11148666	11150666
chr14	24053545	24055545
chr13	14782949	14784949
chr10	35715625	35717625
chr4	1710522	1712522
chr4	1738919	1740919
chr1	25674427	25676427
chr18	29180141	29182141
chr7	34831433	34833433
chr4	16620801	16622801
chr12	16296131	16298131
chr17	42986372	42988372
chr5	19714497	19716497
chr24	35578453	35580453
chr21	23211041	23213041
chr5	64461078	64463078
chr10	28226493	28228493
chr14	32209075	32211075
chr20	31573830	31575830
chr5	21639633	21641633
chr6	30525496	30527496
chr5	10789357	10791357
chr21	23183024	23185024
chr16	5491106	5493106
chr16	36507031	36509031
chr16	26299266	26301266
chr22	13136435	13138435
chr9	21481121	21483121
chr9	46178877	46180877
chr17	43822711	43824711
chr4	8095845	8097845
chr7	55171771	55173771
chr12	10507637	10509637
chr4	18374818	18376818
chr7	17599574	17601574
chr24	26739096	26741096
chr25	11062137	11064137
chr18	23312873	23314873
chr23	29986594	29988594
chr5	48311314	48313314
chr11	38872188	38874188
chr25	13364542	13366542
chr25	13397776	13399776
chr9	52109835	52111835
chr18	37324477	37326477
chr18	37363919	37365919
chr5	47626308	47628308
chr3	18306953	18308953
chr24	35769614	35771614
chr5	43331413	43333413
chr5	43343481	43345481
chr24	35614124	35616124
chr6	52265774	52267774
chr10	20544510	20546510
chr8	25836941	25838941
chr22	9813768	9815768
chr25	18321807	18323807
chr23	32537289	32539289
chr16	39890148	39892148
chr13	42581818	42583818
chr8	27827053	27829053
chr25	16121429	16123429
chr19	40706886	40708886
chr22	38142066	38144066
chr7	68063745	68065745
chr3	23051483	23053483
chr7	58943369	58945369
chr6	50422932	50424932
chr14	51609263	51611263
chr6	48179637	48181637
chr18	15835520	15837520
chr23	21772248	21774248
chr21	4526167	4528167
chr6	40118266	40120266
chr7	61706418	61708418
chr10	43933950	43935950
chr23	10530067	10532067
chr6	39363405	39365405
chr25	18245143	18247143
chr25	17516936	17518936
chr23	1117518	1119518
chr25	29181379	29183379
chr19	25561154	25563154
chr15	25800965	25802965
chr23	33661683	33663683
chr23	33686302	33688302
chr7	68288330	68290330
chr4	22727027	22729027
chr7	22353474	22355474
chr5	71364665	71366665
chr4	18443309	18445309
chr1	33736856	33738856
chr6	60083760	60085760
chr8	10079115	10081115
chr24	19956985	19958985
chr19	5759404	5761404
chr7	22680888	22682888
chr9	41900518	41902518
chr11	6613028	6615028
chr15	16341997	16343997
chr18	15638342	15640342
chr3	54219628	54221628
chr18	39201701	39203701
chr20	51745466	51747466
chr17	38003023	38005023
chr19	11455763	11457763
chr15	7154	9154
chr8	3400202	3402202
chr14	38416304	38418304
chr3	54570643	54572643
chr4	1856908	1858908
chr5	42978853	42980853
chr25	4502992	4504992
chr5	29898659	29900659
chr6	50564896	50566896
chr25	12511490	12513490
chr13	49006704	49008704
chr13	36617361	36619361
chr21	6355088	6357088
chr16	39914530	39916530
chr6	41524822	41526822
chr21	3296418	3298418
chr4	10076054	10078054
chr7	38735920	38737920
chr12	3382726	3384726
chr16	26941255	26943255
chr19	12682248	12684248
chr9	23229398	23231398
chr9	28352876	28354876
chr23	39787381	39789381
chr1	43850603	43852603
chr13	1060978	1062978
chr10	10918232	10920232
chr6	44142832	44144832
chr7	53984633	53986633
chr23	129459	131459
chr20	51478927	51480927
chr19	26468746	26470746
chr9	9164574	9166574
chr10	44701204	44703204
chr15	36066331	36068331
chr12	26811994	26813994
chr23	14803107	14805107
chr23	14818094	14820094
chr16	23371247	23373247
chr20	22937829	22939829
chr8	47790785	47792785
chr8	20394949	20396949
chr10	43814027	43816027
chr6	54601826	54603826
chr2	37813276	37815276
chr5	22114751	22116751
chr15	24786687	24788687
chr8	54176724	54178724
chr6	59356010	59358010
chr21	19528734	19530734
chr8	10294837	10296837
chr7	13264022	13266022
chr5	35122775	35124775
chr19	40688616	40690616
chr3	57429881	57431881
chr2	47831358	47833358
chr25	34083324	34085324
chr17	45742629	45744629
chr16	40976139	40978139
chr23	9919689	9921689
chr16	27370323	27372323
chr19	35889844	35891844
chr2	35940704	35942704
chr25	15905169	15907169
chr14	27758629	27760629
chr21	45478443	45480443
chr20	38521319	38523319
chr6	176433	178433
chr15	23793877	23795877
chr10	43880671	43882671
chr9	13197452	13199452
chr12	616188	618188
chr7	19833136	19835136
chr19	43279970	43281970
chr22	18680737	18682737
chr21	42808386	42810386
chr5	25075363	25077363
chr22	18734937	18736937
chr23	8733880	8735880
chr11	13101650	13103650
chr16	39619630	39621630
chr16	49871217	49873217
chr5	30585456	30587456
chr12	37121843	37123843
chr13	23829873	23831873
chr21	11540444	11542444
chr13	35704743	35706743
chr10	41237279	41239279
chr13	18683626	18685626
chr20	15655671	15657671
chr3	26058484	26060484
chr1	4687467	4689467
chr8	27814412	27816412
chr5	51318429	51320429
chr18	44675806	44677806
chr2	42842196	42844196
chr2	35647082	35649082
chr18	10712377	10714377
chr3	54461725	54463725
chr3	5300023	5302023
chr3	5323992	5325992
chr17	12784853	12786853
chr19	7221213	7223213
chr10	5448844	5450844
chr22	2048793	2050793
chr24	7616862	7618862
chr19	15651353	15653353
chr6	30889772	30891772
chr22	16422519	16424519
chr8	53412978	53414978
chr8	20054053	20056053
chr1	13288373	13290373
chr6	50550437	50552437
chr11	18015583	18017583
chr11	18063594	18065594
chr5	41405355	41407355
chr22	8334054	8336054
chr23	10361089	10363089
chr23	10371572	10373572
chr6	41515490	41517490
chr13	22588563	22590563
chr9	52787473	52789473
chr11	44477813	44479813
chr18	16801146	16803146
chr11	6576624	6578624
chr5	22704557	22706557
chr21	37806191	37808191
chr16	40614550	40616550
chr14	6672176	6674176
chr6	37596824	37598824
chr23	14896318	14898318
chr24	25639216	25641216
chr15	31344511	31346511
chr3	7830034	7832034
chr1	18224729	18226729
chr6	27970874	27972874
chr14	9154646	9156646
chr7	71280364	71282364
chr9	1685271	1687271
chr12	735306	737306
chr13	46899971	46901971
chr5	34937220	34939220
chr11	43993263	43995263
chr15	30282616	30284616
chr2	22845340	22847340
chr1	51231968	51233968
chr23	7751579	7753579
chr19	31739487	31741487
chr19	30306142	30308142
chr8	30955198	30957198
chr6	6812215	6814215
chr16	35568671	35570671
chr10	18945542	18947542
chr11	23359226	23361226
chr9	25990864	25992864
chr10	20115672	20117672
chr3	7350173	7352173
chr18	45868591	45870591
chr3	19941210	19943210
chr8	11386253	11388253
chr1	17849457	17851457
chr17	41186910	41188910
chr9	22140046	22142046
chr17	10650173	10652173
chr6	4046867	4048867
chr18	35480257	35482257
chr14	28135226	28137226
chr14	32754309	32756309
chr13	2345042	2347042
chr21	39238607	39240607
chr20	16976591	16978591
chr11	43333726	43335726
chr3	19845966	19847966
chr8	28328612	28330612
chr23	32143492	32145492
chr19	7190281	7192281
chr23	28450720	28452720
chr5	15920251	15922251
chr8	28408817	28410817
chr15	14058380	14060380
chr23	36009785	36011785
chr4	4547784	4549784
chr2	13584531	13586531
chr20	9582317	9584317
chr15	28338249	28340249
chr7	41622161	41624161
chr22	30234127	30236127
chr24	21170935	21172935
chr17	16838007	16840007
chr9	50546828	50548828
chr24	30266907	30268907
chr3	16988869	16990869
chr17	17974342	17976342
chr12	16233776	16235776
chr21	26574249	26576249
chr13	11743309	11745309
chr3	23265852	23267852
chr21	119746	121746
chr14	121045	123045
chr24	19965018	19967018
chr7	39816101	39818101
chr15	24954602	24956602
chr1	24465731	24467731
chr21	15608564	15610564
chr18	25908156	25910156
chr13	25652655	25654655
chr1	54437445	54439445
chr1	51097184	51099184
chr9	2336344	2338344
chr19	35829253	35831253
chr2	48015273	48017273
chr6	52690056	52692056
chr23	42778752	42780752
chr4	6363930	6365930
chr5	1560923	1562923
chr24	40624383	40626383
chr1	55069937	55071937
chr13	30096733	30098733
chr2	24045363	24047363
chr13	46422666	46424666
chr16	4291265	4293265
chr9	30431663	30433663
chr22	581653	583653
chr19	47845927	47847927
chr10	6011084	6013084
chr22	2631888	2633888
chr17	6113745	6115745
chr19	41628220	41630220
chr24	32109855	32111855
chr5	3682855	3684855
chr5	9161497	9163497
chr5	9177777	9179777
chr22	6023744	6025744
chr14	21834633	21836633
chr8	4378408	4380408
chr16	23617764	23619764
chr24	37792155	37794155
chr16	36414536	36416536
chr22	1768369	1770369
chr17	19454881	19456881
chr5	68822177	68824177
chr4	73503823	73505823
chr2	36626584	36628584
chr21	7999173	8001173
chr23	34021151	34023151
chr4	25806508	25808508
chr22	1390275	1392275
chr20	33960824	33962824
chr3	60311873	60313873
chr13	47403887	47405887
chr6	11033328	11035328
chr1	584803	586803
chr15	28544912	28546912
chr12	9752262	9754262
chr16	6789217	6791217
chr16	43629475	43631475
chr21	31153293	31155293
chr11	31295727	31297727
chr21	11657200	11659200
chr21	11685172	11687172
chr5	8923592	8925592
chr19	7352735	7354735
chr21	3626259	3628259
chr9	3490973	3492973
chr25	2191835	2193835
chr1	1737541	1739541
chr20	53121063	53123063
chr7	54407295	54409295
chr13	35634034	35636034
chr16	28885231	28887231
chr6	43296073	43298073
chr25	19642043	19644043
chr4	997213	999213
chr1	18844261	18846261
chr23	27618987	27620987
chr22	2848401	2850401
chr19	40534177	40536177
chr5	2428741	2430741
chr1	39147071	39149071
chr20	46587813	46589813
chr17	25406867	25408867
chr17	25499987	25501987
chr4	4560911	4562911
chr16	55262399	55264399
chr13	45444839	45446839
chr17	52023975	52025975
chr6	342396	344396
chr7	33789988	33791988
chr16	52846521	52848521
chr22	2103765	2105765
chr7	21005987	21007987
chr24	26337745	26339745
chr6	12965955	12967955
chr9	9008402	9010402
chr4	6356527	6358527
chr9	33716225	33718225
chr17	11002730	11004730
chr5	848444	850444
chr6	6082055	6084055
chr3	54987061	54989061
chr2	25581608	25583608
chr17	17931451	17933451
chr10	7883715	7885715
chr13	22872775	22874775
chr21	2544410	2546410
chr5	2525091	2527091
chr7	65303782	65305782
chr10	4762193	4764193
chr25	23263718	23265718
chr6	28374669	28376669
chr15	32028196	32030196
chr18	15829433	15831433
chr6	57768151	57770151
chr18	43977597	43979597
chr21	35212322	35214322
chr21	40420511	40422511
chr24	3314549	3316549
chr20	52160625	52162625
chr9	8051126	8053126
chr4	11655205	11657205
chr9	41103795	41105795
chr24	16947312	16949312
