# Supplementary material for: Ultra-long-range interactions between active regulatory elements
Source: Genome Res. 2023 Aug;33(8):1269–83. doi: 10.1101/gr.277567.122 (PMC10547262; doi:10.1101/gr.277567.122)
Supplement: Supplement 11 [file Supplemental_Code.zip › Supplemental_Code/Peaks/zv10/Yang_peaks.ipynb]

# %% [code]
# import standard python libraries
import matplotlib as mpl
import numpy as np
import matplotlib.pyplot as plt
import pandas as pd
import seaborn as sns

# %% [code]
!wget https://vizhub.wustl.edu/privateHubs/ec9e0008c9dbfb860aa6/YueLab/brain.h3k27ac.merge.nodup.tagAlign_x_brain.input.merge.nodup.modify.tagAlign.fc.signal.bw \
-O /exports/igmm/eddie/wendy-lab/elias/Friman2022/heatmaps/brain.h3k27ac.merge.nodup.tagAlign_x_brain.input.merge.nodup.modify.tagAlign.fc.signal.bw -q
!wget https://vizhub.wustl.edu/privateHubs/ec9e0008c9dbfb860aa6/YueLab/muscle.h3k27ac.merge.nodup.tagAlign_x_muscle.input.merge.nodup.modify.tagAlign.fc.signal.bw \
-O /exports/igmm/eddie/wendy-lab/elias/Friman2022/heatmaps/muscle.h3k27ac.merge.nodup.tagAlign_x_muscle.input.merge.nodup.modify.tagAlign.fc.signal.bw
!wget https://ftp.ncbi.nlm.nih.gov/geo/samples/GSM4662nnn/GSM4662071/suppl/GSM4662071_YueLab-WGBS-brain.CG.bw \
-O /exports/igmm/eddie/wendy-lab/elias/Friman2022/heatmaps/GSM4662071_YueLab-WGBS-brain.CG.bw
!wget https://ftp.ncbi.nlm.nih.gov/geo/samples/GSM4662nnn/GSM4662077/suppl/GSM4662077_YueLab-WGBS-muscle.CG.bw \
-O /exports/igmm/eddie/wendy-lab/elias/Friman2022/heatmaps/GSM4662077_YueLab-WGBS-muscle.CG.bw

# %% [markdown]
Yang2020_fig2d.txt containts table from https://static-content.springer.com/esm/art%3A10.1038%2Fs41586-020-2962-9/MediaObjects/41586_2020_2962_MOESM6_ESM.xlsx sheet "Fig.2d"

# %% [code]
df = pd.read_table("Yang2020_fig2d.txt", sep="\t")
df = df.replace("\,", ".", regex=True)

# %% [code]
df

# %% [code]
df.loc[:, ~df.columns.isin(["chr", "start", "end"])] = df.loc[:, ~df.columns.isin(["chr", "start", "end"])].astype(float)

# %% [code]
sns.clustermap(data=df.drop(columns=["chr", "start", "end"]), 
               row_cluster=False, col_cluster=False, cmap="coolwarm", vmin = -2, vmax=3)

# %% [code]
df["brain_enriched"] = np.where((df["brain"]>4) & (df["muscle"]<1), True, False) 

# %% [code]
df["muscle_enriched"] = np.where((df["muscle"]>4) & (df["brain"]<1), True, False) 

# %% [code]
sns.clustermap(data=df.loc[(df["muscle_enriched"]) | (df["brain_enriched"]), ["brain", "muscle"]].sort_values("brain"), 
               row_cluster=False, col_cluster=False, cmap="coolwarm", vmin = -2, vmax=3)

# %% [code]
df.loc[df["muscle_enriched"], 
       ["chr", "start", "end"]].to_csv("GSE134055_Yang_H3K27ac_muscle_enriched.bed", sep="\t", index=False, header=None)

# %% [code]
df.loc[df["brain_enriched"], 
       ["chr", "start", "end"]].to_csv("GSE134055_Yang_H3K27ac_brain_enriched.bed", sep="\t", index=False, header=None)
