# Supplementary material for: Ultra-long-range interactions between active regulatory elements
Source: Genome Res. 2023 Aug;33(8):1269–83. doi: 10.1101/gr.277567.122 (PMC10547262; doi:10.1101/gr.277567.122)
Supplement: Supplement 11 [file Supplemental_Code.zip › Supplemental_Code/scripts/GEO_query_ES.R]

#!/usr/bin/env Rscript

require(GEOquery)

factors = read.table(file = "mouse_factor_full_QC.txt", sep = "\t", header = T, fill = TRUE)

factors <- factors[factors$Cell_type == "Embryonic Stem Cell",]
factors <- factors[(factors$FastQC > 25) & (factors$UniquelyMappedRatio > 0.6) & (factors$PBC > 0.8) & (factors$PeaksFoldChangeAbove10 > 500) & (factors$FRiP > 0.01) & (factors$PeaksUnionDHSRatio > 0.7),]
factors <- factors[complete.cases(factors),]

GEOdata <- lapply(factors$GSMID, getGEO)

factors$Sample <- ""
factors$GSEID <- ""

for (i in 1:length(GEOdata)) {
  factors[factors$GSMID == Meta(GEOdata[[i]])$geo_accession,]$Sample <- Meta(GEOdata[[i]])$title
  factors[factors$GSMID == Meta(GEOdata[[i]])$geo_accession,]$GSEID <- Meta(GEOdata[[i]])$series_id[[1]]
}

write.table(factors, "mouse_factor_ES.txt", quote=FALSE, sep="\t")
