# Supplementary material for: Ultra-long-range interactions between active regulatory elements
Source: Genome Res. 2023 Aug;33(8):1269–83. doi: 10.1101/gr.277567.122 (PMC10547262; doi:10.1101/gr.277567.122)
Supplement: Supplement 11 [file Supplemental_Code.zip › Supplemental_Code/simulations/chromatin.multicolour.lam]

####################################
####	ULOOP			####
####################################
variable jbn uloop 1 # run n simulations, here n=1
variable startfrom equal 200 #run start index
variable runnumber equal ${jbn}+${startfrom} #real index
print ${runnumber}

#
####################################
####	DEFINITIONS 	    ########
####################################
#
variable folder index Multicolour01 #create folder
shell mkdir ${folder}
#
##create names for sims
variable rname index Multicolour01.data
#
variable simname index Multicolour.${runnumber}
#

units lj # units of simulations
atom_style angle # with stiffness
boundary        p p p

###
# Pair interactions require lists of neighbours to be calculated
###
#neighbor 0.3 bin
neighbor 1.9 bin
neigh_modify every 1 delay 1 check yes 

### Generate RESTART file, SPECIAL format, not a .txt file ###
restart 2000000 restart.${simname} #name of restart
#############################

#processors 2 1 1

### READ "start" data file ###
read_data lammps.input
######################

### reset timestep ###
reset_timestep 0 
######################

###
# Define groups (atom type 1 is group 'all')
###
group all type 1 2 3 4 5 6 7 8 9 10 11 12 13 14 15 16   
group polymer type 11 12 13 14 15 16

###
# Dump configs + box coords
###
#dump   id all atom 10001 dump.chromatin
#dump   1   all   custom   100000   DNA.dump.*  id  x y z  ix iy iz
#dump_modify   1   format "%d %.5f %.5f %.5f %d %d %d"


dump 1 all custom   100001   ${folder}/${simname}.lammpstrj  id type  x y z  ix iy iz
#dump_modify   1   format line "%d %d %.5f %.5f %.5f %d %d %d"
dump 4 all xyz 1000000 ${folder}/${simname}.xyz 
dump_modify 4 element H C N O Na He Li Be B Ne Mg Al Si P S Cl append yes
#dump_modify  2   format line "%d %d %d %.5f %.5f %.5f"

#dump 5 all atom 100001 dump.chromatin
#dump_modify 5 append yes


###################################################################
# Stiffness term
#
# E = K * (1+cos(theta)), K>0
#
angle_style   cosine
angle_coeff   1 10.0
###################################################################

##### Sample thermodynamic info  (temperature, energy, pressure, etc.) #####
thermo 1000
thermo_style   custom   step  temp  epair  emol  etotal press pxx pyy pzz  vol
############################################################################

pair_style     soft 1.12246152962189

pair_coeff * * 100.0 1.12246152962189

bond_style   harmonic 

bond_coeff   1   100.0   1.1 
#bond_coeff   2   100.0   1.8 

variable seed01 equal (${runnumber}+200) 
variable seed02 equal (${runnumber}+244) 

###
# Set up fixes
###

fix 1 all   nve   ###NVE ensemble
fix 2 all   langevin   1.0 1.0   1.0   ${seed01}

###Langevin integrator Tstart Tstop 1/friction rndseed
 
###
# set timestep of integrator
###
timestep 0.01 #0.012

###
# run integration for a number of steps
###
run 1000

angle_style   cosine
angle_coeff   1 3.0

#pair_style hybrid lj/cut 1.12246152962189 soft 1.12246152962189
pair_style lj/cut 1.12246152962189 

pair_coeff * * 1.0 1.0 1.12246152962189

bond_style   fene

special_bonds fene #<=== I M P O R T A N T (new command)

bond_coeff   1   30.0   1.6   1.0   1.0

run 1000000

# now start recolouring

angle_style   cosine
angle_coeff   1 3.0

#bond_style   harmonic 

#bond_coeff   1   100.0   1.1 

###

pair_style lj/cut 1.12246152962189 

pair_coeff * * 1.0 1.0 1.12246152962189
pair_coeff 1 11 3.0 1.0 1.8
pair_coeff 2 11 3.0 1.0 1.8
pair_coeff 3 11 3.0 1.0 1.8
pair_coeff 4 11 3.0 1.0 1.8
pair_coeff 5 11 3.0 1.0 1.8
pair_coeff 1 12 8.0 1.0 1.8
pair_coeff 2 13 8.0 1.0 1.8
pair_coeff 3 14 8.0 1.0 1.8
pair_coeff 4 15 8.0 1.0 1.8
pair_coeff 5 16 8.0 1.0 1.8

###
# Set up fixes
###


fix 1 all   nve   
fix 2 all   langevin   1.0 1.0   1.0 ${seed02}

timestep 0.01 #0.012

variable colourstep loop 1000
label loopomnigene

run 10000
 
group prot1ON type 1
group prot2ON type 2
group prot3ON type 3
group prot4ON type 4
group prot5ON type 5
group prot1OFF type 6
group prot2OFF type 7
group prot3OFF type 8
group prot4OFF type 9
group prot5OFF type 10

variable seed1 equal (${colourstep}+${runnumber}+25)*(125+${runnumber})
variable seed2 equal (${colourstep}+${runnumber}+13)*(797+${runnumber})
variable seed3 equal (${colourstep}+${runnumber}+8)*(677+${runnumber})
variable seed4 equal (${colourstep}+${runnumber}+23)*(352+${runnumber})
variable seed5 equal (${colourstep}+${runnumber}+1)*(441+${runnumber})
variable seed6 equal (${colourstep}+${runnumber}+31)*(209+${runnumber})
variable seed7 equal (${colourstep}+${runnumber}+37)*(503+${runnumber})
variable seed8 equal (${colourstep}+${runnumber}+47)*(41+${runnumber})
variable seed9 equal (${colourstep}+${runnumber}+5)*(871+${runnumber})
variable seed10 equal (${colourstep}+${runnumber}+53)*(189+${runnumber})

#Set fraction so that rate = minute^{-1} = 0.01667 s^{-1}
#in 1 minute all 5000 proteins are recycled (on average)
 
set group prot1ON type/fraction 6 0.001 ${seed1}
set group prot2ON type/fraction 7 0.001 ${seed2}
set group prot3ON type/fraction 8 0.001 ${seed3}
set group prot4ON type/fraction 9 0.001 ${seed4}
set group prot5ON type/fraction 10 0.001 ${seed5}
set group prot1OFF type/fraction 1 0.001 ${seed6}
set group prot2OFF type/fraction 2 0.001 ${seed7}
set group prot3OFF type/fraction 3 0.001 ${seed8}
set group prot4OFF type/fraction 4 0.001 ${seed9}
set group prot5OFF type/fraction 5 0.001 ${seed10}

group prot1ON delete
group prot2ON delete
group prot3ON delete
group prot4ON delete
group prot5ON delete
group prot1OFF delete
group prot2OFF delete
group prot3OFF delete
group prot4OFF delete
group prot5OFF delete

next colourstep

jump chromatin.multicolour.lam loopomnigene

################
## ULOOP    ####
################
clear
variable rname delete
variable simname delete
variable folder delete
variable seed01 delete
variable seed02 delete
variable seed1 delete
variable seed2 delete
variable seed3 delete
variable seed4 delete
variable seed5 delete
variable seed6 delete
variable seed7 delete
variable seed8 delete 
variable seed9 delete
variable seed10 delete

next jbn
jump SELF #last line
