# Supplementary material for: Ultra-long-range interactions between active regulatory elements
Source: Genome Res. 2023 Aug;33(8):1269–83. doi: 10.1101/gr.277567.122 (PMC10547262; doi:10.1101/gr.277567.122)
Supplement: Supplement 11 [file Supplemental_Code.zip › Supplemental_Code/simulations/FISH.2705.3268.CM.nm.dat]

1068.53
2784.16
915.165
946.526
1012.75
1143.27
1654.76
2111.55
2265.53
1963.73
1362.71
2021.07
2806.19
2403.46
2194.98
1839.17
2150.18
2244
2322.72
2426.85
2284.58
1878.09
2048.33
2014.36
2052.81
2325.22
1877.13
1775.29
1545.34
1768.31
1817.43
1715.03
2289.54
2237.32
2930.06
783.627
736.251
621.17
708.881
734.933
1174.42
1788.41
2171.23
2272.1
1728.09
1782.74
1396.67
1790.59
2382.05
2305.99
681.125
2354.13
1014.96
1165.46
1081.37
987.214
2964.93
2637
2603.87
2187.43
2657.15
839.712
636.054
2024.56
2261.72
2307.8
2405.56
1086.46
930.747
846.133
2841.22
2851.75
680.828
990.268
2296.19
1140.22
1377.92
2162.99
1842.63
3101.45
1944.99
1945.95
2965.66
1712.79
139.28
199.789
144.373
186.748
189.289
169.36
197.438
1857.19
1245.48
1638.03
1366.5
1547.24
2021.28
1805.08
2192.23
2318.08
2275.98
1878.99
2121.55
2124.8
2003.69
1258.35
2629.24
1856.05
1587.4
2763.98
2151.88
1959.23
1710.42
2044.38
2453.87
2464.94
2559.23
3296.39
3392.2
1993.97
1630.3
2976.44
2655.79
1747.91
2699.98
2832.99
2160.84
2073.89
2657.85
2183.21
2820.33
772.234
1073.93
757.305
2589.97
550.836
850.49
557.807
183.975
884.471
1191.69
834.78
877.387
799.24
533.948
593.397
636.358
2405.14
778.439
657.701
1014.42
931.394
1150.06
1009.34
2487.45
2794.68
2394.74
2736.81
2883.13
3151.64
2533.4
1260.74
2694.87
2770.14
1158.03
468.612
2634.36
2726.36
890.368
459.397
820.974
1104.37
1423.12
1214.11
1286.67
1363.31
1424.15
1331.32
1251.7
1798.97
1858.65
1553.99
1691.81
1206.31
1686.04
1112.95
2665.18
2118.98
871.92
1948.05
2481.17
3368.6
1538.97
1730.66
1976.64
1450.51
1581.04
1122.68
1240.58
1139.03
1938.34
1380.21
1570.54
1467.91
1755.46
1686.37
1868.44
1683.69
1772.87
1792.93
2341.18
3203.42
2861.2
2711.6
2421.33
2337.82
726.625
1463.25
1400.93
2151.31
1473.47
1373.03
1589.36
1805.42
2267.86
955.668
905.001
753.124
1104.7
810.061
579.876
1120.01
1266.72
968.5
1991.1
1505.82
1174.08
1149.75
2509.37
2468.1
2738.13
646.006
989.264
1305.8
1555.59
1175.6
955.579
1078.78
664.697
799
687.439
677.794
1699.98
1555.48
1957.93
2044.24
1666.93
1791.05
1868.64
362.153
794.93
632.337
725.761
2463.53
2420.22
776.13
611.234
129.406
178.549
75.6641
135.362
136.391
166.014
2228.7
484.183
477.405
768.904
2423.15
791.28
997.029
1318.37
1696.61
1685.48
2379.12
1502.28
1587.81
1295.07
939.431
1242.4
1482.09
1618.88
1617.38
1595.82
2434.45
1715.3
2534.41
2373.15
2013.58
2041.97
1690.35
1848.15
987.354
1936.82
1912.83
2159.28
1262.99
1369.63
2423.42
1847.98
1805.04
1329.68
1608.3
1403.22
909.513
1027.69
2119.69
1508.04
1269.99
1176.99
2459.41
2774.88
1084.02
1877.11
1814.73
1618.82
2329.48
3088.55
2962.33
1951.45
1913.26
2352.76
1995.91
1306.6
1379
1145.12
1084.66
1008.61
821.09
2083.82
809.693
1437.69
1388.67
1546.81
1145.63
1316.26
867.128
970.055
978.792
1149.78
964.798
2696.19
2725.27
2214.5
1964.63
2188
2468.55
2087.75
2760.29
2684.61
2541.39
2602.98
2872.5
1276.77
3013.18
2255.25
2457.66
2679.14
2278.16
2218.36
2234.29
2378.75
2721.9
2853.84
2913.07
2882.7
2756.12
2597.64
2642.6
1578.32
1159.85
3099.36
1259.96
1364.16
1442.14
1405.86
2043.21
2651.37
2491.76
2485.76
2313.61
1801.64
1584.5
2093.68
2188.2
1868.88
2189.57
2269.47
3095.87
2694.32
191.636
114.88
155.021
76.0792
114.27
138.622
58.8264
1455.57
940.26
972.132
1094.7
1299.03
809.668
657.463
1047.84
995.676
993.553
894.911
888.685
1183.52
1758.98
3151.44
3197.7
1638.25
1825.67
1822.87
1602
3197.8
1116.58
2601.42
2736.93
2280.65
2182.58
2649.89
1650.25
1355.66
1049.87
1041.74
1306.51
1197.7
1002.88
443.5
809.881
760.991
608.776
2426.81
953.507
814.132
2525.87
1096.36
872.426
1483.01
967.311
1923.97
1464.84
1433.4
1224.8
1041.12
1011.9
1147.74
1186.8
1624.47
1800.47
2107.68
899.244
2123.77
2318.16
563.224
2921.22
2718.08
2216.69
2204.61
869.688
769.646
780.133
1106.22
1150.69
1467.34
1409.64
1124.54
1187.28
1381.07
1233.61
936.233
2578.1
2882.06
947.428
1237.21
1177.16
857.179
791.514
933.071
1182.92
1090.09
2562.04
2608.13
2559.58
632.647
2953.95
2661.28
2422.11
2622.12
2284.55
395.466
198.641
1338.22
1362.03
655.699
770.038
140.093
134.57
102.137
2774.77
2927.45
2411.83
2368.29
2677.89
2186.8
2259.77
2434.42
2796.55
2519.5
2418.58
442.712
2187.38
2448.98
1598.06
1582.84
1144.36
957.058
1679.59
1017.22
1150.28
2596.11
1027.2
2530.93
2567.48
956.165
876.447
1642.91
1202.65
3097.61
1416.3
1459.58
1389.06
1161.03
1065.16
2192.18
2065.45
1929.21
1960.93
2102.26
2282.71
2439.28
1762.48
1301.15
2480.57
2775.9
809.149
1046.02
1468.45
542.629
1010.05
1217.32
1474.98
833.64
990.612
823.126
611.029
889.169
615.574
1091.81
1346.9
1010.8
1030.08
2734.87
2474.31
2163.22
3074.62
1099.91
1471.01
1074.53
1210.96
1706.45
2165.77
1688.08
1892.3
1570.5
1295
2543.79
1972.3
2147.68
2197.48
1812.97
2218.43
1660.62
587.188
2848.51
532.284
818.276
1050.28
735.756
1029.44
1134.44
1546.31
1509.58
2586.08
2727.26
3026.47
2708.49
2009.8
1890.82
1681.12
2091.54
2451.38
2284.38
2295.86
2716.59
3059.53
1765.44
1773.79
1541.97
1177.05
1534.63
838.39
2081.61
1861.49
2036.66
2313.65
1101.28
1825.03
1008.55
1094.13
1486.88
1453.18
1441.89
1437.27
1789.76
2697.44
2486.82
962.293
906.971
1235.95
1499.91
1435.26
1310.3
1388.67
1528.78
1270.44
1548.75
2462.7
666.345
710.265
1050.77
1466.53
1409.14
1436.28
1524.76
1370.1
1697.45
3054.19
2450.59
1443.13
1204.3
3240.43
1585.28
625.448
205.956
204.122
132.605
164.246
123.464
179.647
659.368
688.047
563.884
661.622
599.649
1479.71
911.425
2903.58
729.98
659.9
1225.91
2814.54
892.147
1236.06
1949.84
1885.57
2124.23
2498.2
1488.46
1919.32
1747.53
2352.2
1812.97
1753.03
1798.39
1781.54
1800.24
1444.19
1233.32
1238.41
1344.17
1172.31
1066.52
1669.18
1651.87
1575.76
711.313
878.349
670.056
709.694
506.266
2729.52
2232.81
2388.23
2533.01
2371.89
2052.23
2332.27
2360.49
2658.48
2025.54
2168.69
2192.98
2888.04
3218.53
3370.87
986.643
2143.66
2583.41
1324.14
1944.24
1870.94
1664.35
873.277
1790.63
1316.44
1828.43
2187.09
2523.12
2423.97
615.392
502.003
849.223
873.272
773.341
671.683
1296.19
