# Supplementary material for: Ultra-long-range interactions between active regulatory elements
Source: Genome Res. 2023 Aug;33(8):1269–83. doi: 10.1101/gr.277567.122 (PMC10547262; doi:10.1101/gr.277567.122)
Supplement: Supplement 11 [file Supplemental_Code.zip › Supplemental_Code/simulations/FISH.2705.4664.CM.nm.dat]

2215.78
2781.02
1221.32
1908.62
1492.73
1313.8
1333
2587.14
2444.75
2674.42
785.198
761.429
2456.63
2781.91
2455.46
2567.84
1442.62
2085.06
1590.54
2904.09
2720.72
2897.25
3286.09
2511.53
2822.63
3154.81
2682.91
3058.89
2040.19
2275.65
1635.81
1579.12
1615.71
1428.87
2033.08
2552.39
2339.54
2590.91
2675.35
1387.68
2548.46
2954.28
2675.25
2891.6
2445.98
2048.87
2054.99
2532.4
2530.11
2281.29
2076.78
1412.48
1961.67
1688.56
2065.26
2282.66
1639.03
2845.11
2630.54
2528.25
2609.84
1519.59
1739.75
2336.41
2534.95
2694.59
2937.99
2341.19
2030.29
1250.12
2597.85
2602.37
2278.69
2054.67
1789.59
1698.51
2293.7
2860.47
2338.29
3121.37
2449.89
2410.39
2929.3
1964.94
1228.97
1201.5
1382.78
1704.51
1624.14
1284.05
1353.76
1638.63
2914.87
1697.19
1738.22
1891.73
3414
3146.35
2814.81
2862.15
3081.45
2638.37
3061.35
2591.7
2615.29
883.538
2404.3
2229.48
2235.17
3653.14
2982.02
3454.28
3443
3510.03
2781.07
870.528
4380.35
2618.13
1161.16
2986.53
2665.7
2635.39
3006.26
326.89
1678.23
3422.39
2525.19
1866.49
3199.09
3331.1
3365.65
2264.65
2488.31
2089.84
2434.18
2523.96
2051.62
2190.96
2458.06
2219.34
2778.59
1908.66
1503.53
1423.21
1012.98
1419.4
1328.08
2818.61
1614.74
2063.96
2373.02
2283.84
2245.79
2437.16
2575.68
2574.55
2549.23
2905.48
3065.65
3335.12
2666.89
2336.34
2003.71
2614.19
2491.38
1567.15
2858.74
2880.54
1915.86
1927.89
1461.34
1630.87
1844.49
1980.72
2129.28
3297.69
2907.54
3059.12
2883.78
2675.4
1516.98
2931.41
2932.41
2382.09
2461.87
1116.02
889.148
781.673
361.637
1512.96
1461.18
2698.01
1219.62
2998.26
3981.22
3086.14
2273.03
1860.1
1728.11
2057.37
1732.87
1770.78
1891.58
1054.41
1124.21
1285.15
1188.22
2663.76
2612.48
1064.78
3478.36
4543.16
3745.93
2866.37
3695.35
3513.39
2535.89
2647.74
2539.01
2686.5
2849.43
2408.95
1983.62
2566.71
3415.41
768.871
2345.51
1915.13
2672.72
2418.3
496.196
1620.29
1450.97
1838.28
2156.65
2407.43
1675.09
2134.42
2724.85
2770.9
2504.73
722.935
109.409
85.5532
121.1
2571.28
1645.2
2526.41
1686.61
1693.34
1695.29
1574.15
1068.9
1474.77
2073.62
2046.44
1699.1
1498.21
1304.55
2257.41
2822.08
1127.45
1241.5
789.639
2360.37
2589.11
3522.55
2126.97
2677.87
3076.02
3490.81
3352.17
1896.85
1603.95
1563.42
1586.32
2049.98
2137.61
1150.79
2278.72
2422.62
2686.97
2547.97
2758.39
2145.73
2159.57
2095.38
2644.73
845.309
1005.98
1464.41
1511.11
2522.38
3638.36
2577.41
3191.38
3646.96
3235.9
2366.94
2176.72
3232.87
1550.81
1572.99
1208
1074.48
750.158
1109.39
1456.37
3043.04
2284.37
1806.85
1702.47
2402.39
3105.73
3267.14
2394.79
2636.77
2763.53
2594.72
2601.32
2668.59
2418.15
3267.82
3098.25
2887.37
3310.02
4165.36
4187.21
3770.51
1330.57
1860.35
3268.99
2031.13
2046.71
1929.54
2007.71
2950.29
2610.92
2425.39
2521.81
3275.06
2768.42
2895.57
1525.89
1775.44
1771.39
1811.11
1701.45
1610.08
1663.85
3376.44
2813.77
2956.61
3322.41
3282.52
3648.77
3181.75
3319.5
2794.7
2823.01
1918.11
2380.96
2540.19
2179.03
2037.95
2352.25
2310.02
2403.23
2069.4
2253.35
2210.56
2385.47
2427.02
2721.89
1809.77
2309.68
2291.35
2521.81
3658.25
3322.42
3908.98
2632.35
3098.95
3929.12
2329.69
232.468
209.213
214.44
97.3821
111.093
87.7315
78.3132
2949.78
3578.3
2171.62
3465.68
3149.63
2771.95
2339.52
2256.1
1622.38
1693.11
1330.3
1388.65
1343.77
1142.69
2753.84
2254.91
2238.04
1765.26
2354.76
2375.12
2396.87
2418.44
1958.13
1995.74
1887.33
1357.61
1674.99
1569.31
2531.81
2360.43
2067.75
1565.79
1782.69
1692.65
3017.33
2578.05
2467.71
2061.37
2210.64
2388.98
1141.08
1135.36
2431.21
2519.51
1409.82
3154.03
1661.56
1353.06
1375.62
2569.92
2673.26
2719.95
2611.65
2814.92
2745.43
2765.94
2859.57
2614.89
2809.68
2626.71
2470.52
2540.84
2451.84
2457.59
972.931
2458.31
1277.44
819.494
1130.3
2703.06
2329.92
2098.63
1679.56
1729.49
1843.26
2381.91
2455.94
2886.51
2873.22
1978.72
2431.58
2565.68
2858.6
2549.21
2510.41
2152.71
2512.63
2259.89
2068.36
1917.64
2169.4
3228.96
3219.71
2949.28
2326.09
2593.38
2469.28
2021.15
2046.85
2074.57
1783.88
2983.27
2925.87
2480.08
2279.09
3141.36
2684.69
2662.56
2516.3
2634.65
2304.84
1665.95
2451.24
2090.42
1979.45
2825.52
1990.32
2181.37
1795.34
2522.3
1714.37
1606.5
1416.35
1821.93
1405.64
1650.47
2863.74
3056.84
2550.53
2990.5
1894.53
2775.17
2545.05
2237.68
2904.81
1979.75
2371.19
2088.97
1811.88
1758.56
3332.38
2673.34
2817.73
2371.13
2778.53
2979.44
2775.5
2426.36
2595.03
2551.74
2830.57
3523.56
3346.44
2067.23
2438.47
2467
2333.59
2332.16
2432.34
2731.58
2807.03
2641.04
2154.69
3193.98
3504.08
3207.03
3113.49
2165.77
1903.17
2332.71
1485.98
1337.43
1606.66
2833.96
3570.64
2139.82
3341.25
1583.52
2111.9
1901.03
1884.81
1952.91
903.771
573.773
2736.51
961.846
3157.6
1868.54
2699.77
2729.41
2471.68
2362.2
2485.6
2716.86
1283.77
1579.06
2532.67
2506.36
2772.84
3164.96
3170.16
3592.92
2939.67
2345.47
3053.63
2947.84
2662.42
2608.73
1974.97
2717.24
2737.21
3073.4
740.443
2431.18
2454.28
2641.03
1975.03
3018.12
2517.46
2219.94
2557.3
2396.79
1888.68
1956.35
2116.56
2428.69
2337.5
2022.22
1401.21
1198.16
1336.82
2099.24
2708.75
2479.97
2790.81
2740.24
1981.86
1927.46
2340.9
2029.82
2344.25
2167.56
2289.34
1786.37
1961.17
1286.32
2227.04
2475.63
2709.37
2964.95
2595.06
2193.51
2131.87
2644.27
2948.78
2542.29
2683.8
3104.49
1842.33
2182.84
1524.14
1180.5
1322.03
1407.99
1331.1
1631.54
3149.38
2936.42
2085.03
2266.62
2321.01
3397.82
2790.56
3118.15
2401.7
2731.52
1898.23
1806.64
1951.23
2218.04
1738.35
1669.17
1957.5
1913.61
1788.82
1816.79
2026.51
2776.04
2997.69
1448.24
1252.5
2842.63
1298.39
1065.01
3370.51
3238.67
3603.59
2700.97
739.693
2898.6
2498.74
2566.08
1997.93
2050.79
2508.36
2550.55
2608.85
2495.41
2284.49
2571.56
1986.41
2256.36
2381.86
2564.71
3008.63
2186.48
2434.26
2157.87
2368.85
1956.46
2003.42
1743.38
2315.6
1885.04
2311.9
2021.86
2068.1
2204.16
1917.97
2912.81
2545.58
2109.56
1711.67
1981.39
2123.24
1834.77
1750.36
2588.38
2071.09
2169.03
2369.28
1647.98
2020.35
1455.75
3478.86
1284.5
2619.18
2658
1526.34
951.598
894.356
1371.69
1092.07
2328.33
2307.58
1173.84
2533.21
