# Supplementary material for: Ultra-long-range interactions between active regulatory elements
Source: Genome Res. 2023 Aug;33(8):1269–83. doi: 10.1101/gr.277567.122 (PMC10547262; doi:10.1101/gr.277567.122)
Supplement: Supplement 11 [file Supplemental_Code.zip › Supplemental_Code/simulations/lammps.input]

 LAMMPS data file from restart file: timestep = 0,        procs = 1
        5200   atoms
        4999   bonds
        4998   angles
 
          16  atom types
 1 bond types
           1 angle types
 
  -50.000000000000000        50.000000000000000      xlo xhi
  -50.000000000000000        50.000000000000000      ylo yhi
  -50.000000000000000        50.000000000000000      zlo zhi
 
 Masses
 
           1           1
           2           1
           3           1
           4           1
           5           1
           6           1
           7           1
           8           1
           9           1
          10           1
          11           1
          12           1
          13           1
          14           1
          15           1
          16           1
 
 Atoms
 
           1           1           1  -2.0028529747988966        46.294176648980631        19.676759949536748                0           0           0
           2           1           1  -15.619750366850793       -9.5851170615237855       -18.222570496134448                0           0           0
           3           1           1  -8.9045350344661536        19.514406749833867        13.873106963707361                0           0           0
           4           1           1   44.344061311371561       -35.033645279989855       -10.037323538937137                0           0           0
           5           1           1  -18.285683068042992       -30.960969778711810       -21.799931014319952                0           0           0
           6           1           1   16.164224985075474       -5.7836228425641290       -29.037182188367574                0           0           0
           7           1           1   13.352236206724116       -6.5085048164126968       -34.092493228463319                0           0           0
           8           1           1  -19.278154212611433       -37.690016696528339       -5.2481558376579640                0           0           0
           9           1           1   24.420255679444519        33.766403209511061        6.0277316919996657                0           0           0
          10           1           1   36.076095763352207       -38.562471127132845        30.552597679880261                0           0           0
          11           1           1  -38.683368872357406        23.780409380693733        5.6062265928813080                0           0           0
          12           1           1  -3.5831794688907959        19.098932710163162       -39.936977915402316                0           0           0
          13           1           1   11.634456961612289        9.1034314271433718       -7.5750109456484420                0           0           0
          14           1           1  -14.625428963502795        45.904245996608914        25.819730297593257                0           0           0
          15           1           1   21.055202507475730        29.999080104643998       -30.558315488941179                0           0           0
          16           1           1  -22.029630252897348      -0.79989060981685567       -37.346004490076787                0           0           0
          17           1           1  -17.447788159657129        22.307772613498678        21.295436402611713                0           0           0
          18           1           1   8.2481612039406507       -8.8901455867455681        47.673531903151535                0           0           0
          19           1           1   31.618816356369084       -34.599782925817109        31.433063161962078                0           0           0
          20           1           1   3.4650946907073541       -16.174469907145152       -31.313859073606064                0           0           0
          21           1           2  -41.586564689016789        14.771200940678137        45.351154361802926                0           0           0
          22           1           2  -7.0152173265320750       -25.167914313722296       -24.517287675488440                0           0           0
          23           1           2   31.795914908756863        18.405432538963712       -40.993388506725751                0           0           0
          24           1           2  -1.0263148056040672        25.609711956273301        7.3937679607448628                0           0           0
          25           1           2   5.8183890252881394        4.8334166581537774       -49.735935792511569                0           0           0
          26           1           2  -28.417540655884899       -44.699746949194150       -19.791806799685773                0           0           0
          27           1           2   29.653154775131608        19.254183736197639       -17.545862911147459                0           0           0
          28           1           2   35.031730340851205        43.369091070484146       -28.016018854500004                0           0           0
          29           1           2   14.819090298231780       -25.558261919260371        37.602399394947398                0           0           0
          30           1           2   15.860633952693703        3.8294704073787820       -2.6738632398226159                0           0           0
          31           1           2   6.9454773226955480        8.6850036044428975        49.688851516854946                0           0           0
          32           1           2   42.143557029194589        18.524533203934070        22.063725231361815                0           0           0
          33           1           2   16.352857223866728       -6.6783380273272019E-002  -27.177282542633808                0           0           0
          34           1           2  -21.681501646741410       -27.057546715591851        34.165297796165902                0           0           0
          35           1           2   22.247972011324801        19.410054836876213        21.905469944608008                0           0           0
          36           1           2  -14.180463054308934       -3.0501881525137220       -24.444294049282099                0           0           0
          37           1           2   41.769808713845578       -42.788297102694038        29.155327269697757                0           0           0
          38           1           2   8.8841155517542898       -44.615303129663090       0.59211517292214189                0           0           0
          39           1           2  -40.048749583064179        20.098615971043053        27.073741998001307                0           0           0
          40           1           2   29.035074651697535        47.841918397476512       -25.995764161885393                0           0           0
          41           1           3  -37.222974807526398        35.775109267993088        22.114944067516610                0           0           0
          42           1           3  -15.718032710167751       -27.602148412795557       0.29078087510607253                0           0           0
          43           1           3   12.774925851441060       -25.812951944821229       -22.025716648707760                0           0           0
          44           1           3  -37.132801444267159        11.429449182907197        42.400519342410000                0           0           0
          45           1           3  -2.5602603123639822        11.761522391322487        27.025538598438064                0           0           0
          46           1           3   8.3723253772205517       -15.969526063742423       -32.728884033203023                0           0           0
          47           1           3  -3.3960469390202253       -37.325237996530845        41.578753359690829                0           0           0
          48           1           3   42.138871079101804        12.850317261033856       -37.249596107701741                0           0           0
          49           1           3   2.5826588557856689       -27.162283823612288       -7.1000722318965703                0           0           0
          50           1           3  -3.6465226828624298       -12.254116328922970        44.921575766021178                0           0           0
          51           1           3  -43.497191572225738       -8.9788851787302661        5.4552403728211738                0           0           0
          52           1           3  -3.2862154027770818        40.847061600931013       -13.823011628672965                0           0           0
          53           1           3  -2.0132566873878766       -16.748960077637687        40.974019742267828                0           0           0
          54           1           3   47.062957542071686        28.865207074905584       -27.470661761465976                0           0           0
          55           1           3   42.831202812859850       -49.183847099105748        31.462856267807897                0           0           0
          56           1           3   30.671601021629968        18.558236095546466        7.5698245027458144                0           0           0
          57           1           3   1.7498715538385279       -8.8968672219646212        7.8864810145182656                0           0           0
          58           1           3   46.716933492354620        28.959283844371004        36.701934410117389                0           0           0
          59           1           3  -47.716006690307864       -32.959930010949989       -43.927808406537437                0           0           0
          60           1           3   35.207239358245268       -8.2138124400443431       -44.132211803385687                0           0           0
          61           1           4  -41.840375313131737        18.795679282254934        43.790512397126932                0           0           0
          62           1           4  -12.185420850043105       -30.250831434601167       -25.460541629184206                0           0           0
          63           1           4  -47.360797796566636        41.986285731424296        19.433697254875408                0           0           0
          64           1           4  -39.229886486590004       -46.448965040469595       -29.716403785812172                0           0           0
          65           1           4   22.607319749647143       -7.6685341369095106       -15.707133347645463                0           0           0
          66           1           4  -49.054162557172866        37.777075390765290        18.790804599619904                0           0           0
          67           1           4  -6.8419985713203957       -47.409790352407541       -12.838755448683848                0           0           0
          68           1           4   47.002204243356537        5.3746923692164046       -42.205430103739396                0           0           0
          69           1           4   22.633985241083920       -18.927330638000061        14.882938102834498                0           0           0
          70           1           4  -20.482569347850799        27.972111506788629       -24.944164271328482                0           0           0
          71           1           4   18.647136014731498        27.537579811001716       -2.4114489170393494                0           0           0
          72           1           4   19.738193998568963        25.536280235875626        19.757583438391929                0           0           0
          73           1           4   34.143874347597510       -38.152963140586337        14.826284486581526                0           0           0
          74           1           4  -15.102643084840217        48.172333618680696        28.511127875582034                0           0           0
          75           1           4   26.575014136361112        45.447322276660543        24.741192689978565                0           0           0
          76           1           4  -41.746279730948068        14.439527129996582       -45.146006046503153                0           0           0
          77           1           4   12.648439425044522       -20.225676697572268       -15.875329293348962                0           0           0
          78           1           4  -31.318396151767548        38.663717078935314        46.772539929379860                0           0           0
          79           1           4   37.825566382773857       -37.956507930934123        24.092224551183300                0           0           0
          80           1           4   27.493401681218071       -19.847141057656138        3.5751935165612760                0           0           0
          81           1           5   44.292652252558220       -44.290373399077311       -1.7346763257289122                0           0           0
          82           1           5   17.945294265633592       -29.426364662659786        33.326416384225297                0           0           0
          83           1           5  -20.004193820558246        39.892761321993177       -20.486240854708250                0           0           0
          84           1           5  -10.585551899810985        4.2153410050685958       -9.6518101500634010                0           0           0
          85           1           5   27.141268806609098        20.897421776196389        8.2616605865705690                0           0           0
          86           1           5  -22.241941836632286        1.5465844403612872       -17.658517519281446                0           0           0
          87           1           5  -22.918408721271156        6.5151282902221048        6.6107327082887748                0           0           0
          88           1           5  -13.362251837148587        39.398030930150412        41.491364930658456                0           0           0
          89           1           5  -42.689226161893025        5.8160384133957246        44.939555788657835                0           0           0
          90           1           5   23.881336354474957      -0.35894219385816939        19.116752312467217                0           0           0
          91           1           5   19.932282950107638        20.307666994055573       -5.3487908417772401                0           0           0
          92           1           5  -31.485890625224222        22.292598293584774       -1.5557719386536828                0           0           0
          93           1           5  -4.6686083521517263        49.103172668447826        2.5434683780788223                0           0           0
          94           1           5   40.645685887567637       -32.135420910392540       -25.821685982099407                0           0           0
          95           1           5   19.416255071089711        6.7527417227175093        6.7659478783998530                0           0           0
          96           1           5  -46.064743303028564       -12.696080678233290       -44.743635717019373                0           0           0
          97           1           5  -12.471244108228285       -21.061139782727523       -41.022993485389073                0           0           0
          98           1           5   8.7434331133589787       -8.7954795694169530       -9.8402187317117029                0           0           0
          99           1           5   3.2571568311348442       -23.730986600336767       -10.106975858744228                0           0           0
         100           1           5   21.491313633405213        37.038023435387011        33.960327130669839                0           0           0
         101           1           6   32.615961762930610        17.983825180614470       -16.410154756623129                0           0           0
         102           1           6   24.469601206583292        15.842861149354604        6.4252070825800036                0           0           0
         103           1           6   12.963821514853946        19.767447868579801       -17.454988261905935                0           0           0
         104           1           6  -18.024716998602020       -46.016151448773144       -35.913900190012448                0           0           0
         105           1           6  -34.816571843363256       -10.978281316551453       -10.378871651827026                0           0           0
         106           1           6  -28.654484839898409        2.9893184384642888        14.176858137024928                0           0           0
         107           1           6   11.713414126371585        48.726867592929928       -32.187571255497517                0           0           0
         108           1           6   48.343636875958687       -46.740129387690764       -18.366667256627565                0           0           0
         109           1           6   18.910802081770395       -42.935659872147291       -48.243005317731935                0           0           0
         110           1           6  -45.048013065144630        45.900893886866498       -22.798633406147328                0           0           0
         111           1           6   25.638302910796501       -22.226617480633728      -0.49902909796215589                0           0           0
         112           1           6   42.555272948998073        37.723573696443459        7.4256021533885272                0           0           0
         113           1           6  -45.860043885264687       -31.906183468168827       -11.616539058197350                0           0           0
         114           1           6   43.666656351957570       -31.064521918313169       -42.857868164596802                0           0           0
         115           1           6  -48.669051965360666       -19.942905989187675        45.302065833159254                0           0           0
         116           1           6  -20.700376759885941       -47.352772123323142        42.500064466156410                0           0           0
         117           1           6 -0.45035253990847179       -41.354620078010463        41.763930577582904                0           0           0
         118           1           6   43.210996762856553        37.739925487628810      -0.52544792858564282                0           0           0
         119           1           6  -26.152948986344327       -4.4681298284975686        6.6077154556179796                0           0           0
         120           1           6   44.501788212199671        30.759953835303321        17.783941539325760                0           0           0
         121           1           7   34.818878589958594       -22.798570355601512       -19.991071251086943                0           0           0
         122           1           7   37.225127233952733       -35.844946129388909       -49.068456264921359                0           0           0
         123           1           7  -40.496960173928663        18.264551123476615        16.476728123632924                0           0           0
         124           1           7  -25.621883086487539       -32.937601735826362        26.785796488246234                0           0           0
         125           1           7   40.746592744778852        21.888568160810649        30.300344646390915                0           0           0
         126           1           7  -43.814738987279277       -39.150172203053422       -22.063456824162397                0           0           0
         127           1           7   44.070778220016230        7.8650017797209983       -41.645909688132853                0           0           0
         128           1           7  -33.451862523180552       -35.731896593870083        4.9138000970399940                0           0           0
         129           1           7  -41.869226758610111       -42.251713302189387       -41.279647530795536                0           0           0
         130           1           7   49.106074297407197        45.166663435597897        27.312766524063854                0           0           0
         131           1           7  -30.230673746694826       -10.522667455394297       -16.269838933403015                0           0           0
         132           1           7   25.414209908823711       -46.507183744495784        17.905945463070189                0           0           0
         133           1           7  -6.9602604405139212        28.347735645724921       -24.899438756636361                0           0           0
         134           1           7  -39.023213642621400        24.653826240161571        32.016330443407007                0           0           0
         135           1           7  -37.495055328463899       -39.050417345438213       -6.5231729158808260                0           0           0
         136           1           7  -30.909870524389849        31.941306394047565       -36.981897972227642                0           0           0
         137           1           7  -32.110535362872547        19.269086715247081       -30.057738951769998                0           0           0
         138           1           7  -9.9349925496411871       -16.047988137362033        49.397873899832248                0           0           0
         139           1           7  -13.521696097009006       -25.512883361101068       -23.826233809587361                0           0           0
         140           1           7  -23.755705068566947        43.708775653246214       -14.204513531342844                0           0           0
         141           1           8   38.787166741450797        27.512520664933128        15.038465219479130                0           0           0
         142           1           8   36.406488865642608        32.820542390485933       -20.454985851642782                0           0           0
         143           1           8   6.6093623135229933       -40.821411856579900      -0.74809384136949042                0           0           0
         144           1           8  -48.942793267477327       -27.118938622272548        32.881395713257518                0           0           0
         145           1           8   15.442096839276070        40.008292553072422       -35.977808204626797                0           0           0
         146           1           8   12.124566549384125        14.142835615466820       -42.477831651606635                0           0           0
         147           1           8   11.046577956492614       -22.069156425866222        5.7875083208100309                0           0           0
         148           1           8   1.3429701997907162        9.0834926000681495        7.6111586990104616                0           0           0
         149           1           8   23.719474800017824       -28.560209372738001        19.089332309956671                0           0           0
         150           1           8   27.693653753761222        13.490896650436641        41.248280675876941                0           0           0
         151           1           8   4.1742042957794379       -30.117466631377589       -2.7090306829243183                0           0           0
         152           1           8   18.424708776514237       -35.343242831466512       -9.2577363690262260                0           0           0
         153           1           8   23.596331123570714       0.85928631945457190        16.842125268459824                0           0           0
         154           1           8   48.296904500577412       -38.134623813657555        26.446686252184399                0           0           0
         155           1           8   46.799675971603556       -1.2054374481506702        35.680498105570649                0           0           0
         156           1           8   43.787758708776167       -47.517185688203469       -4.2528781987424713                0           0           0
         157           1           8   22.845667716344707       -36.556813148102506       -8.4037635714568673                0           0           0
         158           1           8   41.427074794346190        10.998425174317338        49.650286841426720                0           0           0
         159           1           8  -12.901460799748099        33.064702043572552        19.559838346820115                0           0           0
         160           1           8   49.597622918426751        19.195934950448706        46.862016896100911                0           0           0
         161           1           9   31.131989681064120        35.789249493762995       -16.960129952892299                0           0           0
         162           1           9   23.010132317708198        38.584088849614886        45.819590440865269                0           0           0
         163           1           9   23.691038817589515        21.151448606872801        1.0142563188686560                0           0           0
         164           1           9  -35.137290970954993      -0.47594514761140072        9.1039713149042356                0           0           0
         165           1           9  -12.341719660665063       -27.196909236910937       -29.902412069502770                0           0           0
         166           1           9   38.159829363653749       -12.787478125464391        7.2569662974144684                0           0           0
         167           1           9   36.924314057745413        8.7052074859544533        31.305262825520643                0           0           0
         168           1           9  -11.020838386068476       -29.016423285101524       -10.132391701401410                0           0           0
         169           1           9  -37.544507864579259        25.621297331085831       -44.885204634913009                0           0           0
         170           1           9   2.8340425461141070       -45.531858343702190       -20.293607746791764                0           0           0
         171           1           9   30.388674456393932        20.129166940724314       -41.227985897269846                0           0           0
         172           1           9   37.119382574484838       -5.4854696636453930        26.485264059262498                0           0           0
         173           1           9   18.851105461774370        32.464673468357390       -18.194129205166831                0           0           0
         174           1           9   23.683856037942668       -28.275881958484362       -4.0843631353207455                0           0           0
         175           1           9  -33.021340823481196       -21.295930469295023       -47.081715498546231                0           0           0
         176           1           9   33.074802564061237        39.294201302954860        13.974730753121978                0           0           0
         177           1           9   19.927689759754340       -12.319376717209130        48.658321451642706                0           0           0
         178           1           9   2.1027228507672024        8.8362830980167395        15.823033429075778                0           0           0
         179           1           9   47.122154274616193        35.627422537943630        25.833192520448016                0           0           0
         180           1           9  -13.307675117050710       -8.7981099972102683      -0.70925004853237272                0           0           0
         181           1          10  -45.351795111809224       -44.858849041099866        9.7516861261953025                0           0           0
         182           1          10   39.438174663192143        39.334966600756985       -9.0542330955536432                0           0           0
         183           1          10   17.227230086071373        11.267258638711365        45.808264811949769                0           0           0
         184           1          10   17.851404831726391       -43.020868959529146        4.7978276052722926                0           0           0
         185           1          10  -35.529188856235585       -23.827866371689144       -2.8270752745352956                0           0           0
         186           1          10   32.605231528608037        45.300876208126759        34.177013230191484                0           0           0
         187           1          10  -33.836406405138540        28.088486143691988       -30.541700692229401                0           0           0
         188           1          10  -38.209077334739781       -28.048708886125628        23.730098165062223                0           0           0
         189           1          10   44.644566871695815        42.029492677911357        6.3275257683582273                0           0           0
         190           1          10   28.810367954641041       -19.334568152971254       -11.134022777112184                0           0           0
         191           1          10   16.536791731333224       -47.108226250718801        39.644717354815434                0           0           0
         192           1          10  -21.419814640409484        7.7779298607033365       -20.138214833746137                0           0           0
         193           1          10  -37.324435988000104       -29.429742430342198        36.039508891345328                0           0           0
         194           1          10  -34.691624707101539       -14.366631991162816        31.323075163507745                0           0           0
         195           1          10   49.489156654674616        46.761704548726073       -9.6623759593658320                0           0           0
         196           1          10   35.101736004485225       -33.902082489305442       -15.487170948048012                0           0           0
         197           1          10   16.682040910517561       -33.613956535780019       -49.913023308725521                0           0           0
         198           1          10  -31.917871288476761        35.384601474953080       -44.035143532321733                0           0           0
         199           1          10   42.069669612606830        38.960659165833647       -42.322292008671880                0           0           0
         200           1          10  -38.806859326806517       -47.473026417704197       -27.251739183647029                0           0           0
         201           1          11   0.0000000000000000        0.0000000000000000        0.0000000000000000                0           0           0
         202           1          11  0.89453556066344431      -0.12194201036914128       0.43004218027499297                0           0           0
         203           1          11  0.26499310703960932       0.65313939383763042       0.37595783930516635                0           0           0
         204           1          11 -0.61863946001642411       0.69044852239069732       -9.0734259797202510E-002           0           0           0
         205           1          11 -0.57715800273580942       0.21392123767330845       0.78744626584758148                0           0           0
         206           1          11   5.0439335066017277E-002  0.90060669100068758       0.42058843265789492                0           0           0
         207           1          11   8.7183179971606073E-003   1.5673343623589144      -0.32354433034879893                0           0           0
         208           1          11 -0.23891801015218775       0.62573827166716101      -0.55173953401161835                0           0           0
         209           1          11 -0.39326320026381900        1.5613707581924228      -0.86918151681786282                0           0           0
         210           1          11 -0.92759259470585831        2.3632348739539935       -1.1365876463084148                0           0           0
         211           1          11  -1.7758290862791828        2.8884176894711557       -1.0681927294735802                0           0           0
         212           1          11  -1.7498554271354989        2.2170779625266519      -0.32749823100827713                0           0           0
         213           1          11  -1.3751421600574347        2.9272488243318180      -0.92352450099861161                0           0           0
         214           1          11  -1.2588048448724529        2.1357252881965332       -1.5234879339171892                0           0           0
         215           1          11  -1.1002131455043145        2.9696693091431907       -2.0520577427587905                0           0           0
         216           1          11 -0.77338980959206183        2.9109596417872932       -2.9953178776431959                0           0           0
         217           1          11 -0.95396712555542229        2.9474658446262905       -2.0124348072254850                0           0           0
         218           1          11  -1.4433124244769520        3.4659236825203190       -1.3111911628695108                0           0           0
         219           1          11 -0.59859286754736230        3.9886125299736195       -1.1961032013417379                0           0           0
         220           1          11  0.30652629897928307        4.2977567243441683      -0.90423137763637362                0           0           0
         221           1          11   1.1145671393882326        3.8506341278400047       -1.2878345370688438                0           0           0
         222           1          11   1.8051869944110108        4.3383907014038900       -1.8218174401598834                0           0           0
         223           1          11   1.7665851013522549        4.7583594974296028       -2.7285346530862693                0           0           0
         224           1          11   1.3532557337687887        5.0950705346269656       -3.5745751434426873                0           0           0
         225           1          11  0.57618935942693772        5.0061321457656165       -4.1976785159692351                0           0           0
         226           1          11   1.2359636618721708        5.4879086223983604       -3.6209729616382180                0           0           0
         227           1          11  0.66736505428162241        4.6717266981924741       -3.7236505640920425                0           0           0
         228           1          11   1.1532478388431617        4.7582667824837337       -2.8539214490926730                0           0           0
         229           1          11  0.77427724591851332        5.6650452590599425       -3.0386755670886476                0           0           0
         230           1          11   1.7458625394435017        5.8873144004287248       -2.9573217337361482                0           0           0
         231           1          11   1.4891942685370967        6.8313630078100962       -3.1644294970170308                0           0           0
         232           1          11   1.4595283350568842        7.6945463439647490       -3.6684478107474656                0           0           0
         233           1          11   2.0433179458378907        7.1573845853273026       -3.0596400123400489                0           0           0
         234           1          11   2.2098217720995090        8.0613827068135642       -2.6658585092326113                0           0           0
         235           1          11   1.4724212472529312        7.8335345394868909       -2.0299924238011990                0           0           0
         236           1          11   1.9074763275060489        8.0176561459274964       -2.9113699315625921                0           0           0
         237           1          11   1.3981651468965690        7.1982418673319151       -2.6483825528923211                0           0           0
         238           1          11  0.82287319916503110        7.1494946788280718       -3.4648768189396852                0           0           0
         239           1          11   1.1358911900956625        7.8310852119929022       -2.8034737024866150                0           0           0
         240           1          11   1.9583773599842813        7.2713789922871852       -2.7022539022265590                0           0           0
         241           1          11   1.5987342322415456        6.3395318665662010       -2.7503969697748869                0           0           0
         242           1          11   1.1020261070932595        7.2065860393591494       -2.7116916748656590                0           0           0
         243           1          11  0.25851583550284041        7.7395377432459194       -2.6449615988455748                0           0           0
         244           1          11  0.71062120046671584        7.5002059848800542       -1.7857054970875574                0           0           0
         245           1          11   1.3808715748047757        6.7886400511386160       -1.9965095711429823                0           0           0
         246           1          12   2.1220823254001679        6.3413956711189350       -2.4970883239308197                0           0           0
         247           1          11   3.0879241145048542        6.5991274233750898       -2.5239952430787040                0           0           0
         248           1          11   2.9509795727269554        5.9946544822064771       -1.7392286179778349                0           0           0
         249           1          11   2.0589247340461898        6.4453436211289166       -1.7058001145177115                0           0           0
         250           1          11   3.0186385643200877        6.2304135499657649       -1.5248182687684593                0           0           0
         251           1          11   3.5828942571441083        5.9142275285009731      -0.76216375134530090                0           0           0
         252           1          11   3.6629946258261414        4.9764968277609452       -1.1001653250496526                0           0           0
         253           1          11   3.5889582662100077        5.7390501364482960       -1.7428402575503412                0           0           0
         254           1          11   2.6326487084464691        5.8630338113963347       -1.4780760642075028                0           0           0
         255           1          11   2.1719358845526178        5.7677059802191168       -2.3604911017622809                0           0           0
         256           1          11   1.7954578373770778        5.9884296350393136       -1.4607437215506425                0           0           0
         257           1          11   2.7159668614237615        5.6019556141831206       -1.5181977714676755                0           0           0
         258           1          11   3.4023910452574642        5.0803357281677766       -2.0248875526568906                0           0           0
         259           1          11   4.2187103516076432        4.5891528723411277       -1.7209760651774935                0           0           0
         260           1          11   4.5564902053327252        4.8478929437903799      -0.81601289142736888                0           0           0
         261           1          11   3.9816666998939927        4.4027467229319912       -1.5026152360567928                0           0           0
         262           1          11   3.8179241185482082        4.8810328828767169      -0.63981125121461146                0           0           0
         263           1          13   4.3505942912298519        5.6126810162052605       -1.0651975416991137                0           0           0
         264           1          11   3.7141907652079382        4.8535179224006333       -1.2018062861917767                0           0           0
         265           1          11   4.6966785598341634        5.0398443462406144       -1.2022503464362106                0           0           0
         266           1          11   3.7824157471041553        4.6362161970131694       -1.1674965493740030                0           0           0
         267           1          11   4.2207063975829122        5.2941989297753818       -1.7798363480884747                0           0           0
         268           1          11   3.5395021957350457        5.3606090948408376       -2.5089114644933552                0           0           0
         269           1          11   3.4407566812011634        6.1437334035256130       -1.8949361877057376                0           0           0
         270           1          11   4.3987867325715664        6.0443018515751721       -2.1638075085042741                0           0           0
         271           1          11   4.8854876590263308        6.3419661655749042       -1.3425169604281726                0           0           0
         272           1          16   4.4129179595462169        7.1697151627038282       -1.6450222940759218                0           0           0
         273           1          11   3.7100400331293599        6.4679866395665657       -1.5286620759103664                0           0           0
         274           1          11   3.1931248771676852        7.2242656970898249       -1.1276125668857964                0           0           0
         275           1          11   2.6328798306658219        6.5544913166920793       -1.6149807718735045                0           0           0
         276           1          11   3.1283232993924988        6.6143219835431584       -2.4815579817055156                0           0           0
         277           1          11   3.1833058197635005        5.7459049261644619       -2.9743345405101920                0           0           0
         278           1          11   3.8284828854999797        5.0921005258165071       -3.3696652374378622                0           0           0
         279           1          11   4.2860629303326219        5.9111041500076613       -3.0234664995246332                0           0           0
         280           1          11   5.2312985348433942        6.1459056309291888       -2.7967554135093877                0           0           0
         281           1          11   5.5631663087767258        5.9446552406504303       -3.7183638233219192                0           0           0
         282           1          11   6.1811467691150703        6.6820274741908969       -3.9910950827029281                0           0           0
         283           1          11   5.9180825032315969        6.8497319760403101       -4.9411858110413478                0           0           0
         284           1          11   6.8191245741791739        7.1349814480031402       -5.2679210633901397                0           0           0
         285           1          11   7.4873392306288968        7.3209712512894685       -4.5475760307986102                0           0           0
         286           1          11   7.8547222246630559        6.4045572144672711       -4.3887835599136826                0           0           0
         287           1          11   8.5496530644754092        7.1021125712108697       -4.5633906965261577                0           0           0
         288           1          12   8.8045285931703798        6.1432391148870993       -4.6882912955245803                0           0           0
         289           1          11   8.2755465924998575        6.8030511074466222       -4.1546002074958936                0           0           0
         290           1          11   7.2907271143322241        6.9584353595829231       -4.2319715821099830                0           0           0
         291           1          11   7.5445869348763468        7.7707216708182250       -4.7570869409532115                0           0           0
         292           1          11   8.3543274158315590        8.3290193755196107       -4.9377081645887166                0           0           0
         293           1          11   9.0187305359298442        8.2327318883560725       -5.6788540434947485                0           0           0
         294           1          11   9.4267483219784900        7.3202271029168706       -5.6495879740880381                0           0           0
         295           1          11   9.6188021779862378        8.1455446893127395       -6.1805928685836102                0           0           0
         296           1          11   10.255231585063452        7.5968707354097660       -6.7227316903957197                0           0           0
         297           1          11   9.6706326753140655        8.0759974610227001       -7.3774695734628732                0           0           0
         298           1          11   10.529218857396804        7.5700202155165677       -7.4600334576169853                0           0           0
         299           1          11   11.211750889344327        8.2880391879749897       -7.5964108038125300                0           0           0
         300           1          11   10.389810821276722        7.7205963715737758       -7.6456365554033336                0           0           0
         301           1          11   11.068822174155596        7.0103324543551988       -7.4599789389182494                0           0           0
         302           1          11   10.696559127462661        7.1313292227529885       -6.5397724370371852                0           0           0
         303           1          11   11.317310775873148        6.3936198721629580       -6.2743439060769690                0           0           0
         304           1          11   12.099222885465352        5.8059094254697143       -6.0664740339918186                0           0           0
         305           1          11   12.246015963574092        4.9600444574719900       -5.5536736360458239                0           0           0
         306           1          11   11.455757300842787        5.5224719903500068       -5.7969153188201332                0           0           0
         307           1          11   12.214791924736558        4.9975835211212223       -6.1820887013391062                0           0           0
         308           1          11   12.439769728539913        5.2629460390684386       -5.2445559169179257                0           0           0
         309           1          12   12.258264748936982        5.8862147168693619       -4.4839035011249901                0           0           0
         310           1          11   12.971523522786425        6.4897037830854529       -4.8403622904463086                0           0           0
         311           1          11   13.225243439000378        5.5377001955096627       -4.6691449625872137                0           0           0
         312           1          11   14.112846749675112        5.9581772949712981       -4.4811040848303234                0           0           0
         313           1          11   13.690026238285011        6.5771681996469225       -5.1429749748660356                0           0           0
         314           1          11   12.735217588152244        6.5057111158107706       -4.8544713755795170                0           0           0
         315           1          11   13.125068394003168        5.6554064465330143       -5.2080223882804146                0           0           0
         316           1          11   12.853136519526023        6.2501783115199174       -5.9645271696687061                0           0           0
         317           1          11   12.742495939413736        7.2368697769444719       -5.8453692320784594                0           0           0
         318           1          11   13.101880719682836        6.8917208895212640       -4.9783543387684004                0           0           0
         319           1          11   13.314493980541256        7.8298421586555449       -4.7049972724521352                0           0           0
         320           1          11   12.647950006990136        7.6916847061601015       -5.4375487379770178                0           0           0
         321           1          11   12.360388011705576        8.3399539435840300       -4.7325273945570032                0           0           0
         322           1          11   11.931390103487324        7.4943328747072702       -5.0501526495605864                0           0           0
         323           1          11   12.455322130039933        8.0788926315803700       -4.4306487172107287                0           0           0
         324           1          11   11.659968533376599        7.7120712281466215       -4.9131989366258626                0           0           0
         325           1          11   12.357004100677383        7.2000014981868841       -4.4112766223414335                0           0           0
         326           1          11   11.774861785628582        6.4632842414067921       -4.7553086100868169                0           0           0
         327           1          11   11.564087753149305        5.5306056266692671       -4.4625887630594638                0           0           0
         328           1          11   12.403261089266241        5.6630508236207451       -4.9900794091896632                0           0           0
         329           1          11   12.280745900303964        6.6317721562801744       -5.2058779451533645                0           0           0
         330           1          11   11.307353879152764        6.6901021311320950       -5.4274757501807489                0           0           0
         331           1          11   10.633722875310548        6.5783995046227579       -6.1580534626066372                0           0           0
         332           1          11   11.383033387979372        6.9044694206551558       -5.5816749711076854                0           0           0
         333           1          11   12.031179312216089        6.1723699950387561       -5.3720627293194969                0           0           0
         334           1          11   12.413373955658814        6.4539747199785458       -4.4919343106127299                0           0           0
         335           1          11   11.650078084633769        6.2379065076630429       -3.8830879088799932                0           0           0
         336           1          11   10.765683403937707        6.6782268220344765       -3.7282845836303302                0           0           0
         337           1          11   10.887444960831617        6.4300611067327447       -4.6893193910184658                0           0           0
         338           1          11   11.352480963251107        6.2060650118834557       -5.5458048059240372                0           0           0
         339           1          11   11.337092120805986        6.0302079837031375       -4.5615093781342981                0           0           0
         340           1          11   12.311781552100275        5.8332239991036356       -4.6672345990350825                0           0           0
         341           1          11   12.943676538411438        5.1302766510598454       -4.9936909546984651                0           0           0
         342           1          11   12.559084526970265        5.9447735814048839       -5.4280683657066131                0           0           0
         343           1          11   13.479437402956771        5.6747005472946102       -5.1452059611530219                0           0           0
         344           1          11   12.510182268131155        5.5656345775822613       -5.3657713661123738                0           0           0
         345           1          15   12.949802622713060        6.0417376002647778       -4.6041547593935794                0           0           0
         346           1          11   13.689343355509623        5.3712119661337372       -4.5452066592724734                0           0           0
         347           1          13   14.238704471464356        6.2013698943392104       -4.6402865126304107                0           0           0
         348           1          11   13.925296557631873        6.3641771757714638       -3.7047282468554723                0           0           0
         349           1          11   14.460177379712997        6.1013879076865116       -4.5077502308317499                0           0           0
         350           1          11   14.956489437355103        6.6660714919226720       -3.8483514204496996                0           0           0
         351           1          11   15.816689653666074        6.1726292679346937       -3.9770773286591754                0           0           0
         352           1          11   15.983165838851280        6.6533133472287602       -3.1161310494527452                0           0           0
         353           1          11   15.919419890664354        6.1898847084925661       -2.2322926304592801                0           0           0
         354           1          11   15.893018253989663        5.2548657372193759       -2.5859060874149269                0           0           0
         355           1          11   15.801368249450732        5.4867852671343069       -1.6174983177682498                0           0           0
         356           1          11   16.476349225024453        5.6633881737655534      -0.90111008783775792                0           0           0
         357           1          11   17.362438910106359        6.0239635906971172      -0.60985343349990606                0           0           0
         358           1          11   17.697553270292339        5.1139294606655517      -0.36585292576511885                0           0           0
         359           1          12   18.531666971795708        5.6313001919629242      -0.17458907826337078                0           0           0
         360           1          11   18.489684518846744        5.4013930253477200       -1.1468957008795888                0           0           0
         361           1          11   17.567571411417941        5.3981430640744659       -1.5338024788762019                0           0           0
         362           1          11   18.160526532757654        4.6630925049796197       -1.8625955743805975                0           0           0
         363           1          11   18.309984349904440        5.5232552052852650       -1.3749661147530858                0           0           0
         364           1          11   18.995788106596226        6.2433433765450630       -1.2693903934950621                0           0           0
         365           1          11   18.567932569212957        5.7124920006367645      -0.53786017824299082                0           0           0
         366           1          11   18.796268561349510        6.1596677494392607       0.32694993061209277                0           0           0
         367           1          11   18.705644292253186        5.7572037642902973        1.2378889969105868                0           0           0
         368           1          11   18.821966852556379        4.9403018416491253       0.67296394812122129                0           0           0
         369           1          11   19.773824910555508        4.7799743538001103       0.93423264900625358                0           0           0
         370           1          11   20.349044286028558        4.3129642354848237       0.26264928152941258                0           0           0
         371           1          11   20.361020558632585        5.1445635159091880      -0.29259769567279936                0           0           0
         372           1          11   19.530272273901446        5.3403104925560410      -0.81369308861912759                0           0           0
         373           1          11   19.313283737875377        6.1128955705194024      -0.21701204103875482                0           0           0
         374           1          11   19.111502242721588        5.9436753086910112       -1.1817134099608853                0           0           0
         375           1          11   19.011449796223946        6.6901408122533903      -0.52385418494294833                0           0           0
         376           1          11   19.347367286430945        7.4358625817547210        5.1522632686015646E-002           0           0           0
         377           1          11   19.688061453230567        8.0266420267611007      -0.67985082326290347                0           0           0
         378           1          11   19.237966614867531        8.1589387897550072       0.20327555669654795                0           0           0
         379           1          11   18.906553608011635        8.6357059297482035      -0.61088567617409251                0           0           0
         380           1          11   19.756735632766066        8.9566029553220101      -0.19349422470156918                0           0           0
         381           1          11   20.434245187621439        9.6843736783984564       -8.7049038279365054E-002           0           0           0
         382           1          11   19.556619681248613        9.3824153534208676       0.28523397307163456                0           0           0
         383           1          11   19.418719289932380        10.102379526009946      -0.39493885221834513                0           0           0
         384           1          11   19.125493718402936        9.4951128675640639       0.34346887373067492                0           0           0
         385           1          11   18.737543228028951        8.7297988826144017      -0.17013498281545003                0           0           0
         386           1          11   18.955305790092268        7.8745782666497508      -0.64042974633367467                0           0           0
         387           1          11   19.099609862471265        7.8427578951283712       -1.6294513834332269                0           0           0
         388           1          11   19.599602361120681        7.1685014743605420       -1.0859573353078882                0           0           0
         389           1          11   19.640954958398712        7.2614963826975396       -9.1149861611719007E-002           0           0           0
         390           1          11   19.413050250247498        8.1457275920957599       0.31651987276731086                0           0           0
         391           1          11   19.218246571646663        7.2227760343940330       0.64850172308376741                0           0           0
         392           1          11   19.494393133719569        7.8490005676398855        1.3776011060325732                0           0           0
         393           1          11   19.986355897392095        7.6273809365884961        2.2195377890986672                0           0           0
         394           1          11   19.490861513336696        6.9329041799134128        2.7412535640256075                0           0           0
         395           1          11   19.624384310779234        6.1121631946430295        3.2967316442956753                0           0           0
         396           1          11   20.088569842478215        5.6024703821182058        4.0211245135467957                0           0           0
         397           1          11   20.964056361836274        5.1200555106443142        4.0493954562819976                0           0           0
         398           1          11   21.267606037843077        6.0718137515932966        4.0942713404723179                0           0           0
         399           1          11   22.191586312573417        5.7348498021588084        3.9133963872843380                0           0           0
         400           1          11   21.916798318619769        6.1571354714021416        4.7772056092371029                0           0           0
         401           1          11   21.474171342845928        5.2633144008964656        4.8490753124324737                0           0           0
         402           1          11   22.033415710715300        6.0659850567487474        4.6417939692294414                0           0           0
         403           1          15   21.888216882811420        7.0207057216540285        4.9014586614349041                0           0           0
         404           1          11   22.464741094513787        6.5653083954891613        4.2230538349169500                0           0           0
         405           1          11   21.751672929935719        5.8647341516433960        4.2500634910642834                0           0           0
         406           1          11   22.255748071087545        6.1357814018806858        5.0700888810441125                0           0           0
         407           1          11   22.234348596440157        5.6603060174457500        5.9495575963951852                0           0           0
         408           1          11   21.334705758383258        5.8987875850789564        5.5838127319990658                0           0           0
         409           1          11   21.055102303039131        6.8474587731467640        5.7316128831818070                0           0           0
         410           1          11   21.121627826828558        6.5984009857387926        6.6978139871016840                0           0           0
         411           1          11   20.816872845055322        7.5267792734769934        6.9105066196508176                0           0           0
         412           1          11   19.899951164146412        7.8942015007154165        7.0662485151392582                0           0           0
         413           1          11   18.979229707735591        7.5250936699445425        7.1928637155235542                0           0           0
         414           1          11   19.730463427476625        6.9687927829647114        6.8376493837891745                0           0           0
         415           1          11   19.066505919066500        6.4041771200216662        7.3279243884398344                0           0           0
         416           1          11   19.686180692748124        7.1565770793866079        7.5513018179403577                0           0           0
         417           1          11   19.929603318673813        7.7922782871688803        8.2838517477141611                0           0           0
         418           1          11   18.932135105136243        7.8066162375401884        8.3535050761437333                0           0           0
         419           1          11   19.858537887344252        7.4316531725957953        8.3878647188189248                0           0           0
         420           1          11   20.538138140727472        6.7340659723539975        8.6148351875153466                0           0           0
         421           1          11   21.328402225383911        6.8610596128861854        9.2142976899010289                0           0           0
         422           1          11   20.337236994195518        6.9065368347254550        9.0897051268122038                0           0           0
         423           1          11   20.262203007052889        7.6800274773256518        8.4603545674389604                0           0           0
         424           1          11   19.637931779288383        8.1892730006545804        7.8679404967461375                0           0           0
         425           1          11   19.933638520980153        9.0231675642261511        8.3339634358422909                0           0           0
         426           1          11   18.975476504871516        9.1970483591112000        8.5613200281302113                0           0           0
         427           1          11   18.096737536069256        8.7402131793644262        8.4230469531876295                0           0           0
         428           1          11   18.751296359470611        9.4525400523982022        8.6763119777396902                0           0           0
         429           1          11   19.049803009087899        9.4085655807310893        9.6297059288301394                0           0           0
         430           1          11   19.716868057606856        8.7022559602039582        9.3927440310591681                0           0           0
         431           1          11   19.593505020116037        9.4755024204904341        10.014733960748931                0           0           0
         432           1          11   18.625066780688663        9.3125450827637053        10.203340117848386                0           0           0
         433           1          11   18.462629401399447        8.3425600960733419        10.384291004568922                0           0           0
         434           1          11   17.968544956509291        9.1808590908221692        10.153779927349861                0           0           0
         435           1          11   18.188167183010169        9.7658872471471376        9.3730699082430196                0           0           0
         436           1          11   18.311346784902241        9.7179913741650932        8.3818419975035177                0           0           0
         437           1          11   19.264908356274823        9.9902465223452968        8.2530108526245325                0           0           0
         438           1          11   18.292623413969530        9.8029210283667112        8.1131139253099178                0           0           0
         439           1          11   17.881030281072281        9.8024235386659537        9.0244814941073965                0           0           0
         440           1          11   17.696571051034248        10.216478695968936        8.1331156213230624                0           0           0
         441           1          11   17.514158243586461        9.6374739559684119        8.9277722004413267                0           0           0
         442           1          11   17.892597798881397        8.8452226801343734        8.4491059086184030                0           0           0
         443           1          11   18.452853493220072        9.1397365890987086        9.2232991108538904                0           0           0
         444           1          11   18.615026660460128        9.8204122936254077        9.9377082716954988                0           0           0
         445           1          11   18.968438628010514        8.9706709769580169        10.328911129482265                0           0           0
         446           1          11   19.884577454120727        9.3713095020130375        10.315553602198548                0           0           0
         447           1          14   20.320103645684551        9.4969466539017553        9.4241882211525922                0           0           0
         448           1          11   20.036311528509284        9.4891109389239432        8.4653344075814267                0           0           0
         449           1          11   19.500381910428079        8.8622971601091294        9.0309172318885551                0           0           0
         450           1          11   19.738065515059340        8.2106522140080873        9.7512403318308376                0           0           0
         451           1          11   19.243731410487456        8.2433812062235070        8.8825847003371603                0           0           0
         452           1          11   19.198591831863205        8.5024243536182542        7.9177743219573209                0           0           0
         453           1          11   20.153623093342091        8.7808558442187863        8.0197115312579967                0           0           0
         454           1          11   20.860436026528422        9.4737127081221235        7.8770060876947969                0           0           0
         455           1          11   21.064429936094353        8.8581271043234704        8.6382162093142174                0           0           0
         456           1          11   21.973435398056736        8.4581585967616046        8.5210229369762267                0           0           0
         457           1          11   22.328191496054242        7.5303116814979107        8.4059220561401879                0           0           0
         458           1          11   23.006108349000950        6.7998518068755169        8.4887297372903614                0           0           0
         459           1          11   22.605672731309127        7.5226450420255349        9.0519537205378242                0           0           0
         460           1          11   22.911116512141906        8.0248378188735003        8.2429379533043861                0           0           0
         461           1          11   22.138923284088278        7.5687932577035095        7.8005117145081435                0           0           0
         462           1          11   22.320735085653023        6.9042810074451832        8.5253344087364624                0           0           0
         463           1          11   23.099031488587244        6.6784646217503241        9.1112197807431077                0           0           0
         464           1          11   23.173863784614522        5.9086985096731084        8.4772952898383842                0           0           0
         465           1          11   22.926557920308127        6.1396318426245076        7.5362800905925775                0           0           0
         466           1          11   23.173217700688106        6.0095356057939906        8.4966102014947822                0           0           0
         467           1          11   22.830259095692661        6.8872779889421727        8.8311960710184803                0           0           0
         468           1          11   21.951448226267161        6.4182922744575448        8.7431968926760728                0           0           0
         469           1          11   21.230758628510678        7.0397456406370216        8.4359474543530784                0           0           0
         470           1          11   20.386436424052388        7.2916338759874391        8.9088875477589404                0           0           0
         471           1          11   20.193435840361644        7.0772976668405301        9.8663899050111645                0           0           0
         472           1          11   20.439745725705503        6.2388770187703750        9.3801983200659738                0           0           0
         473           1          11   20.802367358772063        7.1659308572316354        9.4754702037798140                0           0           0
         474           1          11   21.581542999852058        6.5399857589283892        9.4426364672011580                0           0           0
         475           1          11   22.191524198661707        5.9674567295610457        8.8947921027778030                0           0           0
         476           1          11   21.973658204916816        5.6642192045429178        9.8224673758073422                0           0           0
         477           1          11   21.351448061872368        5.7161536703805549        9.0413416822401871                0           0           0
         478           1          11   21.678860748899613        6.0232774612500588        9.9349164745522494                0           0           0
         479           1          11   21.445750763359580        5.0871489894213138        10.198209503083397                0           0           0
         480           1          11   20.911092162734160        5.9219803415058587        10.067072954577803                0           0           0
         481           1          11   21.059453895987527        5.0203259327387180        9.6608610354311164                0           0           0
         482           1          11   21.761455563010895        5.3555292919882227        9.0325041563852508                0           0           0
         483           1          11   21.815526758675276        5.0497692513845553        8.0819321689116723                0           0           0
         484           1          11   21.802678914715095        5.0461339369490785        7.0820213141878474                0           0           0
         485           1          11   21.984075598165397        4.1631259375641188        7.5149094247376764                0           0           0
         486           1          16   22.025125706111236        3.4419137852327442        6.8234125556434044                0           0           0
         487           1          11   22.578054222934032        2.7682065241802429        6.3331181729616528                0           0           0
         488           1          11   21.763184749497210        3.2109556178983492        6.7072317670378299                0           0           0
         489           1          11   22.673435631685180        3.0930380342014501        6.3103202215631367                0           0           0
         490           1          11   23.157704608945551        2.2977778040110799        6.6750731844582365                0           0           0
         491           1          11   23.893169438558456        1.6285211595729050        6.5693044353977701                0           0           0
         492           1          13   23.546953720680150       0.81171658984609008        6.1078231556394229                0           0           0
         493           1          11   24.389575635128150        1.0137329579467915        5.6086461366257385                0           0           0
         494           1          11   25.133774800699911       0.38308815235630056        5.8287704904442679                0           0           0
         495           1          11   25.079259191458195      -0.38136998912219289        5.1864062648866387                0           0           0
         496           1          11   25.750427210731551       0.34460081695370148        5.3364058603200757                0           0           0
         497           1          11   24.983478516418547       -9.7559980429652193E-002   4.8713429295796296                0           0           0
         498           1          11   25.131428365278740      -0.33632181045178011        3.9116014900519147                0           0           0
         499           1          11   24.987873811570257       0.45129403645379551        4.5108121106293293                0           0           0
         500           1          11   25.002566762993109        1.1326685745120426        3.7790246715020945                0           0           0
         501           1          11   25.464696454450284        1.5052096517900257        4.5837912799136609                0           0           0
         502           1          11   24.588824185441460        1.2225226895366659        4.1927211458541755                0           0           0
         503           1          11   23.686576951427721        1.6467543025920492        4.2700352273593181                0           0           0
         504           1          11   24.578428711938578        1.6080290268565194        4.7207022777334222                0           0           0
         505           1          11   23.987249975570368        2.0629625719753504        4.0547119090405275                0           0           0
         506           1          11   24.928082509558532        2.1020045731480095        4.3913272163779169                0           0           0
         507           1          11   25.702391780392659        2.7338289971481697        4.3560702973805343                0           0           0
         508           1          11   26.030391555662572        2.9963495016330146        5.2635388269439067                0           0           0
         509           1          11   25.804162415350891        2.3143929342211091        4.5680134023636043                0           0           0
         510           1          11   26.295214508074807        2.5904778568107982        3.7417900925071788                0           0           0
         511           1          11   25.605358013566889        2.7431107497413962        4.4494631928726545                0           0           0
         512           1          11   25.778457834711226        1.9819832702060891        5.0745403175669033                0           0           0
         513           1          11   25.131137895802045        2.3800088913848225        4.4244999329938386                0           0           0
         514           1          11   25.865539516793621        2.1944325700341807        3.7716479681205524                0           0           0
         515           1          11   25.669678667628229        1.9406748142375547        2.8244175161516178                0           0           0
         516           1          11   25.388496217885315        2.1577913456420523        1.8896465058247818                0           0           0
         517           1          11   24.576569640507071        2.7357703643862794        1.9715945798614019                0           0           0
         518           1          11   24.977586704136574        3.2966957516292901        2.6958514573739656                0           0           0
         519           1          11   24.795893065465208        2.9617862200430549        3.6204178570008656                0           0           0
         520           1          11   25.489135663518621        3.6521113733609338        3.8274586330349667                0           0           0
         521           1          11   26.056396506175918        2.9822403598146319        4.3065076509842593                0           0           0
         522           1          11   26.538492877120120        3.7541277541414129        3.8920526599395804                0           0           0
         523           1          11   25.614394088948529        3.7058958875069381        4.2711504266710021                0           0           0
         524           1          11   24.915126213867879        3.5394418157609735        4.9663608127264620                0           0           0
         525           1          11   25.630436378223475        4.2364397773772478        5.0166122830763795                0           0           0
         526           1          11   24.762294074232333        4.7228660119858672        4.9180300417474712                0           0           0
         527           1          11   25.239803265340594        4.9627009206583983        4.0727702065552540                0           0           0
         528           1          11   24.783862749574197        4.4397750717975688        3.3525849507523784                0           0           0
         529           1          11   24.654496491965915        3.8045217175790840        2.5911931019999823                0           0           0
         530           1          11   23.870346788831029        4.2282149951075114        2.1377691837394979                0           0           0
         531           1          11   24.452499185565738        3.7866366843954866        1.4550487559766048                0           0           0
         532           1          11   24.568752977455436        2.9698874168872020       0.88988887603470102                0           0           0
         533           1          11   25.182508005224417        2.1804391106060064       0.89861456214237279                0           0           0
         534           1          11   25.068588310381962        1.8713095363976746        1.8427867972122129                0           0           0
         535           1          11   24.100551602449841        2.0096730465808910        1.6335967612503595                0           0           0
         536           1          11   24.653321614473796        1.6895258672625217        2.4029803439849573                0           0           0
         537           1          11   25.332712276352161        1.9106087240648233        3.1026593410833474                0           0           0
         538           1          11   26.040123799397922        1.2130688049914820        2.9886111128584627                0           0           0
         539           1          13   26.048856192195206        1.2703555465956897        1.9902915374957402                0           0           0
         540           1          11   25.387878545120738        1.1591813921171343        2.7324160940520352                0           0           0
         541           1          11   24.403795999714397        1.1789799111865196        2.9090217634662299                0           0           0
         542           1          11   24.415635692794499       0.49235317052349337        2.1821080542309188                0           0           0
         543           1          11   24.234615766582468        1.4537075303801656        1.9746723265976114                0           0           0
         544           1          11   24.667404868958648        2.3547035453786536        2.0046685567151523                0           0           0
         545           1          11   24.248582701758892        1.9165083066705160        2.8000130890001342                0           0           0
         546           1          11   24.347949805490881        1.0159122263648954        2.3768666854539520                0           0           0
         547           1          11   23.807874624640888       0.54586867299706954        1.6787421571875427                0           0           0
         548           1          11   23.538987717202879        1.5086729814061406        1.6521396250269733                0           0           0
         549           1          11   23.995122430218135        2.0970709306769582       0.98451025413591831                0           0           0
         550           1          11   24.983654999313568        2.2015685283039126       0.87549827347424625                0           0           0
         551           1          11   25.832236380402048        2.2517433292698943        1.4021785645598288                0           0           0
         552           1          11   26.234228614150538        1.3807312852506288        1.6845617495749434                0           0           0
         553           1          11   26.963846493401867        1.8903835109746565        2.1405358267891419                0           0           0
         554           1          11   27.638578467281349        1.5519549363808602        2.7964343428136189                0           0           0
         555           1          11   26.808112905071638        1.2401297790286028        2.3348154293948205                0           0           0
         556           1          11   26.139357816681517        1.3206188181846317        1.5957023485147301                0           0           0
         557           1          11   26.142731898984156        2.2397011615080511        1.9897534388060112                0           0           0
         558           1          11   26.287358416206800        1.6481003769990310        2.7829064393578342                0           0           0
         559           1          11   25.299665253210470        1.8038619268386435        2.7970681963769217                0           0           0
         560           1          11   25.577343062272305        2.2317945039122065        1.9369700950920745                0           0           0
         561           1          16   25.347960943947417        1.5018602493839865        2.5808488320131797                0           0           0
         562           1          11   25.997998052869832        2.1051116422428602        3.0429521906220720                0           0           0
         563           1          11   26.112563718043759        1.2725691044259411        2.5009672913041858                0           0           0
         564           1          11   26.897323422811784       0.79048435400619743        2.1114207611115288                0           0           0
         565           1          11   27.118743846682335       0.69493834196448567        1.1409343081015397                0           0           0
         566           1          11   26.432558774753133       0.60132477875959878        1.8623125361106756                0           0           0
         567           1          11   27.332094910151696        1.0275322515862220        1.9581349302519326                0           0           0
         568           1          11   27.997825838655181       0.97176166809745745        2.7022397433335361                0           0           0
         569           1          11   27.388479763955033        1.7385927899873814        2.9039013206073427                0           0           0
         570           1          11   28.020339545643338        1.7517454348427022        2.1289302087469602                0           0           0
         571           1          16   28.489516151535909        2.6347389069594698        2.1149358998214880                0           0           0
         572           1          11   28.483682939005227        1.8454267042377841        2.7289002475373896                0           0           0
         573           1          11   28.571367757608272        2.4321416151973017        3.5339325362341332                0           0           0
         574           1          11   29.042799571614790        2.6662348157093056        2.6836664495197624                0           0           0
         575           1          11   29.565424620869049        2.8602065852563658        1.8534628537007807                0           0           0
         576           1          11   29.086066987792265        3.1291525636126547        2.6888575630071077                0           0           0
         577           1          11   29.085049347892166        4.1282835599150829        2.7305254959621994                0           0           0
         578           1          11   30.014785103442289        3.8593867318398667        2.9820924268230193                0           0           0
         579           1          11   29.065902559388668        3.7185661443716511        3.2645662835521625                0           0           0
         580           1          11   29.956935233488547        3.2922696929831634        3.4205538126049717                0           0           0
         581           1          11   28.999839034898333        3.0425567518393914        3.2735493444093149                0           0           0
         582           1          11   29.251097267399278        3.5706009009508710        4.0847451759997115                0           0           0
         583           1          11   29.224741761849295        4.5689320245148179        4.1361295612811553                0           0           0
         584           1          11   29.457806048476286        3.7742494144914267        4.6966298624634675                0           0           0
         585           1          11   29.239808014548775        3.2847704791166632        3.8523033681331480                0           0           0
         586           1          11   30.220956108924764        3.1489992280857977        3.7147730649418835                0           0           0
         587           1          11   29.920000095920976        4.0964464841087977        3.6062872350314623                0           0           0
         588           1          11   30.847040702624660        4.0275950582427837        3.2377018383067933                0           0           0
         589           1          12   31.156577639623841        4.3466411519636079        2.3419359789916205                0           0           0
         590           1          11   31.893972987637159        3.6810282642964030        2.4568602344803572                0           0           0
         591           1          11   32.194681820158017        3.1158811972754612        3.2250939168202888                0           0           0
         592           1          11   31.246201782619274        2.8440879461871420        3.3879252622466032                0           0           0
         593           1          11   30.539999274847641        2.1670101006765123        3.5949122404257685                0           0           0
         594           1          11   30.219782074802108        2.1231182164621076        2.6485854219877050                0           0           0
         595           1          11   29.811961082314362        1.3028021024456502        3.0495386750874234                0           0           0
         596           1          11   28.844568185625477        1.5355921881310794        3.1493372694786146                0           0           0
         597           1          11   28.346953746117244       0.89687866389571747        2.5624600220479850                0           0           0
         598           1          11   28.045341707779766        1.2829991384096016        3.4342060616094421                0           0           0
         599           1          11   27.992638343714720        1.4937357679589061        2.4580849480264879                0           0           0
         600           1          11   27.000950972722883        1.4606161973829339        2.5824201894512684                0           0           0
         601           1          11   26.453037252313454        1.1150366654616493        1.8206030577824119                0           0           0
         602           1          11   26.912800995537939       0.28785716526056770        2.1436995988708287                0           0           0
         603           1          11   27.394754422154499      -0.11537990040747204        2.9215946839844866                0           0           0
         604           1          11   27.217009428988941      -0.98171155894513196        2.4548226038211980                0           0           0
         605           1          11   27.590196353711672       -1.3673920044917318        1.6110322784802587                0           0           0
         606           1          11   28.352764218651920      -0.81137732886545599        1.9416951458371488                0           0           0
         607           1          11   28.088485278293064       -1.3762482786820103        2.7234095769027031                0           0           0
         608           1          11   28.201770853666368       -2.0587677738512040        2.0013752860782796                0           0           0
         609           1          11   28.993195468595310       -2.4733494071496147        2.4505624945072317                0           0           0
         610           1          11   28.006265786014570       -2.6342836034363279        2.4421967245707119                0           0           0
         611           1          11   27.724094889254534       -2.6933263773064753        3.3997423035774537                0           0           0
         612           1          11   27.645800969681012       -2.0213442281574681        4.1361593412557633                0           0           0
         613           1          11   27.363500736333098       -2.2580331634824962        5.0658285975756758                0           0           0
         614           1          11   28.280278427850529       -2.0696764225416611        5.4180222978005856                0           0           0
         615           1          11   29.134472186024283       -2.0433716304289988        4.8987332825028354                0           0           0
         616           1          11   29.465114307056211       -1.1894983556918071        4.4967678381060683                0           0           0
         617           1          11   29.271192533377743      -0.76289620640087730        5.3801731538664814                0           0           0
         618           1          11   29.016876028672225      -0.47553236059058801        6.3036151583017839                0           0           0
         619           1          11   28.033227000238607      -0.57402628849835191        6.4543915988583151                0           0           0
         620           1          11   28.580102851007670        8.3442969336380290E-002   6.9727167659569833                0           0           0
         621           1          11   28.843101131212489       0.53569692501025945        6.1204854216691560                0           0           0
         622           1          11   29.714222080920226       0.56901550362231068        6.6104223189320219                0           0           0
         623           1          11   28.972339821315046       -2.9367424149482568E-002   6.9129922854428605                0           0           0
         624           1          11   28.735894205995280       -5.3517860815050465E-003   5.9416443971328867                0           0           0
         625           1          11   29.447116346474939       0.54517786499693832        5.5045172186424853                0           0           0
         626           1          11   28.972314651336152       0.38054692902778919        6.3690749120414036                0           0           0
         627           1          11   29.100391878733213       0.14408338280558389        5.4059128202155780                0           0           0
         628           1          11   28.141166555079771       -4.8966012128471431E-002   5.6123558137453848                0           0           0
         629           1          11   27.413462308066414      -0.70906543436913283        5.4260354400975483                0           0           0
         630           1          11   27.224598984002704       0.21932445184477367        5.1059997170925442                0           0           0
         631           1          11   28.178595079157354       0.38273202340127910        5.3573747675404420                0           0           0
         632           1          11   28.150883717058900       0.74367163113045320        6.2895521540838821                0           0           0
         633           1          11   27.973861587906583        1.3277259588876995        5.4973755904199404                0           0           0
         634           1          11   28.935874178376615        1.5963442593844188        5.5461196609864380                0           0           0
         635           1          11   29.526883628475744        1.5013655568862005        4.7450660573085823                0           0           0
         636           1          11   30.378131858231484       0.97684914866283923        4.7611591875878547                0           0           0
         637           1          11   30.151970251514776        1.8629092396752274        4.3565007603156234                0           0           0
         638           1          11   29.905083022513399        1.5174250255062249        5.2618666277504680                0           0           0
         639           1          11   29.958608472369630        2.3717833858243771        5.7787871423096862                0           0           0
         640           1          11   30.920932607369618        2.1428480553536406        5.9254870866136216                0           0           0
         641           1          13   31.393688316679135        2.5020628574277310        5.1208338909534499                0           0           0
         642           1          11   31.891330309286385        1.9393182621429845        4.4607801297553991                0           0           0
         643           1          11   32.253722092799443        1.6173336039221087        3.5861384459141754                0           0           0
         644           1          11   32.663990539732161        1.3311519668651643        2.7202401423803138                0           0           0
         645           1          11   32.776651013246990        1.4249344990591635        1.7310422580504408                0           0           0
         646           1          11   31.904314685512968        1.8721459721965779        1.9286054874474785                0           0           0
         647           1          16   31.428102005800476        2.2413463226786314        1.1305374547052978                0           0           0
         648           1          13   30.730255101198519        2.3071376505708132       0.41731855498961234                0           0           0
         649           1          11   30.740660989379613        1.6730521727387515      -0.35587438619237277                0           0           0
         650           1          11   31.091363661592862        2.6095311175419136      -0.35202449751298670                0           0           0
         651           1          11   30.576963770006131        3.2014611382321654      -0.97251752901390298                0           0           0
         652           1          11   31.172006144625144        3.7239447853041905      -0.36183314985386528                0           0           0
         653           1          11   32.119564066686863        3.6616207677597701      -0.67528123355385772                0           0           0
         654           1          11   32.939829998869250        4.1809545219301567      -0.43558089504710795                0           0           0
         655           1          11   33.797820940201198        4.4801567777788325       -1.8052986174684982E-002           0           0           0
         656           1          11   34.112645859470661        4.6947764466165971      -0.94261973225359541                0           0           0
         657           1          11   33.744282495888605        3.8158295854985109       -1.2455402625931196                0           0           0
         658           1          11   33.218104796709774        2.9668227977844186       -1.1973271595788035                0           0           0
         659           1          11   33.595907338219057        3.4178844105553905      -0.38874280336506950                0           0           0
         660           1          11   32.933827905960690        4.0403350592160399      -0.80612274462049260                0           0           0
         661           1          11   32.150513658261296        3.7177449387291128       -1.3374930519536790                0           0           0
         662           1          11   32.280974107469426        3.9285903939116182      -0.36871843150716099                0           0           0
         663           1          11   33.274487179588256        4.0352536131354304      -0.32928832633593119                0           0           0
         664           1          11   33.786547773102392        3.1764168026666946      -0.31538575269496583                0           0           0
         665           1          11   34.260912950571374        3.9068609251128943       0.17596856181608000                0           0           0
         666           1          11   33.772312439647187        3.2093750599120279       0.70016605186121583                0           0           0
         667           1          11   33.658919563653917        2.2214538867706675       0.80577765791363987                0           0           0
         668           1          11   33.811883326651149        1.5980284044925128        3.9003404788265139E-002           0           0           0
         669           1          11   34.521557892921706        2.0456968608295489       0.58302083391118797                0           0           0
         670           1          11   34.779124567464017        1.8136265671547716        1.5209988650819184                0           0           0
         671           1          11   34.765444365236945        1.4096596543605071        2.4356701642022625                0           0           0
         672           1          11   35.312420716506580       0.63588032645205961        2.1161667638239465                0           0           0
         673           1          11   35.677912748445479       0.29494696124390474        2.9822960931258815                0           0           0
         674           1          11   35.300833096136934        1.0310758994841422        2.4202239250725546                0           0           0
         675           1          11   35.428801214788848        4.0567638024041952E-002   2.4703990642151576                0           0           0
         676           1          11   35.889153273865169       0.88042909901640154        2.7579902811254962                0           0           0
         677           1          11   35.568063840803440       -3.7531128227756838E-002   2.9909078570487204                0           0           0
         678           1          11   36.109424520758523        6.7286202992660277E-002   3.8251392046222827                0           0           0
         679           1          11   35.943688864431927       -3.1058629632554027E-002   4.8063934969022766                0           0           0
         680           1          11   35.933527799303661      -0.13397589180902991        5.8010315164357937                0           0           0
         681           1          11   36.478985543188301       0.67788321880499636        5.5927993523753781                0           0           0
         682           1          11   37.388095309222514       0.93913433874274266        5.9172485558456422                0           0           0
         683           1          11   36.968831964651685        1.6438655762660845        6.4895877304249314                0           0           0
         684           1          11   36.610878209949732       0.84216133251337033        6.0109026407849200                0           0           0
         685           1          11   36.170351186031581       -3.4057333649600730E-002   6.2062914589537286                0           0           0
         686           1          11   36.491993596418951      -0.96149556647923651        6.0154918674288957                0           0           0
         687           1          11   36.515306875075773       -5.5614737859083219E-003   5.7228376320847740                0           0           0
         688           1          11   37.297267496090079       0.30373353689562232        6.2640161456553294                0           0           0
         689           1          11   37.819564909091042       -7.6749423443584430E-002   5.5008398034748236                0           0           0
         690           1          11   36.847649450273821       0.15558749485155188        5.4634246018954817                0           0           0
         691           1          11   37.171535970245714      -0.73648586797967841        5.1483013918529990                0           0           0
         692           1          11   37.485928106226019       -1.2400856431662519        5.9530031075624752                0           0           0
         693           1          11   38.124936062109377       -2.0045972741794742        6.0378016828056724                0           0           0
         694           1          11   38.908921455759135       -2.4797674744150657        5.6383267982986460                0           0           0
         695           1          11   39.483453833299556       -2.7799915039475325        6.3997583968346161                0           0           0
         696           1          11   39.510086572070783       -3.0789967522314940        5.4458786566554940                0           0           0
         697           1          11   40.216614393728662       -3.7831266203141212        5.5167275528876232                0           0           0
         698           1          11   39.251398683201721       -3.5411447485146694        5.6157397030127996                0           0           0
         699           1          11   38.276011735361337       -3.7277154199598246        5.4982165710807198                0           0           0
         700           1          11   37.862113036613138       -4.5996387537750580        5.2366108235844608                0           0           0
         701           1          11   38.553978534814526       -4.6150164631663264        4.5147481922948085                0           0           0
         702           1          11   38.019142742064233       -3.8858609308040104        4.9416941893700761                0           0           0
         703           1          11   37.483054094627207       -3.6478579150696033        5.7516099421434532                0           0           0
         704           1          11   36.493939345630366       -3.6852944913935972        5.8939142501248147                0           0           0
         705           1          11   36.656785852389810       -3.1809954781710772        5.0458791562171159                0           0           0
         706           1          11   37.057967140761008       -3.4772519085798095        5.9126465421415624                0           0           0
         707           1          11   36.286530886325032       -3.9954812804359903        6.2818679167765374                0           0           0
         708           1          11   35.310435541987722       -3.8420631047137315        6.4358183702383105                0           0           0
         709           1          11   35.783690077675871       -3.7265077352294869        5.5625045085402629                0           0           0
         710           1          11   36.501212771179596       -4.4230206389493656        5.5680686130379007                0           0           0
         711           1          11   36.944900237448003       -4.0034566471910518        6.3599697994848903                0           0           0
         712           1          11   35.992574685315830       -3.7057231332508516        6.2934055640954654                0           0           0
         713           1          11   36.410004610780049       -4.4433106707240420        5.7626354802633326                0           0           0
         714           1          11   37.027527730313444       -5.1354543448077266        5.3890015266835150                0           0           0
         715           1          11   36.127809512116336       -4.7106149233417920        5.2889086007960735                0           0           0
         716           1          11   36.011048257492959       -5.4588721861801703        5.9419613383513123                0           0           0
         717           1          11   35.403459520377496       -4.8190420951087827        5.4713730032961205                0           0           0
         718           1          11   36.061548668271989       -4.5522949331115594        4.7672674536873121                0           0           0
         719           1          11   36.537459079942877       -5.3930188445233380        4.5090183784833062                0           0           0
         720           1          11   37.360510824290564       -4.8357987072040718        4.3990568184173897                0           0           0
         721           1          11   37.614462576755678       -5.7699295401337576        4.1482419576336085                0           0           0
         722           1          11   37.853711613835436       -6.6752262632640278        3.7972465996215643                0           0           0
         723           1          15   37.135763437373917       -7.0073067607849699        4.4090251208870788                0           0           0
         724           1          11   36.196517063502974       -6.8093667542518457        4.6894462381089355                0           0           0
         725           1          11   36.719553523377684       -7.4735193506483766        4.1552794192765816                0           0           0
         726           1          11   37.534814112242273       -7.1873870889599623        3.6518129347264865                0           0           0
         727           1          11   38.128920226972980       -7.8661678810541744        3.2201943986051340                0           0           0
         728           1          11   38.741476678692855       -8.3827243209017279        2.6219101535272791                0           0           0
         729           1          11   37.956356382565097       -8.8756009047760127        2.9969552090561740                0           0           0
         730           1          11   38.206253439127529       -8.0202449224303631        2.5431737588106413                0           0           0
         731           1          11   37.515897436919332       -8.2060468361508736        1.8439697549084086                0           0           0
         732           1          11   37.742553014955512       -7.2330483029974380        1.8875713996749490                0           0           0
         733           1          14   38.260814502115757       -6.4159177976052364        1.6351773266781033                0           0           0
         734           1          11   38.064211323343791       -6.6883726105757146       0.69330920162769050                0           0           0
         735           1          11   37.779225905099892       -6.4709771484658924      -0.24024450568775157                0           0           0
         736           1          11   37.289406627482492       -6.0737912077996095       -1.0163375438032920                0           0           0
         737           1          11   36.871431828679654       -5.1937563936930999      -0.79086960034735321                0           0           0
         738           1          11   37.765042978111353       -5.5088150967504399       -1.1105524544999965                0           0           0
         739           1          11   37.981859509761314       -5.6563090264489011       -2.0755582225166371                0           0           0
         740           1          11   37.215467027860669       -6.0578048481491393       -2.5769998131764238                0           0           0
         741           1          11   36.417213684929067       -6.1266780967101635       -3.1753709990896284                0           0           0
         742           1          11   36.930879419303842       -6.5138707920909358       -3.9410271425202108                0           0           0
         743           1          11   37.339445390223197       -7.3503380147175701       -3.5757923784601497                0           0           0
         744           1          11   37.447915101828372       -8.1916273127983192       -3.0462013677744597                0           0           0
         745           1          11   37.148748051361331       -9.1452020806250989       -3.0116436178628696                0           0           0
         746           1          11   36.701454679116793       -9.7971416594995411       -3.6239371950324530                0           0           0
         747           1          11   37.017241760222838       -10.610020546328020       -4.1133311414141138                0           0           0
         748           1          11   36.636204070733733       -11.534528717975634       -4.1035884649035657                0           0           0
         749           1          11   36.965024743857306       -10.598330156587746       -3.9794545912759056                0           0           0
         750           1          11   36.018462753213122       -10.380585762969016       -3.7415307023632303                0           0           0
         751           1          11   35.246297551578330       -9.7672807362350191       -3.5753445249382896                0           0           0
         752           1          11   36.023452028665211       -10.182642833936260       -4.0481079399113984                0           0           0
         753           1          11   35.983382935658085       -9.2160762388016906       -3.7948422988237196                0           0           0
         754           1          11   36.317139283988176       -10.145909886366770       -3.6398710505058998                0           0           0
         755           1          11   35.357117387937677       -10.394110720769863       -3.5104326292191352                0           0           0
         756           1          11   35.532812406455605       -11.340632865291909       -3.2398275841860222                0           0           0
         757           1          11   34.550338323446638       -11.503504584046413       -3.3304778982816607                0           0           0
         758           1          11   33.630912362854211       -11.591050316026312       -3.7138727962664912                0           0           0
         759           1          11   32.896227464252839       -11.205831434261089       -3.1554423951432709                0           0           0
         760           1          11   32.813015570803508       -11.311867096613344       -4.1463168670609285                0           0           0
         761           1          11   32.189470323044311       -11.251958874232901       -4.9258053717151924                0           0           0
         762           1          11   32.475373303657229       -12.201747504572213       -4.7986792793705275                0           0           0
         763           1          11   32.589935545424922       -12.051337200558574       -5.7806427375540217                0           0           0
         764           1          11   31.706139576368599       -12.351845288749043       -6.1392505651483216                0           0           0
         765           1          11   32.627383398026382       -12.435112024607150       -6.5192196056725509                0           0           0
         766           1          11   33.571860518841788       -12.109975458989227       -6.5666451468336007                0           0           0
         767           1          11   33.568922397455736       -12.610368232809968       -5.7008516152391993                0           0           0
         768           1          11   33.807466469855584       -12.209045654116943       -6.5851801251008215                0           0           0
         769           1          11   33.147310524741968       -11.533554802621744       -6.2566892764041810                0           0           0
         770           1          11   33.165529976009147       -12.325264809965093       -6.8673146246070838                0           0           0
         771           1          11   32.762401674714908       -12.615463008043101       -5.9994018533403510                0           0           0
         772           1          11   32.984600620778878       -12.475967429059196       -5.0344310704603679                0           0           0
         773           1          11   32.824552239847961       -11.763430443661385       -4.3512945100263725                0           0           0
         774           1          11   32.969570861062067       -12.746803191460716       -4.2419892567822872                0           0           0
         775           1          11   32.793533034280337       -13.719667974790566       -4.0918400080378170                0           0           0
         776           1          11   31.796127120744295       -13.648993200508912       -4.1054972377557402                0           0           0
         777           1          11   31.896704145771594       -14.596945866317805       -3.8033879770197103                0           0           0
         778           1          11   31.191758057205615       -13.926649541316309       -3.5715392140188817                0           0           0
         779           1          11   31.241701481896154       -13.894346552577282       -4.5697687323405489                0           0           0
         780           1          11   31.804283050608152       -14.380127488828119       -5.2387372372201195                0           0           0
         781           1          11   32.400181396666227       -14.377679569824696       -6.0417933802498602                0           0           0
         782           1          11   32.859333263535369       -15.259489722653871       -6.1494521816455947                0           0           0
         783           1          11   33.730337979064274       -14.896005089122053       -5.8189530035639319                0           0           0
         784           1          11   33.952128619555999       -13.921835728745583       -5.8614143871255742                0           0           0
         785           1          11   33.795117661229241       -14.385860443026251       -6.7332105923834646                0           0           0
         786           1          11   34.105475007526543       -15.137736819600061       -6.1515231918412709                0           0           0
         787           1          11   34.304960299745190       -14.160395236207183       -6.0807485667306764                0           0           0
         788           1          11   33.472116457105088       -13.693737580338830       -5.7830880789330497                0           0           0
         789           1          11   33.216199394652328       -14.599447097596238       -6.1210181419563074                0           0           0
         790           1          11   32.530921377074634       -14.782563536470738       -5.4161334645524741                0           0           0
         791           1          11   33.030442797368003       -15.194149842179584       -4.6538506668841571                0           0           0
         792           1          11   33.989227750900604       -15.301750235289475       -4.3908800063874160                0           0           0
         793           1          11   34.208646380219363       -15.657106738789514       -3.4822672062750124                0           0           0
         794           1          11   33.422679318465804       -15.293644939862837       -3.9824184819501420                0           0           0
         795           1          11   33.158810377973907       -15.430274999464713       -4.9372511421879821                0           0           0
         796           1          11   33.202018201080683       -16.163017575579172       -5.6163839724734270                0           0           0
         797           1          11   33.002483347691779       -17.136879058078407       -5.7249180923964209                0           0           0
         798           1          11   32.540046939618186       -16.859121842641741       -6.5669415467971071                0           0           0
         799           1          11   32.117041092428366       -15.960259051579319       -6.6814480360747508                0           0           0
         800           1          12   31.733928490119908       -15.106767949555785       -7.0346868684801001                0           0           0
         801           1          11   30.737473745532931       -15.022661968761941       -7.0367181205103693                0           0           0
         802           1          11   30.067105266875700       -15.419512718314344       -6.4097288180478094                0           0           0
         803           1          11   29.278532732807484       -14.808913632409546       -6.3367759921569782                0           0           0
         804           1          11   28.311918936848155       -15.019310894524159       -6.4830318007792993                0           0           0
         805           1          11   28.082363930998834       -14.440038458708338       -7.2651749746250625                0           0           0
         806           1          11   28.278602040163705       -13.474900629121652       -7.0919711224389843                0           0           0
         807           1          11   28.276380883917899       -13.830104941071426       -8.0267571745585151                0           0           0
         808           1          11   29.001303482211458       -13.957581080812080       -7.3498250802683023                0           0           0
         809           1          11   29.257020865739410       -14.276002900081364       -8.2626318313250948                0           0           0
         810           1          11   28.567796162715279       -14.609910201188967       -7.6196114405066258                0           0           0
         811           1          11   28.175547201226749       -13.828691831459478       -7.1339792638457613                0           0           0
         812           1          11   27.476384319077965       -13.771563541069789       -6.4213028838088215                0           0           0
         813           1          11   26.856796766631387       -13.687176375223148       -5.6409247247771699                0           0           0
         814           1          11   26.604455125477060       -13.037149829083326       -4.9241338309642835                0           0           0
         815           1          11   27.571727257623394       -12.926375536554197       -4.6958496254489823                0           0           0
         816           1          11   27.904592403655258       -12.552389324327986       -5.5614910683234999                0           0           0
         817           1          11   27.580507150071448       -11.607326574523803       -5.6042128115238157                0           0           0
         818           1          11   27.460278025562300       -12.599294859355320       -5.5649205793629672                0           0           0
         819           1          11   28.126388024122665       -13.294688769905552       -5.8345959007914647                0           0           0
         820           1          11   27.961799083739496       -12.771454973425222       -6.6707399523306279                0           0           0
         821           1          14   27.334198202156355       -12.073900332802335       -6.3250021083193904                0           0           0
         822           1          11   27.136912348777795       -11.402887227697425       -7.0397186289302969                0           0           0
         823           1          11   27.954130102319951       -11.592800776085758       -7.5838583053315531                0           0           0
         824           1          11   27.809242790323122       -10.751291190211795       -7.0634072666117085                0           0           0
         825           1          11   27.839157963784086       -9.7995646575967612       -7.3688932556739974                0           0           0
         826           1          11   27.440547088638120       -10.666903767355288       -7.0708458787376260                0           0           0
         827           1          11   28.209565598722264       -10.792372407123334       -7.6976378311291027                0           0           0
         828           1          11   28.962767052430195       -10.192163645691970       -7.4284965804199459                0           0           0
         829           1          11   28.395932654352347       -10.869031653232268       -6.9588707021677445                0           0           0
         830           1          11   28.019714643759041       -10.253136273803641       -7.6510649596588625                0           0           0
         831           1          11   27.247324895441906       -9.6203776870281619       -7.5960136421769953                0           0           0
         832           1          11   26.518526187330128       -9.1513424117651052       -7.0971565949044191                0           0           0
         833           1          11   26.106017406538356       -9.1326938300161142       -8.0079193171150038                0           0           0
         834           1          11   25.281709323923561       -9.5159047327453123       -8.4246513520791915                0           0           0
         835           1          11   24.832416395895351       -9.8963603781226670       -9.2329763898729844                0           0           0
         836           1          11   24.259569388440255       -10.714313031691484       -9.1800636072068507                0           0           0
         837           1          11   25.149265741075475       -10.841246833004931       -8.7415112041901679                0           0           0
         838           1          11   26.038398179523217       -10.784715656856157       -9.1956562614386268                0           0           0
         839           1          11   26.376115852030242       -11.070050979039001       -10.092612518784128                0           0           0
         840           1          11   27.172408014372404       -11.534396040132176       -10.480301126342848                0           0           0
         841           1          11   26.671913843551170       -11.224875680487399       -11.288819977044136                0           0           0
         842           1          11   25.692702000709577       -11.407212818247679       -11.377686928337404                0           0           0
         843           1          11   25.126870632041435       -11.543406404105610       -12.190881966075766                0           0           0
         844           1          11   24.205944333939918       -11.837851298413208       -12.446218915382410                0           0           0
         845           1          11   24.029283629909621       -11.359323010057855       -11.586101671691054                0           0           0
         846           1          11   24.720023403027771       -10.970077974170282       -10.976702895954206                0           0           0
         847           1          11   24.651219360539844       -11.215752749759703       -11.943610289853130                0           0           0
         848           1          11   24.267276192259008       -10.416223889466925       -11.481721509853653                0           0           0
         849           1          11   24.529085540665264       -11.265209819699384       -11.940719064699449                0           0           0
         850           1          11   24.651434623633424       -11.840934770436439       -11.132281384358121                0           0           0
         851           1          11   24.695735503234300       -12.194815292734051       -12.066522256941289                0           0           0
         852           1          11   24.589857337013331       -11.649175307707132       -11.235217968093030                0           0           0
         853           1          11   24.271298210051228       -10.813160524956590       -10.788452519953063                0           0           0
         854           1          11   25.043656221374913       -10.964126130204452       -11.405439139237684                0           0           0
         855           1          11   25.048959133486477       -10.012405048796102       -11.098520807549827                0           0           0
         856           1          11   24.811995545686951       -9.0414270827284700       -11.130925243485958                0           0           0
         857           1          11   25.124072504517073       -8.1733907802810322       -10.744763425848944                0           0           0
         858           1          11   25.474297802683729       -9.0983969380060952       -10.892092474901709                0           0           0
         859           1          11   25.359501479744313       -8.9415891283582791       -9.9111576579678609                0           0           0
         860           1          11   25.332215172216149       -8.9670919833559175       -8.9118553704650019                0           0           0
         861           1          11   25.766484115160274       -8.6573984542788072       -9.7577279396159078                0           0           0
         862           1          11   25.408634661904696       -8.7515150555376167       -10.686752069642772                0           0           0
         863           1          11   24.564475593143069       -9.2875557810325002       -10.679281645396514                0           0           0
         864           1          11   25.484171385306698       -9.6770334021130520       -10.728948863498086                0           0           0
         865           1          11   26.367290491857645       -9.2300258571438185       -10.871373925847516                0           0           0
         866           1          11   25.825216258387020       -8.6307360199846848       -11.460447110167607                0           0           0
         867           1          11   26.421128022555934       -8.3226536723176174       -12.202049723688516                0           0           0
         868           1          11   25.607185402426609       -8.3007131617586403       -12.782580536939133                0           0           0
         869           1          11   25.178697210471032       -7.6171189517043389       -13.373424700263843                0           0           0
         870           1          11   26.105308065906119       -7.2744030072216139       -13.218705263905090                0           0           0
         871           1          11   27.008118973005363       -7.5453582494828870       -12.884765564687141                0           0           0
         872           1          11   27.840580949867693       -7.0105776243460225       -12.739794050048285                0           0           0
         873           1          11   27.971679574953800       -7.5422946823205983       -13.576507932303979                0           0           0
         874           1          11   27.875474525189762       -7.4084057809448369       -14.562823475367299                0           0           0
         875           1          11   26.965016681577417       -7.1221813099621265       -14.264256787313480                0           0           0
         876           1          11   27.955410296415103       -7.1760292798179082       -14.391618020941110                0           0           0
         877           1          11   27.930399531076372       -6.8054969589595986       -13.463135247370955                0           0           0
         878           1          11   27.346395622606071       -7.4965610557901234       -13.037259856014254                0           0           0
         879           1          11   27.462232645710351       -7.6945329323735017       -14.010598913157445                0           0           0
         880           1          11   28.120118500286189       -6.9474334578936352       -14.105617740665084                0           0           0
         881           1          11   27.297324291208671       -6.3885043290362109       -14.002622991171799                0           0           0
         882           1          11   26.663547252789947       -7.1619875388721992       -13.995524422653496                0           0           0
         883           1          11   25.847811153525360       -6.5835861994299893       -13.990375938599454                0           0           0
         884           1          11   26.171230301994377       -6.9480002089510631       -14.863647078663266                0           0           0
         885           1          11   26.124437726972385       -6.0012648209410777       -15.182241742793718                0           0           0
         886           1          11   25.986080070146624       -5.0337738570286374       -14.970538191700539                0           0           0
         887           1          11   25.832864320784228       -5.5461691301702345       -15.815509207895454                0           0           0
         888           1          11   24.987983269181949       -5.1855445398313194       -15.420381489953122                0           0           0
         889           1          11   25.675076794571215       -5.3044418719696154       -16.137156148948925                0           0           0
         890           1          11   25.116676662456761       -6.1239048742458264       -16.008045032638123                0           0           0
         891           1          11   25.707130674121203       -5.7501525762096701       -16.723358446340157                0           0           0
         892           1          11   24.880123315235984       -5.1945787516390096       -16.809361666056777                0           0           0
         893           1          11   25.004779706660422       -4.2764991182229819       -16.433076440750590                0           0           0
         894           1          11   24.821547023202157       -3.2988734651645171       -16.329762036165882                0           0           0
         895           1          11   25.445429096869322       -4.0617559421894462       -16.160110969546587                0           0           0
         896           1          11   24.971019839567813       -4.5343968832200963       -16.902772667393116                0           0           0
         897           1          11   25.010291486565798       -5.4166210180323029       -17.371961663104777                0           0           0
         898           1          11   24.465958592940847       -6.1452948751983953       -16.956346323156193                0           0           0
         899           1          11   23.594299250593725       -5.6677726230265320       -17.066720638917126                0           0           0
         900           1          11   23.855087507471605       -4.7281943838518465       -17.288491280671156                0           0           0
         901           1          11   24.685068188637800       -4.6405850018672785       -17.839360289673465                0           0           0
         902           1          11   24.291801168237495       -5.5371823606347945       -17.635757178408973                0           0           0
         903           1          11   23.402149435256828       -5.2010809848042223       -17.326636394298145                0           0           0
         904           1          11   23.985718080820753       -4.6600941012130352       -16.721012065446519                0           0           0
         905           1          11   23.769002651665765       -3.9079482814994746       -17.343355289603082                0           0           0
         906           1          11   23.378568913620491       -3.1776179130960287       -17.903872059364417                0           0           0
         907           1          11   23.676275764020108       -4.1272658531493587       -18.001542019831319                0           0           0
         908           1          11   24.272318764290223       -3.6338856517798002       -17.368052699695980                0           0           0
         909           1          11   24.673958226946425       -2.8445306461309778       -17.832384926764469                0           0           0
         910           1          11   23.958215128821237       -2.3321557961987720       -18.306920310738210                0           0           0
         911           1          11   23.910074035557844       -1.5775098637486322       -17.652556534405914                0           0           0
         912           1          11   23.507664553521820      -0.66340529494083333       -17.702350570717588                0           0           0
         913           1          11   22.796314053747619       -1.3656981315708929       -17.674687633615800                0           0           0
         914           1          11   22.584925242949097      -0.56541421990553786       -18.235811890263811                0           0           0
         915           1          11   22.403286413069587       -1.4584327571153466       -17.824077476254420                0           0           0
         916           1          11   22.985024383016075       -1.4278241113676291       -17.011277350068390                0           0           0
         917           1          11   22.782005605078787       -1.1986454055721194       -17.963254501377573                0           0           0
         918           1          11   22.303931521785877       -1.3811311781142401       -17.104101363861712                0           0           0
         919           1          11   22.560774520207289       -2.2802215923370968       -16.749604394601789                0           0           0
         920           1          11   23.209726259494030       -1.5459406564590110       -16.550373003293306                0           0           0
         921           1          11   23.791775308501151      -0.86935203872948386       -17.001423717635667                0           0           0
         922           1          13   24.760664247466980      -0.92842550711036409       -17.241766284159208                0           0           0
         923           1          11   25.632367582159002       -1.2611417704762344       -17.601534521193358                0           0           0
         924           1          11   25.054720594347422       -2.0756549165988831       -17.547754485254423                0           0           0
         925           1          11   25.123704479554558       -1.6971734872156792       -18.470789171056520                0           0           0
         926           1          11   24.598030927250804       -1.6919157919393903       -17.620119039308182                0           0           0
         927           1          11   23.673356829382744       -1.3199400450325496       -17.538805716629863                0           0           0
         928           1          11   24.157209706158010      -0.87070976546391377       -18.289857345717362                0           0           0
         929           1          11   24.528281100028746       -1.3425722720033262       -19.089639688341386                0           0           0
         930           1          11   24.227698456316780       -2.2478787737205681       -19.389756685940014                0           0           0
         931           1          13   23.285707600223247       -2.0756322753882732       -19.677826765692213                0           0           0
         932           1          11   23.872462330170148       -2.8644498698933227       -19.860817720343547                0           0           0
         933           1          11   24.023810109557139       -1.8891789578165736       -19.699757179764511                0           0           0
         934           1          11   24.822272523293865       -1.2911601127727899       -19.769264264455373                0           0           0
         935           1          11   23.919888801101880       -1.4693320453375922       -20.161639569958997                0           0           0
         936           1          11   24.851833434576815       -1.1081442608104113       -20.193617444272618                0           0           0
         937           1          11   24.986834539234504      -0.51321026788853263       -19.401261308556339                0           0           0
         938           1          11   25.430814539573369       -1.2375716881084351       -18.873831415398865                0           0           0
         939           1          11   24.894226582031276       -2.0459321562736030       -19.115960961982086                0           0           0
         940           1          11   25.437266165093128       -2.8743575181716534       -19.253144893228043                0           0           0
         941           1          11   24.736721284213512       -2.5459265148856862       -18.619607249552516                0           0           0
         942           1          11   25.433380744603664       -3.1733810809440621       -18.271805058959359                0           0           0
         943           1          11   25.435426509943770       -2.2034512115598019       -18.028429087835654                0           0           0
         944           1          11   24.816841151814639       -1.5843374542632582       -18.512216551743528                0           0           0
         945           1          11   25.777392948599360       -1.3069438858286708       -18.492390965124962                0           0           0
         946           1          11   26.051454181510692      -0.34974452803865597       -18.399332757203776                0           0           0
         947           1          11   26.898771311787666      -0.84139595124951982       -18.198503081124947                0           0           0
         948           1          11   27.432089114854275       -1.3803537391932892       -18.850497424464645                0           0           0
         949           1          11   27.464052972237578       -1.4664960192768959       -17.854727461369162                0           0           0
         950           1          11   28.239227473784045       -1.0041010631532474       -18.285186979446756                0           0           0
         951           1          11   27.628581046676153       -1.7416358662423410       -18.573550214434679                0           0           0
         952           1          11   28.033903977797532       -2.5955799538962632       -18.247217842966439                0           0           0
         953           1          11   27.690528077348414       -1.9777684813612553       -17.539826879357996                0           0           0
         954           1          11   27.260201604534259       -2.3921640591694380       -16.737894568069599                0           0           0
         955           1          11   28.074799214239853       -1.8791268046452321       -17.008492996986327                0           0           0
         956           1          11   28.613027260379205       -1.9649055315349286       -17.846915671036950                0           0           0
         957           1          11   29.396892332429378       -2.0200408217546602       -18.465394165887144                0           0           0
         958           1          11   28.494456121181717       -1.6276744027578818       -18.643319649932035                0           0           0
         959           1          11   29.355233103939391       -1.1187245381397624       -18.649066062708005                0           0           0
         960           1          11   29.565878830927325      -0.81314580103801748       -19.577640245599728                0           0           0
         961           1          11   29.935875633447861       -1.4797540284470159       -20.224738257708569                0           0           0
         962           1          11   30.876143651478284       -1.2481730327405511       -20.474270413345359                0           0           0
         963           1          11   31.354298909515720       -1.4037375318554770       -19.609882053968466                0           0           0
         964           1          11   32.324540888467830       -1.1661437099979652       -19.563195031208000                0           0           0
         965           1          11   31.877621374614790       -2.0607092616641758       -19.559267957298395                0           0           0
         966           1          11   31.311786381724687       -2.7491654576795117       -19.105551275889006                0           0           0
         967           1          11   31.642807886667892       -2.9634480084331560       -20.024522304653050                0           0           0
         968           1          11   30.966895122771902       -3.6969318102878903       -20.096240140783337                0           0           0
         969           1          13   31.252421780242695       -4.4592303998040661       -20.677080384133610                0           0           0
         970           1          11   31.307211538713791       -3.8096947762851485       -21.435434889722238                0           0           0
         971           1          11   30.560264505669423       -3.2176511792947897       -21.132855133147327                0           0           0
         972           1          11   29.949017481804749       -3.8547171272478367       -20.663255246248635                0           0           0
         973           1          11   29.500093106865329       -4.5359252959461793       -21.241547850804412                0           0           0
         974           1          11   29.112393642360239       -4.2147101530436419       -20.377539773763132                0           0           0
         975           1          11   28.195179095535661       -4.2079495844160659       -20.775876025948666                0           0           0
         976           1          11   27.894722418945733       -5.1082627499662356       -20.460976058610516                0           0           0
         977           1          13   27.463364634337591       -5.7860177859399204       -19.865511053030620                0           0           0
         978           1          11   26.647401117501509       -5.2310442737317517       -20.027399718291118                0           0           0
         979           1          11   27.179316472656755       -6.0679581038902857       -19.898398571631713                0           0           0
         980           1          11   26.777482615769763       -6.5405664841138860       -19.114070279140776                0           0           0
         981           1          11   25.991100744762139       -6.2417082386347342       -18.573434262897251                0           0           0
         982           1          11   25.191564780808864       -5.7505545547443235       -18.227731643372628                0           0           0
         983           1          11   24.616744250575156       -5.5816836936734253       -17.427066925589326                0           0           0
         984           1          11   24.653979497745418       -4.5854059889254204       -17.504811837900139                0           0           0
         985           1          11   24.621412091119055       -4.8832074344713066       -16.550739690179427                0           0           0
         986           1          11   23.634133919682061       -4.8840888318757276       -16.391739579039090                0           0           0
         987           1          11   24.518977387328739       -5.2946067354141029       -16.612028227492566                0           0           0
         988           1          11   23.577783145956115       -5.2966448913868325       -16.274168425315331                0           0           0
         989           1          11   23.956882324201555       -4.3716919195912114       -16.246858847872961                0           0           0
         990           1          11   24.461118441089894       -4.7908435479111455       -17.001880603123837                0           0           0
         991           1          11   23.805026404328633       -5.1717517547554444       -17.653380547296607                0           0           0
         992           1          11   24.067584912661250       -5.4108461614400358       -18.588205073287604                0           0           0
         993           1          11   24.437348999886098       -4.9480844877862689       -19.393888729070653                0           0           0
         994           1          11   24.430624566725257       -4.7778891737687585       -18.408501324500680                0           0           0
         995           1          11   23.772489085175856       -5.4943363673172234       -18.639934050756644                0           0           0
         996           1          11   23.690655637265664       -4.9546333744563622       -19.477802755447396                0           0           0
         997           1          11   23.754203269884268       -3.9581245506422222       -19.531949430775896                0           0           0
         998           1          11   24.714018848692575       -3.6854727947065662       -19.598395458964767                0           0           0
         999           1          11   25.271294765433993       -4.3494241528812827       -20.097005674060650                0           0           0
        1000           1          11   25.704274126388771       -5.1242353231177242       -20.557653612799147                0           0           0
        1001           1          11   25.355836270691650       -5.9810753977200868       -20.177632366981744                0           0           0
        1002           1          11   26.272438834162440       -5.9638248763298796       -19.778205076789217                0           0           0
        1003           1          11   26.719687637614573       -5.7430161116309550       -18.911480208539338                0           0           0
        1004           1          11   26.842706800539581       -6.2727428876780271       -19.750679724919088                0           0           0
        1005           1          11   27.010613571570481       -5.6736116097710196       -18.967832978693817                0           0           0
        1006           1          11   26.513380865295137       -5.9959446459761647       -19.773352096766672                0           0           0
        1007           1          11   26.959062445901292       -5.7647062344262574       -18.908541871496254                0           0           0
        1008           1          11   27.459177163950663       -5.0701990773159782       -19.425789469376607                0           0           0
        1009           1          11   27.875800861910577       -5.5002575560621549       -18.624868500018998                0           0           0
        1010           1          11   28.205681766808759       -6.0919024280206102       -17.889249757687878                0           0           0
        1011           1          11   28.168126083236132       -6.1846424876246404       -18.884231592685900                0           0           0
        1012           1          11   28.420608671111513       -5.2473924981530100       -18.643784093104017                0           0           0
        1013           1          11   28.415087284795597       -5.1479331701258229       -17.648757783722434                0           0           0
        1014           1          11   28.577624096769888       -6.0720356158592601       -17.994613901989428                0           0           0
        1015           1          11   29.033151330086863       -6.8291232723365853       -17.526305008078310                0           0           0
        1016           1          11   28.077543747823189       -7.1236990390386135       -17.520038717940672                0           0           0
        1017           1          11   28.240704326983202       -7.5917213261021734       -18.388562617565757                0           0           0
        1018           1          11   28.769004583114686       -6.7431268186988813       -18.360523334829349                0           0           0
        1019           1          11   28.229501958715126       -7.4735464139042023       -17.941686692203515                0           0           0
        1020           1          11   28.217899127565971       -8.3263899927807685       -17.419649141563397                0           0           0
        1021           1          11   28.640993636514658       -8.9684998263408762       -16.780363604308814                0           0           0
        1022           1          11   28.477852232897906       -8.2330371098069595       -17.437995321164461                0           0           0
        1023           1          11   28.159798607539347       -9.0940388886956800       -17.834880478542178                0           0           0
        1024           1          11   27.283377646879732       -9.4270656038515277       -18.182701562878627                0           0           0
        1025           1          11   28.128338536218713       -9.4799014139336304       -18.714913431085687                0           0           0
        1026           1          11   27.734998138514630       -8.9834121206478095       -17.941103562198929                0           0           0
        1027           1          11   28.467012409973904       -8.7750501103255516       -18.589748595352205                0           0           0
        1028           1          11   27.836225733214075       -9.1114786096682412       -17.890517565396930                0           0           0
        1029           1          11   27.024146256494699       -9.1192107254126338       -18.474013184812623                0           0           0
        1030           1          11   26.657366387182073       -8.2443414164534019       -18.790361441814632                0           0           0
        1031           1          11   25.939109877257561       -8.7301139790649085       -18.292232338704896                0           0           0
        1032           1          11   25.122497474582666       -8.2582867499650874       -18.624682710456110                0           0           0
        1033           1          11   25.496665775767177       -7.5267526609261246       -18.054721344254300                0           0           0
        1034           1          11   25.737457942936054       -7.8471332986740396       -17.138547027223773                0           0           0
        1035           1          11   26.666460217132038       -7.8556227839282995       -16.768570402044816                0           0           0
        1036           1          11   27.130444339287212       -8.6559387312247260       -16.388816377851636                0           0           0
        1037           1          11   27.683801387506143       -9.3383716438188582       -16.866394954626937                0           0           0
        1038           1          11   27.941269697715644       -8.3721216639182412       -16.857966100616956                0           0           0
        1039           1          11   28.087446251810544       -8.8818143458523746       -17.705813837546017                0           0           0
        1040           1          11   28.402711835019076       -9.7754125021456346       -17.386298662454958                0           0           0
        1041           1          11   28.736158556525304       -10.570594282532117       -17.892756182942247                0           0           0
        1042           1          11   29.004457222308666       -10.212106867946090       -16.998607090496087                0           0           0
        1043           1          11   28.643459359214809       -10.939057170017325       -16.414463442785859                0           0           0
        1044           1          11   29.551994126661754       -11.202246059020627       -16.089969706258735                0           0           0
        1045           1          11   29.895543412617339       -11.482782668433167       -15.193714665046290                0           0           0
        1046           1          11   30.766318095120063       -11.366994766479518       -14.715860488467859                0           0           0
        1047           1          11   30.715316313628232       -12.364334495656401       -14.767940070743840                0           0           0
        1048           1          11   29.810983982463739       -12.631182643127810       -14.434810815046193                0           0           0
        1049           1          11   29.119123111858144       -13.323274614854295       -14.640570962782862                0           0           0
        1050           1          11   28.688105259136695       -12.821335108818422       -13.890717415137820                0           0           0
        1051           1          11   27.951511908974279       -13.421357197248335       -13.578621708834904                0           0           0
        1052           1          11   27.153330701736810       -13.761162386464772       -14.076054311098286                0           0           0
        1053           1          11   26.340073896196603       -13.328502806438879       -14.465180326746633                0           0           0
        1054           1          11   26.292504472640488       -13.832080775815614       -15.327819520558823                0           0           0
        1055           1          11   26.054380908175311       -14.186305646495310       -14.423484455973604                0           0           0
        1056           1          15   25.231724534043682       -13.923053918389149       -13.919564801911843                0           0           0
        1057           1          11   24.911972252386398       -14.588757827962269       -14.593802729615430                0           0           0
        1058           1          11   25.206703005990285       -14.253764692653549       -15.488740371116846                0           0           0
        1059           1          11   24.209616558531145       -14.180899725352011       -15.511308331446836                0           0           0
        1060           1          11   24.890972723434576       -13.578672581209894       -15.927332661752789                0           0           0
        1061           1          11   24.293523269002343       -12.930232987391097       -16.399116767638883                0           0           0
        1062           1          11   25.206428542374315       -13.129979173321880       -16.043159715375907                0           0           0
        1063           1          11   25.909927685391114       -13.275761255749265       -16.738743312233801                0           0           0
        1064           1          11   25.890816702384292       -12.484757313226707       -16.127230815842857                0           0           0
        1065           1          11   26.665264859167745       -12.040167801610062       -16.577308829763979                0           0           0
        1066           1          11   27.472826026637392       -11.910479139041675       -16.001960403507088                0           0           0
        1067           1          11   27.202282964980647       -12.681190001953180       -15.425062477024770                0           0           0
        1068           1          15   27.434762423433515       -13.132615885388839       -14.563570763099561                0           0           0
        1069           1          11   27.428855480564696       -12.451509909293300       -13.831409744366054                0           0           0
        1070           1          11   28.286782870745160       -12.050828383168085       -13.509827860858747                0           0           0
        1071           1          11   27.535235347871883       -11.576457853849309       -13.051407833180127                0           0           0
        1072           1          11   27.044495320247350       -10.825223238948332       -12.610022764717620                0           0           0
        1073           1          11   27.499780152377557       -10.015099870132078       -12.240677602396561                0           0           0
        1074           1          11   27.232054140958443       -10.894782883335852       -12.633717777302817                0           0           0
        1075           1          11   27.580236734468315       -11.623944915716603       -13.222862591513305                0           0           0
        1076           1          11   27.545978954765395       -12.614048972637081       -13.358952124540048                0           0           0
        1077           1          11   26.716123481023473       -12.734818498662820       -12.814200241308713                0           0           0
        1078           1          11   25.842707974833175       -12.842824270974544       -12.339352785072824                0           0           0
        1079           1          11   25.668174237514211       -12.208769954306927       -11.586018132974147                0           0           0
        1080           1          11   26.657603274901135       -12.345339378835529       -11.537243423753937                0           0           0
        1081           1          11   26.690281720883466       -12.140724242497759       -12.515540293395079                0           0           0
        1082           1          11   26.165530444058401       -11.519276418694433       -13.097295138463492                0           0           0
        1083           1          11   25.992430693444490       -10.534407017422314       -13.089004253390128                0           0           0
        1084           1          11   26.199110233072251       -9.5655966848228946       -13.225716020798275                0           0           0
        1085           1          11   26.020590674190078       -8.5972429445497802       -13.400134485404481                0           0           0
        1086           1          11   26.124863869467347       -7.6248918587260768       -13.609085356769340                0           0           0
        1087           1          14   25.939448458267432       -7.9907243372112164       -12.697061386155088                0           0           0
        1088           1          11   25.973536219170949       -8.6640611459376835       -13.435611023329626                0           0           0
        1089           1          12   26.178932752790725       -9.1892351735113795       -12.609775383060327                0           0           0
        1090           1          11   26.775227891796231       -9.8689055544623283       -13.036952489722653                0           0           0
        1091           1          11   26.547805622736821       -8.9014856438501084       -12.925696801836976                0           0           0
        1092           1          11   26.812551418106267       -8.4409815983772329       -13.772954547707331                0           0           0
        1093           1          11   25.841982145163858       -8.2036300185719870       -13.732217414965850                0           0           0
        1094           1          11   26.787613573642822       -7.8856844735452363       -13.663720467074191                0           0           0
        1095           1          11   26.247916128067246       -8.6886113930146109       -13.410669031135532                0           0           0
        1096           1          11   25.856859443778205       -9.4919277854720363       -13.859843210360083                0           0           0
        1097           1          11   25.377494747963233       -9.8901142000215181       -13.077758133354743                0           0           0
        1098           1          11   25.243881285829023       -10.769635626791775       -12.621042135618163                0           0           0
        1099           1          11   24.890093390790273       -11.463550964074033       -11.993893325519235                0           0           0
        1100           1          11   24.303420000901127       -11.879348869615059       -11.298964238961712                0           0           0
        1101           1          11   23.315082260841404       -11.938999351030107       -11.158855953551500                0           0           0
        1102           1          11   23.529965936670592       -10.969252686387756       -11.043026715976643                0           0           0
        1103           1          11   24.333346783497440       -11.176003943496024       -11.601446927498330                0           0           0
        1104           1          11   23.976542988975549       -11.595639107838768       -10.766822831835007                0           0           0
        1105           1          11   23.086878847862792       -11.954774254752012       -10.484830522951055                0           0           0
        1106           1          11   22.323282034444578       -12.195365848326016       -11.084026310352028                0           0           0
        1107           1          11   23.051304728370866       -11.844337141564479       -11.672891154062052                0           0           0
        1108           1          11   22.504955594961668       -11.024863895715910       -11.845998703757116                0           0           0
        1109           1          11   23.314948533310513       -11.174800104206122       -12.412947178672237                0           0           0
        1110           1          11   23.808603037490570       -10.343027913095625       -12.159056941368823                0           0           0
        1111           1          11   23.868052888510743       -9.9938503577564486       -13.094225776425379                0           0           0
        1112           1          11   22.912064441188228       -10.132977592291326       -13.352546703174582                0           0           0
        1113           1          11   22.155541276424504       -10.681312002929227       -12.996173197865527                0           0           0
        1114           1          11   22.630683571689275       -10.878837478990240       -12.138721458373796                0           0           0
        1115           1          11   23.532985891564007       -10.938938025827643       -12.565615412206039                0           0           0
        1116           1          11   23.945693198172627       -10.272175613706004       -11.945050697729304                0           0           0
        1117           1          11   24.892113118003920       -10.361380975227918       -12.255424244962754                0           0           0
        1118           1          11   24.056114549416193       -10.560475916704064       -12.766763269092424                0           0           0
        1119           1          11   23.926703192004897       -10.113686561071239       -13.651993167065923                0           0           0
        1120           1          11   23.812647981168947       -10.639555616026273       -12.809109340004408                0           0           0
        1121           1          11   23.175893704000490       -10.937296071882772       -13.520372028083882                0           0           0
        1122           1          11   24.094257706966300       -11.030027707194423       -13.905090628971649                0           0           0
        1123           1          11   24.777626532389412       -11.261875772210606       -14.597372019150590                0           0           0
        1124           1          11   24.297723873160095       -11.104958148127727       -15.460546565182163                0           0           0
        1125           1          11   23.975296208072574       -11.119666437132476       -14.514066736014756                0           0           0
        1126           1          11   24.551567070498265       -11.699077354475881       -15.090430234149764                0           0           0
        1127           1          11   24.547362984611578       -11.833269240752607       -14.099483785889642                0           0           0
        1128           1          11   24.318701625950311       -10.861366565722012       -14.155333345633277                0           0           0
        1129           1          11   24.135683021430026       -9.8901914023897142       -14.308052016809834                0           0           0
        1130           1          11   24.756660898297127       -9.1792773739601774       -14.638184900091270                0           0           0
        1131           1          11   24.230148603557804       -8.7089777047049761       -13.929945516417373                0           0           0
        1132           1          11   23.545860746482525       -8.0321389412591984       -14.201311352433097                0           0           0
        1133           1          11   24.224716002439674       -8.1523415376700612       -13.476944817262236                0           0           0
        1134           1          11   24.791877941860854       -8.6395282495257604       -14.141005388492930                0           0           0
        1135           1          11   23.942509896657164       -8.5491769012660068       -13.620995237001145                0           0           0
        1136           1          11   24.220232363538610       -7.7444531323374379       -13.096314489202367                0           0           0
        1137           1          11   24.252621967378509       -8.4503932631468679       -12.388783963164190                0           0           0
        1138           1          11   23.426259613674858       -7.9096592591554460       -12.546048063672757                0           0           0
        1139           1          11   23.042894215071211       -7.6566755561238677       -11.657774334941632                0           0           0
        1140           1          11   23.465214574526041       -6.8300005571474962       -11.285949160891569                0           0           0
        1141           1          11   24.438559873736764       -6.9132685633451096       -11.072254594633417                0           0           0
        1142           1          11   24.815732829013069       -7.8126883667352320       -10.851382280664890                0           0           0
        1143           1          11   23.824172422269314       -7.9212537435759289       -10.780519605513627                0           0           0
        1144           1          11   23.419779374194928       -8.8358354506199674       -10.783081598784666                0           0           0
        1145           1          11   23.853927874409546       -9.0934586727559790       -11.646299621753172                0           0           0
        1146           1          11   24.608248743249789       -8.8533494498780758       -11.035277864431004                0           0           0
        1147           1          11   23.841417809219369       -8.2125639409711333       -10.998342106838878                0           0           0
        1148           1          11   23.983162655783207       -8.4244206761005263       -10.031375136227727                0           0           0
        1149           1          11   24.026195052312364       -8.7582280129357688       -10.973033712742549                0           0           0
        1150           1          11   23.804836719887085       -8.8258530245721687       -11.945878688299844                0           0           0
        1151           1          11   24.185570183590453       -7.9664506575626373       -12.287155117598516                0           0           0
        1152           1          11   23.232434212121628       -7.6998596860455066       -12.144112907752161                0           0           0
        1153           1          11   22.720470819158006       -6.9506731609737455       -12.564366444222797                0           0           0
        1154           1          11   23.081692149462423       -6.2242671126226208       -13.149048754073206                0           0           0
        1155           1          11   22.898498117410128       -5.2804949058218655       -13.424246806920340                0           0           0
        1156           1          11   22.330648027153941       -6.0780823942022799       -13.220775744174155                0           0           0
        1157           1          11   22.099779322376087       -7.0022377644022420       -12.916413307456404                0           0           0
        1158           1          12   21.472739025337820       -7.0990353125762642       -13.689362659327315                0           0           0
        1159           1          11   20.486523032130052       -7.1157015227145104       -13.853984201601838                0           0           0
        1160           1          11   20.005903951469243       -7.8082820360381371       -13.316083158779703                0           0           0
        1161           1          11   20.058117304943782       -7.2521049979474128       -14.145505167180476                0           0           0
        1162           1          11   19.132821902047482       -6.8983684632871674       -14.282249020517789                0           0           0
        1163           1          11   20.101049684540545       -7.0205764704192903       -14.500423639118035                0           0           0
        1164           1          12   20.053142517029865       -6.0218093874953080       -14.513431996763098                0           0           0
        1165           1          11   20.817480052578254       -5.6379338367411194       -13.995331916387707                0           0           0
        1166           1          11   21.025047189719118       -6.4879030431091245       -14.479551114484284                0           0           0
        1167           1          11   21.077034524936575       -7.1331409347577592       -15.241761964681139                0           0           0
        1168           1          11   21.041240615941330       -6.5713048804267888       -16.068235826417038                0           0           0
        1169           1          11   21.193219366742532       -6.6930228293009337       -15.087375387706832                0           0           0
        1170           1          15   21.582465572422297       -6.2627601857796842       -14.272905345928736                0           0           0
        1171           1          11   22.353741113099723       -6.8803017923292540       -14.118709352034863                0           0           0
        1172           1          11   23.344964883996575       -6.8811110063890570       -13.986517139020521                0           0           0
        1173           1          11   22.346438476864950       -6.9280609890009837       -13.959301088727532                0           0           0
        1174           1          11   23.154637470905882       -7.4189507320299075       -14.284634219871933                0           0           0
        1175           1          11   23.428626601663069       -8.3664029555063593       -14.119515352214574                0           0           0
        1176           1          11   24.394708212568400       -8.1921690530324280       -13.928914018800386                0           0           0
        1177           1          11   23.620699798439770       -7.6219236585478383       -14.204106978243754                0           0           0
        1178           1          11   23.865924591911625       -7.2455869309870815       -15.097547221436072                0           0           0
        1179           1          11   24.400146500773076       -7.9845996596510282       -15.507994707681384                0           0           0
        1180           1          11   24.940008647928810       -7.5618155471485142       -14.780119404979155                0           0           0
        1181           1          11   25.552141987075821       -7.7263125247448761       -15.553574975433200                0           0           0
        1182           1          11   24.635113693337647       -7.9022693887109794       -15.195666760234291                0           0           0
        1183           1          11   25.512440086255740       -8.3457474528545177       -15.012293897157907                0           0           0
        1184           1          11   25.622400651127442       -7.9970919619043626       -15.943072078468257                0           0           0
        1185           1          11   25.372956447871577       -7.8276654124038654       -16.896524874251249                0           0           0
        1186           1          11   24.441469579677296       -7.6381715324864254       -17.207047472229952                0           0           0
        1187           1          11   25.219008916770225       -7.3659717033796275       -16.640179028667148                0           0           0
        1188           1          11   24.275432443155765       -7.1120574567254229       -16.852760763036137                0           0           0
        1189           1          11   23.962010324886858       -7.7845186705854381       -16.182266548569118                0           0           0
        1190           1          11   24.215309985816024       -6.9557297031680738       -15.683319528074527                0           0           0
        1191           1          11   23.975689508246745       -7.3669319616505051       -16.562805019341109                0           0           0
        1192           1          11   23.573581076470521       -6.4516199505218648       -16.540161446784889                0           0           0
        1193           1          11   24.541061350419970       -6.2450170140608225       -16.394226028998887                0           0           0
        1194           1          11   25.092097434645503       -7.0360123311226159       -16.128358313268482                0           0           0
        1195           1          11   24.995182613171199       -7.5500735110079287       -16.980619200974544                0           0           0
        1196           1          11   25.863541020755871       -7.4194075789525415       -17.459033341836946                0           0           0
        1197           1          11   25.323782254547904       -7.5029101107904346       -16.621365268267041                0           0           0
        1198           1          11   25.125852262689278       -8.3093323221300093       -17.178596760001881                0           0           0
        1199           1          11   24.340450790770252       -8.7871615834402341       -17.572073220470806                0           0           0
        1200           1          11   25.304103070378009       -8.6286988463493799       -17.356982902324109                0           0           0
        1201           1          11   24.557445179204002       -9.2934848447152874       -17.333285435703594                0           0           0
        1202           1          11   25.375631512386416       -8.7274217754899599       -17.434001501218091                0           0           0
        1203           1          11   26.353727706202161       -8.5366426385139462       -17.350747933499683                0           0           0
        1204           1          11   27.117473572636985       -8.5338585771202276       -16.705236895247140                0           0           0
        1205           1          11   26.746732405492484       -8.7439544721863420       -15.800576350147100                0           0           0
        1206           1          11   27.664209801588079       -9.1394030312919448       -15.843653777588257                0           0           0
        1207           1          11   26.785953008567553       -8.8933707334996477       -16.253694158473287                0           0           0
        1208           1          11   26.302982218533181       -8.2205597286040000       -16.814108797526270                0           0           0
        1209           1          16   25.903518399714361       -8.5288678478231770       -15.950757906475465                0           0           0
        1210           1          11   25.893764682822045       -7.9309080358878257       -15.149291170848199                0           0           0
        1211           1          11   25.871940340735541       -7.6867376302911028       -14.179804445243757                0           0           0
        1212           1          11   26.254467298770056       -8.5970567853789710       -14.337893541189587                0           0           0
        1213           1          11   25.784019062941866       -9.4729494089743120       -14.230699467951311                0           0           0
        1214           1          11   25.675522058559366       -9.3064926215216719       -15.210760964976355                0           0           0
        1215           1          11   26.508209330548709       -9.5095223972089755       -14.695580591464989                0           0           0
        1216           1          11   26.933477203708275       -10.395740811565284       -14.511830331290671                0           0           0
        1217           1          11   27.174961048907360       -10.621397543848284       -13.568027072299040                0           0           0
        1218           1          11   28.161596319864358       -10.585358191483063       -13.726935873769280                0           0           0
        1219           1          11   29.064639702377306       -10.953277251546124       -13.948629839726603                0           0           0
        1220           1          11   29.685574213785436       -11.579835986249620       -14.419654769543595                0           0           0
        1221           1          11   30.503716806775426       -11.598230543014697       -13.844933673865844                0           0           0
        1222           1          11   29.645991802110451       -12.051599519225078       -14.087347344648711                0           0           0
        1223           1          11   29.700745317123058       -12.937480494112057       -14.548017455386384                0           0           0
        1224           1          11   29.019422610573688       -13.594786513171734       -14.870117077938417                0           0           0
        1225           1          11   29.999818515688457       -13.463675776562706       -15.017201556997319                0           0           0
        1226           1          11   29.800419805639873       -12.849074212847556       -14.253981357900196                0           0           0
        1227           1          11   28.992567542304595       -12.539214067520454       -14.755340920451800                0           0           0
        1228           1          11   29.785082052615845       -13.112415242479814       -14.547107484204567                0           0           0
        1229           1          11   30.529513387425808       -12.496205083621669       -14.289994614295106                0           0           0
        1230           1          11   31.474369850414494       -12.402890984811593       -13.976085800605887                0           0           0
        1231           1          11   30.579585956097407       -12.718289323505992       -14.292132743985443                0           0           0
        1232           1          12   29.753278455953684       -12.694376945972074       -13.729421349568282                0           0           0
        1233           1          11   30.429054512200000       -12.004076866825150       -13.470940165467919                0           0           0
        1234           1          11   31.163559785155748       -11.807920407408526       -12.821305924198773                0           0           0
        1235           1          11   30.313274090801606       -11.698225095919030       -13.336069148034664                0           0           0
        1236           1          11   29.569461907401738       -11.580571482303423       -12.678116974218732                0           0           0
        1237           1          11   30.052044045508531       -12.454974253613308       -12.627775405849560                0           0           0
        1238           1          11   30.482609662642403       -13.357515003783071       -12.633558452203369                0           0           0
        1239           1          11   30.204434249560155       -14.318035600701087       -12.629243078201151                0           0           0
        1240           1          16   29.548319728488813       -14.972642151385543       -12.253738086169987                0           0           0
        1241           1          11   30.133624679455380       -14.347387551533041       -11.737526114459421                0           0           0
        1242           1          11   30.125542154678172       -15.046191973768162       -11.022258994945414                0           0           0
        1243           1          11   30.350785284395560       -15.572652880942213       -10.202439230770025                0           0           0
        1244           1          11   30.975118456592902       -14.918745354271849       -10.629771696957478                0           0           0
        1245           1          11   30.354581190491430       -15.640869946199167       -10.935499639928207                0           0           0
        1246           1          11   31.300885644107002       -15.879461852554710       -10.717367149709617                0           0           0
        1247           1          11   32.279215158193544       -15.672738011951575       -10.705678882366765                0           0           0
        1248           1          11   31.585435693750977       -15.217762082435504       -11.263950284355774                0           0           0
        1249           1          11   31.611854796389178       -15.089557118829592       -10.272554541817710                0           0           0
        1250           1          11   30.766554016311588       -14.735605168835148       -10.672785235662330                0           0           0
        1251           1          11   30.826419316178299       -15.180105312924209       -11.566561364106512                0           0           0
        1252           1          11   31.718272026968858       -15.413491480183643       -11.954027026052808                0           0           0
        1253           1          11   32.515662423099059       -14.833859465205880       -11.786112513957701                0           0           0
        1254           1          11   31.597591151109647       -14.533051398074928       -11.527927219456469                0           0           0
        1255           1          11   32.561393810165541       -14.724602140192308       -11.713380037151630                0           0           0
        1256           1          11   31.605931568795945       -14.961780110298433       -11.537771051580474                0           0           0
        1257           1          11   32.289275354516491       -15.352672059288432       -10.921131160937719                0           0           0
        1258           1          11   32.067126419630952       -16.286177051038674       -10.639673737680486                0           0           0
        1259           1          11   32.674556209812380       -15.494932338656996       -10.710107075867610                0           0           0
        1260           1          11   32.610338746546589       -15.267138993577577       -11.681696654521701                0           0           0
        1261           1          11   33.606208019311623       -15.176593876741949       -11.674916287300109                0           0           0
        1262           1          11   33.444891060109200       -15.803916027035298       -12.436784883860573                0           0           0
        1263           1          11   32.976390439477441       -15.199577097857519       -13.081208368184289                0           0           0
        1264           1          11   33.502516281187489       -15.190421972544781       -12.230850924302365                0           0           0
        1265           1          11   34.489817062279855       -15.037313302070665       -12.188484632512189                0           0           0
        1266           1          11   33.982390253099553       -15.050767413844641       -11.326894811192629                0           0           0
        1267           1          11   34.100394153391107       -14.981237596317456       -12.317470746692083                0           0           0
        1268           1          11   33.157274557788391       -14.814667431698769       -12.605185551054099                0           0           0
        1269           1          11   32.917231753181930       -15.758325222453303       -12.832978057306907                0           0           0
        1270           1          11   33.159051054074858       -15.681885384877843       -13.800283788163027                0           0           0
        1271           1          11   33.104743914600775       -15.969834220839568       -12.844179085491593                0           0           0
        1272           1          11   32.361291750126973       -15.968093781046361       -12.175392236033151                0           0           0
        1273           1          11   33.337344648229006       -16.050712596424273       -11.974158860441101                0           0           0
        1274           1          11   32.755655996480868       -16.713312789631381       -12.445963159265665                0           0           0
        1275           1          11   32.430340711273878       -15.773749492864546       -12.339235578110044                0           0           0
        1276           1          11   32.769707233483850       -15.591608872155266       -11.416383933537231                0           0           0
        1277           1          11   32.478626447523887       -15.990410946954240       -12.285998147531554                0           0           0
        1278           1          11   33.432102856171433       -16.276385616874308       -12.190597799960425                0           0           0
        1279           1          13   33.833879644650089       -15.609682995399503       -12.818358125847942                0           0           0
        1280           1          11   34.137307860153953       -14.681816274972606       -13.035140660108381                0           0           0
        1281           1          11   34.268359823820617       -15.601430224260710       -13.405458857195494                0           0           0
        1282           1          11   33.729160257990259       -15.450024927777108       -14.233915412728170                0           0           0
        1283           1          11   32.965743858170576       -15.619878232232477       -13.610741877144426                0           0           0
        1284           1          11   32.552180357990999       -14.804948796614148       -13.204718175518510                0           0           0
        1285           1          11   32.509171383968798       -15.276635753419828       -14.085434726363873                0           0           0
        1286           1          11   32.079099884936042       -15.916136452181405       -14.722676722785305                0           0           0
        1287           1          11   31.688244137364212       -15.713681832056118       -13.824765863412287                0           0           0
        1288           1          11   31.626322780328469       -15.118314247237452       -14.625829646447096                0           0           0
        1289           1          11   32.188954524204973       -14.690107018245319       -15.332995885616757                0           0           0
        1290           1          11   31.728019047103686       -14.846690946117574       -14.459485748594005                0           0           0
        1291           1          11   31.432329551355902       -15.033703185686823       -13.522685799642408                0           0           0
        1292           1          11   32.085233266335514       -14.410455433807545       -13.953126247025368                0           0           0
        1293           1          11   32.448033238692815       -13.554496968165493       -14.321516373322540                0           0           0
        1294           1          11   32.516501638966744       -13.885118938615651       -13.380240010706553                0           0           0
        1295           1          11   33.468072861879250       -14.145911874793484       -13.217454101720103                0           0           0
        1296           1          11   33.154338023103314       -14.297283764096727       -14.154821160063314                0           0           0
        1297           1          11   32.385250913924075       -14.137054577163443       -13.536087270455653                0           0           0
        1298           1          11   31.575586005926240       -14.125043015615709       -12.949317759364591                0           0           0
        1299           1          11   31.878804453295619       -14.783403712971102       -13.638244290536548                0           0           0
        1300           1          11   32.540998252361547       -14.072695345446871       -13.400772210473065                0           0           0
        1301           1          11   31.613384453375467       -14.100640572881973       -13.028278312275775                0           0           0
        1302           1          11   32.158658133445101       -14.470921947209566       -13.780321075454427                0           0           0
        1303           1          11   32.615803983312766       -13.658405979624177       -14.142032941955307                0           0           0
        1304           1          11   31.853261379856747       -13.545007801525477       -14.778954939627246                0           0           0
        1305           1          11   31.466143181237346       -13.772001584821650       -15.672606618214916                0           0           0
        1306           1          11   30.802291595622627       -13.491347198492367       -16.365812350815965                0           0           0
        1307           1          11   31.441700313750179       -12.982124609927698       -16.941875582135218                0           0           0
        1308           1          11   31.347297932496531       -12.221729898875415       -16.299311909167820                0           0           0
        1309           1          11   31.053700009569301       -12.972972785209116       -15.708182155741529                0           0           0
        1310           1          11   31.745479714507685       -13.515599308488037       -15.231739823376326                0           0           0
        1311           1          11   30.910301576969744       -14.004491800314806       -15.483655702220972                0           0           0
        1312           1          11   30.788235420675754       -14.162852244916818       -14.503848668630651                0           0           0
        1313           1          11   29.821550586499864       -14.348487923874739       -14.680086649985881                0           0           0
        1314           1          11   30.191011963722957       -15.170401694117638       -14.246547672469999                0           0           0
        1315           1          11   30.678642011944380       -16.039908868228427       -14.167971529516514                0           0           0
        1316           1          11   30.124635889809191       -16.869013172495851       -14.243226225595656                0           0           0
        1317           1          11   29.487099199217052       -16.981186558757386       -13.481016215451834                0           0           0
        1318           1          11   28.609635000791101       -17.408538059722808       -13.263238174540204                0           0           0
        1319           1          11   28.316578287171481       -16.560962016315496       -13.705654961342510                0           0           0
        1320           1          11   28.814858911029496       -17.327656516123731       -14.110495626112577                0           0           0
        1321           1          11   28.817164808843518       -16.904978140007891       -15.016772445411927                0           0           0
        1322           1          11   28.198769125402954       -17.674599141376738       -15.175738771890490                0           0           0
        1323           1          11   27.863031031995373       -17.633848356848798       -16.116812257966579                0           0           0
        1324           1          11   28.518108798904588       -17.490529023220194       -16.858656370910456                0           0           0
        1325           1          11   29.163477686626980       -16.906112751186964       -16.366765509293018                0           0           0
        1326           1          11   29.364295457061175       -17.512955970453575       -17.135799663481226                0           0           0
        1327           1          11   29.807503915870559       -16.622027768644021       -17.234861266840980                0           0           0
        1328           1          11   30.631983912097930       -16.372434324396615       -16.726987415959055                0           0           0
        1329           1          11   30.363283074826764       -15.730042176141353       -17.444714514451068                0           0           0
        1330           1          11   29.949344882979318       -14.937899002778380       -17.893228021744331                0           0           0
        1331           1          11   29.120467992676907       -14.828183445470689       -17.344661164189787                0           0           0
        1332           1          11   28.601558123515545       -15.665651033500156       -17.173253501913429                0           0           0
        1333           1          11   29.218257802246786       -16.423646361334225       -17.385678992932064                0           0           0
        1334           1          11   28.963043404928076       -16.500852791115321       -18.349476055908344                0           0           0
        1335           1          11   28.925174087859670       -16.971852072651828       -19.230796424229005                0           0           0
        1336           1          11   29.588023206453528       -16.282769785660118       -18.937885776191724                0           0           0
        1337           1          13   28.897323747782160       -16.931231670999193       -19.257934899067529                0           0           0
        1338           1          11   29.838658662162885       -17.265796012413620       -19.302153451981006                0           0           0
        1339           1          11   30.673754495783275       -17.398205330981632       -19.836084834301076                0           0           0
        1340           1          11   29.748755210244038       -17.518176981502251       -20.196616559428364                0           0           0
        1341           1          11   30.448197752686660       -17.282860792391258       -20.871454629607928                0           0           0
        1342           1          11   29.619242767738562       -17.201685550505541       -21.424847991543626                0           0           0
        1343           1          11   30.369660248026854       -16.633118387179291       -21.087794603984751                0           0           0
        1344           1          11   30.356836439414728       -17.575231730263297       -21.422843852179337                0           0           0
        1345           1          14   29.781692816045069       -17.326142307677596       -20.643636388115276                0           0           0
        1346           1          11   29.585750283560316       -16.512981044744109       -21.191701424792381                0           0           0
        1347           1          11   30.003001780228999       -16.815134280979191       -20.334610641759213                0           0           0
        1348           1          11   29.346595218592483       -16.988517951761356       -19.600397778519518                0           0           0
        1349           1          11   28.787037020813905       -17.793150508827932       -19.401749669021111                0           0           0
        1350           1          11   27.940488533187441       -17.442782475620849       -19.802496346367221                0           0           0
        1351           1          11   27.816298873939278       -16.975443018993861       -18.927184538600745                0           0           0
        1352           1          11   27.911149732481778       -17.839616495504128       -18.433010968759227                0           0           0
        1353           1          11   28.885116381815330       -17.632076782853911       -18.524204354807992                0           0           0
        1354           1          11   28.828278952380284       -18.418755415893809       -19.138945141590270                0           0           0
        1355           1          11   27.923404190234780       -18.837748826492202       -19.214086253554672                0           0           0
        1356           1          11   27.112947725491985       -18.890969074553372       -18.630709939368948                0           0           0
        1357           1          14   27.028861770986136       -18.027730131904615       -19.128452925406418                0           0           0
        1358           1          11   26.900986039204753       -17.352776550038389       -19.855147812926155                0           0           0
        1359           1          11   27.102367417982435       -17.252841291134651       -20.829549416121388                0           0           0
        1360           1          11   27.841356675526129       -17.746245745381902       -21.288294358070608                0           0           0
        1361           1          11   28.272907429697167       -18.634631319391001       -21.444930938941528                0           0           0
        1362           1          11   28.228820110414468       -19.205164310865456       -22.265021430239699                0           0           0
        1363           1          11   27.972446689091740       -20.084363658874953       -21.863423154223781                0           0           0
        1364           1          11   28.779746792535342       -20.573229209919589       -21.532852411444310                0           0           0
        1365           1          11   28.580434300801738       -20.807136472878852       -20.581242237594825                0           0           0
        1366           1          11   29.200496519737854       -20.085592616512855       -20.889296304259272                0           0           0
        1367           1          11   28.370581921498047       -20.262791758770607       -20.360295147727854                0           0           0
        1368           1          11   27.777294799365983       -19.980485319693294       -19.606429466609697                0           0           0
        1369           1          11   27.665836160071905       -20.784809599484163       -20.190072700671063                0           0           0
        1370           1          11   27.548662962221268       -20.544334788425910       -19.226515589259417                0           0           0
        1371           1          11   27.659148040049217       -19.988896046654283       -20.050700551338018                0           0           0
        1372           1          11   26.765687660747144       -20.144558670919164       -20.472005308045517                0           0           0
        1373           1          11   26.376037686465960       -19.288832691712138       -20.812454931415623                0           0           0
        1374           1          11   25.556220393179064       -19.458867346734170       -20.265657142722869                0           0           0
        1375           1          11   26.000424467835586       -19.246275406771950       -21.135994667549671                0           0           0
        1376           1          11   25.932180509935350       -19.005573018958579       -20.167797826658806                0           0           0
        1377           1          11   25.892220686090468       -19.865712678283742       -19.659306942832675                0           0           0
        1378           1          11   24.992203631134732       -19.834986833370220       -19.224536631929141                0           0           0
        1379           1          11   24.717899739663512       -19.697752095641604       -18.272736231695824                0           0           0
        1380           1          11   24.643048619166382       -19.465218752236751       -17.303032383108388                0           0           0
        1381           1          11   24.611441138025114       -18.911119786103221       -18.134882912269521                0           0           0
        1382           1          11   24.496430064146352       -19.182650444644338       -19.090416037994359                0           0           0
        1383           1          11   24.530310264554572       -19.911056818902772       -18.406108880381655                0           0           0
        1384           1          11   25.292076291220827       -20.376916942877131       -17.955901299917155                0           0           0
        1385           1          11   24.786678195582734       -19.561561080616265       -18.238332854107242                0           0           0
        1386           1          11   25.594897438924498       -19.872265504776372       -17.738088498317591                0           0           0
        1387           1          11   26.223932904237742       -19.269016969802752       -17.247776772544761                0           0           0
        1388           1          11   26.101869852241084       -20.261075755616286       -17.217445652759306                0           0           0
        1389           1          11   25.184664399502545       -20.311517755582582       -16.822237148161932                0           0           0
        1390           1          11   25.099610013089109       -19.361477212896123       -17.122551514458070                0           0           0
        1391           1          11   24.218809664220611       -19.817811057017856       -17.248845489540866                0           0           0
        1392           1          15   24.089064790634573       -19.436371145187604       -16.333602428140743                0           0           0
        1393           1          11   23.245497374555892       -19.875925800426501       -16.025080598138146                0           0           0
        1394           1          11   22.996017505199109       -18.932528609861006       -16.243624725533177                0           0           0
        1395           1          11   22.712627963515224       -17.976223322938850       -16.171718078629514                0           0           0
        1396           1          11   22.184035354310129       -17.148388989703015       -15.983887915424217                0           0           0
        1397           1          11   22.267279051013503       -16.432297099515644       -15.290863462921253                0           0           0
        1398           1          11   23.174765886447048       -16.635135243895697       -15.658728017749883                0           0           0
        1399           1          11   22.644054442158453       -16.044575401505764       -15.050793452638233                0           0           0
        1400           1          11   22.950155570096065       -16.797160592275727       -14.467768899030876                0           0           0
        1401           1          11   23.100494252037883       -17.697751782817324       -14.059928503494994                0           0           0
        1402           1          11   23.359347018500859       -16.884231944223909       -13.539178354662171                0           0           0
        1403           1          15   24.196516693704549       -16.341160656465352       -13.474212892056149                0           0           0
        1404           1          13   24.487482885295492       -17.289269942322544       -13.602382535195334                0           0           0
        1405           1          11   24.002055352406295       -18.013852496215108       -14.091606648366010                0           0           0
        1406           1          11   23.685186286132783       -18.526381740514701       -14.889671663622689                0           0           0
        1407           1          11   23.540229754345390       -17.793695065515365       -15.554621165593016                0           0           0
        1408           1          11   23.246670870115473       -16.915582380519595       -15.176809977379635                0           0           0
        1409           1          11   22.713496967080626       -17.558868448586008       -14.627347855159874                0           0           0
        1410           1          11   22.059695863629500       -16.814016132642653       -14.494159475186583                0           0           0
        1411           1          11   22.366432613301907       -17.538322631108134       -15.111648473210904                0           0           0
        1412           1          11   22.196149716130328       -16.562261318445419       -14.976341234476260                0           0           0
        1413           1          11   21.259406660763826       -16.426790067098761       -15.299079500384098                0           0           0
        1414           1          11   20.846596504263886       -15.981949174014213       -16.093877810982601                0           0           0
        1415           1          11   20.799945925977841       -14.983756408667213       -16.131758238045744                0           0           0
        1416           1          11   21.115005187149738       -14.099225039218018       -15.787749635812968                0           0           0
        1417           1          11   20.868756463762875       -14.041812065250355       -16.755254321409129                0           0           0
        1418           1          11   20.082404847220666       -14.234516094961062       -17.342209423690989                0           0           0
        1419           1          11   21.058974447362100       -14.113159915004562       -17.519929691713422                0           0           0
        1420           1          11   20.228988458352351       -14.550355259638087       -17.866316020367254                0           0           0
        1421           1          11   20.027179685637286       -13.900831315387748       -17.133245856535222                0           0           0
        1422           1          11   19.236478301648955       -14.268475876263503       -17.622764802253780                0           0           0
        1423           1          11   20.003596527939962       -13.838444814691979       -17.146736533160645                0           0           0
        1424           1          11   19.181342214649018       -14.407564963476432       -17.147053585205150                0           0           0
        1425           1          11   19.556040452883661       -15.099495267554664       -16.529936347913839                0           0           0
        1426           1          11   18.633682908822095       -15.458981265911966       -16.388421762454346                0           0           0
        1427           1          14   17.638996152977388       -15.452095649395305       -16.285704451195144                0           0           0
        1428           1          11   17.208993598523410       -15.690498666011916       -17.156486745934281                0           0           0
        1429           1          14   16.818579943722600       -16.610306013205356       -17.195622690972577                0           0           0
        1430           1          11   16.738555606499705       -17.013064630410081       -18.107423986057956                0           0           0
        1431           1          11   15.969451228424635       -16.536117691508171       -17.681982952425962                0           0           0
        1432           1          11   16.465814327368875       -15.673617231669251       -17.583409980551714                0           0           0
        1433           1          11   15.499137209249493       -15.418191703081497       -17.600531564884772                0           0           0
        1434           1          11   16.472541212465476       -15.235244944712512       -17.738426924217062                0           0           0
        1435           1          11   15.635050355828010       -14.861132595847158       -17.340119234766945                0           0           0
        1436           1          11   16.495661988376217       -14.870009504003324       -16.830934770722433                0           0           0
        1437           1          16   15.897867587572403       -15.649274504983598       -16.642818018106343                0           0           0
        1438           1          15   15.802835695739967       -14.742998343471283       -17.054682630095833                0           0           0
        1439           1          11   15.794361836780581       -13.743529412136558       -17.086147674366579                0           0           0
        1440           1          11   15.572595580318037       -14.622694825417758       -17.507915268646514                0           0           0
        1441           1          11   14.863807789607810       -13.932895196792623       -17.360279432587845                0           0           0
        1442           1          11   15.074494886103421       -14.284596724385276       -16.448184600424412                0           0           0
        1443           1          11   15.955044916814686       -13.949550831404364       -16.783409738221408                0           0           0
        1444           1          11   15.299310492237522       -14.670489839028720       -16.559223851711874                0           0           0
        1445           1          11   14.628190573192196       -14.979425181182354       -17.233135573400265                0           0           0
        1446           1          11   14.894577195448544       -14.152486897270487       -17.728323660982902                0           0           0
        1447           1          11   14.719866660289087       -15.051631164792566       -17.327055901143567                0           0           0
        1448           1          11   14.281911368571215       -14.403999455937333       -16.703543004611692                0           0           0
        1449           1          11   14.566578887950046       -13.588487358508219       -17.207432300347840                0           0           0
        1450           1          11   14.051012669010289       -13.800405104790471       -18.037662595325575                0           0           0
        1451           1          11   14.465600151469454       -14.209625132091332       -18.850470191650839                0           0           0
        1452           1          11   15.070183412806356       -13.447138878300212       -18.620049287888140                0           0           0
        1453           1          11   14.349535784376508       -14.103189842689915       -18.395852660434070                0           0           0
        1454           1          15   14.756155923740085       -15.009307638435128       -18.279188173559181                0           0           0
        1455           1          11   14.685588273701251       -14.619789338310767       -17.360876842562867                0           0           0
        1456           1          11   13.766482616821763       -15.012234680904555       -17.395968787059715                0           0           0
        1457           1          11   13.802839037106434       -15.041055150480574       -16.397045571172978                0           0           0
        1458           1          11   14.681051635234860       -15.509990835803388       -16.491077244131297                0           0           0
        1459           1          11   13.764858433709529       -15.810012714390648       -16.225414130681699                0           0           0
        1460           1          11   13.853055137019917       -16.044945980210013       -17.193416042940463                0           0           0
        1461           1          11   13.614826678966802       -15.263203802087517       -16.617111983681870                0           0           0
        1462           1          11   13.840532160117251       -15.791111465439377       -15.798350397655129                0           0           0
        1463           1          11   14.041431046267999       -16.750890504837937       -15.994472382844370                0           0           0
        1464           1          11   14.573667573428358       -16.003078082700895       -16.391336163572486                0           0           0
        1465           1          11   13.971074821475709       -16.141168080391090       -15.605325268080538                0           0           0
        1466           1          11   12.980553399504009       -16.100115416749567       -15.736405363530219                0           0           0
        1467           1          11   12.018875179647999       -16.265660850700552       -15.954968193747423                0           0           0
        1468           1          11   12.129824601898862       -15.528319694512000       -16.621315134231676                0           0           0
        1469           1          11   11.136872475771742       -15.638988868042320       -16.663722789787585                0           0           0
        1470           1          11   11.210878957206326       -16.522103362210235       -16.200439042073267                0           0           0
        1471           1          11   10.359649368257530       -15.999886733475426       -16.252381121073974                0           0           0
        1472           1          11   11.294428197033362       -16.042543041322883       -16.605040986487246                0           0           0
        1473           1          11   10.601597578711077       -15.606425757868806       -17.179312219780190                0           0           0
        1474           1          11   9.7238765169262287       -15.188434655637629       -16.945027828164264                0           0           0
        1475           1          11   10.212421101856165       -15.321538806811915       -17.807354606987587                0           0           0
        1476           1          11   9.5776212073945466       -15.777675980401318       -17.183681637506474                0           0           0
        1477           1          11   9.4131865224393554       -16.702321285696662       -16.840181573781642                0           0           0
        1478           1          11   8.6994805433880416       -16.033621717284703       -16.631699769606634                0           0           0
        1479           1          11   7.8440738374862047       -15.533303725906659       -16.497680088210174                0           0           0
        1480           1          16   8.7039628463906169       -15.932328947354431       -16.179293899731555                0           0           0
        1481           1          11   8.2209435274689557       -15.250472378877689       -15.629963436737215                0           0           0
        1482           1          11   8.9650639131087040       -14.700086118020932       -15.251334574214203                0           0           0
        1483           1          11   8.5832243808419406       -14.562768194846404       -16.165305229964886                0           0           0
        1484           1          11   9.4876633287950458       -14.149300602803567       -16.270351599515561                0           0           0
        1485           1          11   9.7499012529273408       -15.021510292892840       -16.683245687219852                0           0           0
        1486           1          11   8.9086521510597247       -15.410896366707549       -17.058316925954703                0           0           0
        1487           1          11   8.8669675633780667       -14.935485524728357       -16.179541114681744                0           0           0
        1488           1          11   8.8592633139435932       -15.775460407663470       -15.636970528878576                0           0           0
        1489           1          11   9.8340082789481595       -15.913295605718966       -15.812679695899675                0           0           0
        1490           1          11   9.3635550493829864       -16.740382477596462       -16.120252557445678                0           0           0
        1491           1          11   9.9321119145326513       -16.611327968188611       -15.307794543334989                0           0           0
        1492           1          11   10.129058996786705       -15.831178531303603       -15.901577923802664                0           0           0
        1493           1          11   10.158163188408270       -14.911669581859243       -15.509587824537665                0           0           0
        1494           1          11   9.5567458781890728       -15.632073733234778       -15.164167677977565                0           0           0
        1495           1          11   8.9029345378331346       -15.451230439796403       -15.898896494916395                0           0           0
        1496           1          11   8.2870064804286070       -15.806382615990955       -16.602103121624477                0           0           0
        1497           1          14   8.7757212225622414       -16.017034028389013       -15.755472220182794                0           0           0
        1498           1          11   9.0408046111167355       -15.308931058675087       -16.409934580746629                0           0           0
        1499           1          11   9.1405675481175077       -14.435727851952365       -16.886970759846427                0           0           0
        1500           1          11   8.4469098467010095       -15.039664176188246       -16.494415146545546                0           0           0
        1501           1          11   7.6562583391953334       -15.553812440404350       -16.826863271946443                0           0           0
        1502           1          11   7.7243494477480334       -14.581128846665584       -16.604939349379492                0           0           0
        1503           1          11   8.7213732430157833       -14.514816393596584       -16.644261229266686                0           0           0
        1504           1          11   9.6645038081121424       -14.221604507148550       -16.800886664067704                0           0           0
        1505           1          11   10.342730089919339       -14.922219361718025       -17.022580002313536                0           0           0
        1506           1          11   10.366615793683792       -15.201160397555268       -17.982591133333234                0           0           0
        1507           1          11   10.179035640706097       -15.095825974640743       -18.959176175998813                0           0           0
        1508           1          11   10.233770128290139       -16.082037375280350       -19.115353028052422                0           0           0
        1509           1          11   10.619610537484428       -16.960697313676850       -18.834134445291888                0           0           0
        1510           1          11   10.523030622163727       -16.526100225044210       -19.729566011916987                0           0           0
        1511           1          11   11.384339591321710       -16.217976866396267       -20.133554694312327                0           0           0
        1512           1          11   11.879911016438927       -16.383354473525152       -20.986232364752695                0           0           0
        1513           1          11   12.070109349708533       -15.402071671135921       -21.016376282159051                0           0           0
        1514           1          11   11.941062507655507       -14.848109663851410       -20.193896490892751                0           0           0
        1515           1          11   11.124118749596446       -15.266211048927694       -19.796663400672877                0           0           0
        1516           1          11   11.905976621169907       -15.808822504917076       -19.489627447586436                0           0           0
        1517           1          11   12.023377915553045       -15.602656959378416       -18.518178682128415                0           0           0
        1518           1          11   12.356776928025385       -14.757102270541044       -18.935170728416594                0           0           0
        1519           1          11   11.519090578701904       -15.245032349609774       -18.689801989378623                0           0           0
        1520           1          11   12.089084984706973       -14.604603944913674       -19.204542541095055                0           0           0
        1521           1          11   11.280096004335874       -14.017118234568349       -19.224476677097897                0           0           0
        1522           1          11   10.783764059178283       -14.262349259734250       -20.057252964291621                0           0           0
        1523           1          11   10.125785829729381       -14.637562040738196       -20.710154196134976                0           0           0
        1524           1          11   10.153303491135174       -13.652180403593372       -20.878278577140648                0           0           0
        1525           1          11   9.3591817222677438       -14.080227052042448       -21.309725773170911                0           0           0
        1526           1          11   10.327332780479008       -14.018524371939680       -21.067081367192650                0           0           0
        1527           1          11   10.749299798038951       -13.168221080802851       -20.752552911924383                0           0           0
        1528           1          11   11.298486028820264       -13.968621180308004       -20.992873873624262                0           0           0
        1529           1          11   10.356171720982694       -14.217009807661919       -21.217254877824345                0           0           0
        1530           1          11   9.9814894745776694       -13.785352350250848       -20.396715388408818                0           0           0
        1531           1          11   10.340996859155497       -13.561450319378563       -21.302597456343314                0           0           0
        1532           1          11   9.7699216218585221       -12.887728213975922       -21.771608754755235                0           0           0
        1533           1          11   10.221275294921204       -12.120338996814471       -22.227013685775049                0           0           0
        1534           1          11   9.7196661035689935       -12.246220805926063       -21.371127017292721                0           0           0
        1535           1          11   10.662221881262980       -12.037918215312168       -21.632275704211164                0           0           0
        1536           1          11   10.311440797783026       -12.259383323072214       -20.722382393148013                0           0           0
        1537           1          11   9.5779713458315872       -12.875930339369649       -21.008550769718145                0           0           0
        1538           1          11   9.0231912414267619       -12.117674775146606       -21.350994246924770                0           0           0
        1539           1          11   8.7596740874135186       -12.504772748436618       -20.467414104201133                0           0           0
        1540           1          11   7.9188896433540563       -12.025583807854201       -20.215502457286743                0           0           0
        1541           1          11   8.1606883155432666       -11.702981350720941       -21.130631440971076                0           0           0
        1542           1          11   8.1066067087305242       -10.709601695202563       -21.231982513026288                0           0           0
        1543           1          11   8.0815379690998679       -11.707278480863577       -21.168637508121112                0           0           0
        1544           1          11   7.2903416329764603       -11.776420033265126       -20.560996328281892                0           0           0
        1545           1          11   6.6573212773777852       -11.248524081575370       -19.994771025432140                0           0           0
        1546           1          11   6.6743873852692293       -12.113154365977213       -20.496889755670942                0           0           0
        1547           1          11   6.4628010698776102       -11.355512382122543       -21.114311698461897                0           0           0
        1548           1          11   7.3727576040508307       -11.558230720809922       -20.752532233766498                0           0           0
        1549           1          11   6.8354272734624368       -11.765989698424621       -19.935150852127386                0           0           0
        1550           1          11   7.4419829801526536       -10.990735233168396       -20.111419649087640                0           0           0
        1551           1          11   7.6980875856471700       -11.880962931336800       -20.488122551197886                0           0           0
        1552           1          11   8.5534725555175317       -11.507624970252529       -20.129046904386076                0           0           0
        1553           1          11   7.9707405516082490       -11.230621935169244       -20.893044764444937                0           0           0
        1554           1          11   8.6272840034762250       -11.834418945175912       -21.345128679792840                0           0           0
        1555           1          11   8.6124664575472316       -12.820494554635534       -21.510764825490195                0           0           0
        1556           1          11   7.8914119105658909       -12.405207913786338       -22.065397448232243                0           0           0
        1557           1          11   7.2904300414556014       -12.461794994058865       -22.862654430231732                0           0           0
        1558           1          11   7.1011423451022511       -12.366084194301953       -21.885408498636654                0           0           0
        1559           1          11   6.2445320622928469       -12.018046078840367       -21.504503925848219                0           0           0
        1560           1          11   5.2514613739860474       -11.913607611750649       -21.450622439066493                0           0           0
        1561           1          11   5.5259141267749117       -11.755622124636778       -20.502088690405959                0           0           0
        1562           1          11   6.4062904732717998       -12.030652609767765       -20.115700646106699                0           0           0
        1563           1          11   5.4997624336742641       -12.441341909079604       -20.213379778239407                0           0           0
        1564           1          11   6.4930432068871529       -12.461971588961683       -20.327255683827769                0           0           0
        1565           1          11   6.1203427955553078       -12.198504942795241       -21.217019545619692                0           0           0
        1566           1          11   5.5029042838318469       -12.966739320036641       -21.047946703728293                0           0           0
        1567           1          11   6.2378350347616154       -13.421699873191004       -21.550826099221169                0           0           0
        1568           1          11   5.3592707628784346       -13.458652649221014       -22.027018615451794                0           0           0
        1569           1          11   6.3236260471392809       -13.279050246969849       -22.221342733419160                0           0           0
        1570           1          11   5.8012000635328196       -12.982690056256928       -23.020868673594602                0           0           0
        1571           1          13   5.9259996459342670       -13.934017643320482       -23.302650302385871                0           0           0
        1572           1          11   5.5911155299919679       -13.123946784700099       -22.821362620324944                0           0           0
        1573           1          11   6.3910330471505494       -13.703897346260522       -22.667124778377513                0           0           0
        1574           1          11   5.4621399014545071       -14.028711018620427       -22.489210186151404                0           0           0
        1575           1          11   5.4456741978383487       -13.064166278193570       -22.225804938824574                0           0           0
        1576           1          11   5.7999261437984151       -12.991677683322774       -23.158141231369900                0           0           0
        1577           1          11   6.3078969099593429       -12.399610138271008       -22.532504177781917                0           0           0
        1578           1          11   6.9585055008089549       -11.642615270215389       -22.593061846578998                0           0           0
        1579           1          11   7.4927393081045111       -12.477562939405113       -22.725185382927151                0           0           0
        1580           1          11   7.0277407192394721       -13.229331169711545       -23.192754458311160                0           0           0
        1581           1          11   7.9186379144242149       -13.069577389369535       -23.617937850835368                0           0           0
        1582           1          11   7.8482428098641899       -12.080388039394110       -23.489295092977883                0           0           0
        1583           1          16   7.6910433875730115       -11.799551185414998       -24.436089158801298                0           0           0
        1584           1          11   8.6088697602480071       -12.106864623464759       -24.687392163988854                0           0           0
        1585           1          11   9.5809525356208294       -12.049013907865472       -24.459997413547857                0           0           0
        1586           1          11   9.9647935003591481       -11.298169199822880       -24.997490053677179                0           0           0
        1587           1          11   9.3874547073486738       -10.535149444798609       -25.288145814892939                0           0           0
        1588           1          11   9.2194641927595296       -10.642239980728840       -26.268100305735370                0           0           0
        1589           1          11   9.6000887328836750       -10.111127900953921       -27.025097609675377                0           0           0
        1590           1          11   8.6712873139833082       -10.481255892940553       -27.006844012862448                0           0           0
        1591           1          11   8.3174275608204677       -9.6796887346214380       -26.524896540832817                0           0           0
        1592           1          11   7.6423232854604795       -10.169397268601024       -25.973154056390818                0           0           0
        1593           1          11   6.9334474547060783       -10.747434655009538       -26.377341929150841                0           0           0
        1594           1          11   7.4830859344170619       -11.565082388991303       -26.548659542768021                0           0           0
        1595           1          11   8.2372758732395805       -11.080066602624683       -26.105988984503693                0           0           0
        1596           1          11   7.5480903736930358       -10.578264164439968       -25.583286717197861                0           0           0
        1597           1          11   7.4103909757795945       -9.5909203268949703       -25.504603667713290                0           0           0
        1598           1          11   7.9513535887429336       -10.168323081125070       -24.893076472256400                0           0           0
        1599           1          11   8.9185915081958402       -10.275282512774258       -25.123316536436587                0           0           0
        1600           1          11   9.1154341848382412       -10.863917371301699       -24.339248960280912                0           0           0
        1601           1          11   8.9168910625721125       -10.353498256331275       -23.502557287277277                0           0           0
        1602           1          11   7.9207908284229154       -10.276170628951963       -23.460074801806194                0           0           0
        1603           1          11   8.3789634269617324       -10.855574490439603       -24.134143815514285                0           0           0
        1604           1          11   7.4506609519675022       -10.894260968027904       -24.503951699923739                0           0           0
        1605           1          11   6.6150842586862488       -10.661872062603859       -24.006149544162053                0           0           0
        1606           1          11   6.7453046077910042       -10.175024231428349       -23.142423980132172                0           0           0
        1607           1          11   6.7209367717627737       -9.2297533012290067       -23.467799266666617                0           0           0
        1608           1          11   7.0471076263317842       -9.5815231338198004       -24.345221946171065                0           0           0
        1609           1          11   7.0403374036449726       -8.6768296308781281       -23.919212756340730                0           0           0
        1610           1          11   7.2675656967473712       -9.4401490420460306       -24.523953014094467                0           0           0
        1611           1          11   6.6530000734508237       -9.1788444122371082       -23.779621780635498                0           0           0
        1612           1          11   7.5864459650839446       -8.9545108509404425       -24.059538233651757                0           0           0
        1613           1          11   8.3484729623268468       -8.3149919119545324       -23.957899746102502                0           0           0
        1614           1          11   8.6310762182719447       -7.6543163157689840       -23.262455171507156                0           0           0
        1615           1          11   8.7272913280161131       -7.5852375034346027       -24.255415780163606                0           0           0
        1616           1          11   9.3048340745855391       -7.3545506913640386       -23.472327042776989                0           0           0
        1617           1          11   8.7733544552848404       -6.8107355802726701       -24.121784153921880                0           0           0
        1618           1          11   9.6857524190462847       -6.6341287808022686       -24.491026613702431                0           0           0
        1619           1          11   9.5710714778198014       -6.1935030042314203       -23.600691167513329                0           0           0
        1620           1          11   8.8939589197498545       -6.7138494767809087       -23.080346923565848                0           0           0
        1621           1          11   9.7805001989819669       -7.0766390209404442       -23.367450227040411                0           0           0
        1622           1          11   10.700839546187890       -7.2627935671161001       -23.711429835335309                0           0           0
        1623           1          11   10.773777114661577       -7.0252421084350836       -24.680062591122386                0           0           0
        1624           1          11   11.267800655574046       -7.6448690626218765       -25.289983224212875                0           0           0
        1625           1          11   11.155563024794258       -8.3278817219349222       -24.568251680316489                0           0           0
        1626           1          11   10.437175484941928       -9.0235246887782061       -24.567798616975626                0           0           0
        1627           1          11   9.5048047948667165       -8.9355550175581406       -24.918435513542583                0           0           0
        1628           1          11   8.6424250275071586       -8.4292949512005304       -24.917063631454457                0           0           0
        1629           1          11   8.2202546386163764       -8.8033132244653611       -24.091301865563228                0           0           0
        1630           1          11   9.0848474661091103       -8.5784215242927768       -23.641965726529648                0           0           0
        1631           1          11   8.5183456171656076       -7.7592611947721517       -23.552232735477009                0           0           0
        1632           1          11   7.5266565699704984       -7.6313279605314044       -23.565868029751719                0           0           0
        1633           1          11   7.7862557582092577       -7.7315858890744158       -22.605369925000836                0           0           0
        1634           1          11   8.7365767444519555       -7.8153219364457209       -22.905167018844885                0           0           0
        1635           1          11   8.4155622650986643       -8.7126891679732719       -23.207956972155948                0           0           0
        1636           1          11   8.4123481810974567       -9.6952792181657284       -23.393716125165483                0           0           0
        1637           1          11   8.5775619678431596       -8.7343720714329880       -23.615891416381874                0           0           0
        1638           1          11   8.5903670176149429       -8.1444217701893002       -24.423229432805492                0           0           0
        1639           1          11   9.4336164346675755       -7.6094304588281263       -24.371126482711976                0           0           0
        1640           1          11   9.1953731954732341       -8.4755466041672207       -23.931714396213280                0           0           0
        1641           1          11   8.9679014916542794       -8.0859302634853467       -23.039270711135412                0           0           0
        1642           1          11   8.1271319078874154       -8.6225376986122004       -22.967444757754521                0           0           0
        1643           1          11   7.8942909865447497       -9.2284334732128386       -23.728151939046633                0           0           0
        1644           1          11   8.0915923485432284       -9.8660493298299130       -24.472811721728643                0           0           0
        1645           1          11   7.9815955902998388       -10.444591216695365       -25.281013428184469                0           0           0
        1646           1          11   8.9094929902509943       -10.798222655781213       -25.162898143593701                0           0           0
        1647           1          11   8.0183235087912905       -11.239421593021522       -25.057255097950055                0           0           0
        1648           1          11   8.7488832332850315       -11.909765646609870       -24.927173051662439                0           0           0
        1649           1          11   8.5538811507019812       -11.211422559247866       -25.615861021734503                0           0           0
        1650           1          11   9.3268802585454118       -11.011045443845706       -26.217792405611743                0           0           0
        1651           1          11   9.0670732927510116       -10.175459885831373       -25.733749932513998                0           0           0
        1652           1          11   10.052824370014038       -10.018557417123118       -25.673116369299912                0           0           0
        1653           1          11   9.1902575575966239       -9.7461582030354563       -25.246763038973427                0           0           0
        1654           1          11   9.8445327514905863       -10.418969646470815       -24.901438941584541                0           0           0
        1655           1          11   9.0764284164107121       -10.079927349854898       -25.444638768109648                0           0           0
        1656           1          15   9.9610355044774579       -9.6963589076004340       -25.179411413094080                0           0           0
        1657           1          11   10.735029853031996       -9.1407872405942996       -25.483175912707942                0           0           0
        1658           1          11   11.212418169832585       -8.7382801408459070       -24.702094335896376                0           0           0
        1659           1          11   11.352714268828539       -8.2801419206835458       -25.579833691190977                0           0           0
        1660           1          11   11.727673980449850       -7.3544752156937960       -25.529372161940636                0           0           0
        1661           1          11   11.192720330586189       -7.4164962262604028       -24.686770247187386                0           0           0
        1662           1          11   10.814356817997966       -8.3199923837674454       -24.888105156509919                0           0           0
        1663           1          11   11.262897635912321       -8.1923482970499446       -25.772705700140079                0           0           0
        1664           1          11   10.682747534776915       -8.9981958214710644       -25.654233646317543                0           0           0
        1665           1          11   11.235933850360251       -9.1452946642581328       -24.834266067262103                0           0           0
        1666           1          11   10.570618705638967       -9.6751167435412988       -25.360235954716281                0           0           0
        1667           1          11   10.810165933421844       -10.302956255057637       -26.100799708515009                0           0           0
        1668           1          11   11.213463579360585       -10.752864962838764       -25.303972774078812                0           0           0
        1669           1          11   11.650607682215249       -11.622534356636498       -25.074669091529064                0           0           0
        1670           1          11   10.783452507022353       -11.691397638179389       -25.567923336915076                0           0           0
        1671           1          11   10.966015073531514       -11.648926129704883       -24.585646858382944                0           0           0
        1672           1          11   10.746004807451170       -12.092021101424837       -23.716588558350232                0           0           0
        1673           1          11   10.104769197051073       -11.383162219314116       -24.010418402320433                0           0           0
        1674           1          11   10.377581754598296       -11.559011485551602       -23.064558822885790                0           0           0
        1675           1          11   9.6351552388876343       -11.403753644595952       -23.716247300297749                0           0           0
        1676           1          11   9.1101527332156351       -11.819902499262504       -22.973823903712056                0           0           0
        1677           1          11   8.7229951456569594       -10.960130142520367       -23.306841165994083                0           0           0
        1678           1          11   9.0752555892282967       -10.339015887440002       -24.006933775604331                0           0           0
        1679           1          11   8.8229409276199107       -10.354566565308266       -24.974454053404898                0           0           0
        1680           1          11   9.4581514509678737       -9.5861406863672283       -25.052102360544851                0           0           0
        1681           1          11   10.365838264284186       -9.3398950178656666       -25.391907774974783                0           0           0
        1682           1          11   9.8511347486525871       -9.2631958311071436       -26.245838407840857                0           0           0
        1683           1          11   9.1293353913306117       -8.6466799480086856       -25.931332678708763                0           0           0
        1684           1          11   8.1348264233404848       -8.7438125355993250       -25.970283583899263                0           0           0
        1685           1          11   7.9308698012228840       -7.8937501082138093       -25.484695727953685                0           0           0
        1686           1          11   7.0601204391497534       -7.4393185890783995       -25.296845939916757                0           0           0
        1687           1          11   6.7537776931943485       -7.0583860401168161       -24.424467286382562                0           0           0
        1688           1          11   7.0095125164608856       -6.2850794176334963       -25.004636716628823                0           0           0
        1689           1          11   6.5390942173759568       -5.4450959082312380       -24.734203124376847                0           0           0
        1690           1          11   5.7389360232402504       -6.0435356339422555       -24.693994181983300                0           0           0
        1691           1          11   5.0763892702795914       -6.2352543380788097       -23.969925304993350                0           0           0
        1692           1          11   5.7210785760361080       -6.7604338048738501       -24.525409082164256                0           0           0
        1693           1          11   5.7242040522308075       -5.9905695171079243       -23.887209105807926                0           0           0
        1694           1          11   4.8351065389755412       -5.8711339347347904       -23.445348546822977                0           0           0
        1695           1          11   4.5066378982777531       -4.9387027877845560       -23.294748054542186                0           0           0
        1696           1          11   3.5575921976492983       -4.6556371855739274       -23.156234073429161                0           0           0
        1697           1          11   4.5336317272742654       -4.5461677226134185       -22.968182821668876                0           0           0
        1698           1          11   5.2712214220471569       -3.8968421722691455       -22.782878283583756                0           0           0
        1699           1          11   6.2024622901543003       -3.6766101569932541       -23.073202765869652                0           0           0
        1700           1          11   5.4652475475313897       -4.3412007523000424       -23.194996706150782                0           0           0
        1701           1          11   5.4907951809599416       -5.0958489611854949       -23.850628767029580                0           0           0
        1702           1          11   4.5068217909532002       -5.2270570986938454       -23.971379719035063                0           0           0
        1703           1          11   4.7468103464698803       -5.9764853574671175       -24.588439503961190                0           0           0
        1704           1          11   4.6004111119714191       -6.9384969157398393       -24.818876102373757                0           0           0
        1705           1          11   3.9499714025072636       -7.3753555881332531       -25.440231624363260                0           0           0
        1706           1          11   3.2557477100538152       -7.8222703568098488       -26.004430750891338                0           0           0
        1707           1          11   4.1193308351815379       -8.0589688192964797       -25.559236384517391                0           0           0
        1708           1          11   4.9590737853969422       -7.5593055104736750       -25.346707903179535                0           0           0
        1709           1          11   4.1404904918670011       -7.2544721095951958       -25.833532295812581                0           0           0
        1710           1          11   4.2700842813073372       -8.1712829828615057       -25.455824376383877                0           0           0
        1711           1          11   4.5472909761435831       -7.6294568779356942       -24.662363022341420                0           0           0
        1712           1          11   3.9600920529661270       -8.3516360608592706       -25.027951113464574                0           0           0
        1713           1          11   3.6488597620797609       -7.8809383313099177       -24.202373674027964                0           0           0
        1714           1          11   4.0332450930639645       -8.7446323297646718       -24.528380720512242                0           0           0
        1715           1          11   3.7569198228242708       -9.2195844942948249       -25.363883435310395                0           0           0
        1716           1          11   3.8258876232681169       -8.2277675276393687       -25.256447188371528                0           0           0
        1717           1          11   4.4161885433915504       -8.3237936376534005       -24.454996123179772                0           0           0
        1718           1          11   4.5362689236802716       -7.8408615043231737       -23.587610824211179                0           0           0
        1719           1          11   5.3481364138781826       -8.4210515519286204       -23.522413531174312                0           0           0
        1720           1          11   6.1185302368504715       -8.4346611840988643       -22.884990488416729                0           0           0
        1721           1          11   6.4511754974362434       -8.7574944308018985       -23.771063750304819                0           0           0
        1722           1          11   7.4493097849859566       -8.8163714721288962       -23.787232795490137                0           0           0
        1723           1          11   7.0567059398844831       -8.9920281550167367       -24.690010149309106                0           0           0
        1724           1          11   6.4656866413977987       -8.2535943119249815       -25.014681749842705                0           0           0
        1725           1          11   7.3356588616319947       -8.7157027235709368       -25.186740320994609                0           0           0
        1726           1          11   7.2848422798560435       -8.1384982647615143       -26.001757307165530                0           0           0
        1727           1          11   6.8056872447380936       -8.8302781384515985       -25.461524895440309                0           0           0
        1728           1          11   7.6272214869385628       -8.5828196505012055       -24.947865683867690                0           0           0
        1729           1          11   7.8516978670586992       -9.5442135463987885       -24.788704973580796                0           0           0
        1730           1          11   7.2039373361432979       -10.048641243690563       -24.217776788260508                0           0           0
        1731           1          11   7.6511729444434327       -10.713062347064634       -24.816546283191229                0           0           0
        1732           1          11   6.9343131003424947       -10.367840871540164       -25.422297136886282                0           0           0
        1733           1          11   7.9210176883047492       -10.350100364922110       -25.260744264676678                0           0           0
        1734           1          11   7.8024586095223416       -10.768103027344580       -26.161420410161831                0           0           0
        1735           1          11   8.0267381621283551       -10.168078966550368       -25.393520801651142                0           0           0
        1736           1          11   7.9143854212535620       -10.151789675185144       -24.399985940358022                0           0           0
        1737           1          11   7.3398107146387108       -10.923465874735580       -24.672712450924656                0           0           0
        1738           1          11   6.5445728476755214       -11.495827367703903       -24.872710091698011                0           0           0
        1739           1          11   7.1624642213101630       -12.255835032781691       -25.074201032960648                0           0           0
        1740           1          11   6.4953501843680703       -12.007106772422883       -25.776406924572008                0           0           0
        1741           1          11   5.6331202912336940       -12.375336244044369       -26.124209551955474                0           0           0
        1742           1          11   6.0305027747501407       -11.714874745120628       -26.761294923184249                0           0           0
        1743           1          11   5.7279161248207258       -10.885573123863308       -26.291507588037298                0           0           0
        1744           1          11   4.9203269770382558       -11.474915745179612       -26.313303071147590                0           0           0
        1745           1          11   4.4385360861808874       -11.029534508296605       -25.558642159665204                0           0           0
        1746           1          11   3.8118476785025517       -10.262517383309103       -25.420996347315182                0           0           0
        1747           1          11   3.5923478035432082       -9.3399938033214109       -25.103553361474376                0           0           0
        1748           1          11   4.2793403711804867       -9.1112309946691958       -25.793269817265223                0           0           0
        1749           1          11   5.2774113956128001       -9.1674924308245949       -25.767023274819305                0           0           0
        1750           1          11   4.5390371593641321       -9.8358907517316343       -25.677317244627091                0           0           0
        1751           1          11   5.0981463436162020       -9.2332338906062326       -26.246704307900803                0           0           0
        1752           1          13   5.0628703046386470       -10.223715987825038       -26.379748722150673                0           0           0
        1753           1          11   4.4646186327938153       -9.8034776040522278       -27.062020396734106                0           0           0
        1754           1          11   3.8898203088678787       -10.353737392386094       -27.667677933758704                0           0           0
        1755           1          11   3.3629806936194715       -10.934628839821364       -27.047190104626281                0           0           0
        1756           1          11   3.7495522461309196       -11.594019960906376       -26.402391078399397                0           0           0
        1757           1          11   4.4360247958527328       -12.190617685273708       -25.986666898493834                0           0           0
        1758           1          11   3.5570667966403415       -12.029652302261967       -25.537753787644490                0           0           0
        1759           1          11   4.1493245935433407       -12.612835857814613       -24.981761303396205                0           0           0
        1760           1          11   4.0100725168019835       -12.562340428454634       -25.970729993869757                0           0           0
        1761           1          11   4.3034081381774945       -11.899210841141844       -26.659361509023263                0           0           0
        1762           1          11   4.6270213062300884       -12.799816450529621       -26.369216624866681                0           0           0
        1763           1          11   5.5196625811801976       -13.172590963835544       -26.622654420952770                0           0           0
        1764           1          11   5.8167776162237015       -13.767348757785379       -25.875669934844108                0           0           0
        1765           1          12   6.1891891610400602       -14.328180706543257       -25.136226112407314                0           0           0
        1766           1          11   5.2391902270326129       -14.283145220471436       -24.827237713953604                0           0           0
        1767           1          11   6.1370193371064783       -13.846887504487169       -24.767387113721334                0           0           0
        1768           1          11   5.7886811739500033       -14.186454428874761       -23.893685317940459                0           0           0
        1769           1          11   6.4639846486782062       -14.639581412683084       -23.311756496206403                0           0           0
        1770           1          11   5.8813435419990547       -15.451483758525367       -23.275096959609609                0           0           0
        1771           1          11   5.0391337691739810       -15.092300886021945       -22.873014427462131                0           0           0
        1772           1          11   5.6756722339246428       -14.408531121468117       -23.229774419578504                0           0           0
        1773           1          11   6.5296064762022192       -14.196213069085603       -22.754677214263300                0           0           0
        1774           1          11   7.2243986719704729       -13.512513098833521       -22.531477403831413                0           0           0
        1775           1          11   7.9533838212742856       -13.578311336475602       -21.850117554693167                0           0           0
        1776           1          11   7.1400477203507879       -13.030329360845307       -21.654668990311428                0           0           0
        1777           1          11   8.1179697927761101       -13.026454692143961       -21.445735012208736                0           0           0
        1778           1          11   7.2537786405882114       -12.547891001203840       -21.290330873930760                0           0           0
        1779           1          11   7.7465207697881002       -13.333623100563914       -21.664269722068756                0           0           0
        1780           1          11   7.4954340587611838       -12.420896047577958       -21.341958086701275                0           0           0
        1781           1          11   6.6366527132431514       -12.316269606337283       -21.843503606453520                0           0           0
        1782           1          11   7.2884183049104632       -13.062988839997491       -21.710793397349363                0           0           0
        1783           1          11   6.5321254902172150       -13.605581943303948       -21.345261042163624                0           0           0
        1784           1          11   7.0747352971421869       -14.443845699591639       -21.399005551867365                0           0           0
        1785           1          11   7.6105168922537798       -15.081633091851590       -20.845683471507353                0           0           0
        1786           1          11   7.9440513148356651       -15.688647365619957       -21.566993710166443                0           0           0
        1787           1          11   8.7215544939319596       -15.301587225747102       -22.062648080284131                0           0           0
        1788           1          11   7.9987736522186204       -15.466912497283658       -21.391637343079786                0           0           0
        1789           1          11   8.5395830594707363       -15.265360474458276       -22.208278002808783                0           0           0
        1790           1          11   9.5029423835673317       -15.005672893357307       -22.141187221787259                0           0           0
        1791           1          11   10.195546353399818       -15.381270779822849       -22.757000479727441                0           0           0
        1792           1          11   10.057375611740762       -14.920369166082354       -21.880371397047206                0           0           0
        1793           1          11   10.378090441993628       -14.519488363536624       -22.738530228386818                0           0           0
        1794           1          11   9.7606381283128485       -14.728126444676622       -23.496964662882295                0           0           0
        1795           1          11   9.8422559551317050       -15.481247055235279       -22.844164635081189                0           0           0
        1796           1          11   9.6868275408033924       -15.824313574738458       -23.770527075606150                0           0           0
        1797           1          11   9.8289031017334327       -15.614481617793819       -24.737886928417502                0           0           0
        1798           1          11   9.2502330009970706       -15.023961441828332       -25.300405227045609                0           0           0
        1799           1          11   10.196275017533081       -14.804441233255224       -25.538764999189524                0           0           0
        1800           1          11   11.030968907762100       -14.267657917323488       -25.415680551139914                0           0           0
        1801           1          11   10.955034382107794       -15.095708844966486       -25.971167372804683                0           0           0
        1802           1          11   10.411904768452779       -15.868470481809808       -25.642762629546944                0           0           0
        1803           1          11   10.032959100123710       -15.188353663999981       -25.015194868594495                0           0           0
        1804           1          11   9.1361178590884382       -15.601526008260770       -25.173196141742391                0           0           0
        1805           1          11   9.3453788623600929       -16.336634779920253       -25.818041027229611                0           0           0
        1806           1          11   8.8859938589052252       -16.500236030554568       -26.691081718945444                0           0           0
        1807           1          11   9.7893563797863692       -16.701313775200511       -26.312262637489180                0           0           0
        1808           1          11   10.532962130157376       -16.683267413915218       -25.643887879692677                0           0           0
        1809           1          11   11.312006403993088       -16.587855182189340       -25.024221416633011                0           0           0
        1810           1          11   11.071401162756969       -17.206412870204840       -24.276227095473665                0           0           0
        1811           1          11   11.263589696490049       -16.225561577872483       -24.307759774260486                0           0           0
        1812           1          11   11.388283828848897       -16.243171705759771       -25.299798713390935                0           0           0
        1813           1          11   10.530184261430318       -16.333579036786951       -24.794336897926513                0           0           0
        1814           1          11   11.259246584379403       -16.428450265625052       -25.472177276773060                0           0           0
        1815           1          11   11.112653413456846       -15.554135831584086       -25.934870169161190                0           0           0
        1816           1          11   11.476208828675343       -14.801435090152090       -25.385990351794010                0           0           0
        1817           1          11   12.291731629904941       -14.241853335468246       -25.533607493412383                0           0           0
        1818           1          11   11.839416036102921       -14.421938470212046       -26.407094727347619                0           0           0
        1819           1          11   12.581177516361848       -13.943227282380363       -25.937386834025752                0           0           0
        1820           1          11   12.236919763638113       -14.111105228671232       -25.013642499894946                0           0           0
        1821           1          11   12.546173270445994       -14.661891297687710       -24.238402553359421                0           0           0
        1822           1          11   12.478312640359702       -13.701646726525905       -24.509188997699923                0           0           0
        1823           1          11   11.965777924085291       -13.018321324164276       -23.989213460678393                0           0           0
        1824           1          11   11.325774222357545       -12.400890519261123       -23.531857512940281                0           0           0
        1825           1          11   10.845288763024245       -11.626897838814758       -23.119463218623885                0           0           0
        1826           1          11   11.125112128214186       -12.318871399397619       -23.784949113101035                0           0           0
        1827           1          11   10.419619051776662       -13.024564719261438       -23.719554484894278                0           0           0
        1828           1          11   11.187519103459609       -12.394149254311339       -23.833158411662140                0           0           0
        1829           1          11   11.907806628150647       -11.701061178299209       -23.804613698241589                0           0           0
        1830           1          11   12.409298566709914       -12.336837719602535       -24.391379430956484                0           0           0
        1831           1          11   12.114576028369305       -13.227512102758411       -24.045203509517730                0           0           0
        1832           1          11   13.045536853536152       -13.575176154270304       -23.933661368194372                0           0           0
        1833           1          11   12.522134517112674       -14.425706392717382       -23.882199657052986                0           0           0
        1834           1          11   13.341542644275179       -14.977449393274073       -24.037602303351992                0           0           0
        1835           1          11   13.521368895645649       -15.036707329990143       -23.055690384565892                0           0           0
        1836           1          11   12.567656559768741       -14.817626743004658       -23.261691541849796                0           0           0
        1837           1          11   11.944400931084694       -14.049166530599917       -23.406678862897245                0           0           0
        1838           1          11   12.474674692863539       -13.266039354604112       -23.731519691282081                0           0           0
        1839           1          11   11.774837589573838       -12.563859387212904       -23.600480299290346                0           0           0
        1840           1          11   11.124765249025033       -12.201867764495013       -24.268588087851047                0           0           0
        1841           1          11   10.234053899705716       -12.207719460880609       -24.723119769742610                0           0           0
        1842           1          11   11.101339868479078       -11.743337761509283       -24.902464927630547                0           0           0
        1843           1          11   10.284484954592205       -11.253204200011558       -25.206631233378609                0           0           0
        1844           1          11   10.628894149178985       -10.742245781056107       -24.419037555913743                0           0           0
        1845           1          11   10.701271413074858       -10.564007695979797       -25.400359478984495                0           0           0
        1846           1          11   10.763088308030255       -10.575409142518911       -26.398381862758971                0           0           0
        1847           1          11   10.735604946801061       -11.072401858397230       -25.531062483741390                0           0           0
        1848           1          11   11.101677075077847       -11.796677498872656       -26.115370616076390                0           0           0
        1849           1          11   10.422967693034281       -12.411518072653386       -25.713718224624500                0           0           0
        1850           1          11   10.198641289868066       -11.580824088888026       -26.223252492538389                0           0           0
        1851           1          11   9.5449859479373647       -12.319832214912534       -26.386352718274601                0           0           0
        1852           1          11   9.0284179539434639       -12.366767196193219       -27.241311556531333                0           0           0
        1853           1          11   8.5268970320543378       -13.146939986183517       -27.615219543429497                0           0           0
        1854           1          11   8.0792138331976080       -12.373756131335465       -28.064403781870375                0           0           0
        1855           1          11   8.6305949104704212       -12.869473543705968       -28.735405387455760                0           0           0
        1856           1          11   9.6199617870628575       -12.774457295345913       -28.625291373591466                0           0           0
        1857           1          11   10.550757607942474       -12.970057061073604       -28.934095310548742                0           0           0
        1858           1          11   10.824973371862647       -13.229548322102797       -28.008098550150976                0           0           0
        1859           1          11   10.435844472229087       -12.572226362159444       -27.362725370938975                0           0           0
        1860           1          11   9.9803140604483200       -13.455421098692078       -27.474345715428218                0           0           0
        1861           1          11   10.218609706665283       -13.579442557239915       -28.437587046982106                0           0           0
        1862           1          11   9.8877117738144840       -14.129143223876602       -27.670556581397946                0           0           0
        1863           1          11   10.729898583090483       -14.253804512823484       -27.145979664902747                0           0           0
        1864           1          11   10.131979333274895       -13.475998816373629       -26.952302435290893                0           0           0
        1865           1          11   9.4676907125868794       -12.890861986519699       -26.487183613082085                0           0           0
        1866           1          11   9.9390332653392655       -13.567222304698891       -25.921168668087336                0           0           0
        1867           1          11   10.922281108881965       -13.555514591574280       -26.103065912766919                0           0           0
        1868           1          11   11.631848051496320       -14.100179821100408       -26.550116851356883                0           0           0
        1869           1          11   10.709193596598004       -14.231915017158501       -26.187688106669288                0           0           0
        1870           1          11   11.258657587629699       -14.057336807704257       -27.004763238675686                0           0           0
        1871           1          11   10.869348734364804       -14.973518610687393       -26.909634270153248                0           0           0
        1872           1          11   11.413565767047482       -15.758736868762716       -27.205032490397066                0           0           0
        1873           1          11   11.808393362185059       -16.577355755107885       -26.787930237901499                0           0           0
        1874           1          11   11.887770548421267       -16.141202388476664       -25.891565634025667                0           0           0
        1875           1          11   11.410728810119627       -15.387022339977946       -26.342834549822690                0           0           0
        1876           1          11   10.453210165575278       -15.446760550305305       -26.060718631135288                0           0           0
        1877           1          11   10.274372457954801       -14.870756611711501       -26.858362998668511                0           0           0
        1878           1          11   11.133892439436391       -14.645293808834996       -27.317047995101749                0           0           0
        1879           1          11   10.835575226733631       -15.594123709226372       -27.213468746559638                0           0           0
        1880           1          11   11.627611774706855       -15.266698414517375       -26.698230177487616                0           0           0
        1881           1          11   11.335250918432445       -14.350439953696283       -26.972083354741880                0           0           0
        1882           1          11   11.205827483221890       -14.995529734151122       -27.725149586604012                0           0           0
        1883           1          11   10.419922844366901       -14.968902161287353       -28.342923712793830                0           0           0
        1884           1          11   10.994138393697320       -15.664085294485346       -27.910492314507135                0           0           0
        1885           1          11   10.179353271721380       -15.596620206115610       -27.334667977701269                0           0           0
        1886           1          11   9.8248073847628721       -16.405223256087751       -26.865138083427695                0           0           0
        1887           1          11   9.1700163472134992       -16.976039605643642       -26.369741886202988                0           0           0
        1888           1          11   8.7136547870962886       -17.606107055645921       -25.741451240963851                0           0           0
        1889           1          11   8.0495496234337605       -17.714675555182779       -25.001736963350474                0           0           0
        1890           1          11   7.9638998292558210       -18.683890852412443       -24.770899747171423                0           0           0
        1891           1          11   7.9863292267755446       -18.923678912905082       -25.741465874837168                0           0           0
        1892           1          11   8.8122080125658115       -18.624850194014321       -25.263317751398727                0           0           0
        1893           1          11   8.0146555011099085       -19.226996583967011       -25.226852472881671                0           0           0
        1894           1          11   7.7397844279713226       -18.664368315724328       -26.006528896102150                0           0           0
        1895           1          11   7.1485628202914997       -18.200317223819024       -25.346897487879360                0           0           0
        1896           1          11   7.8366517737496251       -18.680809523262553       -24.803150540941381                0           0           0
        1897           1          11   8.4948646157982104       -18.618171045021612       -25.553372025308487                0           0           0
        1898           1          11   8.5975624063004439       -18.978348281487932       -24.626158176103548                0           0           0
        1899           1          11   8.8048503154260533       -18.817547917357960       -25.591132251209196                0           0           0
        1900           1          11   7.8894718108660440       -19.201185154354814       -25.469047592963779                0           0           0
        1901           1          11   8.8186701344357665       -19.303693364875269       -25.824128629138777                0           0           0
        1902           1          11   8.0600653857975697       -19.772686267208837       -26.276416693213339                0           0           0
        1903           1          11   8.0872004707837544       -18.993217992212593       -26.902270426474690                0           0           0
        1904           1          11   8.4824711438992395       -18.310578130939785       -27.516895446121850                0           0           0
        1905           1          11   8.8856818665044663       -18.186997496028127       -28.423619737100648                0           0           0
        1906           1          11   9.0352128524774695       -17.198935539006175       -28.460687962306260                0           0           0
        1907           1          11   9.4242601141835536       -16.690098310427736       -27.692751179119249                0           0           0
        1908           1          11   8.7278588012377671       -17.183164786412675       -28.214201715207935                0           0           0
        1909           1          11   9.3434063536559648       -16.395171756435044       -28.201232697564407                0           0           0
        1910           1          11   9.6647440376139766       -17.341958565675398       -28.182879749110018                0           0           0
        1911           1          11   10.661763174973794       -17.330812648055439       -28.259225071551501                0           0           0
        1912           1          11   11.199773037807946       -16.569346713734298       -27.897679751623823                0           0           0
        1913           1          12   10.477975384870284       -17.131234411810009       -27.493587728731931                0           0           0
        1914           1          11   9.9955028991407389       -17.499577388969890       -26.698890458262888                0           0           0
        1915           1          11   10.078798700370443       -16.604621169883398       -27.137199909924508                0           0           0
        1916           1          11   10.764862448768252       -16.503243939073140       -27.857643655270106                0           0           0
        1917           1          11   11.746185129660379       -16.695049245132566       -27.872358292001493                0           0           0
        1918           1          11   11.914450291312914       -15.757658519998486       -28.177293471681786                0           0           0
        1919           1          11   12.353898374688166       -15.155083157871541       -28.843467859492812                0           0           0
        1920           1          11   11.709163945464239       -14.861141727119398       -29.549099456759176                0           0           0
        1921           1          11   12.245448021008512       -15.308529013928574       -28.833387219949472                0           0           0
        1922           1          11   12.055460365963423       -14.784048157734304       -28.003432689618926                0           0           0
        1923           1          11   11.058218572391963       -14.718107842298895       -28.037501442966459                0           0           0
        1924           1          11   11.829868515837184       -14.860068389343546       -27.417498565663642                0           0           0
        1925           1          13   12.664975792092287       -14.332993552970725       -27.260056658890552                0           0           0
        1926           1          11   12.656706269041313       -14.756146372553212       -28.166077247104695                0           0           0
        1927           1          11   12.425252723301075       -14.635847493497604       -27.200697821250678                0           0           0
        1928           1          11   11.435494661009203       -14.493767379850903       -27.186833498895059                0           0           0
        1929           1          11   11.403804212957894       -15.161053268566949       -26.442706320099159                0           0           0
        1930           1          11   10.723478734729282       -15.091007885582892       -27.172261587365202                0           0           0
        1931           1          11   11.369400954664460       -15.524398884104412       -27.800717415721127                0           0           0
        1932           1          11   10.528312266670628       -15.110457217094350       -27.452547751273254                0           0           0
        1933           1          11   9.6538414885114179       -15.072019229048191       -26.968994880099284                0           0           0
        1934           1          11   9.7697173652354401       -14.087552011448521       -27.100892865925459                0           0           0
        1935           1          11   8.7890808739401987       -14.282001558697612       -27.124161847742091                0           0           0
        1936           1          11   7.8167750664474767       -14.065103531716373       -27.211205874576628                0           0           0
        1937           1          11   7.9957189658865007       -14.602031811615880       -26.386774492897285                0           0           0
        1938           1          11   8.5716614557106041       -13.796011477972201       -26.250313985173822                0           0           0
        1939           1          11   8.8468554628382048       -12.864131894231507       -26.486679591488119                0           0           0
        1940           1          11   9.7526376129942136       -13.147733790110658       -26.801526635483306                0           0           0
        1941           1          11   8.7886503131315941       -13.310912238123821       -26.591523588344479                0           0           0
        1942           1          11   9.2299596365392649       -14.042125957677809       -26.071357674996165                0           0           0
        1943           1          11   9.2897917241013879       -13.228386952187824       -25.493215000354230                0           0           0
        1944           1          11   10.207522189935434       -13.062606300127062       -25.132261308750536                0           0           0
        1945           1          11   10.490656130997614       -13.190991538947872       -26.082709835432293                0           0           0
        1946           1          11   10.397158491519008       -13.689091669033008       -25.220645770631364                0           0           0
        1947           1          11   10.020739993300609       -14.607470466567316       -25.342668303134360                0           0           0
        1948           1          11   10.706950927447290       -14.028044406407783       -25.782418226005920                0           0           0
        1949           1          11   9.7394010286916171       -14.070539901790886       -25.533337262682679                0           0           0
        1950           1          11   8.7733556498252572       -14.294338186202083       -25.662452148987683                0           0           0
        1951           1          11   9.0591810978865350       -14.244788533361222       -24.705452334387953                0           0           0
        1952           1          11   8.2663499374143363       -14.261519417853897       -25.314663979457546                0           0           0
        1953           1          11   8.1419787414585141       -13.456327356677695       -25.894489427532513                0           0           0
        1954           1          11   8.0469579336275210       -13.186353267909270       -26.852656968974408                0           0           0
        1955           1          11   8.0329321922855232       -13.389479554656475       -25.873604881385550                0           0           0
        1956           1          11   7.9523283581800204       -13.024744294321055       -26.801220756516816                0           0           0
        1957           1          11   7.3745808857220041       -13.795557073737513       -27.069652343996101                0           0           0
        1958           1          11   6.6644932750868229       -13.229244518400520       -27.488060846407446                0           0           0
        1959           1          11   6.0570503163189269       -13.535127654809401       -26.754952014988831                0           0           0
        1960           1          11   5.8453854525494586       -14.416255519445947       -26.332090723775632                0           0           0
        1961           1          11   5.8597458682293153       -14.814136344937094       -25.414766011818092                0           0           0
        1962           1          11   6.4718150457150037       -15.436153430978356       -24.926436136995004                0           0           0
        1963           1          11   6.7159282799593294       -14.753293796862875       -25.614993650179230                0           0           0
        1964           1          11   6.9257701449809268       -13.918222298480599       -25.106444749606400                0           0           0
        1965           1          11   7.9199567682617653       -13.812764487587444       -25.084728207269560                0           0           0
        1966           1          11   7.3621574501888531       -13.432850751337266       -24.346808513965591                0           0           0
        1967           1          11   8.1353922943703463       -13.777160609064811       -24.879310718294608                0           0           0
        1968           1          11   8.0079597103179143       -13.434159753287645       -23.948659683019919                0           0           0
        1969           1          15   8.9549172708259217       -13.639667753637010       -23.701601308563340                0           0           0
        1970           1          12   8.7002276717669300       -14.542737695673978       -23.355772032878761                0           0           0
        1971           1          11   8.1951584751387561       -15.326359943465301       -22.994052142101594                0           0           0
        1972           1          11   8.7992611829049370       -15.457373582594998       -22.207988948184234                0           0           0
        1973           1          11   9.4401449689920049       -14.702403575136584       -22.346871130514966                0           0           0
        1974           1          11   8.6596110368220458       -14.077806931607853       -22.372283993870870                0           0           0
        1975           1          11   8.2173401509978472       -13.464265778021256       -23.026473352090573                0           0           0
        1976           1          11   9.0602403743526079       -12.932609497313234       -23.109303374740623                0           0           0
        1977           1          11   9.1072344158973682       -12.255189906815136       -23.843397550217230                0           0           0
        1978           1          13   8.5282218187767036       -11.668809057378725       -24.409879599173607                0           0           0
        1979           1          11   9.0597212929371356       -11.199161042323706       -23.704940558601969                0           0           0
        1980           1          11   9.2872405260499864       -12.069189684663685       -24.142302148218377                0           0           0
        1981           1          11   8.6510271056233030       -11.791438952569280       -23.422519532083477                0           0           0
        1982           1          11   8.7589318981771882       -11.192122465471748       -22.629313188162190                0           0           0
        1983           1          11   8.9927435242036999       -11.782100927862801       -23.402137577949109                0           0           0
        1984           1          11   8.5147799135452757       -10.981238305594207       -23.762928164216870                0           0           0
        1985           1          11   9.3682835409140903       -10.897922724837164       -24.277311359968241                0           0           0
        1986           1          11   9.1346922844966638       -11.772400331037574       -23.852194856901932                0           0           0
        1987           1          13   9.6587510366527400       -12.175740825168736       -24.602314094145349                0           0           0
        1988           1          11   9.5007866328908452       -12.275775832320207       -23.619949475234247                0           0           0
        1989           1          11   8.7198229925323876       -12.335591075784290       -24.241655136369321                0           0           0
        1990           1          11   8.0112204032001273       -11.631237361103569       -24.283705285085894                0           0           0
        1991           1          11   8.6832296885979989       -11.887941899518131       -23.589078550575618                0           0           0
        1992           1          11   8.9558113978706828       -11.635158396468878       -24.517410232872486                0           0           0
        1993           1          11   8.7886798158265744       -11.078615441387599       -23.703575499383657                0           0           0
        1994           1          11   9.5627100282280200       -10.454462441641130       -23.597225778193344                0           0           0
        1995           1          11   8.8224709655821254       -10.320992518810289       -24.256188531186755                0           0           0
        1996           1          11   8.8850037662288699       -11.059066979734268       -23.584373274605710                0           0           0
        1997           1          11   8.0454491999927313       -11.414481648285356       -23.995260781948982                0           0           0
        1998           1          11   7.6039320575493710       -11.626010962537128       -23.123298648516098                0           0           0
        1999           1          11   6.6311163806489075       -11.397896777178287       -23.163218282967904                0           0           0
        2000           1          11   6.9566574687144653       -10.458424672730965       -23.270060058254597                0           0           0
        2001           1          11   6.4248634807442082       -11.102091312137800       -23.820413046502505                0           0           0
        2002           1          11   6.9283464393754182       -11.723138027968863       -24.421084243683968                0           0           0
        2003           1          11   6.9942340781748324       -11.737988845066194       -23.423367714661332                0           0           0
        2004           1          11   7.2833710052836720       -11.015883448434307       -22.794906392432857                0           0           0
        2005           1          11   6.7702736518664830       -11.675292177790418       -22.245441895340246                0           0           0
        2006           1          11   6.0046458783161976       -11.618683502054610       -22.886230136649239                0           0           0
        2007           1          11   6.9651196721407089       -11.456716529968975       -23.112629764143989                0           0           0
        2008           1          11   7.8946631421682794       -11.363192632778116       -23.469283963591209                0           0           0
        2009           1          11   7.0019423316998832       -11.487143389478263       -23.036056812468257                0           0           0
        2010           1          11   7.2380932574625874       -12.038712565293942       -22.236054197127888                0           0           0
        2011           1          11   7.9886574101855290       -12.349261063346885       -22.819332075162325                0           0           0
        2012           1          11   8.5948661491251581       -11.812873179131534       -23.406527956023393                0           0           0
        2013           1          11   8.5660245074797441       -12.555427509363216       -22.737363382572752                0           0           0
        2014           1          11   9.0355906872272485       -13.221990927039277       -23.316328677779072                0           0           0
        2015           1          11   9.1429780413068826       -13.625296880488429       -24.225070810672804                0           0           0
        2016           1          11   9.4000434629761482       -14.263460875184936       -23.499354554237136                0           0           0
        2017           1          11   9.6400090987545877       -13.292806947081326       -23.483624153654819                0           0           0
        2018           1          11   9.8858344590592040       -12.705393849229793       -24.254672624701595                0           0           0
        2019           1          11   10.568364631385563       -13.391077407966467       -24.507636300240911                0           0           0
        2020           1          11   11.232173197720552       -13.471853865479900       -23.764108660423890                0           0           0
        2021           1          11   11.063168784997913       -14.336860559218103       -24.236550115281929                0           0           0
        2022           1          11   10.724911406358922       -13.464799849405219       -24.590233680346707                0           0           0
        2023           1          11   9.7910260703742527       -13.816217337952668       -24.656293713466614                0           0           0
        2024           1          11   9.1583197281977338       -13.371825736597719       -24.022102268227250                0           0           0
        2025           1          11   9.3073574246005002       -12.383429236883000       -23.992774390659186                0           0           0
        2026           1          11   8.8176939579222058       -13.233716157275818       -23.799792934530643                0           0           0
        2027           1          11   9.2380366882421487       -13.685495910713993       -24.586690032918050                0           0           0
        2028           1          11   8.5958136257203925       -14.141733188704912       -25.202642209743988                0           0           0
        2029           1          11   9.1876852812700793       -14.186618143954520       -26.007423723043786                0           0           0
        2030           1          11   9.1838585019069576       -14.429643392913428       -26.977436137463400                0           0           0
        2031           1          11   9.4026449967942991       -13.820023979657996       -27.739339438832424                0           0           0
        2032           1          11   8.6068325848922598       -13.634646953325117       -28.315809701006145                0           0           0
        2033           1          11   8.9037231815682603       -13.391069745376264       -27.392486292132954                0           0           0
        2034           1          11   8.9398665078236501       -14.259727041139023       -26.898393019070745                0           0           0
        2035           1          11   9.4448984853979550       -15.113741797057308       -27.023298976899902                0           0           0
        2036           1          11   10.428635412043603       -15.187219638381510       -26.859400636493074                0           0           0
        2037           1          11   10.278123020861489       -14.212321721828854       -27.023474011548057                0           0           0
        2038           1          11   9.3197470762273777       -13.995185302826268       -27.208858272717684                0           0           0
        2039           1          11   9.8246922519959945       -14.256011073546288       -26.386058001208063                0           0           0
        2040           1          11   10.509334439904100       -13.578238855740052       -26.654180912027744                0           0           0
        2041           1          11   9.9905890035357157       -13.347400887285517       -27.477355865829644                0           0           0
        2042           1          11   10.064551991560172       -14.331995669300822       -27.635793839910129                0           0           0
        2043           1          11   10.344190678188507       -13.824090358844035       -26.821033506713565                0           0           0
        2044           1          11   10.325704667533548       -13.071833457819185       -26.162422982753803                0           0           0
        2045           1          11   9.6526089573299032       -13.372559711707087       -26.838075175178279                0           0           0
        2046           1          11   9.1576996121701004       -12.911485489556323       -26.101545948506612                0           0           0
        2047           1          11   9.0549333523110906       -13.341366429465813       -25.204527847609466                0           0           0
        2048           1          11   8.5716813557075859       -12.476691122179833       -25.067399729600705                0           0           0
        2049           1          11   7.6092759930085396       -12.723942442102368       -24.954959956189864                0           0           0
        2050           1          11   8.2918328281975899       -13.424599632333912       -24.747124279479763                0           0           0
        2051           1          11   7.5952021776775975       -13.965845488115180       -24.276211696980958                0           0           0
        2052           1          11   7.4686956540343505       -12.978668591375309       -24.373566070373926                0           0           0
        2053           1          11   6.6008379573633116       -13.025093918105521       -24.868205037062594                0           0           0
        2054           1          11   5.9222086318397853       -13.210166072267400       -24.157423399501969                0           0           0
        2055           1          11   5.2883922106448500       -12.928369704380103       -24.877748014706231                0           0           0
        2056           1          11   5.0051416674086822       -13.814207645738673       -25.245253485966220                0           0           0
        2057           1          14   4.5624554533417099       -13.483988797795881       -26.078910746678552                0           0           0
        2058           1          11   4.8996236491598770       -14.227558905831945       -25.501484472454770                0           0           0
        2059           1          11   4.3565062102879129       -13.405601023190714       -25.672974083676856                0           0           0
        2060           1          11   4.1792084459996302       -13.948310271852181       -26.493968708626181                0           0           0
        2061           1          11   5.0201112114572899       -13.699616943678766       -26.013308571348613                0           0           0
        2062           1          11   4.1436657765061282       -14.175406587712441       -26.087251888717919                0           0           0
        2063           1          11   3.9867014972035775       -14.979740604641043       -25.514182081247196                0           0           0
        2064           1          11   3.6008654758316814       -15.892285883286245       -25.649798005954644                0           0           0
        2065           1          11   3.9224095291630059       -14.950599539199688       -25.748975882157733                0           0           0
        2066           1          11   4.4820227946448714       -15.704629845084581       -25.405069948937822                0           0           0
        2067           1          11   4.0694577134457841       -16.035854979346158       -26.253645204415253                0           0           0
        2068           1          11   3.7513084057319719       -16.794510559836663       -25.685118399249621                0           0           0
        2069           1          11   2.9524708697441793       -17.000889833401374       -25.120081952159829                0           0           0
        2070           1          11   2.5981955186327399       -17.229035678728742       -24.213198029678718                0           0           0
        2071           1          11   2.3998197808713648       -16.266457995667906       -24.028559813859619                0           0           0
        2072           1          11   2.6560834582209223       -15.338279294786245       -23.758720552630063                0           0           0
        2073           1          11   2.6416215359231856       -15.463300984954515       -24.750769155164697                0           0           0
        2074           1          11   1.8337352940585996       -14.951672265351791       -25.043268511546199                0           0           0
        2075           1          11   1.5783323624753813       -14.086186349848136       -24.612335253832782                0           0           0
        2076           1          11   2.2659655550984286       -14.030570018038615       -23.888410246639985                0           0           0
        2077           1          11   1.7309087524256039       -14.024238959764137       -23.043617884213184                0           0           0
        2078           1          11  0.83882459009631083       -13.751087225638434       -23.403581739989516                0           0           0
        2079           1          11  0.42407289192628012       -14.424278016615368       -22.791376555587320                0           0           0
        2080           1          11  0.40508919465082932       -15.324974774906913       -23.225409928544813                0           0           0
        2081           1          11   1.2620499157638037       -15.835204965023262       -23.298097448542158                0           0           0
        2082           1          11  0.42373929609943040       -15.678911749913748       -23.820407448320704                0           0           0
        2083           1          11 -0.46788133237621021       -15.859567302295185       -23.405225287973632                0           0           0
        2084           1          11  0.22009750440941500       -16.560060743874590       -23.594946289550517                0           0           0
        2085           1          11  0.72776011500029303       -17.359956934135848       -23.915016217243796                0           0           0
        2086           1          11  0.37543708643979884       -17.571369339636508       -23.003329166580912                0           0           0
        2087           1          11  0.74389611879590434       -16.645789080406956       -22.916501030589430                0           0           0
        2088           1          11  0.47832911414685081       -16.077541098826401       -23.695326041404670                0           0           0
        2089           1          11   1.1326808854990014       -16.833612495378102       -23.708735092253324                0           0           0
        2090           1          11   1.0797095576729536       -17.811679216689946       -23.507291484534832                0           0           0
        2091           1          11   1.3961894963771606       -16.988449228780329       -23.035981782317581                0           0           0
        2092           1          11   1.5322555916562719       -16.035198271252014       -22.766169570424108                0           0           0
        2093           1          11   2.0055292566629372       -16.483871591343355       -23.524262104254490                0           0           0
        2094           1          11   2.9418816943317134       -16.220409930759608       -23.292244721556134                0           0           0
        2095           1          11   3.1178534220173812       -16.206639153048332       -22.307945825520715                0           0           0
        2096           1          11   2.6860423422000137       -15.409043394295063       -21.886780540904621                0           0           0
        2097           1          11   3.0330597441169944       -14.472064533679372       -21.927395039868795                0           0           0
        2098           1          11   2.7383379565115185       -15.030904282799874       -21.152258146982405                0           0           0
        2099           1          11   3.0198179161637193       -14.330315023628126       -21.807959086624386                0           0           0
        2100           1          11   2.5792452309757059       -14.317701697914607       -20.910330759820543                0           0           0
        2101           1          11   2.1336982581374420       -13.472018888800216       -21.204113811345049                0           0           0
        2102           1          11   3.0399451976667082       -13.763606820167244       -21.510206873786746                0           0           0
        2103           1          11   3.6024898317237772       -13.050311437475319       -21.092171909072096                0           0           0
        2104           1          11   4.5083448854088459       -12.632566671656928       -21.022058198968011                0           0           0
        2105           1          11   4.6746738860336139       -13.260782739298472       -20.262006071868718                0           0           0
        2106           1          11   4.8819160416821248       -12.447831232151339       -19.717799736046210                0           0           0
        2107           1          11   4.8889344144225069       -11.530812918766216       -19.319016392160858                0           0           0
        2108           1          11   4.9307370367333441       -11.213676433293918       -20.266474565564948                0           0           0
        2109           1          12   5.2263120521488240       -11.985041141123837       -19.702886153887949                0           0           0
        2110           1          11   4.7220859183308717       -11.276962560532347       -20.197234947436129                0           0           0
        2111           1          11   5.1175215540693983       -10.441796477380654       -20.579502225058903                0           0           0
        2112           1          11   4.7645059357880060       -10.920708050713440       -21.383258206795475                0           0           0
        2113           1          11   3.9083854115594776       -11.345016923832839       -21.678249101886859                0           0           0
        2114           1          12   4.3928536767522637       -11.906036904251815       -21.007021061954241                0           0           0
        2115           1          11   3.4228756203644592       -12.042893369248370       -20.805991516576494                0           0           0
        2116           1          11   4.0013590223372333       -11.703107832838715       -20.064437241496908                0           0           0
        2117           1          11   3.1329663811609425       -11.285422199856850       -19.797167840421128                0           0           0
        2118           1          11   2.7811704519062026       -10.367063314616557       -19.615903993887954                0           0           0
        2119           1          11   2.0687048945517565       -9.9095656895125384       -19.083843139654341                0           0           0
        2120           1          11   1.7111197161404781       -10.803448487019411       -18.813461216253639                0           0           0
        2121           1          11   1.1539458389655159       -10.466415703877132       -18.054536863184644                0           0           0
        2122           1          11   1.0142466578692753       -11.109257196765849       -17.301384186882128                0           0           0
        2123           1          11  0.72192811343952257       -11.934564137613792       -17.784518042009960                0           0           0
        2124           1          11  0.59641847326780784       -12.851224806746746       -17.405070354062477                0           0           0
        2125           1          11   1.2769871138407454       -13.055310947365236       -16.701383511300619                0           0           0
        2126           1          11   1.3061790749706395       -13.174374762124703       -17.693840884400501                0           0           0
        2127           1          11   1.9671732517404066       -12.977485555541628       -16.969740519390548                0           0           0
        2128           1          11   1.5115692647944741       -12.102245388635056       -17.132158675125446                0           0           0
        2129           1          11   1.8987958283068518       -13.023013254663804       -17.084807588556469                0           0           0
        2130           1          11   1.2320996119699505       -13.768251841718929       -17.096452479545210                0           0           0
        2131           1          11  0.52433266671697931       -14.114639099705046       -17.712148686056292                0           0           0
        2132           1          11  0.86914137545729542       -14.476391874259059       -16.845983641460684                0           0           0
        2133           1          11   1.8028327393196282       -14.805131538284678       -16.987936698297162                0           0           0
        2134           1          15   2.2349402545412240       -13.918676556182422       -17.153709615250161                0           0           0
        2135           1          11   1.9758586106075939       -12.962269768767051       -17.288478894993194                0           0           0
        2136           1          11   2.4349089436834150       -13.561219292865761       -16.632329324174993                0           0           0
        2137           1          11   1.5328052446088449       -13.188313446262546       -16.849470167143600                0           0           0
        2138           1          15   1.5386347836040830       -12.478686867829813       -17.554024022896982                0           0           0
        2139           1          11   1.6974097144745979       -13.319364798152728       -18.071760576363168                0           0           0
        2140           1          11   1.2287685083526256       -14.202752607810289       -18.072942808556174                0           0           0
        2141           1          11  0.92991963197123839       -13.264272118293880       -17.899900270772477                0           0           0
        2142           1          11  0.58252384926371059       -14.134187144514343       -18.249991712131553                0           0           0
        2143           1          11   1.1558203247876420       -13.325756076484051       -18.383297223627665                0           0           0
        2144           1          11   1.2375744852231869       -13.651230046166766       -17.441287164068608                0           0           0
        2145           1          11   1.3720847308649584       -13.033857978886923       -18.216373433047746                0           0           0
        2146           1          11   1.4195974499205195       -14.031712989947373       -18.171341017728359                0           0           0
        2147           1          11   2.2055024200301792       -13.761918964888944       -17.614955753725344                0           0           0
        2148           1          11   3.1254272644480938       -14.066235713018219       -17.367711749893708                0           0           0
        2149           1          11   2.3769114959317554       -14.496901870570701       -17.871944637576945                0           0           0
        2150           1          11   2.5192736036785686       -15.282828982118158       -18.473651880023432                0           0           0
        2151           1          11   1.9425155597519668       -14.471244913727762       -18.566826225746134                0           0           0
        2152           1          11   1.2362041136166302       -15.102707609026343       -18.886793420165283                0           0           0
        2153           1          11   1.5697317598898624       -14.967797791220388       -19.819830745373125                0           0           0
        2154           1          11  0.76152490801550587       -15.534897888105981       -19.978573193053933                0           0           0
        2155           1          11  0.33667194157596791       -16.310750130475064       -20.444999237479404                0           0           0
        2156           1          11  0.93726957647519882       -16.048194422911990       -19.689786034880626                0           0           0
        2157           1          11   1.8907211968963553       -15.820301319361194       -19.492315174067549                0           0           0
        2158           1          11   2.2090114454903116       -15.505206729720193       -20.386410648404024                0           0           0
        2159           1          11   3.0597260399582149       -15.247462384833188       -19.928314008558150                0           0           0
        2160           1          11   3.7005882949571811       -14.689731346293772       -20.455790698817907                0           0           0
        2161           1          11   2.7789554144638284       -14.314668846933248       -20.555394690539938                0           0           0
        2162           1          11   3.3165665102382267       -14.224734274058406       -19.717011674071884                0           0           0
        2163           1          11   4.3072277114406203       -14.321331001814098       -19.620785603700472                0           0           0
        2164           1          11   4.6466921457808326       -13.550305035297011       -20.159564646327851                0           0           0
        2165           1          11   4.5958957900674493       -14.417510284910751       -19.664211453859476                0           0           0
        2166           1          11   4.0026111059336751       -15.168773012270968       -19.953378530221183                0           0           0
        2167           1          11   4.0775363455160507       -16.013853779598954       -19.424015984166154                0           0           0
        2168           1          11   4.3101043982610303       -16.053776731990006       -18.452255592549584                0           0           0
        2169           1          11   3.9031761795859570       -16.684813261847204       -17.791799445003271                0           0           0
        2170           1          11   4.4346728317961919       -16.523354802873527       -16.960269244279836                0           0           0
        2171           1          11   4.4101860356287359       -17.448315395231440       -17.339542627736090                0           0           0
        2172           1          11   4.9619632236946742       -16.833397604314914       -17.902941283347186                0           0           0
        2173           1          16   4.1636152686236061       -16.438393220884819       -17.448395268399462                0           0           0
        2174           1          11   3.9944919316140535       -16.966267192702638       -16.616081405270872                0           0           0
        2175           1          11   3.2829409787184147       -17.230007647104095       -17.267338815321171                0           0           0
        2176           1          11   3.0816155182033738       -18.085864769064429       -17.743759475807451                0           0           0
        2177           1          11   3.4768865022225608       -18.128538064268440       -18.661332273501962                0           0           0
        2178           1          11   3.0416619438112389       -18.943499069461453       -19.043978511913458                0           0           0
        2179           1          11   2.3241915307198919       -18.484285218265857       -19.567771262157905                0           0           0
        2180           1          11   2.4277724698664378       -19.453461501361907       -19.344235311291737                0           0           0
        2181           1          11   3.3304948647351194       -19.883313860440726       -19.362102241552016                0           0           0
        2182           1          11   3.8026132205725300       -19.237959862887458       -18.761583735656156                0           0           0
        2183           1          16   3.8376148711248144       -18.757900124448753       -19.638120975018399                0           0           0
        2184           1          11   4.7003560147772054       -19.099180791670602       -20.011223139619428                0           0           0
        2185           1          13   5.0309351320140365       -18.743516029925640       -19.137026351419074                0           0           0
        2186           1          11   4.7913714069992892       -19.618423107672776       -19.557914492099027                0           0           0
        2187           1          11   3.9026915848955697       -19.161089703325210       -19.524833817172890                0           0           0
        2188           1          11   4.0341724347144483       -18.175632078393651       -19.632472358574923                0           0           0
        2189           1          11   3.4820135697786796       -17.381931283975518       -19.377208501335264                0           0           0
        2190           1          11   4.2122281695981112       -16.714902330476633       -19.525056441478945                0           0           0
        2191           1          11   4.4043466043006640       -15.750642148871140       -19.707519613701681                0           0           0
        2192           1          11   5.0558843317933126       -15.300977842364142       -20.318502920435421                0           0           0
        2193           1          11   5.8237715385917559       -15.929586341825447       -20.195212239358980                0           0           0
        2194           1          11   6.3533731673813927       -16.056427151142294       -21.033921678840386                0           0           0
        2195           1          11   5.8025585726992039       -15.539673569301604       -20.378506529534306                0           0           0
        2196           1          11   4.9506796155318842       -15.424434987200270       -19.867603102719812                0           0           0
        2197           1          11   4.7281545309066946       -14.557383572387209       -20.313365854397453                0           0           0
        2198           1          11   4.2308862813137562       -13.691942113360220       -20.374483519143503                0           0           0
        2199           1          11   4.8005728238309633       -13.999747284766791       -21.136528937560385                0           0           0
        2200           1          11   5.6177793975340951       -14.515530100976067       -21.393708840351437                0           0           0
        2201           1          11   4.7405838100754858       -14.897199355342774       -21.102407481593353                0           0           0
        2202           1          11   5.5699808554571053       -15.444896776121821       -20.992279935610437                0           0           0
        2203           1          11   4.8566768091750099       -15.002772131954901       -20.448475617332377                0           0           0
        2204           1          11   4.2299885505812789       -15.363676915825662       -21.139134406836977                0           0           0
        2205           1          11   3.4149611817104963       -15.197943399397186       -21.694348590304781                0           0           0
        2206           1          13   3.8783312331072253       -14.316258302105203       -21.783340638723828                0           0           0
        2207           1          11   3.7370914576831780       -15.251504589652994       -22.107941482016386                0           0           0
        2208           1          11   4.1251442889409526       -14.646721613306060       -22.803392811495144                0           0           0
        2209           1          11   3.4256513284827510       -14.128859632954917       -22.310920916280590                0           0           0
        2210           1          11   3.8920439912454929       -13.873587305676716       -21.463977043850399                0           0           0
        2211           1          11   3.7714879810536392       -13.487279608276779       -22.378434594169811                0           0           0
        2212           1          11   3.4698579919514145       -13.350649624838237       -23.322019035171131                0           0           0
        2213           1          11   3.7343146721635287       -13.254835620810251       -24.281645181606976                0           0           0
        2214           1          11   4.1145073225458768       -12.718658472121579       -23.528008920656553                0           0           0
        2215           1          11   4.5195612670460603       -12.119552571609137       -22.837354577286430                0           0           0
        2216           1          11   4.7601621937324188       -12.845813230022930       -23.481292967288166                0           0           0
        2217           1          11   4.8176546775884166       -13.349730376744137       -22.619456484223992                0           0           0
        2218           1          11   4.1451573174000185       -12.785682726617063       -23.098619868599052                0           0           0
        2219           1          11   4.4473328675904655       -13.666277718225883       -23.463643700177983                0           0           0
        2220           1          11   4.0822135120593117       -12.905282509446590       -22.927384296128530                0           0           0
        2221           1          11   3.7562627495072496       -13.500270980912592       -22.192711022343321                0           0           0
        2222           1          11   3.5997147404799374       -12.872633834527610       -22.955314676509296                0           0           0
        2223           1          11   3.4723984261651322       -12.718970454062429       -21.975427886306822                0           0           0
        2224           1          11   2.7140941624434269       -13.369832342091378       -21.938638671407958                0           0           0
        2225           1          15   2.6986405637005255       -13.940196124592237       -22.759885492952616                0           0           0
        2226           1          11   2.6820275861018397       -14.392113875230470       -21.867980590155582                0           0           0
        2227           1          11   3.3194577239041854       -14.072913910517235       -22.569260991955286                0           0           0
        2228           1          11   2.6519356747461917       -13.499202311083302       -22.094635545352524                0           0           0
        2229           1          11   2.4933486428271370       -12.570972864966329       -22.431147430236969                0           0           0
        2230           1          11   2.2394745769490156       -13.255459224601855       -21.747754145116740                0           0           0
        2231           1          11   2.7098493568347215       -14.045522521574243       -22.140879510903019                0           0           0
        2232           1          11   2.6204427343644801       -14.437131124650834       -23.056657408569734                0           0           0
        2233           1          11   2.0845140539104432       -15.056583654110842       -23.630294064661719                0           0           0
        2234           1          11   1.9057325557664213       -14.427208835566969       -22.874037154806182                0           0           0
        2235           1          11   1.6380195045433446       -14.114334473558490       -23.785321608641876                0           0           0
        2236           1          11   1.1712746949763777       -14.894469411334290       -23.368741770430947                0           0           0
        2237           1          11  0.80232428447153070       -14.952289117397836       -24.296390667470678                0           0           0
        2238           1          11   1.7071204990482762       -15.091864872438160       -24.698711955364466                0           0           0
        2239           1          16   1.0235605909093834       -14.675279673216245       -24.099376803905464                0           0           0
        2240           1          11   1.5996998152216979       -15.243109282377318       -23.511471089382475                0           0           0
        2241           1          11   1.5519009437927007       -15.242171665828975       -24.510327630015475                0           0           0
        2242           1          11   1.0289717706008261       -15.597354759254427       -23.735479225506833                0           0           0
        2243           1          11  0.13333925382170930       -15.525070956111938       -23.296597183619536                0           0           0
        2244           1          11 -0.34516848150066781       -14.729134873513814       -23.667428816109272                0           0           0
        2245           1          11 -0.18550043011927680       -14.704886868570284       -22.680555902495605                0           0           0
        2246           1          11 -0.92361243952426686       -15.260312122326692       -23.063561710626185                0           0           0
        2247           1          11  -1.6011153818882016       -14.984501721009865       -23.745410950277929                0           0           0
        2248           1          11  -1.1073178153052021       -15.081372006290961       -22.881246549792543                0           0           0
        2249           1          11  -1.4382210710776944       -14.549056937792166       -22.102052284433583                0           0           0
        2250           1          11  -2.3002608655749093       -15.055121543634971       -22.074016460629629                0           0           0
        2251           1          11  -1.9300608099315513       -15.976028598006669       -22.196008739115182                0           0           0
        2252           1          11  -1.5323651538825671       -16.751480916280610       -21.705588646497294                0           0           0
        2253           1          11  -2.1572360249960321       -17.530666153491261       -21.656529900621774                0           0           0
        2254           1          11  -1.3409567623375551       -17.131032783492849       -22.073640599282747                0           0           0
        2255           1          11  -1.2489464954250848       -16.505935528442869       -22.848745451874755                0           0           0
        2256           1          11  -1.3211137164455591       -15.556327284588173       -22.543727295999759                0           0           0
        2257           1          11  -1.4888054035809177       -14.913468157999793       -23.291130561598539                0           0           0
        2258           1          11 -0.76311254267292439       -15.537244750140793       -23.581428055084327                0           0           0
        2259           1          11  -1.5681487944903405       -15.403510533845601       -23.003473218914859                0           0           0
        2260           1          11  -2.5116275673967112       -15.498378255847022       -23.321038834807624                0           0           0
        2261           1          11  -1.5329245283905952       -15.480889949672857       -23.525573723243195                0           0           0
        2262           1          11 -0.97940369252167347       -14.704242425678071       -23.224852410842924                0           0           0
        2263           1          11 -0.16834615783307116       -14.730813150562373       -22.640489790542851                0           0           0
        2264           1          11 -0.36444858982828293       -15.669681017673533       -22.357521657581373                0           0           0
        2265           1          11  0.39686453293253182       -15.789713080440151       -21.720344576213748                0           0           0
        2266           1          11 -0.43326490634509346       -16.213401049831717       -21.357889587784193                0           0           0
        2267           1          11  -1.3948841203614701       -16.156652228597693       -21.626344534699079                0           0           0
        2268           1          11 -0.50503782658665364       -15.895895803174906       -22.000750277251129                0           0           0
        2269           1          11  0.15128581353084969       -15.360451629183554       -21.469206472883485                0           0           0
        2270           1          11  0.24581840644354921       -14.421991217342125       -21.801404673185079                0           0           0
        2271           1          11 -0.54668264073214579       -13.847066325328038       -22.004883071960030                0           0           0
        2272           1          11  0.37264062285272004       -13.783695194486221       -21.616516187677266                0           0           0
        2273           1          11 -0.26199832069935092       -13.278615326477782       -21.031599323277128                0           0           0
        2274           1          11 -0.67978855230848367       -13.159059713171173       -21.932242303430122                0           0           0
        2275           1          11 -0.17428458204748309       -12.801955015936672       -21.146785766590927                0           0           0
        2276           1          11  0.42571420813537886       -13.149196810517678       -21.867496934726447                0           0           0
        2277           1          11  -6.5558800869324363E-002  -14.018123370096433       -21.927642297657368                0           0           0
        2278           1          11  0.51694632418307362       -13.451692771622284       -22.510603837040463                0           0           0
        2279           1          11   1.0963435541571127       -12.812732707884711       -23.016596808184222                0           0           0
        2280           1          11   1.9427813960124893       -12.399634870049235       -23.352592576388030                0           0           0
        2281           1          11   1.4293341843061929       -12.192787063135224       -22.519774501676697                0           0           0
        2282           1          11  0.69279081258442465       -12.711719581618077       -22.085939391486463                0           0           0
        2283           1          11   1.6865085197488727       -12.665623108177009       -21.983957855882565                0           0           0
        2284           1          11   1.8190479791322924       -12.772311303627887       -20.998538696002981                0           0           0
        2285           1          11   2.4342954348240693       -13.520248774194497       -20.749420032737426                0           0           0
        2286           1          11   3.1079995827016687       -14.016081311500523       -20.201448485956767                0           0           0
        2287           1          11   3.1800777872654433       -13.064762140525623       -19.901787732165932                0           0           0
        2288           1          11   3.2564725653826154       -12.245361412263458       -19.333680097645974                0           0           0
        2289           1          11   2.4771584245749461       -12.629880518431843       -18.838892742382452                0           0           0
        2290           1          11   3.3608253782430122       -12.634602969567025       -19.306985055340352                0           0           0
        2291           1          11   3.1967191307322529       -13.419209302320343       -19.904866349688426                0           0           0
        2292           1          11   2.6279671458370495       -13.693824072494422       -20.680177840432634                0           0           0
        2293           1          11   3.2269277671863112       -13.802449743278972       -19.886801109163365                0           0           0
        2294           1          11   3.5906735946139730       -14.715029121516968       -19.700018209936164                0           0           0
        2295           1          11   3.3897447619820484       -15.390529808441135       -20.409473230485141                0           0           0
        2296           1          11   4.0589473207811295       -14.683305917559847       -20.181433094843420                0           0           0
        2297           1          11   4.1904125480668544       -13.964552441697288       -20.864155831355252                0           0           0
        2298           1          11   4.2235485948329785       -13.023512001213019       -20.527488500332641                0           0           0
        2299           1          11   3.9084286545671501       -12.076222614649232       -20.585300621470559                0           0           0
        2300           1          11   4.4825675603572552       -12.051240659934063       -21.403677318839655                0           0           0
        2301           1          11   3.8644295420938324       -12.453214247111399       -22.079193880878776                0           0           0
        2302           1          11   4.8056134010511231       -12.776077566853559       -22.178854406681793                0           0           0
        2303           1          11   4.5661954332545411       -12.354913054853288       -23.053668381494568                0           0           0
        2304           1          12   3.9617326821895835       -13.150806537885941       -23.087995429738378                0           0           0
        2305           1          11   4.9354583295490162       -12.968406392651307       -22.951655594426615                0           0           0
        2306           1          11   4.0482180383640154       -12.511784749314833       -23.017240200354021                0           0           0
        2307           1          11   4.6347919238020339       -12.037477141896709       -23.673718204911250                0           0           0
        2308           1          11   5.4405848192184951       -12.603355790113442       -23.848301036795597                0           0           0
        2309           1          13   5.1600811133800075       -13.450139416237743       -24.300269134716959                0           0           0
        2310           1          11   4.1999214474735957       -13.443788052484564       -24.020889328458590                0           0           0
        2311           1          11   3.5914980985503453       -14.236388773336916       -24.060953349591642                0           0           0
        2312           1          11   3.4751508337704604       -15.156095850423368       -23.685983742376155                0           0           0
        2313           1          11   2.8663552108582335       -14.482654004007994       -24.105321278281977                0           0           0
        2314           1          11   3.5724544420969830       -13.995610836602783       -24.619337648379219                0           0           0
        2315           1          11   3.2517235021940416       -13.599334346559147       -23.759048971464505                0           0           0
        2316           1          11   2.9173343756101420       -12.662049321546743       -23.660658454086278                0           0           0
        2317           1          11   2.9744037233483858       -12.171529378373469       -24.530217695827758                0           0           0
        2318           1          11   2.4621498728156448       -12.983597608986008       -24.250680253891620                0           0           0
        2319           1          11   3.0958201141485810       -13.732146977727810       -24.445964323403977                0           0           0
        2320           1          11   3.4568056938568303       -13.430627087110306       -25.328446712352736                0           0           0
        2321           1          11   2.8927778232730561       -14.248296703600120       -25.213168963094116                0           0           0
        2322           1          11   2.8385932820196866       -13.614388109312697       -24.441661393735458                0           0           0
        2323           1          15   3.6914575805356962       -13.811193419349008       -24.925283310379346                0           0           0
        2324           1          11   4.1762859053669921       -14.169778880442507       -25.723003789327731                0           0           0
        2325           1          11   3.7095452114842313       -13.506533159369102       -25.137975381340855                0           0           0
        2326           1          11   3.4065626527991117       -14.446021788960179       -25.297858726319927                0           0           0
        2327           1          11   3.9815514602584696       -14.436294622060773       -26.115962175475701                0           0           0
        2328           1          11   3.4561940031721887       -15.220880505656687       -25.786683367251037                0           0           0
        2329           1          11   4.0631191187533382       -14.551069162073922       -26.214462127926062                0           0           0
        2330           1          11   3.4302332522226240       -14.588325027873230       -25.441113900793415                0           0           0
        2331           1          11   4.4129585761650594       -14.742282466336444       -25.543817575625823                0           0           0
        2332           1          11   5.1244287732239613       -15.411625594534387       -25.329831745648320                0           0           0
        2333           1          11   5.2466341049761116       -14.839672180955203       -24.518699728288343                0           0           0
        2334           1          11   4.8886586315179761       -14.801909054600413       -25.451666773092356                0           0           0
        2335           1          11   4.5453062789995871       -14.344749338103970       -24.631231427904826                0           0           0
        2336           1          11   3.5694838790787293       -14.255089646248930       -24.431903097080639                0           0           0
        2337           1          11   2.7875463131139271       -13.652663152245932       -24.271728310499554                0           0           0
        2338           1          11   2.3106241499864471       -13.863796631816310       -23.418517958873235                0           0           0
        2339           1          11   1.9220071551499966       -13.540861201795567       -24.281471920195393                0           0           0
        2340           1          11   1.5242281793845252       -12.778940395917838       -24.792596730794141                0           0           0
        2341           1          11   1.1361941692094735       -12.859781364905961       -25.710689506433145                0           0           0
        2342           1          11   1.6758844428509279       -13.699824489717059       -25.655354553696043                0           0           0
        2343           1          11   1.7746777185924352       -14.561200099780267       -25.157085603171829                0           0           0
        2344           1          11   2.6086687372791548       -15.107696165927649       -25.233250099069345                0           0           0
        2345           1          11   2.2238418771581614       -14.263991820259324       -25.607511057265363                0           0           0
        2346           1          11   2.1025744385589089       -14.273592468848159       -26.600084498317585                0           0           0
        2347           1          11   2.8876936154554547       -14.828620804844268       -26.325254688597678                0           0           0
        2348           1          11   3.7904592016302971       -14.409108618649322       -26.420248488670786                0           0           0
        2349           1          11   4.1667488609694479       -13.575916641046611       -26.015035926263216                0           0           0
        2350           1          11   4.6644602687195906       -12.738020827075530       -25.790951211199669                0           0           0
        2351           1          11   3.7389399114035089       -12.376432829372776       -25.903495371913703                0           0           0
        2352           1          11   3.2572795817011997       -12.843060192059376       -25.161698748044863                0           0           0
        2353           1          11   2.6754788982387625       -12.323680051226967       -24.535797610458783                0           0           0
        2354           1          11   2.8412606155371880       -11.953893138480540       -25.450004404007732                0           0           0
        2355           1          11   2.1547972770484156       -12.491246224375862       -25.939922505316130                0           0           0
        2356           1          11   1.4295922950171192       -11.869812689123689       -26.236398634711016                0           0           0
        2357           1          11   2.3651010884328976       -11.976382425525363       -25.899551208232747                0           0           0
        2358           1          11   1.6009235269131252       -12.563058554235676       -26.167588098363893                0           0           0
        2359           1          11  0.64319569461090675       -12.287298010476796       -26.249524181620906                0           0           0
        2360           1          11   1.0898231247347390       -11.872989880214410       -25.456509231030775                0           0           0
        2361           1          11  0.60745269592965956       -12.730507647951953       -25.635344483229069                0           0           0
        2362           1          11 -0.18462091103484568       -12.470543995214539       -25.083041757900233                0           0           0
        2363           1          11  0.48090148019302648       -12.225552452490078       -24.378017580465286                0           0           0
        2364           1          11   1.2149947838392525       -12.734477625421047       -24.827575351946276                0           0           0
        2365           1          11   1.3642945215593669       -12.393245680177444       -25.755621874412672                0           0           0
        2366           1          11   2.2862979436138975       -12.678301614781805       -26.017638675146078                0           0           0
        2367           1          11   1.6135589512009454       -12.334659496122216       -26.672873245639998                0           0           0
        2368           1          11   1.5713658921568026       -11.416933319166567       -27.067839585849981                0           0           0
        2369           1          14  0.84386168493597025       -11.448164238905118       -26.382447538822682                0           0           0
        2370           1          11   1.2560299469058331       -10.885526473986719       -27.099075803205530                0           0           0
        2371           1          11   1.2758823309163960       -10.079805856598286       -27.691038783098950                0           0           0
        2372           1          11  0.38643342110323153       -10.067854348223980       -28.147917101997706                0           0           0
        2373           1          11  0.75623039536117975       -10.515655702505137       -27.333838392698890                0           0           0
        2374           1          11  0.40648714704690131       -9.6328250181323138       -27.020326601870558                0           0           0
        2375           1          11   1.0072716574384648       -9.0336250603472905       -26.491159914838960                0           0           0
        2376           1          11  0.44631451220236806       -8.8811491545353203       -25.677478048655750                0           0           0
        2377           1          11  0.53628229058173449       -8.8472204523388349       -26.672844635406953                0           0           0
        2378           1          11 -0.25005331617287097       -8.2877663909206163       -26.410761696792999                0           0           0
        2379           1          11  -1.0479791730219663       -7.9851929579492511       -25.889452148989047                0           0           0
        2380           1          11  -1.5295242803755735       -7.2948665938593562       -25.349485649448354                0           0           0
        2381           1          11 -0.75514242808075593       -7.5801060122400319       -25.914261021643622                0           0           0
        2382           1          11  -1.7354707055164649       -7.5275975282306353       -26.104522230425051                0           0           0
        2383           1          11  -2.3252733370511427       -7.9096792832404272       -25.393082571477500                0           0           0
        2384           1          11  -1.8585524288539941       -7.2240270548618728       -24.834465873220857                0           0           0
        2385           1          11 -0.92066621508912339       -7.2843500168376076       -24.492807285902657                0           0           0
        2386           1          11 -0.33301724807745281       -8.0835205294589052       -24.366335220501917                0           0           0
        2387           1          11  0.62876686283663108       -7.8791451922120768       -24.548549505118821                0           0           0
        2388           1          11  0.55289449583834649       -8.4671127036475369       -25.353867820707425                0           0           0
        2389           1          11  0.86725154903074464       -8.0390671659537940       -24.506544587951080                0           0           0
        2390           1          11   1.7917452900926891       -7.6996604842997485       -24.333009498744659                0           0           0
        2391           1          11   2.1434764503059092       -8.4831569246011753       -23.820741483961328                0           0           0
        2392           1          11   2.1078073624765645       -8.2179531473401148       -24.784273877137544                0           0           0
        2393           1          11   1.4718762618699952       -7.7131587501048839       -24.200515149749904                0           0           0
        2394           1          11   2.4456931613248214       -7.6357885435241064       -24.414277862751582                0           0           0
        2395           1          11   3.1963597563759274       -8.2964686221378123       -24.413054426048966                0           0           0
        2396           1          11   2.7657741035836150       -7.4753633282337395       -24.038378443455841                0           0           0
        2397           1          11   3.4477820723326542       -7.5495965272452619       -23.310810877708626                0           0           0
        2398           1          11   3.4602048168093558       -6.5650832307655911       -23.485680098769389                0           0           0
        2399           1          11   3.6105676618945908       -7.0384863533562747       -22.617762764952818                0           0           0
        2400           1          11   4.1822841243096791       -7.8541446370727153       -22.529208539710165                0           0           0
        2401           1          11   3.2339043578634348       -7.5947892545743780       -22.711720468538140                0           0           0
        2402           1          11   3.8676565317884664       -8.3661090563331850       -22.653205979220949                0           0           0
        2403           1          11   3.1452679608511702       -8.5907259078215112       -21.999216665388804                0           0           0
        2404           1          11   2.8771532533329194       -9.4616601963482250       -22.411027263456496                0           0           0
        2405           1          11   2.7218940712320521       -9.1323669338980409       -23.342402877093811                0           0           0
        2406           1          11   3.6576226099726821       -8.9678717498079195       -23.030387755348915                0           0           0
        2407           1          11   3.9702244670776157       -9.4835101258839245       -22.232642718352604                0           0           0
        2408           1          11   4.7356304219319298       -8.9416826914871148       -22.579884356997120                0           0           0
        2409           1          11   4.6252331854292503       -9.1695353124471559       -21.612467366607653                0           0           0
        2410           1          11   4.3077437539187553       -8.2926558638430894       -21.251520149559273                0           0           0
        2411           1          11   4.9357315027967505       -9.0550233897896035       -21.407812000406782                0           0           0
        2412           1          11   5.7320647160445670       -9.5930834196389956       -21.684117660422782                0           0           0
        2413           1          11   5.8562572320569277       -10.003438472281264       -20.780688111571582                0           0           0
        2414           1          11   5.8463876044660621       -10.974741218049871       -20.543046434853075                0           0           0
        2415           1          11   5.5722069871425530       -10.195360802302025       -19.979671642523126                0           0           0
        2416           1          11   5.9997283758498741       -10.198718526112138       -19.075672644797699                0           0           0
        2417           1          11   6.1210652699667953       -10.872707375345856       -19.804381358368950                0           0           0
        2418           1          11   7.0009094192740982       -11.197128634552016       -20.151692630148023                0           0           0
        2419           1          11   6.1344786307793537       -11.592653254928482       -20.456418676662640                0           0           0
        2420           1          11   6.3265899404632551       -11.500562987430097       -19.479375879583817                0           0           0
        2421           1          11   6.6149262924905035       -11.176392660913342       -18.578389893285674                0           0           0
        2422           1          11   6.2019816062110449       -11.341020910536297       -19.474143333412833                0           0           0
        2423           1          11   5.5095598824640444       -11.823754564038802       -18.937934068051486                0           0           0
        2424           1          11   6.0033041542371794       -12.530118007512266       -18.430718847641522                0           0           0
        2425           1          11   5.8320577319710720       -13.434955361255680       -18.820518829852492                0           0           0
        2426           1          11   6.4670773068388527       -13.451679262228222       -19.592833824314599                0           0           0
        2427           1          11   5.4780306837738237       -13.577694748819763       -19.515977630401817                0           0           0
        2428           1          11   5.2072711777116121       -13.266706871555778       -20.427007723248256                0           0           0
        2429           1          11   4.6889173369783341       -14.121332022750614       -20.457423948232019                0           0           0
        2430           1          11   4.4677686418791120       -13.285343212860706       -19.955212872692297                0           0           0
        2431           1          11   5.1949968727893596       -13.910603549678802       -19.672036935562616                0           0           0
        2432           1          11   5.9789911359246650       -13.524907407689469       -20.158443639284382                0           0           0
        2433           1          11   5.7265304812287585       -13.819970477946971       -21.079964882881473                0           0           0
        2434           1          11   4.7529011008349231       -13.701460084321431       -20.885026132919759                0           0           0
        2435           1          11   4.1898548667488242       -13.311140615185142       -20.156582826756111                0           0           0
        2436           1          11   3.7652082581115187       -13.720251204337526       -20.964236083801623                0           0           0
        2437           1          11   4.7626803739978927       -13.649901613480083       -20.974251726334689                0           0           0
        2438           1          11   5.2800145189311127       -13.928294917386834       -20.165015944361290                0           0           0
        2439           1          11   5.7551697349126893       -13.075299382846568       -19.949085078619802                0           0           0
        2440           1          11   5.3200608174232915       -13.474779963822014       -20.755989964802012                0           0           0
        2441           1          11   4.4159441175962737       -13.898986040084880       -20.807197366176862                0           0           0
        2442           1          11   3.9777463782735110       -13.930641140723532       -21.705518408931610                0           0           0
        2443           1          11   3.8275143815961075       -12.984686839619794       -21.418114847023169                0           0           0
        2444           1          11   4.5927567276990988       -12.713397248168514       -20.834328833743484                0           0           0
        2445           1          16   4.9686518080908648       -11.786915541509913       -20.816038514877061                0           0           0
        2446           1          11   4.9442733725942416       -10.835053556807424       -20.510482539708885                0           0           0
        2447           1          11   5.7470728750325950       -10.790974099381803       -21.105100030468950                0           0           0
        2448           1          11   5.1131477561644285       -11.127521296445297       -20.408770418994120                0           0           0
        2449           1          11   4.1281528250786437       -11.013816011228119       -20.278939398629223                0           0           0
        2450           1          11   5.0124230095940439       -10.575178787586712       -20.118740688230989                0           0           0
        2451           1          11   5.4850212150745490       -9.8581136933815845       -20.631057569515608                0           0           0
        2452           1          11   4.8822968237689066       -10.445316144011892       -21.171350628974089                0           0           0
        2453           1          11   4.8573316042531562       -9.4769764736970732       -20.922965805143971                0           0           0
        2454           1          11   5.8338458060133522       -9.4896793439607023       -21.138044048692016                0           0           0
        2455           1          11   5.8533226505953957       -9.9038488045061648       -22.048035428033934                0           0           0
        2456           1          11   6.6128289403504752       -10.554329823554747       -22.052999265258325                0           0           0
        2457           1          11   6.1114157977576351       -9.7133990218130144       -21.849479617270276                0           0           0
        2458           1          11   6.4396853257453115       -8.8739073212516892       -22.282484007182671                0           0           0
        2459           1          11   6.9809649528647730       -9.1019673342827190       -21.473160218009447                0           0           0
        2460           1          11   6.8548815072642455       -8.1496536795763959       -21.751012099063697                0           0           0
        2461           1          14   7.4926512308599058       -7.4967242832727976       -22.159586429029904                0           0           0
        2462           1          11   7.2832325042661674       -8.3998466348286200       -22.534438153145103                0           0           0
        2463           1          11   7.2185479195252649       -8.4526881565174552       -23.530943887239246                0           0           0
        2464           1          11   6.6434515676984125       -8.1000592330025327       -24.269128842664479                0           0           0
        2465           1          11   7.5124955932924280       -7.7260663058558210       -23.945258850192836                0           0           0
        2466           1          11   8.1755540737201908       -8.3821288779911001       -23.584793383086666                0           0           0
        2467           1          11   8.3322946023460052       -8.1453588828059313       -22.625954305834327                0           0           0
        2468           1          11   8.9425812260455153       -7.3717293817942409       -22.796387964768982                0           0           0
        2469           1          11   8.7835081185827342       -7.1423352651586427       -21.836141076861967                0           0           0
        2470           1          11   8.0573127981970529       -6.8210032187515566       -22.443912475170389                0           0           0
        2471           1          11   7.2282657561398178       -6.8108144456703616       -21.884826443365579                0           0           0
        2472           1          11   8.1851550791269414       -6.5240626511770108       -21.931045832241750                0           0           0
        2473           1          11   9.0201251291769839       -6.9583345303771722       -22.269029486366307                0           0           0
        2474           1          11   8.4496574078888376       -6.2225790133687795       -22.634036881031157                0           0           0
        2475           1          11   8.8441862267192484       -7.0117954537738001       -22.163415566908316                0           0           0
        2476           1          11   9.2252670374904628       -7.5259394316039891       -22.931812199984556                0           0           0
        2477           1          11   9.9682724727161496       -8.1315674161864973       -23.216694048328073                0           0           0
        2478           1          11   10.960517277177223       -8.0171120780120546       -23.168214943722251                0           0           0
        2479           1          11   10.810319871341548       -7.9183315636599136       -22.184506069479184                0           0           0
        2480           1          11   11.576645038178359       -7.2759397480804271       -22.193365750569548                0           0           0
        2481           1          11   11.149368031828656       -6.6959210874317199       -22.886916551264143                0           0           0
        2482           1          11   11.733535129494713       -6.4726194296259116       -23.667227496737542                0           0           0
        2483           1          11   12.642472766061749       -6.7338388281696115       -23.342270886316399                0           0           0
        2484           1          11   12.913428635612814       -6.3023210667161953       -24.202721546323154                0           0           0
        2485           1          11   13.677096576868376       -6.7336618316552679       -23.722350418964041                0           0           0
        2486           1          11   12.854037369600343       -6.9504983191280845       -24.247284204342510                0           0           0
        2487           1          11   12.653066555173776       -7.5177057667289882       -25.045962138891092                0           0           0
        2488           1          11   12.531595437791099       -6.6798776743640929       -24.513713272958995                0           0           0
        2489           1          11   12.548592973742609       -7.6568016387173214       -24.300803311604554                0           0           0
        2490           1          11   12.196827092960618       -8.5928275658505608       -24.311584260172641                0           0           0
        2491           1          11   13.038317449537473       -8.5258092621496289       -24.847683622937794                0           0           0
        2492           1          11   12.154427649557324       -8.1903116649426657       -24.521830613500402                0           0           0
        2493           1          11   12.077352473534649       -7.9684825967559867       -25.493865222837179                0           0           0
        2494           1          11   12.818241884575970       -7.3793128553611478       -25.816296450282014                0           0           0
        2495           1          11   12.997543485504874       -7.8217295936038225       -26.694999110814599                0           0           0
        2496           1          11   12.961716971742714       -6.8241626672524589       -26.754804531652038                0           0           0
        2497           1          11   12.007636904418263       -7.1137957784753549       -26.831249845553664                0           0           0
        2498           1          11   11.062200918167486       -7.2215813697166258       -27.138712139539106                0           0           0
        2499           1          11   12.012273660139693       -7.4222604313616189       -26.899777631402046                0           0           0
        2500           1          11   12.208547188500429       -7.5870564048361482       -25.933175857561643                0           0           0
        2501           1          11   12.632005340194006       -7.4607982427391644       -26.830250029672374                0           0           0
        2502           1          11   12.926187442956740       -8.1115584842182678       -26.130272888242629                0           0           0
        2503           1          11   11.994469611177063       -8.4666544436969957       -26.054057787995639                0           0           0
        2504           1          11   12.003065654390639       -7.9867925296695379       -25.176755872172485                0           0           0
        2505           1          11   11.140384674890424       -8.3206472062761936       -24.796857750939417                0           0           0
        2506           1          11   10.458439761274958       -8.3348965444502632       -24.065593030639310                0           0           0
        2507           1          11   11.031723871492158       -7.5270486723522483       -24.202440188151559                0           0           0
        2508           1          11   11.109054950169476       -8.5025392461798912       -23.996435225483133                0           0           0
        2509           1          11   11.821163249779444       -8.3201870600298502       -23.318460705436177                0           0           0
        2510           1          11   11.995447046406138       -7.3569058318845473       -23.114219588771920                0           0           0
        2511           1          11   12.468055925628800       -6.5002465683084782       -22.907396588578017                0           0           0
        2512           1          11   13.080483435633639       -7.0167006517284252       -23.505901162251551                0           0           0
        2513           1          11   12.163131443303675       -6.8174549636128585       -23.850526288926318                0           0           0
        2514           1          11   11.701802317740647       -6.2325258672763733       -23.183418059201760                0           0           0
        2515           1          11   10.730847960949314       -6.4568680982039224       -23.100242338883998                0           0           0
        2516           1          11   10.304609732608773       -7.2294661962985032       -23.570787928090564                0           0           0
        2517           1          11   9.8223643795998505       -6.4957249736913845       -24.049393441795022                0           0           0
        2518           1          11   9.8813465224319899       -7.2167525982966234       -23.359002051797251                0           0           0
        2519           1          11   9.3076290586049595       -7.7305747792700750       -22.721165836112093                0           0           0
        2520           1          11   9.4026596032322516       -7.6102063998237535       -23.709336190260256                0           0           0
        2521           1          11   9.7610069188596533       -6.8654009916114207       -23.146440013971684                0           0           0
        2522           1          11   8.8377272904263133       -7.2483517871633483       -23.176496891822485                0           0           0
        2523           1          11   8.6918895287358726       -6.8417517937062122       -24.078388122839716                0           0           0
        2524           1          11   8.2329532207584073       -7.5793343171010639       -24.573715778440022                0           0           0
        2525           1          11   8.7054395861255855       -7.8167894706178771       -23.724968652017541                0           0           0
        2526           1          11   9.6129000563160467       -7.4981114194750393       -23.998756516543182                0           0           0
        2527           1          11   9.6157115000848190       -7.2328585530591658       -23.034581733299969                0           0           0
        2528           1          11   9.6471510039209676       -7.9137388665791430       -22.302862144755647                0           0           0
        2529           1          11   10.114689781675505       -8.6607765234436194       -21.830271168834368                0           0           0
        2530           1          11   9.3769028374236800       -8.5844710457418199       -22.500978183084445                0           0           0
        2531           1          11   10.009856265784595       -9.3454602160203972       -22.643334918945044                0           0           0
        2532           1          11   10.533897030506315       -8.9080800681422616       -23.374142611263601                0           0           0
        2533           1          11   10.354598211662202       -8.9554441526555788       -24.356796455228668                0           0           0
        2534           1          11   11.185956929001073       -8.4842313659323452       -24.651416876674965                0           0           0
        2535           1          11   12.147320554437723       -8.2209925272248920       -24.731948196565128                0           0           0
        2536           1          11   12.425125469362385       -7.2637649822763333       -24.651078817715920                0           0           0
        2537           1          11   12.873289620829004       -6.8997909582835408       -23.834579091323622                0           0           0
        2538           1          11   12.566925729558083       -7.4591009099750325       -24.604847579621179                0           0           0
        2539           1          11   13.250091735972896       -6.7451397467062622       -24.451408128947175                0           0           0
        2540           1          11   12.808746167302516       -6.8284729451161992       -25.344867510820684                0           0           0
        2541           1          11   11.875684032372131       -7.0944651972305497       -25.587031038574739                0           0           0
        2542           1          11   12.177349985217200       -6.4506215980872224       -26.290211721426768                0           0           0
        2543           1          11   12.502627434798001       -5.8131169335989288       -25.591797529453352                0           0           0
        2544           1          11   11.934602962453557       -6.5253082702272138       -26.004267769409442                0           0           0
        2545           1          11   11.832890436623957       -6.1207192791271066       -26.913092455677351                0           0           0
        2546           1          11   12.667293199600369       -5.5710339235101509       -26.953317310650277                0           0           0
        2547           1          11   11.731131790912025       -5.8008097685163076       -27.219409170605374                0           0           0
        2548           1          11   10.772950387210063       -5.9967144370956325       -27.010819241729209                0           0           0
        2549           1          11   10.714757333429178       -5.7500303239034158       -26.043472087502650                0           0           0
        2550           1          11   11.138274599361086       -4.9631141778433232       -25.594700314184081                0           0           0
        2551           1          11   11.418054876313061       -5.5496447946435064       -24.834631348770632                0           0           0
        2552           1          11   11.273352599425941       -5.0075988827401501       -24.006834586000600                0           0           0
        2553           1          11   10.909226559474050       -5.8135653304791806       -23.540111635902917                0           0           0
        2554           1          11   11.085328476664358       -5.9880195940058094       -22.571321759459487                0           0           0
        2555           1          11   10.228839967309202       -6.2751834960617305       -22.142411131590929                0           0           0
        2556           1          11   10.381987344881990       -6.3532242268088659       -23.127528142451585                0           0           0
        2557           1          11   11.234182371520811       -5.8841175430565231       -22.895790023379778                0           0           0
        2558           1          11   12.208535904910253       -5.8375032832164946       -23.115931575002993                0           0           0
        2559           1          11   12.869383395628512       -5.1307375438800316       -22.863418637291751                0           0           0
        2560           1          11   12.351873825862040       -5.9359792705706500       -23.152848433263816                0           0           0
        2561           1          11   11.900546831732358       -6.0116408084712081       -24.041993683519582                0           0           0
        2562           1          11   12.279928873099351       -5.2022776354168370       -24.490324499760863                0           0           0
        2563           1          11   12.967435929441130       -5.8041288977465495       -24.896660697400691                0           0           0
        2564           1          11   13.831917786696341       -5.4545364910385121       -25.257848000124174                0           0           0
        2565           1          11   13.653932664260434       -5.6608158287768235       -26.220017491956938                0           0           0
        2566           1          11   13.301585727126453       -5.7483591237437013       -25.288251530248395                0           0           0
        2567           1          11   12.605377917019718       -5.2473377731161097       -24.774177322218378                0           0           0
        2568           1          11   13.494618777444572       -5.6884440084163046       -24.895321786929546                0           0           0
        2569           1          11   12.941765665952120       -5.3101277922898174       -24.152872948470726                0           0           0
        2570           1          11   12.587344950746811       -5.9714157045456373       -24.813996426905501                0           0           0
        2571           1          11   12.903207066270310       -5.3999707665173107       -24.056578572099568                0           0           0
        2572           1          11   12.754979120418488       -6.1707891202486937       -24.676149021378251                0           0           0
        2573           1          11   12.572459998009284       -5.1966270549933800       -24.809171728358965                0           0           0
        2574           1          11   12.916599752821520       -6.1318013570034688       -24.892938392478513                0           0           0
        2575           1          11   13.295305657798270       -6.4780889408971571       -24.034645466504628                0           0           0
        2576           1          11   12.806428810614403       -5.7859134919268005       -24.565581033339480                0           0           0
        2577           1          11   13.174388978537916       -4.8586927977775280       -24.635345631546890                0           0           0
        2578           1          11   13.343818732846623       -4.8362572706184874       -23.650058766986124                0           0           0
        2579           1          11   13.093900068378503       -4.3236236653169753       -24.471488890530448                0           0           0
        2580           1          11   13.493298307787414       -4.9286554251600831       -23.782709088316263                0           0           0
        2581           1          11   14.304573411201682       -4.9893685824587717       -23.201205331569160                0           0           0
        2582           1          11   14.785565639162199       -4.2299701054801417       -22.763072440993575                0           0           0
        2583           1          11   14.149847928002460       -4.6549074239687602       -23.407503404769777                0           0           0
        2584           1          11   13.400666434695443       -3.9947298953719965       -23.353719384632392                0           0           0
        2585           1          11   13.554253485015131       -3.0369864609891026       -23.596903536810441                0           0           0
        2586           1          11   14.423214099883745       -2.8534090891763508       -24.056475944996009                0           0           0
        2587           1          11   14.570743753626022       -2.4757015587690723       -23.142379657540296                0           0           0
        2588           1          11   15.480352479211676       -2.8473223942543076       -23.328148118188750                0           0           0
        2589           1          11   15.507197377254563       -1.9838342296692524       -22.824493930207950                0           0           0
        2590           1          11   15.101318671998927       -1.7365347152123405       -21.944661317281273                0           0           0
        2591           1          11   14.729617899067874      -0.87133331800252500       -21.608112542705221                0           0           0
        2592           1          11   14.651222320493696       -1.6303121217525443       -22.254491153674220                0           0           0
        2593           1          11   15.001125834704387       -1.3847979056612665       -23.158532248116334                0           0           0
        2594           1          16   15.850289915385272       -1.6169186375233817       -22.684148089526289                0           0           0
        2595           1          11   15.329717030601222       -1.3179004730020594       -21.884403124606902                0           0           0
        2596           1          11   15.701645716978708       -1.8138430967217714       -21.099731240168875                0           0           0
        2597           1          11   14.893977514145622       -1.4343207045545232       -21.550990398498122                0           0           0
        2598           1          14   13.987430525625820       -1.6834795192196852       -21.210266987678832                0           0           0
        2599           1          11   14.344507755350836       -1.1502670101818977       -20.443337869560647                0           0           0
        2600           1          11   13.749827226042795      -0.59236286474614652       -19.864461343376078                0           0           0
        2601           1          11   12.956964722288154       -1.4270531868662006E-003  -20.013336850954374                0           0           0
        2602           1          11   12.701400450309826      -0.91219735701535964       -20.337658229454682                0           0           0
        2603           1          11   11.791424637847769      -0.59136309731907732       -20.074961829519022                0           0           0
        2604           1          11   11.852860363209741       0.11647397076829291       -19.371262791086593                0           0           0
        2605           1          11   11.134704694628006      -0.36724762895623081       -18.870997012081205                0           0           0
        2606           1          11   10.570411669098037      -0.76593659266514957       -18.148072056394280                0           0           0
        2607           1          11   10.453682495480420       -1.4461943870543701       -18.871690487060100                0           0           0
        2608           1          11   10.074158354855147      -0.67915350973255251       -18.354380406740738                0           0           0
        2609           1          11   9.7398747494899780      -0.32771494829480174       -19.228877638708127                0           0           0
        2610           1          11   8.9707636985931334      -0.93775113006788513       -19.038288949862043                0           0           0
        2611           1          11   8.1795216961345414      -0.42211991402711857       -18.709563315647674                0           0           0
        2612           1          11   8.9884836224393734       0.13713870454871113       -18.890699726503776                0           0           0
        2613           1          11   9.5080234558939818       0.69909892619027525       -18.247054583007358                0           0           0
        2614           1          11   10.275754011395160        1.3199895233763672       -18.088673206337774                0           0           0
        2615           1          11   9.2897227140843892        1.1544751587989506       -18.070037867806583                0           0           0
        2616           1          11   9.0817840789331061        1.4734404031270398       -17.145363494352800                0           0           0
        2617           1          11   8.6134961596194763        2.0667013946554853       -17.800151872804648                0           0           0
        2618           1          11   9.3322697922067590        1.7758317952397265       -17.168677929373093                0           0           0
        2619           1          11   8.8599650760885176        2.5860695106611078       -16.821628797921640                0           0           0
        2620           1          11   7.9734451561360666        3.0272789032861054       -16.682284966386188                0           0           0
        2621           1          14   8.7158767860303268        3.5092849076718045       -16.217026450431149                0           0           0
        2622           1          11   8.7253966811747556        2.5923529315531519       -16.615956422691422                0           0           0
        2623           1          11   7.8041926535768482        2.2425781559672333       -16.786369878443058                0           0           0
        2624           1          16   8.1465811232000043        1.4211805047762804       -17.242523399187007                0           0           0
        2625           1          11   8.3629724518696502       0.44727184477338355       -17.174136888470734                0           0           0
        2626           1          11   9.1513072529345862      -0.16671887795976059       -17.134847782760144                0           0           0
        2627           1          11   8.7127165282101942      -0.28380060433780502       -18.025875305081463                0           0           0
        2628           1          11   8.5624698284873695      -0.49667938511037091       -18.991332996499988                0           0           0
        2629           1          11   9.4726354930782328      -0.18691230683116050       -19.266365394981030                0           0           0
        2630           1          11   9.1698389497075805       0.23282088141122148       -20.122016202267897                0           0           0
        2631           1          11   8.9840304498906729      -0.30614808575897678       -20.943592524847414                0           0           0
        2632           1          11   8.8598200317676135      -0.47053397258033947       -21.922136878591100                0           0           0
        2633           1          11   9.0590271175528390       -1.1151476952596626       -22.660235574909191                0           0           0
        2634           1          11   9.5155565869605692      -0.49831010094154349       -23.301400316452369                0           0           0
        2635           1          11   10.244517503508316      -0.11241981003107221       -23.866824639882925                0           0           0
        2636           1          11   9.6508537677927713       -3.8409919003017351E-002  -24.668127269933692                0           0           0
        2637           1          11   8.7545176126989261      -0.19799231901124156       -25.081787703960440                0           0           0
        2638           1          11   8.9720674574077606       -8.3226197683142059E-002  -26.051066199782184                0           0           0
        2639           1          11   9.3056102486120302      -0.97397051619123032       -26.359811670163900                0           0           0
        2640           1          11   9.9400561039819326      -0.52205206960407291       -26.986906698240350                0           0           0
        2641           1          11   9.3998119426158482       -1.2749191034868939       -26.610971231168751                0           0           0
        2642           1          11   8.6919645025509151       -1.4858172336263713       -27.285118084826909                0           0           0
        2643           1          11   8.6370705636077627      -0.63446122150859552       -27.806826428730112                0           0           0
[truncated: 1,190,776 more chars]
