# Supplementary material for: Ultra-long-range interactions between active regulatory elements
Source: Genome Res. 2023 Aug;33(8):1269–83. doi: 10.1101/gr.277567.122 (PMC10547262; doi:10.1101/gr.277567.122)
Supplement: Supplement 11 [file Supplemental_Code.zip › Supplemental_Code/simulations/Multicolour.201.lammpstrj]

ITEM: TIMESTEP
0
ITEM: NUMBER OF ATOMS
5200
ITEM: BOX BOUNDS pp pp pp
-50 50
-50 50
-50 50
ITEM: ATOMS id type x y z ix iy iz 
173 9 14.6669 -41.6285 -49.9936 0 0 0 
75 4 -45.7739 10.4219 -48.5022 0 0 0 
63 4 -40.0236 31.4517 -48.6304 0 0 0 
111 6 -30.3965 40.1762 -49.9781 0 0 0 
49 3 34.2771 -17.9099 -47.6305 0 0 0 
3 1 5.53843 20.0526 -46.5132 0 0 0 
53 3 21.1074 23.7639 -45.6104 0 0 0 
164 9 -31.4722 -44.4237 -44.018 0 0 0 
89 5 41.0596 25.4452 -44.4799 0 0 0 
94 5 -27.9239 25.94 -44.1723 0 0 0 
114 6 -3.04257 27.213 -44.9495 0 0 0 
88 5 4.15544 -40.743 -42.2334 0 0 0 
20 1 43.4053 -21.4754 -42.1871 0 0 0 
179 9 42.4727 -20.9559 -42.0622 0 0 0 
90 5 46.5802 23.9066 -41.1047 0 0 0 
170 9 26.1756 8.19398 -40.6806 0 0 0 
168 9 12.4935 27.7114 -40.7049 0 0 0 
136 7 -6.84014 33.7209 -39.6678 0 0 0 
46 3 -13.3258 46.6985 -39.7073 0 0 0 
143 8 48.7043 -0.354598 -38.4836 0 0 0 
1 1 -15.5416 29.9005 -39.3622 0 0 0 
2452 11 19.7647 35.9466 -38.7688 0 0 0 
2450 11 19.3331 37.6601 -38.9047 0 0 0 
2451 11 19.1255 36.685 -38.9836 0 0 0 
2453 11 19.2799 36.7712 -39.0602 0 0 0 
2454 11 20.0896 37.2478 -38.7178 0 0 0 
2455 11 21.0644 37.0422 -38.6314 0 0 0 
2436 11 22.2091 36.5178 -38.0301 0 0 0 
2437 11 21.8581 37.2819 -38.5713 0 0 0 
166 9 -45.2357 39.33 -39.2974 0 0 0 
2449 11 19.3298 38.3887 -38.2198 0 0 0 
2443 11 21.5359 39.3186 -38.3164 0 0 0 
2458 11 21.5959 39.0774 -38.3122 0 0 0 
5 1 28.2307 38.8198 -38.7851 0 0 0 
68 4 28.7719 -45.3329 -36.6953 0 0 0 
155 8 -48.5237 -29.3214 -37.1449 0 0 0 
2549 11 28.5585 28.5178 -36.4995 0 0 0 
2547 11 27.152 29.7039 -36.8725 0 0 0 
2552 11 27.2288 29.8233 -36.4659 0 0 0 
2556 11 26.5664 29.0667 -37.0184 0 0 0 
2560 11 26.7978 30.2641 -36.7707 0 0 0 
2545 11 28.3443 29.2787 -36.7864 0 0 0 
2546 11 28.0084 30.2191 -36.8395 0 0 0 
2548 11 28.0827 29.366 -36.7323 0 0 0 
2551 11 27.402 28.9856 -36.9838 0 0 0 
2583 11 28.6322 30.0954 -36.6657 0 0 0 
2531 11 29.8619 30.0134 -37.6374 0 0 0 
2532 11 30.1066 29.1014 -37.3083 0 0 0 
2541 11 29.1993 29.1724 -36.6536 0 0 0 
2542 11 28.8618 28.9898 -37.577 0 0 0 
2543 11 29.5624 29.6865 -37.4231 0 0 0 
2544 11 29.1757 29.7569 -36.5035 0 0 0 
2558 11 26.4456 30.5935 -36.6967 0 0 0 
2559 11 26.3811 30.3824 -37.6721 0 0 0 
2561 11 26.8471 31.2628 -36.7844 0 0 0 
2521 11 27.8166 31.6442 -37.4057 0 0 0 
2522 11 28.6117 31.6054 -36.8005 0 0 0 
2562 11 27.7126 30.7664 -36.717 0 0 0 
2526 11 30.1436 31.3103 -36.5131 0 0 0 
2528 11 30.1975 31.2075 -36.4771 0 0 0 
2538 11 29.7356 30.6486 -36.3802 0 0 0 
2582 11 29.0168 31.0168 -36.6104 0 0 0 
2529 11 31.1053 31.2732 -36.8912 0 0 0 
2530 11 30.6739 30.567 -37.4524 0 0 0 
2518 11 26.8105 32.9946 -36.6772 0 0 0 
2519 11 26.6798 32.7976 -37.6488 0 0 0 
2514 11 27.357 32.6877 -37.1129 0 0 0 
2520 11 27.6601 32.6002 -37.6539 0 0 0 
2523 11 28.6505 32.5862 -36.6095 0 0 0 
2580 11 29.4714 32.4437 -37.1226 0 0 0 
2515 11 27.2576 33.6634 -37.3082 0 0 0 
2501 11 27.7087 34.4562 -36.4199 0 0 0 
2516 11 27.5953 34.1873 -36.5262 0 0 0 
2497 11 27.2159 36.1167 -36.5021 0 0 0 
2500 11 27.0695 35.0622 -36.8933 0 0 0 
2498 11 28.1814 36.1207 -36.7624 0 0 0 
2499 11 27.7453 35.5427 -37.4522 0 0 0 
2440 11 21.0003 37.1372 -37.1661 0 0 0 
2460 11 21.065 37.8663 -37.7601 0 0 0 
2435 11 22.0369 36.5057 -37.0451 0 0 0 
2438 11 21.8726 37.6854 -37.6564 0 0 0 
2439 11 21.5329 37.8645 -36.7331 0 0 0 
2456 11 21.4461 37.3838 -37.7725 0 0 0 
2427 11 23.9882 37.3156 -36.9742 0 0 0 
2433 11 22.7726 37.5793 -36.4485 0 0 0 
2434 11 22.933 36.9259 -37.1883 0 0 0 
2447 11 19.6303 38.0061 -36.494 0 0 0 
2448 11 19.0569 38.0752 -37.3103 0 0 0 
2445 16 20.7219 38.0747 -37.0079 0 0 0 
2459 11 20.7658 38.8188 -37.8182 0 0 0 
2441 11 21.2296 38.0864 -36.9504 0 0 0 
2442 11 21.55 38.9206 -37.3992 0 0 0 
2444 11 21.2526 38.6352 -37.6437 0 0 0 
2457 11 21.2186 38.3567 -37.7306 0 0 0 
2461 14 21.5333 38.3887 -37.0474 0 0 0 
2462 11 22.2314 38.9367 -36.5867 0 0 0 
2463 11 22.5677 38.2697 -37.2514 0 0 0 
2464 11 23.2567 38.7106 -36.6762 0 0 0 
22 2 -36.3171 -18.833 -35.6421 0 0 0 
35 2 22.7084 -4.3131 -34.9415 0 0 0 
151 8 -35.6631 3.7501 -34.9549 0 0 0 
57 3 -1.08896 24.5853 -35.0295 0 0 0 
2550 11 27.6174 28.448 -36.1686 0 0 0 
2555 11 26.867 29.2028 -36.0744 0 0 0 
2557 11 26.5153 29.7025 -36.2481 0 0 0 
2563 11 26.974 30.2786 -36.2518 0 0 0 
2599 11 27.0076 29.2433 -35.4892 0 0 0 
2600 11 26.5688 30.1343 -35.3727 0 0 0 
2554 11 27.634 29.7829 -36.3486 0 0 0 
2585 11 28.5928 29.5935 -35.2465 0 0 0 
2589 11 28.448 29.6454 -35.2443 0 0 0 
2591 11 27.9598 29.0498 -35.217 0 0 0 
2592 11 28.2075 29.8753 -35.7241 0 0 0 
2594 16 27.7549 30.1356 -35.5578 0 0 0 
2598 14 27.7784 29.8259 -35.7468 0 0 0 
2540 11 30.0585 29.0821 -36.1499 0 0 0 
2584 11 29.2231 30.0699 -35.8594 0 0 0 
2588 11 28.9875 28.8772 -34.8996 0 0 0 
2533 11 30.3072 29.1936 -36.333 0 0 0 
2534 11 30.3164 30.1432 -36.0197 0 0 0 
2539 11 30.3486 30.0099 -35.9151 0 0 0 
2564 11 26.9988 30.4437 -35.2658 0 0 0 
2597 11 27.0031 30.3617 -35.4124 0 0 0 
2553 11 27.5078 30.7749 -36.3368 0 0 0 
2567 11 28.3304 30.6311 -35.3521 0 0 0 
2568 11 28.6442 31.5793 -35.304 0 0 0 
2570 11 28.6353 31.1602 -35.1824 0 0 0 
2593 11 28.4486 30.3203 -34.8616 0 0 0 
2595 11 27.9913 30.9521 -35.0311 0 0 0 
2596 11 27.7366 30.7428 -35.9752 0 0 0 
2524 11 28.8069 31.6377 -36.334 0 0 0 
2525 11 29.6137 31.6673 -35.7439 0 0 0 
2527 11 29.4127 31.0812 -35.8703 0 0 0 
2535 11 29.7156 30.8714 -35.6899 0 0 0 
2536 11 28.9892 30.433 -35.1607 0 0 0 
2537 11 28.9458 31.0676 -35.9323 0 0 0 
2412 11 23.5826 33.1505 -34.8899 0 0 0 
2512 11 26.8609 32.3681 -35.2968 0 0 0 
2513 11 26.9618 32.7863 -36.1995 0 0 0 
2517 11 27.6668 33.2376 -36.2214 0 0 0 
2576 11 28.6223 33.0346 -36.2391 0 0 0 
2571 11 28.841 32.1189 -34.9859 0 0 0 
2573 11 28.993 32.0581 -35.006 0 0 0 
2574 11 29.3133 32.5928 -35.788 0 0 0 
2578 11 28.7928 32.6468 -35.9174 0 0 0 
2579 11 29.662 32.2197 -36.1668 0 0 0 
2581 11 29.489 31.8487 -36.3191 0 0 0 
2503 11 28.7201 34.3552 -35.7478 0 0 0 
2508 11 28.8806 34.7041 -35.5892 0 0 0 
2575 11 29.0331 33.4912 -35.4499 0 0 0 
2577 11 28.8749 33.4892 -35.3849 0 0 0 
84 5 -1.64323 36.1446 -36.2205 0 0 0 
2492 11 26.3896 35.3976 -36.237 0 0 0 
2493 11 25.9047 35.8582 -35.4935 0 0 0 
2496 11 26.327 36.0649 -36.0469 0 0 0 
2490 11 28.1014 36.078 -35.5243 0 0 0 
2491 11 27.305 35.592 -35.8844 0 0 0 
2502 11 28.4167 35.1478 -36.2767 0 0 0 
2504 11 27.9993 34.9856 -35.4596 0 0 0 
2505 11 27.7116 35.9387 -35.5545 0 0 0 
2506 11 28.4476 35.2948 -35.7637 0 0 0 
2423 11 21.7714 36.6847 -35.0995 0 0 0 
2424 11 22.7577 36.6953 -34.9346 0 0 0 
2425 11 23.0331 36.8708 -35.8798 0 0 0 
2426 11 23.5759 37.6708 -36.1353 0 0 0 
2429 11 23.7456 37.6252 -35.7265 0 0 0 
2431 11 23.2115 37.6114 -35.7209 0 0 0 
2494 11 26.7485 36.3911 -35.4299 0 0 0 
2495 11 26.7906 36.9205 -36.2773 0 0 0 
2487 11 27.4908 37.8495 -35.0577 0 0 0 
2488 11 27.8927 37.118 -35.6084 0 0 0 
2489 11 27.3376 36.425 -36.0685 0 0 0 
2446 11 20.5174 37.9881 -36.0328 0 0 0 
2432 11 22.3241 38.0719 -35.7028 0 0 0 
2430 11 23.4717 38.1991 -34.9548 0 0 0 
2465 11 22.9492 39.1655 -35.8405 0 0 0 
2467 11 23.5924 39.0781 -35.164 0 0 0 
2428 11 24.4817 37.9108 -36.3401 0 0 0 
2468 11 24.5377 39.3761 -35.2967 0 0 0 
2482 11 26.2306 39.2529 -35.085 0 0 0 
2485 11 26.7826 39.09 -34.9012 0 0 0 
2486 11 26.5897 38.1997 -35.3137 0 0 0 
2466 11 23.7401 39.777 -35.8639 0 0 0 
2469 11 25.2892 39.8934 -35.7062 0 0 0 
2470 11 25.4586 40.8715 -35.8272 0 0 0 
2480 11 26.8278 40.4422 -35.748 0 0 0 
2481 11 27.1347 39.5665 -35.3752 0 0 0 
2473 11 27.3059 40.5981 -35.8462 0 0 0 
2471 11 26.337 41.3142 -35.6471 0 0 0 
2472 11 27.1864 41.2758 -35.1207 0 0 0 
2478 11 26.7888 41.7338 -35.0624 0 0 0 
2479 11 26.1342 41.0245 -35.3238 0 0 0 
2474 11 27.9228 40.9106 -35.1238 0 0 0 
2475 11 28.1605 41.4246 -35.948 0 0 0 
2476 11 28.2728 42.4171 -35.8993 0 0 0 
2477 11 27.3072 42.1802 -35.7917 0 0 0 
2735 11 28.0492 44.5948 -35.3474 0 0 0 
2785 11 30.0381 46.758 -35.2992 0 0 0 
2740 11 31.1667 46.5922 -35.3684 0 0 0 
2789 11 30.5725 46.4084 -35.1798 0 0 0 
2741 11 31.8479 46.6001 -36.1004 0 0 0 
2743 11 32.336 46.9067 -36.1212 0 0 0 
2742 11 31.609 47.5397 -35.8553 0 0 0 
2744 11 31.5781 47.2859 -35.5904 0 0 0 
2784 11 30.9239 47.1462 -35.0451 0 0 0 
2750 11 30.5674 48.7646 -35.2961 0 0 0 
2751 11 31.1552 49.5734 -35.2748 0 0 0 
2770 11 31.5629 49.7555 -35.2071 0 0 0 
165 9 -43.1745 -13.8842 -34.8194 0 0 0 
78 4 0.371822 4.52533 -34.7329 0 0 0 
2587 11 28.5016 28.0137 -34.7649 0 0 0 
2605 11 23.9907 30.0627 -33.4187 0 0 0 
2607 11 23.7365 30.0812 -33.821 0 0 0 
2609 11 23.9002 29.2192 -33.434 0 0 0 
2610 11 23.185 29.8563 -33.7214 0 0 0 
2603 11 25.4978 29.9414 -34.0474 0 0 0 
2608 11 24.639 29.8932 -33.4334 0 0 0 
2602 11 26.3906 30.0004 -34.494 0 0 0 
2586 11 28.2758 28.9614 -34.5394 0 0 0 
2590 11 28.6218 29.0399 -34.4677 0 0 0 
2601 11 27.3499 29.9596 -34.7733 0 0 0 
2565 11 27.449 30.7614 -34.4313 0 0 0 
2566 11 28.4237 30.5497 -34.3598 0 0 0 
2569 11 29.0114 31.6138 -34.3745 0 0 0 
2410 11 23.8357 33.133 -34.093 0 0 0 
2411 11 23.5077 32.2571 -34.4469 0 0 0 
2511 11 27.1612 33.1192 -34.709 0 0 0 
2572 11 29.136 32.3237 -34.0526 0 0 0 
2416 11 22.6215 33.8108 -33.9154 0 0 0 
2637 11 22.509 33.4433 -33.9714 0 0 0 
2638 11 22.0822 34.2693 -34.3395 0 0 0 
2639 11 22.6124 34.5147 -33.5279 0 0 0 
2641 11 22.5347 34.8362 -33.3516 0 0 0 
2413 11 23.4831 33.8478 -34.1801 0 0 0 
2414 11 22.8187 34.4193 -33.6985 0 0 0 
2417 11 23.5444 33.5886 -33.6009 0 0 0 
2418 11 23.4187 34.5498 -33.8465 0 0 0 
2509 11 28.514 34.4769 -34.687 0 0 0 
2510 11 27.8541 33.777 -34.4138 0 0 0 
2421 11 22.4482 36.0699 -33.8216 0 0 0 
2422 11 22.0053 35.808 -34.679 0 0 0 
2645 11 22.0104 35.8039 -34.3632 0 0 0 
2649 11 22.3135 35.7951 -34.4115 0 0 0 
2419 11 23.8898 35.3682 -34.1756 0 0 0 
2420 11 22.9183 35.206 -34.0027 0 0 0 
2642 11 23.25 35.1973 -33.95 0 0 0 
2643 11 22.8865 36.0923 -33.6913 0 0 0 
2646 11 22.8988 35.3736 -34.203 0 0 0 
2647 11 22.7776 36.3312 -34.4644 0 0 0 
2507 11 28.4499 35.1067 -34.7815 0 0 0 
2644 11 22.3567 36.7346 -34.2451 0 0 0 
2648 11 21.9668 36.6123 -33.9509 0 0 0 
2650 11 21.6224 36.5179 -34.4051 0 0 0 
2651 11 21.9857 37.3802 -34.7579 0 0 0 
2652 11 22.2189 38.2311 -34.2872 0 0 0 
2653 15 23.0104 38.235 -33.676 0 0 0 
2483 11 25.3187 38.9447 -34.8141 0 0 0 
2484 11 26.06 39.293 -34.2404 0 0 0 
2727 11 29.0895 40.8756 -33.9988 0 0 0 
2677 11 23.0059 41.9455 -33.3978 0 0 0 
2659 11 24.4193 40.9827 -33.6771 0 0 0 
2726 11 28.2479 41.4145 -33.963 0 0 0 
2725 11 29.1542 41.3546 -33.5446 0 0 0 
2678 11 22.7165 42.902 -33.3603 0 0 0 
2731 15 28.2382 43.7262 -34.5787 0 0 0 
2729 11 28.9367 42.573 -33.4757 0 0 0 
2730 11 29.0256 43.2104 -34.2411 0 0 0 
2732 11 29.1615 43.3638 -34.706 0 0 0 
2733 11 28.5555 44.1517 -34.5964 0 0 0 
2734 11 27.7142 44.6581 -34.4073 0 0 0 
2802 11 28.3256 45.3575 -33.345 0 0 0 
2803 11 27.5384 44.7482 -33.4402 0 0 0 
2736 11 28.7957 44.7749 -34.7069 0 0 0 
2737 11 29.3234 45.2361 -33.9936 0 0 0 
2738 11 30.2067 45.4251 -34.4227 0 0 0 
2787 11 29.6686 46.7007 -34.8216 0 0 0 
2788 11 30.1561 45.9338 -34.4043 0 0 0 
2739 11 30.9719 46.0568 -34.5465 0 0 0 
2786 11 30.4946 46.1701 -34.6313 0 0 0 
2791 11 30.4283 46.962 -33.766 0 0 0 
2748 11 29.3773 48.0456 -34.6448 0 0 0 
2782 11 30.1673 48.2691 -33.9549 0 0 0 
2745 11 31.0431 47.6417 -34.8241 0 0 0 
2749 11 30.3202 48.3088 -34.4411 0 0 0 
2764 11 31.1615 48.4271 -33.3968 0 0 0 
2783 11 30.5246 47.3563 -34.1527 0 0 0 
2790 11 30.7209 47.2588 -34.675 0 0 0 
2820 11 31.3834 48.3109 -33.5741 0 0 0 
2768 11 32.5518 48.1699 -34.7165 0 0 0 
2747 11 29.8543 48.7837 -34.1678 0 0 0 
2746 11 30.7808 48.529 -34.4448 0 0 0 
2752 11 30.878 49.6269 -34.3155 0 0 0 
2753 11 31.6471 49.0261 -34.5336 0 0 0 
2765 11 31.7369 49.244 -33.4379 0 0 0 
2771 11 30.8071 49.9499 -34.5817 0 0 0 
2772 11 31.7124 49.5754 -34.381 0 0 0 
2773 11 30.8561 49.2195 -34.7553 0 0 0 
2774 11 30.4867 49.5355 -33.8814 0 0 0 
2754 11 32.5919 48.7277 -34.3986 0 0 0 
2755 11 32.7144 49.2078 -33.53 0 0 0 
2766 11 32.4421 49.894 -33.7211 0 0 0 
2767 11 32.5727 49.0464 -34.2355 0 0 0 
2769 11 32.1505 49.0851 -34.7539 0 0 0 
45 3 -3.95846 -44.7229 -32.3101 0 0 0 
133 7 -0.876579 -37.2772 -32.1729 0 0 0 
33 2 -42.8921 -15.3144 -32.4986 0 0 0 
44 3 -46.8195 16.2669 -33.0491 0 0 0 
2606 11 23.0452 29.9654 -33.1077 0 0 0 
2611 11 23.4215 29.2863 -32.9346 0 0 0 
2612 11 23.0723 30.1797 -32.6518 0 0 0 
2604 11 24.9288 29.7633 -33.2446 0 0 0 
2613 11 22.6538 30.7956 -31.9843 0 0 0 
2614 11 22.2502 31.6474 -32.3182 0 0 0 
2617 11 23.2674 31.7582 -31.9621 0 0 0 
2407 11 24.0519 32.6513 -31.8961 0 0 0 
2408 11 23.8358 33.2527 -32.6653 0 0 0 
2409 11 23.779 32.4999 -33.321 0 0 0 
2615 11 23.2214 31.8302 -32.1652 0 0 0 
2618 11 23.6098 31.976 -32.876 0 0 0 
2619 11 23.1012 32.8097 -33.0912 0 0 0 
2620 11 23.3096 32.2196 -32.3112 0 0 0 
2634 11 22.9608 33.0432 -32.0115 0 0 0 
2415 11 22.6489 33.8205 -32.9159 0 0 0 
2636 11 22.4553 33.3612 -32.9762 0 0 0 
2640 11 21.6509 34.3721 -33.293 0 0 0 
2635 11 23.2142 33.8498 -32.5456 0 0 0 
130 7 -32.0206 35.4745 -33.0688 0 0 0 
2654 11 23.7938 38.7041 -33.2685 0 0 0 
2655 11 24.411 39.2407 -32.6929 0 0 0 
2706 11 25.4603 39.0596 -31.8314 0 0 0 
2657 11 23.9671 40.7508 -32.7383 0 0 0 
2656 11 24.463 40.0926 -32.1719 0 0 0 
2707 11 25.3824 40.0051 -32.1477 0 0 0 
2708 11 24.9152 40.8755 -31.9927 0 0 0 
2710 11 26.1505 40.5281 -32.8731 0 0 0 
2711 11 27.0146 40.4848 -32.3716 0 0 0 
2724 11 28.8844 40.7604 -32.7868 0 0 0 
2670 11 23.8066 41.9127 -32.414 0 0 0 
2671 11 23.787 41.4644 -33.3077 0 0 0 
2672 11 23.9895 41.5235 -32.3302 0 0 0 
2674 11 24.02 41.4738 -32.3072 0 0 0 
2675 11 23.0468 41.484 -32.0773 0 0 0 
2676 11 23.7369 41.7887 -32.7338 0 0 0 
2658 11 24.2891 41.6705 -32.963 0 0 0 
2660 11 24.4806 41.903 -33.2907 0 0 0 
2661 11 24.667 41.2044 -32.5999 0 0 0 
2662 15 25.4908 41.7292 -32.3858 0 0 0 
2664 12 24.6938 42.363 -32.9397 0 0 0 
2666 11 24.442 42.2212 -32.8935 0 0 0 
2667 11 24.5022 41.7114 -32.0353 0 0 0 
2668 11 24.7058 42.2253 -32.8687 0 0 0 
2709 11 25.3356 41.1077 -32.8699 0 0 0 
2728 11 28.8997 41.5857 -33.3208 0 0 0 
2679 11 22.283 43.2936 -32.5487 0 0 0 
2669 11 24.0867 42.8726 -32.424 0 0 0 
2663 11 25.058 42.557 -32.0288 0 0 0 
2665 11 24.6387 42.4821 -31.9484 0 0 0 
2801 11 28.6931 45.4381 -32.4185 0 0 0 
2804 11 28.106 45.2643 -32.7988 0 0 0 
2806 11 28.7577 45.2168 -32.5664 0 0 0 
2807 11 29.3209 44.4316 -32.3089 0 0 0 
2808 11 29.0426 44.1131 -33.2151 0 0 0 
2809 11 29.2997 44.2401 -32.2571 0 0 0 
2810 11 28.8041 45.1036 -32.3506 0 0 0 
2811 11 29.1275 44.318 -32.878 0 0 0 
2812 11 30.1212 44.4216 -32.9217 0 0 0 
2813 11 30.5622 44.4379 -32.0244 0 0 0 
2814 11 30.9917 44.6534 -32.9013 0 0 0 
2805 11 28.3878 46.1265 -32.3777 0 0 0 
2793 11 29.8616 46.6462 -32.3635 0 0 0 
2795 11 29.7014 46.89 -32.5133 0 0 0 
2800 11 28.9974 46.3855 -32.5176 0 0 0 
2815 11 31.2373 45.5917 -32.6578 0 0 0 
2816 11 31.499 46.1077 -31.8422 0 0 0 
2817 11 32.0962 46.4707 -32.5575 0 0 0 
2799 11 28.3767 47.1047 -32.8301 0 0 0 
2796 12 29.2634 47.704 -32.1318 0 0 0 
2798 11 29.3312 47.0023 -32.5498 0 0 0 
2763 11 30.7493 47.8562 -32.6868 0 0 0 
2780 11 30.8621 48.0833 -32.3303 0 0 0 
2781 11 30.9234 48.312 -33.3018 0 0 0 
2792 11 30.6932 46.9869 -32.8021 0 0 0 
2794 11 30.5236 47.3837 -32.2299 0 0 0 
2819 13 31.0087 47.7221 -32.8579 0 0 0 
2822 11 31.5766 48.3212 -32.5668 0 0 0 
2823 11 30.845 47.7864 -32.1439 0 0 0 
2829 11 30.3318 47.2428 -32.1576 0 0 0 
2759 11 32.0749 48.169 -31.9513 0 0 0 
2818 11 31.905 47.3213 -33.0475 0 0 0 
2833 11 29.273 48.7512 -32.0341 0 0 0 
2834 11 30.1176 49.0218 -32.496 0 0 0 
2762 11 30.6806 48.85 -32.599 0 0 0 
2775 11 30.5982 48.932 -33.0919 0 0 0 
2776 11 30.3537 49.4967 -32.3036 0 0 0 
2821 11 31.7565 49.1264 -33.1317 0 0 0 
2756 11 33.0353 48.6708 -32.7498 0 0 0 
2757 11 33.2864 49.0544 -31.8612 0 0 0 
77 4 -31.4576 -33.2809 -31.3954 0 0 0 
153 8 16.4297 29.8348 -30.4368 0 0 0 
2397 11 20.6501 31.6432 -30.5788 0 0 0 
2630 11 21.0404 31.7016 -30.5356 0 0 0 
2403 11 22.4443 31.7123 -30.6823 0 0 0 
2380 11 23.3351 31.0856 -30.5439 0 0 0 
2400 11 21.1276 32.5544 -30.5269 0 0 0 
2628 11 20.9398 32.4027 -30.9879 0 0 0 
2376 11 21.7251 33.0052 -30.3855 0 0 0 
2377 11 21.5318 32.1401 -30.8484 0 0 0 
2401 11 21.7553 32.8511 -31.2466 0 0 0 
2402 11 22.2572 32.0619 -31.6003 0 0 0 
2616 11 22.4614 32.2933 -31.7093 0 0 0 
2631 11 21.6858 32.1734 -31.1363 0 0 0 
2632 11 22.5248 32.6731 -30.921 0 0 0 
2386 11 23.8014 32.2218 -30.6934 0 0 0 
2388 11 23.8944 32.3255 -31.1741 0 0 0 
2389 11 22.967 32.6934 -31.1067 0 0 0 
2405 11 23.8191 32.6542 -30.7792 0 0 0 
2621 14 23.668 32.5786 -31.4495 0 0 0 
2622 11 23.7118 32.5553 -30.4507 0 0 0 
2633 11 22.8091 32.1069 -31.6947 0 0 0 
2387 11 24.7653 31.9865 -30.8182 0 0 0 
2406 11 24.6142 33.0934 -31.1973 0 0 0 
2705 11 25.9997 39.2126 -31.0033 0 0 0 
2712 11 27.2382 40.2386 -31.4285 0 0 0 
2713 11 28.2034 40.2686 -31.6884 0 0 0 
2714 11 27.357 40.1989 -31.1605 0 0 0 
2721 11 28.1679 40.6172 -31.0324 0 0 0 
2681 11 22.3107 42.1131 -31.2384 0 0 0 
2673 11 23.3904 41.4879 -31.5304 0 0 0 
2688 11 23.7126 41.2589 -30.9385 0 0 0 
2689 11 24.0287 42.1953 -30.7864 0 0 0 
2684 11 24.4912 41.8672 -30.4864 0 0 0 
2686 11 24.814 42.0374 -30.6027 0 0 0 
2687 11 24.7018 41.1326 -31.0136 0 0 0 
2692 11 25.1863 42.0872 -30.5482 0 0 0 
2695 11 26.0839 42.4117 -30.8483 0 0 0 
2715 11 27.1744 41.0437 -30.6574 0 0 0 
2722 11 28.903 41.2778 -30.8801 0 0 0 
2723 11 29.0088 40.9183 -31.8072 0 0 0 
113 6 3.62858 43.7197 -30.5614 0 0 0 
2680 11 21.8699 42.8473 -31.7549 0 0 0 
2682 11 23.0311 42.7145 -30.8929 0 0 0 
2683 11 23.9308 42.6949 -30.457 0 0 0 
2691 11 24.4782 42.5749 -31.0588 0 0 0 
2693 11 26.047 42.5944 -30.5919 0 0 0 
2840 11 28.5238 46.5978 -31.3554 0 0 0 
2797 11 29.6411 46.9456 -31.6007 0 0 0 
2862 11 29.8952 46.754 -30.6727 0 0 0 
2863 11 29.0271 46.3615 -30.3689 0 0 0 
2825 11 32.1216 46.8388 -31.7319 0 0 0 
2827 11 32.0421 46.958 -31.2233 0 0 0 
2841 11 28.2124 47.5276 -31.1591 0 0 0 
2778 11 29.9265 48.3648 -31.5579 0 0 0 
2831 11 29.9974 47.3587 -31.6648 0 0 0 
2832 11 29.3313 48.0313 -31.3424 0 0 0 
2836 11 29.9606 48.0167 -31.5034 0 0 0 
2838 11 29.7987 47.3793 -30.8473 0 0 0 
2839 11 28.8264 47.2451 -30.6558 0 0 0 
2842 11 28.9296 47.985 -30.6334 0 0 0 
2845 11 29.4696 48.4139 -30.4014 0 0 0 
2858 11 29.5919 48.4582 -30.5631 0 0 0 
2860 11 30.0729 47.2622 -30.518 0 0 0 
2864 11 28.7982 47.3333 -30.4252 0 0 0 
2779 11 30.5861 47.6161 -31.4903 0 0 0 
2824 11 31.2358 47.1969 -31.4369 0 0 0 
2826 11 31.3556 47.4816 -31.7278 0 0 0 
2828 11 31.2206 47.2706 -31.7002 0 0 0 
2830 11 30.8475 47.879 -31.5838 0 0 0 
2837 11 30.6815 47.8488 -30.831 0 0 0 
2859 11 30.3501 48.0485 -31.0703 0 0 0 
2777 11 29.7058 49.3401 -31.5581 0 0 0 
2843 11 29.4778 48.7203 -31.0317 0 0 0 
2844 11 29.9438 49.2933 -30.3574 0 0 0 
2847 11 29.9719 48.9591 -30.8325 0 0 0 
2848 11 29.0613 49.2806 -31.0921 0 0 0 
2849 11 29.072 49.9387 -30.3392 0 0 0 
2852 11 29.9651 49.4691 -30.3074 0 0 0 
2760 11 31.6755 48.9768 -31.5178 0 0 0 
2761 11 30.8317 49.4328 -31.8006 0 0 0 
2835 11 30.6708 48.6813 -31.7356 0 0 0 
2853 11 30.7774 49.2411 -30.8442 0 0 0 
2854 11 31.5615 49.6948 -31.2678 0 0 0 
2855 11 30.9241 48.9719 -31.001 0 0 0 
2857 11 30.4091 48.9691 -30.8296 0 0 0 
2758 11 32.2915 49.1334 -31.7993 0 0 0 
96 5 -6.45494 -38.7669 -28.8635 0 0 0 
52 3 -15.5631 16.1506 -29.9601 0 0 0 
2381 11 23.4874 30.2229 -30.0617 0 0 0 
2382 11 24.2794 29.6193 -30.1531 0 0 0 
2383 11 24.3153 30.0039 -29.2307 0 0 0 
2395 11 21.085 31.6343 -28.8802 0 0 0 
2399 11 20.7591 31.7215 -30.114 0 0 0 
2626 11 21.0636 31.5069 -29.5228 0 0 0 
2378 11 21.5938 31.3358 -30.2574 0 0 0 
2379 11 22.5449 31.2632 -29.9573 0 0 0 
2385 11 23.951 31.5092 -30.008 0 0 0 
2393 11 22.7404 31.621 -29.092 0 0 0 
2384 11 24.425 30.6287 -30.0038 0 0 0 
2396 11 20.8455 32.1192 -29.7214 0 0 0 
2398 11 19.775 31.8921 -30.1638 0 0 0 
2627 11 21.0932 32.3852 -29.9999 0 0 0 
2390 11 22.6778 32.8207 -30.158 0 0 0 
2391 11 22.114 32.2988 -29.5179 0 0 0 
2394 11 21.9384 32.152 -28.8184 0 0 0 
2624 16 22.5253 32.3664 -30.1801 0 0 0 
2625 11 22.0011 31.854 -29.4998 0 0 0 
2629 11 21.2675 32.5483 -30.0544 0 0 0 
2372 11 24.0859 33.2297 -29.3821 0 0 0 
2373 11 23.4716 32.5032 -29.074 0 0 0 
2392 11 23.1007 32.3524 -29.6711 0 0 0 
2404 11 23.1081 32.2735 -30.1879 0 0 0 
2623 11 23.0713 33.1877 -30.015 0 0 0 
2375 11 22.358 33.6394 -29.9415 0 0 0 
2371 11 23.4591 33.8699 -28.9379 0 0 0 
2374 11 23.1675 33.3955 -29.4075 0 0 0 
2702 11 26.9296 39.2925 -29.6449 0 0 0 
2704 11 26.3713 39.3377 -30.0834 0 0 0 
2701 11 27.0979 40.2531 -29.8659 0 0 0 
2703 11 26.5783 40.2282 -29.6782 0 0 0 
2716 11 27.5153 40.2422 -30.166 0 0 0 
2719 11 27.5278 40.8533 -29.4539 0 0 0 
2685 11 24.9595 42.0065 -29.6139 0 0 0 
2690 11 24.8248 42.2395 -30.1827 0 0 0 
2694 11 25.8365 41.7056 -30.1847 0 0 0 
2697 11 26.6992 42.1955 -29.6445 0 0 0 
2698 11 26.7043 41.1968 -29.6942 0 0 0 
2699 11 27.1862 42.0346 -29.9504 0 0 0 
2700 11 27.4322 41.1458 -29.5638 0 0 0 
2717 11 27.8323 41.0607 -29.6869 0 0 0 
2718 15 27.6723 41.6911 -28.9273 0 0 0 
2720 11 28.1195 41.1652 -30.1973 0 0 0 
2696 11 26.5283 43.0172 -30.1881 0 0 0 
2958 11 24.5036 45.3751 -29.421 0 0 0 
2957 11 24.7944 46.2366 -29.0047 0 0 0 
2861 11 30.038 46.7117 -29.6839 0 0 0 
2866 11 29.8065 46.3681 -29.5943 0 0 0 
2870 11 31.9064 46.6048 -28.8174 0 0 0 
2865 11 29.2521 47.1989 -29.5444 0 0 0 
2867 11 30.1513 47.2351 -29.9539 0 0 0 
2846 11 30.4529 48.2736 -30.286 0 0 0 
2868 11 31.1476 47.2151 -29.8705 0 0 0 
2869 11 31.6565 47.5388 -29.0729 0 0 0 
2850 11 29.7452 49.5078 -29.7382 0 0 0 
2851 11 29.1461 48.8975 -30.2566 0 0 0 
2856 11 30.9558 49.2522 -30.0416 0 0 0 
27 2 -24.7915 -33.6141 -27.9058 0 0 0 
105 6 47.7796 -8.01772 -28.3782 0 0 0 
145 8 32.2912 1.2033 -27.6421 0 0 0 
1668 11 34.5941 5.79417 -27.5207 0 0 0 
1669 11 33.6227 5.85224 -27.2902 0 0 0 
1670 11 33.9986 5.01605 -27.6895 0 0 0 
1671 11 34.2865 5.97356 -27.6724 0 0 0 
15 1 24.1581 8.10474 -28.421 0 0 0 
123 7 39.5147 11.6388 -28.1474 0 0 0 
2193 11 28.152 22.7189 -27.5701 0 0 0 
2195 11 27.0639 24.0827 -27.9979 0 0 0 
2198 11 26.5648 23.1388 -28.0375 0 0 0 
2199 11 26.2695 23.9821 -28.4865 0 0 0 
2172 11 28.7351 24.0399 -27.7907 0 0 0 
2194 11 27.2859 23.1155 -27.8741 0 0 0 
2200 11 25.6262 24.2427 -27.7666 0 0 0 
2201 11 25.523 25.208 -28.0065 0 0 0 
2196 11 26.3994 24.5955 -27.4543 0 0 0 
2171 11 28.8665 24.9315 -27.3574 0 0 0 
2173 16 29.1763 24.937 -27.7702 0 0 0 
2174 11 30.087 25.3138 -27.6007 0 0 0 
2175 11 30.9207 25.024 -28.0706 0 0 0 
2176 11 30.9994 24.2502 -28.6992 0 0 0 
2177 11 30.9135 24.3388 -27.7069 0 0 0 
2178 11 31.5554 25.0551 -27.4333 0 0 0 
2179 11 30.6669 24.9935 -27.8879 0 0 0 
2202 11 25.2208 25.8362 -28.7235 0 0 0 
2203 11 25.32 26.0724 -27.7568 0 0 0 
2230 11 26.8923 27.1736 -27.9289 0 0 0 
2232 11 25.6975 28.218 -28.1326 0 0 0 
2225 15 26.8824 27.3243 -27.6653 0 0 0 
2226 11 26.2635 28.0201 -28.0297 0 0 0 
2231 11 26.6166 28.1183 -27.7516 0 0 0 
2233 11 26.3299 27.4865 -28.3875 0 0 0 
2234 11 26.1407 28.4548 -28.224 0 0 0 
2236 11 26.0306 28.07 -27.9548 0 0 0 
2237 11 25.5849 28.8456 -27.508 0 0 0 
2235 11 26.0154 28.8306 -27.3058 0 0 0 
2271 11 19.8897 33.2806 -27.8034 0 0 0 
2272 11 20.7584 33.0815 -27.3497 0 0 0 
2369 14 23.1883 33.1318 -27.8652 0 0 0 
2276 11 19.6461 33.4077 -27.5783 0 0 0 
2370 11 23.1003 34.113 -28.0368 0 0 0 
192 10 -1.46682 40.5586 -28.4337 0 0 0 
2956 11 24.9885 45.316 -28.6657 0 0 0 
2959 11 24.4081 45.1381 -28.4541 0 0 0 
2973 11 24.3013 45.3968 -27.47 0 0 0 
2954 11 26.5816 44.9537 -28.766 0 0 0 
2955 11 25.8832 45.433 -28.2345 0 0 0 
2970 11 22.6003 46.7449 -28.4368 0 0 0 
2971 11 23.5793 46.5856 -28.5644 0 0 0 
2972 11 23.862 45.6554 -28.3303 0 0 0 
2960 11 24.852 45.896 -27.9759 0 0 0 
2961 11 25.3999 46.3747 -28.662 0 0 0 
2962 11 24.8464 45.717 -28.151 0 0 0 
2963 11 24.8756 46.46 -27.4823 0 0 0 
2952 11 26.3937 46.3159 -27.478 0 0 0 
2953 11 26.426 45.8569 -28.3659 0 0 0 
2873 14 30.8903 46.9602 -27.4024 0 0 0 
2871 11 31.9102 46.4672 -27.8269 0 0 0 
2969 11 22.3918 47.6221 -28.0043 0 0 0 
2968 11 23.0027 47.2142 -27.3257 0 0 0 
1678 11 35.9566 2.94296 -25.9339 0 0 0 
1647 11 33.4315 3.22861 -25.8114 0 0 0 
1675 11 35.3031 4.0877 -26.364 0 0 0 
1676 11 36.1842 4.30536 -25.944 0 0 0 
1677 11 35.368 3.74239 -25.8138 0 0 0 
1666 11 33.1995 5.7563 -26.254 0 0 0 
1645 11 33.743 4.63767 -25.7991 0 0 0 
1667 11 33.962 5.45243 -26.8252 0 0 0 
1672 11 34.0635 5.23661 -27.0343 0 0 0 
1673 11 34.518 5.45886 -26.1717 0 0 0 
1674 11 35.4363 5.06371 -26.1918 0 0 0 
1664 11 33.1108 6.40432 -26.0394 0 0 0 
200 10 -22.4187 20.6485 -26.0782 0 0 0 
2197 11 26.5898 23.6529 -27.1801 0 0 0 
2189 11 27.8307 23.8756 -26.2436 0 0 0 
2190 11 27.7066 24.1289 -27.203 0 0 0 
2192 11 27.9983 23.5525 -27.0396 0 0 0 
2211 11 23.8738 25.1496 -26.3426 0 0 0 
2214 11 25.5972 25.2652 -26.7167 0 0 0 
2219 11 25.6008 25.2991 -26.0533 0 0 0 
2220 11 25.7305 25.5255 -27.0186 0 0 0 
2186 11 27.0108 25.2535 -26.6538 0 0 0 
2188 11 27.111 24.5495 -26.4108 0 0 0 
2185 13 27.8957 24.9673 -26.2864 0 0 0 
2191 11 28.5402 24.3133 -26.6825 0 0 0 
2181 11 29.6121 25.7187 -26.809 0 0 0 
2182 11 29.235 25.6395 -25.8862 0 0 0 
2180 11 30.491 25.2602 -26.9404 0 0 0 
2209 11 23.3388 26.1354 -25.787 0 0 0 
2210 11 23.5221 25.988 -26.7589 0 0 0 
2204 11 25.3176 26.2688 -26.7763 0 0 0 
2205 11 25.0052 27.0304 -26.2086 0 0 0 
2208 11 24.2697 26.5004 -25.8045 0 0 0 
2212 11 24.2439 25.8784 -26.9186 0 0 0 
2213 11 25.1862 26.0257 -27.2194 0 0 0 
2215 11 25.3862 26.145 -27.1426 0 0 0 
2216 11 24.8467 25.8825 -26.3426 0 0 0 
2217 11 25.834 25.8134 -26.4858 0 0 0 
2221 11 25.9583 26.4885 -27.1624 0 0 0 
2229 11 27.0371 26.9373 -26.9681 0 0 0 
2169 11 28.519 26.452 -26.5968 0 0 0 
2167 11 29.0909 26.1659 -26.2727 0 0 0 
2168 11 29.2865 26.368 -27.2323 0 0 0 
2170 11 29.0487 25.9086 -27.248 0 0 0 
2222 11 25.497 27.3352 -26.8975 0 0 0 
2227 11 25.7267 28.3508 -27.2534 0 0 0 
2223 11 26.2759 27.906 -26.6378 0 0 0 
2224 11 27.2333 27.6615 -26.7917 0 0 0 
2228 11 26.237 27.4928 -27.1945 0 0 0 
2238 11 25.481 29.5014 -26.7602 0 0 0 
2257 11 22.3675 31.5573 -25.8902 0 0 0 
2242 11 24.0945 31.478 -25.8365 0 0 0 
2255 11 24.0486 30.6715 -26.4817 0 0 0 
2256 11 23.1552 31.0382 -26.2221 0 0 0 
2239 16 25.092 30.3963 -26.5418 0 0 0 
2240 11 24.834 31.2744 -26.9448 0 0 0 
2241 11 24.548 30.6662 -26.2043 0 0 0 
2253 11 24.3182 31.1104 -25.8548 0 0 0 
2254 11 25.0023 30.9593 -26.5683 0 0 0 
2277 11 20.4023 33.3071 -26.9318 0 0 0 
2291 11 20.8672 32.425 -26.3382 0 0 0 
2292 11 19.889 32.3677 -26.1384 0 0 0 
2293 11 20.7796 32.7873 -25.9633 0 0 0 
2310 11 21.1168 32.8907 -25.9158 0 0 0 
2290 11 21.5373 33.0894 -26.0074 0 0 0 
2307 11 21.9944 32.6304 -26.0656 0 0 0 
2360 11 21.6223 32.4976 -25.8992 0 0 0 
2361 11 22.4133 32.395 -26.5024 0 0 0 
2362 11 21.5592 32.6622 -26.0562 0 0 0 
2367 11 22.3552 33.1338 -26.4197 0 0 0 
2368 11 23.1065 32.7396 -26.9489 0 0 0 
2274 11 19.278 34.142 -26.7857 0 0 0 
2267 11 20.5126 33.446 -25.7932 0 0 0 
2269 11 19.8782 34.6051 -26.3787 0 0 0 
2270 11 19.817 33.7797 -26.9398 0 0 0 
2273 11 19.9489 33.4041 -26.8591 0 0 0 
2275 11 19.9549 33.4232 -26.6273 0 0 0 
2278 11 20.567 33.4294 -25.953 0 0 0 
2279 11 19.913 34.1385 -26.2164 0 0 0 
2280 11 20.7299 34.7072 -26.1202 0 0 0 
2281 11 19.8329 34.2897 -25.9752 0 0 0 
2282 11 20.8133 34.0944 -25.9501 0 0 0 
2283 11 20.6687 34.4742 -26.8638 0 0 0 
2284 11 20.8963 34.1022 -25.9639 0 0 0 
2285 11 20.0077 33.644 -25.9435 0 0 0 
2294 11 20.1087 33.3451 -26.4519 0 0 0 
2303 11 22.0463 34.5381 -25.8625 0 0 0 
2364 11 21.7917 33.6197 -26.4002 0 0 0 
2365 11 22.2413 34.5006 -26.2521 0 0 0 
2366 11 21.7468 33.8286 -26.8034 0 0 0 
2354 11 23.5369 34.4953 -25.878 0 0 0 
2356 11 23.8796 34.2432 -26.7463 0 0 0 
2357 11 23.5291 33.3781 -26.3877 0 0 0 
2350 11 25.7621 34.2922 -25.9522 0 0 0 
3241 11 28.3743 34.5238 -25.7692 0 0 0 
2302 11 22.9219 35.0203 -25.8921 0 0 0 
2355 11 24.2396 35.0649 -26.3043 0 0 0 
3244 11 26.595 35.6507 -25.7926 0 0 0 
3240 11 28.4882 35.5092 -25.8956 0 0 0 
3238 11 29.1398 35.7979 -26.127 0 0 0 
92 5 -3.42416 37.2838 -26.3997 0 0 0 
3239 11 28.3847 36.4449 -26.2327 0 0 0 
3237 11 29.7255 36.5636 -26.3925 0 0 0 
3236 11 30.5718 37.0913 -26.4657 0 0 0 
3170 11 17.5395 37.8879 -26.3565 0 0 0 
3172 11 17.5251 37.9961 -26.3065 0 0 0 
70 4 -8.58964 44.6375 -26.925 0 0 0 
2979 11 22.4909 44.0586 -26.1417 0 0 0 
2975 13 23.6242 45.3366 -26.1165 0 0 0 
2977 11 23.7078 44.9601 -26.4143 0 0 0 
2978 11 22.8951 44.9196 -25.833 0 0 0 
2974 11 23.9816 46.0184 -26.7548 0 0 0 
2976 11 23.6718 45.7508 -27.0254 0 0 0 
2964 11 24.9726 46.2657 -26.5061 0 0 0 
2965 11 24.3066 46.6773 -25.884 0 0 0 
2950 11 26.5853 45.6191 -26.0083 0 0 0 
2951 11 27.0088 45.7798 -26.8999 0 0 0 
2880 11 29.9566 46.6038 -25.8146 0 0 0 
2872 11 31.7148 46.7349 -26.8835 0 0 0 
2967 12 23.644 47.7389 -26.7659 0 0 0 
2966 11 24.4109 47.6404 -26.1318 0 0 0 
2874 11 30.2398 47.255 -26.7024 0 0 0 
2875 11 30.0102 48.0693 -26.1693 0 0 0 
2878 11 29.9876 48.0101 -26.3064 0 0 0 
2879 11 29.6333 47.1239 -26.6051 0 0 0 
2877 11 30.1209 48.9941 -26.4247 0 0 0 
118 6 -35.7128 -32.3168 -25.3352 0 0 0 
1625 11 34.9211 1.21155 -24.2833 0 0 0 
1649 11 32.9178 2.77013 -24.5762 0 0 0 
1624 11 34.7424 2.1599 -24.5454 0 0 0 
1648 11 32.9708 3.65745 -25.0343 0 0 0 
1646 11 33.7328 3.8951 -25.1294 0 0 0 
1679 11 35.6098 3.80254 -25.5586 0 0 0 
1680 11 34.8537 3.91691 -24.9143 0 0 0 
1692 11 31.3682 4.97638 -24.8649 0 0 0 
1644 11 32.8498 4.97408 -25.5008 0 0 0 
1662 11 33.2844 6.00586 -24.8076 0 0 0 
1663 11 32.5995 5.74511 -25.488 0 0 0 
1691 11 32.2922 4.80865 -24.5211 0 0 0 
1642 11 33.5199 5.19431 -24.3643 0 0 0 
1643 11 33.7558 4.68496 -25.1919 0 0 0 
1665 11 33.6683 5.89739 -25.382 0 0 0 
1681 11 34.2615 4.55792 -24.4261 0 0 0 
109 6 -2.74551 7.69834 -24.6507 0 0 0 
76 4 -8.95365 9.29111 -25.1103 0 0 0 
2029 11 21.5612 14.2709 -24.5363 0 0 0 
104 6 -12.9628 17.0681 -24.4179 0 0 0 
81 5 11.872 18.8198 -24.4289 0 0 0 
2162 11 28.4598 23.0045 -24.6132 0 0 0 
2163 11 28.5451 23.8902 -25.0695 0 0 0 
2157 11 28.9167 22.9679 -24.5035 0 0 0 
2161 11 28.8238 23.8654 -24.2577 0 0 0 
2187 11 27.0133 25.1975 -25.6554 0 0 0 
2165 11 28.684 25.7474 -24.638 0 0 0 
2184 11 28.3053 25.0991 -25.3837 0 0 0 
2164 11 28.8839 24.8259 -24.9712 0 0 0 
2206 13 25.6573 26.7709 -25.4962 0 0 0 
2207 11 24.8064 26.6766 -24.9793 0 0 0 
2218 11 25.8861 26.102 -25.5298 0 0 0 
2183 16 28.6992 25.9773 -25.1123 0 0 0 
2166 11 29.251 26.2517 -25.2893 0 0 0 
2331 11 22.6153 29.8418 -24.4257 0 0 0 
2330 11 23.1682 29.0157 -24.5343 0 0 0 
2260 11 21.0964 31.1449 -25.6471 0 0 0 
2318 11 20.4203 31.4871 -25.0048 0 0 0 
2319 11 21.0436 31.7418 -24.2655 0 0 0 
2258 11 22.4611 31.4205 -24.9041 0 0 0 
2259 11 22.0393 30.8183 -25.5819 0 0 0 
2243 11 23.1062 31.4844 -25.684 0 0 0 
2244 11 23.9416 31.6768 -25.1692 0 0 0 
2248 11 23.9419 31.1354 -24.8933 0 0 0 
2249 11 23.157 31.74 -25.0292 0 0 0 
2251 11 23.2136 31.6694 -25.032 0 0 0 
2252 11 24.2135 31.6555 -25.023 0 0 0 
2335 11 24.0178 31.4064 -24.3703 0 0 0 
2337 11 23.9091 31.62 -24.3999 0 0 0 
2315 11 19.4959 33.1972 -24.874 0 0 0 
2261 11 21.0417 32.0527 -25.2313 0 0 0 
2288 11 20.795 33.2081 -25.644 0 0 0 
2295 11 20.6189 33.2504 -25.5971 0 0 0 
2309 13 20.8397 32.4145 -25.0813 0 0 0 
2311 11 20.2754 33.0059 -25.3878 0 0 0 
2312 11 19.8993 33.1143 -24.4676 0 0 0 
2316 11 20.2823 33.1766 -24.2566 0 0 0 
2317 11 20.2608 32.1778 -24.2994 0 0 0 
2262 11 21.3492 32.8914 -25.6807 0 0 0 
2263 11 22.0585 32.7754 -24.9854 0 0 0 
2266 11 21.2669 33.332 -25.1466 0 0 0 
2287 11 21.3523 32.8944 -24.8752 0 0 0 
2289 11 21.5238 32.9228 -25.0215 0 0 0 
2305 11 21.6684 33.1975 -24.5067 0 0 0 
2308 11 21.7353 32.0315 -25.3078 0 0 0 
2359 11 22.4362 33.0208 -25.6466 0 0 0 
2363 11 22.1074 33.2946 -25.5088 0 0 0 
2245 11 23.6314 32.3215 -24.4705 0 0 0 
2247 11 23.3892 31.8624 -24.4859 0 0 0 
2250 11 23.8109 32.1803 -24.4138 0 0 0 
3248 11 26.8433 33.215 -24.6885 0 0 0 
2268 11 19.6448 33.9296 -25.6793 0 0 0 
2313 11 19.2616 33.7317 -24.9282 0 0 0 
2286 11 20.6608 33.5431 -25.193 0 0 0 
2296 11 20.2295 34.1673 -25.5099 0 0 0 
2297 11 20.6613 34.6496 -24.7476 0 0 0 
2299 11 21.0097 34.2596 -25.6757 0 0 0 
2264 11 21.6438 33.5158 -24.4564 0 0 0 
2265 11 21.3757 34.3144 -24.9952 0 0 0 
2300 11 21.3976 34.6208 -24.8277 0 0 0 
2304 12 22.0686 33.9058 -25.0882 0 0 0 
2306 11 22.1349 33.3437 -25.379 0 0 0 
2358 11 22.9565 33.8705 -25.7323 0 0 0 
3266 11 24.0632 34.7815 -24.7556 0 0 0 
3284 11 23.3802 34.2773 -24.6487 0 0 0 
2348 11 24.9762 34.6577 -24.4372 0 0 0 
2349 11 25.6682 34.1649 -24.9648 0 0 0 
2351 11 24.9775 34.2799 -25.3323 0 0 0 
3258 11 25.1966 33.7527 -24.7052 0 0 0 
3259 11 24.304 34.1756 -24.8612 0 0 0 
3260 11 25.1408 34.1674 -25.4086 0 0 0 
3270 11 24.6741 33.9724 -24.3592 0 0 0 
3247 11 27.0609 33.8111 -25.4615 0 0 0 
3256 11 26.9595 34.5326 -24.603 0 0 0 
3257 11 26.035 34.2074 -24.4045 0 0 0 
3261 11 25.8301 33.971 -24.7113 0 0 0 
3246 11 27.835 34.3154 -25.0789 0 0 0 
3249 11 27.6898 33.7467 -24.7158 0 0 0 
3255 11 27.785 34.2074 -25.0644 0 0 0 
72 4 31.0685 34.2143 -25.3542 0 0 0 
3175 11 18.4007 35.7774 -25.363 0 0 0 
3176 11 19.2492 35.3792 -25.0144 0 0 0 
2298 11 20.8818 35.2398 -25.5242 0 0 0 
3177 11 19.82 36.1572 -24.752 0 0 0 
3178 11 20.7938 36.1311 -24.5257 0 0 0 
2301 11 22.2469 35.0354 -25.1545 0 0 0 
2353 11 23.876 34.9341 -25.0459 0 0 0 
2352 11 24.788 35.261 -25.2937 0 0 0 
3245 11 27.0571 34.8553 -25.4003 0 0 0 
3226 11 28.6606 35.7293 -24.2969 0 0 0 
3242 11 28.1054 35.1545 -25.0413 0 0 0 
3243 11 27.2902 34.9617 -25.5875 0 0 0 
3253 11 28.1252 35.3945 -24.5571 0 0 0 
3254 11 28.0079 35.08 -25.4991 0 0 0 
3227 11 29.6384 35.5706 -24.4338 0 0 0 
3229 11 29.8169 35.6647 -24.6754 0 0 0 
3230 11 30.3012 35.2121 -25.4241 0 0 0 
3231 11 31.2594 35.4748 -25.3111 0 0 0 
3232 11 30.5097 36.1239 -25.1826 0 0 0 
3234 11 31.2168 36.208 -25.7501 0 0 0 
3165 11 17.9927 37.4161 -24.5267 0 0 0 
3167 11 17.8008 37.3766 -25.556 0 0 0 
3169 11 17.7666 37.3763 -25.5278 0 0 0 
3171 11 17.825 37.5742 -25.4509 0 0 0 
3173 11 17.6814 37.4685 -25.4715 0 0 0 
3174 11 17.9929 36.6274 -25.0294 0 0 0 
3166 11 18.7213 37.242 -25.1892 0 0 0 
3228 11 29.2754 36.4955 -24.5469 0 0 0 
3233 11 30.9366 37.0259 -25.2477 0 0 0 
3235 11 31.047 37.1804 -25.5903 0 0 0 
3163 11 17.0615 38.6238 -24.5902 0 0 0 
3168 11 17.6921 38.367 -25.6423 0 0 0 
2980 11 22.8762 43.672 -25.3038 0 0 0 
2983 11 23.9101 43.2119 -24.2987 0 0 0 
2922 11 27.1644 43.8406 -24.3331 0 0 0 
98 5 4.69703 45.4461 -25.0477 0 0 0 
2981 11 22.9867 44.0155 -24.3712 0 0 0 
2982 11 23.9651 44.2104 -24.3027 0 0 0 
2941 11 25.3406 44.8991 -25.6998 0 0 0 
2942 11 25.2071 44.7455 -24.7207 0 0 0 
2937 11 26.4892 45.0301 -25.1199 0 0 0 
2938 11 26.1311 44.0966 -25.1081 0 0 0 
2939 11 27.0303 44.1304 -25.5442 0 0 0 
2940 11 26.3005 44.8054 -25.4358 0 0 0 
2883 11 29.127 45.0519 -24.7 0 0 0 
2943 11 25.3315 45.6655 -25.0924 0 0 0 
2944 11 24.6139 46.3556 -25.1863 0 0 0 
2945 11 24.9069 46.0452 -24.282 0 0 0 
2946 11 24.3049 46.4204 -24.9868 0 0 0 
2947 11 25.1732 45.9516 -24.8243 0 0 0 
2948 11 25.4159 46.4895 -25.6316 0 0 0 
2928 11 26.8631 45.7559 -24.4099 0 0 0 
2949 11 26.1104 45.9263 -25.1837 0 0 0 
2935 11 27.5531 45.7034 -24.381 0 0 0 
2881 11 29.3763 46.9485 -25.0767 0 0 0 
2882 11 29.4287 46.0038 -24.7531 0 0 0 
2884 11 29.2044 45.9517 -24.2707 0 0 0 
2876 11 30.1975 48.7474 -25.4586 0 0 0 
1573 11 31.4649 -6.11083 -22.7605 0 0 0 
1559 11 33.6174 -6.72408 -22.8341 0 0 0 
1561 11 33.7476 -6.5435 -22.8356 0 0 0 
1572 11 31.7859 -5.84146 -23.6684 0 0 0 
1571 13 32.1667 -5.39557 -22.8583 0 0 0 
1574 11 31.9239 -5.22341 -22.8032 0 0 0 
1575 11 31.8628 -4.29678 -23.1742 0 0 0 
1576 11 32.5335 -4.13401 -23.8979 0 0 0 
1577 11 32.8703 -3.86364 -22.9959 0 0 0 
1595 11 31.4595 -1.3418 -22.8412 0 0 0 
1598 11 31.638 -1.38514 -23.186 0 0 0 
1600 11 32.6106 -1.21356 -22.9452 0 0 0 
1627 11 33.7901 1.00456 -23.3388 0 0 0 
1637 11 33.2659 2.75691 -23.0382 0 0 0 
1650 11 32.6624 2.28744 -23.7385 0 0 0 
1626 11 33.977 1.52245 -24.1736 0 0 0 
1621 11 35.4358 2.69026 -22.9953 0 0 0 
1623 11 34.9443 2.36817 -23.5884 0 0 0 
1654 11 31.4615 3.66792 -22.9173 0 0 0 
1651 11 32.6993 3.21452 -24.1115 0 0 0 
1652 11 32.6596 4.2114 -24.0432 0 0 0 
1653 11 32.4165 3.86836 -23.1359 0 0 0 
1655 11 32.2871 4.2308 -22.9556 0 0 0 
1694 11 32.2929 4.47979 -23.7232 0 0 0 
1695 11 32.6644 3.77084 -23.1237 0 0 0 
1638 11 34.0795 3.16442 -23.4531 0 0 0 
1639 11 33.5267 3.85049 -22.98 0 0 0 
1682 11 33.7062 4.19665 -23.6769 0 0 0 
1693 11 31.5636 5.14131 -23.8981 0 0 0 
1640 11 33.2896 4.55043 -23.6537 0 0 0 
1657 11 32.4613 5.38576 -22.7442 0 0 0 
1660 11 32.8267 5.24087 -23.5337 0 0 0 
1661 11 32.6137 6.05908 -24.0677 0 0 0 
1684 11 33.2584 5.01139 -22.9266 0 0 0 
1685 11 32.7192 5.54344 -23.5794 0 0 0 
1686 11 32.2048 5.83148 -22.7717 0 0 0 
1687 11 32.5682 4.90607 -22.8793 0 0 0 
1689 11 32.7578 4.75271 -23.0457 0 0 0 
1690 11 32.8011 5.34658 -23.849 0 0 0 
1696 11 32.7465 4.72016 -23.4272 0 0 0 
1699 11 32.8721 5.7081 -22.8998 0 0 0 
1641 11 34.0185 5.2171 -23.4978 0 0 0 
1683 11 33.7369 5.19018 -23.7862 0 0 0 
2027 11 20.2548 13.0791 -23.9514 0 0 0 
2026 11 20.3702 13.6617 -23.1469 0 0 0 
2028 11 20.739 13.9461 -24.0689 0 0 0 
2030 11 21.587 15.1206 -24.0095 0 0 0 
2031 11 21.6634 15.6837 -23.1867 0 0 0 
2057 14 25.2544 16.4377 -24.0629 0 0 0 
2058 11 25.0972 16.5598 -23.083 0 0 0 
2060 11 24.3804 16.1288 -23.0142 0 0 0 
2062 11 25.3355 16.3171 -23.1859 0 0 0 
2055 11 25.653 16.7345 -23.3716 0 0 0 
2059 11 24.3312 16.9332 -23.6062 0 0 0 
2056 11 26.2079 16.7043 -24.203 0 0 0 
2149 11 27.659 21.6968 -22.8662 0 0 0 
2150 11 28.5222 22.1723 -23.0361 0 0 0 
2151 11 28.1309 21.5784 -23.739 0 0 0 
2152 11 28.177 22.2695 -23.0178 0 0 0 
2155 11 28.231 22.244 -23.0898 0 0 0 
2156 11 28.7772 22.1652 -23.9238 0 0 0 
2158 11 29.4854 22.2353 -24.1295 0 0 0 
2159 11 28.8842 22.1845 -23.3321 0 0 0 
2154 11 27.6261 23.0356 -23.0038 0 0 0 
2160 11 29.0951 23.1005 -23.6735 0 0 0 
178 9 -37.8815 25.7868 -23.4538 0 0 0 
2326 11 21.7233 29.9301 -23.2372 0 0 0 
2327 11 22.3274 29.1679 -23.4697 0 0 0 
2328 11 23.1239 29.7724 -23.4745 0 0 0 
2329 11 23.8677 29.5977 -24.1197 0 0 0 
2333 11 23.5524 30.139 -22.9362 0 0 0 
2320 11 20.913 30.7966 -23.9663 0 0 0 
2321 11 20.6071 30.8749 -23.0175 0 0 0 
2325 11 21.0564 30.5982 -22.9071 0 0 0 
2324 11 21.2164 31.5792 -22.7977 0 0 0 
2332 11 22.9697 30.4268 -23.6962 0 0 0 
2334 11 23.7173 30.9026 -23.5605 0 0 0 
2336 11 23.8038 31.5676 -23.4069 0 0 0 
2338 11 24.6746 31.8119 -23.7857 0 0 0 
2246 11 23.8472 31.8846 -23.5972 0 0 0 
2339 11 25.1778 32.6718 -23.8708 0 0 0 
2340 11 24.4014 32.5707 -23.2488 0 0 0 
3271 11 24.8286 33.3037 -23.6318 0 0 0 
3272 11 25.7044 33.2585 -23.1512 0 0 0 
3273 11 24.8473 32.7624 -23.29 0 0 0 
2314 11 19.2876 33.5209 -23.951 0 0 0 
3282 11 22.5944 34.1766 -23.7232 0 0 0 
3287 11 22.5395 33.4929 -23.2912 0 0 0 
3264 11 24.0639 33.8 -23.227 0 0 0 
3265 11 23.749 34.5228 -23.8422 0 0 0 
3281 11 23.4277 33.7748 -23.3435 0 0 0 
3283 11 23.5888 34.2682 -23.6707 0 0 0 
3285 11 22.7439 34.1636 -23.8857 0 0 0 
3286 11 23.4522 33.4826 -23.6997 0 0 0 
3291 11 23.2062 34.7327 -23.0426 0 0 0 
2345 11 24.6951 33.7855 -22.9909 0 0 0 
2346 11 24.6529 34.7598 -23.2121 0 0 0 
2347 11 24.3677 34.0826 -23.8904 0 0 0 
3262 11 25.5828 33.8727 -23.7474 0 0 0 
3263 11 24.6329 33.7924 -24.0494 0 0 0 
3267 11 24.5548 34.4638 -23.9448 0 0 0 
3269 13 24.5181 34.3779 -23.4585 0 0 0 
3279 11 24.9273 34.0274 -23.0331 0 0 0 
3280 11 24.3147 33.8389 -23.8007 0 0 0 
3250 11 28.2295 34.2684 -24.055 0 0 0 
3251 11 28.2851 34.6064 -23.1155 0 0 0 
3252 11 28.4979 34.5913 -24.0925 0 0 0 
3184 11 20.3437 35.8274 -22.7457 0 0 0 
3185 11 21.2121 36.3231 -22.7584 0 0 0 
3187 11 22.5923 36.2749 -23.0424 0 0 0 
3268 11 24.7921 35.3376 -23.5205 0 0 0 
3164 11 17.2668 37.849 -23.9923 0 0 0 
3181 11 19.6809 36.7693 -23.3997 0 0 0 
3179 11 21.0354 36.5749 -23.6627 0 0 0 
3180 11 20.3368 37.1917 -24.0253 0 0 0 
3186 11 21.8578 36.9292 -23.2228 0 0 0 
3214 11 25.5206 37.335 -23.0127 0 0 0 
3216 11 26.3689 37.5211 -23.4939 0 0 0 
3219 11 26.2194 37.6946 -22.8088 0 0 0 
3223 11 28.0493 37.4359 -23.7683 0 0 0 
3224 11 29.0245 37.4154 -23.5476 0 0 0 
3225 11 29.1451 36.5762 -24.0778 0 0 0 
3162 11 16.8576 39.1204 -23.7466 0 0 0 
3110 11 19.6741 39.2692 -22.8281 0 0 0 
3017 11 21.0228 39.3903 -23.2647 0 0 0 
3109 11 19.8384 38.287 -22.7376 0 0 0 
3034 12 23.1512 38.6265 -22.8329 0 0 0 
3035 11 23.4115 39.0485 -23.7014 0 0 0 
3036 11 23.2556 39.3221 -22.7523 0 0 0 
3215 11 25.6906 38.2477 -23.3843 0 0 0 
3217 11 26.1145 38.4354 -23.8091 0 0 0 
3218 11 25.9699 38.6623 -22.8459 0 0 0 
3220 11 27.1639 37.973 -22.9833 0 0 0 
3221 11 27.603 38.0626 -23.8773 0 0 0 
3222 11 28.4563 38.2716 -23.3996 0 0 0 
3160 11 17.7116 40.0608 -22.7871 0 0 0 
3161 11 17.3688 39.9796 -23.7229 0 0 0 
3020 11 20.6939 39.926 -22.9437 0 0 0 
3039 11 22.7966 39.7734 -22.794 0 0 0 
3040 11 23.3329 40.6175 -22.789 0 0 0 
2985 11 23.8267 43.038 -23.2152 0 0 0 
2986 11 22.8269 43.0249 -23.2239 0 0 0 
2984 11 24.6891 43.2543 -23.6731 0 0 0 
2917 11 28.0114 43.6122 -23.3929 0 0 0 
2918 11 27.6091 43.0759 -24.1348 0 0 0 
2919 11 28.1173 43.9326 -24.2232 0 0 0 
2920 11 28.584 43.0482 -24.2341 0 0 0 
2921 11 28.14 43.939 -24.1369 0 0 0 
2916 11 28.9932 43.6506 -23.5793 0 0 0 
2894 11 31.686 43.7419 -22.731 0 0 0 
2895 11 31.1966 43.7002 -23.6021 0 0 0 
2912 11 30.3656 42.9888 -22.7421 0 0 0 
2913 11 30.5805 43.5101 -23.5679 0 0 0 
2910 11 31.9766 43.8693 -22.8148 0 0 0 
2926 11 26.9436 45.0367 -23.1861 0 0 0 
2927 11 26.944 44.7921 -24.1557 0 0 0 
2929 12 27.1373 44.9809 -23.8406 0 0 0 
2932 11 26.6632 44.5163 -22.7523 0 0 0 
2933 11 26.6297 44.5032 -23.7516 0 0 0 
2934 11 27.0874 45.3716 -23.5607 0 0 0 
2936 11 26.8943 44.9713 -24.2075 0 0 0 
2923 11 27.705 44.2479 -23.597 0 0 0 
2924 11 27.4823 45.2203 -23.5277 0 0 0 
2925 11 27.7254 44.4856 -22.8944 0 0 0 
2885 11 29.7594 45.4 -23.6481 0 0 0 
2914 11 30.2878 44.463 -23.6476 0 0 0 
2915 11 29.331 44.5231 -23.9323 0 0 0 
2887 11 30.9605 44.8842 -23.4953 0 0 0 
2900 11 30.9466 44.9254 -22.8439 0 0 0 
2930 14 27.8122 45.6132 -23.4602 0 0 0 
2886 13 30.6051 45.7961 -23.2904 0 0 0 
2891 11 30.3236 45.5476 -22.9367 0 0 0 
185 10 24.9314 -15.2087 -21.9923 0 0 0 
1568 11 31.6146 -7.64272 -21.4252 0 0 0 
1556 11 32.8879 -7.64075 -22.3397 0 0 0 
1567 11 32.1431 -7.84983 -22.2485 0 0 0 
1563 11 33.5389 -7.78548 -22.2023 0 0 0 
1564 11 34.4855 -7.8354 -21.8836 0 0 0 
69 4 -40.4535 -6.57607 -21.2468 0 0 0 
1569 11 31.6252 -6.90578 -22.1011 0 0 0 
1555 11 32.4886 -6.72563 -22.2836 0 0 0 
1557 11 33.0514 -6.69834 -22.0479 0 0 0 
1566 11 33.0443 -7.45329 -22.4234 0 0 0 
1570 11 32.305 -6.1919 -22.2695 0 0 0 
1558 11 33.8723 -7.26925 -22.0355 0 0 0 
1560 11 33.8996 -6.78275 -21.8766 0 0 0 
1562 11 34.3279 -7.32628 -22.6106 0 0 0 
1565 11 33.7878 -7.12008 -21.8436 0 0 0 
1554 11 32.0509 -6.04596 -21.695 0 0 0 
1586 11 31.1764 -3.12416 -21.9549 0 0 0 
1578 11 32.7222 -3.28896 -22.1911 0 0 0 
1580 11 32.9669 -3.52798 -21.778 0 0 0 
1582 11 32.8247 -3.81177 -22.3185 0 0 0 
1583 16 32.6921 -3.10934 -21.6192 0 0 0 
1584 11 32.7931 -4.09981 -21.7129 0 0 0 
1585 11 32.0825 -3.51816 -22.1088 0 0 0 
1594 11 31.1498 -1.96704 -22.1248 0 0 0 
1597 11 30.9836 -1.92438 -22.656 0 0 0 
1579 11 32.201 -3.02284 -21.3802 0 0 0 
1581 11 32.3567 -2.92831 -22.2958 0 0 0 
1599 11 32.1324 -2.01571 -22.5876 0 0 0 
1593 11 30.9102 -1.03887 -21.8401 0 0 0 
1596 11 30.8325 -1.10839 -22.098 0 0 0 
1601 11 32.7403 -0.791343 -22.0481 0 0 0 
1602 11 32.6375 0.180671 -21.8368 0 0 0 
1628 11 33.16 1.20902 -22.5897 0 0 0 
1630 11 32.9661 0.876684 -21.9241 0 0 0 
1629 11 32.9983 1.87415 -21.8607 0 0 0 
1619 11 34.2117 2.01778 -22.2953 0 0 0 
1622 11 34.6458 2.18205 -22.6523 0 0 0 
1633 11 34.7324 2.01996 -21.7649 0 0 0 
1634 11 34.5221 2.78978 -22.3675 0 0 0 
1635 11 34.049 1.9348 -22.5799 0 0 0 
1636 11 34.0576 2.92646 -22.4513 0 0 0 
1617 11 35.1701 1.63452 -21.5686 0 0 0 
1618 11 34.8663 2.56492 -21.7735 0 0 0 
1620 11 35.1935 2.16761 -22.1779 0 0 0 
1688 11 32.5229 4.03515 -22.3899 0 0 0 
1656 15 33.1541 4.66537 -22.7118 0 0 0 
1659 11 32.8335 5.21765 -22.534 0 0 0 
1697 11 32.2781 5.05647 -22.6102 0 0 0 
1698 11 32.5748 5.74233 -21.9456 0 0 0 
1700 11 32.8649 4.73952 -22.6512 0 0 0 
1701 11 32.6249 4.95462 -21.7045 0 0 0 
1877 11 29.2744 7.45618 -21.631 0 0 0 
1658 11 32.8123 6.17179 -22.2354 0 0 0 
1880 11 28.5302 7.98521 -21.3639 0 0 0 
1876 11 30.1562 7.85935 -21.8759 0 0 0 
1878 11 29.1579 8.44206 -21.5107 0 0 0 
1869 11 28.5637 10.637 -21.2921 0 0 0 
2025 11 20.3612 13.4107 -22.179 0 0 0 
2023 11 19.8919 14.8327 -21.2592 0 0 0 
2024 11 20.0695 14.3657 -22.1255 0 0 0 
2012 11 21.6196 14.994 -21.4691 0 0 0 
2014 11 20.952 16.1617 -21.3495 0 0 0 
2015 11 21.2187 15.1998 -21.2887 0 0 0 
2032 11 22.3065 16.1738 -22.5983 0 0 0 
2033 11 21.9011 16.5957 -21.7874 0 0 0 
2034 11 22.7481 16.1068 -21.5787 0 0 0 
2035 11 23.2446 15.4738 -22.1728 0 0 0 
2036 11 22.8758 16.1377 -21.5222 0 0 0 
2049 11 24.2573 15.9752 -21.692 0 0 0 
2050 11 25.2558 15.9234 -21.6727 0 0 0 
2051 11 24.6568 15.1823 -21.976 0 0 0 
2052 11 25.232 15.7068 -22.6037 0 0 0 
2061 11 25.0788 15.5117 -22.6516 0 0 0 
2065 11 25.4126 15.7533 -21.5852 0 0 0 
2067 11 25.0161 16.5565 -21.554 0 0 0 
2068 11 25.2606 15.6475 -21.2164 0 0 0 
2053 11 25.8367 16.4853 -22.4356 0 0 0 
2064 11 26.1376 16.1731 -22.1312 0 0 0 
2066 11 25.9608 16.5355 -21.8814 0 0 0 
39 2 -32.997 17.4566 -22.5785 0 0 0 
2054 11 24.9219 16.7971 -22.6923 0 0 0 
2063 11 25.4999 16.8989 -22.3893 0 0 0 
172 9 18.208 19.2557 -21.3454 0 0 0 
2147 11 27.4101 22.652 -21.6531 0 0 0 
2148 11 28.1458 22.179 -22.1378 0 0 0 
2153 11 27.5341 22.3746 -22.2591 0 0 0 
2322 11 20.6968 31.3617 -22.1486 0 0 0 
2323 15 21.6714 31.3931 -21.9268 0 0 0 
3275 11 25.081 31.7648 -21.7869 0 0 0 
2341 11 23.9326 32.4937 -22.3688 0 0 0 
2344 11 24.1965 33.0344 -22.5582 0 0 0 
2342 11 24.2955 32.5116 -21.4371 0 0 0 
2343 11 24.6452 32.1754 -22.3115 0 0 0 
3274 11 24.6127 32.0575 -22.6205 0 0 0 
3276 11 25.6815 32.4731 -22.158 0 0 0 
3288 11 22.2699 34.0639 -22.5157 0 0 0 
3290 11 22.3287 34.491 -22.6285 0 0 0 
3289 11 22.9716 34.3697 -21.8722 0 0 0 
3277 11 25.3406 33.3384 -22.5255 0 0 0 
3278 11 24.3588 33.4897 -22.4104 0 0 0 
3292 11 24.049 34.9083 -22.5338 0 0 0 
3293 11 23.5196 35.7429 -22.3814 0 0 0 
3298 11 23.1007 35.8124 -21.795 0 0 0 
3195 11 24.68 35.8521 -21.3046 0 0 0 
3182 11 20.1513 37.3326 -22.7204 0 0 0 
3183 11 20.549 36.6089 -22.1565 0 0 0 
3188 11 23.045 37.0318 -22.5711 0 0 0 
3189 11 23.8745 37.5803 -22.6764 0 0 0 
3193 11 23.6547 37.5379 -21.2836 0 0 0 
3194 11 24.0469 36.6228 -21.3767 0 0 0 
3294 11 23.2696 36.7083 -22.4553 0 0 0 
3295 11 23.5057 37.6798 -22.4754 0 0 0 
3296 11 22.7879 37.459 -21.815 0 0 0 
3297 11 22.7949 36.6137 -21.2807 0 0 0 
3190 11 24.7272 37.5877 -22.1541 0 0 0 
3196 11 24.7017 36.8442 -21.428 0 0 0 
3209 11 26.0864 37.3963 -21.9005 0 0 0 
3101 11 19.6811 38.4799 -21.7022 0 0 0 
3111 11 19.1761 38.7899 -22.1053 0 0 0 
3112 11 18.6386 38.3141 -21.4092 0 0 0 
3113 11 19.3095 38.9151 -21.8436 0 0 0 
3102 11 20.4984 38.997 -21.4479 0 0 0 
3104 11 20.0209 39.2535 -22.6171 0 0 0 
3108 11 20.0425 38.9997 -22.0664 0 0 0 
3016 11 21.4215 39.2772 -22.3546 0 0 0 
3024 11 22.9008 39.2364 -21.483 0 0 0 
3033 11 23.2921 38.5378 -21.8469 0 0 0 
3042 11 24.0161 38.7692 -22.6141 0 0 0 
3043 14 24.046 38.716 -21.616 0 0 0 
3191 11 24.1238 38.0781 -21.5252 0 0 0 
3044 11 24.9421 38.3066 -21.4445 0 0 0 
3208 11 25.478 37.9006 -21.2877 0 0 0 
3212 11 25.281 38.642 -21.7951 0 0 0 
3213 11 24.9732 37.9755 -22.4741 0 0 0 
3210 16 26.1028 37.9662 -22.722 0 0 0 
3211 11 26.216 38.2875 -21.7818 0 0 0 
3121 11 17.9582 40.6189 -21.5214 0 0 0 
3159 11 17.7689 40.8997 -22.2458 0 0 0 
3105 11 19.3645 39.9712 -22.3843 0 0 0 
3106 11 18.3764 39.886 -22.5121 0 0 0 
3107 11 19.3307 39.6524 -22.3257 0 0 0 
3114 11 19.3956 39.9009 -21.9878 0 0 0 
3122 11 18.435 40.6189 -22.4004 0 0 0 
3123 11 19.37 40.2993 -22.5546 0 0 0 
3018 11 20.6658 39.5362 -22.342 0 0 0 
3019 11 20.4438 40.494 -22.1596 0 0 0 
3066 11 20.4439 39.7493 -21.2825 0 0 0 
3103 11 20.1546 39.855 -21.8294 0 0 0 
3009 11 22.1434 40.1598 -21.2971 0 0 0 
3015 11 21.937 39.9877 -21.8756 0 0 0 
3021 11 21.5137 40.3962 -22.6167 0 0 0 
3022 11 22.4381 40.0149 -22.6056 0 0 0 
3023 11 22.0199 39.5807 -21.8077 0 0 0 
3037 11 22.6027 39.6856 -22.0877 0 0 0 
3060 11 22.6267 39.7149 -21.9101 0 0 0 
3061 11 22.288 40.6541 -21.8536 0 0 0 
3062 11 21.7821 39.9835 -22.3961 0 0 0 
3063 11 21.4913 39.7569 -21.4665 0 0 0 
3038 11 23.532 40.045 -22.1731 0 0 0 
3041 11 23.8012 39.7453 -22.6477 0 0 0 
3047 16 24.2069 40.2111 -21.2972 0 0 0 
3049 11 24.3704 40.4215 -21.8197 0 0 0 
3050 11 24.2618 39.4314 -21.9095 0 0 0 
3051 11 24.915 40.0511 -21.4743 0 0 0 
3054 16 25.3692 39.5553 -21.6485 0 0 0 
3056 11 24.2933 40.7794 -21.3075 0 0 0 
3126 11 17.3248 41.6995 -21.5817 0 0 0 
3139 11 17.3385 42.2104 -22.0017 0 0 0 
3143 11 17.5214 41.9851 -21.7219 0 0 0 
3144 11 17.0971 41.5502 -22.5161 0 0 0 
3145 11 17.8472 41.8523 -21.9279 0 0 0 
3146 11 16.8678 41.6505 -21.9315 0 0 0 
3147 11 17.8116 41.6139 -21.603 0 0 0 
3149 11 17.8233 41.8046 -21.5715 0 0 0 
3157 11 17.4002 41.4722 -22.4023 0 0 0 
3124 11 19.047 40.9266 -21.8459 0 0 0 
3125 11 18.3121 41.542 -21.5609 0 0 0 
3127 11 18.1833 42.0792 -21.2371 0 0 0 
3155 11 19.1757 42.1433 -22.2734 0 0 0 
3156 11 18.2786 41.8895 -22.6351 0 0 0 
3158 11 18.3788 41.6778 -22.3959 0 0 0 
3008 11 22.175 41.1461 -21.459 0 0 0 
3138 11 17.8746 42.9943 -22.315 0 0 0 
3140 11 17.1377 43.1724 -22.1871 0 0 0 
3141 11 17.5196 43.7291 -21.4494 0 0 0 
3142 11 17.0529 42.8492 -21.5378 0 0 0 
3136 11 19.177 43.2981 -21.8191 0 0 0 
3137 11 18.7343 42.4934 -22.2147 0 0 0 
3151 11 18.2093 42.8939 -21.7747 0 0 0 
3152 11 18.2792 43.8905 -21.731 0 0 0 
3153 11 18.516 42.973 -21.4114 0 0 0 
3154 11 19.4584 42.6414 -21.4536 0 0 0 
3133 11 19.8924 43.0831 -21.565 0 0 0 
2987 11 23.2226 43.4014 -22.3862 0 0 0 
2988 15 23.0438 43.5217 -21.4098 0 0 0 
2989 11 23.5039 43.2527 -22.2559 0 0 0 
2991 11 23.3764 42.9635 -21.425 0 0 0 
2990 11 24.3234 43.1391 -21.6942 0 0 0 
2896 11 30.9279 43.899 -22.6597 0 0 0 
2897 11 30.7562 43.1837 -21.9822 0 0 0 
2911 11 31.1948 43.4182 -22.3843 0 0 0 
2903 11 31.8312 43.7204 -22.0615 0 0 0 
2904 11 32.4563 43.1025 -22.5384 0 0 0 
3134 11 20.0445 44.0066 -21.2129 0 0 0 
2931 11 27.3888 45.1976 -22.6552 0 0 0 
2890 11 30.2367 45.0904 -22.0515 0 0 0 
2892 11 30.2591 44.6177 -22.5745 0 0 0 
2888 11 31.1456 45.1904 -22.5615 0 0 0 
2893 16 31.2511 44.6419 -22.6984 0 0 0 
2898 11 31.3378 43.9928 -21.8987 0 0 0 
2899 15 30.5319 44.5755 -22.0039 0 0 0 
2902 11 31.6424 44.7 -22.1299 0 0 0 
2906 11 31.5619 44.5502 -21.8837 0 0 0 
2909 11 31.5996 44.4551 -22.0973 0 0 0 
2905 16 32.3545 44.0482 -22.2297 0 0 0 
2907 11 32.5598 44.5538 -21.8191 0 0 0 
2908 16 31.8279 44.887 -21.2248 0 0 0 
2889 11 30.3834 45.8173 -22.7225 0 0 0 
2901 11 31.3774 45.6484 -22.3038 0 0 0 
4 1 -9.13676 -42.5875 -20.4419 0 0 0 
106 6 32.2684 -37.8334 -20.2798 0 0 0 
125 7 21.8535 -21.3812 -20.6403 0 0 0 
1552 11 32.63 -6.24748 -19.8179 0 0 0 
1553 11 32.1936 -6.11241 -20.7074 0 0 0 
1549 11 31.1755 -5.25445 -20.0445 0 0 0 
1550 11 31.2635 -5.64272 -20.9618 0 0 0 
1551 11 31.7504 -5.88136 -20.1216 0 0 0 
1587 11 31.5816 -3.21956 -21.0456 0 0 0 
1588 11 30.7899 -2.83573 -20.5704 0 0 0 
1589 11 30.8064 -1.84461 -20.7023 0 0 0 
1590 11 30.128 -1.14643 -20.9313 0 0 0 
1591 11 30.7516 -1.03541 -20.1574 0 0 0 
1592 11 30.946 -0.515168 -20.989 0 0 0 
1605 11 31.6776 -1.09163 -20.9329 0 0 0 
1606 11 31.1816 -0.804597 -20.1133 0 0 0 
1603 11 32.8821 -0.370162 -21.0388 0 0 0 
1604 11 32.5486 -1.09975 -20.4418 0 0 0 
1607 11 31.95 -1.07794 -20.692 0 0 0 
1608 11 32.723 -0.636901 -20.2359 0 0 0 
1610 11 33.3794 -0.305699 -20.4075 0 0 0 
1609 11 32.6015 0.309642 -20.5347 0 0 0 
1631 11 33.2079 1.49886 -21.1795 0 0 0 
1614 11 34.6516 0.978834 -19.7431 0 0 0 
1615 11 35.4955 0.856283 -20.2653 0 0 0 
1616 11 35.8684 1.03618 -21.1756 0 0 0 
1704 11 32.6101 2.72984 -20.0912 0 0 0 
1632 11 34.1142 1.8775 -20.9919 0 0 0 
1708 11 33.8751 2.45344 -19.7439 0 0 0 
1709 11 34.333 1.98845 -20.5016 0 0 0 
1702 11 32.2577 4.21795 -21.1367 0 0 0 
1703 11 32.0759 3.47211 -20.4958 0 0 0 
1705 11 32.45 3.57786 -20.5964 0 0 0 
1706 11 33.387 3.71811 -20.2767 0 0 0 
1707 11 34.2227 3.38626 -19.839 0 0 0 
1857 11 26.8853 5.98078 -19.7216 0 0 0 
1858 11 26.4629 5.81603 -20.6129 0 0 0 
1859 11 27.2632 5.28831 -20.3282 0 0 0 
1788 11 31.7253 7.32006 -19.7283 0 0 0 
1907 11 26.5181 8.47244 -19.9118 0 0 0 
1881 11 28.5968 7.86968 -20.3728 0 0 0 
1882 11 27.6629 7.70312 -20.0565 0 0 0 
1879 11 29.1466 8.07287 -20.5814 0 0 0 
1875 11 30.4469 8.40909 -21.0928 0 0 0 
1917 11 24.9835 9.60846 -19.9678 0 0 0 
1918 11 24.6759 10.0816 -20.7934 0 0 0 
1919 11 25.3886 10.4005 -20.1686 0 0 0 
1923 11 25.2149 10.1041 -20.048 0 0 0 
1924 11 24.2791 9.8019 -20.2295 0 0 0 
1926 11 25.176 9.84194 -19.7347 0 0 0 
1908 11 26.1187 9.38904 -19.8939 0 0 0 
1868 11 28.5855 9.73015 -20.8712 0 0 0 
1897 11 27.4597 10.5361 -20.0703 0 0 0 
1867 11 29.2349 9.39734 -20.1874 0 0 0 
1870 11 29.2149 10.5517 -20.538 0 0 0 
1871 11 30.0077 10.4922 -21.1447 0 0 0 
1873 11 30.049 10.2676 -20.869 0 0 0 
1874 11 30.4229 9.40263 -21.2038 0 0 0 
1930 11 25.4125 10.7182 -19.7203 0 0 0 
1931 11 25.3947 11.711 -19.8387 0 0 0 
1872 11 30.3207 11.1291 -20.4401 0 0 0 
2004 11 20.5763 13.5949 -20.6616 0 0 0 
1936 11 22.0097 12.818 -20.1091 0 0 0 
2005 11 21.3466 13.4317 -20.0452 0 0 0 
2006 11 22.3366 13.2915 -20.0616 0 0 0 
1934 11 23.6471 12.3499 -20.7859 0 0 0 
1935 11 22.9575 12.5009 -20.0776 0 0 0 
2007 11 22.9432 13.3153 -20.8563 0 0 0 
1932 11 25.6034 12.2122 -20.6785 0 0 0 
1933 11 24.6367 12.467 -20.7031 0 0 0 
1998 11 18.5501 14.591 -19.9144 0 0 0 
1999 11 19.4034 14.5084 -20.4292 0 0 0 
2000 11 20.3164 14.304 -20.0761 0 0 0 
2003 11 20.0419 13.6728 -19.8199 0 0 0 
2016 11 20.2443 15.0869 -21.0943 0 0 0 
2010 11 22.2411 14.8957 -19.9878 0 0 0 
2011 11 22.4757 14.9059 -20.9598 0 0 0 
2008 11 23.2933 14.2416 -20.7169 0 0 0 
2009 11 23.2271 15.0227 -20.0961 0 0 0 
2013 11 21.2037 15.4568 -20.6863 0 0 0 
2017 11 20.83 15.8922 -21.1866 0 0 0 
2018 11 20.7265 16.6604 -20.5548 0 0 0 
2020 11 19.7271 16.1719 -20.1393 0 0 0 
2021 11 20.4294 15.5475 -19.7975 0 0 0 
2022 11 20.6363 15.2307 -20.7232 0 0 0 
2037 11 22.2217 16.6105 -20.9319 0 0 0 
2038 11 21.806 16.4306 -20.0403 0 0 0 
2039 11 21.9062 15.841 -20.8417 0 0 0 
2040 11 22.5201 16.5612 -20.5184 0 0 0 
2043 11 23.9926 16.3029 -20.2091 0 0 0 
2045 11 23.5655 16.2049 -20.1579 0 0 0 
2046 11 22.7885 16.529 -20.6976 0 0 0 
2047 11 23.7791 16.4849 -20.827 0 0 0 
2048 11 24.5789 15.8897 -20.7489 0 0 0 
2071 11 25.046 15.3925 -20.2718 0 0 0 
2069 11 25.7712 15.1779 -20.4961 0 0 0 
1957 11 19.5908 17.2608 -19.9147 0 0 0 
1958 11 20.4678 17.4699 -20.3473 0 0 0 
2019 11 19.7929 16.9606 -20.7506 0 0 0 
2041 11 23.3999 16.6941 -20.0621 0 0 0 
2044 11 23.535 17.1164 -20.568 0 0 0 
2102 11 29.6723 17.7377 -19.8914 0 0 0 
2103 11 29.4535 18.7131 -19.8644 0 0 0 
2136 11 28.7117 20.7293 -19.8741 0 0 0 
2120 11 29.9977 20.0564 -20.6188 0 0 0 
2121 11 29.8433 21.0359 -20.4902 0 0 0 
2119 11 30.6793 20.2719 -19.9195 0 0 0 
2146 11 27.239 22.3568 -20.7132 0 0 0 
2114 12 27.9173 22.465 -20.4342 0 0 0 
2115 11 28.2578 21.562 -20.1724 0 0 0 
2137 11 28.4184 21.6507 -20.1293 0 0 0 
2139 11 28.5273 22.5303 -19.7913 0 0 0 
2141 11 28.4331 22.5077 -19.9896 0 0 0 
2143 11 28.1055 21.9256 -20.035 0 0 0 
2116 11 29.2043 21.311 -19.9694 0 0 0 
2122 11 29.4629 21.7062 -19.853 0 0 0 
2125 11 29.7102 22.455 -19.9835 0 0 0 
2127 11 29.8699 22.4471 -19.9907 0 0 0 
2133 11 29.201 22.2643 -19.7085 0 0 0 
2123 11 30.3408 22.007 -20.2256 0 0 0 
2145 11 27.0239 22.9834 -19.9641 0 0 0 
2131 11 29.9323 22.8779 -19.773 0 0 0 
2140 11 29.2975 22.8863 -20.3204 0 0 0 
2124 11 30.5597 22.9726 -20.0853 0 0 0 
3300 11 22.6915 36.2663 -20.9222 0 0 0 
3299 11 22.9876 35.3113 -20.937 0 0 0 
3197 11 24.3551 35.9657 -21.0993 0 0 0 
3198 11 25.1195 35.5106 -20.6426 0 0 0 
3199 11 25.2036 36.2536 -19.9787 0 0 0 
3200 11 25.8303 35.4987 -19.7856 0 0 0 
3305 11 20.9601 36.5694 -20.4638 0 0 0 
3093 11 21.2922 36.8057 -20.2144 0 0 0 
3304 11 21.5386 37.3072 -20.1161 0 0 0 
3301 11 22.7877 36.6032 -19.9855 0 0 0 
3207 11 25.9741 37.4078 -20.5727 0 0 0 
3205 11 27.4494 37.4856 -20.4343 0 0 0 
189 10 34.6806 37.5064 -21.1675 0 0 0 
3067 11 19.6581 39.1387 -21.184 0 0 0 
3072 11 18.6115 38.8749 -20.8075 0 0 0 
3099 11 20.9708 37.944 -21.0232 0 0 0 
3100 11 20.313 38.6943 -20.9573 0 0 0 
3064 11 22.2887 39.31 -21.0609 0 0 0 
3098 11 21.8329 38.1796 -20.5745 0 0 0 
3025 11 23.5303 39.315 -20.71 0 0 0 
3027 11 23.6152 38.8223 -20.0301 0 0 0 
3032 11 23.6855 38.5809 -20.9285 0 0 0 
3192 11 23.8174 38.2362 -20.5866 0 0 0 
3031 14 24.2917 37.9438 -20.4524 0 0 0 
3045 11 24.6085 38.7544 -20.6149 0 0 0 
3206 11 26.6452 37.9686 -20.0879 0 0 0 
3119 11 18.14 40.4214 -21.0333 0 0 0 
3120 11 17.1535 40.2585 -21.0496 0 0 0 
3068 11 19.3693 39.7895 -20.4818 0 0 0 
3069 11 18.4482 40.1758 -20.4326 0 0 0 
3070 11 19.3692 39.9689 -20.1024 0 0 0 
3071 11 18.6576 39.8738 -20.7985 0 0 0 
3073 11 18.4268 39.7229 -20.3108 0 0 0 
3115 11 18.9287 40.0109 -21.1103 0 0 0 
3116 11 18.4202 40.7457 -20.6614 0 0 0 
3001 11 21.1042 40.117 -20.6592 0 0 0 
2999 11 21.9289 39.4023 -19.8289 0 0 0 
3000 11 22.0976 40.0692 -20.5547 0 0 0 
3002 11 21.3892 40.8107 -19.9978 0 0 0 
3010 11 21.5466 39.6953 -20.6428 0 0 0 
3011 11 21.5196 40.636 -20.3047 0 0 0 
3013 11 22.6887 40.1672 -21.0785 0 0 0 
3014 11 21.7811 39.783 -20.9093 0 0 0 
3065 11 21.3949 39.7499 -20.9732 0 0 0 
3026 11 23.5857 39.8034 -19.8392 0 0 0 
3046 11 23.8758 39.4094 -20.7996 0 0 0 
3057 11 23.3082 40.6869 -21.1623 0 0 0 
3058 11 23.1231 40.5204 -20.1938 0 0 0 
3059 11 23.0244 39.9871 -21.0339 0 0 0 
3053 11 24.7141 39.9625 -21.0121 0 0 0 
3055 11 24.844 40.0292 -20.9417 0 0 0 
3148 11 17.2026 41.6188 -20.8098 0 0 0 
3117 11 18.8603 41.5853 -20.343 0 0 0 
3118 11 18.9431 41.0051 -21.1532 0 0 0 
3128 12 18.9166 42.3258 -20.6035 0 0 0 
3130 11 19.6503 41.1571 -20.1338 0 0 0 
3131 11 19.6091 41.967 -20.7189 0 0 0 
3150 11 18.6241 42.2312 -21.1512 0 0 0 
3129 11 19.853 41.9801 -20.6646 0 0 0 
2994 11 22.4795 41.6561 -20.056 0 0 0 
3003 11 21.5046 41.4768 -20.7347 0 0 0 
3004 11 22.4384 41.3076 -20.4195 0 0 0 
3006 11 22.4999 41.7983 -20.4423 0 0 0 
3007 11 21.9025 42.0717 -21.1962 0 0 0 
3012 11 22.4679 40.9163 -20.454 0 0 0 
3048 11 24.8437 40.9626 -21.1246 0 0 0 
3052 11 24.9027 40.9444 -21.025 0 0 0 
3135 11 19.4477 43.2877 -20.8565 0 0 0 
3132 11 20.4216 42.5048 -20.9441 0 0 0 
2993 11 22.3688 42.6499 -20.0648 0 0 0 
2992 11 23.2847 42.7143 -20.4609 0 0 0 
12 1 40.5231 -26.9337 -18.4537 0 0 0 
11 1 0.654663 -10.1344 -19.0292 0 0 0 
171 9 -17.18 -7.88975 -18.4578 0 0 0 
1544 11 29.7576 -6.91799 -18.3621 0 0 0 
1545 11 28.9555 -6.4104 -18.6769 0 0 0 
1546 11 29.9303 -6.42327 -18.454 0 0 0 
1547 11 30.5586 -5.79463 -18.9123 0 0 0 
1548 11 30.9436 -4.8999 -19.1387 0 0 0 
1611 11 33.9245 -0.577993 -19.6146 0 0 0 
1612 11 34.9092 -0.410337 -19.6608 0 0 0 
1753 11 33.2992 0.949516 -18.5848 0 0 0 
1751 11 34.1738 1.47161 -19.5003 0 0 0 
1752 13 33.8271 0.548589 -19.3335 0 0 0 
1613 11 35.3328 0.411699 -19.2801 0 0 0 
1715 11 31.6301 1.68454 -18.5145 0 0 0 
1714 11 32.4008 2.24583 -18.816 0 0 0 
1716 11 32.517 2.14645 -18.5141 0 0 0 
1717 11 33.0103 3.00964 -18.4067 0 0 0 
1749 11 32.8472 2.3353 -18.5672 0 0 0 
1750 11 33.2837 1.90425 -19.357 0 0 0 
1710 11 34.5751 2.03252 -19.5324 0 0 0 
1711 11 33.8419 1.58252 -19.0227 0 0 0 
1854 11 27.9569 4.90979 -18.4814 0 0 0 
1855 11 27.9967 4.55958 -19.4173 0 0 0 
1856 11 27.615 5.47134 -19.2655 0 0 0 
1860 11 27.3116 5.92993 -19.5627 0 0 0 
1776 11 30.2128 5.08297 -18.5476 0 0 0 
1777 11 30.5827 5.38771 -19.4253 0 0 0 
1778 11 31.3061 5.80286 -18.8736 0 0 0 
1791 11 31.5636 5.89777 -18.3435 0 0 0 
1861 11 27.5259 6.69963 -18.9613 0 0 0 
1863 11 27.7749 7.2359 -18.4553 0 0 0 
1837 11 29.0526 7.56095 -18.2823 0 0 0 
1838 11 29.5562 6.70554 -18.4035 0 0 0 
1782 11 31.3934 7.38792 -18.9539 0 0 0 
1783 11 31.7624 6.85134 -18.1951 0 0 0 
1784 11 31.46 7.47504 -18.9159 0 0 0 
1789 11 31.0546 6.70555 -19.3128 0 0 0 
1790 11 30.7499 6.47738 -18.3881 0 0 0 
1781 11 31.8521 6.71389 -18.3749 0 0 0 
1862 11 27.3368 7.63479 -19.2608 0 0 0 
1864 11 28.1072 8.08416 -18.8676 0 0 0 
1865 11 27.6152 8.51761 -19.6226 0 0 0 
1866 11 28.5258 8.92925 -19.6601 0 0 0 
1883 11 27.8519 8.33994 -19.309 0 0 0 
1884 11 27.6578 8.8942 -18.4996 0 0 0 
1785 11 31.3532 8.40714 -19.262 0 0 0 
1786 11 31.4918 8.09303 -18.3228 0 0 0 
1787 11 31.9738 8.13071 -19.1981 0 0 0 
1909 11 25.4222 9.62006 -19.2145 0 0 0 
1910 11 25.4806 10.473 -18.6957 0 0 0 
1912 11 24.2729 10.4515 -18.3836 0 0 0 
1914 11 24.9754 10.0648 -18.9848 0 0 0 
1915 11 24.54 9.16542 -19.0256 0 0 0 
1916 11 25.5088 9.12159 -19.2699 0 0 0 
1920 11 25.1699 10.2338 -19.2072 0 0 0 
1925 13 24.4431 9.23905 -19.4194 0 0 0 
1927 11 25.1747 10.5831 -19.0634 0 0 0 
1888 11 26.8486 10.5348 -18.6363 0 0 0 
1894 11 26.8894 10.3121 -18.2483 0 0 0 
1896 11 26.8765 10.3709 -19.275 0 0 0 
1898 11 26.9773 9.78901 -19.613 0 0 0 
1903 11 26.8949 9.49891 -18.7427 0 0 0 
1904 11 26.0248 9.54096 -18.2517 0 0 0 
1905 11 25.9972 9.81325 -19.2135 0 0 0 
1906 11 26.7528 9.15831 -19.2229 0 0 0 
1889 11 27.838 10.4667 -18.508 0 0 0 
1900 11 27.3781 10.0475 -19.0387 0 0 0 
1913 12 25.2105 10.7972 -18.3459 0 0 0 
1921 11 24.6404 11.0361 -18.9316 0 0 0 
1922 11 25.2913 11.035 -19.6908 0 0 0 
1929 11 24.8762 10.9273 -18.9026 0 0 0 
1891 11 27.1003 11.0031 -18.7746 0 0 0 
1899 11 26.7471 10.7372 -19.394 0 0 0 
1928 11 25.7878 11.3145 -18.7647 0 0 0 
1893 11 27.2949 11.215 -18.3906 0 0 0 
1895 11 27.6272 10.7675 -18.7466 0 0 0 
2001 11 20.8695 13.6176 -19.6039 0 0 0 
2002 11 20.2519 13.0213 -19.091 0 0 0 
1937 11 22.1828 13.5921 -19.5001 0 0 0 
1996 11 18.0716 14.8028 -18.6966 0 0 0 
1997 11 17.6808 14.9735 -19.6011 0 0 0 
1994 11 18.8988 15.0879 -18.2045 0 0 0 
1995 11 18.9472 14.3591 -18.8875 0 0 0 
1940 11 20.8778 14.6843 -18.8815 0 0 0 
1938 11 22.6342 13.982 -18.6975 0 0 0 
1939 11 21.6418 14.0438 -18.804 0 0 0 
2070 11 25.461 14.713 -19.6668 0 0 0 
1952 11 19.0071 15.8101 -18.3674 0 0 0 
1954 11 18.4081 15.7121 -18.2535 0 0 0 
1955 11 19.1548 16.3124 -18.5399 0 0 0 
1941 11 20.7704 15.5309 -18.3602 0 0 0 
1944 11 20.5295 16.2676 -18.3821 0 0 0 
1960 11 20.9228 16.5098 -19.5406 0 0 0 
1963 11 21.3912 16.5966 -18.3163 0 0 0 
1964 11 21.2601 15.6225 -18.5006 0 0 0 
2042 11 23.3925 15.825 -19.5677 0 0 0 
2072 11 24.8665 15.5813 -19.3063 0 0 0 
2073 11 25.84 15.8053 -19.3537 0 0 0 
2074 11 25.9859 15.8411 -18.365 0 0 0 
2075 11 26.7935 15.3526 -18.6954 0 0 0 
1953 11 18.5436 16.6962 -18.3684 0 0 0 
1956 11 19.3694 17.2029 -18.9412 0 0 0 
1945 11 20.1498 17.1802 -18.5336 0 0 0 
1959 11 20.1467 17.1353 -19.4613 0 0 0 
1961 11 20.4944 17.3251 -19.1511 0 0 0 
1962 11 20.9132 17.4728 -18.2551 0 0 0 
2101 11 29.8533 18.0243 -18.9506 0 0 0 
2098 11 30.4667 17.1378 -18.2024 0 0 0 
2105 11 28.7726 19.563 -19.5259 0 0 0 
2106 11 28.2616 19.524 -18.6672 0 0 0 
2104 11 28.998 18.7591 -18.9753 0 0 0 
2107 11 28.6328 20.1874 -19.3169 0 0 0 
2108 11 28.254 20.9483 -18.7902 0 0 0 
2111 11 27.3485 21.2067 -18.3944 0 0 0 
2117 11 29.9478 21.2008 -19.3099 0 0 0 
2118 11 30.2242 20.2817 -19.029 0 0 0 
2112 11 27.1911 21.7819 -19.1971 0 0 0 
2109 12 27.4672 21.5626 -18.7306 0 0 0 
2113 11 28.072 21.8432 -19.6665 0 0 0 
2138 15 28.1898 21.8222 -19.171 0 0 0 
2144 11 27.716 22.5674 -19.3743 0 0 0 
2128 11 30.2311 22.6275 -19.0759 0 0 0 
2132 11 30.0675 22.0236 -19.2712 0 0 0 
2134 15 28.8681 21.7982 -18.8887 0 0 0 
2135 11 29.3748 21.4518 -19.6782 0 0 0 
2142 11 29.0234 21.7657 -19.6719 0 0 0 
2126 11 29.853 23.3634 -19.5905 0 0 0 
2129 11 30.0605 23.3215 -18.3764 0 0 0 
2130 11 29.3246 23.0553 -18.999 0 0 0 
3400 11 19.5818 32.6739 -18.5104 0 0 0 
3401 11 19.0082 31.9077 -18.2208 0 0 0 
3399 11 18.8417 33.3464 -18.518 0 0 0 
3323 11 20.8385 34.166 -19.18 0 0 0 
3329 11 20.2922 34.7254 -18.2074 0 0 0 
3324 11 21.6997 34.5946 -18.9065 0 0 0 
3325 11 22.3061 33.8749 -18.5683 0 0 0 
3330 11 21.2179 34.4221 -18.4334 0 0 0 
3318 11 21.0519 35.7516 -18.4441 0 0 0 
3321 11 20.7592 35.4558 -18.3665 0 0 0 
3322 11 20.2529 34.9702 -19.0791 0 0 0 
3302 11 22.5755 36.2134 -19.0894 0 0 0 
3320 11 21.3674 35.7538 -19.1022 0 0 0 
3092 11 21.0427 37.6209 -19.6917 0 0 0 
3094 11 20.9559 37.5219 -19.6028 0 0 0 
3096 11 20.745 37.3782 -19.3197 0 0 0 
3306 11 21.1753 36.5306 -19.488 0 0 0 
3307 11 20.9246 36.547 -18.5201 0 0 0 
3316 11 20.2795 36.3741 -18.4698 0 0 0 
3319 11 20.6233 36.4199 -19.0521 0 0 0 
3303 11 22.2604 37.0872 -19.4598 0 0 0 
3030 11 24.565 37.4777 -19.611 0 0 0 
3202 11 25.3589 36.7746 -18.6931 0 0 0 
3201 11 25.9234 36.4344 -19.4452 0 0 0 
3203 11 26.1036 37.3138 -19.0865 0 0 0 
3204 11 26.9697 37.2678 -19.5843 0 0 0 
3074 11 18.4978 39.1463 -19.4968 0 0 0 
3090 11 20.6998 38.2745 -18.3568 0 0 0 
3091 11 21.4834 38.1479 -18.965 0 0 0 
3095 11 21.3426 38.0012 -18.8149 0 0 0 
3097 14 21.5294 37.893 -19.6658 0 0 0 
3028 11 24.0204 38.0663 -19.516 0 0 0 
3029 11 24.7624 38.0909 -18.8461 0 0 0 
3075 11 19.0874 39.9112 -19.2376 0 0 0 
3076 11 18.9479 40.8042 -18.8096 0 0 0 
2998 11 21.0756 39.8357 -19.5389 0 0 0 
3077 11 19.775 40.8632 -18.2507 0 0 0 
3078 11 20.3669 40.0903 -18.4793 0 0 0 
3080 11 20.2291 40.0492 -18.5316 0 0 0 
3081 11 21.1591 40.1006 -18.8956 0 0 0 
2997 11 21.9958 40.2227 -19.5978 0 0 0 
3085 11 21.5327 40.7629 -19.1304 0 0 0 
3086 11 21.449 39.9996 -18.4898 0 0 0 
2995 11 21.6777 41.6531 -19.4584 0 0 0 
2996 11 22.4901 41.0719 -19.4119 0 0 0 
3005 11 23.0589 41.5147 -19.6631 0 0 0 
1542 11 30.178 -7.96221 -17.3997 0 0 0 
1543 11 29.5059 -7.85827 -18.1329 0 0 0 
1540 11 30.6804 -7.86367 -16.857 0 0 0 
1541 11 30.9009 -7.32701 -17.6715 0 0 0 
1519 11 33.9427 -4.62329 -16.894 0 0 0 
1520 11 34.5264 -5.42773 -16.7837 0 0 0 
1510 11 34.1846 -4.32633 -17.4173 0 0 0 
1516 11 33.9377 -3.48026 -16.9709 0 0 0 
1517 11 34.8274 -3.03107 -17.0533 0 0 0 
1518 11 34.0416 -3.62819 -16.8921 0 0 0 
1514 11 33.3791 -2.92647 -16.6881 0 0 0 
1739 11 32.507 1.23099 -17.0259 0 0 0 
1740 11 33.1728 0.625059 -17.4612 0 0 0 
1754 11 33.2316 0.83883 -17.5933 0 0 0 
1712 11 33.3169 1.60352 -18.1718 0 0 0 
1713 11 32.8589 2.46553 -17.9547 0 0 0 
1718 11 32.1554 2.56617 -18.1376 0 0 0 
1720 11 33.2803 2.66904 -17.0715 0 0 0 
1744 11 33.3094 1.77922 -17.0015 0 0 0 
1745 11 33.2705 2.7739 -17.097 0 0 0 
1746 11 33.2537 1.88425 -17.5533 0 0 0 
1747 11 32.8695 2.73379 -17.1918 0 0 0 
1748 11 33.0864 1.89991 -17.6994 0 0 0 
1732 11 34.5618 2.72739 -17.6228 0 0 0 
1734 11 34.463 2.86131 -17.1836 0 0 0 
1736 11 34.1684 1.82064 -16.9251 0 0 0 
1755 11 33.497 1.59632 -16.9968 0 0 0 
1731 11 35.5027 2.81269 -17.2952 0 0 0 
1763 11 31.4104 4.27537 -17.1337 0 0 0 
1766 11 31.3834 3.98616 -16.7288 0 0 0 
1772 11 31.6665 3.80741 -17.5961 0 0 0 
1719 11 32.9096 3.16087 -17.8593 0 0 0 
1760 11 32.84 3.57307 -17.1142 0 0 0 
1762 11 32.2606 3.92458 -16.7412 0 0 0 
1768 11 31.9197 3.89151 -17.2751 0 0 0 
1771 11 32.6336 4.0025 -17.4327 0 0 0 
1733 11 34.0956 3.60377 -17.7437 0 0 0 
1845 11 28.7697 4.76586 -16.9511 0 0 0 
1852 11 28.3534 5.34486 -17.569 0 0 0 
1853 11 27.4396 4.94275 -17.6263 0 0 0 
1775 11 29.9336 4.54977 -17.749 0 0 0 
1793 11 30.1837 5.58095 -17.1343 0 0 0 
1794 11 29.6695 5.83264 -17.9541 0 0 0 
1795 11 28.8426 5.85613 -17.3923 0 0 0 
1850 11 28.8716 5.75254 -17.3535 0 0 0 
1767 11 31.8046 4.84866 -17.0093 0 0 0 
1773 11 31.2879 4.62781 -17.1676 0 0 0 
1774 11 30.4636 5.19317 -17.1965 0 0 0 
1792 11 30.9713 5.38804 -17.7195 0 0 0 
1779 11 31.9897 5.95246 -18.1593 0 0 0 
1798 11 27.1281 6.22457 -17.8344 0 0 0 
1799 11 27.0028 6.57727 -16.9071 0 0 0 
1800 11 26.5066 7.19725 -17.5149 0 0 0 
1801 11 26.8817 6.69554 -16.7354 0 0 0 
1796 11 28.2952 6.66097 -17.6217 0 0 0 
1797 11 27.4608 6.80218 -17.089 0 0 0 
1802 11 27.4973 7.40014 -17.0883 0 0 0 
1780 11 31.1101 6.30697 -17.8421 0 0 0 
1839 11 30.3154 6.65825 -17.7544 0 0 0 
1840 11 30.6357 7.10988 -16.9217 0 0 0 
1841 11 30.5499 6.12161 -16.7953 0 0 0 
1835 11 28.7487 7.72449 -16.8241 0 0 0 
1836 11 28.6744 8.25433 -17.669 0 0 0 
1885 11 28.2858 8.82807 -17.7242 0 0 0 
1810 11 29.6545 7.58308 -16.6719 0 0 0 
1814 11 29.6985 8.41678 -16.7923 0 0 0 
1815 11 30.316 7.63656 -16.6928 0 0 0 
1816 11 30.4001 8.61363 -16.8884 0 0 0 
1817 11 31.2991 8.677 -17.3218 0 0 0 
1818 11 30.9378 7.74455 -17.3224 0 0 0 
1819 11 31.6494 8.22039 -16.8054 0 0 0 
1824 11 30.5199 8.49507 -16.7903 0 0 0 
1887 11 27.256 10.3004 -17.7537 0 0 0 
1890 11 27.0581 10.5444 -17.887 0 0 0 
1901 11 27.0753 10.2846 -18.1156 0 0 0 
1902 11 26.5755 9.47983 -17.7953 0 0 0 
1886 11 27.6184 9.44971 -18.1344 0 0 0 
1911 11 25.0558 10.7322 -17.8284 0 0 0 
1892 11 26.4836 10.7575 -18.0266 0 0 0 
1989 11 18.5763 12.9125 -17.5202 0 0 0 
1987 13 19.5877 14.1072 -17.4818 0 0 0 
1988 11 18.8458 13.6922 -16.955 0 0 0 
1990 11 18.509 13.7722 -17.0138 0 0 0 
1986 11 20.2151 14.7365 -17.0232 0 0 0 
1992 11 19.8198 14.9744 -16.8047 0 0 0 
1948 11 19.6071 15.6665 -17.6822 0 0 0 
1949 11 19.615 16.5545 -18.142 0 0 0 
1951 11 19.6275 16.0428 -17.6184 0 0 0 
1978 13 19.6685 16.1683 -16.9254 0 0 0 
1942 11 20.9582 15.7431 -17.4011 0 0 0 
1946 11 19.9093 16.4348 -17.912 0 0 0 
1947 11 19.8101 16.2903 -16.9274 0 0 0 
1966 11 20.4392 15.8854 -17.5508 0 0 0 
1967 11 21.1423 15.9279 -16.841 0 0 0 
1981 11 20.5361 15.2848 -17.1135 0 0 0 
1993 11 19.7889 15.2293 -17.7712 0 0 0 
1965 11 21.3751 15.5355 -17.511 0 0 0 
1975 11 21.2305 15.608 -16.9582 0 0 0 
1982 11 21.4433 15.5587 -17.4329 0 0 0 
2076 11 26.5714 15.6784 -17.7765 0 0 0 
2077 11 26.3848 16.6185 -18.0616 0 0 0 
1950 11 19.6416 16.9642 -17.2302 0 0 0 
1943 11 21.0723 16.7014 -17.663 0 0 0 
2078 11 26.463 17.2635 -17.3014 0 0 0 
2079 11 26.3853 18.0983 -17.8464 0 0 0 
2099 11 30.108 17.5578 -17.3688 0 0 0 
2097 11 30.51 17.7796 -17.4367 0 0 0 
2083 11 25.7151 18.3779 -16.795 0 0 0 
2080 11 26.0966 18.7441 -17.1396 0 0 0 
2100 11 30.072 18.3163 -18.0195 0 0 0 
2110 11 26.774 21.9873 -18.1482 0 0 0 
3402 11 18.1254 32.3015 -17.9646 0 0 0 
3403 11 17.4475 32.2951 -17.2294 0 0 0 
3404 11 17.8418 33.157 -16.9105 0 0 0 
3393 11 19.0233 32.8235 -16.9272 0 0 0 
3394 12 19.6054 33.2296 -17.6316 0 0 0 
3395 11 18.6718 33.148 -17.2828 0 0 0 
3340 11 20.3398 32.8781 -16.9694 0 0 0 
3368 11 20.9077 31.8847 -17.9014 0 0 0 
3369 11 20.945 32.8458 -17.6279 0 0 0 
3390 11 20.5301 33.2029 -16.8927 0 0 0 
3391 11 20.6021 32.2898 -17.2941 0 0 0 
3392 11 19.8035 32.8333 -17.5527 0 0 0 
3366 11 21.6768 33.1391 -17.0167 0 0 0 
3367 11 21.7398 32.3928 -17.6792 0 0 0 
3370 11 21.8346 32.4172 -17.7853 0 0 0 
3371 11 21.9094 33.3309 -17.3859 0 0 0 
3388 11 22.0398 33.1134 -16.9101 0 0 0 
3398 11 18.1466 33.861 -18.016 0 0 0 
3405 11 17.2214 33.932 -17.0306 0 0 0 
3396 11 18.2445 33.7357 -17.9699 0 0 0 
3397 11 18.9758 34.4177 -17.9676 0 0 0 
3314 11 20.2071 34.8046 -17.6855 0 0 0 
3337 11 21.0347 34.3999 -17.3661 0 0 0 
3375 11 20.8928 34.6585 -17.0442 0 0 0 
3326 11 22.1762 33.4232 -17.6856 0 0 0 
3327 11 21.5072 34.152 -17.5394 0 0 0 
3331 11 22.016 34.7939 -17.9592 0 0 0 
3332 11 21.4525 34.277 -17.3148 0 0 0 
3335 11 21.3085 34.3788 -17.0711 0 0 0 
3336 11 21.4856 33.5312 -17.5712 0 0 0 
3338 11 21.3562 33.7247 -16.7022 0 0 0 
3372 11 21.346 33.9741 -16.8674 0 0 0 
3374 11 21.6097 33.9932 -17.253 0 0 0 
3386 11 21.9128 34.1911 -16.8001 0 0 0 
3387 11 22.1358 33.7544 -17.6717 0 0 0 
3313 11 21.0591 35.2251 -17.9976 0 0 0 
3315 11 20.1716 35.8035 -17.6557 0 0 0 
3317 11 20.6202 36.0421 -17.5902 0 0 0 
3328 11 20.8385 34.8791 -17.384 0 0 0 
3377 11 20.7806 36.0427 -17.5105 0 0 0 
3378 11 20.8177 35.1445 -17.0724 0 0 0 
3309 11 22.1727 36.128 -17.5792 0 0 0 
3312 11 21.5684 35.9384 -17.5162 0 0 0 
3308 11 21.3477 36.6913 -17.6256 0 0 0 
3310 11 21.6168 36.6847 -16.9619 0 0 0 
3311 11 22.3373 36.5647 -17.645 0 0 0 
3089 11 20.5659 38.7758 -17.5019 0 0 0 
3082 11 20.753 40.0229 -17.9851 0 0 0 
3088 11 20.9984 39.6567 -17.3095 0 0 0 
3083 11 21.6233 39.7342 -17.586 0 0 0 
3084 11 21.7069 40.5408 -18.1711 0 0 0 
3087 11 21.7842 40.2162 -17.5729 0 0 0 
3079 11 19.9127 40.9218 -18.1594 0 0 0 
152 8 42.3917 -45.4735 -16.4833 0 0 0 
66 4 9.63657 -38.6667 -16.2653 0 0 0 
1533 11 30.5067 -6.08965 -15.992 0 0 0 
1538 11 30.9541 -6.36768 -16.5521 0 0 0 
1539 11 30.9131 -7.25711 -16.0968 0 0 0 
1527 11 33.3127 -6.46517 -15.5913 0 0 0 
1528 11 32.4322 -6.22159 -15.9979 0 0 0 
1536 11 30.0857 -5.09037 -15.5008 0 0 0 
1532 11 31.1749 -5.63942 -15.3997 0 0 0 
1534 11 30.5998 -5.14442 -16.3049 0 0 0 
1535 11 31.0429 -4.80211 -15.4764 0 0 0 
1537 11 30.7221 -5.82119 -15.7474 0 0 0 
1524 11 33.3193 -4.66877 -16.0344 0 0 0 
1526 11 32.8205 -5.71356 -15.1522 0 0 0 
1529 11 32.1111 -5.30099 -15.7757 0 0 0 
1521 11 34.4957 -5.15302 -15.8227 0 0 0 
1522 11 33.5578 -4.80672 -15.8402 0 0 0 
1525 11 33.5975 -5.08429 -15.1684 0 0 0 
1512 11 33.2228 -4.14341 -16.0054 0 0 0 
1513 11 32.6252 -3.36533 -16.1992 0 0 0 
1500 11 34.0961 -4.32908 -15.6605 0 0 0 
1503 11 34.7446 -4.41065 -15.4485 0 0 0 
1507 11 33.9384 -4.05149 -15.4584 0 0 0 
1508 11 33.785 -3.69839 -16.3813 0 0 0 
1509 11 34.4136 -4.47257 -16.455 0 0 0 
1511 11 33.888 -3.76166 -16.6471 0 0 0 
1515 11 33.4564 -3.75926 -16.14 0 0 0 
1523 11 33.4734 -3.91489 -15.3957 0 0 0 
1501 11 34.9737 -4.50464 -15.2144 0 0 0 
1502 11 35.3156 -3.58988 -15.4297 0 0 0 
1181 11 32.7942 -1.44911 -15.2094 0 0 0 
1182 11 32.7888 -0.518277 -15.5748 0 0 0 
1738 11 32.709 1.28267 -16.0479 0 0 0 
1743 11 33.0814 1.30728 -16.1499 0 0 0 
1737 11 33.6956 1.41615 -16.1422 0 0 0 
1741 11 33.3767 1.06775 -16.588 0 0 0 
1761 11 32.3764 2.97063 -16.4645 0 0 0 
1735 11 33.6716 2.63198 -16.617 0 0 0 
1742 11 33.7355 1.99343 -16.4682 0 0 0 
1756 11 34.2048 1.75491 -16.3084 0 0 0 
1757 11 33.8016 2.34992 -15.6131 0 0 0 
1730 11 36.1336 2.95318 -16.5321 0 0 0 
1769 11 31.6687 4.44555 -16.4813 0 0 0 
1722 11 33.1328 3.44178 -15.6713 0 0 0 
1759 11 32.8493 3.63637 -16.1163 0 0 0 
1770 11 32.4999 3.8906 -16.448 0 0 0 
1721 11 33.568 3.48532 -16.5706 0 0 0 
1723 11 33.9389 3.79187 -15.1943 0 0 0 
1727 11 34.1059 3.98077 -15.9099 0 0 0 
1728 11 34.7717 3.46189 -16.4462 0 0 0 
1758 11 33.7247 3.33952 -15.7347 0 0 0 
1725 11 35.4536 3.09647 -15.6463 0 0 0 
1726 11 34.9199 3.88366 -15.3373 0 0 0 
1729 11 35.528 3.29529 -15.8136 0 0 0 
1851 11 28.3648 5.39259 -16.5702 0 0 0 
1844 11 29.4505 5.41897 -16.6195 0 0 0 
1846 11 29.2973 4.99477 -16.133 0 0 0 
1847 11 28.8643 5.89302 -16.0581 0 0 0 
1848 11 28.9652 4.95881 -15.7159 0 0 0 
1849 11 29.1916 5.63924 -16.4129 0 0 0 
1765 12 31.1686 4.7386 -16.1062 0 0 0 
1764 11 32.0754 4.71032 -16.5267 0 0 0 
1803 11 28.0062 7.15594 -16.2629 0 0 0 
1805 11 28.0759 7.16881 -16.2219 0 0 0 
1812 11 29.0223 7.01382 -16.6373 0 0 0 
1830 11 30.1136 6.85145 -15.8166 0 0 0 
1831 11 29.3581 6.86411 -16.4716 0 0 0 
1834 11 28.8796 7.48905 -15.8611 0 0 0 
1843 11 29.9083 6.30467 -16.5425 0 0 0 
1842 11 30.6231 6.48695 -15.8674 0 0 0 
1804 11 27.6701 8.01615 -15.8793 0 0 0 
1806 11 28.1268 8.10189 -16.578 0 0 0 
1811 11 28.7327 7.97068 -16.6611 0 0 0 
1833 11 28.3179 7.99823 -16.5133 0 0 0 
1807 11 29.0701 8.42544 -16.6523 0 0 0 
1809 11 29.2444 8.49471 -16.6451 0 0 0 
1813 11 29.0659 7.91368 -16.2034 0 0 0 
1821 11 30.2122 7.60211 -16.4106 0 0 0 
1828 11 29.5303 7.90019 -15.309 0 0 0 
1832 11 29.3086 7.86231 -16.5056 0 0 0 
1820 11 31.1791 7.62262 -16.1562 0 0 0 
1822 11 30.3669 8.00039 -15.5065 0 0 0 
1823 11 30.9901 8.66189 -15.9236 0 0 0 
1825 11 30.3514 8.0224 -15.9253 0 0 0 
1826 11 30.872 8.55415 -15.2574 0 0 0 
1827 11 30.4232 7.80846 -15.7498 0 0 0 
1808 11 28.8728 9.10217 -15.943 0 0 0 
1991 11 19.3727 14.0974 -16.6286 0 0 0 
1968 11 20.6107 15.135 -16.5428 0 0 0 
1969 15 21.0769 15.3517 -15.6851 0 0 0 
1970 12 20.35 16.0057 -15.8946 0 0 0 
1973 11 20.4429 15.1562 -15.3412 0 0 0 
1974 11 20.499 15.4564 -16.2934 0 0 0 
1976 11 20.6884 15.9357 -16.1844 0 0 0 
1979 11 20.0559 16.666 -16.1494 0 0 0 
1980 11 20.7262 15.972 -16.4123 0 0 0 
1984 11 20.8762 15.7183 -15.8997 0 0 0 
1985 11 20.2185 15.6647 -16.651 0 0 0 
1983 11 21.6907 15.7322 -16.4796 0 0 0 
1971 11 20.2358 16.7065 -15.1904 0 0 0 
1977 11 20.0614 16.7147 -16.1858 0 0 0 
2082 11 26.3193 17.7176 -16.3489 0 0 0 
2084 11 26.4805 17.7835 -16.5482 0 0 0 
2087 11 26.9762 17.7884 -15.7729 0 0 0 
2085 11 27.4381 17.896 -16.2829 0 0 0 
2086 11 27.7654 17.1845 -15.6611 0 0 0 
2088 11 27.6592 17.3585 -15.1823 0 0 0 
2089 11 28.6588 17.3833 -15.1781 0 0 0 
2090 11 29.4989 17.6332 -15.6596 0 0 0 
2095 11 30.0831 17.9409 -16.0172 0 0 0 
2096 11 30.9154 17.7176 -16.5247 0 0 0 
2081 11 26.2708 18.6976 -16.156 0 0 0 
2094 11 30.1498 18.9344 -15.9244 0 0 0 
2091 11 30.3131 18.2134 -15.6791 0 0 0 
2093 11 30.6678 19.5273 -15.3078 0 0 0 
3342 11 21.36 31.6286 -15.9074 0 0 0 
3343 11 22.2963 31.3068 -15.7669 0 0 0 
3345 11 21.9095 30.6187 -15.8669 0 0 0 
3341 11 20.7604 32.3648 -16.2214 0 0 0 
3355 11 20.6086 33.0757 -15.8493 0 0 0 
3365 11 21.1485 33.1759 -16.1684 0 0 0 
3350 11 22.6781 31.9263 -15.5288 0 0 0 
3352 11 22.1309 32.6363 -15.3555 0 0 0 
3354 11 21.4397 32.5834 -15.5907 0 0 0 
3406 11 17.4536 33.8893 -16.0588 0 0 0 
3407 11 17.7874 34.7906 -16.3351 0 0 0 
3333 11 20.8749 34.3894 -16.5063 0 0 0 
3339 11 20.373 33.7738 -16.5259 0 0 0 
3357 11 20.5433 33.3479 -15.3857 0 0 0 
3334 11 21.833 34.4004 -16.22 0 0 0 
3364 11 21.8798 33.7528 -15.8045 0 0 0 
3373 11 22.0505 34.645 -16.6358 0 0 0 
3385 11 21.4732 34.5874 -15.9941 0 0 0 
3389 11 21.3217 33.7113 -16.5537 0 0 0 
3362 11 23.1159 33.5925 -15.2041 0 0 0 
3363 11 22.7976 33.5597 -16.1515 0 0 0 
3408 11 17.6829 35.704 -15.9419 0 0 0 
3411 11 17.6673 35.9539 -15.7449 0 0 0 
3376 11 20.7026 35.5539 -16.6416 0 0 0 
3379 11 20.0153 35.2514 -16.4853 0 0 0 
3380 11 20.1378 36.226 -16.2978 0 0 0 
3384 11 20.5464 34.9097 -15.8012 0 0 0 
3410 11 17.263 36.6916 -15.2042 0 0 0 
3381 11 19.849 36.3706 -15.3513 0 0 0 
85 5 -7.5297 -48.2698 -14.0311 0 0 0 
48 3 26.763 -37.1073 -14.4248 0 0 0 
148 8 -20.1545 -15.3944 -13.8365 0 0 0 
1457 11 39.3796 -10.9819 -14.0446 0 0 0 
1452 11 39.2594 -10.2387 -14.3475 0 0 0 
1456 11 38.5722 -10.3951 -14.1056 0 0 0 
1446 11 39.5354 -9.1303 -14.1171 0 0 0 
1486 11 35.8922 -8.09545 -13.792 0 0 0 
1473 11 36.4556 -8.16745 -13.7097 0 0 0 
1439 11 38.0782 -8.19749 -14.1929 0 0 0 
1444 11 38.7553 -7.93633 -14.1069 0 0 0 
1445 11 39.0965 -8.55924 -14.8108 0 0 0 
1448 11 39.2047 -8.69486 -13.788 0 0 0 
1449 11 38.246 -8.97865 -13.7713 0 0 0 
1450 11 39.2427 -9.04577 -13.8174 0 0 0 
1432 11 37.7305 -6.06382 -14.0174 0 0 0 
1441 11 37.3553 -6.8607 -13.6628 0 0 0 
1434 11 38.4621 -6.61296 -13.8814 0 0 0 
1436 11 38.3523 -6.79552 -13.7851 0 0 0 
1437 16 39.3476 -6.88979 -13.7617 0 0 0 
1438 15 38.457 -7.33369 -13.8606 0 0 0 
1440 11 38.2192 -7.36431 -13.6581 0 0 0 
1442 11 38.3098 -7.1578 -13.6394 0 0 0 
1443 11 38.1386 -7.33038 -14.6094 0 0 0 
1531 11 31.3516 -5.72594 -14.4193 0 0 0 
1498 11 33.0548 -4.82589 -14.6319 0 0 0 
1530 11 32.1461 -5.92314 -14.9936 0 0 0 
1497 14 33.8685 -5.17547 -14.1674 0 0 0 
1504 11 34.7203 -4.83584 -14.5437 0 0 0 
1506 11 33.9895 -4.99729 -15.1377 0 0 0 
1422 11 37.1032 -5.06553 -14.7507 0 0 0 
1424 11 37.1022 -5.01101 -14.4293 0 0 0 
1431 11 37.9292 -5.08585 -14.0812 0 0 0 
1499 11 33.9635 -4.4105 -14.6727 0 0 0 
1505 11 33.9607 -4.18561 -14.5543 0 0 0 
1415 11 37.3366 -3.70315 -13.6509 0 0 0 
1417 11 37.3205 -3.25555 -14.6375 0 0 0 
1419 11 37.5821 -3.37431 -13.6966 0 0 0 
1421 11 36.7103 -4.39568 -14.1206 0 0 0 
1423 11 36.9436 -4.07835 -14.7533 0 0 0 
1425 11 37.08 -4.28096 -13.7463 0 0 0 
1426 11 37.7421 -3.5702 -13.9839 0 0 0 
1427 14 37.432 -4.49746 -14.1937 0 0 0 
1410 11 38.7998 -3.70535 -13.8167 0 0 0 
1412 11 38.9505 -3.59185 -13.7801 0 0 0 
1414 11 37.9116 -3.84167 -14.4573 0 0 0 
1416 11 38.0495 -3.08154 -13.9755 0 0 0 
1418 11 38.0426 -3.90757 -14.4062 0 0 0 
1398 11 40.6033 -3.64944 -13.7037 0 0 0 
1402 11 39.9736 -3.66123 -14.3498 0 0 0 
1187 11 33.0071 -1.79503 -13.8495 0 0 0 
1407 11 39.2251 -2.88341 -13.9401 0 0 0 
1411 11 38.3961 -2.87959 -14.2107 0 0 0 
1401 11 40.3663 -2.80035 -14.0263 0 0 0 
1403 15 39.9355 -2.76094 -13.9162 0 0 0 
1177 11 33.004 -0.529288 -14.0151 0 0 0 
1179 11 32.7908 -0.218679 -14.0675 0 0 0 
1180 11 33.283 -0.673738 -14.8096 0 0 0 
1185 11 32.8108 -1.22314 -15.1311 0 0 0 
1186 11 32.7334 -0.895329 -14.1896 0 0 0 
1170 15 34.3363 -0.210963 -13.7795 0 0 0 
1184 11 33.5912 -0.86176 -14.6208 0 0 0 
1188 11 33.9046 -1.4076 -13.6388 0 0 0 
1173 11 35.1087 -0.000345917 -13.7024 0 0 0 
1176 11 32.7478 0.414522 -13.8063 0 0 0 
1183 11 33.1468 0.0143204 -14.8079 0 0 0 
1724 11 34.8723 3.52487 -14.9546 0 0 0 
1829 11 30.4193 7.48832 -15.1088 0 0 0 
1972 11 19.7681 15.8339 -15.0492 0 0 0 
2092 11 30.1731 18.7788 -14.8663 0 0 0 
3344 11 22.5184 30.6212 -15.0736 0 0 0 
3346 11 21.599 30.8456 -14.9439 0 0 0 
3347 11 22.1838 30.4455 -14.2383 0 0 0 
3348 11 21.4201 31.091 -14.2384 0 0 0 
3349 11 22.1182 31.4144 -14.8772 0 0 0 
3351 11 21.823 31.7366 -15.0461 0 0 0 
3356 11 20.8778 32.4427 -15.1235 0 0 0 
3353 11 21.5274 32.2812 -14.6415 0 0 0 
3413 11 17.3823 34.4553 -14.4565 0 0 0 
3446 11 18.0552 34.1321 -13.7752 0 0 0 
3448 11 17.7984 34.1913 -13.76 0 0 0 
3415 11 18.4408 33.7756 -13.7812 0 0 0 
3383 11 19.8948 34.5746 -15.1208 0 0 0 
3358 11 21.347 33.4778 -14.8049 0 0 0 
3359 11 21.5 34.4583 -14.6819 0 0 0 
3360 11 21.6416 33.4873 -14.8745 0 0 0 
3361 11 22.3207 34.1884 -15.0921 0 0 0 
3409 11 18.0994 36.1464 -15.1476 0 0 0 
3412 11 17.4981 35.2401 -15.0653 0 0 0 
3422 11 18.4812 36.143 -13.6812 0 0 0 
3427 11 18.7042 35.7553 -13.6417 0 0 0 
3429 11 19.1392 36.3365 -13.9543 0 0 0 
3431 11 19.5962 36.14 -14.1607 0 0 0 
3382 11 20.161 35.5193 -14.9293 0 0 0 
3428 11 18.1655 36.5575 -13.899 0 0 0 
3423 11 19.0058 36.5789 -14.4125 0 0 0 
3424 11 19.1597 37.5471 -14.2155 0 0 0 
3425 11 19.6166 36.8207 -13.7021 0 0 0 
1465 11 37.2613 -9.09151 -12.2908 0 0 0 
1466 11 36.6844 -9.85885 -12.5709 0 0 0 
1467 11 37.5132 -9.30995 -12.4619 0 0 0 
1455 11 38.6708 -10.3064 -13.1144 0 0 0 
1458 11 39.2728 -10.5079 -13.1706 0 0 0 
1459 11 39.3494 -9.51868 -13.0458 0 0 0 
1464 11 38.2062 -9.3761 -12.4524 0 0 0 
1447 11 39.8328 -9.15802 -13.1627 0 0 0 
1451 11 39.5108 -9.92817 -13.4308 0 0 0 
1453 11 39.8575 -10.2773 -13.547 0 0 0 
1454 15 39.5206 -10.5447 -12.6443 0 0 0 
1483 11 34.4172 -8.01377 -12.5661 0 0 0 
1472 11 36.1656 -7.62851 -12.9189 0 0 0 
1475 11 35.8217 -8.08291 -12.8669 0 0 0 
1477 11 35.9683 -8.00641 -13.3073 0 0 0 
1481 11 35.8431 -8.13454 -13.4195 0 0 0 
1487 11 35.3743 -7.88629 -12.9625 0 0 0 
1489 11 35.2637 -7.59227 -13.2712 0 0 0 
1463 11 37.3584 -8.85965 -12.3317 0 0 0 
1469 11 37.2268 -8.36637 -12.1228 0 0 0 
1470 11 36.7847 -8.10492 -12.9808 0 0 0 
1480 16 36.8121 -7.88957 -13.3867 0 0 0 
1474 11 36.0829 -7.28782 -13.4142 0 0 0 
1476 11 36.1622 -7.14302 -12.8416 0 0 0 
1479 11 36.0761 -7.21412 -13.4316 0 0 0 
1482 11 35.1953 -7.52581 -12.9615 0 0 0 
1484 11 34.9646 -7.56317 -13.2712 0 0 0 
1485 11 35.9308 -7.41523 -13.06 0 0 0 
1488 11 35.978 -7.11551 -12.759 0 0 0 
1490 11 34.9947 -6.81701 -12.6998 0 0 0 
1433 11 37.8147 -6.50974 -13.1263 0 0 0 
1435 11 37.7393 -6.08973 -13.43 0 0 0 
1478 11 36.4979 -7.55281 -12.5905 0 0 0 
1314 11 34.0099 -4.76582 -12.3362 0 0 0 
1491 11 34.8209 -5.9316 -13.1309 0 0 0 
1494 11 34.4728 -5.09135 -12.2752 0 0 0 
1495 11 33.5073 -4.88391 -12.4325 0 0 0 
1496 11 33.3414 -5.29958 -13.3267 0 0 0 
1492 11 35.452 -5.57028 -12.4444 0 0 0 
1428 11 37.2584 -4.97336 -13.3315 0 0 0 
1430 11 37.6882 -5.45334 -13.1829 0 0 0 
1429 14 38.0983 -4.56578 -12.973 0 0 0 
1389 11 41.4948 -4.6034 -12.3165 0 0 0 
1315 11 33.048 -4.49373 -12.3106 0 0 0 
1420 11 37.4044 -4.3143 -13.4053 0 0 0 
1408 11 39.2481 -3.3633 -13.0631 0 0 0 
1409 11 39.2169 -4.35573 -13.1819 0 0 0 
1413 11 37.9939 -3.39246 -13.5677 0 0 0 
1391 11 40.2605 -4.46891 -12.4961 0 0 0 
1393 11 40.6211 -3.057 -12.6534 0 0 0 
1395 11 40.0892 -3.68312 -12.927 0 0 0 
1397 11 40.7678 -3.87904 -12.7444 0 0 0 
1400 11 40.5004 -3.65468 -13.5242 0 0 0 
1404 13 39.7686 -3.66041 -13.5123 0 0 0 
1405 11 40.7445 -3.71 -13.2996 0 0 0 
1390 11 40.9726 -3.76702 -12.4833 0 0 0 
1394 11 40.9202 -3.99237 -12.4647 0 0 0 
1399 11 41.3542 -3.29965 -13.1435 0 0 0 
1197 11 34.253 -1.8332 -12.4166 0 0 0 
1198 11 34.1708 -2.33447 -13.278 0 0 0 
1199 11 34.1758 -2.1489 -12.2954 0 0 0 
1406 11 40.062 -2.98637 -13.4026 0 0 0 
1169 11 34.6418 -0.338944 -12.836 0 0 0 
1174 11 34.3491 -0.152492 -13.07 0 0 0 
1189 11 34.8373 -1.28593 -13.2994 0 0 0 
1196 11 34.6294 -0.906758 -12.4237 0 0 0 
1190 11 35.0733 -0.416021 -12.8663 0 0 0 
1191 11 35.7277 -0.62414 -13.5932 0 0 0 
1193 11 35.7518 -0.276438 -13.2851 0 0 0 
1194 11 35.1084 -0.961922 -12.9443 0 0 0 
1192 11 36.6994 -0.586945 -13.3602 0 0 0 
1172 11 34.2081 0.417003 -13.581 0 0 0 
1175 11 33.3923 0.137454 -13.0937 0 0 0 
1178 11 33.5605 0.16318 -13.5559 0 0 0 
1171 11 35.0428 0.0890739 -13.1386 0 0 0 
51 3 -12.754 3.89899 -12.2223 0 0 0 
158 8 48.6767 7.67144 -12.1742 0 0 0 
3414 11 17.8196 34.5274 -13.5601 0 0 0 
3437 11 17.962 34.2732 -12.2496 0 0 0 
3447 11 18.0775 34.5886 -12.8858 0 0 0 
3416 11 18.3631 34.6006 -13.2216 0 0 0 
3436 11 18.6346 34.4032 -12.9781 0 0 0 
3438 11 18.2274 34.5825 -13.1628 0 0 0 
3439 11 18.5942 34.0341 -12.4113 0 0 0 
3443 11 18.816 34.2026 -12.738 0 0 0 
3451 11 16.344 35.7295 -12.9213 0 0 0 
3456 11 15.3164 36.3356 -12.2374 0 0 0 
3433 11 18.1484 35.4524 -13.0268 0 0 0 
3445 11 18.1348 34.9474 -13.2016 0 0 0 
3449 11 18.0282 34.9997 -13.2181 0 0 0 
3450 11 17.1155 35.1011 -12.8221 0 0 0 
3491 11 16.7447 35.6677 -12.6795 0 0 0 
3417 11 19.0892 35.2855 -13.2825 0 0 0 
3418 11 18.5025 35.4929 -12.4997 0 0 0 
3426 11 19.697 35.8353 -13.5522 0 0 0 
3430 11 19.4587 35.6526 -13.2985 0 0 0 
3432 11 18.7982 35.9714 -13.5821 0 0 0 
3434 11 18.7274 36.2677 -13.0165 0 0 0 
3435 11 18.5012 35.338 -13.3073 0 0 0 
3442 11 18.5598 35.1671 -12.6735 0 0 0 
3444 11 19.1063 35.1132 -13.0322 0 0 0 
3457 11 14.4154 36.4056 -12.6657 0 0 0 
3458 11 15.3922 36.3644 -12.4555 0 0 0 
3459 11 15.6326 37.204 -12.9426 0 0 0 
3460 11 15.2473 36.4243 -12.4492 0 0 0 
3461 11 16.0602 36.9301 -12.1606 0 0 0 
3419 11 18.0275 36.3714 -12.5516 0 0 0 
3420 11 18.5525 37.2066 -12.3881 0 0 0 
3421 12 18.9392 36.3968 -12.8293 0 0 0 
186 10 28.8387 -43.8222 -10.7283 0 0 0 
199 10 42.6511 -40.6613 -11.072 0 0 0 
17 1 31.1162 -38.0188 -11.2554 0 0 0 
1468 11 37.0897 -9.18477 -11.5647 0 0 0 
1460 11 39.4739 -9.8632 -12.1153 0 0 0 
1471 11 36.3771 -8.10876 -12.0676 0 0 0 
1461 11 39.2472 -8.90145 -11.9615 0 0 0 
1462 11 38.2883 -8.63013 -12.0442 0 0 0 
1303 11 31.295 -6.23071 -10.8481 0 0 0 
1305 11 31.6904 -5.34502 -11.6609 0 0 0 
1309 11 31.7999 -4.55511 -11.145 0 0 0 
1304 11 31.8987 -5.44965 -10.6884 0 0 0 
1310 11 32.7642 -4.75293 -10.9691 0 0 0 
1311 11 31.987 -5.26982 -11.3279 0 0 0 
1312 11 32.8883 -5.65685 -11.1333 0 0 0 
1313 11 33.2811 -5.36534 -12.0055 0 0 0 
1321 11 32.2891 -4.69057 -11.714 0 0 0 
1493 11 35.2854 -4.89423 -11.7266 0 0 0 
1385 11 41.037 -5.9379 -11.0802 0 0 0 
1387 11 40.9415 -5.10096 -11.4215 0 0 0 
1308 11 31.0509 -3.98586 -11.4841 0 0 0 
1306 11 31.9464 -4.53839 -11.1282 0 0 0 
1307 11 31.9712 -3.5953 -11.4598 0 0 0 
1316 11 33.0336 -3.9689 -11.4596 0 0 0 
1318 11 33.1076 -3.71874 -11.4596 0 0 0 
1320 11 32.3406 -3.96938 -11.0232 0 0 0 
1322 11 32.6021 -4.02834 -11.0333 0 0 0 
1328 11 32.748 -3.49718 -10.9887 0 0 0 
1329 11 32.6448 -4.49177 -11.0009 0 0 0 
1201 11 35.0136 -3.03526 -11.4237 0 0 0 
1392 15 40.5015 -3.70327 -11.8997 0 0 0 
1396 11 40.1545 -3.90894 -11.9551 0 0 0 
1388 11 41.4902 -4.26623 -11.375 0 0 0 
1210 11 33.124 -2.162 -11.682 0 0 0 
1211 11 32.5564 -1.58286 -11.0968 0 0 0 
1212 11 32.707 -1.62446 -12.0845 0 0 0 
1327 11 31.8663 -3.02639 -10.9572 0 0 0 
1160 11 34.5445 -1.75445 -11.2258 0 0 0 
1200 11 34.2358 -2.41327 -11.3328 0 0 0 
1204 11 34.6593 -2.52065 -10.6938 0 0 0 
1205 11 34.197 -2.98085 -11.4517 0 0 0 
1206 11 33.8399 -2.32502 -12.1168 0 0 0 
1207 11 33.4 -1.67883 -11.4932 0 0 0 
1208 11 34.1464 -1.91542 -10.8711 0 0 0 
1209 16 33.9746 -2.66079 -11.5153 0 0 0 
1202 11 35.8401 -2.484 -11.5375 0 0 0 
1203 11 35.0205 -1.9252 -11.4114 0 0 0 
1213 11 32.4084 -1.44913 -11.1464 0 0 0 
1159 11 34.7388 -0.839235 -10.8727 0 0 0 
1167 11 34.2016 -0.706878 -11.0032 0 0 0 
1168 11 34.6181 -0.721108 -11.9122 0 0 0 
1195 11 35.5416 -1.07451 -12.05 0 0 0 
1134 11 38.0402 -0.228793 -11.1269 0 0 0 
1166 11 34.7303 0.118863 -10.8067 0 0 0 
1131 11 36.2011 0.979794 -11.0318 0 0 0 
1132 11 36.7554 0.8583 -11.8552 0 0 0 
1133 11 37.5006 0.605745 -11.2379 0 0 0 
1129 11 36.3499 2.29199 -10.6771 0 0 0 
1130 11 36.9652 1.62208 -11.0926 0 0 0 
3440 11 19.486 34.0107 -11.9595 0 0 0 
3441 11 18.7976 34.7206 -11.8109 0 0 0 
3452 11 16.4555 35.7471 -11.9277 0 0 0 
3454 11 16.5138 35.6381 -11.8039 0 0 0 
3455 11 15.5283 35.4695 -11.7847 0 0 0 
3479 11 15.9075 35.8531 -11.1211 0 0 0 
3480 11 15.5401 34.9272 -11.0334 0 0 0 
3489 11 16.0695 35.7894 -11.5514 0 0 0 
3492 11 16.3945 35.6244 -11.7438 0 0 0 
3493 11 15.5741 36.1245 -11.4664 0 0 0 
3490 11 17.0526 35.7726 -11.7338 0 0 0 
3462 11 16.3145 36.5572 -11.2683 0 0 0 
3463 11 15.4484 37.0247 -11.0911 0 0 0 
3464 11 16.3884 37.2266 -11.366 0 0 0 
3465 11 15.486 36.8185 -11.5045 0 0 0 
3466 11 15.6015 37.5397 -10.8214 0 0 0 
3467 11 16.5073 37.5991 -11.2408 0 0 0 
3468 13 16.3233 36.6171 -11.2831 0 0 0 
3471 12 16.34 36.6354 -11.1229 0 0 0 
3472 11 15.5929 37.2736 -10.9369 0 0 0 
3494 11 15.6618 37.0439 -11.8497 0 0 0 
3495 11 15.951 37.5272 -11.0234 0 0 0 
3453 11 17.0987 36.4019 -11.5311 0 0 0 
3469 13 17.0211 37.3231 -11.4043 0 0 0 
3470 11 17.2858 36.5671 -10.8057 0 0 0 
3473 11 15.5958 38.2366 -10.6673 0 0 0 
3475 16 16.325 37.9736 -10.6396 0 0 0 
1296 11 32.583 -8.07087 -9.49244 0 0 0 
1290 11 35.3779 -8.73121 -9.4358 0 0 0 
1297 11 32.2246 -7.17611 -9.75881 0 0 0 
1298 11 32.4874 -6.24248 -9.51534 0 0 0 
1301 11 31.7405 -4.67888 -10.2463 0 0 0 
1302 11 31.0289 -5.3476 -10.4617 0 0 0 
1331 11 31.8059 -4.77538 -9.58529 0 0 0 
1299 11 33.1351 -5.51575 -9.28658 0 0 0 
1300 11 32.5469 -4.80266 -9.66806 0 0 0 
1323 11 32.0539 -4.55399 -10.3828 0 0 0 
1325 11 32.1666 -4.80661 -10.3274 0 0 0 
1332 11 32.7158 -4.58183 -9.21832 0 0 0 
1379 11 38.6265 -4.63331 -9.3003 0 0 0 
1381 11 38.7068 -5.26831 -9.83543 0 0 0 
1382 11 39.6195 -5.02901 -9.50416 0 0 0 
1383 11 39.7637 -5.08169 -10.4923 0 0 0 
1384 11 40.2191 -5.97187 -10.5059 0 0 0 
1386 11 40.6251 -5.24842 -10.4844 0 0 0 
1333 11 31.8153 -4.22675 -9.46927 0 0 0 
1339 11 31.6966 -3.1437 -9.24224 0 0 0 
1317 11 32.8187 -3.76901 -10.5036 0 0 0 
1319 11 32.9932 -3.40574 -10.5168 0 0 0 
1324 11 32.4584 -4.33606 -9.49469 0 0 0 
1326 11 32.2316 -3.81877 -10.4686 0 0 0 
1330 11 32.1444 -4.09251 -10.2327 0 0 0 
1334 11 32.5018 -3.61259 -9.85859 0 0 0 
1361 11 36.3164 -3.17059 -9.29993 0 0 0 
1366 11 38.9011 -3.63217 -9.15373 0 0 0 
1368 11 39.0261 -3.50597 -9.21334 0 0 0 
1377 11 38.5003 -3.74369 -9.20581 0 0 0 
1341 11 31.6574 -1.92649 -9.60769 0 0 0 
1343 11 31.2488 -2.14928 -9.78366 0 0 0 
1347 11 31.4732 -1.6801 -9.62248 0 0 0 
1214 11 32.7939 -1.65473 -10.2469 0 0 0 
1344 11 32.1771 -2.30528 -9.44607 0 0 0 
1346 11 32.1885 -2.2738 -9.99111 0 0 0 
1348 11 32.4672 -1.75879 -9.54631 0 0 0 
1155 11 34.2592 -1.81061 -9.87484 0 0 0 
1156 11 34.6771 -2.68132 -9.61561 0 0 0 
1157 11 34.5214 -1.79245 -9.18472 0 0 0 
1216 11 33.8154 -1.60489 -9.2824 0 0 0 
1353 11 33.9497 -1.96416 -9.40138 0 0 0 
1358 11 34.8368 -2.15409 -9.59168 0 0 0 
1154 11 35.2434 -1.90768 -9.72684 0 0 0 
1359 11 35.5192 -1.60287 -9.11163 0 0 0 
1360 11 35.8174 -2.38303 -9.66158 0 0 0 
1149 11 37.2588 -2.63076 -9.20742 0 0 0 
1150 11 36.6774 -1.91034 -9.58553 0 0 0 
1147 11 38.8669 -2.13466 -10.2668 0 0 0 
1148 11 38.0124 -2.41128 -9.82706 0 0 0 
1226 11 32.1588 -0.72978 -9.3156 0 0 0 
1345 14 32.5131 -1.38795 -9.6596 0 0 0 
1158 12 34.5011 -1.46402 -10.129 0 0 0 
1161 11 34.5248 -1.42449 -10.282 0 0 0 
1162 11 34.7394 -1.14354 -9.34653 0 0 0 
1163 11 34.7411 -0.183207 -9.62538 0 0 0 
1215 11 33.7082 -1.2511 -10.2116 0 0 0 
1217 11 34.5389 -0.914663 -9.26997 0 0 0 
1354 11 34.6525 -1.50536 -9.94505 0 0 0 
1355 11 33.7147 -1.42359 -9.60767 0 0 0 
1356 11 34.0612 -0.499276 -9.76758 0 0 0 
1357 14 34.1494 -1.44234 -9.44689 0 0 0 
1153 11 35.9446 -1.22331 -9.52687 0 0 0 
1151 11 36.924 -0.967813 -9.36002 0 0 0 
1152 11 36.4852 -0.772473 -10.2371 0 0 0 
1140 11 38.8198 -0.18812 -9.09967 0 0 0 
1146 11 38.9561 -1.23262 -9.84443 0 0 0 
1136 11 39.6284 -0.176006 -10.1647 0 0 0 
1220 11 33.1635 0.0753587 -9.46349 0 0 0 
1221 11 32.9457 0.838118 -10.0724 0 0 0 
1224 11 32.6422 0.0951152 -9.23301 0 0 0 
1165 11 34.2002 0.664404 -10.1576 0 0 0 
1223 11 33.3354 0.657956 -9.68319 0 0 0 
1164 12 35.1911 0.529757 -10.1632 0 0 0 
1142 11 37.8749 0.919066 -9.51006 0 0 0 
1135 11 38.6836 0.0407213 -10.4104 0 0 0 
1138 11 39.0271 0.135816 -9.88614 0 0 0 
1139 11 38.9298 0.804584 -9.14906 0 0 0 
1141 11 38.8294 0.651654 -9.64253 0 0 0 
1137 11 39.8278 0.725642 -9.78088 0 0 0 
1222 11 33.1175 1.60732 -9.45691 0 0 0 
1127 11 37.8271 2.66792 -9.41478 0 0 0 
1128 11 37.1549 2.35894 -10.0876 0 0 0 
1126 11 37.9332 3.63336 -9.17675 0 0 0 
3481 11 15.1308 35.5124 -10.3333 0 0 0 
3482 11 14.6735 35.8436 -9.50805 0 0 0 
3478 11 15.8745 35.9422 -10.1257 0 0 0 
3483 11 15.5508 36.0471 -9.94271 0 0 0 
3484 11 15.8193 35.5028 -9.14791 0 0 0 
3485 11 15.784 35.5287 -10.1469 0 0 0 
3488 11 16.165 36.06 -10.5935 0 0 0 
3477 11 16.7363 36.2588 -9.7292 0 0 0 
3476 11 16.6069 37.1757 -10.1068 0 0 0 
3486 11 15.6277 36.4705 -9.84922 0 0 0 
3487 11 16.4507 36.9276 -10.1863 0 0 0 
3497 11 16.5633 37.7679 -9.69897 0 0 0 
3474 11 16.2114 38.8514 -10.1743 0 0 0 
3496 11 15.9568 38.2494 -10.3317 0 0 0 
3546 11 16.3756 38.0048 -9.42015 0 0 0 
3556 11 15.1463 40.7606 -9.8564 0 0 0 
3557 11 14.2401 40.4212 -10.1084 0 0 0 
3558 11 13.8734 40.7228 -9.22834 0 0 0 
3561 11 13.9702 39.9891 -9.35652 0 0 0 
3555 11 15.7156 40.3829 -9.12615 0 0 0 
3554 11 16.3365 40.9724 -9.64278 0 0 0 
190 10 -6.03727 -11.3366 -7.89799 0 0 0 
1291 11 35.0343 -9.1602 -8.60038 0 0 0 
1295 11 33.161 -8.15298 -8.68051 0 0 0 
1292 11 34.3723 -8.51895 -8.21237 0 0 0 
1293 11 33.9839 -7.61137 -8.05288 0 0 0 
1294 11 33.5364 -8.47218 -7.81039 0 0 0 
1287 11 35.5505 -8.00717 -7.82418 0 0 0 
1288 11 36.1574 -8.77025 -7.60209 0 0 0 
1289 11 35.7531 -8.66822 -8.51099 0 0 0 
1370 11 38.2122 -4.56924 -8.07405 0 0 0 
1380 11 39.2043 -5.38203 -8.97547 0 0 0 
1335 11 32.8574 -3.53777 -8.92698 0 0 0 
1336 11 32.8007 -3.50955 -7.92899 0 0 0 
1337 13 32.6745 -4.4 -8.3662 0 0 0 
1338 11 31.9816 -4.07345 -9.00914 0 0 0 
1362 11 36.8954 -3.23052 -8.48685 0 0 0 
1363 11 37.8031 -3.33781 -8.89251 0 0 0 
1378 11 37.8037 -4.34314 -8.8117 0 0 0 
1364 11 38.7334 -3.64121 -8.68611 0 0 0 
1367 11 38.8256 -3.03961 -8.35175 0 0 0 
1369 11 38.7607 -3.75972 -8.28317 0 0 0 
1373 11 37.8835 -4.20827 -7.80474 0 0 0 
1374 11 38.7864 -4.41834 -8.17983 0 0 0 
1375 11 39.3883 -3.90699 -8.79321 0 0 0 
1376 11 38.8497 -3.11214 -8.51365 0 0 0 
1365 11 39.7285 -3.67503 -8.59373 0 0 0 
1340 11 31.7159 -2.31226 -8.68695 0 0 0 
1342 11 31.3549 -2.51776 -8.8601 0 0 0 
1349 11 31.9681 -1.67445 -8.68387 0 0 0 
1350 11 32.7997 -2.21555 -8.55834 0 0 0 
1238 11 34.8017 -1.70706 -7.92202 0 0 0 
1244 11 34.0067 -2.18193 -7.61982 0 0 0 
1245 11 34.7036 -2.21587 -8.33618 0 0 0 
1351 11 33.4654 -1.88217 -7.89075 0 0 0 
1352 11 34.1899 -2.24992 -8.47367 0 0 0 
1243 11 34.9721 -2.3616 -7.80879 0 0 0 
1225 11 32.9206 -0.682727 -8.66958 0 0 0 
1227 11 32.9425 -0.248496 -8.92313 0 0 0 
1218 11 33.6215 -1.0823 -8.90899 0 0 0 
1219 11 33.8827 -0.123443 -8.79769 0 0 0 
1228 11 33.8534 -0.224641 -8.51113 0 0 0 
1229 11 34.4897 -0.692695 -7.89789 0 0 0 
1232 12 34.812 -0.696806 -8.11489 0 0 0 
1236 11 33.9587 -0.871558 -7.86413 0 0 0 
1231 11 35.7581 -0.624903 -7.79914 0 0 0 
1237 11 34.9102 -0.737326 -8.14069 0 0 0 
1075 11 38.7509 -0.25072 -8.20916 0 0 0 
1077 11 38.6229 -0.45923 -8.21969 0 0 0 
1078 11 39.0136 -0.982861 -8.97678 0 0 0 
1079 11 38.7781 -1.47228 -8.13712 0 0 0 
1090 11 39.1341 -0.819706 -7.75816 0 0 0 
1144 11 39.2797 -0.050455 -8.97005 0 0 0 
1145 11 38.6129 -0.794427 -9.01363 0 0 0 
138 7 1.24159 0.191102 -8.132 0 0 0 
1089 12 38.7124 0.0463481 -8.02671 0 0 0 
1143 11 38.658 0.731013 -8.91724 0 0 0 
1096 11 40.4732 1.29385 -7.66937 0 0 0 
1119 11 39.4099 1.24991 -7.69128 0 0 0 
1102 11 41.4082 1.45646 -8.01098 0 0 0 
1124 11 39.0892 2.71037 -8.2397 0 0 0 
1116 11 39.8816 1.97075 -7.82225 0 0 0 
1118 11 39.8892 2.12478 -7.76061 0 0 0 
1120 11 39.6759 2.20986 -7.77927 0 0 0 
1101 11 42.2136 1.96382 -7.70454 0 0 0 
1103 11 41.4067 2.4559 -8.0443 0 0 0 
1104 11 42.3315 2.19984 -7.76282 0 0 0 
1123 11 39.2688 3.60784 -7.83685 0 0 0 
1125 11 38.8668 3.45999 -8.86307 0 0 0 
131 7 47.52 8.5687 -8.91433 0 0 0 
160 8 19.9265 26.4223 -8.12754 0 0 0 
79 4 27.6025 30.9891 -8.81132 0 0 0 
3516 11 15.5998 35.8603 -7.81585 0 0 0 
3521 13 17.7132 36.0446 -7.82691 0 0 0 
3522 11 18.6939 36.0452 -7.63116 0 0 0 
3509 11 15.8988 37.7659 -8.17209 0 0 0 
3510 11 15.1656 37.4042 -8.74791 0 0 0 
3511 11 15.5154 36.9427 -7.93263 0 0 0 
3512 11 16.2959 36.6721 -8.49622 0 0 0 
3514 11 16.3826 36.6848 -8.62091 0 0 0 
3515 16 15.4346 36.7172 -8.3042 0 0 0 
3539 11 16.3817 36.7398 -7.58161 0 0 0 
3541 11 16.5408 36.59 -7.72208 0 0 0 
3542 11 15.5506 36.4694 -7.79235 0 0 0 
3543 14 15.7638 36.633 -8.75554 0 0 0 
3544 11 15.2896 37.5103 -8.829 0 0 0 
3498 11 17.0374 37.8673 -8.82412 0 0 0 
3513 11 17.1506 36.7649 -7.98554 0 0 0 
3591 11 10.5668 38.7912 -7.82408 0 0 0 
3592 11 9.67918 39.2439 -7.90856 0 0 0 
3589 11 11.7607 39.344 -8.98331 0 0 0 
3590 11 11.4884 38.7692 -8.21161 0 0 0 
3585 11 12.9436 38.8519 -8.6016 0 0 0 
3549 11 14.9702 38.9621 -7.65184 0 0 0 
3551 11 14.22 39.3516 -8.64254 0 0 0 
3560 11 13.7616 39.1817 -8.80468 0 0 0 
3508 11 15.8339 38.7073 -7.84135 0 0 0 
3545 11 16.1119 37.9414 -8.45763 0 0 0 
3547 11 15.914 38.1773 -8.55002 0 0 0 
3548 11 15.875 38.5378 -7.61807 0 0 0 
3550 11 15.2144 39.359 -8.53665 0 0 0 
3499 11 17.3093 37.8916 -7.8621 0 0 0 
3559 11 13.3852 40.0908 -8.62644 0 0 0 
3565 11 12.7681 40.7313 -7.74982 0 0 0 
3567 11 12.9819 40.3637 -7.94682 0 0 0 
3568 11 13.3553 39.7869 -8.67339 0 0 0 
3584 11 13.342 39.7402 -8.82992 0 0 0 
3586 11 13.2057 39.814 -8.52635 0 0 0 
3587 11 12.5006 40.217 -7.94296 0 0 0 
3588 11 12.4268 40.088 -8.93186 0 0 0 
3552 11 14.8883 39.9804 -9.03994 0 0 0 
3562 11 13.9915 40.293 -8.40407 0 0 0 
3569 11 14.1648 40.3396 -8.87158 0 0 0 
3570 11 14.7351 39.7674 -8.28225 0 0 0 
3581 11 14.8644 40.8044 -7.60471 0 0 0 
3583 13 13.7034 40.5825 -8.43 0 0 0 
3553 11 15.5374 40.7396 -9.08844 0 0 0 
3571 11 15.3819 40.3399 -7.77831 0 0 0 
3572 11 15.8003 40.5798 -8.65434 0 0 0 
3573 11 14.9499 41.0892 -8.78591 0 0 0 
3578 11 14.5292 42.1289 -8.41222 0 0 0 
3579 11 14.8699 41.5972 -7.63679 0 0 0 
3574 11 15.2709 41.6259 -8.00554 0 0 0 
3575 11 15.2894 41.8409 -8.98198 0 0 0 
3577 11 15.3906 41.6622 -8.61291 0 0 0 
3601 11 11.9767 42.433 -7.59583 0 0 0 
3576 11 15.741 42.592 -8.50053 0 0 0 
3633 11 15.8319 45.2909 -7.83144 0 0 0 
3635 11 15.478 45.8448 -7.94904 0 0 0 
43 3 -0.949527 48.9907 -8.29721 0 0 0 
102 6 27.7864 -45.266 -7.10632 0 0 0 
1256 11 33.7411 -8.09125 -6.93817 0 0 0 
1286 11 36.2381 -8.08788 -7.10264 0 0 0 
1280 11 36.6662 -7.64445 -6.80602 0 0 0 
1283 11 37.533 -7.79734 -6.38121 0 0 0 
1284 11 36.5948 -7.67154 -6.70367 0 0 0 
1285 11 36.3827 -8.51495 -6.21005 0 0 0 
42 3 30.4395 -6.88157 -6.22819 0 0 0 
1254 11 34.0916 -6.63447 -7.17957 0 0 0 
1255 11 33.3635 -7.18139 -6.76635 0 0 0 
1259 11 35.4426 -7.05884 -6.31034 0 0 0 
1262 11 35.476 -6.43129 -6.29535 0 0 0 
1273 11 37.1558 -6.2179 -6.44039 0 0 0 
1277 11 36.4778 -6.46959 -6.69059 0 0 0 
1278 11 36.4497 -7.45949 -6.8295 0 0 0 
1279 13 37.0394 -7.0805 -7.54269 0 0 0 
1281 11 36.8547 -6.86484 -7.40326 0 0 0 
1282 11 37.1038 -6.89572 -6.4353 0 0 0 
1272 11 37.9506 -6.72997 -6.76617 0 0 0 
1252 11 33.9822 -4.65499 -7.06704 0 0 0 
1253 11 33.9469 -5.64524 -7.20175 0 0 0 
1264 11 34.6107 -5.76684 -7.40996 0 0 0 
1265 11 34.2337 -4.84072 -7.4229 0 0 0 
1263 11 35.3464 -5.55831 -6.76554 0 0 0 
1266 11 35.2039 -4.88354 -7.18467 0 0 0 
1267 11 35.9783 -5.00556 -6.56385 0 0 0 
1269 11 37.1322 -4.97398 -6.77784 0 0 0 
1270 11 37.2581 -5.84641 -6.30559 0 0 0 
1274 11 37.6231 -5.9297 -7.27617 0 0 0 
1275 11 37.1615 -5.8887 -6.39003 0 0 0 
1276 11 36.5701 -5.5781 -7.13414 0 0 0 
1371 11 37.6383 -4.75412 -7.27622 0 0 0 
968 11 34.3893 -3.9569 -6.20747 0 0 0 
1249 11 34.8435 -3.21978 -6.27472 0 0 0 
1251 11 34.4666 -3.79925 -7.24885 0 0 0 
1372 11 38.1904 -4.02561 -6.8707 0 0 0 
1234 11 34.6269 -1.92988 -6.59687 0 0 0 
1235 11 34.0667 -1.75403 -7.40633 0 0 0 
1239 11 34.4002 -1.75722 -7.00749 0 0 0 
1240 16 33.528 -1.5301 -6.57439 0 0 0 
1241 11 34.3842 -1.98091 -6.32198 0 0 0 
1246 11 34.2414 -2.22973 -7.44954 0 0 0 
1247 11 34.7 -2.22775 -6.5609 0 0 0 
1248 11 33.9983 -2.92255 -6.71897 0 0 0 
1250 11 34.1649 -2.89886 -6.9354 0 0 0 
1242 11 35.2102 -2.11154 -6.87028 0 0 0 
1065 11 39.267 -2.14684 -6.44958 0 0 0 
1233 11 34.7655 -1.45727 -7.46717 0 0 0 
1230 11 35.0514 -0.232192 -7.21057 0 0 0 
1076 11 38.2089 -0.103708 -7.3817 0 0 0 
1080 11 38.6479 -1.4434 -7.14605 0 0 0 
1081 11 38.4359 -0.475302 -7.27965 0 0 0 
1083 11 38.1913 -0.331673 -6.77822 0 0 0 
1085 11 39.3453 -0.823637 -6.77242 0 0 0 
1086 11 38.4855 -1.30348 -6.59805 0 0 0 
1087 14 38.988 -0.450521 -6.73923 0 0 0 
1066 11 39.5889 -1.29233 -6.85726 0 0 0 
1067 11 39.6569 -0.485358 -6.2706 0 0 0 
1071 11 40.4313 -0.0722745 -6.60638 0 0 0 
1072 11 39.4485 -0.242932 -6.67716 0 0 0 
1091 11 39.8299 -1.43612 -7.38948 0 0 0 
1092 11 40.6772 -0.939607 -7.20082 0 0 0 
1093 11 40.4009 -0.200464 -6.58654 0 0 0 
1074 11 39.1183 0.142881 -7.36652 0 0 0 
1082 11 38.943 0.310903 -6.92646 0 0 0 
1084 11 39.0642 0.114201 -6.976 0 0 0 
1088 11 39.3375 0.306783 -7.29089 0 0 0 
1069 11 40.7723 1.00333 -6.13046 0 0 0 
1070 11 40.5257 0.804007 -7.07885 0 0 0 
1073 11 40.1171 0.13354 -7.31839 0 0 0 
1094 11 39.4634 0.144223 -6.63519 0 0 0 
1095 11 39.6825 0.740601 -7.40743 0 0 0 
1121 11 39.0669 2.52458 -7.05119 0 0 0 
1111 11 40.611 2.80338 -7.3845 0 0 0 
1112 11 40.6675 1.83516 -7.14084 0 0 0 
1113 11 40.154 2.14254 -6.33968 0 0 0 
1115 11 40.0397 2.22817 -6.86898 0 0 0 
1117 11 39.6077 1.70404 -6.89821 0 0 0 
1097 11 41.1294 1.64122 -6.99947 0 0 0 
1098 11 41.9708 2.08582 -7.30673 0 0 0 
1106 11 41.894 2.28101 -6.56941 0 0 0 
1107 11 41.0422 2.58161 -6.99838 0 0 0 
1114 11 41.0285 2.08622 -6.82142 0 0 0 
1099 11 42.4719 2.16043 -6.44457 0 0 0 
1100 11 43.06 1.8392 -7.18683 0 0 0 
1105 11 42.7675 2.5851 -6.94954 0 0 0 
1108 11 40.8554 3.5522 -7.15034 0 0 0 
1109 11 40.8743 4.48628 -6.79379 0 0 0 
1122 11 39.4592 3.42678 -6.87198 0 0 0 
1110 11 41.1702 3.59379 -7.1343 0 0 0 
115 6 -44.5721 21.4928 -7.45164 0 0 0 
3517 11 15.3406 36.3043 -6.95811 0 0 0 
3519 11 17.1073 36.2833 -6.36452 0 0 0 
3520 11 16.86 36.2037 -7.3302 0 0 0 
3518 11 16.1867 36.633 -6.53861 0 0 0 
3538 11 16.6072 36.7742 -6.60798 0 0 0 
3500 11 17.1107 37.2039 -7.16378 0 0 0 
3523 11 17.9266 36.5005 -7.17946 0 0 0 
3524 11 18.0213 37.4116 -6.77834 0 0 0 
3540 11 17.0943 36.6227 -6.88987 0 0 0 
3525 11 18.4371 36.6281 -6.31662 0 0 0 
3506 11 16.2079 38.6785 -6.21351 0 0 0 
3507 11 15.804 38.1893 -6.98651 0 0 0 
3501 11 16.9167 38.1786 -7.05266 0 0 0 
3502 11 16.7628 38.7221 -6.22748 0 0 0 
3593 11 9.98832 39.9582 -7.28068 0 0 0 
3594 11 10.7768 39.6564 -6.74481 0 0 0 
3595 11 11.2222 40.2674 -7.39926 0 0 0 
3596 11 11.8873 39.97 -6.71431 0 0 0 
3597 11 10.9695 39.7864 -7.06618 0 0 0 
3598 11 11.0935 40.7072 -6.69644 0 0 0 
3563 11 14.2245 40.4801 -7.44975 0 0 0 
3566 11 13.6876 40.7572 -7.35765 0 0 0 
3582 11 13.9199 40.5114 -7.45631 0 0 0 
3599 11 10.468 41.4874 -6.70056 0 0 0 
3600 12 11.2581 41.9734 -7.07395 0 0 0 
3564 11 13.5358 41.1901 -7.30247 0 0 0 
3580 11 15.7404 41.2062 -7.33812 0 0 0 
3603 11 11.4469 43.4519 -6.6456 0 0 0 
3602 11 12.2626 43.3085 -7.20608 0 0 0 
30 2 34.2921 43.5065 -7.35928 0 0 0 
3636 11 14.9656 45.4074 -7.21002 0 0 0 
3759 11 0.21344 46.4516 -6.30059 0 0 0 
3736 11 4.0839 46.2189 -6.27949 0 0 0 
3737 11 4.47041 46.5825 -7.1271 0 0 0 
3626 11 14.2502 45.9938 -6.44838 0 0 0 
3627 11 14.1546 46.702 -7.1479 0 0 0 
3628 11 14.1518 45.9654 -6.47163 0 0 0 
3637 11 14.689 45.9129 -6.39278 0 0 0 
3640 11 14.5586 45.9368 -6.06689 0 0 0 
3631 11 15.2877 45.6788 -6.18412 0 0 0 
3632 11 15.4563 45.9105 -7.1422 0 0 0 
3634 11 16.0547 45.9818 -7.14366 0 0 0 
3758 11 0.19968 47.4317 -6.10284 0 0 0 
3760 11 0.913176 47.1538 -6.16902 0 0 0 
3735 11 3.95666 47.2083 -6.20938 0 0 0 
3738 11 4.21964 47.1056 -6.31259 0 0 0 
3742 11 4.5072 48.3821 -6.72347 0 0 0 
3743 11 3.77406 47.7118 -6.83829 0 0 0 
3744 11 3.51462 48.4732 -7.43232 0 0 0 
3745 11 4.10146 48.3129 -6.63866 0 0 0 
3734 11 4.74782 47.8048 -6.34445 0 0 0 
3665 11 10.5789 48.2353 -6.85479 0 0 0 
3659 11 12.0907 47.5113 -6.8818 0 0 0 
3660 11 11.6595 48.4127 -6.84195 0 0 0 
3661 11 10.7444 48.1817 -6.51144 0 0 0 
3662 11 11.3915 47.6735 -7.07968 0 0 0 
3664 11 11.3116 48.4062 -6.19597 0 0 0 
3657 11 12.2205 47.3483 -6.52924 0 0 0 
3658 11 13.0431 47.2939 -7.09521 0 0 0 
3663 11 12.1447 48.2228 -6.71772 0 0 0 
3650 11 14.5506 47.6925 -6.21532 0 0 0 
3651 11 13.6938 48.0434 -6.59321 0 0 0 
3652 11 14.3343 47.3473 -6.26861 0 0 0 
3751 11 1.26682 49.3656 -6.40347 0 0 0 
3749 11 2.93348 48.6996 -6.73184 0 0 0 
3750 11 2.13309 49.2765 -6.89502 0 0 0 
3740 11 4.42164 48.8556 -6.12313 0 0 0 
3741 11 4.25058 49.3088 -6.99798 0 0 0 
3746 11 3.88891 49.2881 -6.57733 0 0 0 
3747 11 3.0756 49.376 -7.1525 0 0 0 
3748 11 3.27886 49.4562 -6.17667 0 0 0 
946 11 32.5849 -7.90893 -5.95549 0 0 0 
947 11 32.7702 -7.7815 -4.98111 0 0 0 
1257 11 33.8817 -7.93171 -5.96104 0 0 0 
943 11 33.3219 -6.12383 -4.73162 0 0 0 
944 11 32.8275 -6.81761 -5.25527 0 0 0 
945 11 33.4449 -7.47281 -5.69058 0 0 0 
951 11 33.3437 -6.72088 -4.78875 0 0 0 
1003 11 34.4942 -6.42642 -4.84912 0 0 0 
1004 11 33.545 -6.20958 -5.07724 0 0 0 
1258 11 34.519 -7.16138 -5.94082 0 0 0 
1260 11 35.7106 -7.22886 -5.36204 0 0 0 
1261 11 35.9997 -6.27634 -5.4576 0 0 0 
1034 11 37.4105 -6.73165 -5.28491 0 0 0 
1035 11 36.5546 -6.66028 -4.77267 0 0 0 
1271 11 37.4432 -6.74356 -5.90453 0 0 0 
1033 11 38.1206 -7.27882 -4.84177 0 0 0 
978 11 33.2499 -4.86889 -4.83643 0 0 0 
953 11 33.4909 -5.94614 -4.84079 0 0 0 
954 11 33.8524 -5.01574 -4.9013 0 0 0 
955 11 34.8342 -4.92724 -5.06969 0 0 0 
970 11 34.4006 -5.12173 -5.15815 0 0 0 
974 11 34.2793 -5.13593 -5.53552 0 0 0 
975 11 33.6228 -5.0473 -4.78644 0 0 0 
999 11 34.3017 -5.74056 -5.05275 0 0 0 
1000 11 34.1275 -4.8229 -5.40991 0 0 0 
1001 11 33.8841 -5.61057 -4.84393 0 0 0 
969 13 34.8726 -4.80225 -5.97985 0 0 0 
971 11 35.3094 -4.71495 -5.06502 0 0 0 
997 11 34.9078 -4.66049 -5.36557 0 0 0 
998 11 35.1522 -5.35794 -4.69188 0 0 0 
1268 11 36.7042 -5.15087 -5.89154 0 0 0 
966 11 34.7371 -4.30761 -5.12811 0 0 0 
976 11 33.5803 -4.0573 -4.92096 0 0 0 
979 11 33.9289 -4.18057 -4.58116 0 0 0 
958 11 35.5284 -3.92934 -4.78227 0 0 0 
964 11 35.212 -3.47147 -5.03578 0 0 0 
965 11 35.7054 -4.32705 -4.87892 0 0 0 
967 11 34.9903 -3.45509 -5.58538 0 0 0 
972 11 35.8856 -4.53096 -5.86137 0 0 0 
973 11 34.9242 -4.37787 -5.63255 0 0 0 
996 11 35.2351 -4.05593 -4.63937 0 0 0 
963 11 34.3899 -2.98289 -4.74366 0 0 0 
960 11 35.1296 -2.04383 -4.62963 0 0 0 
1051 11 40.1797 -2.29447 -4.82359 0 0 0 
1053 11 39.6885 -1.96441 -4.83719 0 0 0 
1062 11 40.3697 -2.23021 -5.40002 0 0 0 
1063 11 39.7944 -2.21678 -4.58216 0 0 0 
1064 11 39.5405 -1.94245 -5.50966 0 0 0 
1060 11 40.9288 -1.76517 -5.50033 0 0 0 
1061 11 41.1993 -2.54942 -4.94197 0 0 0 
1058 11 40.626 -1.11085 -4.61117 0 0 0 
1059 11 41.5676 -1.33543 -4.86218 0 0 0 
1068 15 40.4321 0.075182 -5.97935 0 0 0 
54 3 2.25366 23.0997 -5.6001 0 0 0 
156 8 19.6954 28.1557 -5.54197 0 0 0 
3535 11 15.075 35.9806 -5.59854 0 0 0 
3536 11 16.0666 35.8522 -5.57925 0 0 0 
3527 11 17.6444 36.0617 -6.03879 0 0 0 
3528 11 18.1738 36.1446 -5.19446 0 0 0 
3533 11 16.5976 36.8367 -5.432 0 0 0 
3534 11 15.8948 36.3973 -5.99144 0 0 0 
3537 11 16.5628 36.7198 -5.61044 0 0 0 
3526 11 18.1082 36.6456 -5.37242 0 0 0 
3529 11 17.8701 37.0186 -4.81524 0 0 0 
3531 14 17.8705 36.6331 -5.00081 0 0 0 
3532 11 16.9768 36.427 -4.60236 0 0 0 
41 3 -19.8425 38.8364 -5.70586 0 0 0 
55 3 10.3709 40.1682 -4.60594 0 0 0 
3503 11 16.3297 39.5973 -6.0119 0 0 0 
3504 11 15.4304 39.8386 -5.64711 0 0 0 
3505 11 16.3775 39.5987 -5.86054 0 0 0 
3767 11 0.226375 45.3609 -4.64928 0 0 0 
3604 11 11.5031 44.1044 -5.88993 0 0 0 
3606 11 11.7153 44.4148 -4.67405 0 0 0 
3605 11 12.1952 44.7116 -5.49965 0 0 0 
3609 11 12.135 45.4237 -4.98722 0 0 0 
3610 11 12.5473 44.5593 -4.69939 0 0 0 
3611 11 13.4246 44.1379 -4.92883 0 0 0 
3612 11 13.4704 45.1184 -5.12038 0 0 0 
3620 11 12.7381 44.5301 -5.00493 0 0 0 
3621 11 13.2844 44.5599 -5.84198 0 0 0 
3622 11 14.2035 44.8082 -5.53611 0 0 0 
3647 11 13.9458 45.4167 -5.47991 0 0 0 
3761 11 1.07371 46.2221 -5.84292 0 0 0 
3765 11 1.36185 45.8504 -5.44571 0 0 0 
3766 11 0.458454 45.4573 -5.61718 0 0 0 
3762 11 1.7887 46.3381 -5.15346 0 0 0 
3763 11 2.74771 46.4792 -4.90775 0 0 0 
3764 11 1.85819 46.1231 -4.62153 0 0 0 
3645 11 13.5313 46.3171 -4.8777 0 0 0 
3623 11 14.4964 45.7615 -5.46267 0 0 0 
3624 11 14.8564 46.4969 -4.88862 0 0 0 
3625 11 14.9989 46.095 -5.79315 0 0 0 
3629 11 14.9482 45.9589 -5.86691 0 0 0 
3638 11 14.7954 46.3322 -5.49119 0 0 0 
3639 11 14.0606 45.7058 -5.23104 0 0 0 
3641 11 13.9657 46.6921 -5.78757 0 0 0 
3643 15 13.8531 46.9236 -5.92739 0 0 0 
3644 11 13.7138 45.9433 -5.78708 0 0 0 
3648 11 13.6659 46.2219 -6.00274 0 0 0 
3630 11 15.8209 46.4455 -5.82644 0 0 0 
3755 11 -0.391046 48.3327 -5.42503 0 0 0 
3757 11 0.0477439 48.1523 -5.4263 0 0 0 
3739 15 4.00984 47.9792 -5.87345 0 0 0 
3730 11 5.74727 47.3687 -4.99366 0 0 0 
3731 11 4.91182 47.8347 -5.28495 0 0 0 
3733 11 4.5541 47.9138 -5.36946 0 0 0 
3677 11 8.95076 47.5712 -4.78036 0 0 0 
3680 11 8.74549 48.2402 -4.58335 0 0 0 
3722 11 8.68692 47.2233 -4.66096 0 0 0 
3666 11 10.6528 48.133 -5.86279 0 0 0 
3671 11 11.4073 48.2086 -4.73261 0 0 0 
3672 11 11.7805 48.0672 -5.64952 0 0 0 
3673 11 11.8169 48.0036 -4.65221 0 0 0 
3683 11 11.0827 48.3857 -4.66616 0 0 0 
3654 11 13.558 47.528 -6.02241 0 0 0 
3655 11 13.3647 47.7218 -5.06061 0 0 0 
3656 11 12.5433 47.6131 -5.62059 0 0 0 
3642 11 14.54 47.4024 -5.38075 0 0 0 
3649 11 13.7527 47.2075 -5.85744 0 0 0 
3653 11 14.1057 47.0348 -5.34662 0 0 0 
3754 11 -0.479184 49.327 -5.36522 0 0 0 
3752 11 0.575935 49.0462 -5.75486 0 0 0 
3753 11 0.127049 49.9305 -5.88313 0 0 0 
3678 11 8.63656 48.5003 -4.58512 0 0 0 
3668 11 10.5253 49.2726 -4.7305 0 0 0 
3667 11 11.1793 48.743 -5.27067 0 0 0 
948 11 32.6688 -7.85133 -3.98872 0 0 0 
949 11 33.2074 -7.63673 -3.17391 0 0 0 
150 8 36.4549 -7.99574 -3.88378 0 0 0 
940 11 32.9685 -6.5619 -3.79107 0 0 0 
950 11 33.1418 -7.46992 -4.15772 0 0 0 
941 11 33.7497 -6.12045 -4.23252 0 0 0 
942 11 33.5137 -7.06599 -4.4568 0 0 0 
952 11 33.8813 -6.36851 -4.02274 0 0 0 
1005 11 34.1491 -6.65078 -4.41361 0 0 0 
1024 11 34.7445 -6.77289 -3.11908 0 0 0 
1006 11 34.9378 -6.74773 -3.80646 0 0 0 
1007 11 35.3077 -7.47785 -3.23198 0 0 0 
1025 11 35.2812 -7.02195 -3.92527 0 0 0 
1026 11 35.737 -6.28543 -3.42552 0 0 0 
1027 11 36.227 -7.08866 -3.08675 0 0 0 
1009 11 36.4243 -6.3949 -3.35166 0 0 0 
1031 11 36.7789 -6.44322 -3.63101 0 0 0 
1032 11 37.3898 -6.93187 -4.25389 0 0 0 
1036 11 36.6711 -7.27876 -3.99555 0 0 0 
1037 11 36.6131 -6.7545 -3.14597 0 0 0 
939 11 33.3849 -5.92767 -3.13965 0 0 0 
977 13 34.1632 -4.72365 -4.45602 0 0 0 
995 11 34.5498 -4.71715 -4.33434 0 0 0 
1002 11 34.8054 -5.56013 -4.45835 0 0 0 
956 11 35.0366 -5.49549 -4.27212 0 0 0 
991 11 35.4454 -4.80153 -4.51975 0 0 0 
993 11 35.7365 -5.38337 -3.86741 0 0 0 
992 11 36.4055 -4.74392 -4.24619 0 0 0 
1011 11 36.5204 -4.69826 -3.07018 0 0 0 
1041 11 36.5949 -4.56186 -3.2838 0 0 0 
1042 11 37.5812 -4.64721 -3.42443 0 0 0 
1043 11 38.5575 -4.81154 -3.28335 0 0 0 
980 11 33.7027 -3.23449 -4.34933 0 0 0 
981 11 34.694 -3.29478 -4.23226 0 0 0 
957 11 35.0245 -4.50461 -4.13792 0 0 0 
984 11 35.935 -3.4971 -3.78904 0 0 0 
988 11 36.2145 -3.06028 -3.28899 0 0 0 
989 11 35.3122 -3.18132 -3.70284 0 0 0 
990 11 35.0341 -3.91039 -4.32821 0 0 0 
994 11 35.3954 -4.4434 -3.87606 0 0 0 
1012 11 36.3772 -4.14716 -3.89225 0 0 0 
1013 11 37.3661 -4.20449 -3.75517 0 0 0 
1044 11 39.3703 -4.23682 -3.37863 0 0 0 
1045 11 39.0177 -3.379 -3.75254 0 0 0 
215 11 2.78026 -2.8295 -3.07625 0 0 0 
961 11 34.2628 -1.92768 -4.14466 0 0 0 
962 11 33.9399 -2.83142 -3.86356 0 0 0 
959 11 35.4806 -2.97117 -4.50006 0 0 0 
982 11 34.9895 -2.34082 -4.18141 0 0 0 
983 11 35.4844 -2.69877 -3.38958 0 0 0 
986 11 36.331 -2.25993 -4.23051 0 0 0 
987 11 35.6809 -2.23436 -3.47109 0 0 0 
985 11 36.522 -2.78609 -3.40185 0 0 0 
1046 11 39.4996 -2.66338 -4.25817 0 0 0 
1047 11 40.3424 -2.62806 -3.72118 0 0 0 
1048 11 40.7759 -1.86991 -4.20835 0 0 0 
1049 11 40.0454 -2.53705 -4.35447 0 0 0 
1050 11 39.9077 -1.55805 -4.20412 0 0 0 
1052 11 40.258 -1.61705 -4.09218 0 0 0 
1054 11 40.1939 -1.30435 -4.28144 0 0 0 
1055 11 40.6339 -0.407565 -4.23466 0 0 0 
1057 11 40.4538 -0.195125 -4.24813 0 0 0 
1056 15 40.8898 0.0464728 -3.38121 0 0 0 
3530 11 17.0435 36.5995 -4.43971 0 0 0 
10 1 -8.96824 43.7622 -3.61372 0 0 0 
3768 11 -0.455956 45.0603 -3.98288 0 0 0 
3769 11 0.518914 44.8426 -4.02983 0 0 0 
3771 11 0.209642 45.4101 -4.2785 0 0 0 
3607 11 10.98 44.0526 -4.10123 0 0 0 
3608 11 11.5709 44.7295 -4.54013 0 0 0 
3614 11 12.0169 44.51 -4.04148 0 0 0 
3613 11 12.8536 44.9634 -4.34863 0 0 0 
3615 11 12.9826 44.4113 -3.80136 0 0 0 
3617 11 13.1191 44.5378 -3.85433 0 0 0 
3618 11 12.328 43.9781 -4.10132 0 0 0 
3619 11 12.9116 44.7889 -4.05469 0 0 0 
3712 11 12.16 45.3758 -3.31244 0 0 0 
3772 11 -0.0265418 46.3565 -4.05845 0 0 0 
3770 11 1.14504 45.6215 -3.9951 0 0 0 
3723 11 7.91585 46.9414 -4.09002 0 0 0 
3708 11 10.4181 46.7553 -4.20301 0 0 0 
3718 11 10.2166 45.7788 -3.2065 0 0 0 
3719 11 10.4679 46.7462 -3.24038 0 0 0 
3706 11 10.7831 45.5896 -3.48904 0 0 0 
3707 11 10.6553 45.817 -4.45444 0 0 0 
3709 11 10.8516 46.3438 -3.40134 0 0 0 
3714 11 12.0083 45.6604 -3.37038 0 0 0 
3716 11 11.9642 45.7109 -3.45424 0 0 0 
3717 11 11.0434 45.9879 -3.72875 0 0 0 
3713 11 12.9465 45.992 -3.27193 0 0 0 
3715 11 12.6045 46.4572 -3.27219 0 0 0 
3646 11 14.1389 45.6091 -4.51778 0 0 0 
3756 11 -0.115528 48.3723 -4.46455 0 0 0 
3773 11 -0.462681 47.2317 -4.26771 0 0 0 
3774 11 -0.67857 47.8443 -3.50732 0 0 0 
3732 11 4.47652 47.7125 -4.393 0 0 0 
3726 11 7.20766 48.1937 -4.21194 0 0 0 
3727 11 6.77028 47.2976 -4.28776 0 0 0 
3728 11 6.15633 47.9287 -3.81366 0 0 0 
3729 11 6.62646 47.3969 -4.51804 0 0 0 
3679 11 8.43269 48.2685 -3.63395 0 0 0 
3690 11 8.71568 47.7239 -3.35119 0 0 0 
3724 11 8.47683 47.762 -3.9808 0 0 0 
3725 11 7.69301 47.9223 -3.38083 0 0 0 
3675 15 10.3641 48.0186 -3.89288 0 0 0 
3676 11 9.38389 48.1181 -4.06392 0 0 0 
3681 15 9.41013 47.5566 -4.28184 0 0 0 
3682 11 10.1041 48.2335 -4.52723 0 0 0 
3686 11 10.5949 47.6789 -3.34518 0 0 0 
3687 11 9.89564 47.7387 -4.05754 0 0 0 
3688 11 9.19772 47.9079 -3.36163 0 0 0 
3691 11 9.10049 48.3949 -3.98496 0 0 0 
3720 11 9.51731 47.0238 -3.10137 0 0 0 
3721 11 9.25417 47.5546 -3.90697 0 0 0 
3674 11 11.0207 47.4559 -4.39515 0 0 0 
3685 14 10.9002 48.1398 -4.17845 0 0 0 
3689 11 8.63501 48.6363 -3.75249 0 0 0 
3692 11 9.20472 49.3787 -4.13071 0 0 0 
3693 11 9.41807 49.6651 -3.19663 0 0 0 
3694 11 9.88019 49.6217 -4.08239 0 0 0 
3695 11 9.90086 49.5223 -3.08755 0 0 0 
3696 11 10.0367 48.6132 -3.48137 0 0 0 
3669 11 10.773 49.7613 -3.89394 0 0 0 
3670 11 10.8295 49.0023 -4.54261 0 0 0 
3684 11 10.7935 49.1271 -4.06058 0 0 0 
594 11 17.9476 -18.4508 -1.84054 0 0 0 
1028 11 36.7195 -7.78902 -2.57015 0 0 0 
934 11 31.0405 -6.54084 -1.80863 0 0 0 
933 11 31.981 -6.49968 -2.14595 0 0 0 
1008 11 36.254 -7.29992 -2.96188 0 0 0 
1020 11 35.1248 -6.12888 -1.86786 0 0 0 
1021 11 35.4612 -6.9134 -2.38882 0 0 0 
1023 11 35.2363 -6.89467 -2.25693 0 0 0 
1029 11 36.2698 -6.9312 -2.32139 0 0 0 
1038 11 35.8657 -6.29166 -2.66924 0 0 0 
1030 11 37.0614 -6.43062 -2.67184 0 0 0 
925 11 29.8059 -4.9501 -1.55118 0 0 0 
929 11 30.6442 -5.02401 -2.58567 0 0 0 
930 11 31.2788 -5.08149 -1.81496 0 0 0 
935 11 31.7944 -5.89123 -1.71055 0 0 0 
936 11 31.2248 -5.07433 -1.8011 0 0 0 
937 11 32.1247 -5.34788 -2.14073 0 0 0 
938 11 32.6115 -5.30645 -3.01323 0 0 0 
1018 11 34.2046 -5.83259 -2.18084 0 0 0 
1010 11 36.0729 -5.57585 -2.89819 0 0 0 
1016 11 35.9161 -4.99029 -2.13332 0 0 0 
1017 11 34.9535 -5.20495 -1.96798 0 0 0 
1022 11 35.3158 -5.93238 -2.51708 0 0 0 
1014 11 37.1662 -4.78561 -2.96628 0 0 0 
1015 11 36.5549 -5.52565 -2.68584 0 0 0 
1039 11 36.4674 -5.54844 -2.37675 0 0 0 
1040 11 37.2332 -5.25497 -2.94898 0 0 0 
211 11 -0.30333 -3.28437 -1.91538 0 0 0 
210 11 0.502489 -3.48571 -2.47227 0 0 0 
212 11 0.679369 -3.46105 -1.97094 0 0 0 
213 11 1.55219 -3.85252 -2.26238 0 0 0 
214 11 2.39816 -3.32018 -2.29316 0 0 0 
217 11 2.12912 -3.04737 -1.78734 0 0 0 
222 11 4.90545 -3.17609 -1.6885 0 0 0 
223 11 5.71083 -3.72352 -1.91582 0 0 0 
926 11 29.146 -4.20551 -1.65176 0 0 0 
927 11 30.091 -3.99061 -1.89829 0 0 0 
928 11 31.0067 -4.3926 -1.90015 0 0 0 
208 11 -0.167762 -2.27341 -1.66952 0 0 0 
205 11 0.554861 -1.99501 -1.99353 0 0 0 
207 11 0.767151 -1.92019 -1.7038 0 0 0 
209 11 0.687563 -2.58232 -2.08544 0 0 0 
216 11 2.29277 -2.27535 -2.40151 0 0 0 
218 11 2.81966 -2.96292 -2.50569 0 0 0 
219 11 3.80284 -2.98425 -2.68707 0 0 0 
220 11 4.32951 -3.02727 -1.83809 0 0 0 
221 11 4.93088 -2.69384 -2.56416 0 0 0 
3711 11 11.5341 45.1789 -2.55776 0 0 0 
3616 11 13.1107 44.8028 -2.8901 0 0 0 
3776 11 -0.819885 46.87 -2.42544 0 0 0 
3781 11 -1.45611 46.7939 -1.77727 0 0 0 
3705 11 10.1252 45.7801 -2.76035 0 0 0 
3702 11 11.623 46.6935 -2.10769 0 0 0 
3703 11 12.0169 46.2486 -2.91201 0 0 0 
3704 11 11.0301 46.2058 -2.75587 0 0 0 
3710 11 10.8274 45.8849 -2.51316 0 0 0 
3777 11 -1.69058 47.1784 -2.80856 0 0 0 
3778 11 -1.73493 47.7791 -2.01035 0 0 0 
3786 11 -2.59073 47.4116 -1.54816 0 0 0 
3775 11 -0.0768099 47.3827 -2.85556 0 0 0 
3701 11 10.8407 47.1061 -1.64104 0 0 0 
3697 11 9.4009 49.1759 -2.95307 0 0 0 
3698 11 9.72113 48.521 -2.26857 0 0 0 
161 9 -7.66191 -41.0372 -0.855106 0 0 0 
483 11 7.1777 -18.6171 -0.264648 0 0 0 
485 11 8.39925 -18.5114 -0.867537 0 0 0 
488 11 9.44062 -18.3624 -0.103318 0 0 0 
596 11 17.5302 -18.4585 -0.517195 0 0 0 
592 11 18.7023 -18.2908 -0.0124225 0 0 0 
593 11 18.2364 -18.4482 -0.883171 0 0 0 
595 11 18.2346 -18.9541 -1.02546 0 0 0 
112 6 -13.6353 -16.8507 -1.48722 0 0 0 
482 11 7.48272 -17.8015 -0.756293 0 0 0 
484 11 7.54955 -17.9906 -0.949606 0 0 0 
486 16 8.68507 -17.6943 -0.366833 0 0 0 
489 11 10.1625 -17.8449 -0.56277 0 0 0 
490 11 10.4435 -16.8856 -0.590703 0 0 0 
597 11 17.8025 -17.5635 -0.163978 0 0 0 
473 11 8.86995 -15.3646 -0.209418 0 0 0 
469 11 9.32136 -15.5018 -0.232898 0 0 0 
474 11 9.24758 -16.2735 -0.0326609 0 0 0 
470 11 8.99091 -14.5662 -0.35719 0 0 0 
472 11 9.49407 -14.6306 -0.477389 0 0 0 
845 11 22.2765 -12.3468 -0.0682431 0 0 0 
847 11 22.3556 -11.9743 -0.0370102 0 0 0 
932 11 31.4451 -6.07015 -1.41908 0 0 0 
1019 11 34.3055 -6.39485 -1.36004 0 0 0 
920 11 29.7605 -5.17951 -0.267474 0 0 0 
921 11 29.3963 -5.3217 -1.18788 0 0 0 
923 11 29.8502 -4.75776 -0.894397 0 0 0 
931 13 30.8206 -5.41649 -0.991651 0 0 0 
224 11 5.60728 -4.06304 -0.980942 0 0 0 
225 11 4.92211 -3.92097 -0.266554 0 0 0 
922 13 29.0865 -4.40328 -1.4339 0 0 0 
924 11 29.4043 -4.0421 -1.43192 0 0 0 
206 11 -0.113822 -2.06477 -1.25326 0 0 0 
202 11 0.791583 -0.332396 -0.512747 0 0 0 
203 11 0.237001 -1.15334 -0.376792 0 0 0 
204 11 0.386836 -1.23821 -1.36185 0 0 0 
3796 11 -4.38336 45.369 -0.649993 0 0 0 
3782 11 -1.91275 46.5651 -0.917542 0 0 0 
3787 11 -2.87036 46.8463 -0.772087 0 0 0 
3788 11 -2.24305 46.5514 -0.0513358 0 0 0 
3789 11 -2.53173 45.6952 -0.479817 0 0 0 
3784 11 -3.20936 47.6624 -0.864644 0 0 0 
3780 11 -2.17983 47.3963 -1.44064 0 0 0 
3783 11 -2.35421 47.3374 -0.460796 0 0 0 
3785 11 -2.45919 48.2867 -1.0825 0 0 0 
3779 11 -1.19163 47.312 -1.31275 0 0 0 
3700 11 10.322 47.7476 -1.07592 0 0 0 
3699 11 10.3448 48.6538 -1.49823 0 0 0 
571 16 17.1934 -20.2216 1.10493 0 0 0 
459 11 9.8117 -18.2029 0.744327 0 0 0 
568 11 16.4464 -18.4296 1.06211 0 0 0 
569 11 16.9016 -19.2346 0.681787 0 0 0 
570 11 17.7205 -19.3821 1.23652 0 0 0 
575 11 17.7061 -19.423 1.34943 0 0 0 
589 12 17.9428 -18.6068 1.10863 0 0 0 
591 11 18.1816 -18.6678 0.753572 0 0 0 
588 11 18.2981 -19.5389 1.03786 0 0 0 
590 11 18.4453 -19.4433 1.32714 0 0 0 
458 11 9.03241 -17.632 1.00285 0 0 0 
477 11 8.61777 -17.7804 0.984233 0 0 0 
479 11 8.12428 -17.021 1.46248 0 0 0 
480 11 8.49456 -17.7955 0.949588 0 0 0 
481 11 8.00244 -17.671 0.0880173 0 0 0 
460 11 9.59278 -17.2791 0.430249 0 0 0 
476 11 9.26459 -17.2852 0.404166 0 0 0 
487 11 9.44636 -17.4157 0.218632 0 0 0 
492 13 10.3367 -17.4491 1.16826 0 0 0 
491 11 10.7039 -17.3759 0.24103 0 0 0 
493 11 10.9759 -16.6896 1.28857 0 0 0 
604 11 14.3622 -16.8852 0.467029 0 0 0 
613 11 14.8435 -17.0557 1.35337 0 0 0 
566 11 16.474 -17.241 1.06811 0 0 0 
601 11 16.3143 -17.6216 1.40972 0 0 0 
603 11 15.2143 -17.2338 0.857447 0 0 0 
608 11 15.3137 -16.7347 0.0683775 0 0 0 
609 11 15.4264 -16.7608 1.06166 0 0 0 
611 11 15.2405 -16.844 1.41022 0 0 0 
612 11 15.3806 -17.3668 0.569346 0 0 0 
614 11 15.5977 -17.7101 1.40742 0 0 0 
567 11 17.1151 -17.8482 0.598705 0 0 0 
598 11 17.6615 -17.5225 0.825196 0 0 0 
599 11 17.1373 -16.8672 1.369 0 0 0 
822 11 18.8171 -16.8617 1.27704 0 0 0 
466 11 8.83723 -15.4551 1.2963 0 0 0 
467 11 8.34341 -15.3916 0.429056 0 0 0 
468 11 8.93408 -16.1965 0.373143 0 0 0 
461 11 10.1072 -16.4298 0.311326 0 0 0 
462 11 9.60794 -16.3116 1.16969 0 0 0 
463 11 9.74155 -15.3251 1.26449 0 0 0 
465 11 9.56018 -15.2817 0.627489 0 0 0 
475 11 9.62227 -16.477 0.871889 0 0 0 
605 11 14.0788 -15.9314 0.367876 0 0 0 
606 11 14.7311 -15.9004 1.12517 0 0 0 
607 11 15.5821 -15.932 0.600956 0 0 0 
610 11 15.3013 -15.8465 1.44698 0 0 0 
464 11 9.72406 -14.364 0.989161 0 0 0 
471 11 9.49281 -14.276 0.457631 0 0 0 
509 11 10.4802 -14.4045 1.03218 0 0 0 
510 11 9.55372 -14.7688 1.12659 0 0 0 
511 11 9.97824 -13.8675 1.03982 0 0 0 
514 11 10.0722 -14.4751 1.45798 0 0 0 
838 11 20.8256 -13.7405 1.3162 0 0 0 
839 11 20.9163 -14.2783 0.478057 0 0 0 
840 11 20.6607 -14.3205 1.44392 0 0 0 
512 11 9.73683 -13.072 0.484077 0 0 0 
513 11 9.56302 -13.63 1.29553 0 0 0 
515 11 10.3422 -13.5174 1.35874 0 0 0 
878 11 19.2356 -12.1781 1.16447 0 0 0 
841 11 20.4584 -13.5144 0.887828 0 0 0 
842 11 21.0227 -12.6989 1.01617 0 0 0 
843 11 21.9608 -12.3796 1.15042 0 0 0 
844 11 21.3875 -12.1763 0.356675 0 0 0 
846 11 22.2033 -12.2182 0.920758 0 0 0 
850 11 22.4054 -12.7168 0.824695 0 0 0 
851 11 22.1631 -13.5308 1.35272 0 0 0 
852 11 21.7185 -13.0692 0.585062 0 0 0 
853 11 22.1043 -13.0009 1.50512 0 0 0 
848 11 23.0153 -12.6995 0.160429 0 0 0 
874 11 17.7798 -11.5185 1.33558 0 0 0 
871 11 19.5654 -12.0828 0.925368 0 0 0 
873 11 18.4953 -10.8373 1.1806 0 0 0 
876 11 18.662 -10.6146 1.08022 0 0 0 
879 11 19.1702 -11.22 1.44321 0 0 0 
880 11 20.0264 -11.3013 0.932982 0 0 0 
849 11 22.9628 -11.8904 0.745785 0 0 0 
881 11 20.2018 -10.4695 1.4596 0 0 0 
884 11 19.2424 -8.39128 1.40753 0 0 0 
904 11 27.0457 -6.84973 1.10523 0 0 0 
905 11 26.8848 -6.64961 0.138763 0 0 0 
906 11 26.695 -7.57332 0.47155 0 0 0 
907 11 27.0887 -7.13209 1.27797 0 0 0 
908 11 27.2975 -6.15485 1.31549 0 0 0 
235 11 4.51644 -5.04538 0.942315 0 0 0 
229 11 4.68791 -4.82375 0.325698 0 0 0 
230 11 5.29331 -4.59965 1.08942 0 0 0 
231 11 5.77714 -5.47449 1.06571 0 0 0 
232 11 4.84185 -5.82683 1.03286 0 0 0 
233 11 4.82903 -5.54162 0.0744811 0 0 0 
234 11 4.90179 -5.96752 0.976323 0 0 0 
912 11 28.4862 -5.06582 1.36128 0 0 0 
913 11 29.2378 -5.71401 1.23905 0 0 0 
918 11 29.2883 -5.32155 1.39883 0 0 0 
919 11 29.0578 -5.33887 0.42591 0 0 0 
228 11 4.22403 -4.0378 0.734468 0 0 0 
236 11 4.11629 -4.13029 0.992402 0 0 0 
237 11 3.65211 -3.34767 0.577626 0 0 0 
239 11 3.5386 -3.76862 1.24435 0 0 0 
226 11 4.81682 -3.58193 0.668309 0 0 0 
238 11 3.29373 -2.80342 1.33615 0 0 0 
241 11 4.74385 -2.723 1.337 0 0 0 
201 11 0 0 0 0 0 0 
175 9 0.849511 7.35275 1.49756 0 0 0 
163 9 38.7845 24.4551 0.132366 0 0 0 
3916 11 -10.825 43.9698 1.19447 0 0 0 
3793 11 -4.69255 45.3035 1.48293 0 0 0 
3794 11 -4.26696 44.5616 0.964776 0 0 0 
3795 11 -3.97237 45.1887 0.243629 0 0 0 
3798 11 -4.14398 45.2176 1.13421 0 0 0 
3948 11 -12.3944 46.3079 1.25595 0 0 0 
3918 11 -11.1723 45.6292 1.39039 0 0 0 
3791 11 -3.47819 45.7096 1.26629 0 0 0 
3797 11 -4.06606 45.6741 0.247911 0 0 0 
3790 11 -2.96618 45.8113 0.413361 0 0 0 
3939 11 -14.393 48.3112 1.01952 0 0 0 
3928 11 -12.9281 47.6586 0.964099 0 0 0 
3940 11 -13.6243 47.6771 1.10331 0 0 0 
3941 11 -12.6806 47.4068 0.912935 0 0 0 
3927 11 -11.9587 47.8305 1.13921 0 0 0 
3935 11 -14.6365 49.3923 1.36276 0 0 0 
3936 11 -14.4758 49.4092 0.375902 0 0 0 
3937 11 -13.6106 49.8467 0.621003 0 0 0 
3938 11 -13.5878 48.8641 0.805241 0 0 0 
56 3 30.7412 -29.5684 2.52408 0 0 0 
623 11 16.5542 -20.0806 2.80063 0 0 0 
572 11 17.5255 -20.267 2.04707 0 0 0 
574 11 17.3364 -19.9883 2.08684 0 0 0 
577 11 16.9356 -19.7951 2.02392 0 0 0 
578 11 16.843 -20.1864 2.93948 0 0 0 
581 11 17.3971 -20.2426 2.85596 0 0 0 
583 11 17.3176 -20.6862 2.67946 0 0 0 
586 11 17.8301 -19.7902 2.57816 0 0 0 
587 11 18.5839 -19.8916 1.92891 0 0 0 
616 11 14.9113 -18.4762 2.85741 0 0 0 
563 11 16.2546 -18.3223 1.76665 0 0 0 
615 11 15.3373 -18.5065 1.9532 0 0 0 
617 11 15.704 -18.417 2.25068 0 0 0 
624 11 16.4856 -19.1055 2.58953 0 0 0 
576 11 17.821 -19.4563 2.34224 0 0 0 
625 11 17.3646 -18.7799 2.24122 0 0 0 
629 11 18.0809 -18.3766 2.6533 0 0 0 
573 11 18.249 -19.583 2.1397 0 0 0 
825 11 18.9743 -18.2556 2.93403 0 0 0 
176 9 -7.27896 -17.9424 2.2873 0 0 0 
456 11 8.97562 -17.1949 2.92985 0 0 0 
478 11 7.98087 -17.9737 1.73055 0 0 0 
454 11 9.39302 -17.4149 1.68762 0 0 0 
455 11 9.80893 -16.9197 2.45042 0 0 0 
457 11 9.13542 -17.487 1.9869 0 0 0 
497 11 11.4963 -16.8026 2.98581 0 0 0 
562 11 16.3305 -18.0146 2.71508 0 0 0 
564 11 16.3133 -17.5376 2.3837 0 0 0 
565 11 16.034 -18.0027 1.54364 0 0 0 
602 11 15.7044 -16.8657 1.64755 0 0 0 
600 11 17.2626 -17.8153 1.66105 0 0 0 
823 11 19.4065 -17.3513 1.91963 0 0 0 
824 11 18.6906 -18.0451 1.99852 0 0 0 
826 11 19.6173 -17.4931 2.86147 0 0 0 
829 11 20.6182 -17.4474 2.5176 0 0 0 
831 11 20.7045 -17.5011 2.57656 0 0 0 
833 11 21.1914 -17.1715 2.58767 0 0 0 
452 11 8.79647 -15.8523 2.72974 0 0 0 
453 11 9.10269 -16.5369 2.0682 0 0 0 
494 11 10.3496 -16.4884 2.04169 0 0 0 
495 11 10.942 -15.684 1.99745 0 0 0 
496 11 10.8507 -16.0411 2.92703 0 0 0 
498 11 11.646 -15.8157 2.92609 0 0 0 
500 11 10.7381 -15.4791 2.18325 0 0 0 
538 11 11.7983 -15.2809 2.97895 0 0 0 
812 11 17.0209 -15.9666 2.76978 0 0 0 
820 11 17.8928 -15.7585 2.52023 0 0 0 
821 14 18.1571 -16.2253 1.67625 0 0 0 
832 11 20.4395 -16.5961 2.90926 0 0 0 
859 11 20.3065 -15.2335 1.67878 0 0 0 
830 11 21.2135 -16.6443 2.49429 0 0 0 
835 11 22.1687 -16.0493 2.606 0 0 0 
836 11 21.7981 -15.2552 2.12422 0 0 0 
440 11 7.57189 -13.8194 2.38923 0 0 0 
441 11 8.47079 -14.2358 2.52546 0 0 0 
447 14 8.36761 -14.3641 2.50695 0 0 0 
449 11 7.95519 -14.4144 2.93147 0 0 0 
450 11 8.86023 -14.3147 2.51798 0 0 0 
451 11 9.45413 -15.1181 2.56122 0 0 0 
501 11 10.4049 -14.5507 2.01875 0 0 0 
503 11 10.4365 -14.6397 2.12796 0 0 0 
504 11 9.4981 -14.5031 1.81045 0 0 0 
516 11 10.5155 -14.4118 1.77106 0 0 0 
517 11 9.58557 -14.2351 2.09365 0 0 0 
529 11 9.61118 -14.0318 2.43529 0 0 0 
530 11 10.4872 -14.3308 2.81367 0 0 0 
541 11 10.0696 -14.0003 2.85012 0 0 0 
542 11 10.3256 -14.9566 2.70914 0 0 0 
502 11 11.3738 -14.6171 1.78024 0 0 0 
507 11 11.2793 -13.7383 2.59874 0 0 0 
508 11 11.0911 -13.8822 1.62722 0 0 0 
531 11 11.1794 -15.0114 2.57344 0 0 0 
536 11 10.8539 -14.1271 2.63855 0 0 0 
813 11 17.3613 -15.0764 2.46694 0 0 0 
814 11 17.1482 -14.3988 1.76301 0 0 0 
815 11 16.8603 -14.5362 2.71074 0 0 0 
816 11 17.3982 -13.6975 2.62625 0 0 0 
817 11 17.6907 -14.5976 2.30318 0 0 0 
818 11 18.5857 -14.6236 2.74847 0 0 0 
860 11 19.6778 -14.4927 1.91523 0 0 0 
857 11 20.5978 -13.6741 2.72206 0 0 0 
858 11 20.5595 -14.6317 2.43633 0 0 0 
837 11 21.4521 -14.441 1.65807 0 0 0 
439 11 7.08003 -12.9572 2.26808 0 0 0 
436 11 8.85492 -12.5222 3.00328 0 0 0 
437 11 7.92976 -12.6843 2.66005 0 0 0 
438 11 7.93046 -13.1793 1.79116 0 0 0 
448 11 7.77868 -13.5583 2.44576 0 0 0 
505 11 9.69997 -13.5319 1.68393 0 0 0 
506 11 10.501 -13.2456 2.20965 0 0 0 
518 11 9.63045 -13.5676 2.83692 0 0 0 
867 11 18.0666 -12.6117 2.1737 0 0 0 
868 11 17.2207 -12.2567 1.77559 0 0 0 
861 11 19.3104 -13.5735 2.05713 0 0 0 
862 11 19.168 -12.597 2.21875 0 0 0 
869 11 18.1919 -12.3791 1.98029 0 0 0 
870 11 19.1119 -12.5961 1.65397 0 0 0 
856 11 20.5537 -12.8319 2.1847 0 0 0 
854 11 21.9368 -12.5852 2.3991 0 0 0 
193 10 -17.457 -11.4373 2.11207 0 0 0 
863 11 18.6467 -11.8433 2.61903 0 0 0 
864 11 19.2983 -11.4776 1.95446 0 0 0 
865 11 19.4284 -11.8274 2.88222 0 0 0 
866 11 18.5323 -11.7685 2.44219 0 0 0 
872 11 19.1502 -11.4684 1.59628 0 0 0 
875 11 18.4456 -11.0794 1.9388 0 0 0 
877 11 19.1269 -11.3034 1.63662 0 0 0 
855 11 21.1563 -12.039 2.095 0 0 0 
882 11 20.206 -9.49573 1.68703 0 0 0 
892 11 23.5278 -9.36469 2.3676 0 0 0 
885 11 18.9248 -7.91109 2.22517 0 0 0 
886 11 19.5848 -8.4897 1.74611 0 0 0 
883 11 20.221 -8.50145 1.58132 0 0 0 
887 11 20.4485 -8.69487 2.20653 0 0 0 
888 11 21.3206 -8.97437 2.60829 0 0 0 
889 11 22.2896 -9.04398 2.84537 0 0 0 
890 11 23.2437 -8.80141 2.66984 0 0 0 
891 11 23.2694 -8.68978 1.67642 0 0 0 
893 11 24.2062 -8.72768 2.73366 0 0 0 
898 11 25.9753 -8.13452 3.03019 0 0 0 
129 7 27.6889 -8.46047 2.52407 0 0 0 
903 11 27.022 -6.66397 2.08754 0 0 0 
274 11 2.72302 -4.79128 2.87592 0 0 0 
902 11 26.3366 -5.96881 2.30427 0 0 0 
910 11 27.0428 -4.97937 2.09273 0 0 0 
909 11 27.8571 -5.45803 1.76418 0 0 0 
911 11 27.6791 -5.59357 1.62584 0 0 0 
915 11 28.393 -5.07747 1.68389 0 0 0 
914 11 29.1939 -5.40101 2.18779 0 0 0 
916 11 29.1641 -5.62581 2.00766 0 0 0 
917 11 29.6275 -4.75059 2.14647 0 0 0 
227 11 4.45498 -3.59429 1.60047 0 0 0 
240 11 4.10927 -3.26214 1.89074 0 0 0 
242 11 4.88173 -3.47272 1.98422 0 0 0 
243 11 4.93432 -3.82102 2.92013 0 0 0 
244 11 5.4137 -3.23881 2.26345 0 0 0 
245 11 4.97469 -2.35491 2.42471 0 0 0 
73 4 -34.9523 7.72024 2.71794 0 0 0 
108 6 -32.2847 24.7484 1.56499 0 0 0 
24 2 11.027 34.5007 1.58916 0 0 0 
184 10 13.0635 37.9586 2.56414 0 0 0 
180 9 -17.9074 40.5981 2.82606 0 0 0 
3915 11 -11.0335 43.0626 1.55966 0 0 0 
3914 11 -10.2181 43.6398 1.51699 0 0 0 
3954 11 -15.9395 45.3259 2.76687 0 0 0 
3952 11 -14.9274 45.163 2.40162 0 0 0 
3912 11 -10.9647 45.1345 2.38053 0 0 0 
3917 11 -11.1002 44.7186 1.79742 0 0 0 
3913 11 -10.4268 44.5933 1.7342 0 0 0 
3792 11 -3.81798 44.8392 1.62266 0 0 0 
3825 11 -4.23332 44.9469 2.86795 0 0 0 
3953 11 -15.5576 45.818 1.98458 0 0 0 
3950 11 -13.8872 46.5893 1.58993 0 0 0 
3951 11 -14.3749 45.974 2.20919 0 0 0 
3955 11 -15.0958 45.7818 2.48365 0 0 0 
3956 11 -14.7194 46.6905 2.66442 0 0 0 
3919 11 -10.77 46.486 1.71306 0 0 0 
3921 11 -11.1452 46.3479 2.01749 0 0 0 
3924 11 -11.6671 46.6902 2.12449 0 0 0 
3945 11 -11.6606 46.6289 2.885 0 0 0 
3946 11 -11.1447 46.5905 2.02919 0 0 0 
3799 11 -3.36654 45.4969 1.69778 0 0 0 
3800 11 -3.27424 45.4916 2.69349 0 0 0 
3812 11 -3.08491 46.8626 2.83365 0 0 0 
3813 11 -4.0631 46.6597 2.78898 0 0 0 
3929 11 -12.9149 48.1208 1.85079 0 0 0 
3930 11 -13.0159 47.7751 2.78371 0 0 0 
3931 11 -13.3054 47.7356 1.82735 0 0 0 
3942 11 -12.8373 47.4587 1.89921 0 0 0 
3943 11 -13.3477 47.6572 2.73591 0 0 0 
3944 11 -12.5678 47.032 2.76472 0 0 0 
3949 11 -12.9779 46.9926 1.69266 0 0 0 
3920 11 -10.6855 47.0897 2.5058 0 0 0 
3922 11 -11.0037 47.2943 1.72703 0 0 0 
3923 11 -11.9761 47.5144 1.64985 0 0 0 
3925 11 -11.404 47.641 2.28813 0 0 0 
3926 11 -12.0911 47.0972 1.80619 0 0 0 
3947 12 -11.9812 47.0672 1.75876 0 0 0 
3814 11 -4.97165 47.0277 2.98684 0 0 0 
3809 11 -3.99145 47.2836 2.93378 0 0 0 
3934 11 -14.1334 48.9074 2.07815 0 0 0 
3932 11 -13.1641 48.6785 2.12906 0 0 0 
3933 11 -13.4645 49.6168 2.30015 0 0 0 
3859 11 -8.8233 49.1582 2.57947 0 0 0 
37 2 35.029 -48.8349 3.19964 0 0 0 
159 8 42.1785 -49.0865 3.09608 0 0 0 
132 7 -26.3382 -29.2454 3.52586 0 0 0 
579 11 16.4743 -20.5277 3.80411 0 0 0 
621 11 15.7898 -20.0648 3.51054 0 0 0 
580 11 17.4574 -20.7001 3.74314 0 0 0 
582 11 17.5271 -20.8437 3.64449 0 0 0 
584 11 18.0189 -20.7747 3.38681 0 0 0 
585 11 18.1687 -19.7949 3.51908 0 0 0 
555 11 13.0419 -18.424 3.43312 0 0 0 
558 11 14.4102 -18.2575 4.34074 0 0 0 
559 11 14.3641 -19.2554 4.3857 0 0 0 
560 11 15.1874 -19.0089 3.87447 0 0 0 
561 16 15.524 -18.3492 3.20245 0 0 0 
618 11 16.0844 -18.8506 3.06756 0 0 0 
619 11 15.2482 -19.3837 3.19624 0 0 0 
620 11 15.869 -19.1703 3.95066 0 0 0 
622 11 16.4134 -19.2911 3.39804 0 0 0 
626 11 17.3709 -18.4418 3.18231 0 0 0 
627 11 17.7512 -18.7143 4.06615 0 0 0 
630 11 17.4837 -18.6088 3.42106 0 0 0 
628 11 18.5656 -18.54 3.51261 0 0 0 
553 11 13.2833 -17.5857 4.06316 0 0 0 
557 11 13.4616 -18.0371 4.11345 0 0 0 
554 11 13.9269 -17.9599 3.39544 0 0 0 
556 11 13.8932 -17.9463 3.21593 0 0 0 
631 11 17.5874 -17.6993 3.82377 0 0 0 
785 11 19.502 -16.7148 4.33021 0 0 0 
827 11 19.6358 -17.3044 3.84334 0 0 0 
786 11 20.3966 -17.0297 4.0131 0 0 0 
828 11 20.4388 -16.9483 3.36536 0 0 0 
445 11 7.23825 -15.5301 3.5795 0 0 0 
443 11 7.83799 -15.458 3.43905 0 0 0 
429 11 11.2959 -16.2465 4.31911 0 0 0 
431 11 11.5578 -15.1823 3.76529 0 0 0 
499 11 10.6665 -15.8021 3.12693 0 0 0 
532 11 10.9118 -15.2405 3.50934 0 0 0 
539 13 10.8969 -15.5247 3.33667 0 0 0 
546 11 10.8915 -15.233 4.07793 0 0 0 
547 11 11.4182 -15.8432 3.4862 0 0 0 
548 11 10.8339 -15.8837 4.29672 0 0 0 
428 11 12.2508 -16.0358 4.52796 0 0 0 
430 11 12.1842 -15.7924 4.25062 0 0 0 
811 11 17.1815 -15.5706 3.6739 0 0 0 
819 11 18.1949 -15.3102 3.36153 0 0 0 
834 11 21.4577 -16.4266 3.19935 0 0 0 
444 11 7.37253 -14.59 3.266 0 0 0 
442 11 8.37997 -14.6176 3.44524 0 0 0 
446 11 7.92486 -14.8913 3.23223 0 0 0 
519 11 9.9913 -13.9119 3.70367 0 0 0 
528 11 9.89574 -13.9843 3.39277 0 0 0 
540 11 10.4095 -14.6692 3.51122 0 0 0 
543 11 10.4239 -14.667 3.66124 0 0 0 
544 11 9.82884 -13.9112 3.93468 0 0 0 
545 11 10.4206 -14.4681 4.51751 0 0 0 
432 11 11.011 -14.363 3.59286 0 0 0 
533 11 10.6883 -14.8821 4.41574 0 0 0 
534 11 11.0307 -13.944 4.46764 0 0 0 
535 11 11.2671 -13.8374 3.50184 0 0 0 
537 11 11.5563 -14.3682 3.30823 0 0 0 
659 11 15.0413 -14.0816 3.51575 0 0 0 
661 11 14.7654 -14.4429 4.41592 0 0 0 
660 11 15.2561 -15.0252 3.76772 0 0 0 
810 11 17.5742 -14.6743 3.87984 0 0 0 
435 11 9.63913 -12.8448 3.53332 0 0 0 
520 11 10.5718 -13.1865 4.07351 0 0 0 
522 11 10.4436 -12.6005 3.76092 0 0 0 
523 11 9.80258 -13.3434 3.56768 0 0 0 
524 11 10.2047 -12.7609 4.27405 0 0 0 
527 11 10.4951 -13.5715 4.07856 0 0 0 
433 11 11.2673 -13.4538 3.92085 0 0 0 
434 11 10.6152 -12.9578 3.34754 0 0 0 
521 11 11.3741 -12.592 4.12698 0 0 0 
525 11 10.8466 -13.5246 4.34251 0 0 0 
385 11 14.1449 -13.2829 4.22077 0 0 0 
386 11 15.1197 -13.2722 3.99805 0 0 0 
658 11 15.086 -13.4654 4.30207 0 0 0 
894 11 25.1272 -8.92614 3.06883 0 0 0 
895 11 25.0814 -8.38782 3.91033 0 0 0 
896 11 25.5197 -8.87642 3.15585 0 0 0 
897 11 25.356 -8.1427 3.81531 0 0 0 
899 11 25.4134 -7.30762 3.05278 0 0 0 
900 11 25.079 -6.36769 3.12152 0 0 0 
901 11 26.0763 -6.43663 3.14889 0 0 0 
270 11 2.8074 -4.83419 4.10963 0 0 0 
275 11 2.25834 -4.81336 3.76113 0 0 0 
271 11 3.31423 -5.65006 3.83131 0 0 0 
272 16 3.38665 -4.66738 3.66076 0 0 0 
273 11 2.57068 -4.09531 3.57765 0 0 0 
276 11 2.83237 -4.53239 4.53024 0 0 0 
256 11 4.53523 -3.4442 3.89948 0 0 0 
277 11 3.80532 -4.30214 4.51121 0 0 0 
248 11 5.84019 -3.05139 3.86934 0 0 0 
250 11 5.79402 -3.27648 4.47055 0 0 0 
253 11 5.61738 -3.54099 3.62892 0 0 0 
255 11 5.41868 -3.65241 4.31919 0 0 0 
257 11 5.44185 -3.0763 4.1061 0 0 0 
251 11 6.73033 -3.48215 4.18592 0 0 0 
252 11 6.5253 -3.61171 3.21578 0 0 0 
295 11 7.1426 -4.09128 3.96647 0 0 0 
296 11 8.06694 -3.72153 3.87227 0 0 0 
303 11 8.41478 -4.20235 4.29286 0 0 0 
246 12 4.54055 -2.31398 3.32462 0 0 0 
247 11 5.17148 -2.3445 4.09986 0 0 0 
254 11 5.18914 -2.72627 4.01988 0 0 0 
249 11 6.29211 -2.40954 4.48886 0 0 0 
287 11 7.43485 -2.94142 4.42287 0 0 0 
284 11 5.3521 -1.46835 4.34753 0 0 0 
107 6 33.5737 -0.34428 4.27535 0 0 0 
31 2 31.7161 35.43 4.45304 0 0 0 
3911 11 -10.4095 45.3436 3.1855 0 0 0 
3819 11 -4.83323 45.1624 4.3804 0 0 0 
3826 11 -4.95 44.8114 3.55206 0 0 0 
3822 11 -3.44845 44.9233 4.08832 0 0 0 
3824 11 -4.4673 45.1189 3.82487 0 0 0 
3827 11 -4.41042 45.199 4.29948 0 0 0 
194 10 -32.3046 46.5889 3.11282 0 0 0 
3957 11 -14.2846 46.4424 3.53007 0 0 0 
3958 11 -14.9224 46.2559 4.27738 0 0 0 
3909 11 -10.2511 46.1278 4.12256 0 0 0 
3910 11 -9.55256 45.6145 3.62407 0 0 0 
3802 11 -4.91274 46.3762 3.36932 0 0 0 
3806 11 -4.88622 46.704 3.49858 0 0 0 
3815 11 -5.63633 46.6316 3.62036 0 0 0 
3816 11 -5.51752 45.6545 3.7966 0 0 0 
3817 12 -4.64578 46.1167 3.95919 0 0 0 
3818 11 -5.54655 45.6848 3.91324 0 0 0 
3801 11 -4.03889 45.9384 3.15791 0 0 0 
3803 11 -4.25828 45.9271 3.97759 0 0 0 
3804 11 -3.3606 46.3631 3.914 0 0 0 
3805 11 -4.11779 46.0892 3.32101 0 0 0 
3807 11 -3.88682 46.694 3.46544 0 0 0 
3810 11 -3.0761 46.959 3.17195 0 0 0 
3823 11 -3.70634 45.6476 3.44886 0 0 0 
3811 11 -2.67823 46.044 3.23915 0 0 0 
3863 11 -8.86246 47.9546 4.04852 0 0 0 
3831 11 -6.20807 47.0299 3.85879 0 0 0 
3832 11 -6.08248 48.0216 3.88867 0 0 0 
3833 11 -6.33452 47.1985 4.39756 0 0 0 
3808 11 -3.0411 47.1695 3.22327 0 0 0 
3852 11 -10.396 49.9266 4.28405 0 0 0 
3854 11 -10.339 49.5758 4.26682 0 0 0 
3857 11 -8.73566 49.2497 4.38234 0 0 0 
3858 11 -9.01846 48.8498 3.51049 0 0 0 
3860 11 -8.24662 49.1034 3.39459 0 0 0 
3861 11 -8.75135 48.5375 4.04654 0 0 0 
3864 11 -8.91772 48.9273 4.27382 0 0 0 
673 11 14.8623 -19.7711 5.81371 0 0 0 
675 11 14.8184 -19.8146 5.79226 0 0 0 
722 11 19.656 -19.8059 5.96402 0 0 0 
732 11 19.1312 -20.5053 5.32078 0 0 0 
796 11 18.597 -19.7102 4.86395 0 0 0 
733 14 19.7753 -21.0692 4.80395 0 0 0 
734 11 19.7481 -21.1012 5.80307 0 0 0 
670 11 13.625 -18.2281 5.30559 0 0 0 
671 11 14.2312 -18.9262 5.68661 0 0 0 
674 11 14.2743 -19.0484 5.4503 0 0 0 
687 11 14.4495 -19.2762 6.02174 0 0 0 
412 11 15.6253 -18.2733 5.58167 0 0 0 
672 11 15.2192 -18.8369 5.81258 0 0 0 
801 11 17.922 -19.1156 5.137 0 0 0 
731 11 19.5891 -19.6251 5.44536 0 0 0 
793 11 19.3027 -18.2329 5.09741 0 0 0 
794 11 18.5618 -18.8907 4.96174 0 0 0 
795 11 19.3812 -19.3175 5.34433 0 0 0 
797 11 19.4122 -19.1675 4.6615 0 0 0 
798 11 18.9834 -19.0546 5.55784 0 0 0 
781 11 21.8843 -18.7131 5.76482 0 0 0 
426 11 12.5651 -17.3076 5.45047 0 0 0 
552 11 12.8879 -16.9484 4.7246 0 0 0 
665 11 13.0073 -16.9209 5.30968 0 0 0 
668 11 12.9485 -17.5163 5.18537 0 0 0 
416 11 14.472 -17.688 6.03171 0 0 0 
409 11 15.4225 -17.443 5.94629 0 0 0 
411 11 16.4155 -17.8443 6.01948 0 0 0 
633 11 16.2808 -17.6192 5.21628 0 0 0 
632 11 17.1488 -17.6626 4.7217 0 0 0 
634 11 17.1245 -18.0278 5.5643 0 0 0 
635 11 16.8248 -17.1327 5.89449 0 0 0 
800 12 17.9048 -18.1445 4.89892 0 0 0 
802 11 18.0183 -18.1208 5.16907 0 0 0 
803 11 17.8496 -17.1965 4.82659 0 0 0 
804 11 16.867 -17.0498 4.94053 0 0 0 
792 11 19.5572 -17.3051 4.82477 0 0 0 
799 11 18.7966 -18.0948 5.34858 0 0 0 
783 11 20.976 -17.1478 5.36549 0 0 0 
787 11 20.5874 -16.8302 4.97424 0 0 0 
790 11 19.9844 -16.9899 4.77231 0 0 0 
791 11 20.308 -17.914 4.56878 0 0 0 
782 11 21.7317 -17.8025 5.38075 0 0 0 
549 11 11.6194 -15.3192 4.55029 0 0 0 
550 11 11.7388 -16.2841 4.78428 0 0 0 
427 11 12.4544 -16.3139 5.46668 0 0 0 
551 11 12.6769 -16.0091 4.99511 0 0 0 
663 11 13.2472 -15.3184 4.94323 0 0 0 
664 11 12.9595 -16.214 4.604 0 0 0 
666 11 12.6693 -15.9845 5.21588 0 0 0 
667 11 13.3866 -16.6495 5.42377 0 0 0 
651 11 14.5076 -15.3815 5.96821 0 0 0 
401 11 15.4613 -15.1822 5.95755 0 0 0 
805 11 17.5743 -16.4992 5.38392 0 0 0 
806 11 17.969 -15.6123 5.62371 0 0 0 
789 11 19.0864 -16.6651 5.06907 0 0 0 
808 11 18.5004 -15.5863 5.30185 0 0 0 
784 11 20.4404 -16.6657 4.67207 0 0 0 
788 11 19.9123 -16.3628 5.54501 0 0 0 
526 11 10.3282 -14.252 4.79204 0 0 0 
384 11 13.7314 -13.7906 4.97656 0 0 0 
389 11 14.5496 -13.8453 5.90799 0 0 0 
655 11 14.0595 -14.7743 6.01915 0 0 0 
656 11 14.4976 -14.2631 5.27976 0 0 0 
662 11 13.8552 -14.5341 4.81981 0 0 0 
399 11 15.9385 -13.6825 5.11642 0 0 0 
400 11 15.3033 -14.4273 5.32096 0 0 0 
657 11 15.442 -14.078 5.00773 0 0 0 
807 11 17.9539 -14.7831 5.06491 0 0 0 
809 11 18.2322 -14.946 4.5821 0 0 0 
382 11 12.9947 -12.8916 6.0137 0 0 0 
383 11 13.9054 -13.2413 5.79389 0 0 0 
388 11 14.6401 -13.3783 5.02838 0 0 0 
390 11 14.9966 -12.957 5.80293 0 0 0 
387 11 15.4165 -12.7839 4.81875 0 0 0 
391 11 15.6184 -13.6354 5.41145 0 0 0 
392 11 16.0727 -12.7562 5.55478 0 0 0 
393 11 15.1746 -12.8844 5.13411 0 0 0 
396 11 15.6218 -12.908 6.05779 0 0 0 
397 11 16.552 -12.6362 5.8111 0 0 0 
398 11 15.6459 -12.7726 5.41052 0 0 0 
305 11 7.09373 -4.63478 4.59721 0 0 0 
299 11 8.3596 -5.03772 4.86877 0 0 0 
300 11 7.93175 -4.69188 5.70383 0 0 0 
301 11 8.9174 -4.84062 5.62408 0 0 0 
304 11 7.98456 -4.69841 5.04708 0 0 0 
306 11 7.86648 -5.24565 4.76954 0 0 0 
307 11 8.40085 -5.95128 5.23487 0 0 0 
308 11 8.33244 -5.25221 5.94665 0 0 0 
268 11 3.6964 -3.77478 5.53977 0 0 0 
269 11 3.32488 -4.37605 4.83235 0 0 0 
278 11 3.90838 -3.66357 5.27383 0 0 0 
260 11 5.33332 -3.34708 5.94198 0 0 0 
262 11 5.4014 -3.38368 5.9785 0 0 0 
266 11 4.58382 -3.30032 4.99552 0 0 0 
288 12 7.57454 -3.17838 5.3843 0 0 0 
294 11 7.51458 -3.83648 4.85906 0 0 0 
290 11 7.62131 -3.56521 5.6542 0 0 0 
291 11 8.58404 -3.36796 5.46915 0 0 0 
293 11 8.352 -4.01908 5.37422 0 0 0 
297 11 8.38454 -4.38264 4.55202 0 0 0 
298 11 7.78786 -4.37651 5.35448 0 0 0 
292 11 9.25856 -4.02984 5.79615 0 0 0 
302 11 9.25872 -4.43995 4.7738 0 0 0 
267 11 4.12458 -2.907 5.792 0 0 0 
281 11 4.52247 -1.90048 5.5782 0 0 0 
258 11 5.82801 -2.49488 4.82222 0 0 0 
259 11 5.44645 -2.37452 5.7387 0 0 0 
263 13 5.66624 -2.43395 5.81156 0 0 0 
264 11 5.4445 -1.63307 5.2553 0 0 0 
265 11 5.06189 -2.53947 5.43432 0 0 0 
282 11 5.14565 -2.67036 5.7158 0 0 0 
283 11 5.64358 -2.06285 5.09694 0 0 0 
285 11 6.2806 -1.73138 4.60962 0 0 0 
286 11 6.65175 -2.59855 4.9417 0 0 0 
14 1 -47.5483 11.5866 4.86441 0 0 0 
116 6 -39.6736 15.4656 5.57728 0 0 0 
29 2 14.3277 25.8573 4.73376 0 0 0 
141 8 8.91273 28.1141 6.02721 0 0 0 
3961 11 -14.3406 45.1927 5.84204 0 0 0 
3962 11 -14.7186 44.2691 5.77835 0 0 0 
3964 11 -15.0888 44.4057 5.61534 0 0 0 
3828 11 -5.32288 45.0329 4.67346 0 0 0 
3820 11 -3.93804 44.8936 4.73589 0 0 0 
3821 11 -3.34187 44.0964 4.64047 0 0 0 
3959 11 -15.4744 46.4063 5.09752 0 0 0 
3960 11 -14.6432 45.8533 5.15499 0 0 0 
3907 11 -9.21413 46.756 5.01882 0 0 0 
3908 11 -9.72693 45.9009 4.94337 0 0 0 
3830 11 -6.13262 46.7571 4.8179 0 0 0 
3829 11 -5.91033 45.7918 4.95461 0 0 0 
3862 11 -9.45916 48.3727 4.73345 0 0 0 
3886 11 -8.45683 48.2207 5.58085 0 0 0 
3890 11 -8.10947 48.1435 5.83546 0 0 0 
3905 11 -9.00121 48.4326 5.82292 0 0 0 
3906 11 -8.80544 47.4861 5.56659 0 0 0 
3834 11 -6.91958 47.6223 5.08896 0 0 0 
3835 11 -6.0033 47.9761 5.27672 0 0 0 
3849 11 -9.20718 49.3312 5.47347 0 0 0 
3851 11 -10.2931 49.8016 5.27086 0 0 0 
3853 11 -9.70614 49.8231 5.00051 0 0 0 
3855 11 -10.2371 49.9865 5.17288 0 0 0 
3856 11 -9.54644 49.2935 4.96605 0 0 0 
3865 11 -9.13868 49.7681 4.76796 0 0 0 
3847 11 -8.76039 48.6097 5.69712 0 0 0 
3848 11 -8.27398 49.4771 5.80185 0 0 0 
3866 11 -8.57506 49.8897 5.58499 0 0 0 
3867 11 -8.92578 48.9563 5.66047 0 0 0 
3868 11 -8.15503 49.0783 5.03513 0 0 0 
3881 11 -7.6362 48.8475 6.00208 0 0 0 
3885 11 -8.01887 48.5235 4.73439 0 0 0 
3887 11 -8.01025 49.0859 5.35283 0 0 0 
3888 11 -8.83951 48.9754 5.90067 0 0 0 
3889 11 -8.02937 48.9934 5.3147 0 0 0 
3893 11 -8.00966 48.8612 5.49686 0 0 0 
3869 11 -7.27577 49.0836 5.51144 0 0 0 
3883 11 -7.2619 49.629 6.05753 0 0 0 
3884 15 -7.5096 49.2736 5.15621 0 0 0 
3891 11 -7.39292 48.8364 5.75561 0 0 0 
3892 13 -7.37865 49.3646 4.90658 0 0 0 
3836 11 -5.36136 48.7137 5.48629 0 0 0 
93 5 37.786 -42.2389 6.41872 0 0 0 
149 8 -23.4405 -26.6762 7.31335 0 0 0 
766 11 19.2352 -24.2547 7.39528 0 0 0 
761 11 18.0332 -23.2081 6.33404 0 0 0 
762 11 17.3361 -23.3311 7.04033 0 0 0 
763 11 18.2521 -22.9768 7.22813 0 0 0 
764 11 18.7962 -22.733 6.4253 0 0 0 
765 11 19.3513 -23.352 6.98093 0 0 0 
745 11 21.2036 -23.0253 7.12852 0 0 0 
746 11 22.1578 -22.8377 7.36145 0 0 0 
759 11 18.507 -22.2666 7.39873 0 0 0 
760 11 18.4549 -22.3039 6.40077 0 0 0 
735 11 19.9494 -21.837 6.4496 0 0 0 
736 11 20.5144 -21.545 7.2213 0 0 0 
755 11 20.6202 -22.6113 6.99611 0 0 0 
740 11 21.7177 -22.0184 7.10353 0 0 0 
743 11 22.2741 -21.9828 7.172 0 0 0 
744 11 21.3341 -22.1026 7.49134 0 0 0 
749 11 22.2188 -21.7707 7.46909 0 0 0 
751 11 21.7078 -21.4761 7.22922 0 0 0 
752 11 21.9908 -22.4152 7.03425 0 0 0 
774 11 21.5689 -22.3518 7.51705 0 0 0 
776 11 21.3651 -21.497 7.18081 0 0 0 
777 11 21.5323 -21.697 6.21537 0 0 0 
720 11 19.1172 -20.1706 7.00332 0 0 0 
723 15 19.1215 -20.1353 6.74234 0 0 0 
724 11 18.2886 -20.2252 6.19629 0 0 0 
725 11 18.6077 -19.996 7.11586 0 0 0 
726 11 19.0681 -20.7324 6.62014 0 0 0 
727 11 18.6421 -19.8909 6.95235 0 0 0 
728 11 19.1412 -20.6574 7.35649 0 0 0 
730 11 19.6962 -20.3979 6.07091 0 0 0 
729 11 20.045 -20.4089 7.00803 0 0 0 
742 11 21.8712 -21.1319 6.83485 0 0 0 
750 11 22.525 -21.1073 6.78634 0 0 0 
778 11 21.6504 -20.7106 6.3297 0 0 0 
779 11 21.7846 -19.7271 6.20776 0 0 0 
680 11 14.8995 -18.4458 6.35579 0 0 0 
682 11 13.9491 -18.4522 6.70685 0 0 0 
684 11 14.3769 -18.8311 6.67623 0 0 0 
685 11 15.0649 -19.5074 6.9395 0 0 0 
686 11 14.0653 -19.4889 6.92015 0 0 0 
688 11 14.2517 -19.0048 6.96366 0 0 0 
410 11 15.5984 -18.4091 6.13555 0 0 0 
676 11 15.4788 -19.5993 6.51169 0 0 0 
677 11 16.289 -19.0333 6.66388 0 0 0 
678 11 15.3052 -19.0881 6.83459 0 0 0 
721 11 19.7364 -19.3963 6.87275 0 0 0 
780 11 21.5498 -18.8841 6.6916 0 0 0 
34 2 28.4172 -19.1554 6.24029 0 0 0 
418 11 13.1973 -16.7054 6.28141 0 0 0 
419 11 12.5277 -17.0946 6.91398 0 0 0 
424 11 13.3695 -16.7116 6.99469 0 0 0 
425 11 12.7598 -17.2683 6.43056 0 0 0 
669 11 13.3494 -17.6703 6.08847 0 0 0 
407 11 14.1602 -16.9796 6.86286 0 0 0 
408 11 14.4396 -17.554 6.0935 0 0 0 
417 11 14.1902 -16.7382 6.16751 0 0 0 
681 11 14.2552 -17.7301 6.08645 0 0 0 
683 11 14.702 -18.0782 7.24843 0 0 0 
413 11 15.4475 -17.5284 6.22466 0 0 0 
414 11 16.3336 -17.4527 6.68195 0 0 0 
415 11 15.4416 -17.5674 6.24468 0 0 0 
636 11 16.0074 -17.4228 6.3922 0 0 0 
637 11 15.9182 -17.1642 7.35404 0 0 0 
640 11 16.4473 -17.0807 7.48353 0 0 0 
645 11 16.4321 -16.9231 7.38868 0 0 0 
679 11 15.6587 -18.1586 6.93981 0 0 0 
641 13 17.0485 -17.178 6.69039 0 0 0 
642 11 17.3807 -17.8703 7.33102 0 0 0 
420 11 12.1612 -16.1962 7.15568 0 0 0 
421 11 12.9944 -15.8251 7.56572 0 0 0 
423 11 13.3866 -15.8092 7.42527 0 0 0 
406 11 14.5868 -16.121 7.14728 0 0 0 
650 11 15.1066 -16.1596 6.15718 0 0 0 
652 11 15.0587 -16.1967 6.14609 0 0 0 
653 11 14.8872 -15.9027 7.0864 0 0 0 
654 11 14.8919 -15.1579 6.41915 0 0 0 
405 11 15.2273 -15.3707 7.31121 0 0 0 
639 11 16.171 -16.1224 7.55719 0 0 0 
647 16 16.0383 -15.6366 6.84251 0 0 0 
648 13 15.1976 -15.2772 6.43754 0 0 0 
649 11 15.3505 -15.9981 7.11342 0 0 0 
646 11 16.7059 -15.9689 7.50874 0 0 0 
422 11 12.9763 -15.0084 6.98896 0 0 0 
402 11 15.0327 -14.2879 6.0865 0 0 0 
403 15 15.7465 -14.6513 6.68517 0 0 0 
379 11 10.735 -12.2871 7.31132 0 0 0 
380 11 11.6043 -12.7811 7.2931 0 0 0 
381 11 12.1025 -12.713 6.42872 0 0 0 
394 11 15.4193 -12.8326 6.10232 0 0 0 
395 11 15.6444 -13.1035 7.03823 0 0 0 
375 11 10.4795 -11.4122 7.09849 0 0 0 
378 11 9.87706 -11.9881 6.89364 0 0 0 
376 11 10.7545 -11.6459 6.16588 0 0 0 
377 11 10.8453 -11.9016 7.12835 0 0 0 
7 1 -24.4018 -9.50171 6.88162 0 0 0 
310 11 9.08415 -6.09867 6.75467 0 0 0 
311 11 8.72416 -6.91012 6.29428 0 0 0 
312 11 8.3088 -6.09653 6.70116 0 0 0 
309 12 8.10999 -6.02489 6.54119 0 0 0 
313 11 7.63916 -5.90893 7.41976 0 0 0 
316 11 8.98432 -5.5953 7.47806 0 0 0 
279 11 4.11138 -3.49935 6.23914 0 0 0 
261 11 4.86808 -3.43328 6.82295 0 0 0 
280 11 4.15652 -2.5016 6.28866 0 0 0 
289 11 7.80329 -2.81188 6.28616 0 0 0 
28 2 17.7869 8.99287 6.1411 0 0 0 
157 8 34.5804 20.4376 6.77356 0 0 0 
3965 11 -15.3256 43.9209 6.45729 0 0 0 
3988 11 -12.0528 43.8649 7.35477 0 0 0 
3966 11 -15.4948 44.5683 7.20039 0 0 0 
3963 11 -14.8643 45.1278 6.26964 0 0 0 
3987 11 -12.0878 44.8557 7.22423 0 0 0 
4062 11 -6.83551 45.3833 7.04426 0 0 0 
4063 11 -7.772 45.5666 7.34328 0 0 0 
4068 11 -7.75598 45.5623 7.49633 0 0 0 
3846 11 -8.53602 48.0676 6.50695 0 0 0 
3872 11 -8.01306 48.4308 7.38765 0 0 0 
3873 11 -8.99225 48.3482 7.20228 0 0 0 
3842 11 -6.31845 47.9515 6.96056 0 0 0 
3844 11 -7.08433 48.2186 7.55248 0 0 0 
3845 11 -7.55786 47.9932 6.70103 0 0 0 
3870 11 -7.37249 48.369 6.20425 0 0 0 
3837 11 -5.60784 48.0668 6.20795 0 0 0 
3850 11 -9.75817 49.867 6.1132 0 0 0 
3896 11 -9.90783 49.7549 7.23958 0 0 0 
3901 11 -9.8151 49.3443 7.34627 0 0 0 
3902 11 -10.3197 49.4109 6.48547 0 0 0 
3903 11 -9.34115 49.2203 6.40683 0 0 0 
3871 11 -7.97988 49.0541 6.60636 0 0 0 
3874 11 -8.5537 49.0311 6.61799 0 0 0 
3875 11 -8.35547 48.5863 7.49139 0 0 0 
3880 11 -7.69198 49.0539 6.97896 0 0 0 
3894 11 -8.65073 49.007 6.25035 0 0 0 
3895 11 -9.01451 49.3196 7.12782 0 0 0 
3904 11 -8.55802 48.6659 6.68847 0 0 0 
3839 11 -6.58573 49.2678 6.73236 0 0 0 
3843 11 -6.38591 48.889 7.30187 0 0 0 
3877 11 -7.403 48.8645 7.44768 0 0 0 
3882 11 -7.03675 48.9868 6.79029 0 0 0 
3838 11 -6.00745 48.5024 7.01455 0 0 0 
757 11 19.1707 -23.25 8.19283 0 0 0 
769 11 19.2723 -23.8072 8.96942 0 0 0 
756 11 19.8682 -22.816 7.62266 0 0 0 
767 11 19.7656 -23.5009 7.78318 0 0 0 
768 11 19.9959 -24.232 8.42544 0 0 0 
770 11 19.7621 -23.097 8.46377 0 0 0 
771 11 20.5667 -23.0846 7.86998 0 0 0 
772 11 20.4468 -23.3196 8.83455 0 0 0 
773 11 21.0735 -22.946 8.15065 0 0 0 
753 11 21.3358 -22.9267 7.59052 0 0 0 
758 11 19.4581 -22.4832 7.61889 0 0 0 
738 11 20.4489 -21.6393 7.63199 0 0 0 
754 11 20.7267 -22.1963 7.89969 0 0 0 
737 11 21.4445 -21.5562 7.58844 0 0 0 
739 11 21.3379 -21.8843 8.01881 0 0 0 
741 11 22.3123 -21.4513 7.67355 0 0 0 
747 11 22.2871 -21.8815 7.62409 0 0 0 
775 11 21.5313 -21.589 8.16261 0 0 0 
717 11 20.0942 -20.1932 8.4896 0 0 0 
718 11 19.8255 -19.8194 7.60186 0 0 0 
748 11 21.8494 -21.1798 8.18632 0 0 0 
689 11 14.3298 -18.6913 7.91004 0 0 0 
690 11 14.7019 -18.2009 8.69811 0 0 0 
693 11 14.9779 -18.8622 8.41901 0 0 0 
691 11 15.6396 -18.5407 8.62492 0 0 0 
692 11 15.6102 -18.7639 7.65058 0 0 0 
708 11 16.5382 -18.5453 8.81151 0 0 0 
643 11 16.7357 -18.277 7.97799 0 0 0 
710 11 17.075 -18.6265 9.04272 0 0 0 
719 11 18.8641 -19.6514 7.81963 0 0 0 
716 11 20.3676 -19.2605 8.72473 0 0 0 
694 11 14.5398 -18.1209 7.91054 0 0 0 
695 11 15.0208 -17.6564 8.65407 0 0 0 
638 11 16.6461 -16.8922 7.98347 0 0 0 
644 11 16.2956 -17.4199 8.24577 0 0 0 
700 11 15.8194 -17.9382 8.81623 0 0 0 
404 11 16.0402 -14.8738 7.61482 0 0 0 
374 11 10.4821 -10.9173 7.96748 0 0 0 
371 11 10.7529 -11.3216 8.54712 0 0 0 
372 11 10.8045 -10.9651 7.61425 0 0 0 
335 11 5.34784 -9.59998 8.96433 0 0 0 
337 11 5.23264 -10.0559 8.61889 0 0 0 
345 15 5.69273 -9.90767 8.51578 0 0 0 
347 13 5.46617 -10.0285 8.59921 0 0 0 
344 11 6.49825 -9.4533 8.89615 0 0 0 
373 11 10.7141 -9.97535 7.72502 0 0 0 
334 11 5.52806 -8.63431 8.77724 0 0 0 
338 11 5.26481 -9.05952 8.5408 0 0 0 
340 11 5.37631 -8.72323 8.79383 0 0 0 
341 11 5.97046 -7.95253 8.56361 0 0 0 
333 11 6.49781 -8.41232 8.87878 0 0 0 
332 11 6.02391 -7.54471 8.72825 0 0 0 
314 11 7.38582 -5.39463 8.23911 0 0 0 
315 11 8.36707 -5.58567 8.26476 0 0 0 
317 11 8.60512 -4.78306 7.92131 0 0 0 
323 11 8.59256 -5.43912 8.51997 0 0 0 
324 11 7.82397 -5.95458 8.14105 0 0 0 
326 11 8.9027 -5.57293 8.72556 0 0 0 
322 11 9.20583 -4.73802 8.88377 0 0 0 
197 10 -12.0709 -4.28901 8.46176 0 0 0 
321 11 8.924 -3.78714 9.01183 0 0 0 
318 11 9.5068 -4.49573 8.24443 0 0 0 
319 11 9.35235 -3.50926 8.29956 0 0 0 
320 11 9.62354 -4.40478 8.65242 0 0 0 
87 5 -36.9973 25.1493 8.36022 0 0 0 
97 5 -31.7928 30.8482 8.30109 0 0 0 
80 4 9.15897 40.4092 8.28226 0 0 0 
3968 11 -16.0617 45.0388 7.87526 0 0 0 
3967 11 -15.0787 45.2183 7.83627 0 0 0 
3993 11 -13.8056 45.2074 9.04586 0 0 0 
3989 11 -12.248 44.5908 8.01427 0 0 0 
3998 11 -13.38 44.184 9.02591 0 0 0 
3990 11 -11.6309 45.3568 7.83445 0 0 0 
4059 11 -6.39732 45.4455 8.17502 0 0 0 
4060 11 -7.07308 44.7645 8.45711 0 0 0 
4061 11 -7.57125 45.1468 7.67886 0 0 0 
3969 11 -15.2259 45.587 7.90654 0 0 0 
3970 11 -15.3429 46.4983 8.30125 0 0 0 
3971 11 -14.3677 46.3359 8.15135 0 0 0 
3984 11 -13.0679 46.1012 8.86409 0 0 0 
3986 11 -12.2232 45.6177 7.8575 0 0 0 
3991 11 -12.1909 45.7989 8.53515 0 0 0 
3992 11 -13.1886 45.8447 8.5841 0 0 0 
3985 11 -12.1148 45.8 8.83476 0 0 0 
4018 11 -10.891 46.1241 9.09071 0 0 0 
4022 11 -9.73209 46.6009 9.07281 0 0 0 
4023 11 -8.97477 46.3154 8.48548 0 0 0 
4028 11 -8.89308 46.6615 8.28016 0 0 0 
4029 11 -8.01146 46.2022 8.38862 0 0 0 
4030 11 -8.50263 45.5586 8.97558 0 0 0 
4064 11 -8.67782 45.6738 7.75316 0 0 0 
4065 11 -8.23845 46.5685 7.83288 0 0 0 
4066 11 -8.65775 45.9134 8.46137 0 0 0 
4067 11 -7.87459 46.3836 8.05441 0 0 0 
4069 11 -8.12961 46.2328 8.13727 0 0 0 
4070 11 -8.28751 46.651 9.03183 0 0 0 
4055 11 -6.34532 46.0612 8.90223 0 0 0 
3972 11 -13.8719 47.2041 8.17219 0 0 0 
4024 11 -9.52897 47.1019 8.75799 0 0 0 
4025 11 -10.5211 47.0199 8.66342 0 0 0 
4026 11 -10.2172 47.933 8.93528 0 0 0 
4027 11 -9.65944 47.2908 8.40937 0 0 0 
3841 11 -6.28788 48.3872 7.86014 0 0 0 
3898 11 -11.3198 49.311 8.34394 0 0 0 
3897 11 -10.5725 49.8659 7.97842 0 0 0 
3899 11 -10.5125 48.8269 8.68151 0 0 0 
3900 11 -10.0984 49.6339 8.26051 0 0 0 
3876 11 -8.10982 49.5428 7.64862 0 0 0 
3879 11 -8.16838 49.6571 7.61867 0 0 0 
3840 11 -6.9886 49.0603 7.62378 0 0 0 
3878 11 -7.18233 49.8234 7.62599 0 0 0 
4073 11 -7.09659 48.8612 9.0099 0 0 0 
4075 11 -7.35545 49.3814 8.97504 0 0 0 
4076 11 -6.90344 48.5159 8.7591 0 0 0 
705 11 15.6185 -19.6991 9.85088 0 0 0 
706 11 15.0763 -18.8724 9.70047 0 0 0 
702 11 16.0608 -18.2755 10.5452 0 0 0 
704 11 15.8085 -18.9549 9.21054 0 0 0 
707 11 16.0742 -18.872 9.63488 0 0 0 
711 11 17.9933 -18.9168 9.31165 0 0 0 
712 11 18.2639 -18.4824 10.1708 0 0 0 
714 11 20.0727 -18.4879 9.74891 0 0 0 
715 11 20.1893 -19.479 9.68412 0 0 0 
698 11 14.5566 -17.7859 9.31623 0 0 0 
696 11 15.7173 -17.8086 9.3553 0 0 0 
697 11 15.1532 -16.9835 9.32625 0 0 0 
699 11 15.4644 -17.7659 9.7351 0 0 0 
701 11 16.2736 -17.7935 9.69532 0 0 0 
703 11 16.1491 -18.0851 9.56752 0 0 0 
709 11 16.5615 -18.0547 9.68258 0 0 0 
713 11 19.1699 -18.1143 9.96202 0 0 0 
367 11 9.17746 -12.4909 9.212 0 0 0 
364 11 8.04726 -10.971 10.3918 0 0 0 
365 11 8.45585 -11.7619 9.93624 0 0 0 
366 11 9.27136 -11.5157 9.41247 0 0 0 
368 11 9.24995 -11.6748 9.78541 0 0 0 
369 11 10.0685 -11.3199 9.33373 0 0 0 
370 11 11.0537 -11.3618 9.49995 0 0 0 
336 11 4.59041 -10.1 9.38414 0 0 0 
339 11 5.86363 -9.4862 9.21856 0 0 0 
343 11 5.72498 -9.14972 9.45282 0 0 0 
346 11 5.47082 -9.27864 9.26082 0 0 0 
353 11 5.84897 -9.2275 9.8084 0 0 0 
348 11 6.1612 -10.0015 9.31769 0 0 0 
349 11 6.29795 -9.16038 9.8409 0 0 0 
350 11 7.25619 -9.40721 9.6965 0 0 0 
351 11 6.30622 -9.12202 9.56912 0 0 0 
352 11 6.52399 -9.80934 10.2621 0 0 0 
354 11 6.00184 -8.63831 10.6018 0 0 0 
342 11 6.26353 -8.30713 9.45151 0 0 0 
329 11 7.30616 -6.83636 9.73625 0 0 0 
330 11 6.32612 -6.92877 9.91227 0 0 0 
331 11 6.86381 -7.14738 9.09796 0 0 0 
327 11 8.55739 -6.36418 9.23022 0 0 0 
328 11 8.20027 -6.62021 10.1285 0 0 0 
325 11 8.06481 -5.9588 9.11161 0 0 0 
8 1 -22.8681 18.1364 10.2591 0 0 0 
3976 11 -14.7516 45.1611 10.4858 0 0 0 
3977 11 -13.7674 45.206 10.315 0 0 0 
3979 11 -13.6515 45.3229 10.1705 0 0 0 
3994 11 -13.8603 45.0326 10.0289 0 0 0 
3981 11 -13.0615 45.1862 10.0927 0 0 0 
3995 11 -13.3276 44.3005 10.4534 0 0 0 
3996 11 -12.9756 45.2141 10.2499 0 0 0 
3997 11 -13.1485 44.2626 9.99559 0 0 0 
3999 11 -12.583 44.2955 9.61957 0 0 0 
4000 11 -11.9899 44.7737 10.2673 0 0 0 
4014 11 -11.4474 45.43 9.84531 0 0 0 
4056 11 -6.0659 45.3503 9.5477 0 0 0 
4058 11 -6.52584 45.1859 9.13215 0 0 0 
3974 11 -14.5266 46.5263 9.34654 0 0 0 
3975 11 -14.3093 46 10.1687 0 0 0 
3978 11 -14.3126 46.0412 10.3873 0 0 0 
3980 11 -13.1832 46.1527 9.86683 0 0 0 
3982 11 -12.6849 46.0924 9.90029 0 0 0 
3983 11 -12.2373 46.5791 9.15009 0 0 0 
4010 11 -11.5466 46.5683 9.95516 0 0 0 
4012 11 -11.0738 46.289 9.95262 0 0 0 
4015 11 -11.4097 46.3482 9.45099 0 0 0 
4016 11 -11.1014 46.8377 10.2667 0 0 0 
4017 11 -11.2955 45.9003 9.97745 0 0 0 
4019 11 -11.2828 45.9024 9.98364 0 0 0 
4020 12 -11.1158 46.7974 9.56996 0 0 0 
4021 11 -10.3788 46.1293 9.67228 0 0 0 
4031 11 -9.20965 46.1664 9.33712 0 0 0 
4032 11 -9.06895 46.9228 9.9759 0 0 0 
4054 11 -6.79722 46.1489 9.78997 0 0 0 
4057 12 -6.9559 45.5276 9.96781 0 0 0 
3973 11 -13.7678 47.1519 9.16539 0 0 0 
4011 11 -10.838 47.2301 9.71018 0 0 0 
4035 11 -9.24684 48.0201 9.96932 0 0 0 
4033 11 -8.85843 47.8963 9.88572 0 0 0 
4041 11 -8.32253 47.9166 10.4007 0 0 0 
4046 11 -8.64109 48.1762 10.5572 0 0 0 
4071 14 -8.28301 47.4137 9.67851 0 0 0 
4072 11 -7.69537 48.0943 9.24093 0 0 0 
4042 11 -7.38456 48.2062 10.2101 0 0 0 
4053 11 -7.28502 47.0031 9.9698 0 0 0 
4077 11 -6.79671 48.0517 9.63836 0 0 0 
4078 11 -6.11567 47.4538 9.21552 0 0 0 
4079 11 -6.34388 47.6336 10.1724 0 0 0 
4080 11 -7.17339 48.0924 10.4909 0 0 0 
4099 11 -6.00145 48.4144 10.3483 0 0 0 
4037 11 -9.28383 49.0313 10.2026 0 0 0 
4038 11 -10.1969 49.1014 9.80101 0 0 0 
4039 11 -9.98984 48.5156 10.5846 0 0 0 
4034 11 -9.03223 48.5485 9.14794 0 0 0 
4045 11 -7.98634 48.9252 10.4558 0 0 0 
4043 11 -6.5623 48.7617 10.0862 0 0 0 
4044 14 -7.32238 49.3684 9.85356 0 0 0 
4074 11 -6.72746 49.4203 9.75229 0 0 0 
4081 12 -7.32177 49.0436 10.2207 0 0 0 
4082 11 -6.69364 49.3047 9.48765 0 0 0 
4084 11 -6.52398 49.1744 9.54017 0 0 0 
4085 11 -6.83795 48.7768 10.4024 0 0 0 
4094 11 -6.41357 48.6094 10.3811 0 0 0 
4083 11 -5.97941 49.9004 9.12017 0 0 0 
47 3 -19.8195 -33.156 10.959 0 0 0 
360 11 7.02706 -11.0251 12.0212 0 0 0 
363 11 7.37738 -11.3358 11.0385 0 0 0 
355 11 5.80122 -9.6011 10.7829 0 0 0 
356 11 5.76363 -10.3848 11.4028 0 0 0 
357 11 6.25912 -9.69564 11.9315 0 0 0 
361 11 6.76174 -10.0616 11.9853 0 0 0 
362 11 7.13129 -10.3691 11.1085 0 0 0 
19 1 41.4117 1.01882 10.844 0 0 0 
23 2 26.0535 2.82909 11.1039 0 0 0 
4483 11 -14.0755 35.5046 11.8626 0 0 0 
4331 11 -5.54056 37.1902 11.9349 0 0 0 
95 5 -34.2334 39.3912 11.2642 0 0 0 
4329 11 -5.83633 38.9908 11.6098 0 0 0 
4330 11 -5.88059 38.0029 11.4616 0 0 0 
4001 11 -12.4382 44.057 10.8015 0 0 0 
4002 11 -11.6537 44.6161 11.0699 0 0 0 
4003 11 -11.9251 45.5154 11.4126 0 0 0 
4004 11 -11.1809 45.5303 12.0803 0 0 0 
4005 11 -12.0082 46.0918 12.0936 0 0 0 
4006 14 -11.9469 46.7202 11.3182 0 0 0 
4009 11 -12.1074 46.8145 10.7457 0 0 0 
4013 11 -11.4601 45.839 10.7578 0 0 0 
4051 11 -8.31393 46.7141 11.5446 0 0 0 
4052 11 -7.8479 46.5673 10.6721 0 0 0 
4008 11 -12.693 47.4781 11.2112 0 0 0 
4007 11 -11.8285 47.5047 10.7095 0 0 0 
4036 11 -9.17846 48.3376 10.9151 0 0 0 
4040 11 -9.29339 47.7984 10.6092 0 0 0 
4050 11 -7.79412 47.5547 11.6965 0 0 0 
4087 11 -7.08058 48.4331 10.7072 0 0 0 
4097 11 -5.14054 48.1682 11.7496 0 0 0 
4098 11 -5.17082 48.038 10.7586 0 0 0 
4100 11 -5.4772 48.2701 11.1876 0 0 0 
4103 11 -5.0615 48.3033 10.8281 0 0 0 
4108 11 -5.90421 48.4166 12.0325 0 0 0 
4102 11 -4.44969 47.5163 10.9075 0 0 0 
4047 11 -8.2231 48.5997 11.3609 0 0 0 
4049 11 -7.65004 48.5274 11.5146 0 0 0 
4088 11 -7.90388 49.0003 10.7274 0 0 0 
4089 11 -8.02603 49.7147 11.4164 0 0 0 
4086 11 -6.19846 48.5952 11.1494 0 0 0 
4090 11 -7.36458 49.2992 12.0408 0 0 0 
4092 11 -6.88946 49.3715 11.948 0 0 0 
4093 11 -6.72925 48.6019 11.3299 0 0 0 
4095 11 -6.22338 49.4097 10.9497 0 0 0 
4110 11 -6.26333 48.864 12.1035 0 0 0 
4096 11 -6.00592 48.5975 11.4911 0 0 0 
4101 11 -4.55691 48.5101 10.8786 0 0 0 
4104 11 -4.9955 49.0141 11.5284 0 0 0 
4105 11 -4.71725 49.8214 12.0489 0 0 0 
4106 11 -5.0145 49.8643 11.0951 0 0 0 
4107 11 -5.40124 48.9888 11.3847 0 0 0 
4109 11 -5.62249 49.1197 11.3797 0 0 0 
4121 11 -3.08592 49.3245 11.7784 0 0 0 
4118 11 -2.48331 49.3578 12.1127 0 0 0 
358 11 5.91436 -10.6071 12.1559 0 0 0 
359 12 6.20128 -11.5646 12.1856 0 0 0 
4488 11 -15.2096 34.2968 12.8355 0 0 0 
4490 11 -15.3934 34.2066 12.3222 0 0 0 
4485 11 -14.2606 34.528 13.5329 0 0 0 
4489 11 -14.4855 33.7899 12.3678 0 0 0 
4491 11 -15.4639 35.036 12.8764 0 0 0 
4493 11 -15.1641 35.662 13.0537 0 0 0 
4499 11 -16.5353 35.5132 13.3296 0 0 0 
4503 11 -16.0142 35.589 12.9938 0 0 0 
4504 11 -15.1879 35.5812 13.557 0 0 0 
4518 11 -15.5035 35.9094 13.4189 0 0 0 
4484 11 -14.3022 35.1896 12.7842 0 0 0 
4492 11 -14.682 35.2384 12.2868 0 0 0 
4495 11 -14.5086 35.9181 13.5582 0 0 0 
4497 11 -14.6701 35.6189 13.5948 0 0 0 
4481 11 -12.4509 35.7234 12.2505 0 0 0 
4482 11 -13.3124 35.2613 12.4613 0 0 0 
4480 11 -11.7084 36.3234 12.5482 0 0 0 
4511 11 -16.7365 37.0536 13.4442 0 0 0 
4513 11 -16.6696 36.7403 13.4641 0 0 0 
4476 11 -11.2413 37.2531 12.9048 0 0 0 
4477 11 -11.0961 36.4788 13.5208 0 0 0 
4478 11 -11.1788 37.4726 13.5953 0 0 0 
4479 11 -11.7985 37.2771 12.8352 0 0 0 
4472 11 -9.68033 36.6448 13.5139 0 0 0 
4474 11 -9.90486 37.7387 13.4326 0 0 0 
4475 11 -10.2652 37.1304 12.7254 0 0 0 
4429 11 -7.9757 37.6961 12.8651 0 0 0 
4473 11 -8.99075 37.365 13.5899 0 0 0 
4428 11 -7.22321 37.7344 13.5226 0 0 0 
4430 11 -8.09307 38.6661 13.0778 0 0 0 
4333 11 -6.30978 38.6272 12.7602 0 0 0 
4334 11 -6.98723 39.0187 13.383 0 0 0 
4328 11 -5.60894 38.9607 12.5831 0 0 0 
4332 11 -5.5793 37.9772 12.5507 0 0 0 
4341 11 -4.64425 38.0393 13.6154 0 0 0 
4340 11 -4.32389 38.9866 13.6168 0 0 0 
4313 11 -9.12932 39.8537 12.9095 0 0 0 
4314 11 -8.39638 40.194 13.4985 0 0 0 
4321 11 -7.18623 40.7372 12.8069 0 0 0 
4322 11 -6.36969 40.6471 12.2367 0 0 0 
4323 11 -6.69984 40.6868 13.1798 0 0 0 
4324 11 -6.35481 39.7504 13.2438 0 0 0 
4325 11 -6.22223 40.1187 12.3236 0 0 0 
4327 11 -6.21081 39.7544 12.6709 0 0 0 
4326 11 -5.30292 39.7317 12.2523 0 0 0 
4317 11 -9.49395 41.1772 13.1409 0 0 0 
4318 11 -8.51538 41.0437 13.2977 0 0 0 
4319 11 -7.73528 41.6693 13.3081 0 0 0 
4320 11 -8.10312 41.0744 12.5934 0 0 0 
4133 11 -5.30184 47.6243 13.4118 0 0 0 
4130 11 -3.89028 48.1076 13.2647 0 0 0 
4132 11 -4.32946 47.4114 13.3162 0 0 0 
4116 11 -2.99183 48.3493 12.6344 0 0 0 
4048 11 -8.16057 48.7283 12.3507 0 0 0 
4091 11 -6.89698 48.6439 12.634 0 0 0 
4111 11 -5.46421 49.3278 12.486 0 0 0 
4112 11 -4.93697 48.8356 13.1786 0 0 0 
4113 11 -4.14446 48.8337 12.5687 0 0 0 
4114 11 -3.70565 48.878 13.4662 0 0 0 
4117 12 -3.35666 49.2795 12.5935 0 0 0 
4122 11 -3.73211 49.8948 12.2856 0 0 0 
4123 11 -4.25702 49.0455 12.2292 0 0 0 
4124 11 -3.28536 49.063 12.4649 0 0 0 
4125 11 -3.35186 49.7611 13.1779 0 0 0 
4127 11 -3.20782 48.5534 12.9939 0 0 0 
4115 11 -2.8371 49.2178 13.1054 0 0 0 
4119 11 -3.02692 48.5796 12.4271 0 0 0 
4120 11 -2.22148 49.1445 12.2478 0 0 0 
147 8 -13.2267 -11.278 13.9607 0 0 0 
4414 11 -9.07884 33.0348 15.0874 0 0 0 
4487 12 -14.8637 34.3315 13.7732 0 0 0 
4418 11 -7.18763 34.7312 15.1147 0 0 0 
4420 11 -6.95244 34.6463 14.7057 0 0 0 
4384 11 -5.66793 34.3046 15.1485 0 0 0 
4549 11 -19.1109 35.6545 15.1364 0 0 0 
4498 11 -15.6476 35.5383 13.7894 0 0 0 
4500 11 -16.2723 35.6188 14.2886 0 0 0 
4501 11 -15.6867 34.9641 14.7667 0 0 0 
4502 11 -15.7416 35.0203 13.7698 0 0 0 
4506 11 -15.3496 35.065 14.0264 0 0 0 
4507 11 -16.3 35.3115 13.8369 0 0 0 
4508 11 -16.5654 36.2733 13.9048 0 0 0 
4510 11 -16.6044 36.2444 14.0167 0 0 0 
4514 11 -16.271 36.3623 14.2997 0 0 0 
4486 11 -14.4264 34.9537 14.4224 0 0 0 
4494 11 -15.133 35.2513 13.9649 0 0 0 
4496 13 -15.0775 36.127 14.3536 0 0 0 
4505 11 -14.4706 35.4876 14.2475 0 0 0 
4470 11 -9.31647 36.23 14.9686 0 0 0 
4471 12 -9.63748 35.8398 14.1057 0 0 0 
4417 11 -7.9654 35.3379 14.9503 0 0 0 
4422 11 -8.3752 35.7023 14.889 0 0 0 
4440 11 -7.61366 35.404 14.6713 0 0 0 
4421 11 -7.43762 35.5139 14.5967 0 0 0 
4438 11 -6.60728 35.8399 13.9142 0 0 0 
4439 11 -7.05851 36.2346 14.7146 0 0 0 
4509 11 -17.3783 36.8516 13.8364 0 0 0 
4512 11 -17.2423 36.8343 14.2785 0 0 0 
4515 11 -17.0337 37.0063 14.2402 0 0 0 
4516 11 -16.1317 37.3194 14.5375 0 0 0 
4517 11 -15.5487 36.7511 13.9569 0 0 0 
4522 11 -15.2472 36.8943 14.2888 0 0 0 
4519 11 -14.9316 36.6998 13.6384 0 0 0 
4520 11 -14.4898 37.0935 14.4445 0 0 0 
4521 11 -15.1069 37.8788 14.3946 0 0 0 
4523 11 -14.8547 37.7997 14.4509 0 0 0 
4425 11 -7.93494 37.0799 14.6172 0 0 0 
4469 11 -8.9774 37.1689 15.0281 0 0 0 
4426 11 -7.40358 37.3926 13.8299 0 0 0 
4433 11 -6.63363 37.6763 14.3483 0 0 0 
4436 11 -6.40986 37.6146 13.7149 0 0 0 
4437 11 -6.43985 36.7681 14.2464 0 0 0 
4443 11 -6.53726 36.5223 14.8139 0 0 0 
4342 16 -5.54468 37.6073 13.6669 0 0 0 
4343 11 -5.54027 37.8702 14.6317 0 0 0 
4345 16 -5.0385 37.7345 14.8504 0 0 0 
4434 11 -5.64028 37.7829 14.3918 0 0 0 
4532 11 -18.657 39.0551 14.5094 0 0 0 
4529 11 -16.8569 39.3627 15.0331 0 0 0 
4533 11 -18.0763 38.386 14.9732 0 0 0 
4535 11 -17.8363 38.0541 15.036 0 0 0 
4536 11 -17.1045 38.422 14.4623 0 0 0 
4537 11 -17.8222 39.021 14.1073 0 0 0 
4538 11 -17.9154 38.1479 14.5857 0 0 0 
4539 11 -17.0414 38.5357 14.8787 0 0 0 
4524 11 -15.2591 38.6744 14.1837 0 0 0 
4525 11 -15.9243 38.1302 14.6949 0 0 0 
4526 11 -15.5642 39.0476 14.5257 0 0 0 
4527 11 -15.6886 38.0714 14.3484 0 0 0 
4528 11 -16.2432 38.9024 14.3917 0 0 0 
4305 11 -7.92404 38.7913 14.8189 0 0 0 
4306 11 -8.86038 38.9467 15.1337 0 0 0 
4280 11 -6.93911 39.3273 14.8099 0 0 0 
4427 11 -6.82772 37.9677 14.411 0 0 0 
4431 12 -7.4392 39.0144 13.7495 0 0 0 
4432 11 -7.51107 38.1418 14.2327 0 0 0 
4435 11 -6.19936 38.5353 14.0435 0 0 0 
4281 11 -5.98059 39.1854 15.057 0 0 0 
4336 11 -5.90087 38.8057 14.4348 0 0 0 
4337 11 -5.30049 38.1513 13.9751 0 0 0 
4338 11 -5.35175 39.1114 14.2503 0 0 0 
4346 11 -4.83515 38.2429 14.0137 0 0 0 
4339 11 -4.41742 39.2607 14.5739 0 0 0 
4347 11 -4.30812 38.08 14.8478 0 0 0 
4530 11 -17.0903 39.5447 14.0779 0 0 0 
4531 11 -18.0687 39.5523 13.8716 0 0 0 
4308 11 -9.57489 40.5683 14.711 0 0 0 
4309 11 -9.54671 40.4357 13.7203 0 0 0 
4312 11 -9.20215 40.4427 13.7143 0 0 0 
4307 11 -8.86872 39.9425 15.0423 0 0 0 
4316 11 -9.06191 40.7982 13.9592 0 0 0 
4335 11 -6.4589 39.5418 14.0517 0 0 0 
4310 11 -9.93942 41.3261 13.9504 0 0 0 
4311 11 -9.17615 41.0289 14.5241 0 0 0 
4315 11 -8.17676 41.1559 13.6616 0 0 0 
4151 11 -12.5452 46.0906 15.0265 0 0 0 
4155 11 -12.3697 46.3432 14.8191 0 0 0 
4143 11 -9.86832 46.19 14.7258 0 0 0 
4144 11 -10.1639 46.7822 13.9761 0 0 0 
4145 11 -9.87337 46.608 14.917 0 0 0 
4141 11 -9.14442 48.0013 14.486 0 0 0 
4142 11 -9.35133 47.0455 14.6946 0 0 0 
4139 11 -7.97755 48.3225 14.7029 0 0 0 
4140 11 -8.31239 47.5406 14.1771 0 0 0 
4138 11 -7.18779 48.1464 14.1153 0 0 0 
4131 11 -4.77844 48.2124 13.7121 0 0 0 
4134 11 -5.16778 48.3526 14.0838 0 0 0 
4129 11 -3.56055 48.3087 14.1871 0 0 0 
4137 11 -6.63618 48.7712 14.6679 0 0 0 
4135 11 -5.67906 49.1061 13.6704 0 0 0 
4136 11 -5.67561 49.0492 14.6688 0 0 0 
4128 11 -3.33532 49.1842 13.7594 0 0 0 
4126 11 -2.84095 49.1101 13.7393 0 0 0 
4413 11 -9.02203 32.5318 15.9498 0 0 0 
4415 11 -9.12269 33.9619 15.4596 0 0 0 
4295 11 -8.17022 34.3853 15.8098 0 0 0 
4416 11 -8.27655 34.4157 15.1801 0 0 0 
4419 11 -6.29091 34.4076 15.4166 0 0 0 
4385 11 -6.00713 34.446 16.0785 0 0 0 
4548 11 -19.8184 35.081 15.5494 0 0 0 
4550 11 -20.0453 35.9628 15.3147 0 0 0 
4546 11 -18.6414 35.4884 16.6336 0 0 0 
4547 15 -19.5261 35.0403 16.5048 0 0 0 
4551 11 -19.1825 35.6849 15.737 0 0 0 
4552 11 -18.3574 36.174 15.4542 0 0 0 
4553 11 -18.0969 35.2103 15.3945 0 0 0 
4554 11 -17.4972 35.082 16.1843 0 0 0 
4460 11 -9.69036 36.2503 16.141 0 0 0 
4296 11 -8.38613 35.3214 16.0875 0 0 0 
4423 11 -7.79392 36.1534 15.5662 0 0 0 
4441 11 -8.03912 35.6802 15.5331 0 0 0 
4449 11 -8.29253 36.0676 16.616 0 0 0 
4467 16 -8.29515 35.9621 16.3629 0 0 0 
4285 11 -6.66745 36.2572 16.164 0 0 0 
4290 11 -6.62169 35.8391 15.9505 0 0 0 
4292 11 -7.08545 35.8251 15.5534 0 0 0 
4293 11 -6.48774 35.3703 16.2136 0 0 0 
4294 11 -7.33733 34.8545 16.1034 0 0 0 
4297 11 -7.55522 35.8562 15.9339 0 0 0 
4382 11 -6.84861 35.8754 15.4908 0 0 0 
4383 11 -6.24161 35.1169 15.2537 0 0 0 
4442 11 -7.1168 36.064 15.4878 0 0 0 
4379 11 -4.95917 35.7137 16.3826 0 0 0 
4380 13 -5.79389 35.4219 15.9156 0 0 0 
4541 11 -18.0455 37.8548 16.2567 0 0 0 
4542 11 -17.342 37.4209 15.6939 0 0 0 
4543 11 -17.3442 36.9467 16.5743 0 0 0 
4461 11 -9.78773 37.2424 16.2192 0 0 0 
4424 11 -7.71631 37.1501 15.5905 0 0 0 
4445 11 -7.93628 37.0779 16.0342 0 0 0 
4446 11 -8.31834 36.3811 16.6411 0 0 0 
4448 11 -8.07368 37.0432 16.5982 0 0 0 
4451 11 -8.58611 36.5098 16.3683 0 0 0 
4468 11 -8.88935 36.5229 15.7864 0 0 0 
4284 11 -6.51996 37.2389 16.0439 0 0 0 
4286 11 -6.92561 36.559 15.2462 0 0 0 
4287 11 -6.60445 36.7759 16.1681 0 0 0 
4291 11 -7.35048 36.421 16.3115 0 0 0 
4298 11 -6.76742 36.411 16.2015 0 0 0 
4299 11 -6.45637 37.3584 16.2757 0 0 0 
4301 11 -6.70415 37.0128 15.7469 0 0 0 
4381 11 -6.0744 36.3808 15.8719 0 0 0 
4444 11 -7.1186 36.6881 15.6105 0 0 0 
4344 11 -5.71403 37.1664 15.3205 0 0 0 
4348 11 -4.05141 37.5753 15.672 0 0 0 
4534 11 -17.2203 38.8039 15.2776 0 0 0 
4540 11 -17.2303 38.2224 15.8094 0 0 0 
4304 11 -7.66273 37.943 15.2793 0 0 0 
4278 11 -6.24021 39.0845 15.954 0 0 0 
4282 11 -6.54551 38.378 15.2273 0 0 0 
4283 11 -6.59249 38.2217 16.2139 0 0 0 
4300 11 -6.85722 37.992 15.6139 0 0 0 
4302 11 -6.31236 37.8944 15.4837 0 0 0 
4303 11 -7.08135 38.1693 16.0608 0 0 0 
4349 11 -3.94715 37.9919 16.5751 0 0 0 
4364 11 -2.5521 38.9776 16.5536 0 0 0 
4279 11 -7.0296 39.6627 15.7476 0 0 0 
4277 11 -5.39736 39.5942 16.1268 0 0 0 
4149 11 -11.1156 45.1579 15.2859 0 0 0 
4147 11 -9.72294 45.4395 16.2627 0 0 0 
4148 11 -10.358 44.799 15.831 0 0 0 
4152 11 -12.1341 45.656 15.8278 0 0 0 
4153 11 -12.4246 46.5204 16.2382 0 0 0 
4156 11 -12.943 45.8238 15.4528 0 0 0 
4157 11 -12.9884 45.9067 16.4483 0 0 0 
4158 11 -12.3177 46.4749 15.9715 0 0 0 
4234 11 -13.0007 46.5094 16.0257 0 0 0 
4150 11 -11.6263 46.0084 15.4122 0 0 0 
4154 11 -11.7075 46.5422 15.5415 0 0 0 
4159 11 -11.5037 46.7332 16.4918 0 0 0 
4160 11 -11.4671 45.734 16.4763 0 0 0 
4146 11 -9.46547 45.8171 15.3732 0 0 0 
4219 11 -11.7347 48.3956 16.5558 0 0 0 
4225 11 -13.7324 48.5711 16.4158 0 0 0 
4228 11 -13.6842 49.7134 15.4136 0 0 0 
4218 11 -12.5553 48.9326 16.3602 0 0 0 
4226 11 -12.8633 49.0563 16.5113 0 0 0 
4227 11 -12.7972 49.2683 15.5363 0 0 0 
4229 11 -13.1172 49.2998 16.126 0 0 0 
162 9 18.8199 49.4979 15.3122 0 0 0 
4408 11 -6.90459 31.8131 17.8177 0 0 0 
4405 11 -8.07969 32.3917 18.1499 0 0 0 
4411 11 -8.32134 32.5304 17.1728 0 0 0 
4412 11 -8.95997 31.9041 16.7258 0 0 0 
4403 11 -6.97244 33.3145 18.0164 0 0 0 
4404 11 -7.20744 32.4097 17.6612 0 0 0 
4407 11 -7.52794 32.5285 17.5019 0 0 0 
4409 11 -7.43002 32.6639 17.8281 0 0 0 
4410 11 -7.44502 32.0731 17.0215 0 0 0 
4389 11 -6.26571 34.0017 17.7086 0 0 0 
4390 11 -6.13513 34.788 17.1048 0 0 0 
4386 11 -5.60565 34.0642 16.911 0 0 0 
4387 11 -5.5936 33.972 17.9067 0 0 0 
4394 11 -5.09551 34.7858 18.081 0 0 0 
4395 11 -4.6754 34.6841 17.1792 0 0 0 
4396 11 -5.26357 33.9468 17.5116 0 0 0 
4397 11 -4.59215 33.413 18.0256 0 0 0 
4399 11 -5.09892 34.1432 17.9152 0 0 0 
4557 11 -18.7485 35.923 18.1696 0 0 0 
4544 12 -17.4402 36.0916 17.0839 0 0 0 
4545 11 -17.7024 35.1764 16.7779 0 0 0 
4555 11 -18.0553 35.1452 17.0117 0 0 0 
4556 11 -17.8437 35.6313 17.8596 0 0 0 
4459 11 -9.57991 35.9498 17.0884 0 0 0 
4450 11 -9.05895 36.2851 17.2203 0 0 0 
4454 11 -7.5869 35.9723 17.0528 0 0 0 
4455 11 -8.27625 36.082 17.7688 0 0 0 
4456 11 -8.14977 35.094 17.6802 0 0 0 
4457 11 -7.80563 36.0241 17.8086 0 0 0 
4458 11 -8.76703 35.7986 17.6509 0 0 0 
4388 11 -5.93122 34.9122 17.9516 0 0 0 
4391 11 -5.4975 35.2536 17.7185 0 0 0 
4393 11 -5.9759 35.2553 18.1482 0 0 0 
4559 11 -18.6737 36.9786 18.0928 0 0 0 
4558 11 -18.0661 36.3655 17.5878 0 0 0 
4561 11 -17.3384 37.0024 18.0521 0 0 0 
4462 11 -10.0842 37.7215 17.0454 0 0 0 
4463 11 -10.0197 36.7606 17.3149 0 0 0 
4464 11 -9.48758 37.1535 18.0649 0 0 0 
4447 11 -8.01699 36.7055 17.5378 0 0 0 
4452 11 -9.07127 37.0635 17.0451 0 0 0 
4453 11 -8.14622 36.7683 17.2841 0 0 0 
4465 11 -8.886 36.5886 17.5001 0 0 0 
4466 11 -7.95363 36.4499 17.1663 0 0 0 
4288 11 -6.55186 37.4199 16.9312 0 0 0 
4289 11 -6.37999 36.4641 16.6928 0 0 0 
4350 11 -4.56248 37.3977 17.0931 0 0 0 
4372 11 -5.3514 37.8245 18.0262 0 0 0 
4376 11 -5.12743 37.5665 17.5839 0 0 0 
4377 11 -4.80939 36.6243 17.6898 0 0 0 
4378 11 -5.44675 36.3648 16.9643 0 0 0 
4371 11 -4.45178 37.3952 17.9461 0 0 0 
4359 11 -2.34767 37.2897 18.1012 0 0 0 
4564 11 -17.9118 37.8855 18.0617 0 0 0 
4373 11 -4.86332 38.5625 17.5602 0 0 0 
4351 11 -4.11137 37.9238 17.814 0 0 0 
4352 11 -4.18048 38.5347 17.0254 0 0 0 
4353 11 -3.20517 38.7464 16.9624 0 0 0 
4368 11 -3.26252 39.0022 17.4806 0 0 0 
4369 11 -3.94728 38.3576 17.8206 0 0 0 
4354 11 -2.24933 38.9196 17.1998 0 0 0 
4356 11 -2.29701 38.9224 17.3472 0 0 0 
4357 11 -2.6302 38.1659 17.91 0 0 0 
4360 11 -1.66222 38.0178 18.1055 0 0 0 
4362 11 -2.34774 38.8881 17.4326 0 0 0 
4363 11 -2.77658 38.1036 16.9846 0 0 0 
4365 11 -2.92433 38.0776 16.7804 0 0 0 
4366 11 -3.02076 38.0085 17.7733 0 0 0 
4361 12 -1.41892 38.5454 17.2916 0 0 0 
4275 11 -6.4795 40.4451 17.4062 0 0 0 
4273 11 -5.28033 40.3075 17.9858 0 0 0 
4276 11 -5.71375 39.9378 17.011 0 0 0 
4355 11 -3.00445 39.5515 17.0251 0 0 0 
4167 11 -9.59874 44.6208 17.9136 0 0 0 
4197 11 -12.1269 46.6448 16.6905 0 0 0 
4233 11 -12.7373 46.2942 16.966 0 0 0 
4235 11 -12.6749 45.8921 16.7418 0 0 0 
4237 11 -12.8623 46.8724 17.1874 0 0 0 
4161 11 -11.4125 46.4441 17.1783 0 0 0 
4162 11 -10.689 46.0577 17.7503 0 0 0 
4187 11 -10.6932 46.3921 18.0615 0 0 0 
4194 11 -11.1891 46.6869 17.3172 0 0 0 
4195 11 -10.6207 46.0073 17.781 0 0 0 
4196 11 -11.4919 46.2428 17.3502 0 0 0 
4199 11 -11.1856 46.8773 17.6326 0 0 0 
4236 11 -12.0436 46.3317 17.3807 0 0 0 
4240 11 -11.1563 45.8605 18.0762 0 0 0 
4186 11 -10.437 45.5274 17.6294 0 0 0 
4188 11 -9.74177 46.3487 17.7567 0 0 0 
4190 11 -10.5856 46.2442 17.9481 0 0 0 
4193 11 -10.5629 46.1995 17.9258 0 0 0 
4210 11 -12.6089 47.7773 17.4366 0 0 0 
4231 11 -13.5695 47.9787 17.4473 0 0 0 
4232 11 -12.9341 47.2436 17.2109 0 0 0 
4238 11 -12.5747 47.231 18.0755 0 0 0 
4198 11 -11.8336 47.4763 17.1622 0 0 0 
4200 11 -11.5422 47.7352 18.0025 0 0 0 
4211 11 -12.2961 48.6379 17.8383 0 0 0 
4213 11 -12.7996 49.5271 17.0825 0 0 0 
4214 11 -12.6136 49.9108 17.987 0 0 0 
4215 11 -12.5511 48.9231 17.8438 0 0 0 
4221 11 -12.5437 49.3222 17.0319 0 0 0 
4222 11 -12.8447 49.8123 17.85 0 0 0 
4223 11 -12.1739 49.155 17.5064 0 0 0 
4224 11 -13.003 48.9464 16.9878 0 0 0 
4230 11 -13.3119 48.8275 16.9856 0 0 0 
4204 15 -11.5982 49.3703 17.5434 0 0 0 
4205 11 -11.0393 48.5709 17.3229 0 0 0 
4212 11 -11.8656 49.171 17.11 0 0 0 
4216 11 -11.6132 49.2281 17.6783 0 0 0 
4217 11 -11.7956 48.6021 16.9202 0 0 0 
4220 11 -11.6509 49.0009 17.3474 0 0 0 
2 1 21.8113 -2.50004 18.5873 0 0 0 
4406 11 -7.16797 31.9988 18.2699 0 0 0 
71 4 -17.0157 33.5608 19.2957 0 0 0 
4401 11 -6.06491 33.5774 19.2723 0 0 0 
4402 11 -6.24334 33.9135 18.3475 0 0 0 
4398 11 -4.63397 34.0497 18.7956 0 0 0 
4400 11 -5.83417 33.5847 18.2993 0 0 0 
4569 11 -17.8602 36.0917 19.6115 0 0 0 
4392 11 -5.24431 35.8513 18.4792 0 0 0 
4565 11 -18.5597 37.2136 18.4206 0 0 0 
4567 11 -18.6196 36.7072 19.3589 0 0 0 
4560 11 -17.9807 36.7943 18.7898 0 0 0 
4562 11 -17.4093 37.7198 18.7453 0 0 0 
4566 11 -18.0389 36.3818 18.6126 0 0 0 
4568 11 -17.9011 36.4939 18.6969 0 0 0 
4563 11 -18.1923 38.317 18.9191 0 0 0 
4375 11 -5.32631 38.1096 18.3996 0 0 0 
4367 11 -3.65974 38.5755 18.2931 0 0 0 
4370 11 -4.19598 37.9828 18.7138 0 0 0 
4374 11 -4.52542 38.7014 18.4911 0 0 0 
4358 11 -2.37638 37.9489 18.8526 0 0 0 
4274 11 -6.07231 40.8745 18.2124 0 0 0 
4271 11 -5.25577 40.505 19.3765 0 0 0 
4272 11 -5.04819 41.0759 18.5822 0 0 0 
4178 11 -11.1002 43.6429 18.9322 0 0 0 
4179 11 -11.9498 43.2158 19.2417 0 0 0 
4177 11 -10.6828 44.1939 19.6548 0 0 0 
4180 11 -11.9715 44.1852 18.9974 0 0 0 
4181 11 -11.2633 44.5935 18.4214 0 0 0 
4182 11 -11.0407 45.2987 19.0946 0 0 0 
4166 11 -10.2982 44.6609 18.6271 0 0 0 
4168 11 -9.60704 44.5708 18.9123 0 0 0 
4170 11 -9.23479 43.9778 19.2884 0 0 0 
4169 11 -8.62218 44.5474 18.7405 0 0 0 
4191 11 -10.7053 46.3621 18.9339 0 0 0 
4239 11 -11.9195 46.4899 18.2224 0 0 0 
4242 11 -10.941 46.7825 19.2642 0 0 0 
4163 11 -9.93637 46.4606 18.271 0 0 0 
4164 11 -9.62602 45.9999 19.1026 0 0 0 
4165 11 -10.4898 45.6338 18.7565 0 0 0 
4183 11 -10.0759 45.5608 19.0741 0 0 0 
4184 11 -9.63018 46.4453 19.2114 0 0 0 
4185 11 -10.0079 45.9707 18.4164 0 0 0 
4189 11 -9.9419 46.0207 18.68 0 0 0 
4192 11 -10.0964 46.9473 18.3982 0 0 0 
4241 11 -10.419 46.1589 18.6823 0 0 0 
4201 11 -12.3833 48.1645 18.3314 0 0 0 
4209 11 -12.2268 47.7033 18.3578 0 0 0 
4206 11 -10.8565 48.1877 18.2283 0 0 0 
4207 11 -11.8551 48.1365 18.2107 0 0 0 
4208 11 -11.8066 48.0311 19.2039 0 0 0 
4202 11 -11.7767 48.6308 18.9753 0 0 0 
4203 11 -11.5839 49.5072 18.5339 0 0 0 
4570 11 -18.3888 36.5389 20.333 0 0 0 
4571 11 -18.8222 36.9813 21.1182 0 0 0 
4572 11 -18.0978 37.6706 21.113 0 0 0 
4573 11 -17.9605 36.6956 20.9385 0 0 0 
4580 11 -17.9257 37.2474 21.1002 0 0 0 
4267 11 -5.88451 39.2684 20.6506 0 0 0 
4268 11 -5.17832 38.59 20.8535 0 0 0 
4269 11 -4.75487 39.3907 20.4297 0 0 0 
4263 11 -6.02963 39.9114 21.0475 0 0 0 
4264 11 -5.48292 40.6621 20.6767 0 0 0 
4265 11 -5.85645 39.9205 20.1195 0 0 0 
4266 11 -5.55517 40.1234 21.0512 0 0 0 
4270 11 -4.75456 40.3709 20.2313 0 0 0 
4254 11 -8.25643 42.3026 21.2114 0 0 0 
4253 11 -7.39978 42.3566 20.6983 0 0 0 
4174 11 -10.5692 43.7637 20.0722 0 0 0 
4251 11 -9.06603 43.2731 20.7883 0 0 0 
4252 11 -8.10251 43.0354 20.9113 0 0 0 
4173 11 -10.8522 44.5863 20.5653 0 0 0 
4176 11 -11.2024 44.4038 20.483 0 0 0 
4171 11 -9.54209 44.5484 20.05 0 0 0 
4172 11 -10.0321 45.1459 20.6847 0 0 0 
4175 11 -10.2186 44.5316 20.6082 0 0 0 
4247 11 -10.5888 45.411 21.2092 0 0 0 
4248 11 -9.80901 45.4013 20.5833 0 0 0 
4249 11 -9.95557 44.626 21.1977 0 0 0 
4250 11 -9.10463 44.2721 20.8095 0 0 0 
4243 11 -10.827 46.6508 20.2489 0 0 0 
4244 11 -11.4889 46.5632 20.9934 0 0 0 
4245 11 -11.1807 45.7918 20.4366 0 0 0 
65 4 -46.8311 -24.4279 21.3117 0 0 0 
154 8 -11.0295 -23.5349 22.5967 0 0 0 
119 6 -5.46734 -19.183 22.1109 0 0 0 
182 10 13.4189 1.46766 21.7347 0 0 0 
4972 11 -20.9466 24.2099 22.4719 0 0 0 
4977 11 -19.8808 24.196 22.0052 0 0 0 
4980 14 -19.9181 24.1856 21.2145 0 0 0 
4982 11 -19.7099 23.7739 22.0695 0 0 0 
4983 11 -18.9715 24.2345 21.5769 0 0 0 
4984 11 -18.3344 23.6436 22.0718 0 0 0 
4985 11 -18.9342 24.1478 22.6931 0 0 0 
4987 11 -19.697 23.735 22.3532 0 0 0 
4973 11 -21.7257 24.8083 22.2853 0 0 0 
4974 11 -20.7604 24.5778 22.1624 0 0 0 
4975 11 -20.4207 25.0469 21.3473 0 0 0 
4976 11 -20.8519 24.2514 21.773 0 0 0 
4978 11 -19.8939 24.9173 21.3128 0 0 0 
4979 11 -20.8154 24.5558 21.4548 0 0 0 
4981 11 -19.007 24.3136 21.6061 0 0 0 
4576 12 -17.1756 35.9137 21.2297 0 0 0 
4577 11 -17.667 36.1357 22.0719 0 0 0 
4578 11 -16.6866 36.1138 21.8759 0 0 0 
4581 11 -18.2223 37.452 22.033 0 0 0 
4574 11 -17.4117 37.31 21.5053 0 0 0 
4575 11 -16.7141 36.6351 21.746 0 0 0 
4579 11 -17.5576 36.5908 21.7586 0 0 0 
4259 11 -7.97712 40.0157 22.1403 0 0 0 
4258 11 -7.24841 40.6483 22.4026 0 0 0 
4260 11 -6.99931 39.8064 22.1503 0 0 0 
4261 11 -6.46712 40.4642 21.6174 0 0 0 
4262 11 -6.45057 39.4923 21.852 0 0 0 
4255 11 -9.04571 41.7141 21.3867 0 0 0 
4256 11 -8.07502 41.4848 21.4588 0 0 0 
4257 11 -7.1393 41.4459 21.8094 0 0 0 
4246 11 -11.3279 46.0603 21.3886 0 0 0 
187 10 -42.1352 -46.6042 23.985 0 0 0 
62 4 -17.5132 -17.6033 22.88 0 0 0 
64 4 13.7329 -9.72336 23.3285 0 0 0 
5054 11 -14.6896 19.4522 24.2246 0 0 0 
5041 11 -19.5869 21.1029 24.0571 0 0 0 
5042 11 -18.7282 20.5904 24.068 0 0 0 
5043 11 -17.8105 20.9871 24.0449 0 0 0 
5044 11 -17.5493 20.0869 23.6965 0 0 0 
5045 11 -16.6666 20.5285 23.5357 0 0 0 
5046 11 -15.8309 21.0722 23.6128 0 0 0 
5048 11 -16.0563 21.1013 23.5475 0 0 0 
5051 11 -16.3393 21.1918 24.2376 0 0 0 
5052 11 -15.8912 20.7657 23.4517 0 0 0 
5053 11 -15.4799 19.9865 23.9248 0 0 0 
5024 11 -17.701 22.6785 24.1693 0 0 0 
5049 11 -16.7205 21.3767 22.8525 0 0 0 
5050 11 -17.0933 21.6274 23.7459 0 0 0 
4968 11 -20.686 23.9225 22.9058 0 0 0 
4971 15 -20.9271 24.1613 23.4705 0 0 0 
4986 11 -19.2266 23.2897 23.1151 0 0 0 
4988 11 -19.0985 23.3252 23.0417 0 0 0 
4989 11 -18.9946 23.7968 23.9174 0 0 0 
5026 11 -18.8924 23.0946 23.5229 0 0 0 
4953 11 -22.9161 24.3913 24.1004 0 0 0 
4965 11 -22.2547 24.4446 23.6321 0 0 0 
4966 11 -21.3153 24.7363 23.8121 0 0 0 
4967 11 -20.3802 24.3903 23.7351 0 0 0 
4969 11 -20.0136 24.3107 23.5361 0 0 0 
4970 11 -20.626 25.0225 23.8799 0 0 0 
83 5 47.0085 34.2196 23.8485 0 0 0 
4582 11 -17.5913 37.7781 22.737 0 0 0 
4583 11 -16.6861 37.4161 22.9596 0 0 0 
4584 11 -17.0167 37.5222 23.8974 0 0 0 
4586 11 -16.6024 37.773 23.8644 0 0 0 
4587 11 -15.6195 37.862 24.0251 0 0 0 
4585 11 -17.2599 38.4364 24.2218 0 0 0 
4588 11 -16.2892 38.5918 23.8882 0 0 0 
4589 11 -16.1145 39.0152 22.9993 0 0 0 
4591 11 -15.1145 39.2398 23.6143 0 0 0 
4590 11 -15.8783 39.8679 23.4653 0 0 0 
4593 11 -16.5037 39.4487 24.1488 0 0 0 
128 7 -45.8569 41.3145 24.0671 0 0 0 
5083 11 -11.2396 17.6417 25.5726 0 0 0 
5085 11 -11.6553 16.7471 25.5647 0 0 0 
5086 11 -11.1913 17.2842 24.8603 0 0 0 
5087 11 -11.6366 16.8974 25.6679 0 0 0 
5088 11 -10.9121 17.4954 25.3251 0 0 0 
5089 11 -10.5468 16.7305 24.7947 0 0 0 
5090 11 -10.0049 17.5708 24.7824 0 0 0 
5091 11 -9.2186 17.7343 25.3783 0 0 0 
5056 11 -13.6544 19.5364 25.5282 0 0 0 
5093 11 -9.12324 18.3473 25.1859 0 0 0 
5094 11 -9.05167 19.295 25.4971 0 0 0 
5040 11 -19.777 21.0827 25.0387 0 0 0 
5039 11 -18.9705 20.4915 25.044 0 0 0 
5047 11 -16.2354 20.9261 24.5156 0 0 0 
5055 11 -13.9229 19.9328 24.6503 0 0 0 
5057 11 -12.6923 19.7624 25.6807 0 0 0 
5100 11 -6.19513 20.7202 25.472 0 0 0 
5102 11 -6.67018 20.2852 24.532 0 0 0 
5103 11 -7.22379 19.9273 25.2839 0 0 0 
5104 11 -6.7093 20.2249 24.4797 0 0 0 
5105 11 -6.96749 21.1241 24.8329 0 0 0 
5101 11 -5.71552 20.1558 24.8001 0 0 0 
4991 11 -18.9205 22.7183 24.4945 0 0 0 
5016 11 -18.244 22.5601 25.3981 0 0 0 
5027 11 -18.7551 22.5272 24.3348 0 0 0 
5030 11 -18.191 21.4244 24.7886 0 0 0 
5032 11 -18.457 21.5756 24.9086 0 0 0 
5037 11 -18.7826 22.2251 24.2699 0 0 0 
5038 11 -18.8387 21.4762 24.9302 0 0 0 
5020 11 -17.342 22.6028 25.0885 0 0 0 
5028 11 -17.7576 22.5193 24.2652 0 0 0 
5029 11 -17.2963 21.8647 24.8642 0 0 0 
5031 11 -18.0381 22.342 24.4215 0 0 0 
5033 11 -17.9671 22.3518 25.3055 0 0 0 
5021 11 -16.5625 22.0296 25.3411 0 0 0 
5106 11 -7.22058 21.9097 25.3975 0 0 0 
5108 11 -6.5534 22.5873 25.4265 0 0 0 
4947 14 -22.7334 23.3202 25.2373 0 0 0 
4949 11 -23.7034 23.5921 25.2728 0 0 0 
4950 11 -22.8806 23.64 24.7065 0 0 0 
4951 11 -23.1216 23.424 25.6527 0 0 0 
4952 11 -23.4003 23.8654 24.7997 0 0 0 
4943 11 -22.0985 24.1484 25.105 0 0 0 
4944 11 -21.8245 23.4339 25.7487 0 0 0 
4945 11 -22.451 23.0618 25.0638 0 0 0 
4946 11 -21.9512 23.9273 25.0971 0 0 0 
4990 11 -18.2909 23.4925 24.5595 0 0 0 
4993 11 -18.5509 23.7298 25.6827 0 0 0 
5025 11 -18.4232 23.3401 24.3711 0 0 0 
5036 16 -18.378 22.8402 24.9467 0 0 0 
4992 11 -18.1643 23.2207 24.9137 0 0 0 
5019 11 -18.1491 23.1847 24.9893 0 0 0 
5022 11 -16.919 22.8937 24.9858 0 0 0 
5023 14 -17.7942 23.3675 24.8881 0 0 0 
5034 11 -17.1584 22.8801 25.0469 0 0 0 
4955 11 -23.5155 25.1765 25.2207 0 0 0 
4956 11 -23.1155 24.8327 24.3712 0 0 0 
4954 11 -22.7186 24.5944 25.0594 0 0 0 
4957 11 -22.4098 25.1006 25.0271 0 0 0 
4958 11 -21.4775 25.3087 24.7314 0 0 0 
4961 11 -21.7297 24.9681 24.5463 0 0 0 
4962 11 -22.5501 25.3751 24.9478 0 0 0 
4964 11 -22.03 25.1785 24.2731 0 0 0 
4959 11 -20.7265 24.725 24.4227 0 0 0 
4960 11 -21.0741 25.0699 25.2946 0 0 0 
5001 11 -19.824 25.7428 25.3548 0 0 0 
4997 11 -19.6712 24.3665 25.5315 0 0 0 
4998 11 -19.3764 24.9312 24.7606 0 0 0 
4963 11 -21.7939 26.0076 24.78 0 0 0 
5000 11 -20.4093 25.9698 24.5765 0 0 0 
4999 11 -19.4543 25.9222 24.8692 0 0 0 
4601 11 -16.2511 37.3917 25.4358 0 0 0 
4594 11 -17.4698 39.3512 24.3878 0 0 0 
4595 11 -17.6723 38.9509 25.2815 0 0 0 
4596 11 -16.7051 38.7598 25.1142 0 0 0 
4600 11 -17.0567 37.9669 25.5772 0 0 0 
4599 11 -16.3007 38.3236 25.0285 0 0 0 
4602 11 -15.7492 38.2424 25.5919 0 0 0 
4603 11 -15.1468 39.036 25.6779 0 0 0 
4592 11 -15.5602 39.6572 24.4062 0 0 0 
99 5 5.90691 43.2522 24.5641 0 0 0 
36 2 -37.1332 44.4024 25.1605 0 0 0 
59 3 26.1332 47.1234 24.8564 0 0 0 
18 1 16.7809 49.3837 25.5752 0 0 0 
174 9 -9.09519 8.527 26.636 0 0 0 
181 10 -9.44852 12.3687 26.0043 0 0 0 
5075 11 -12.7196 15.9957 26.3814 0 0 0 
5074 11 -11.9835 16.6532 26.5421 0 0 0 
5071 11 -12.3355 16.9244 27.1414 0 0 0 
5072 11 -12.8572 17.7653 26.9977 0 0 0 
5076 11 -12.7545 16.8221 26.9435 0 0 0 
5077 11 -12.3664 17.4048 26.2295 0 0 0 
5078 11 -11.4107 17.1203 26.3046 0 0 0 
5079 11 -10.8654 17.942 26.4702 0 0 0 
5081 11 -10.9028 17.1555 26.0474 0 0 0 
5082 11 -11.0368 18.0568 26.4595 0 0 0 
5084 11 -11.2918 17.1146 26.4208 0 0 0 
5080 11 -10.1148 17.736 25.8425 0 0 0 
5092 11 -8.44596 18.1171 25.8847 0 0 0 
5058 11 -12.4314 18.8625 26.0302 0 0 0 
5059 11 -12.8855 18.7307 26.9114 0 0 0 
5095 11 -8.90338 19.9124 26.2696 0 0 0 
5096 11 -8.82849 20.6709 26.9171 0 0 0 
5099 11 -7.0707 20.7749 25.9519 0 0 0 
5018 11 -18.3042 22.6664 25.8303 0 0 0 
5017 11 -17.4986 22.0744 25.8547 0 0 0 
5098 11 -7.74437 21.3647 26.3974 0 0 0 
5107 11 -7.28057 22.606 26.1127 0 0 0 
4939 11 -23.3634 23.9873 27.071 0 0 0 
4948 11 -23.0264 24.0654 25.8363 0 0 0 
4940 11 -22.382 23.7981 27.0377 0 0 0 
4995 11 -19.767 23.4893 26.7562 0 0 0 
4994 11 -18.7751 23.5355 26.6377 0 0 0 
4996 11 -19.1758 23.6102 25.9588 0 0 0 
5010 11 -17.3162 23.4388 26.5289 0 0 0 
5011 11 -17.9174 24.1589 26.1825 0 0 0 
5014 11 -17.504 24.0469 26.0668 0 0 0 
5015 11 -17.5591 23.0578 25.9303 0 0 0 
5035 11 -17.8289 22.7544 25.778 0 0 0 
5109 11 -6.66598 23.0823 26.2881 0 0 0 
5111 11 -6.44094 23.0412 26.9213 0 0 0 
5110 11 -5.66651 23.0498 26.2887 0 0 0 
4941 11 -22.8048 24.503 26.4681 0 0 0 
4942 13 -22.0278 24.7596 25.8933 0 0 0 
5007 11 -18.7848 25.529 26.5918 0 0 0 
5008 11 -17.9985 25.1787 27.1008 0 0 0 
5009 11 -17.7128 24.3528 26.6149 0 0 0 
5012 11 -17.8709 25.1565 26.1318 0 0 0 
5013 11 -16.9175 24.8548 26.1237 0 0 0 
5002 13 -19.1253 26.0884 25.9813 0 0 0 
5003 11 -18.3877 26.4963 26.5194 0 0 0 
5006 11 -18.9123 26.5196 26.5436 0 0 0 
5005 11 -18.0212 26.419 26.9861 0 0 0 
5004 11 -17.8191 27.3157 26.5922 0 0 0 
4623 11 -15.4565 32.9094 26.1086 0 0 0 
4624 11 -15.1779 33.1891 27.0274 0 0 0 
4619 11 -13.7365 33.0415 26 0 0 0 
4620 11 -14.559 32.4763 26.0643 0 0 0 
4621 11 -15.0344 31.9856 26.7945 0 0 0 
4622 11 -14.606 32.3969 25.9899 0 0 0 
4630 11 -17.0774 33.8096 26.5855 0 0 0 
4626 11 -15.3432 34.4956 27.2577 0 0 0 
4628 11 -15.6732 34.7659 27.2302 0 0 0 
4629 11 -16.6382 34.5235 27.1309 0 0 0 
4617 11 -13.9467 34.4347 27.0068 0 0 0 
4618 11 -14.3232 33.619 26.5677 0 0 0 
4614 11 -14.0291 35.886 27.0175 0 0 0 
4615 11 -14.9038 35.5906 26.6333 0 0 0 
4616 11 -14.0076 35.2196 26.3902 0 0 0 
4627 11 -14.9664 35.2373 26.7027 0 0 0 
4597 11 -17.2008 39.1009 25.9129 0 0 0 
4598 11 -16.7122 38.2287 25.9349 0 0 0 
4605 11 -15.0707 38.7547 27.1862 0 0 0 
4604 11 -14.763 39.428 26.5139 0 0 0 
167 9 -42.6095 -37.969 27.7437 0 0 0 
16 1 4.98998 -10.6695 27.6145 0 0 0 
191 10 -8.29431 -0.727369 27.8302 0 0 0 
140 7 36.2761 11.6212 28.4717 0 0 0 
5069 11 -12.5072 18.0525 28.6195 0 0 0 
5070 11 -12.5201 17.7565 27.6644 0 0 0 
5073 11 -12.263 17.0723 27.406 0 0 0 
5060 11 -13.3501 18.9775 27.7618 0 0 0 
5061 11 -12.9075 19.3677 28.5692 0 0 0 
5063 11 -12.6896 19.1355 28.5481 0 0 0 
5068 11 -12.211 18.9965 28.4742 0 0 0 
5062 11 -12.0814 19.9092 28.7253 0 0 0 
5115 11 -5.89694 20.55 28.5908 0 0 0 
5097 11 -8.18224 21.3333 27.2959 0 0 0 
5112 11 -6.22803 22.6484 27.8159 0 0 0 
5113 11 -5.93178 22.2431 28.6807 0 0 0 
4925 11 -26.7433 23.0927 28.3706 0 0 0 
4926 11 -27.0277 23.94 27.922 0 0 0 
4929 11 -25.0023 23.7419 28.4273 0 0 0 
4927 11 -26.4719 24.771 27.8996 0 0 0 
4928 11 -25.7963 24.3452 28.5015 0 0 0 
4933 11 -24.3947 24.7045 28.5692 0 0 0 
4934 11 -24.9116 25.5468 28.7225 0 0 0 
4937 11 -24.2907 24.6486 28.393 0 0 0 
4938 11 -24.1701 24.4662 27.4172 0 0 0 
4653 11 -11.908 29.4587 28.3588 0 0 0 
6 1 -17.0078 30.6415 27.2781 0 0 0 
4633 11 -16.899 33.0107 28.2732 0 0 0 
4631 11 -17.222 34.4941 27.3 0 0 0 
4632 11 -16.6383 33.7874 27.6999 0 0 0 
4625 11 -14.6511 33.8443 27.5689 0 0 0 
4610 11 -13.7177 36.2211 28.6571 0 0 0 
4612 11 -14.5572 35.013 28.4271 0 0 0 
4613 11 -14.6796 35.2761 27.4701 0 0 0 
4607 11 -15.0785 37.0975 27.7808 0 0 0 
4608 11 -14.5858 36.7736 28.5885 0 0 0 
4606 11 -14.7042 38.0247 27.763 0 0 0 
9 1 39.0456 -36.6438 29.7718 0 0 0 
91 5 -11.9499 -15.6948 30.1913 0 0 0 
5065 11 -12.5039 18.0553 28.9487 0 0 0 
5067 11 -12.3962 18.1659 28.9994 0 0 0 
5066 11 -11.7875 17.3864 29.1468 0 0 0 
5064 11 -11.8084 18.766 28.8426 0 0 0 
5116 11 -5.47277 20.2167 29.4328 0 0 0 
5117 11 -4.9147 21.0391 29.3224 0 0 0 
4923 11 -26.3344 22.725 29.9046 0 0 0 
4924 11 -26.752 22.3745 29.0663 0 0 0 
5114 11 -5.76034 21.3728 29.1425 0 0 0 
5118 11 -5.37239 21.8978 29.0916 0 0 0 
5119 13 -5.89977 22.1006 29.9167 0 0 0 
4922 11 -25.8281 23.5854 29.9618 0 0 0 
4921 11 -25.0018 23.9362 29.521 0 0 0 
5129 11 -7.98834 24.086 30.1832 0 0 0 
5130 11 -6.99665 24.2016 30.1267 0 0 0 
5121 11 -5.81033 23.7939 29.9428 0 0 0 
110 6 47.5061 23.5482 30.2923 0 0 0 
4919 11 -26.0516 24.5762 30.0919 0 0 0 
4920 11 -25.2039 24.9034 29.6745 0 0 0 
4930 11 -24.7592 24.2495 29.2539 0 0 0 
4931 11 -24.896 24.7985 30.0784 0 0 0 
4935 11 -25.59 25.6133 29.4541 0 0 0 
4936 11 -24.9547 24.9359 29.0834 0 0 0 
4932 11 -24.0988 24.5786 29.5161 0 0 0 
4674 11 -14.1666 24.6542 29.8924 0 0 0 
4676 11 -13.8333 24.8927 29.3851 0 0 0 
4677 11 -14.3689 25.5617 29.9004 0 0 0 
4678 11 -14.0568 24.6336 30.1033 0 0 0 
4673 11 -13.2542 24.6962 30.2996 0 0 0 
4675 11 -13.4446 25.2574 30.2313 0 0 0 
4679 11 -13.3622 24.8668 29.4227 0 0 0 
4680 11 -12.5182 25.357 29.6402 0 0 0 
4681 11 -11.6187 25.1439 29.259 0 0 0 
4699 11 -14.4902 26.7345 30.0164 0 0 0 
4700 11 -13.9841 26.2511 29.3021 0 0 0 
4701 11 -14.0374 27.2459 29.2145 0 0 0 
4683 11 -12.4167 26.1299 29.8739 0 0 0 
4682 11 -11.4972 25.7692 30.0299 0 0 0 
32 2 43.1896 27.0362 28.8225 0 0 0 
4702 11 -14.4327 28.06 29.6399 0 0 0 
4704 11 -14.1152 28.7005 30.0647 0 0 0 
4705 16 -14.6534 27.8978 29.8077 0 0 0 
4658 11 -12.8227 28.4475 29.9191 0 0 0 
4655 11 -11.7156 28.3294 29.309 0 0 0 
4656 11 -11.3882 28.1874 30.2432 0 0 0 
4647 11 -15.0139 30.2428 29.9819 0 0 0 
4648 11 -14.0538 29.9946 30.11 0 0 0 
4703 11 -15.0372 28.8536 29.7089 0 0 0 
4649 11 -13.0638 30.0067 30.2507 0 0 0 
4650 11 -12.5248 29.3778 29.6904 0 0 0 
4651 11 -12.2094 29.9211 28.9123 0 0 0 
4652 11 -11.9201 29.0301 29.2622 0 0 0 
4654 11 -11.3332 29.2391 29.1471 0 0 0 
4659 11 -12.0024 28.9346 30.2188 0 0 0 
4635 11 -16.6317 31.7559 29.1395 0 0 0 
4642 11 -15.6921 31.7029 30.0115 0 0 0 
4644 11 -14.1163 31.0557 29.7182 0 0 0 
4646 11 -14.1631 30.7267 29.777 0 0 0 
4634 11 -16.7632 32.7433 29.2272 0 0 0 
4637 11 -16.8317 32.7904 28.8367 0 0 0 
4638 13 -16.8572 32.6403 29.8251 0 0 0 
4636 11 -16.5308 32.5367 29.756 0 0 0 
4640 11 -15.267 33.0333 30.0271 0 0 0 
4641 11 -16.1406 32.5773 30.197 0 0 0 
4639 11 -16.182 33.3779 29.8175 0 0 0 
4611 11 -14.445 35.7197 29.1257 0 0 0 
4609 11 -14.0431 36.7681 29.4284 0 0 0 
122 7 32.8717 -5.84486 31.1015 0 0 0 
5120 11 -6.0758 22.9514 30.4117 0 0 0 
5122 11 -6.30145 23.5055 30.7648 0 0 0 
5126 11 -6.42775 24.2309 30.5284 0 0 0 
5127 11 -6.58984 24.1364 31.5106 0 0 0 
5123 11 -5.49601 23.3213 31.3281 0 0 0 
5124 11 -5.50574 23.7613 30.4302 0 0 0 
5125 11 -5.86139 24.0258 31.3266 0 0 0 
4911 11 -27.3685 25.3791 31.7519 0 0 0 
4910 11 -27.2385 25.5214 30.7706 0 0 0 
4917 11 -26.2715 25.1161 30.9473 0 0 0 
4908 11 -25.5713 25.6662 31.6633 0 0 0 
4916 11 -25.5696 25.4645 31.5686 0 0 0 
4918 11 -25.6432 24.3386 30.9732 0 0 0 
4672 11 -12.5176 24.4939 30.945 0 0 0 
5131 11 -7.85653 24.6235 30.4141 0 0 0 
5133 11 -7.89384 24.5355 31.4295 0 0 0 
5128 11 -7.16496 24.2995 30.709 0 0 0 
5132 11 -7.0232 24.4627 30.943 0 0 0 
4909 11 -26.4468 25.9071 31.2444 0 0 0 
4697 11 -13.7661 27.0448 30.989 0 0 0 
4698 11 -13.8472 26.1624 30.5256 0 0 0 
4666 11 -12.7424 27.0693 31.7091 0 0 0 
4684 11 -13.0021 26.0409 30.6797 0 0 0 
4685 11 -13.2785 27.0019 30.6736 0 0 0 
4694 11 -12.4448 26.9653 31.3325 0 0 0 
4668 11 -12.0661 26.6448 31.553 0 0 0 
4686 11 -13.7776 27.8356 30.4371 0 0 0 
4688 11 -13.7847 28.6084 31.6478 0 0 0 
4706 11 -14.9635 28.3914 30.6203 0 0 0 
4657 11 -12.2902 27.9511 30.6047 0 0 0 
4663 11 -12.6875 28.7095 31.489 0 0 0 
4664 11 -12.2329 28.4385 30.6405 0 0 0 
4665 11 -12.2173 27.4953 30.9724 0 0 0 
4687 11 -13.0853 28.2248 31.0448 0 0 0 
4693 11 -12.8516 27.8368 31.6064 0 0 0 
4695 11 -13.3556 27.3145 31.5527 0 0 0 
4696 11 -13.4532 27.9777 30.8107 0 0 0 
4660 11 -11.9899 28.4496 31.0933 0 0 0 
4707 11 -15.6597 29.0695 30.8559 0 0 0 
4708 11 -16.2596 29.6947 31.3552 0 0 0 
4661 11 -12.1544 29.2748 31.6336 0 0 0 
4643 11 -14.8105 31.3834 30.359 0 0 0 
4645 11 -14.0861 31.057 30.7177 0 0 0 
135 7 2.35923 44.2538 30.8462 0 0 0 
21 2 -41.8482 48.4236 31.4982 0 0 0 
4912 11 -27.3753 25.3348 32.7509 0 0 0 
4914 11 -26.1547 25.3229 33.12 0 0 0 
4670 11 -12.5984 25.2224 32.7396 0 0 0 
4671 11 -12.509 24.6356 31.9348 0 0 0 
5134 16 -7.27461 25.0604 32.0135 0 0 0 
5135 11 -7.28911 25.2069 33.0026 0 0 0 
4906 11 -25.6045 25.979 32.7408 0 0 0 
4907 11 -24.8251 26.1366 32.1344 0 0 0 
4915 11 -25.6312 25.8806 32.4758 0 0 0 
4669 11 -12.543 25.8824 31.9904 0 0 0 
4714 11 -18.4545 28.1784 33.2937 0 0 0 
4713 11 -17.7985 28.674 32.7244 0 0 0 
4711 11 -16.6147 28.392 31.9057 0 0 0 
4662 11 -12.1747 28.5621 32.3347 0 0 0 
4689 11 -12.9165 28.5572 32.1415 0 0 0 
4692 11 -12.6817 28.6752 32.1243 0 0 0 
4667 11 -11.8967 27.5805 31.8622 0 0 0 
4715 11 -18.8059 29.0656 32.9947 0 0 0 
4716 11 -19.3109 29.9274 32.9463 0 0 0 
4712 11 -17.0728 29.1985 32.2793 0 0 0 
4709 11 -16.2635 29.8944 32.335 0 0 0 
4710 11 -15.8571 29.0025 32.1369 0 0 0 
4690 11 -12.4804 29.4475 32.0104 0 0 0 
4691 11 -13.4589 29.267 31.9101 0 0 0 
4717 11 -18.7097 30.7236 32.8785 0 0 0 
139 7 -3.30222 -49.5098 34.7026 0 0 0 
86 5 -14.5929 -45.325 34.1958 0 0 0 
196 10 -3.90701 8.63746 34.0274 0 0 0 
4913 11 -26.9752 25.5637 33.6383 0 0 0 
5140 11 -7.97477 25.7167 34.4188 0 0 0 
4899 11 -29.5561 27.0149 33.7564 0 0 0 
4900 11 -28.9823 26.7743 34.5393 0 0 0 
4901 11 -27.9846 26.739 34.5978 0 0 0 
4902 11 -27.0508 27.0917 34.538 0 0 0 
4903 11 -26.7239 26.1807 34.7893 0 0 0 
4904 11 -26.988 26.6296 33.9357 0 0 0 
4905 11 -26.1945 26.5242 33.3363 0 0 0 
5138 15 -8.04506 26.9085 34.5917 0 0 0 
5139 11 -8.2472 26.4082 33.7497 0 0 0 
5136 11 -6.94764 25.7883 33.7411 0 0 0 
5137 11 -7.22378 26.6939 34.063 0 0 0 
4898 11 -28.9759 27.8289 33.7834 0 0 0 
4896 11 -29.2262 29.2723 34.6212 0 0 0 
4897 11 -28.8339 28.818 33.8213 0 0 0 
4895 11 -28.6684 30.0323 34.2876 0 0 0 
4894 11 -28.6827 30.9479 34.6893 0 0 0 
4718 11 -18.8076 31.0853 33.8057 0 0 0 
4719 11 -18.6871 31.3834 34.7526 0 0 0 
4720 11 -18.5021 30.4222 34.5476 0 0 0 
4817 11 -27.3318 34.5954 34.404 0 0 0 
4818 11 -27.1645 35.4831 34.833 0 0 0 
188 10 18.1131 -25.5073 35.1978 0 0 0 
134 7 -14.8221 -7.22903 35.9405 0 0 0 
4872 11 -25.996 25.9308 36.1868 0 0 0 
4873 11 -26.265 26.8382 35.8638 0 0 0 
4871 11 -25.3197 26.6552 36.3213 0 0 0 
5148 11 -9.52416 26.2129 35.9441 0 0 0 
5142 11 -8.01536 26.7035 34.9709 0 0 0 
5145 11 -7.85307 27.0953 36.2746 0 0 0 
5141 11 -7.18822 26.1534 34.8554 0 0 0 
5143 11 -7.4312 26.3138 35.6829 0 0 0 
5144 11 -7.03232 27.2301 35.7194 0 0 0 
4874 11 -26.3533 27.7512 36.2622 0 0 0 
101 6 -30.0943 30.7941 35.6718 0 0 0 
4890 11 -29.1802 31.0841 36.1606 0 0 0 
4892 11 -28.9115 31.3576 35.6794 0 0 0 
4893 11 -28.794 30.38 35.5048 0 0 0 
4888 11 -28.2072 31.7054 36.0512 0 0 0 
4891 11 -28.5984 30.4083 35.7082 0 0 0 
4740 11 -21.3769 31.1802 35.8791 0 0 0 
4726 11 -20.3762 31.5456 35.7582 0 0 0 
4727 11 -21.1686 30.9377 35.7069 0 0 0 
4721 11 -18.7662 31.1153 35.2184 0 0 0 
4722 11 -19.2894 31.2141 36.0649 0 0 0 
4825 11 -26.6646 32.5792 36.356 0 0 0 
4741 11 -21.029 32.0996 36.0625 0 0 0 
4816 11 -27.1227 34.7633 35.3674 0 0 0 
4819 11 -26.7168 34.7453 35.338 0 0 0 
4820 11 -26.2096 33.9553 34.9935 0 0 0 
4824 11 -27.0056 33.5182 36.3109 0 0 0 
4821 11 -25.6081 33.6269 35.7218 0 0 0 
4815 11 -27.754 35.3987 35.8121 0 0 0 
82 5 16.5638 -48.5227 37.0565 0 0 0 
124 7 -32.8473 -48.4197 37.066 0 0 0 
25 2 17.9652 -40.9629 37.437 0 0 0 
74 4 -10.8464 15.9204 37.709 0 0 0 
5158 11 -9.33148 24.1437 37.5482 0 0 0 
5160 11 -9.01093 24.0433 37.726 0 0 0 
5161 11 -8.95454 23.1212 37.3434 0 0 0 
5162 11 -8.24002 23.6573 37.7928 0 0 0 
5156 11 -8.95001 24.517 37.563 0 0 0 
5163 11 -8.42024 24.6282 37.6348 0 0 0 
4876 11 -27.6127 27.2624 37.5278 0 0 0 
4870 11 -24.8204 26.6149 37.1868 0 0 0 
5147 11 -9.17329 26.9151 36.5637 0 0 0 
5149 11 -10.2665 26.5191 36.5401 0 0 0 
5150 11 -9.48277 25.9038 36.6244 0 0 0 
5151 11 -8.99978 26.3167 37.3965 0 0 0 
4881 11 -28.024 28.3857 37.5282 0 0 0 
4867 11 -25.8938 28.1679 37.6693 0 0 0 
4875 11 -27.2426 27.718 36.7183 0 0 0 
4865 15 -24.361 27.9322 36.8364 0 0 0 
4866 11 -25.2766 28.3295 36.8993 0 0 0 
4864 15 -23.6487 28.4667 37.2912 0 0 0 
5146 11 -8.41141 27.3123 37.0753 0 0 0 
4882 11 -28.1772 28.8669 36.6651 0 0 0 
4883 11 -28.5487 29.4039 37.4225 0 0 0 
4884 11 -28.4423 30.2442 36.8909 0 0 0 
4763 11 -24.9629 29.9729 37.2964 0 0 0 
103 6 20.263 29.626 37.0961 0 0 0 
4885 14 -28.0941 30.3988 37.8155 0 0 0 
4886 11 -28.6298 31.2109 37.584 0 0 0 
4889 11 -28.7711 31.6515 36.8753 0 0 0 
4764 11 -25.2192 30.8106 37.7785 0 0 0 
4728 11 -21.7985 30.7178 36.4517 0 0 0 
4729 11 -21.651 31.6496 36.7834 0 0 0 
4739 11 -21.7486 31.7652 36.5999 0 0 0 
4743 11 -21.8274 31.7067 37.7857 0 0 0 
4759 11 -21.7393 30.4902 37.5515 0 0 0 
4724 11 -20.5043 31.093 36.5716 0 0 0 
4725 11 -19.7446 31.7402 36.5087 0 0 0 
4723 11 -19.6023 30.929 36.9709 0 0 0 
50 3 -45.751 32.8495 37.83 0 0 0 
4803 11 -30.0649 33.1529 37.8564 0 0 0 
4887 11 -28.0843 31.8433 37.034 0 0 0 
4823 11 -26.4911 33.2587 37.1281 0 0 0 
4826 11 -27.1735 32.3577 37.1878 0 0 0 
4730 11 -21.4376 32.5236 37.2199 0 0 0 
4734 11 -22.1581 33.0483 37.7115 0 0 0 
4737 11 -21.739 31.8264 37.7883 0 0 0 
4738 11 -22.043 32.5409 37.1582 0 0 0 
4742 11 -21.554 32.1123 36.9135 0 0 0 
4733 11 -21.1704 33.1878 37.6409 0 0 0 
4806 11 -29.9896 34.1006 37.5719 0 0 0 
4807 11 -29.432 34.4645 36.8258 0 0 0 
4809 11 -29.5663 34.2796 37.2474 0 0 0 
4810 11 -29.8244 33.4367 36.7752 0 0 0 
4811 11 -28.8935 33.7217 37.0037 0 0 0 
4812 11 -28.2232 34.3049 36.545 0 0 0 
4813 11 -27.3577 33.8226 36.6802 0 0 0 
4814 11 -27.5448 34.8004 36.5856 0 0 0 
4822 11 -25.6251 33.5454 36.7183 0 0 0 
4808 11 -30.1699 35.0678 37.1281 0 0 0 
121 7 -3.27534 -41.9601 38.165 0 0 0 
198 10 -48.5892 -12.4958 38.843 0 0 0 
5157 11 -9.64109 24.8153 38.2213 0 0 0 
5159 11 -9.5714 24.3418 38.4986 0 0 0 
5165 11 -9.31458 25.037 38.8187 0 0 0 
5154 11 -8.73134 25.3555 38.4597 0 0 0 
5155 11 -8.31423 24.4556 38.3324 0 0 0 
5164 11 -8.61226 24.3661 38.5806 0 0 0 
5167 11 -7.80563 25.4705 38.7874 0 0 0 
5170 11 -7.70756 25.5669 38.6021 0 0 0 
5171 11 -8.70669 25.5499 38.5642 0 0 0 
4879 11 -27.619 26.7542 38.0605 0 0 0 
4868 11 -25.9009 27.2542 38.0754 0 0 0 
4869 11 -25.0751 26.6953 38.1505 0 0 0 
5152 11 -9.2943 26.7856 38.2292 0 0 0 
5153 11 -9.59389 25.8614 38.4661 0 0 0 
5166 11 -8.69853 25.7594 39.1327 0 0 0 
5168 11 -7.65164 26.3264 38.2937 0 0 0 
5169 11 -7.65333 26.2878 39.2929 0 0 0 
4877 11 -28.2242 27.916 37.9737 0 0 0 
4878 11 -27.6971 27.5043 38.7172 0 0 0 
4880 11 -28.2462 27.5304 37.9963 0 0 0 
4842 11 -25.4136 29.959 39.2638 0 0 0 
4847 11 -25.2014 30.0252 39.1445 0 0 0 
4848 11 -24.2576 29.7384 38.9798 0 0 0 
4761 11 -23.2119 29.805 37.9975 0 0 0 
4762 11 -24.2027 29.7179 37.894 0 0 0 
4862 11 -23.4136 29.24 39.0658 0 0 0 
4863 11 -23.6155 29.0458 38.1058 0 0 0 
4757 11 -22.0772 30.286 37.8812 0 0 0 
4828 11 -26.8675 31.7917 38.9285 0 0 0 
4829 11 -27.0339 31.1063 38.2196 0 0 0 
4830 11 -26.0408 31.0782 38.1062 0 0 0 
4765 14 -25.2739 31.7795 38.02 0 0 0 
4831 11 -25.1169 31.2302 38.4575 0 0 0 
4832 11 -24.4787 30.5052 38.7164 0 0 0 
4744 11 -22.6857 31.5797 38.2829 0 0 0 
4746 11 -21.6967 31.6356 39.1725 0 0 0 
4748 11 -22.0714 31.7391 39.2624 0 0 0 
4755 11 -21.5896 31.0494 39.2375 0 0 0 
4756 11 -21.3407 30.8198 38.2966 0 0 0 
4758 11 -21.4031 30.7485 38.4572 0 0 0 
4760 11 -22.6666 30.6371 37.8957 0 0 0 
4800 11 -30.4817 33.2802 39.0888 0 0 0 
4802 11 -30.52 33.1984 38.7456 0 0 0 
4801 11 -29.5268 33.1244 38.8358 0 0 0 
4827 11 -27.3727 31.9546 38.081 0 0 0 
4766 11 -26.1427 32.0537 38.4324 0 0 0 
4769 11 -26.6778 33.1133 39.0101 0 0 0 
4770 11 -26.4171 32.1589 39.1558 0 0 0 
4767 11 -25.6375 32.8365 38.0692 0 0 0 
4731 11 -21.3187 32.9969 38.0927 0 0 0 
4736 11 -21.5439 32.8021 37.8874 0 0 0 
4745 11 -22.4304 32.2781 38.9515 0 0 0 
4804 11 -30.6012 33.8363 38.3516 0 0 0 
4799 11 -29.6091 33.7671 39.0484 0 0 0 
4805 11 -30.0162 34.6452 38.4102 0 0 0 
4780 11 -27.3292 33.8389 38.0864 0 0 0 
4781 11 -28.1369 33.6625 38.6491 0 0 0 
4786 11 -28.2492 34.2347 38.9444 0 0 0 
4768 11 -26.0629 33.6609 38.4426 0 0 0 
4779 11 -27.1561 34.5802 38.7349 0 0 0 
4735 11 -21.6172 33.7628 38.1554 0 0 0 
4732 11 -21.0894 33.9519 38.2808 0 0 0 
4793 11 -28.6066 34.9956 39.2338 0 0 0 
4778 13 -26.5246 35.2547 39.1173 0 0 0 
38 2 27.2498 -25.7269 40.8219 0 0 0 
60 3 4.61922 -21.9229 39.4536 0 0 0 
137 7 -7.87145 -1.97306 40.2296 0 0 0 
5174 11 -9.24264 23.9563 40.2482 0 0 0 
5175 11 -8.24426 23.9895 40.2019 0 0 0 
5173 11 -9.27842 24.7185 39.6018 0 0 0 
5172 11 -8.99438 25.6732 39.5139 0 0 0 
4855 11 -24.4889 27.7004 40.6746 0 0 0 
4856 11 -25.1648 28.4021 40.4493 0 0 0 
4858 11 -23.669 28.2658 40.3473 0 0 0 
4859 11 -22.7696 28.6053 40.6224 0 0 0 
4843 11 -25.9473 29.342 39.8421 0 0 0 
4834 11 -24.3565 29.816 40.0466 0 0 0 
4835 11 -24.3615 28.8184 39.9781 0 0 0 
4836 11 -25.1531 29.4285 39.9459 0 0 0 
4837 11 -25.4816 30.1294 40.579 0 0 0 
4840 11 -25.097 30.1664 40.2562 0 0 0 
4844 11 -25.2318 28.9805 40.4398 0 0 0 
4845 11 -24.3017 29.2969 40.2529 0 0 0 
4846 11 -25.2168 29.3168 39.8502 0 0 0 
4849 11 -25.0527 29.9313 39.5548 0 0 0 
4852 11 -25.0918 29.2469 40.6903 0 0 0 
4857 11 -24.3865 28.9081 40.0776 0 0 0 
4853 11 -24.1037 29.3447 40.8096 0 0 0 
4861 11 -23.1556 28.9883 39.9985 0 0 0 
4860 11 -22.202 29.2615 40.1251 0 0 0 
4841 11 -26.0333 30.3393 39.9504 0 0 0 
4833 11 -24.997 30.4159 39.567 0 0 0 
4850 11 -25.0273 30.5885 40.308 0 0 0 
4749 13 -21.9708 31.3301 40.1694 0 0 0 
4784 11 -28.0034 32.9574 40.0255 0 0 0 
4771 11 -26.1842 32.6316 40.0057 0 0 0 
4772 11 -26.9809 33.2093 39.828 0 0 0 
4747 14 -21.5677 32.1206 40.0375 0 0 0 
4753 12 -21.8956 31.9922 40.7753 0 0 0 
4754 11 -21.6728 31.8661 39.8087 0 0 0 
169 9 20.3196 32.0106 40.6372 0 0 0 
4788 11 -29.2548 33.8186 39.9394 0 0 0 
4789 11 -30.1504 34.1692 40.2132 0 0 0 
4790 11 -29.4146 34.7918 40.4795 0 0 0 
4797 11 -29.1469 33.8485 40.1301 0 0 0 
4798 11 -29.991 33.3721 39.884 0 0 0 
4775 11 -28.1842 34.739 40.2756 0 0 0 
4782 11 -27.775 33.4037 39.5447 0 0 0 
4783 11 -28.069 33.8961 40.3638 0 0 0 
4785 11 -27.6788 33.8292 39.6587 0 0 0 
4787 14 -28.4328 33.4361 39.5176 0 0 0 
4791 11 -28.5782 34.4332 40.0651 0 0 0 
4795 11 -28.2895 34.5278 40.4052 0 0 0 
4796 11 -28.1872 33.6574 39.9236 0 0 0 
4773 11 -26.9383 34.1704 40.1011 0 0 0 
4794 11 -28.8141 35.3398 40.1494 0 0 0 
4774 11 -27.3733 35.0005 39.7522 0 0 0 
4792 11 -28.64 35.4288 40.1344 0 0 0 
4776 11 -27.2396 35.0567 40.1942 0 0 0 
4777 11 -26.4065 35.5912 40.0515 0 0 0 
61 4 20.4731 42.4904 39.827 0 0 0 
177 9 24.9933 -48.7316 41.8004 0 0 0 
100 5 10.8235 9.84252 41.7159 0 0 0 
40 2 31.5859 12.5117 41.4835 0 0 0 
5177 11 -8.6749 23.9333 41.9699 0 0 0 
5176 11 -8.52334 24.3705 41.0834 0 0 0 
4854 11 -24.3449 28.4906 41.2703 0 0 0 
4838 11 -25.3239 29.8585 41.5287 0 0 0 
4851 11 -25.3484 30.11 41.1253 0 0 0 
4839 11 -25.3193 30.7354 41.0479 0 0 0 
4750 11 -21.395 31.1606 40.9692 0 0 0 
4751 11 -22.0522 31.4572 41.6621 0 0 0 
4752 11 -21.3503 32.1662 41.5953 0 0 0 
120 6 -32.4749 0.474592 43.1 0 0 0 
5178 11 -8.22715 23.4272 42.707 0 0 0 
5179 11 -7.68209 23.6964 43.501 0 0 0 
127 7 32.8484 -24.1203 44.3792 0 0 0 
67 4 41.5372 -2.03429 45.4211 0 0 0 
126 7 17.9999 2.71215 45.3504 0 0 0 
146 8 -28.1356 6.69111 44.1497 0 0 0 
5191 11 -6.69959 19.2042 44.7705 0 0 0 
5192 11 -5.98729 19.3764 45.451 0 0 0 
5183 11 -6.46923 21.1622 45.1722 0 0 0 
5186 11 -6.50446 21.0507 44.7696 0 0 0 
5188 11 -6.61306 19.9915 44.5401 0 0 0 
5190 11 -6.66456 20.187 44.5896 0 0 0 
5187 11 -5.76543 20.4985 44.3837 0 0 0 
5189 11 -5.8576 20.1398 45.1783 0 0 0 
5181 11 -6.55935 22.6391 44.6068 0 0 0 
5182 11 -6.0637 21.7777 44.4963 0 0 0 
5185 11 -6.22828 21.768 45.4092 0 0 0 
5180 11 -7.36167 22.9719 44.1113 0 0 0 
183 10 -11.6091 -47.3284 46.8143 0 0 0 
144 8 -8.64704 -30.2785 45.4633 0 0 0 
5200 11 -2.07828 18.0882 46.3571 0 0 0 
5193 11 -5.09046 19.4367 45.8892 0 0 0 
5194 11 -5.14559 19.4103 46.8873 0 0 0 
5198 11 -3.14339 19.4445 46.2164 0 0 0 
5199 11 -2.44336 18.9434 46.7251 0 0 0 
195 10 -24.7204 20.3353 45.9236 0 0 0 
5196 11 -4.03856 20.7119 46.9451 0 0 0 
5197 11 -4.02318 19.8949 46.3686 0 0 0 
5184 11 -7.22687 21.7486 45.4588 0 0 0 
142 8 -48.6975 47.989 46.0924 0 0 0 
117 6 29.9352 5.57144 47.1327 0 0 0 
5195 11 -4.92146 20.328 47.2155 0 0 0 
13 1 47.1282 -49.09 48.9562 0 0 0 
58 3 -17.6632 8.99495 49.447 0 0 0 
26 2 23.9064 36.4899 48.5445 0 0 0 
ITEM: TIMESTEP
100001
ITEM: NUMBER OF ATOMS
5200
ITEM: BOX BOUNDS pp pp pp
-50 50
-50 50
-50 50
ITEM: ATOMS id type x y z ix iy iz 
39 2 33.1636 -10.7184 -42.2912 -1 0 0 
45 3 22.7704 -6.03929 -45.1351 -1 0 0 
25 2 -43.9544 -8.2448 -43.8095 1 0 1 
40 2 1.96522 10.4282 49.9709 1 0 0 
13 1 -37.0767 29.9231 45.4473 1 0 0 
4819 11 -38.4053 38.3709 -50.044 0 0 1 
4817 11 -37.7179 39.9176 49.4276 0 0 0 
4818 11 -38.2936 39.3369 -50.0004 0 0 1 
4820 11 -38.3625 37.848 49.1351 0 0 0 
4816 11 -37.3338 40.7953 49.4415 0 0 0 
4815 11 -37.2104 41.4026 -49.838 0 0 1 
4814 11 -36.7716 41.9313 49.4489 0 0 0 
9 1 -12.0156 -43.9766 -47.8816 0 0 1 
153 8 -13.9303 -14.8068 -46.316 0 -1 0 
93 5 -14.3797 15.5741 -47.3004 0 0 0 
57 3 -37.1777 -47.3703 46.6756 0 1 -1 
173 9 -14.312 -23.0025 -44.0578 1 0 0 
78 4 28.434 1.1152 46.5485 0 0 -1 
154 8 26.7325 22.7026 47.9233 0 -1 0 
2 1 16.2551 28.0241 -49.0097 0 -1 1 
83 5 -41.0696 -47.392 -34.26 0 1 1 
168 9 11.1366 -34.567 -47.0289 0 1 0 
142 8 30.9677 28.8296 -47.3226 -1 0 1 
2798 11 32.9614 47.207 -42.5295 0 0 0 
2797 11 33.1607 46.2897 -42.4958 0 0 0 
2799 11 32.7153 47.7021 -43.2607 0 0 0 
33 2 49.5529 -43.745 -40.9868 -1 0 1 
119 6 21.7804 -8.41897 -44.1973 0 -1 0 
116 6 -6.3468 0.508157 -35.7078 -1 0 1 
10 1 34.7489 13.2375 -45.3269 0 1 0 
2584 11 20.9108 27.0752 -39.1865 0 0 0 
2583 11 20.4445 26.2528 -39.4591 0 0 0 
2585 11 21.3404 26.8508 -38.4088 0 0 0 
2582 11 20.5032 25.8151 -40.3457 0 0 0 
2581 11 21.3712 25.3239 -39.8842 0 0 0 
2629 11 16.45 28.9783 -39.3598 0 0 0 
2625 11 14.6001 31.9629 -39.4209 0 0 0 
2517 11 38.3933 37.5237 -39.6653 0 0 0 
2790 11 37.5693 43.1441 -41.4595 0 0 0 
2792 11 36.2264 43.636 -41.0322 0 0 0 
2791 11 36.6574 43.1039 -41.6841 0 0 0 
2794 11 34.9132 44.8082 -41.2967 0 0 0 
2793 11 35.3362 43.946 -41.1141 0 0 0 
2796 12 33.7792 45.6014 -42.191 0 0 0 
2795 11 34.1103 45.3237 -41.3401 0 0 0 
2800 11 32.6308 48.6132 -43.2657 0 0 0 
2801 11 33.1917 49.0976 -42.6431 0 0 0 
2775 11 37.719 49.6056 -41.0633 0 0 0 
2774 11 38.477 48.9397 -40.9631 0 0 0 
2777 11 36.3177 -49.7022 -40.8392 0 1 0 
2776 11 36.9904 -49.9442 -41.503 0 1 0 
2773 11 39.3412 49.4196 -40.9388 0 0 0 
2586 11 21.684 26.4935 -37.5558 0 0 0 
2587 11 21.084 25.8225 -37.1153 0 0 0 
2579 11 23.2538 25.4567 -39.6938 0 0 0 
2580 11 22.2798 25.2413 -39.6294 0 0 0 
2619 11 12.4196 28.9445 -39.8436 0 0 0 
2536 11 34.8029 25.3594 -39.8546 0 0 0 
2535 11 35.4034 26.1398 -40.1412 0 0 0 
2620 11 12.8104 29.2381 -39.0369 0 0 0 
2621 14 12.9359 30.0184 -38.4849 0 0 0 
2622 11 13.0734 30.6401 -37.6063 0 0 0 
2630 11 17.3557 28.6592 -39.5898 0 0 0 
2632 11 18.8013 28.8219 -38.4383 0 0 0 
2631 11 17.9689 28.7149 -38.8961 0 0 0 
2534 11 35.9245 26.9709 -40.2511 0 0 0 
2532 11 36.7563 27.7739 -39.0241 0 0 0 
2531 11 36.8522 28.2809 -38.2039 0 0 0 
2623 11 13.5936 31.4271 -37.9184 0 0 0 
2624 16 13.9983 31.9253 -38.6407 0 0 0 
2628 11 16.0054 29.7322 -39.6386 0 0 0 
2627 11 15.6534 30.5846 -39.9146 0 0 0 
2626 11 14.8032 31.0273 -39.7819 0 0 0 
2533 11 36.7281 27.1823 -39.7487 0 0 0 
2530 11 37.0133 29.2153 -37.8763 0 0 0 
2464 11 24.7887 35.8529 -41.2695 0 0 0 
2465 11 25.3985 35.1609 -41.2103 0 0 0 
2466 11 26.1355 34.613 -40.8665 0 0 0 
2469 11 27.9878 34.8223 -41.4972 0 0 0 
2468 11 27.6555 33.9566 -41.2629 0 0 0 
2467 11 26.7037 33.8715 -40.9193 0 0 0 
2470 11 28.1191 35.5093 -40.8958 0 0 0 
2471 11 28.0459 36.1026 -40.1241 0 0 0 
2518 11 37.6952 36.8477 -39.7835 0 0 0 
2519 11 37.4948 35.8729 -39.6751 0 0 0 
2515 11 39.1538 38.782 -38.7225 0 0 0 
2514 11 38.4968 39.2088 -38.1906 0 0 0 
2450 11 20.408 37.9 -36.3416 0 0 0 
2516 11 39.1218 37.9783 -39.2748 0 0 0 
2451 11 20.0251 37.8955 -35.4132 0 0 0 
2452 11 20.4613 37.6628 -34.5648 0 0 0 
2738 11 31.0202 44.0807 -37.9265 0 0 0 
2789 11 38.3118 43.8291 -41.5013 0 0 0 
2787 11 39.3713 44.424 -40.5842 0 0 0 
2788 11 39.2185 44.0985 -41.4246 0 0 0 
2782 11 38.8409 48.2551 -39.8695 0 0 0 
2802 11 33.9791 49.2093 -42.1126 0 0 0 
2803 11 34.539 48.9025 -41.4347 0 0 0 
2781 11 38.9117 49.1277 -39.5969 0 0 0 
2780 11 38.0787 49.5834 -39.3918 0 0 0 
164 9 7.58903 49.3154 -30.7674 0 -1 0 
2778 11 36.4453 -49.6674 -39.8845 0 1 0 
2779 11 37.32 -49.9146 -39.6679 0 1 0 
2772 11 40.2182 49.6542 -40.5249 0 0 0 
2771 11 40.5973 49.5142 -39.6035 0 0 0 
2828 11 27.5745 -47.4934 -37.3788 0 1 0 
2827 11 27.8518 -48.4057 -37.498 0 1 0 
2770 11 41.0438 49.433 -38.6881 0 0 0 
2769 11 41.3451 49.7427 -37.7542 0 0 0 
2830 11 27.423 -45.8874 -37.1465 0 1 0 
2829 11 27.3592 -46.7544 -36.7278 0 1 0 
2768 11 41.2149 -49.3593 -37.38 0 1 0 
2767 11 40.3511 -48.874 -37.2038 0 1 0 
2831 11 28.1445 -45.2149 -36.8967 0 1 0 
2759 11 38.3388 -45.916 -35.5582 0 1 0 
2761 11 40.2205 -45.2516 -35.528 0 1 0 
103 6 2.59551 -8.87296 -44.3562 0 0 1 
42 3 -23.7832 -14.8461 -35.8328 0 -1 0 
7 1 11.1831 9.23063 -30.287 0 0 1 
2588 11 20.472 25.1051 -36.8946 0 0 0 
2589 11 20.3422 24.1847 -36.552 0 0 0 
2615 11 12.7542 26.4557 -40.6854 0 0 0 
2578 11 23.5685 25.59 -38.7719 0 0 0 
2577 11 23.6544 24.9743 -38.0264 0 0 0 
2541 11 34.8074 28.137 -38.5086 0 0 0 
2542 11 34.8769 28.1758 -37.4963 0 0 0 
2616 11 12.3176 27.1428 -41.2825 0 0 0 
2617 11 12.0596 28.062 -41.0976 0 0 0 
2576 11 23.8689 25.1571 -37.1315 0 0 0 
2539 11 33.7142 26.7881 -39.1836 0 0 0 
2540 11 34.3414 27.5482 -39.1583 0 0 0 
2618 11 11.8262 28.3084 -40.2256 0 0 0 
2537 11 33.8783 25.3308 -39.6059 0 0 0 
2538 11 33.3962 25.8959 -39.0345 0 0 0 
2633 11 19.6639 28.9617 -38.6805 0 0 0 
2634 11 20.2912 29.4867 -39.3025 0 0 0 
2529 11 37.3062 29.7111 -38.6556 0 0 0 
2528 11 37.19 29.9271 -39.6657 0 0 0 
2527 11 37.2701 30.6155 -40.2606 0 0 0 
2526 11 36.5131 31.1382 -40.6259 0 0 0 
2463 11 24.6773 36.3752 -40.5086 0 0 0 
2462 11 24.0018 36.8282 -39.9565 0 0 0 
2524 11 37.0362 32.4729 -41.8088 0 0 0 
2522 11 36.4465 34.0573 -41.4356 0 0 0 
2521 11 36.5224 34.5606 -40.5667 0 0 0 
2523 11 37.0055 33.4915 -42.0177 0 0 0 
2472 11 28.2319 36.7173 -39.3947 0 0 0 
2520 11 37.277 35.0132 -40.0351 0 0 0 
2513 11 37.6611 39.4396 -37.627 0 0 0 
2512 11 37.8513 39.2051 -36.6786 0 0 0 
2447 11 18.9638 36.5644 -37.4708 0 0 0 
2449 11 19.9027 37.306 -36.9684 0 0 0 
2448 11 19.2434 37.4188 -37.6449 0 0 0 
2511 11 38.2681 38.7566 -35.9792 0 0 0 
2510 11 39.1141 38.2696 -35.7072 0 0 0 
2453 11 20.6806 37.475 -33.6487 0 0 0 
2736 11 32.1718 43.7248 -36.4977 0 0 0 
2737 11 31.5661 44.075 -37.1129 0 0 0 
2740 11 31.3335 44.3608 -39.4405 0 0 0 
2739 11 31.5681 43.7401 -38.6801 0 0 0 
2821 11 28.0854 46.9519 -39.4668 0 0 0 
2741 11 31.2561 44.9337 -38.7001 0 0 0 
2742 11 31.7149 45.6583 -38.2987 0 0 0 
2786 11 38.5257 44.6529 -40.1212 0 0 0 
2785 11 38.1167 45.461 -39.804 0 0 0 
2822 11 28.0319 47.8845 -39.6776 0 0 0 
2820 11 28.2925 45.9686 -39.1857 0 0 0 
2784 11 38.3398 46.3675 -39.5865 0 0 0 
2783 11 38.5783 47.2925 -39.8204 0 0 0 
2823 11 28.0804 48.7863 -39.386 0 0 0 
2824 11 27.8584 49.7374 -39.4916 0 0 0 
2805 11 34.5621 48.4152 -40.5049 0 0 0 
2806 11 34.0269 48.2107 -39.7695 0 0 0 
2804 11 35.1115 49.1761 -40.6723 0 0 0 
2825 11 27.9332 -49.4458 -38.9981 0 1 0 
2826 11 28.2661 -48.9046 -38.2818 0 1 0 
2754 11 34.7776 -46.0236 -36.3326 0 1 0 
2756 11 35.7361 -46.6402 -36.3236 0 1 0 
2755 11 35.6468 -45.7099 -36.6249 0 1 0 
2832 11 28.085 -44.25 -36.7967 0 1 0 
2833 11 27.6452 -43.4155 -37.0665 0 1 0 
2757 11 36.5571 -46.638 -35.8956 0 1 0 
2758 11 37.466 -46.2874 -35.7482 0 1 0 
2766 11 40.6072 -47.9667 -37.488 0 1 0 
2760 11 39.24 -45.5166 -35.5834 0 1 0 
2765 11 40.9378 -47.0865 -37.7365 0 1 0 
2835 11 28.3992 -42.1361 -38.2836 0 1 0 
2762 11 41.1007 -45.291 -35.9262 0 1 0 
2763 11 41.3551 -45.5522 -36.7862 0 1 0 
2836 11 29.0994 -41.6817 -37.815 0 1 0 
2837 11 29.2799 -41.6947 -36.9015 0 1 0 
2838 11 29.935 -42.0527 -36.3496 0 1 0 
170 9 -5.19094 -6.8448 -36.6411 0 0 0 
2613 11 11.6499 25.2915 -39.8118 0 0 0 
2590 11 19.7521 23.4556 -36.7307 0 0 0 
2591 11 19.2113 24.1031 -36.246 0 0 0 
82 5 -2.92236 25.21 -37.9772 1 -1 1 
2614 11 12.2288 26.0648 -40.0044 0 0 0 
2599 11 14.6424 24.5305 -39.0724 0 0 0 
2598 14 15.069 24.5136 -38.2497 0 0 0 
2596 11 15.0954 23.5891 -36.7163 0 0 0 
2597 11 14.7424 24.1457 -37.4089 0 0 0 
2595 11 15.6396 23.2706 -35.9358 0 0 0 
2594 16 16.568 23.428 -35.9341 0 0 0 
2575 11 24.5414 24.9501 -36.3344 0 0 0 
2543 11 34.7711 27.9886 -36.5023 0 0 0 
2574 11 24.9616 24.9086 -35.4768 0 0 0 
2635 11 20.4729 30.2688 -39.7965 0 0 0 
2636 11 21.018 30.3107 -39.0136 0 0 0 
2489 11 28.7973 30.9479 -36.7287 0 0 0 
2637 11 21.4896 30.1057 -38.213 0 0 0 
2488 11 27.8687 30.9688 -36.7552 0 0 0 
176 9 8.79375 37.6937 -35.9566 -1 -1 0 
2638 11 21.8404 30.9738 -38.2399 0 0 0 
2639 11 21.0311 31.4158 -38.0037 0 0 0 
2640 11 20.879 32.4084 -38.138 0 0 0 
2641 11 20.8724 33.2506 -38.5246 0 0 0 
2461 14 23.33 36.6835 -39.2705 0 0 0 
2525 11 36.6352 31.9197 -41.102 0 0 0 
2643 11 20.3843 34.364 -36.9037 0 0 0 
2459 11 22.5292 36.8448 -37.7448 0 0 0 
2460 11 22.5378 36.6124 -38.7387 0 0 0 
2439 11 13.3053 33.0573 -35.9274 0 0 0 
2440 11 14.2546 33.2992 -35.9421 0 0 0 
2441 11 15.1006 33.5813 -35.4888 0 0 0 
2644 11 20.4757 35.2213 -36.3963 0 0 0 
2645 11 20.1165 36.0891 -36.3888 0 0 0 
2458 11 22.8095 37.1314 -36.8637 0 0 0 
2457 11 22.9883 37.0166 -35.8623 0 0 0 
2475 11 28.5102 36.9378 -36.5257 0 0 0 
2473 11 28.448 36.7815 -38.4893 0 0 0 
2474 11 28.5089 36.6798 -37.5414 0 0 0 
2446 11 17.9738 36.295 -37.4017 0 0 0 
2646 11 19.3693 36.6831 -36.0253 0 0 0 
2456 11 22.029 36.8421 -35.6861 0 0 0 
2455 11 21.7863 37.234 -34.8547 0 0 0 
2509 11 39.2137 37.31 -35.5031 0 0 0 
2508 11 39.4004 36.354 -35.4141 0 0 0 
2454 11 21.6302 37.5626 -33.957 0 0 0 
2657 11 14.4201 44.2202 -38.8545 0 0 0 
2658 11 13.5376 44.3079 -38.5362 0 0 0 
2656 11 15.0123 43.6651 -38.3589 0 0 0 
2734 11 32.4573 43.1788 -34.9765 0 0 0 
2735 11 32.7023 43.1442 -35.9155 0 0 0 
2659 11 13.1576 43.9439 -37.6554 0 0 0 
30 2 -25.6999 48.0612 -42.9511 1 0 0 
2660 11 13.4154 42.9823 -37.3478 0 0 0 
2819 13 28.5021 45.0802 -39.0229 0 0 0 
2817 11 29.5363 44.3445 -37.7391 0 0 0 
2818 11 28.7563 44.4595 -38.3184 0 0 0 
2816 11 29.8542 44.5287 -36.8189 0 0 0 
2743 11 31.6374 45.904 -37.3714 0 0 0 
2744 11 31.6092 46.5329 -36.5737 0 0 0 
2745 11 32.3237 47.1584 -36.4105 0 0 0 
2746 11 32.6427 47.998 -35.9453 0 0 0 
2807 11 33.9015 47.5629 -39.0911 0 0 0 
2808 11 33.7737 47.0985 -38.2625 0 0 0 
2748 11 32.1336 49.7632 -35.7234 0 0 0 
2747 11 32.3904 48.9465 -36.0561 0 0 0 
2749 11 32.079 -49.2981 -35.9703 0 1 0 
2750 11 32.8819 -48.6958 -35.8464 0 1 0 
2751 11 33.6647 -48.2188 -35.6056 0 1 0 
2752 11 34.4167 -47.6032 -35.7224 0 1 0 
2753 11 34.253 -46.6948 -35.8676 0 1 0 
150 8 -40.0806 -42.8663 -40.4751 1 0 0 
2834 11 27.8578 -42.7168 -37.7322 0 1 0 
2764 11 41.417 -46.361 -37.3251 0 1 0 
2839 11 30.4081 -42.3443 -35.6148 0 1 0 
2840 11 31.0039 -42.9633 -35.1688 0 1 0 
110 6 -43.4673 -21.0249 -40.6102 1 1 0 
29 2 0.937631 -15.7276 -35.4493 0 1 1 
2555 11 37.4728 25.1401 -35.7398 0 0 0 
2612 11 10.8387 24.8769 -39.5494 0 0 0 
2611 11 10.3614 24.458 -38.8085 0 0 0 
2592 11 18.2557 24.1742 -36.1929 0 0 0 
2571 11 26.8907 26.3973 -34.8738 0 0 0 
2570 11 27.5573 26.9986 -34.6688 0 0 0 
2560 11 33.4535 24.7415 -35.9371 0 0 0 
2559 11 34.3428 24.4273 -36.1271 0 0 0 
2558 11 35.2972 24.4968 -36.0651 0 0 0 
2554 11 37.8733 25.8544 -35.2384 0 0 0 
2557 11 36.1931 24.3967 -35.7018 0 0 0 
2556 11 37.1294 24.2894 -35.972 0 0 0 
2603 11 13.0958 24.6623 -36.962 0 0 0 
2601 11 13.3596 25.0792 -38.6433 0 0 0 
2600 11 13.9884 25.19 -39.4226 0 0 0 
2593 11 17.3605 23.8981 -36.0094 0 0 0 
2573 11 25.7557 24.803 -34.8815 0 0 0 
2572 11 26.258 25.6348 -34.621 0 0 0 
2561 11 32.7009 25.3136 -35.5524 0 0 0 
2545 11 34.1061 26.9282 -35.2341 0 0 0 
2544 11 34.7143 27.5715 -35.5875 0 0 0 
120 6 -19.1853 28.9059 -33.5962 0 1 0 
2414 11 14.1822 31.9551 -35.7054 0 0 0 
2491 11 30.0897 30.8943 -36.0756 0 0 0 
2490 11 29.7748 30.718 -36.9531 0 0 0 
2413 11 15.1286 32.0708 -35.8181 0 0 0 
2412 11 15.3592 31.1619 -35.5817 0 0 0 
2411 11 16.2642 30.7413 -35.7334 0 0 0 
2406 11 17.8026 31.2247 -33.8003 0 0 0 
2487 11 27.119 31.4023 -37.2275 0 0 0 
2492 11 30.4358 31.456 -35.3913 0 0 0 
2493 11 30.7621 31.8888 -34.5712 0 0 0 
2405 11 17.8135 31.8855 -33.077 0 0 0 
2404 11 18.1123 32.8138 -33.2473 0 0 0 
2486 11 26.5286 32.1899 -37.1952 0 0 0 
2494 11 31.0276 31.122 -34.1139 0 0 0 
2496 11 32.137 31.7853 -35.029 0 0 0 
2495 11 31.8704 30.9861 -34.5436 0 0 0 
2437 11 11.7257 32.9358 -35.0449 0 0 0 
2438 11 12.3144 32.9125 -35.8198 0 0 0 
2642 11 20.5863 33.744 -37.6956 0 0 0 
32 2 21.4944 27.0597 -32.8189 0 0 1 
2480 11 27.8237 35.9777 -34.4042 0 0 0 
2498 11 33.5822 32.8014 -35.8136 0 0 0 
2497 11 32.8888 32.3236 -35.3135 0 0 0 
24 2 -26.2014 34.4142 -40.4201 0 0 0 
2442 11 15.5917 34.4219 -35.5981 0 0 0 
2443 11 15.8924 35.327 -35.8391 0 0 0 
2476 11 27.985 37.6241 -36.0626 0 0 0 
2477 11 27.4273 38.0436 -35.4203 0 0 0 
2499 11 34.4296 33.2082 -35.7836 0 0 0 
2500 11 34.7696 33.8976 -35.2605 0 0 0 
2501 11 35.285 33.5415 -34.5476 0 0 0 
2502 11 36.0969 33.0276 -34.1952 0 0 0 
2504 11 37.8527 33.4742 -34.6922 0 0 0 
2503 11 36.9796 33.3158 -34.5129 0 0 0 
2505 11 38.3021 34.3098 -35.0103 0 0 0 
2444 11 16.5073 35.7505 -36.507 0 0 0 
2445 16 17.2111 35.7331 -37.2263 0 0 0 
2648 11 18.3405 38.0612 -35.2208 0 0 0 
2647 11 18.8338 37.3311 -35.6681 0 0 0 
2506 11 38.9757 34.8434 -35.3197 0 0 0 
2507 11 39.0659 35.5594 -35.9505 0 0 0 
2650 11 16.8087 39.1623 -35.498 0 0 0 
2649 11 17.6333 38.6341 -35.4238 0 0 0 
2651 11 16.3359 40.0579 -35.7579 0 0 0 
2652 11 16.2718 40.8634 -36.3837 0 0 0 
2717 11 22.094 40.4489 -33.0572 0 0 0 
2655 11 15.2335 42.7848 -38.0057 0 0 0 
2653 15 16.135 41.6622 -36.8907 0 0 0 
2654 11 15.9906 42.5293 -37.372 0 0 0 
2716 11 21.3379 40.9636 -33.48 0 0 0 
2732 11 30.8687 44.2243 -35.0739 0 0 0 
2733 11 31.6107 43.619 -34.9375 0 0 0 
2662 15 14.9436 43.2639 -36.374 0 0 0 
2663 11 15.6671 43.724 -36.7567 0 0 0 
2661 11 14.3678 43.0383 -37.1331 0 0 0 
2669 11 18.8789 46.7634 -35.9389 0 0 0 
2668 11 17.9622 46.8154 -35.5698 0 0 0 
2666 11 16.2092 46.3189 -35.4518 0 0 0 
2667 11 17.1693 46.3543 -35.3567 0 0 0 
2815 11 29.9489 44.9034 -35.9263 0 0 0 
121 7 -1.6681 42.8013 -36.0557 0 -1 0 
2670 11 19.4962 46.0825 -36.0514 0 0 0 
2814 11 30.5291 45.6139 -35.3794 0 0 0 
2671 11 20.1899 45.7446 -35.553 0 0 0 
2672 11 20.4802 45.7406 -34.6399 0 0 0 
2673 11 20.1265 46.3507 -33.9925 0 0 0 
2813 11 31.4812 46.079 -35.3599 0 0 0 
2812 11 32.2781 46.6297 -35.2338 0 0 0 
2811 11 32.9204 46.2562 -35.9099 0 0 0 
2809 11 33.7333 46.7963 -37.3613 0 0 0 
2810 11 33.6639 46.5516 -36.4339 0 0 0 
35 2 -43.946 45.8914 -27.0531 1 0 0 
2841 11 31.6488 -43.5638 -34.7264 0 1 0 
159 8 -22.465 -24.2519 -36.1778 1 0 0 
199 10 -24.1623 -3.15915 -35.3423 1 0 1 
138 7 -44.089 17.0538 -36.8265 0 0 0 
2221 11 15.2989 17.9109 -35.2004 0 0 0 
2222 11 14.3761 17.8756 -35.416 0 0 0 
2223 11 13.4194 18.0911 -35.1461 0 0 0 
2224 11 13.0434 17.7171 -34.2728 0 0 0 
2225 15 12.3186 18.358 -34.1628 0 0 0 
2226 11 11.615 19.04 -34.4059 0 0 0 
2609 11 11.041 23.5221 -37.2952 0 0 0 
2610 11 10.6167 23.8923 -38.0657 0 0 0 
2568 11 28.3214 28.391 -33.8477 0 0 0 
2565 11 29.9899 27.7535 -35.4238 0 0 0 
2551 11 37.0433 24.1827 -33.7482 0 0 0 
2553 11 37.3119 25.6543 -34.4589 0 0 0 
2552 11 37.1901 25.1213 -33.6435 0 0 0 
2605 11 12.2114 23.6546 -35.6699 0 0 0 
2606 11 11.4222 23.9209 -35.064 0 0 0 
2604 11 12.849 24.2434 -36.1285 0 0 0 
2569 11 27.8575 27.6083 -34.0255 0 0 0 
2566 11 29.4436 28.4889 -35.1696 0 0 0 
2567 11 28.7247 28.8413 -34.59 0 0 0 
2564 11 30.8407 27.358 -35.1553 0 0 0 
2562 11 32.0859 25.9465 -35.2643 0 0 0 
2563 11 31.5528 26.7448 -35.0973 0 0 0 
2547 11 33.9853 25.3616 -34.9793 0 0 0 
2546 11 33.8537 26.2455 -34.5929 0 0 0 
2602 11 13.405 25.1864 -37.7003 0 0 0 
2415 11 13.7686 31.1475 -35.8878 0 0 0 
2416 11 14.1546 30.4225 -35.3341 0 0 0 
2410 11 17.014 30.1682 -35.7344 0 0 0 
2409 11 17.8483 29.7042 -35.5352 0 0 0 
2408 11 18.4841 29.7261 -34.73 0 0 0 
2407 11 18.0491 30.4974 -34.4001 0 0 0 
2434 11 12.653 31.8438 -33.0501 0 0 0 
2433 11 12.6956 32.5888 -32.3583 0 0 0 
2485 11 26.2858 32.9382 -36.6083 0 0 0 
2484 11 26.3512 33.7147 -36.0322 0 0 0 
2436 11 11.9067 32.2121 -34.4583 0 0 0 
2402 11 18.1427 34.7076 -33.2291 0 0 0 
2403 11 18.0678 33.7367 -33.1484 0 0 0 
2478 11 27.7471 37.6233 -34.5699 0 0 0 
2479 11 27.6934 36.8716 -34.0508 0 0 0 
2482 11 27.7683 34.5912 -35.2339 0 0 0 
2401 11 18.805 35.5103 -33.3438 0 0 0 
2400 11 18.9865 36.4341 -33.4852 0 0 0 
2481 11 27.6064 35.0786 -34.3781 0 0 0 
2397 11 19.0812 37.1456 -31.9585 0 0 0 
2719 11 23.5103 39.7952 -32.0698 0 0 0 
2720 11 23.8465 39.93 -31.2212 0 0 0 
2718 15 22.7762 40.1064 -32.5307 0 0 0 
2731 15 30.0316 44.3878 -34.6029 0 0 0 
2730 11 29.087 44.3095 -34.2311 0 0 0 
2715 11 20.853 41.7632 -33.2279 0 0 0 
2714 11 21.5057 42.4699 -33.1691 0 0 0 
2664 12 15.7223 44.7059 -36.4372 0 0 0 
2665 11 16.056 45.3626 -35.849 0 0 0 
2712 11 21.8151 43.931 -32.444 0 0 0 
2713 11 21.9968 43.3053 -33.1543 0 0 0 
2674 11 19.3951 46.5486 -33.3771 0 0 0 
2675 11 19.0506 46.2757 -32.5082 0 0 0 
2842 11 31.5634 -44.0267 -33.8959 0 1 0 
2843 11 32.0485 -44.4627 -33.1999 0 1 0 
155 8 39.1457 -34.9756 -30.6006 -2 -1 0 
145 8 -21.9652 -24.359 -39.5928 0 0 0 
122 7 9.13379 -17.1739 -32.5433 1 0 1 
162 9 6.70071 7.96798 -27.5754 0 1 0 
1720 11 35.448 9.95612 -32.5454 0 0 0 
1719 11 36.1129 10.3788 -33.1229 0 0 0 
1717 11 36.6131 11.427 -31.8737 0 0 0 
1722 11 34.8786 10.8741 -31.0044 0 0 0 
1721 11 35.0681 10.4069 -31.8066 0 0 0 
1718 11 36.8556 10.8333 -32.6474 0 0 0 
2220 11 15.8864 18.4431 -34.4478 0 0 0 
2229 11 11.2416 21.1241 -33.8792 0 0 0 
2227 11 12.0357 19.8002 -34.9361 0 0 0 
2228 11 11.886 20.5884 -34.4522 0 0 0 
2215 11 17.244 19.4436 -30.656 0 0 0 
2214 11 17.493 20.0419 -29.9457 0 0 0 
2232 11 9.75605 23.3157 -32.837 0 0 0 
2230 11 10.8512 22.0125 -33.6728 0 0 0 
2231 11 10.5211 22.8593 -33.3547 0 0 0 
2213 11 16.9753 20.5661 -29.2985 0 0 0 
2212 11 17.2064 21.1588 -28.5328 0 0 0 
2608 11 10.6598 23.4061 -36.4261 0 0 0 
2607 11 10.8753 23.2181 -35.4657 0 0 0 
2550 11 36.0768 24.1685 -33.536 0 0 0 
2549 11 35.1845 24.5461 -33.7393 0 0 0 
2548 11 34.5412 24.8871 -34.3803 0 0 0 
2418 11 13.8915 28.7071 -35.1745 0 0 0 
2419 11 13.4552 28.0165 -34.486 0 0 0 
2417 11 14.3791 29.4695 -35.4654 0 0 0 
2432 11 13.4695 33.0063 -31.9379 0 0 0 
2435 11 12.143 31.5931 -33.8167 0 0 0 
2483 11 27.2121 34.2204 -35.8651 0 0 0 
2399 11 18.8736 37.2256 -32.9244 0 0 0 
2398 11 18.6291 38.0076 -32.2119 0 0 0 
2396 11 19.7636 36.8608 -31.2803 0 0 0 
2395 11 20.6661 37.0677 -31.0782 0 0 0 
2722 11 23.8399 41.2763 -31.8523 0 0 0 
2721 11 23.3263 40.8398 -31.2107 0 0 0 
2723 11 24.2132 41.6088 -32.6742 0 0 0 
2724 11 25.0739 41.6308 -33.102 0 0 0 
2725 11 25.8841 42.1472 -33.2749 0 0 0 
2726 11 26.5859 42.8307 -33.2704 0 0 0 
2727 11 27.5241 42.8932 -33.4199 0 0 0 
2728 11 28.32 43.21 -32.9164 0 0 0 
2729 11 28.6179 43.8556 -33.58 0 0 0 
2711 11 21.5231 44.2533 -31.613 0 0 0 
2710 11 22.4436 44.5215 -31.4582 0 0 0 
2709 11 23.2929 44.6013 -31.889 0 0 0 
2676 11 18.701 46.2547 -31.652 0 0 0 
2677 11 18.5524 46.6376 -30.8324 0 0 0 
2852 11 34.9085 -46.9265 -31.0175 0 1 0 
2855 11 36.8102 -47.8036 -29.4548 0 1 0 
2856 11 37.7158 -47.5117 -29.4606 0 1 0 
2851 11 33.9781 -46.7886 -30.7458 0 1 0 
2849 11 34.2898 -44.9002 -30.3268 0 1 0 
2853 11 35.5797 -47.5627 -30.7812 0 1 0 
2854 11 36.1772 -47.3787 -30.0179 0 1 0 
2848 11 34.0527 -44.0558 -30.6547 0 1 0 
2844 11 32.6185 -43.7092 -33.2033 0 1 0 
2845 11 33.4589 -43.1929 -33.0844 0 1 0 
2847 11 33.9554 -43.4538 -31.3572 0 1 0 
2846 11 33.6054 -43.0622 -32.1455 0 1 0 
1607 11 37.228 -1.2325 -30.6627 0 0 0 
1608 11 37.772 -1.89146 -31.0837 0 0 0 
1609 11 38.23 -2.54578 -30.5557 0 0 0 
1610 11 39.087 -2.33297 -30.1721 0 0 0 
1611 11 39.7457 -1.62297 -30.284 0 0 0 
1740 11 26.7973 2.18673 -30.5328 0 0 0 
1741 11 26.6859 2.90997 -29.9063 0 0 0 
1739 11 27.4406 1.50409 -30.7587 0 0 0 
1737 11 28.8206 2.52317 -30.8487 0 0 0 
1738 11 28.444 1.54762 -30.796 0 0 0 
1723 11 34.1817 11.1603 -30.3241 0 0 0 
1724 11 33.4884 10.9718 -29.7002 0 0 0 
1716 11 36.661 12.2363 -31.3125 0 0 0 
1715 11 37.0887 12.7574 -30.6497 0 0 0 
2219 11 16.0461 18.6778 -33.5483 0 0 0 
2218 11 16.6727 18.9774 -32.8427 0 0 0 
2217 11 16.5589 18.6324 -31.9133 0 0 0 
2216 11 17.3628 18.7511 -31.3374 0 0 0 
2234 11 8.09684 23.8278 -31.9003 0 0 0 
2233 11 8.767 23.3587 -32.4997 0 0 0 
2211 11 16.8901 21.2429 -27.5637 0 0 0 
2210 11 16.8092 22.08 -27.0876 0 0 0 
2238 11 7.29309 26.4801 -30.4425 0 0 0 
2237 11 6.99744 25.7485 -31.0447 0 0 0 
2420 11 12.865 28.069 -33.7246 0 0 0 
2421 11 12.72 28.516 -32.9171 0 0 0 
2422 11 13.4932 28.6924 -32.329 0 0 0 
2423 11 14.0505 29.2298 -31.88 0 0 0 
2424 11 15.0435 29.2619 -31.6902 0 0 0 
2425 11 15.7245 29.6638 -31.2349 0 0 0 
2426 11 16.3415 30.3622 -31.5264 0 0 0 
2429 11 15.5428 32.6178 -32.4455 0 0 0 
2430 11 15.1136 33.5159 -32.5274 0 0 0 
2431 11 14.3418 33.3862 -31.787 0 0 0 
2392 11 20.8463 36.1459 -28.7181 0 0 0 
2394 11 21.1087 36.5035 -30.4077 0 0 0 
2393 11 21.2989 36.4878 -29.4704 0 0 0 
2708 11 24.1633 44.7873 -32.3205 0 0 0 
2707 11 24.8208 44.1897 -31.986 0 0 0 
2706 11 25.2692 43.5577 -31.4006 0 0 0 
104 6 -35.6123 -49.7083 -32.1445 0 0 1 
2678 11 18.4182 46.6506 -29.8308 0 0 0 
2679 11 18.5963 46.677 -28.8522 0 0 0 
2857 11 38.6304 -47.0469 -29.4655 0 1 0 
2850 11 34.0183 -45.8415 -30.3931 0 1 0 
2877 11 36.1968 -47.0973 -27.7882 0 1 0 
2876 11 36.1797 -46.1824 -28.2454 0 1 0 
2858 11 39.3845 -46.6305 -29.8076 0 1 0 
2859 11 40.3171 -46.7288 -29.9962 0 1 0 
2860 11 41.0345 -46.1329 -29.7886 0 1 0 
2956 11 23.3653 -45.7549 -29.6536 0 1 0 
2938 11 31.3129 -42.4791 -26.6392 0 1 0 
2937 11 31.9642 -42.999 -26.0756 0 1 0 
2861 11 41.0341 -45.2578 -29.3836 0 1 0 
2862 11 40.3977 -44.69 -29.9128 0 1 0 
2954 11 21.7323 -45.0614 -29.7842 0 1 0 
2955 11 22.5232 -45.4882 -30.1199 0 1 0 
2939 11 30.6542 -42.1773 -27.2245 0 1 0 
2952 11 22.214 -43.4816 -29.8304 0 1 0 
2953 11 21.4298 -44.1189 -29.6426 0 1 0 
132 7 34.237 -44.9009 -32.1313 -1 0 0 
175 9 -17.1244 -35.6016 -26.7235 1 0 1 
97 5 42.3373 -31.8357 -25.4742 0 0 1 
189 10 -30.3498 -4.25273 -35.8217 1 1 0 
1606 11 36.4944 -0.618532 -30.4938 0 0 0 
1605 11 35.6285 -0.95344 -30.3271 0 0 0 
1612 11 40.4904 -1.0424 -30.1869 0 0 0 
1613 11 41.2885 -0.927939 -29.7154 0 0 0 
63 4 -17.8015 2.33297 -25.2704 0 1 0 
1743 11 25.1211 3.62603 -29.126 0 0 0 
1742 11 25.8471 3.34349 -29.6402 0 0 0 
1734 11 29.9451 4.99576 -30.8471 0 0 0 
1736 11 29.253 3.42151 -31.1229 0 0 0 
1735 11 29.1831 4.4097 -30.9406 0 0 0 
1732 11 30.1965 6.45991 -30.1693 0 0 0 
1733 11 30.4159 5.81096 -30.7875 0 0 0 
1730 11 29.8397 7.79201 -29.0906 0 0 0 
1731 11 30.4079 7.15102 -29.5343 0 0 0 
1729 11 29.8049 8.36777 -28.3733 0 0 0 
6 1 17.7318 12.1396 -28.0878 -1 0 1 
1728 11 30.4754 9.0181 -28.7836 0 0 0 
1727 11 31.221 9.38063 -29.1991 0 0 0 
1726 11 32.0594 9.85962 -29.405 0 0 0 
1725 11 32.5822 10.6714 -29.5151 0 0 0 
1714 11 36.7084 12.1756 -29.909 0 0 0 
1713 11 37.0389 12.1618 -28.9764 0 0 0 
1712 11 37.7664 12.2265 -28.3233 0 0 0 
1711 11 38.4059 12.8595 -27.8865 0 0 0 
1710 11 38.8784 13.6937 -27.8112 0 0 0 
53 3 11.5824 14.2332 -33.2261 0 0 0 
2235 11 7.16039 24.0243 -32.0213 0 0 0 
2236 11 6.99847 24.8622 -31.4955 0 0 0 
2209 11 16.9085 22.8848 -26.5967 0 0 0 
2239 16 6.37495 26.7496 -30.5756 0 0 0 
2240 11 5.43076 27.1654 -30.3335 0 0 0 
2427 11 16.2058 31.1564 -32.0765 0 0 0 
2428 11 15.3694 31.656 -32.1563 0 0 0 
2391 11 20.1371 36.1378 -28.0327 0 0 0 
2390 11 19.7451 36.132 -27.2198 0 0 0 
2701 11 24.64 40.9369 -28.7718 0 0 0 
2703 11 25.8854 42.0685 -29.403 0 0 0 
2702 11 25.1239 41.5043 -29.37 0 0 0 
2917 11 34.7594 41.9471 -31.0098 0 0 0 
2918 11 35.3752 42.6735 -31.0403 0 0 0 
2700 11 23.7675 40.9618 -28.3447 0 0 0 
2699 11 24.2046 41.5808 -27.7341 0 0 0 
2704 11 26.1891 42.7586 -30 0 0 0 
2705 11 25.8622 43.1663 -30.7792 0 0 0 
2919 11 34.6042 43.1269 -30.6179 0 0 0 
2920 11 34.3702 43.9988 -30.1938 0 0 0 
2921 11 34.2463 44.779 -29.6566 0 0 0 
2681 11 19.0725 47.7619 -27.747 0 0 0 
2689 11 22.8386 47.2278 -30.2304 0 0 0 
2691 11 24.0938 46.6353 -29.0023 0 0 0 
2693 11 24.7097 45.7405 -27.4616 0 0 0 
2692 11 24.3818 46.3164 -28.1449 0 0 0 
2923 11 33.9167 46.5368 -29.5537 0 0 0 
2922 11 34.0943 45.6648 -29.842 0 0 0 
2680 11 18.4012 47.1871 -28.1063 0 0 0 
2690 11 23.6236 47.0279 -29.7521 0 0 0 
2924 11 33.4867 47.3952 -29.5559 0 0 0 
2880 11 34.4162 -48.5535 -26.6615 0 1 0 
81 5 12.6578 49.2149 -26.3169 1 0 0 
2934 11 33.0427 -45.0564 -26.4566 0 1 0 
2879 11 34.8385 -47.6265 -26.5864 0 1 0 
2933 11 33.1038 -46.0059 -26.71 0 1 0 
2878 11 35.6142 -47.4919 -27.0813 0 1 0 
2958 11 23.9883 -46.1711 -28.0598 0 1 0 
2936 11 32.7933 -43.4115 -25.8566 0 1 0 
2935 11 33.2522 -44.234 -26.023 0 1 0 
2875 11 36.4403 -45.4938 -28.8934 0 1 0 
2874 11 36.9323 -44.7877 -28.2468 0 1 0 
2957 11 23.7823 -45.5752 -28.7978 0 1 0 
2942 11 28.4764 -42.2473 -29.2482 0 1 0 
2948 11 24.984 -44.8921 -29.2955 0 1 0 
2949 11 24.2102 -44.6218 -29.8855 0 1 0 
2941 11 29.2723 -42.0092 -28.7691 0 1 0 
2940 11 29.9014 -42.0825 -28.0653 0 1 0 
2863 11 40.137 -44.0284 -29.3414 0 1 0 
2951 11 22.4697 -44.2676 -30.3624 0 1 0 
2950 11 23.2901 -44.7003 -30.1541 0 1 0 
2864 11 40.0933 -43.1674 -29.0189 0 1 0 
2865 11 40.8789 -42.6311 -28.7794 0 1 0 
1602 11 37.0526 -2.44904 -29.8332 0 0 0 
1604 11 35.6461 -1.93667 -30.3887 0 0 0 
1603 11 36.0622 -2.43303 -29.5451 0 0 0 
1614 11 40.9436 -0.343876 -28.9842 0 0 0 
1615 11 40.3048 0.146719 -28.4421 0 0 0 
1745 11 24.1992 3.6661 -27.4551 0 0 0 
1744 11 24.7625 3.86837 -28.2429 0 0 0 
1616 11 40.5203 0.104475 -27.4592 0 0 0 
1890 11 29.2634 11.2476 -26.2805 0 0 0 
1889 11 28.5146 11.8259 -26.7408 0 0 0 
1888 11 28.4024 12.7737 -26.4973 0 0 0 
1709 11 39.168 14.5656 -27.9957 0 0 0 
1708 11 39.7155 15.1166 -27.4205 0 0 0 
1883 11 25.8077 15.7723 -25.2116 0 0 0 
1884 11 26.651 15.8762 -25.6627 0 0 0 
1881 11 24.4243 14.4724 -25.0133 0 0 0 
1882 11 25.0626 15.1259 -25.254 0 0 0 
2208 11 17.1473 23.4779 -25.8803 0 0 0 
2203 11 18.3727 23.2431 -26.5092 0 0 0 
2202 11 17.8058 22.5807 -26.175 0 0 0 
2207 11 17.0643 23.8304 -24.9844 0 0 0 
2241 11 4.75538 27.1413 -29.6501 0 0 0 
2242 11 4.45034 27.2843 -28.7673 0 0 0 
2367 11 22.067 27.3279 -26.0637 0 0 0 
2369 14 22.8491 28.3706 -27.0968 0 0 0 
2368 11 22.8293 27.4521 -26.6525 0 0 0 
2370 11 22.4951 29.0085 -27.7278 0 0 0 
2371 11 21.4697 29.2583 -27.9054 0 0 0 
2372 11 20.5471 29.2308 -27.58 0 0 0 
2373 11 20.0987 29.9217 -27.1492 0 0 0 
26 2 -18.8436 26.0771 -30.4161 0 0 1 
2378 11 20.8671 33.5123 -26.8944 0 0 0 
2379 11 21.62 34.1635 -26.8931 0 0 0 
2380 11 21.6935 35.0876 -27.1639 0 0 0 
2381 11 21.3127 35.7502 -26.5389 0 0 0 
2389 11 19.1698 36.9187 -27.2183 0 0 0 
2382 11 21.044 36.6634 -26.3354 0 0 0 
2388 11 18.5574 37.625 -27.504 0 0 0 
2387 11 18.2161 38.3382 -28.0661 0 0 0 
2386 11 19.029 38.6972 -28.4471 0 0 0 
2383 11 20.2069 37.0962 -26.5716 0 0 0 
2384 11 19.7692 38.0671 -26.7806 0 0 0 
2915 11 34.6319 41.0836 -29.3979 0 0 0 
2916 11 35.0494 41.4214 -30.1873 0 0 0 
2698 11 24.7796 41.7825 -26.9987 0 0 0 
2697 11 24.6916 42.7421 -26.9962 0 0 0 
2696 11 24.4581 43.6206 -27.3086 0 0 0 
2694 11 24.7351 44.859 -27.0948 0 0 0 
2695 11 24.0123 44.4022 -27.4714 0 0 0 
2682 11 19.5199 48.6319 -27.7427 0 0 0 
2683 11 20.2202 48.8555 -28.3846 0 0 0 
2688 11 22.2144 46.6848 -30.8209 0 0 0 
2687 11 21.2763 46.5087 -30.9668 0 0 0 
2927 11 34.9569 49.5462 -28.5801 0 0 0 
2926 11 34.3098 48.9759 -28.9897 0 0 0 
2925 11 33.727 48.166 -29.0233 0 0 0 
2930 14 33.6424 -48.0527 -27.9491 0 1 0 
2929 12 34.3729 -48.7429 -28.0778 0 1 0 
2881 11 34.9901 -49.2535 -27.0199 0 1 0 
2931 11 33.2182 -47.1758 -28.1373 0 1 0 
2932 11 33.3817 -46.5979 -27.393 0 1 0 
137 7 -9.95781 -47.7753 -16.5844 0 0 1 
2960 11 24.0845 -45.91 -26.2009 0 1 0 
2959 11 23.9702 -46.348 -27.0504 0 1 0 
2873 14 37.2958 -44.1732 -27.5657 0 1 0 
2944 11 27.3025 -43.0042 -29.8456 0 1 0 
2943 11 27.6736 -42.0939 -29.8014 0 1 0 
2872 11 37.7389 -43.7025 -26.904 0 1 0 
2871 11 38.0569 -43.1301 -26.197 0 1 0 
2947 11 25.9078 -45.0175 -29.2279 0 1 0 
2945 11 27.0549 -43.9717 -29.751 0 1 0 
2946 11 26.3605 -44.6755 -30.0121 0 1 0 
2870 11 38.8534 -43.1654 -25.6478 0 1 0 
2869 11 39.7694 -43.0813 -25.9959 0 1 0 
2868 11 40.61 -42.7287 -26.4423 0 1 0 
2867 11 41.0625 -42.4632 -27.24 0 1 0 
2866 11 41.5397 -42.5673 -28.0497 0 1 0 
186 10 -20.2746 -9.10287 -28.9126 1 0 0 
77 4 -13.7601 -8.63563 -24.9158 0 0 0 
1592 11 44.7862 -1.81855 -25.9933 0 0 0 
1757 11 20.6431 -1.82261 -24.0168 0 0 0 
1756 11 21.2625 -1.4953 -23.3841 0 0 0 
1601 11 37.9226 -2.85312 -29.4286 0 0 0 
1600 11 38.4987 -3.2906 -28.6373 0 0 0 
1599 11 39.1296 -2.97704 -27.9497 0 0 0 
1598 11 39.6481 -2.59977 -27.2824 0 0 0 
1595 11 42.0528 -2.5556 -26.0486 0 0 0 
1594 11 43.0919 -2.61409 -25.9502 0 0 0 
1593 11 44.0623 -2.5987 -25.8769 0 0 0 
1754 11 22.6737 -0.704749 -24.2833 0 0 0 
1753 11 23.6283 -0.710036 -24.2885 0 0 0 
1755 11 22.199 -1.18358 -23.4739 0 0 0 
1596 11 41.1259 -2.79586 -26.1046 0 0 0 
1597 11 40.3194 -2.599 -26.6099 0 0 0 
1749 11 23.6258 2.41059 -24.2903 0 0 0 
1750 11 24.0651 1.70505 -23.798 0 0 0 
1618 11 40.9964 0.345635 -26.1151 0 0 0 
1748 11 23.2369 3.04503 -24.9204 0 0 0 
1747 11 23.2213 3.52728 -25.7822 0 0 0 
1746 11 23.5981 3.61734 -26.6445 0 0 0 
1617 11 40.2465 0.448271 -26.6843 0 0 0 
1892 11 30.0246 10.1467 -24.9992 0 0 0 
1891 11 29.4578 10.7685 -25.4737 0 0 0 
1886 11 27.5564 14.5033 -26.1915 0 0 0 
1887 11 28.2115 13.7408 -26.3189 0 0 0 
1885 11 27.4644 15.4735 -26.0466 0 0 0 
1706 11 40.9613 15.7359 -26.0447 0 0 0 
1707 11 40.2106 15.6881 -26.6975 0 0 0 
1878 11 25.1037 12.598 -25.6817 0 0 0 
1879 11 24.261 13.0743 -25.7199 0 0 0 
1880 11 23.8169 13.7334 -25.1742 0 0 0 
2039 11 13.4436 22.2456 -26.4332 0 0 0 
2040 11 14.149 22.1575 -27.084 0 0 0 
17 1 -17.5176 21.3553 -20.8234 1 -1 0 
2206 13 17.9936 24.0492 -25.0277 0 0 0 
2204 11 18.5134 24.1353 -26.8874 0 0 0 
2201 11 17.8691 21.6347 -25.7845 0 0 0 
2200 11 18.4783 21.1017 -25.2845 0 0 0 
2199 11 19.2716 20.7272 -25.6519 0 0 0 
51 3 -6.70125 27.3574 -21.8997 0 0 0 
2205 11 18.2788 24.217 -25.9244 0 0 0 
2331 11 24.4151 24.2223 -25.1493 0 0 0 
2332 11 24.3291 23.6171 -24.404 0 0 0 
2244 11 4.75963 28.7428 -27.6306 0 0 0 
2245 11 4.36015 29.2374 -26.878 0 0 0 
2243 11 4.87715 27.9458 -28.1353 0 0 0 
2319 11 15.4047 25.0946 -25.233 0 0 0 
2320 11 15.8227 25.3706 -24.4285 0 0 0 
2321 11 16.6756 25.9649 -24.4467 0 0 0 
2366 11 21.7556 27.8075 -25.3011 0 0 0 
2365 11 21.1083 27.9895 -24.5422 0 0 0 
2359 11 23.9324 27.3348 -22.9482 0 0 0 
2358 11 24.204 26.5036 -23.4218 0 0 0 
2357 11 24.8019 25.8121 -23.752 0 0 0 
2317 11 14.6639 25.7765 -26.7062 0 0 0 
2318 11 14.8761 25.2266 -25.9776 0 0 0 
2316 11 14.7098 26.786 -26.7965 0 0 0 
2315 11 15.0603 27.5909 -26.4592 0 0 0 
2374 11 20.3438 30.5284 -26.4856 0 0 0 
2255 11 1.07611 32.6712 -25.81 0 0 0 
2305 11 14.5161 31.3144 -24.5701 0 0 0 
2306 11 15.2563 31.9707 -24.4952 0 0 0 
2377 11 20.2572 32.8771 -26.5023 0 0 0 
2376 11 19.7752 32.0516 -26.2424 0 0 0 
2375 11 19.6671 31.221 -26.668 0 0 0 
3298 11 29.0909 31.4216 -25.0776 0 0 0 
3297 11 29.7484 32.1028 -25.2258 0 0 0 
44 3 -35.5251 30.1317 -25.4259 0 0 -1 
2299 11 10.6289 32.7343 -24.4111 0 0 0 
2300 11 10.6086 31.8098 -24.4772 0 0 0 
2302 11 11.7854 30.8052 -24.8884 0 0 0 
2301 11 10.8412 30.962 -24.7481 0 0 0 
2304 12 13.6898 31.0709 -24.8054 0 0 0 
2303 11 12.6988 31.0283 -24.6563 0 0 0 
2385 11 19.4968 38.5245 -27.6266 0 0 0 
2911 11 33.4183 41.8951 -25.9303 0 0 0 
2912 11 33.7148 41.968 -26.861 0 0 0 
2913 11 34.2485 41.7132 -27.7102 0 0 0 
2914 11 34.1699 41.3515 -28.608 0 0 0 
2684 11 20.7188 48.2932 -28.8938 0 0 0 
2685 11 20.6939 47.8311 -29.8371 0 0 0 
2686 11 20.9533 47.3816 -30.6072 0 0 0 
2928 11 34.6861 -49.5085 -28.5041 0 1 0 
2882 11 35.4609 -49.7068 -27.7917 0 1 0 
2883 11 35.6461 49.335 -27.5361 0 0 0 
2962 11 24.5885 -45.4484 -24.7225 0 1 0 
2961 11 24.5727 -46.1076 -25.4011 0 1 0 
1758 11 20.4112 -1.87045 -24.9796 0 0 0 
1591 11 45.4213 -1.17904 -25.6088 0 0 0 
1759 11 19.4664 -1.90582 -24.7096 0 0 0 
1590 11 45.11 -1.57863 -24.8003 0 0 0 
1752 13 24.1496 0.0340142 -24.0006 0 0 0 
1751 11 24.4325 0.939681 -24.2428 0 0 0 
1619 11 41.5581 0.825687 -25.4861 0 0 0 
1620 11 41.8324 0.995084 -24.5789 0 0 0 
125 7 -3.18807 10.3193 -22.2959 0 0 0 
1894 11 30.674 9.83297 -23.2346 0 0 0 
1896 11 29.0789 9.0264 -22.5819 0 0 0 
1895 11 29.9721 9.33761 -22.7876 0 0 0 
1897 11 28.2807 8.75021 -22.0672 0 0 0 
1893 11 30.4883 10.3105 -24.1206 0 0 0 
1875 11 27.6921 12.7561 -25.6203 0 0 0 
1877 11 26.0008 12.7199 -26.0349 0 0 0 
1876 11 26.9916 12.7123 -26.2667 0 0 0 
1704 11 40.4664 15.8016 -24.3101 0 0 0 
1705 11 40.6668 15.461 -25.1998 0 0 0 
2031 11 11.0328 16.805 -22.4606 0 0 0 
2032 11 11.3012 17.4635 -23.231 0 0 0 
2033 11 12.0515 18.0674 -23.7196 0 0 0 
2034 11 12.4701 18.7479 -24.2642 0 0 0 
2019 11 10.8408 20.9042 -23.0906 0 0 0 
2042 11 15.4265 21.2849 -26.7327 0 0 0 
2035 11 12.4315 19.5961 -24.6169 0 0 0 
2036 11 12.1605 20.5246 -24.558 0 0 0 
2037 11 12.4863 21.0488 -25.3163 0 0 0 
2038 11 12.7789 21.8636 -25.8396 0 0 0 
2041 11 14.7068 21.4692 -27.3992 0 0 0 
2198 11 20.1375 20.9568 -26.0295 0 0 0 
2197 11 20.225 21.3778 -25.0936 0 0 0 
2334 11 25.7266 24.3448 -23.4148 0 0 0 
2335 11 26.5702 24.0862 -23.1348 0 0 0 
2323 15 17.6841 26.9136 -25.5425 0 0 0 
2324 11 18.432 26.6371 -26.0661 0 0 0 
2325 11 19.3954 26.7163 -26.2192 0 0 0 
2326 11 20.2319 26.4296 -25.9727 0 0 0 
2360 11 23.4543 28.0966 -22.5383 0 0 0 
2327 11 20.9676 26.0234 -25.6233 0 0 0 
2328 11 21.7689 25.4622 -25.7035 0 0 0 
2329 11 22.6908 24.9608 -25.5878 0 0 0 
2330 11 23.6387 24.8281 -25.4404 0 0 0 
2333 11 24.7875 24.1144 -23.5095 0 0 0 
2322 11 17.411 26.4754 -24.7807 0 0 0 
2364 11 21.0934 28.2267 -23.6677 0 0 0 
2361 11 22.9873 28.8713 -22.4107 0 0 0 
2362 11 22.0159 28.8421 -22.5009 0 0 0 
2356 11 25.6078 25.4192 -24.3239 0 0 0 
2354 11 26.7734 26.1015 -25.3193 0 0 0 
2355 11 25.8916 25.7234 -25.1495 0 0 0 
2246 11 4.20834 28.7305 -25.9851 0 0 0 
2247 11 4.32878 28.5541 -25.0056 0 0 0 
2363 11 21.0919 28.5607 -22.7726 0 0 0 
2250 11 2.07422 29.7532 -24.82 0 0 0 
2251 11 1.20964 30.1244 -25.0695 0 0 0 
3304 11 25.2014 32.8792 -25.1951 0 0 0 
2253 11 0.693793 31.2212 -26.4038 0 0 0 
2252 11 1.06126 30.9933 -25.5934 0 0 0 
2314 11 15.4769 27.9227 -25.6743 0 0 0 
2312 11 16.6998 28.3153 -24.1623 0 0 0 
2313 11 16.0275 28.2058 -24.8687 0 0 0 
3303 11 25.6392 32.0791 -25.3327 0 0 0 
3302 11 25.4801 31.1339 -25.1872 0 0 0 
3295 11 31.2413 32.9357 -24.6741 0 0 0 
2258 11 -0.0316767 32.5868 -23.4593 0 0 0 
2256 11 1.00478 32.338 -24.8929 0 0 0 
2257 11 0.275524 32.294 -24.2937 0 0 0 
2254 11 0.543168 32.1596 -26.5671 0 0 0 
2307 11 16.203 31.6175 -24.5762 0 0 0 
2308 11 16.9051 30.9355 -24.4924 0 0 0 
3300 11 27.4023 30.5872 -24.9955 0 0 0 
3301 11 26.482 30.8356 -25.0285 0 0 0 
3299 11 28.2594 31.0136 -25.1293 0 0 0 
3296 11 30.2133 32.7274 -24.6831 0 0 0 
2298 11 10.3759 33.6406 -24.0976 0 0 0 
2297 11 9.90524 34.4427 -24.1516 0 0 0 
3175 11 13.9693 36.0335 -22.6793 0 0 0 
3184 11 16.6771 34.0617 -23.8736 0 0 0 
3177 11 14.2414 37.0874 -24.2556 0 0 0 
3176 11 14.0459 36.3737 -23.6179 0 0 0 
3183 11 16.7652 34.8544 -24.4497 0 0 0 
3182 11 16.92 35.674 -24.8836 0 0 0 
3181 11 16.791 36.426 -25.4294 0 0 0 
3178 11 14.692 37.6478 -24.9194 0 0 0 
165 9 -38.9207 33.538 -25.9242 -1 0 0 
2909 11 32.9901 40.6558 -24.6418 0 0 0 
2910 11 33.3591 41.4376 -25.0453 0 0 0 
2982 11 18.6006 44.4259 -24.6026 0 0 0 
2983 11 18.863 43.5432 -24.3096 0 0 0 
2884 11 35.2121 48.6753 -26.9337 0 0 0 
2975 13 21.6154 48.6055 -23.1177 0 0 0 
2963 11 23.995 -44.7499 -24.429 0 1 0 
2965 11 22.722 -44.7221 -23.2461 0 1 0 
2964 11 23.3653 -44.2923 -23.8699 0 1 0 
115 6 -37.549 -35.1418 -17.7799 0 0 0 
124 7 -28.8522 -30.6263 -23.4552 0 1 1 
179 9 23.4686 1.13909 -20.3101 0 0 0 
1760 11 19.5867 -1.406 -23.9245 0 0 0 
1588 11 44.5731 -1.36684 -23.0938 0 0 0 
1589 11 44.7916 -1.83871 -23.9549 0 0 0 
1764 11 20.3981 0.355867 -22.9419 0 0 0 
1765 12 20.4684 0.670027 -22.012 0 0 0 
1770 11 23.8076 2.06933 -19.8388 0 0 0 
1638 11 36.5428 3.0898 -22.1255 0 0 0 
1766 11 20.8538 1.18229 -21.2129 0 0 0 
1767 11 21.3602 1.13179 -20.3465 0 0 0 
1768 11 22.1202 1.50402 -19.9675 0 0 0 
1769 11 22.951 1.73821 -19.561 0 0 0 
1639 11 35.6611 2.6428 -21.8996 0 0 0 
1621 11 42.2334 0.66429 -23.7802 0 0 0 
1640 11 35.4387 1.81529 -22.3653 0 0 0 
1642 11 35.6194 0.682444 -23.7949 0 0 0 
1641 11 35.7923 1.23469 -23.0648 0 0 0 
1643 11 36.5236 1.07529 -23.8687 0 0 0 
1900 11 27.7391 9.28056 -23.6393 0 0 0 
1898 11 28.08 9.62459 -22.463 0 0 0 
1899 11 27.5471 10.017 -23.1323 0 0 0 
1902 11 26.8105 9.37343 -25.2734 0 0 0 
1903 11 26.3832 9.94834 -24.6475 0 0 0 
1901 11 27.4033 9.08093 -24.5265 0 0 0 
1927 11 15.958 12.1521 -19.5809 0 0 0 
1928 11 16.5251 12.9578 -19.8911 0 0 0 
1874 11 28.4384 12.9611 -25.0601 0 0 0 
1873 11 29.2037 13.0689 -24.5041 0 0 0 
1872 11 29.472 13.4532 -23.6662 0 0 0 
1871 11 30.3415 13.5885 -23.3876 0 0 0 
1870 11 30.7606 13.6691 -22.5484 0 0 0 
1869 11 30.7553 14.5994 -22.2576 0 0 0 
2030 11 10.3122 16.4162 -21.9561 0 0 0 
2029 11 9.57634 15.7105 -21.8284 0 0 0 
1702 11 39.8299 16.0502 -22.5074 0 0 0 
1703 11 40.4264 16.0234 -23.3291 0 0 0 
2016 11 8.26858 21.1123 -22.1982 0 0 0 
2017 11 9.11943 20.7411 -22.4425 0 0 0 
2018 11 10.0386 20.9862 -22.3923 0 0 0 
2021 11 10.578 19.6221 -21.9464 0 0 0 
2020 11 10.6975 20.0085 -22.8786 0 0 0 
2043 11 15.3876 20.6465 -26.0672 0 0 0 
2015 11 7.75467 20.4831 -21.6102 0 0 0 
2195 11 20.5906 22.0743 -23.3977 0 0 0 
2196 11 20.3204 21.559 -24.1505 0 0 0 
2336 11 27.2206 24.0476 -22.4287 0 0 0 
87 5 6.87331 23.3996 -27.1367 -1 0 0 
2337 11 27.5439 24.9103 -22.1998 0 0 0 
2352 11 27.6077 27.5989 -24.8326 0 0 0 
2353 11 27.2826 26.7162 -24.8476 0 0 0 
2248 11 3.39981 28.3932 -24.7434 0 0 0 
2249 11 2.59167 28.8647 -24.5917 0 0 0 
2261 11 -1.28055 34.0467 -22.9441 0 0 0 
2310 11 17.0801 29.7646 -24.0552 0 0 0 
2309 13 16.4927 30.1267 -24.7323 0 0 0 
3305 11 24.9763 33.2051 -24.3648 0 0 0 
3306 11 24.834 33.3983 -23.4113 0 0 0 
3243 11 37.6658 30.4258 -21.6761 0 0 0 
2259 11 -0.0684565 33.1019 -22.6992 0 0 0 
2260 11 -0.975338 33.1431 -22.8701 0 0 0 
2311 11 17.402 28.8741 -23.8953 0 0 0 
3187 11 18.0039 32.0908 -22.4948 0 0 0 
3188 11 18.956 32.1337 -22.3751 0 0 0 
3186 11 17.1045 32.5496 -22.9286 0 0 0 
3294 11 31.7176 33.3623 -23.9029 0 0 0 
2295 11 8.50696 34.9895 -23.1122 0 0 0 
2296 11 9.01457 34.8167 -23.9245 0 0 0 
3174 11 13.7753 35.7653 -21.7226 0 0 0 
3185 11 16.8339 33.5359 -23.0691 0 0 0 
3179 11 15.7053 37.6 -25.0013 0 0 0 
3180 11 16.5285 37.3223 -25.3787 0 0 0 
2906 11 31.5414 38.8895 -22.9915 0 0 0 
2907 11 32.013 39.3432 -23.6745 0 0 0 
2901 11 27.7107 40.3792 -21.403 0 0 0 
2908 16 32.5614 39.9393 -24.2473 0 0 0 
2900 11 27.764 41.1868 -21.8683 0 0 0 
2899 15 28.5514 41.5103 -22.2772 0 0 0 
2898 11 29.556 41.4136 -22.5413 0 0 0 
2897 11 30.4375 41.8134 -22.8195 0 0 0 
2984 11 19.1848 43.6869 -23.4079 0 0 0 
2985 11 19.5539 44.3753 -22.8899 0 0 0 
2891 11 34.6047 44.0304 -23.3725 0 0 0 
2890 11 35.2049 44.7829 -23.6643 0 0 0 
2981 11 18.3113 45.3276 -24.61 0 0 0 
2980 11 18.5278 46.2508 -24.4259 0 0 0 
2889 11 35.5356 45.6835 -23.7245 0 0 0 
2888 11 35.7128 46.5436 -24.2291 0 0 0 
2979 11 18.7822 47.0597 -23.9684 0 0 0 
2887 11 36.0484 47.1309 -24.9277 0 0 0 
2886 13 35.5707 47.4329 -25.6724 0 0 0 
2978 11 19.3081 47.5964 -23.2312 0 0 0 
2976 11 20.6346 48.61 -23.3509 0 0 0 
2977 11 20.1182 47.8619 -23.7213 0 0 0 
2885 11 35.6469 47.9688 -26.4546 0 0 0 
2974 11 22.405 49.1279 -22.9458 0 0 0 
129 7 40.8058 49.744 -22.7918 0 0 0 
2967 12 21.2179 -45.7238 -22.5766 0 1 0 
2966 11 21.8823 -45.0278 -22.6504 0 1 0 
80 4 -30.554 -34.0175 -22.5308 0 1 1 
171 9 -5.77626 -32.1252 -21.5016 0 0 0 
201 11 9.10597 -2.54295 -22.8739 0 0 0 
202 11 8.93015 -2.0654 -22.0668 0 0 0 
1761 11 18.9151 -1.21481 -23.2227 0 0 0 
1762 11 19.0703 -0.50474 -23.8625 0 0 0 
1587 11 44.0734 -1.6387 -22.3409 0 0 0 
1763 11 19.6464 0.225549 -23.5629 0 0 0 
1584 11 43.2832 -0.660688 -19.7968 0 0 0 
1583 16 42.6341 -1.37314 -19.6949 0 0 0 
1586 11 43.7103 -1.69944 -21.3612 0 0 0 
1585 11 43.5191 -1.07417 -20.6206 0 0 0 
21 2 10.524 0.666352 -24.7373 0 1 0 
1772 11 24.8058 2.12156 -18.6681 0 0 0 
1771 11 24.7331 2.15209 -19.6162 0 0 0 
1637 11 37.3382 3.1305 -21.511 0 0 0 
1636 11 38.2598 3.10252 -21.273 0 0 0 
1650 11 40.4536 -0.392185 -20.8683 0 0 0 
1634 11 38.5791 4.8959 -20.7813 0 0 0 
1635 11 38.4922 4.0372 -21.1022 0 0 0 
1622 11 42.6005 1.16929 -22.9955 0 0 0 
1648 11 39.3286 0.265167 -20.7232 0 0 0 
1649 11 39.6077 -0.640657 -21.1782 0 0 0 
1623 11 42.491 1.51342 -22.0542 0 0 0 
1624 11 42.1337 1.55693 -21.213 0 0 0 
1632 11 39.5323 5.97743 -19.5937 0 0 0 
1644 11 37.0922 1.07344 -23.1019 0 0 0 
1646 11 37.5793 0.474574 -21.2821 0 0 0 
1645 11 37.5431 0.97119 -22.1732 0 0 0 
1631 11 39.8695 5.2094 -19.1117 0 0 0 
1647 11 38.3264 0.137987 -20.7266 0 0 0 
1627 11 41.6475 2.72583 -18.8927 0 0 0 
1626 11 41.8909 2.09096 -19.5567 0 0 0 
1625 11 42.111 1.5055 -20.2547 0 0 0 
1628 11 41.1377 3.57963 -18.8927 0 0 0 
1918 11 20.1353 8.71054 -20.6466 0 0 0 
1917 11 20.9682 8.72304 -21.1533 0 0 0 
1915 11 22.4928 8.65436 -20.644 0 0 0 
1914 11 23.2065 9.2694 -20.1745 0 0 0 
1905 11 26.1539 9.37612 -22.9059 0 0 0 
1904 11 26.2415 9.88681 -23.6637 0 0 0 
1913 12 23.497 10.1423 -20.3119 0 0 0 
1926 11 15.0793 11.8229 -19.9684 0 0 0 
1925 13 15.2158 10.8571 -19.7331 0 0 0 
1929 11 16.538 13.8338 -20.3639 0 0 0 
1930 11 16.2681 14.5995 -20.8912 0 0 0 
1868 11 30.6191 14.9902 -21.3555 0 0 0 
1867 11 31.1466 14.9855 -20.5532 0 0 0 
1700 11 39.3099 15.7494 -20.8223 0 0 0 
2027 11 9.00439 15.8181 -20.1652 0 0 0 
2028 11 8.78433 15.6408 -21.1554 0 0 0 
1701 11 39.6972 16.3005 -21.5963 0 0 0 
2025 11 8.73183 17.6656 -19.8025 0 0 0 
2024 11 9.14528 18.5092 -19.6774 0 0 0 
2023 11 9.61844 18.9341 -20.392 0 0 0 
2022 11 10.0399 19.1944 -21.2801 0 0 0 
2044 11 16.1527 20.6465 -25.4743 0 0 0 
2013 11 8.9492 20.8769 -20.6265 0 0 0 
2014 11 8.65957 20.1585 -21.2609 0 0 0 
2012 11 9.4639 21.6153 -20.309 0 0 0 
2045 11 16.8155 20.6618 -24.7923 0 0 0 
2046 11 17.5629 20.9245 -24.138 0 0 0 
2047 11 18.1913 20.6347 -23.4811 0 0 0 
102 6 2.58998 26.9498 -27.1515 0 -1 0 
2193 11 21.4078 22.9411 -22.041 0 0 0 
2338 11 27.941 25.7594 -22.3915 0 0 0 
2339 11 28.5778 26.1198 -23.116 0 0 0 
2192 11 21.9294 23.659 -21.5901 0 0 0 
2191 11 22.3757 24.0867 -20.7808 0 0 0 
2194 11 20.6906 22.4686 -22.51 0 0 0 
2183 16 27.5299 26.8363 -21.0362 0 0 0 
2182 11 28.4702 26.5611 -21.0274 0 0 0 
2340 11 29.409 26.3882 -22.7689 0 0 0 
2341 11 29.9569 26.052 -22.0705 0 0 0 
34 2 -21.2268 28.072 -24.9946 1 0 0 
2188 11 23.6983 26.0573 -20.2395 0 0 0 
2187 11 24.1412 26.4086 -21.0324 0 0 0 
2186 11 24.79 26.8744 -21.5213 0 0 0 
2185 13 25.6764 27.042 -21.6908 0 0 0 
2184 11 26.5477 26.7563 -21.3426 0 0 0 
2351 11 28.3477 28.1841 -24.4517 0 0 0 
2350 11 29.1404 28.3066 -23.9026 0 0 0 
2342 11 30.0876 26.3771 -21.1131 0 0 0 
2343 11 29.4524 26.713 -20.4651 0 0 0 
2344 11 29.1304 27.5536 -20.3125 0 0 0 
3246 11 39.0706 28.1759 -20.749 0 0 0 
3311 11 22.3274 30.7457 -22.5307 0 0 0 
3310 11 23.0421 31.3504 -22.2059 0 0 0 
3309 11 23.3424 32.2839 -22.1443 0 0 0 
3308 11 24.1944 32.7182 -21.9293 0 0 0 
3307 11 24.746 33.4082 -22.4628 0 0 0 
3244 11 38.3546 29.7611 -21.5748 0 0 0 
3245 11 38.6603 29.0338 -20.9881 0 0 0 
2262 11 -0.977112 34.9587 -22.979 0 0 0 
2263 11 -0.0933513 34.9802 -23.1027 0 0 0 
3238 11 36.8326 30.1654 -20.1472 0 0 0 
3240 11 35.9221 29.7737 -21.3947 0 0 0 
3239 11 35.9681 29.9121 -20.4643 0 0 0 
3241 11 36.1799 30.0678 -22.2225 0 0 0 
3242 11 37.0707 30.3099 -22.4196 0 0 0 
3189 11 19.8812 31.9824 -22.1016 0 0 0 
3190 11 20.007 32.1771 -21.1549 0 0 0 
3293 11 32.2277 33.0543 -23.1173 0 0 0 
3292 11 32.5389 32.5995 -22.2564 0 0 0 
3236 11 38.4249 30.6898 -19.7026 0 0 0 
2294 11 8.45587 34.9565 -22.1134 0 0 0 
3173 11 14.3054 35.2454 -21.146 0 0 0 
3172 11 14.3656 34.6642 -20.389 0 0 0 
3231 11 35.5285 31.8922 -20.4098 0 0 0 
3233 11 37.0623 31.1451 -21.1192 0 0 0 
3234 11 38.0267 31.195 -20.9256 0 0 0 
3235 11 38.7235 31.4361 -20.3539 0 0 0 
3232 11 36.2934 31.6896 -20.9729 0 0 0 
3089 11 22.7472 35.3196 -20.4922 0 0 0 
3088 11 23.5146 35.2918 -21.1578 0 0 0 
3086 11 24.8872 35.1102 -22.3503 0 0 0 
3087 11 24.0745 34.8827 -21.8217 0 0 0 
3085 11 25.1713 35.9167 -22.096 0 0 0 
3084 11 24.9654 36.8014 -22.4892 0 0 0 
3083 11 25.0597 37.7004 -22.1051 0 0 0 
3082 11 25.4028 38.4219 -21.4203 0 0 0 
2904 11 30.0569 39.0007 -21.8889 0 0 0 
2905 16 30.731 38.6849 -22.4403 0 0 0 
3081 11 25.7831 39.2742 -21.7444 0 0 0 
3080 11 26.4453 39.1439 -21.0439 0 0 0 
2903 11 29.3739 39.4894 -21.4056 0 0 0 
2902 11 28.6509 40.1208 -21.3611 0 0 0 
2987 11 20.0404 43.7523 -21.7785 0 0 0 
2893 16 33.5241 43.0523 -22.5343 0 0 0 
2986 11 20.3696 44.4626 -22.3741 0 0 0 
2896 11 31.2408 42.2572 -23.0511 0 0 0 
2895 11 32.256 41.9507 -23.0615 0 0 0 
2894 11 33.1024 42.3183 -23.0018 0 0 0 
2892 11 34.3632 43.152 -22.904 0 0 0 
2973 11 21.741 49.8413 -22.8005 0 0 0 
2972 11 22.2344 -49.4212 -22.5378 0 1 0 
2968 11 21.7139 -46.4181 -21.9334 0 1 0 
2969 11 22.5318 -46.862 -21.839 0 1 0 
58 3 13.4657 -16.0655 -26.4298 0 0 0 
1539 11 28.9396 -14.6324 -19.62 0 0 0 
1540 11 28.3836 -13.8606 -19.8663 0 0 0 
1538 11 29.4035 -15.2137 -19.0153 0 0 0 
1537 11 30.2412 -15.4117 -18.5141 0 0 0 
1536 11 30.9495 -15.6441 -19.1299 0 0 0 
1535 11 31.2392 -15.7066 -18.2169 0 0 0 
203 11 8.85564 -1.89066 -21.1173 0 0 0 
204 11 8.81306 -1.30504 -20.3395 0 0 0 
205 11 7.9667 -1.58954 -19.8837 0 0 0 
206 11 7.30182 -1.31256 -19.1703 0 0 0 
59 3 32.4857 -7.94048 -27.6773 0 1 0 
1581 11 41.2786 -2.3376 -18.8055 0 0 0 
208 11 7.82051 -0.213063 -18.1444 0 0 0 
207 11 7.53624 -1.12076 -18.1976 0 0 0 
1774 11 25.8712 2.40691 -17.1344 0 0 0 
1582 11 42.0039 -1.92425 -19.2708 0 0 0 
1773 11 25.3569 2.61567 -17.939 0 0 0 
1652 11 40.6112 0.757058 -19.4128 0 0 0 
1651 11 40.353 0.475618 -20.3429 0 0 0 
1633 11 39.4234 5.18787 -20.3649 0 0 0 
1630 11 40.8375 5.25914 -19.3029 0 0 0 
1629 11 41.4778 4.493 -19.0381 0 0 0 
22 2 -18.762 8.33298 -26.2194 0 0 0 
1920 11 18.819 9.16827 -19.4207 0 0 0 
1919 11 19.3807 8.8459 -20.1179 0 0 0 
1916 11 21.8347 8.34596 -21.283 0 0 0 
1907 11 24.8373 10.0527 -21.8462 0 0 0 
1906 11 25.6924 9.77893 -22.1339 0 0 0 
1921 11 17.9789 9.18115 -18.87 0 0 0 
1922 11 17.0462 9.32453 -18.6491 0 0 0 
1912 11 23.1665 10.9938 -20.2315 0 0 0 
1911 11 22.9509 11.7762 -20.7246 0 0 0 
1924 11 15.909 10.3546 -19.2909 0 0 0 
1923 11 16.5086 10.1014 -18.5574 0 0 0 
1931 11 15.9218 14.862 -21.7348 0 0 0 
1932 11 16.5182 15.6498 -21.8472 0 0 0 
1933 11 16.4718 16.658 -21.921 0 0 0 
1866 11 31.6133 14.8538 -19.7067 0 0 0 
1698 11 38.7026 14.0074 -20.3198 0 0 0 
1699 11 38.9419 14.8432 -20.7603 0 0 0 
1934 11 17.0606 17.0418 -21.2867 0 0 0 
1935 11 17.9953 16.9573 -20.9478 0 0 0 
1997 11 18.3737 14.6833 -19.3095 0 0 0 
2077 11 29.3472 17.6718 -20.2788 0 0 0 
1865 11 32.3496 14.5443 -19.1894 0 0 0 
2026 11 8.65171 16.6365 -19.7002 0 0 0 
1936 11 17.7569 16.3805 -20.2021 0 0 0 
2079 11 27.7583 17.6912 -21.1468 0 0 0 
2078 11 28.789 17.7653 -21.0504 0 0 0 
2048 11 18.4018 20.6937 -22.5303 0 0 0 
2063 11 24.9951 21.9592 -20.3539 0 0 0 
2080 11 27.2654 18.3792 -20.7092 0 0 0 
2010 11 10.5396 21.0646 -20.2391 0 0 0 
2011 11 10.3555 21.975 -20.1445 0 0 0 
2049 11 19.2299 20.9472 -22.1343 0 0 0 
2175 11 29.1166 21.6064 -22.4499 0 0 0 
2177 11 29.5607 23.1146 -23.4091 0 0 0 
2176 11 29.6546 22.2258 -23.0094 0 0 0 
2179 11 29.569 24.2853 -22.0549 0 0 0 
2178 11 29.7691 23.5443 -22.6395 0 0 0 
3269 13 42.4059 24.3304 -18.364 0 0 0 
2190 11 22.9067 24.465 -20.0016 0 0 0 
2181 11 29.0188 25.8882 -21.4832 0 0 0 
2180 11 29.3946 25.1227 -21.7692 0 0 0 
2349 11 29.0228 28.3525 -22.9998 0 0 0 
2348 11 28.9781 28.9577 -22.2161 0 0 0 
3278 11 36.2966 27.1917 -19.8472 0 0 0 
3277 11 37.1993 26.9182 -19.9174 0 0 0 
3270 11 41.6478 24.09 -18.9655 0 0 0 
2189 11 23.1293 25.4037 -19.8108 0 0 0 
2347 11 28.7283 28.8356 -21.2701 0 0 0 
2346 11 27.8468 28.8976 -20.732 0 0 0 
2345 11 28.3856 28.2257 -20.3277 0 0 0 
3276 11 37.649 26.0731 -19.8283 0 0 0 
3275 11 37.8536 25.1581 -19.5162 0 0 0 
3271 11 40.9099 23.7192 -19.4784 0 0 0 
3272 11 40.1565 24.3267 -19.5822 0 0 0 
3314 11 21.8499 29.4461 -20.4673 0 0 0 
3248 11 39.2394 26.6256 -19.7889 0 0 0 
3247 11 38.8608 27.2872 -20.4086 0 0 0 
3313 11 21.8083 29.7772 -21.3718 0 0 0 
3312 11 21.843 29.9446 -22.2847 0 0 0 
2264 11 0.766842 34.9306 -22.7405 0 0 0 
2265 11 1.58115 34.679 -22.2162 0 0 0 
3192 11 20.8931 33.7872 -20.6214 0 0 0 
3193 11 20.9774 33.9203 -19.6668 0 0 0 
3289 11 31.6049 33.1372 -19.9764 0 0 0 
2266 11 1.78652 34.9188 -21.2505 0 0 0 
2267 11 1.48677 35.2235 -20.3769 0 0 0 
2268 11 2.09014 35.7429 -19.7017 0 0 0 
3191 11 20.4388 32.987 -20.8815 0 0 0 
3290 11 31.8035 33.0063 -20.8825 0 0 0 
3291 11 32.6089 32.886 -21.34 0 0 0 
3237 11 37.5429 30.2911 -19.5522 0 0 0 
2269 11 2.31438 36.5187 -20.3295 0 0 0 
2270 11 2.37895 36.0029 -21.0721 0 0 0 
2293 11 7.7571 34.4946 -21.6309 0 0 0 
2292 11 7.03311 34.7744 -21.0552 0 0 0 
3171 11 14.9113 34.4181 -19.7338 0 0 0 
3229 11 34.608 32.919 -19.1947 0 0 0 
3230 11 34.7262 32.22 -19.8902 0 0 0 
3170 11 15.4328 34.3678 -18.9119 0 0 0 
3169 11 15.824 35.1983 -18.6142 0 0 0 
3092 11 21.8112 35.9964 -18.2906 0 0 0 
3091 11 22.2008 35.2261 -18.8882 0 0 0 
3090 11 22.1378 35.0056 -19.8265 0 0 0 
3159 11 14.8638 38.1778 -20.9368 0 0 0 
3158 11 14.0515 37.6509 -20.7411 0 0 0 
3168 11 15.8252 36.0615 -19.1841 0 0 0 
3166 11 16.0648 37.1622 -20.8735 0 0 0 
3167 11 15.9566 36.5663 -20.099 0 0 0 
2999 11 23.2773 37.5333 -20.7484 0 0 0 
3160 11 15.0379 39.0567 -21.2927 0 0 0 
2995 11 20.1637 38.1621 -20.9908 0 0 0 
2996 11 21.0764 37.8938 -20.8772 0 0 0 
2997 11 21.7047 37.6887 -21.5582 0 0 0 
2998 11 22.7125 37.5877 -21.5553 0 0 0 
2994 11 19.4819 38.7475 -21.4381 0 0 0 
2993 11 19.9168 39.6347 -21.3514 0 0 0 
2992 11 19.3158 40.2677 -21.0305 0 0 0 
2991 11 18.7129 40.7133 -20.3574 0 0 0 
2990 11 18.9091 41.637 -20.454 0 0 0 
3079 11 26.4352 39.9023 -20.3984 0 0 0 
3078 11 26.0708 40.7953 -20.5279 0 0 0 
2988 15 19.7478 43.0546 -21.0918 0 0 0 
2989 11 19.1129 42.5739 -20.5806 0 0 0 
3075 11 27.1025 43.206 -19.7318 0 0 0 
2971 11 22.5583 -48.5502 -22.6064 0 1 0 
2970 11 22.8848 -47.7201 -22.161 0 1 0 
61 4 48.9124 -41.4637 -13.4923 0 1 1 
113 6 -42.1862 -12.3882 -18.2705 0 1 0 
1532 11 30.8933 -16.9585 -16.1349 0 0 0 
1533 11 31.4237 -16.2729 -16.5261 0 0 0 
1541 11 27.9431 -13.2598 -19.1096 0 0 0 
1542 11 28.4278 -13.2448 -18.2955 0 0 0 
1534 11 31.6473 -15.7426 -17.3274 0 0 0 
1776 11 27.0202 0.982011 -16.7489 0 0 0 
1577 11 37.7088 -3.38899 -19.3396 0 0 0 
1578 11 38.5715 -3.41087 -18.8376 0 0 0 
1579 11 39.466 -3.1302 -18.7076 0 0 0 
1580 11 40.3572 -2.75462 -18.746 0 0 0 
211 11 7.60042 1.59779 -17.6222 0 0 0 
209 11 8.33356 0.466477 -18.5168 0 0 0 
210 11 8.43762 1.35297 -18.0583 0 0 0 
1775 11 26.4672 1.7621 -16.7524 0 0 0 
1654 11 39.9657 1.3243 -17.9685 0 0 0 
1655 11 39.7457 1.91426 -17.2293 0 0 0 
1653 11 40.7015 1.10438 -18.5629 0 0 0 
1669 11 37.7799 6.79553 -20.369 0 0 0 
1670 11 38.8124 7.12286 -20.3438 0 0 0 
1671 11 39.2208 7.11044 -19.503 0 0 0 
1908 11 24.3819 10.9033 -21.8506 0 0 0 
1909 11 23.3418 11.0356 -21.8308 0 0 0 
1910 11 22.8119 11.8189 -21.7343 0 0 0 
1695 11 39.7229 11.5606 -19.4251 0 0 0 
1694 11 40.3003 11.4456 -18.6195 0 0 0 
1693 11 40.5459 10.9343 -17.8529 0 0 0 
1697 11 38.809 13.2101 -19.783 0 0 0 
1696 11 39.0083 12.2962 -19.5721 0 0 0 
1996 11 19.1826 14.2213 -19.6482 0 0 0 
1995 11 19.4148 13.3713 -19.1936 0 0 0 
1994 11 19.8888 12.5753 -19.1096 0 0 0 
2004 11 13.5977 16.9715 -19.8567 0 0 0 
2003 11 14.5943 16.8711 -19.8083 0 0 0 
2002 11 15.4979 16.8473 -19.8212 0 0 0 
2001 11 15.9985 16.3436 -19.2007 0 0 0 
2000 11 15.7998 15.439 -19.4681 0 0 0 
1999 11 16.765 15.4293 -19.6689 0 0 0 
1998 11 17.7073 15.327 -19.4804 0 0 0 
2076 11 29.4016 17.0052 -19.4891 0 0 0 
2075 11 28.6988 16.4171 -19.1952 0 0 0 
2074 11 27.7799 16.6363 -19.3882 0 0 0 
1864 11 32.5767 14.0861 -18.329 0 0 0 
1863 11 33.175 14.1659 -17.6358 0 0 0 
2005 11 12.6558 17.2114 -20.1154 0 0 0 
2006 11 11.7324 17.5225 -20.2529 0 0 0 
1937 11 17.5473 16.3396 -19.3097 0 0 0 
2064 11 24.4793 21.1123 -20.2608 0 0 0 
2065 11 24.359 20.4596 -19.5609 0 0 0 
2009 11 10.5582 20.1578 -20.6536 0 0 0 
2007 11 11.5424 18.4397 -20.5604 0 0 0 
2008 11 10.9369 19.1606 -20.6802 0 0 0 
1939 11 16.8627 17.4643 -17.8439 0 0 0 
1938 11 17.0151 16.884 -18.6335 0 0 0 
2062 11 25.4373 22.6751 -19.8343 0 0 0 
2081 11 27.1853 18.8148 -19.8529 0 0 0 
2082 11 27.2027 19.4655 -19.1175 0 0 0 
2050 11 19.9033 21.1674 -21.401 0 0 0 
2051 11 20.4954 20.7642 -20.7444 0 0 0 
2060 11 25.3727 23.5828 -18.3428 0 0 0 
2061 11 25.9129 23.1758 -19.1828 0 0 0 
2174 11 28.4867 20.9459 -22.1849 0 0 0 
2173 16 28.4248 20.7459 -21.2543 0 0 0 
2059 11 24.6003 23.8656 -17.798 0 0 0 
3359 11 26.4991 25.9685 -17.2872 0 0 0 
3267 11 42.495 24.1791 -16.488 0 0 0 
3268 11 42.5724 24.466 -17.4743 0 0 0 
3357 11 25.9383 27.1423 -18.4318 0 0 0 
3356 11 25.4844 27.7941 -17.8163 0 0 0 
3281 11 33.7628 28.3623 -19.1366 0 0 0 
3280 11 34.7188 28.1548 -19.2814 0 0 0 
3279 11 35.5201 27.5256 -19.3257 0 0 0 
3274 11 38.6036 24.5191 -19.3893 0 0 0 
3273 11 39.4299 24.8933 -19.5105 0 0 0 
3315 11 21.957 30.4187 -20.3194 0 0 0 
3285 11 31.3295 30.2529 -19.5424 0 0 0 
3282 11 33.0884 28.4478 -19.8025 0 0 0 
3284 11 31.7995 29.3819 -19.6195 0 0 0 
3249 11 40.0586 26.3179 -19.3455 0 0 0 
3317 11 21.8919 31.5853 -20.2105 0 0 0 
3316 11 22.7016 31.0022 -20.361 0 0 0 
3287 11 30.6641 31.9465 -19.1621 0 0 0 
3286 11 30.9308 31.0896 -19.3804 0 0 0 
3288 11 30.9765 32.9225 -19.2374 0 0 0 
3194 11 21.54 34.1704 -18.9943 0 0 0 
3195 11 22.41 34.2165 -18.6047 0 0 0 
3196 11 23.2257 34.4008 -18.0501 0 0 0 
3197 11 23.4648 34.4302 -17.0802 0 0 0 
3227 11 32.9519 33.347 -19.8424 0 0 0 
2271 11 3.36163 36.25 -21.2146 0 0 0 
3228 11 33.7131 33.2564 -19.2305 0 0 0 
2272 11 4.18759 35.8928 -21.543 0 0 0 
2273 11 4.33127 35.1878 -20.7611 0 0 0 
2291 11 6.45229 34.7277 -20.3281 0 0 0 
2290 11 6.16585 34.8919 -19.48 0 0 0 
3157 11 13.2403 37.2251 -20.2833 0 0 0 
3093 11 21.6288 36.1577 -17.3226 0 0 0 
3156 11 12.5045 37.3533 -19.69 0 0 0 
3155 11 12.5028 37.4462 -18.7292 0 0 0 
3165 11 16.2112 37.5261 -21.7583 0 0 0 
3094 11 22.1278 36.266 -16.5527 0 0 0 
3161 11 14.7599 39.5749 -22.0884 0 0 0 
3163 11 15.3555 38.5727 -23.0879 0 0 0 
3164 11 15.9428 38.0202 -22.5262 0 0 0 
3000 11 23.6901 38.3903 -20.3156 0 0 0 
3001 11 23.5093 39.0104 -19.5366 0 0 0 
3162 11 14.9999 39.404 -22.9923 0 0 0 
3002 11 23.0201 39.3909 -18.8441 0 0 0 
3077 11 26.5204 41.4992 -20.1781 0 0 0 
3076 11 26.5485 42.4113 -19.9477 0 0 0 
3074 11 27.8355 43.7811 -19.432 0 0 0 
3073 11 28.705 43.6654 -19.0571 0 0 0 
3141 11 16.3822 47.1994 -17.0285 0 0 0 
3140 11 16.7382 47.506 -16.1667 0 0 0 
3138 11 18.1297 46.7105 -16.52 0 0 0 
3139 11 17.5568 47.0485 -15.8394 0 0 0 
3070 11 26.6827 44.9188 -17.7519 0 0 0 
118 6 -1.73342 -15.1379 -19.1048 -1 0 0 
1530 11 29.813 -18.379 -15.3097 0 0 0 
1531 11 30.2975 -17.6614 -15.7406 0 0 0 
1543 11 27.9902 -13.1946 -17.4489 0 0 0 
1572 11 34.4309 -3.71179 -17.2174 0 0 0 
1573 11 34.8935 -2.92598 -17.015 0 0 0 
1574 11 35.5085 -3.41183 -17.6206 0 0 0 
1575 11 36.0687 -3.52094 -18.3822 0 0 0 
1576 11 36.8244 -3.5493 -19.0338 0 0 0 
1777 11 27.2268 0.212049 -16.2277 0 0 0 
1778 11 26.9419 -0.274759 -15.427 0 0 0 
213 11 6.29402 1.53118 -16.3978 0 0 0 
212 11 7.17515 1.45495 -16.8041 0 0 0 
1658 11 37.3852 1.56741 -15.7661 0 0 0 
1657 11 38.1614 1.94806 -16.3204 0 0 0 
1656 15 38.9826 2.29261 -16.7417 0 0 0 
117 6 -13.678 1.64595 -24.7091 -1 0 1 
1193 11 25.665 3.43803 -13.5914 0 0 0 
1192 11 25.5707 4.3779 -13.8455 0 0 0 
1191 11 25.4602 5.18375 -13.4678 0 0 0 
1664 11 36.6667 3.79001 -17.752 0 0 0 
1665 11 36.5891 4.19836 -18.6062 0 0 0 
1667 11 36.9156 5.27851 -19.8014 0 0 0 
1668 11 37.1349 6.23645 -19.8665 0 0 0 
1666 11 36.3974 4.54033 -19.4235 0 0 0 
1672 11 40.0048 7.19352 -18.9246 0 0 0 
1673 11 39.7647 7.00371 -17.9572 0 0 0 
1675 11 39.9873 7.06487 -16.2112 0 0 0 
1674 11 39.5209 7.17313 -17.0551 0 0 0 
1691 11 41.2601 9.70247 -16.6943 0 0 0 
190 10 32.1785 13.7755 -16.2641 0 -1 0 
1692 11 40.9983 10.2466 -17.4479 0 0 0 
1690 11 42.1406 9.87195 -16.144 0 0 0 
1689 11 42.6869 9.97149 -15.4195 0 0 0 
1688 11 42.6459 10.3154 -14.5532 0 0 0 
1955 11 18.1229 13.1645 -17.3431 0 0 0 
1956 11 18.2634 13.1713 -16.4033 0 0 0 
1951 11 15.1922 12.5791 -17.9722 0 0 0 
1953 11 16.9026 12.5236 -18.5822 0 0 0 
1952 11 15.9978 12.3352 -18.3607 0 0 0 
1954 11 17.6823 13.0402 -18.1735 0 0 0 
1993 11 20.2047 11.9422 -18.486 0 0 0 
1992 11 20.4463 11.4823 -17.6206 0 0 0 
1862 11 33.9974 14.3988 -17.2185 0 0 0 
1861 11 34.0473 15.0323 -16.3529 0 0 0 
1941 11 16.188 17.7858 -16.1646 0 0 0 
2067 11 24.3006 19.2147 -18.3342 0 0 0 
2066 11 24.2812 19.6034 -19.2232 0 0 0 
2070 11 25.6321 17.549 -17.1488 0 0 0 
2073 11 27.4327 17.3646 -19.022 0 0 0 
2072 11 26.813 17.0807 -18.2686 0 0 0 
2169 11 29.4906 19.5712 -17.7603 0 0 0 
1940 11 16.419 17.8472 -17.0244 0 0 0 
2052 11 21.1512 20.6174 -20.0587 0 0 0 
2053 11 21.3949 21.032 -19.2104 0 0 0 
2054 11 22.0153 21.377 -18.5051 0 0 0 
2069 11 25.0354 18.2396 -16.7751 0 0 0 
2071 11 26.3436 17.0106 -17.4115 0 0 0 
2172 11 28.9067 20.3886 -20.4765 0 0 0 
2171 11 29.2471 20.3354 -19.5168 0 0 0 
2170 11 29.1849 19.7957 -18.6753 0 0 0 
2056 11 22.7427 22.0274 -16.9712 0 0 0 
2055 11 22.5911 21.4262 -17.66 0 0 0 
2058 11 23.8299 23.6163 -17.2074 0 0 0 
2057 14 23.1447 22.9237 -16.9684 0 0 0 
2083 11 27.4492 19.3791 -18.1077 0 0 0 
2084 11 27.0135 19.0951 -17.319 0 0 0 
3363 11 25.8159 23.5237 -15.1913 0 0 0 
3368 11 21.335 24.5944 -15.6052 0 0 0 
3365 11 23.9387 23.365 -14.8764 0 0 0 
3361 11 26.4211 25.1014 -15.8567 0 0 0 
3358 11 26.5027 26.3535 -18.2181 0 0 0 
3360 11 27.0318 25.5636 -16.516 0 0 0 
3266 11 42.6027 24.0456 -15.5506 0 0 0 
3265 11 41.945 23.7335 -14.9455 0 0 0 
3372 11 22.9049 25.2978 -16.9549 0 0 0 
3355 11 25.0794 28.4366 -17.241 0 0 0 
3354 11 25.6973 28.7515 -16.5896 0 0 0 
3251 11 41.6892 26.0884 -19.3885 0 0 0 
3388 11 17.314 29.3892 -15.6898 0 0 0 
3387 11 17.239 28.9717 -16.5954 0 0 0 
3373 11 22.7282 25.9524 -16.2614 0 0 0 
3374 11 22.3108 26.7241 -15.7651 0 0 0 
3375 11 22.2163 27.2532 -14.9839 0 0 0 
3283 11 32.2068 28.6365 -20.0929 0 0 0 
3250 11 40.8443 25.8408 -19.0932 0 0 0 
3386 11 17.9302 29.2011 -17.292 0 0 0 
3385 11 18.8478 29.1454 -16.8913 0 0 0 
3318 11 21.6577 31.9489 -19.3609 0 0 0 
3376 11 22.6813 27.8747 -14.4216 0 0 0 
3377 11 23.2495 28.6818 -14.7589 0 0 0 
3319 11 21.3658 31.8477 -18.4327 0 0 0 
3320 11 21.6123 32.3513 -17.6219 0 0 0 
3321 11 21.2099 33.1255 -17.0406 0 0 0 
3198 11 23.4197 34.2973 -16.1009 0 0 0 
3199 11 23.8765 34.4791 -15.3123 0 0 0 
3226 11 32.3012 33.6133 -19.2184 0 0 0 
3322 11 21.1271 34.0213 -16.7044 0 0 0 
3323 11 20.8174 34.7835 -16.2119 0 0 0 
3221 11 31.6106 32.0773 -18.0319 0 0 0 
3223 11 31.8394 32.9346 -17.3397 0 0 0 
3225 11 32.3623 33.8904 -18.2927 0 0 0 
3224 11 31.6573 33.8203 -17.6694 0 0 0 
2274 11 4.32637 34.595 -19.9546 0 0 0 
2287 11 5.50223 34.6222 -16.9125 0 0 0 
2289 11 6.24033 35.2247 -18.547 0 0 0 
2288 11 6.07318 35.0547 -17.5519 0 0 0 
2275 11 3.84498 34.7875 -19.1474 0 0 0 
3154 11 12.5918 37.9614 -17.933 0 0 0 
3096 11 23.483 36.2888 -16.3336 0 0 0 
3095 11 22.7217 36.3896 -15.7856 0 0 0 
3101 11 23.9279 37.8724 -15.2319 0 0 0 
3100 11 24.7492 37.3461 -15.0586 0 0 0 
3102 11 23.1766 38.1881 -15.8259 0 0 0 
3103 11 22.117 38.315 -15.99 0 0 0 
3104 11 21.2625 38.7652 -15.849 0 0 0 
3003 11 22.6383 39.8945 -18.0943 0 0 0 
3004 11 22.5036 40.6744 -17.5776 0 0 0 
3143 11 15.9433 45.6145 -17.9497 0 0 0 
3142 11 16.433 46.4503 -17.6704 0 0 0 
3136 11 19.9769 46.2656 -16.8997 0 0 0 
3137 11 19.1012 46.4672 -16.6877 0 0 0 
3072 11 28.3029 44.266 -18.4626 0 0 0 
3071 11 27.422 44.6265 -18.3916 0 0 0 
3068 11 26.8592 45.4001 -16.0244 0 0 0 
3069 11 26.8234 45.5183 -17.0303 0 0 0 
1544 11 27.1427 -12.7956 -17.4578 0 0 0 
1545 11 26.2 -12.7076 -17.5254 0 0 0 
1529 11 30.0495 -18.5806 -14.3646 0 0 0 
1528 11 30.0026 -17.9245 -13.596 0 0 0 
1437 16 43.8785 -17.1486 -14.2065 0 0 0 
1551 11 24.8344 -12.1371 -12.7432 0 0 0 
1552 11 24.5905 -11.5535 -12.038 0 0 0 
1553 11 25.3192 -10.805 -12.1694 0 0 0 
1554 11 26.1488 -10.2183 -12.1729 0 0 0 
1555 11 26.5765 -9.99462 -13.0639 0 0 0 
1557 11 27.8198 -9.1437 -14.2646 0 0 0 
1556 11 27.2604 -9.47158 -13.5284 0 0 0 
1560 11 29.6358 -10.1682 -16.0841 0 0 0 
1561 11 30.3936 -10.0236 -16.6048 0 0 0 
174 9 -15.9835 -10.8522 -12.0414 0 0 1 
1562 11 31.3052 -9.61363 -16.5212 0 0 0 
1512 11 30.9194 -7.52049 -12.6289 0 0 0 
1511 11 31.6388 -7.03111 -12.2724 0 0 0 
1570 11 35.1735 -5.08625 -17.3924 0 0 0 
1569 11 34.8118 -5.82622 -17.878 0 0 0 
1571 13 34.4095 -4.59697 -16.9465 0 0 0 
1388 11 39.5935 -3.88235 -14.3834 0 0 0 
1387 11 40.5448 -4.04391 -14.2443 0 0 0 
1386 11 40.4911 -4.67683 -13.5119 0 0 0 
1779 11 26.7402 -1.16546 -15.2049 0 0 0 
1385 11 40.9813 -4.47015 -12.7588 0 0 0 
1384 11 41.7479 -3.74187 -12.7137 0 0 0 
214 11 5.68503 1.66909 -15.7214 0 0 0 
215 11 5.10413 1.73363 -14.9091 0 0 0 
1195 11 27.0733 2.98888 -14.8663 0 0 0 
1194 11 26.2236 2.89048 -14.3824 0 0 0 
1661 11 37.8501 3.37713 -15.4428 0 0 0 
1660 11 37.4575 2.59847 -15.0998 0 0 0 
1659 11 36.9022 1.7387 -14.923 0 0 0 
1662 11 37.164 3.58922 -16.1663 0 0 0 
1190 11 25.8669 5.57278 -12.6315 0 0 0 
1189 11 25.7683 6.31592 -12.086 0 0 0 
1663 11 36.6006 4.06566 -16.8249 0 0 0 
1676 11 40.7523 7.61717 -16.2314 0 0 0 
1981 11 25.3662 8.06851 -12.1755 0 0 0 
1982 11 24.6959 8.74179 -12.4519 0 0 0 
1677 11 41.3523 8.16378 -15.6571 0 0 0 
1678 11 41.6973 8.60952 -14.8308 0 0 0 
1679 11 42.1046 9.12891 -14.0848 0 0 0 
1680 11 41.4962 8.98707 -13.3741 0 0 0 
1687 11 42.8649 10.9101 -13.7848 0 0 0 
1957 11 17.8452 13.8019 -15.7828 0 0 0 
1958 11 17.2763 13.7981 -15.022 0 0 0 
1686 11 43.2381 11.7544 -13.4852 0 0 0 
1950 11 14.5561 13.266 -17.8924 0 0 0 
1949 11 14.1112 13.556 -17.0403 0 0 0 
1948 11 13.8131 14.2753 -16.457 0 0 0 
1990 11 21.9077 10.8632 -16.5135 0 0 0 
1991 11 21.0632 11.0967 -16.923 0 0 0 
2161 11 31.2363 13.9599 -15.7812 0 0 0 
2162 11 31.6601 14.798 -15.9943 0 0 0 
1860 11 33.9674 15.6363 -15.6303 0 0 0 
1859 11 34.5486 15.409 -14.9322 0 0 0 
1947 11 13.6207 14.6313 -15.5836 0 0 0 
1946 11 13.62 15.4924 -15.1321 0 0 0 
2163 11 31.7615 15.7021 -16.2692 0 0 0 
2164 11 31.537 16.1495 -17.1011 0 0 0 
1942 11 15.7502 17.5181 -15.3357 0 0 0 
1943 11 15.2473 17.8026 -14.5471 0 0 0 
1945 11 14.0719 16.3655 -15.0905 0 0 0 
1944 11 14.5453 17.2954 -14.9358 0 0 0 
2168 11 29.6829 18.6584 -17.3069 0 0 0 
2068 11 24.8103 18.8709 -17.493 0 0 0 
2167 11 29.7964 17.7711 -17.0173 0 0 0 
2085 11 27.4315 19.862 -17.0134 0 0 0 
3364 11 24.8784 23.4445 -14.9998 0 0 0 
3367 11 22.0759 24.0957 -15.1995 0 0 0 
3366 11 23.0373 23.9319 -14.9733 0 0 0 
3362 11 26.215 24.3855 -15.3354 0 0 0 
177 9 -13.9201 22.6478 -12.5695 1 -1 1 
3369 11 21.4215 24.9394 -16.4484 0 0 0 
3392 11 18.425 27.5913 -13.036 0 0 0 
3391 11 18.596 28.453 -13.4163 0 0 0 
3390 11 17.8465 28.6955 -13.9148 0 0 0 
3389 11 17.5195 29.1274 -14.7374 0 0 0 
3370 11 21.5323 24.4858 -17.277 0 0 0 
3371 11 22.4965 24.4404 -17.1057 0 0 0 
3252 11 42.1205 26.9485 -19.7404 0 0 0 
3253 11 42.6004 27.7118 -19.3736 0 0 0 
3254 11 42.3924 28.6531 -19.1675 0 0 0 
3264 11 41.6859 23.8655 -14.0418 0 0 0 
3263 11 41.3623 24.7758 -13.9163 0 0 0 
3262 11 41.7716 25.6529 -14.1539 0 0 0 
3353 11 25.9025 27.9715 -16.0829 0 0 0 
3352 11 26.2774 27.4485 -15.3651 0 0 0 
3384 11 19.7603 28.8585 -16.6262 0 0 0 
3383 11 20.4249 29.03 -15.992 0 0 0 
3381 11 21.2883 30.3626 -14.9799 0 0 0 
3382 11 20.6511 29.7708 -15.4359 0 0 0 
3379 11 23.2439 30.1532 -14.6354 0 0 0 
3380 11 22.275 30.077 -14.8822 0 0 0 
3201 11 25.2842 33.4249 -15.5342 0 0 0 
3378 11 23.8632 29.4704 -14.7156 0 0 0 
3200 11 24.6462 33.9753 -14.8673 0 0 0 
3218 11 30.9546 29.3038 -18.2994 0 0 0 
3217 11 30.9851 28.4195 -17.9288 0 0 0 
3216 11 31.467 27.7037 -17.4346 0 0 0 
3219 11 30.9694 30.269 -18.29 0 0 0 
3220 11 31.0325 31.1902 -18.2407 0 0 0 
3325 11 21.0778 35.6197 -14.5688 0 0 0 
3324 11 21.1175 35.0448 -15.3528 0 0 0 
3222 11 32.3948 32.5668 -17.9504 0 0 0 
2285 11 4.6106 34.7918 -15.4588 0 0 0 
2286 11 4.73278 34.8593 -16.3889 0 0 0 
2278 11 5.91191 36.0692 -18.0626 0 0 0 
2277 11 5.04999 35.8479 -18.3389 0 0 0 
2276 11 4.36144 35.111 -18.4181 0 0 0 
3153 11 13.4117 38.0408 -17.2302 0 0 0 
3097 14 24.3961 36.1445 -16.5951 0 0 0 
3098 11 25.3227 36.187 -16.1812 0 0 0 
3099 11 25.334 36.9953 -15.6665 0 0 0 
3152 11 14.2033 38.6135 -17.1196 0 0 0 
3151 11 14.8605 39.2923 -17.2869 0 0 0 
3106 11 20.2377 38.1698 -14.7307 0 0 0 
3105 11 20.7216 38.909 -15.0015 0 0 0 
3148 11 15.5263 41.4595 -18.9123 0 0 0 
3149 11 15.2477 40.6531 -18.4614 0 0 0 
3005 11 22.4288 41.068 -16.7616 0 0 0 
3147 11 15.752 42.4197 -18.7292 0 0 0 
3006 11 22.431 40.7789 -15.7844 0 0 0 
3007 11 23.1035 41.3857 -15.5015 0 0 0 
3146 11 15.6305 43.3412 -19.0979 0 0 0 
3145 11 15.5136 44.0929 -18.5358 0 0 0 
3144 11 15.5632 45.0637 -18.5702 0 0 0 
3133 11 20.1548 45.7294 -14.2464 0 0 0 
3135 11 20.3578 45.7527 -16.1867 0 0 0 
3134 11 20.5184 45.6988 -15.1682 0 0 0 
3067 11 26.9442 45.3929 -15.035 0 0 0 
1439 11 42.8974 -18.6538 -14.2417 0 0 0 
1546 11 25.3225 -12.5594 -17.1171 0 0 0 
1526 11 29.4271 -16.5579 -12.2681 0 0 0 
1527 11 29.6579 -17.211 -12.9028 0 0 0 
1438 15 43.5113 -18.0123 -14.4777 0 0 0 
1549 11 24.4536 -12.2973 -14.6332 0 0 0 
1550 11 24.5107 -12.3806 -13.6504 0 0 0 
1548 11 24.7994 -11.9149 -15.4251 0 0 0 
1547 11 24.9071 -12.1623 -16.3562 0 0 0 
1525 11 28.7413 -15.9667 -11.7625 0 0 0 
1436 11 44.3219 -16.3339 -14.3889 0 0 0 
1435 11 44.1065 -15.4482 -14.8291 0 0 0 
194 10 13.9189 -7.51416 -13.1682 0 0 0 
1520 11 30.0216 -12.6136 -11.5903 0 0 0 
1519 11 30.8564 -12.7213 -12.0859 0 0 0 
1518 11 31.4924 -11.9838 -12.0852 0 0 0 
1517 11 30.7917 -11.481 -11.8525 0 0 0 
1558 11 28.1844 -9.31753 -15.2014 0 0 0 
1559 11 28.8654 -9.63598 -15.9002 0 0 0 
1515 11 31.452 -9.77928 -12.6672 0 0 0 
1563 11 32.0042 -9.49656 -15.8807 0 0 0 
1564 11 32.7446 -9.30879 -16.4755 0 0 0 
1513 11 30.8133 -8.44621 -12.834 0 0 0 
1514 11 30.9245 -9.28666 -13.2754 0 0 0 
1565 11 33.1505 -8.95475 -17.3223 0 0 0 
1566 11 33.7586 -8.26137 -17.5604 0 0 0 
1568 11 34.5714 -6.7704 -18.1157 0 0 0 
1567 11 34.1298 -7.31262 -17.5379 0 0 0 
1510 11 32.2387 -6.3619 -11.74 0 0 0 
1509 11 32.8168 -5.657 -11.3979 0 0 0 
1390 11 40.407 -3.07468 -13.2771 0 0 0 
1389 11 39.9426 -3.05499 -14.0578 0 0 0 
1780 11 26.2706 -1.33997 -14.3423 0 0 0 
1781 11 25.8989 -1.86685 -13.5623 0 0 0 
1382 11 42.4725 -2.42364 -11.6953 0 0 0 
1383 11 42.4307 -3.11592 -12.3767 0 0 0 
217 11 3.38975 1.4821 -14.2562 0 0 0 
216 11 4.23054 1.83265 -14.535 0 0 0 
218 11 2.91688 0.581078 -14.123 0 0 0 
1197 11 28.0268 2.30268 -16.0888 0 0 0 
1196 11 27.6468 3.08082 -15.6042 0 0 0 
1199 11 29.322 2.07959 -17.3478 0 0 0 
1198 11 28.6818 1.86899 -16.6461 0 0 0 
1188 11 26.5238 6.91472 -12.2971 0 0 0 
1186 11 28.2808 7.29552 -11.6539 0 0 0 
1206 11 32.1463 5.02787 -13.9607 0 0 0 
1205 11 31.5372 4.24326 -14.0647 0 0 0 
1207 11 32.6131 5.51756 -13.2803 0 0 0 
1208 11 33.3876 5.58708 -12.7417 0 0 0 
1187 11 27.3537 7.25014 -11.9747 0 0 0 
1183 11 31.158 6.96781 -11.7646 0 0 0 
1182 11 32.1158 6.99338 -11.53 0 0 0 
1983 11 23.9184 9.2005 -12.7294 0 0 0 
1980 11 25.4687 7.37378 -11.5032 0 0 0 
1984 11 23.4392 9.9857 -13.1861 0 0 0 
1985 11 22.7882 10.4529 -13.7406 0 0 0 
1682 11 40.9158 9.82289 -12.9584 0 0 0 
1683 11 41.3594 10.7037 -13.2757 0 0 0 
1681 11 40.8371 8.83766 -12.6441 0 0 0 
1988 11 21.7186 9.34102 -15.283 0 0 0 
1989 11 21.8084 10.1467 -15.837 0 0 0 
1856 11 34.9632 13.4726 -13.3137 0 0 0 
1684 11 41.9847 11.385 -13.2032 0 0 0 
1685 11 42.3198 11.8854 -13.8783 0 0 0 
1960 11 17.1904 12.8908 -13.241 0 0 0 
1959 11 17.4448 13.4153 -14.0842 0 0 0 
2160 11 30.3537 13.5677 -15.7945 0 0 0 
2159 11 29.6366 14.2373 -15.5349 0 0 0 
1858 11 34.9796 14.9436 -14.2373 0 0 0 
1857 11 35.1524 14.3549 -13.4692 0 0 0 
2157 11 29.5149 16.065 -15.2153 0 0 0 
2158 11 29.3949 15.1357 -15.3462 0 0 0 
2165 11 30.5303 16.0763 -17.4567 0 0 0 
2156 11 29.906 16.8812 -15.1223 0 0 0 
2166 11 30.024 16.8296 -17.0834 0 0 0 
2155 11 30.1885 17.5783 -14.5281 0 0 0 
2086 11 27.5953 20.4574 -16.2081 0 0 0 
2087 11 27.7802 21.2149 -15.6999 0 0 0 
2088 11 28.4463 21.961 -15.572 0 0 0 
2089 11 28.184 22.851 -15.3615 0 0 0 
3396 11 16.1213 25.9893 -11.181 0 0 0 
3397 11 15.3655 25.9733 -11.7666 0 0 0 
3394 12 17.0923 26.1836 -12.7261 0 0 0 
3395 11 16.629 25.8469 -11.9338 0 0 0 
3393 11 17.7247 26.8821 -13.0932 0 0 0 
3255 11 42.3746 29.5019 -18.6261 0 0 0 
3261 11 42.3136 26.507 -14.2834 0 0 0 
3260 11 42.7542 27.0664 -14.9905 0 0 0 
3351 11 26.424 27.015 -14.5344 0 0 0 
3350 11 25.9703 26.9503 -13.6282 0 0 0 
3256 11 42.7037 29.0917 -17.7813 0 0 0 
3257 11 42.9817 28.635 -16.995 0 0 0 
3213 11 32.5854 28.5459 -15.1094 0 0 0 
3327 11 20.1641 36.0241 -12.9803 0 0 0 
3326 11 20.7082 35.4806 -13.6342 0 0 0 
3202 11 26.111 33.1457 -16.0052 0 0 0 
3203 11 26.5955 32.6762 -15.3225 0 0 0 
3215 11 31.7644 27.4853 -16.5295 0 0 0 
3214 11 32.2817 27.8757 -15.7905 0 0 0 
2284 11 4.94308 35.7002 -15.222 0 0 0 
2283 11 5.61021 36.3702 -14.8328 0 0 0 
2280 11 6.42383 36.637 -16.3783 0 0 0 
2279 11 6.41351 36.232 -17.2466 0 0 0 
3109 11 19.9227 36.7125 -13.7336 0 0 0 
3107 11 20.0224 37.321 -15.2903 0 0 0 
3108 11 20.0288 36.5029 -14.7478 0 0 0 
3150 11 15.2577 40.1207 -17.6164 0 0 0 
3009 11 23.2763 43.1468 -14.9183 0 0 0 
3008 11 23.3921 42.3038 -15.4374 0 0 0 
3064 11 28.7225 45.418 -13.5313 0 0 0 
3063 11 29.6257 45.6862 -13.748 0 0 0 
3062 11 30.5492 45.5755 -13.9164 0 0 0 
3061 11 31.2423 45.6111 -13.2154 0 0 0 
3060 11 31.7626 45.0413 -12.6987 0 0 0 
3059 11 31.6486 44.3584 -12.0398 0 0 0 
3011 11 24.1239 44.2871 -13.9468 0 0 0 
3012 11 24.0764 44.9637 -13.2554 0 0 0 
3065 11 27.759 45.1492 -13.3985 0 0 0 
133 7 3.19311 47.4919 -10.3275 0 -1 0 
3130 11 18.2202 47.0532 -12.7608 0 0 0 
3129 11 17.5929 47.6704 -13.0129 0 0 0 
3132 11 19.4515 46.3382 -13.9604 0 0 0 
3131 11 18.8759 46.4553 -13.1263 0 0 0 
3013 11 24.848 45.5426 -13.009 0 0 0 
3066 11 27.0066 45.1064 -14.1006 0 0 0 
3014 11 25.4709 46.2651 -13.1695 0 0 0 
3676 11 13.2196 -40.7326 -12.2155 0 1 0 
3675 15 12.984 -40.0158 -11.5712 0 1 0 
1446 11 44.5609 -22.0733 -11.7274 0 0 0 
1442 11 43.1984 -19.5436 -13.1214 0 0 0 
1481 11 34.4709 -15.7068 -12.9121 0 0 0 
1441 11 42.9775 -20.0662 -13.9363 0 0 0 
1440 11 42.872 -19.5292 -14.7935 0 0 0 
1482 11 34.4992 -14.746 -12.6403 0 0 0 
1483 11 34.1196 -13.8618 -12.8231 0 0 0 
1524 11 28.5229 -15.0847 -11.4694 0 0 0 
1484 11 33.9763 -13.0125 -13.3296 0 0 0 
1485 11 34.2639 -12.1547 -13.0377 0 0 0 
1523 11 28.1159 -14.2722 -11.2077 0 0 0 
1522 11 28.4039 -13.3911 -11.6553 0 0 0 
1487 11 34.332 -10.4174 -12.5106 0 0 0 
1486 11 34.3859 -11.2314 -13.0368 0 0 0 
1434 11 44.2708 -14.506 -14.7783 0 0 0 
1433 11 44.7 -13.5959 -15.0023 0 0 0 
1521 11 28.9623 -12.5999 -11.7384 0 0 0 
1488 11 34.8536 -10.4628 -11.6897 0 0 0 
1431 11 44.9573 -12.3477 -14.5193 0 0 0 
1432 11 45.5065 -13.1483 -14.7024 0 0 0 
1516 11 31.3686 -10.6078 -12.0598 0 0 0 
1318 11 38.435 -6.26862 -14.0025 0 0 0 
1317 11 39.0375 -7.12379 -14.0597 0 0 0 
1316 11 39.62 -7.85873 -14.3093 0 0 0 
1508 11 33.5824 -5.45218 -10.838 0 0 0 
1507 11 34.1494 -4.82936 -10.3954 0 0 0 
1319 11 37.7659 -6.11674 -13.3054 0 0 0 
1391 11 40.7054 -3.21861 -12.3527 0 0 0 
1782 11 24.9198 -1.7334 -13.2786 0 0 0 
1783 11 24.0595 -1.36971 -13.1062 0 0 0 
219 11 2.27908 -0.0897924 -13.8021 0 0 0 
1380 11 42.6448 -1.01729 -10.5635 0 0 0 
1381 11 42.6272 -1.90745 -10.8374 0 0 0 
1379 11 42.0204 -0.440979 -10.0449 0 0 0 
1200 11 29.857 2.79769 -17.2978 0 0 0 
1201 11 29.9986 3.59047 -16.7911 0 0 0 
1203 11 30.8017 3.90291 -15.7865 0 0 0 
1185 11 29.2239 7.30152 -12.0517 0 0 0 
1204 11 31.2226 3.80949 -14.9021 0 0 0 
1210 11 34.0485 5.65295 -11.0474 0 0 0 
1211 11 33.675 4.761 -10.8065 0 0 0 
1209 16 33.9963 5.73263 -12.0282 0 0 0 
1184 11 30.2547 6.97282 -11.8688 0 0 0 
1181 11 32.1678 5.99707 -11.7656 0 0 0 
1180 11 31.5834 5.34586 -11.4474 0 0 0 
1975 11 22.2014 9.81119 -12.3391 0 0 0 
1976 11 22.7602 9.55671 -11.5662 0 0 0 
1977 11 23.3813 8.88329 -11.3744 0 0 0 
1978 13 23.8974 8.00076 -11.4758 0 0 0 
1979 11 24.5523 7.33333 -11.7742 0 0 0 
1851 11 36.7093 9.61107 -13.0665 0 0 0 
1852 11 36.1623 10.3982 -12.9937 0 0 0 
1986 11 22.1252 9.76645 -13.982 0 0 0 
1987 13 21.7634 8.96773 -14.4631 0 0 0 
1853 11 35.7087 11.241 -12.8035 0 0 0 
1855 11 35.2339 12.6034 -13.0298 0 0 0 
1854 11 35.0427 11.9051 -12.4302 0 0 0 
1962 11 16.279 11.3935 -12.8466 0 0 0 
1961 11 16.516 12.2847 -12.9085 0 0 0 
2154 11 30.745 17.5301 -13.7384 0 0 0 
2153 11 30.1843 17.7949 -13.0266 0 0 0 
27 2 38.1998 19.8378 -5.26842 0 -1 0 
108 6 -25.0884 19.2437 -7.71519 0 0 0 
2090 11 27.8616 23.1418 -14.4966 0 0 0 
3398 11 14.345 26.082 -11.8942 0 0 0 
3399 11 13.6553 25.7059 -12.4877 0 0 0 
2095 11 26.9597 26.6359 -12.2979 0 0 0 
2094 11 27.0584 26.2472 -13.1409 0 0 0 
2092 11 27.5905 24.8452 -14.2284 0 0 0 
2093 11 27.2265 25.265 -13.3775 0 0 0 
2091 11 27.6358 24.0575 -14.7455 0 0 0 
114 6 15.2745 37.3948 -16.7807 0 0 0 
3258 11 43.2919 28.3031 -16.1216 0 0 0 
3259 11 43.2074 27.4331 -15.7178 0 0 0 
3447 11 2.51556 29.7275 -12.1739 0 0 0 
3342 11 20.1316 27.5341 -12.4335 0 0 0 
3341 11 20.2695 28.3397 -11.9975 0 0 0 
3348 11 25.1911 26.8132 -11.9183 0 0 0 
3349 11 25.5605 26.9462 -12.7704 0 0 0 
3210 16 31.8186 31.2456 -14.9098 0 0 0 
3212 11 32.3333 29.4296 -15.4736 0 0 0 
3211 11 31.9847 30.3991 -15.4387 0 0 0 
3328 11 20.5025 35.9725 -12.0843 0 0 0 
3329 11 21.0206 35.3228 -11.6359 0 0 0 
3330 11 21.1483 34.4777 -11.125 0 0 0 
3331 11 20.975 33.9237 -10.3813 0 0 0 
3204 11 26.9241 32.4816 -14.4045 0 0 0 
3205 11 27.4756 32.3045 -13.6345 0 0 0 
2281 11 5.59092 37.2162 -16.4002 0 0 0 
2282 11 5.2772 36.8336 -15.6032 0 0 0 
3110 11 19.6335 37.0792 -12.9478 0 0 0 
3116 11 19.0988 41.1084 -12.7325 0 0 0 
3115 11 19.2778 40.3997 -13.4113 0 0 0 
31 2 -42.3648 36.475 -20.9068 1 0 0 
3118 11 18.7024 42.1679 -11.2153 0 0 0 
3117 11 18.958 41.5858 -11.8893 0 0 0 
3119 11 18.5165 42.7808 -11.9572 0 0 0 
3010 11 23.7794 43.9574 -14.7981 0 0 0 
3058 11 31.1121 43.5209 -11.8875 0 0 0 
3057 11 30.8622 42.6733 -11.6262 0 0 0 
3128 12 16.7434 47.2907 -13.2141 0 0 0 
3015 11 25.9688 47.0844 -13.1265 0 0 0 
3016 11 26.7091 47.7713 -13.0879 0 0 0 
3017 11 27.483 48.0629 -12.5508 0 0 0 
3018 11 27.5187 48.2364 -11.6175 0 0 0 
187 10 -38.7594 47.3151 -14.3221 0 -1 1 
3682 11 12.9261 -44.0464 -9.55494 0 1 0 
3681 15 13.3065 -43.0938 -9.51274 0 1 0 
3680 11 13.6816 -42.9602 -10.4449 0 1 0 
3679 11 13.8631 -42.8095 -11.3375 0 1 0 
3678 11 13.3689 -42.2646 -11.9792 0 1 0 
3677 11 12.9497 -41.6028 -12.4806 0 1 0 
3673 11 12.1863 -39.1486 -10.1494 0 1 0 
3674 11 12.4769 -39.7833 -10.7034 0 1 0 
1452 11 39.2735 -23.6345 -11.4232 0 0 0 
1451 11 40.2034 -23.5032 -11.6449 0 0 0 
43 3 -11.7218 -26.1566 -12.3831 0 1 0 
1450 11 41.1177 -23.1425 -11.686 0 0 0 
1449 11 41.8734 -22.8274 -11.2109 0 0 0 
1448 11 42.6831 -22.2461 -11.0652 0 0 0 
1447 11 43.5791 -22.1343 -11.4644 0 0 0 
1445 11 44.3705 -21.1938 -12.1392 0 0 0 
1444 11 44.3925 -20.2544 -12.4381 0 0 0 
1462 11 36.8467 -17.6054 -10.6725 0 0 0 
1461 11 36.4843 -18.2865 -10.1886 0 0 0 
1443 11 43.6144 -19.8114 -12.2143 0 0 0 
1479 11 35.7681 -17.1848 -13.058 0 0 0 
1480 16 35.0061 -16.5275 -13.0273 0 0 0 
1470 11 40.5245 -15.3065 -10.2298 0 0 0 
1463 11 37.619 -17.0587 -10.8613 0 0 0 
1464 11 38.226 -16.4924 -11.3183 0 0 0 
1468 11 41.4492 -16.0144 -11.7784 0 0 0 
1469 11 41.1929 -15.5384 -10.8862 0 0 0 
1467 11 40.8618 -16.1787 -12.4865 0 0 0 
1466 11 39.9311 -16.4242 -12.0931 0 0 0 
1465 11 39.1639 -16.3395 -11.4406 0 0 0 
1489 11 35.3854 -10.4551 -10.8497 0 0 0 
1313 11 38.1238 -8.11851 -12.2902 0 0 0 
1428 11 45.2655 -10.1248 -12.8416 0 0 0 
1429 14 45.0852 -10.7901 -13.5296 0 0 0 
1430 11 44.8806 -11.4436 -14.2094 0 0 0 
1312 11 37.2875 -8.51922 -11.8884 0 0 0 
1314 11 38.7309 -7.73693 -12.9263 0 0 0 
1315 11 39.5781 -7.87094 -13.3165 0 0 0 
1341 11 28.8169 -6.87738 -11.6847 0 0 0 
1320 11 37.2159 -6.33911 -12.5554 0 0 0 
1321 11 37.1861 -6.68127 -11.6197 0 0 0 
1506 11 35.0351 -5.21536 -10.5862 0 0 0 
1505 11 35.9528 -5.32671 -10.2 0 0 0 
223 11 1.07415 -3.11936 -12.4588 0 0 0 
1392 15 40.4219 -3.67149 -11.5233 0 0 0 
1393 11 40.7989 -4.14402 -10.7947 0 0 0 
222 11 1.36748 -2.38815 -12.9226 0 0 0 
1784 11 23.8599 -0.370507 -13.081 0 0 0 
1785 11 24.5884 0.174742 -13.1991 0 0 0 
221 11 1.30945 -1.63419 -13.5865 0 0 0 
220 11 1.64896 -0.823796 -13.945 0 0 0 
1786 11 25.0844 0.757909 -12.6024 0 0 0 
1377 11 40.3051 0.0580944 -10.2821 0 0 0 
1378 11 41.0133 -0.502736 -9.81611 0 0 0 
1218 11 29.6076 1.14275 -8.71062 0 0 0 
1216 11 30.7953 2.53481 -8.31089 0 0 0 
1217 11 30.2244 1.79278 -8.36838 0 0 0 
1215 11 31.6258 2.82224 -8.74989 0 0 0 
1202 11 30.8336 4.12504 -16.7293 0 0 0 
1213 11 32.228 4.2639 -9.7864 0 0 0 
1214 11 31.7756 3.72534 -9.13973 0 0 0 
1212 11 33.0144 4.21481 -10.3555 0 0 0 
1178 11 31.1709 5.08094 -9.63526 0 0 0 
1179 11 31.4879 5.15641 -10.5509 0 0 0 
1973 11 20.61 10.3352 -11.5272 0 0 0 
1974 11 21.3458 10.1544 -12.1216 0 0 0 
1850 11 36.8508 8.65735 -12.8383 0 0 0 
1849 11 36.0213 8.27851 -13.1659 0 0 0 
1848 11 35.3534 8.11863 -12.4185 0 0 0 
1847 11 34.7924 8.07231 -11.6244 0 0 0 
1132 11 40.3432 8.94351 -9.88502 0 0 0 
1131 11 41.1144 8.65569 -9.32172 0 0 0 
1130 11 41.9811 8.31277 -8.99597 0 0 0 
2132 11 36.1921 12.1878 -9.691 0 0 0 
2133 11 35.456 11.7948 -10.1647 0 0 0 
1133 11 39.5142 8.49495 -9.82329 0 0 0 
2136 11 33.3672 10.516 -8.9538 0 0 0 
2135 11 34.0263 11.1757 -9.11482 0 0 0 
2131 11 36.9187 12.6757 -10.2028 0 0 0 
2130 11 37.5425 13.3006 -10.5777 0 0 0 
2129 11 37.3554 13.6152 -9.67458 0 0 0 
2128 11 37.0282 14.1413 -8.88391 0 0 0 
1963 11 16.1446 11.0068 -12.0307 0 0 0 
1964 11 15.9975 10.9493 -11.1159 0 0 0 
2127 11 36.8748 15.112 -8.68655 0 0 0 
2152 11 29.6765 17.599 -12.2334 0 0 0 
2151 11 29.7694 17.2946 -11.348 0 0 0 
3487 11 16.5555 20.5322 -11.5624 0 0 0 
3486 11 15.6419 20.4303 -11.5055 0 0 0 
3485 11 14.784 20.3732 -11.0219 0 0 0 
3484 11 14.144 20.8614 -10.5338 0 0 0 
3454 11 4.67654 25.3215 -10.5162 0 0 0 
3451 11 4.34682 28.1344 -10.3723 0 0 0 
3453 11 4.41021 26.2704 -10.6441 0 0 0 
3452 11 4.24207 27.1909 -10.2293 0 0 0 
3400 11 13.0699 25.2139 -11.9887 0 0 0 
2096 11 27.3714 26.3117 -11.4379 0 0 0 
3450 11 3.77478 28.4599 -11.1102 0 0 0 
3449 11 3.15252 28.4649 -11.7893 0 0 0 
3401 11 12.4094 24.6999 -11.4824 0 0 0 
3339 11 20.6488 29.7611 -10.8973 0 0 0 
3340 11 20.1547 29.1804 -11.4635 0 0 0 
3344 11 21.5426 26.6519 -12.6469 0 0 0 
2097 11 28.3186 25.9608 -11.6767 0 0 0 
2098 11 28.6925 25.2045 -11.2099 0 0 0 
3448 11 3.11952 29.0642 -12.5356 0 0 0 
3343 11 20.6825 26.7845 -12.4184 0 0 0 
3336 11 20.3755 30.5818 -8.56989 0 0 0 
3346 11 23.536 26.7957 -12.8033 0 0 0 
3345 11 22.6181 26.687 -12.7859 0 0 0 
3347 11 24.363 26.7197 -12.4939 0 0 0 
3446 11 2.91495 30.1848 -11.4167 0 0 0 
3445 11 3.24314 31.1541 -11.0659 0 0 0 
3335 11 19.8658 31.3724 -8.29664 0 0 0 
3333 11 20.7537 32.9283 -8.77801 0 0 0 
3334 11 20.5959 32.0294 -8.47497 0 0 0 
3332 11 20.9048 33.3536 -9.61099 0 0 0 
3206 11 28.4365 32.1279 -13.5927 0 0 0 
3208 11 30.3151 31.9397 -14.0346 0 0 0 
3207 11 29.3722 32.2038 -13.7296 0 0 0 
3209 11 31.0396 31.7532 -14.6602 0 0 0 
3111 11 19.5261 37.9351 -12.4466 0 0 0 
3112 11 20.1057 38.6948 -12.7707 0 0 0 
3114 11 19.9857 40.1205 -13.9896 0 0 0 
3113 11 20.155 39.2565 -13.6041 0 0 0 
3120 11 18.7012 43.7541 -12.1056 0 0 0 
3121 11 18.8948 44.6927 -12.0615 0 0 0 
3124 11 17.0567 45.6539 -11.0149 0 0 0 
3125 11 16.3311 46.2587 -11.3183 0 0 0 
3041 11 24.3054 42.7103 -10.0959 0 0 0 
3056 11 31.2725 41.7884 -11.4453 0 0 0 
3055 11 31.5535 41.6913 -10.4221 0 0 0 
3127 11 15.8705 46.8475 -13.1305 0 0 0 
3126 11 16.3299 46.4442 -12.3315 0 0 0 
3040 11 24.375 43.6621 -9.92176 0 0 0 
3019 11 27.0876 48.4716 -10.7168 0 0 0 
3020 11 27.2079 49.2706 -10.2261 0 0 0 
3021 11 27.2665 50.1736 -9.63441 0 0 0 
3022 11 26.657 -49.4654 -10.276 0 1 0 
3026 11 24.5086 -49.8037 -8.61499 0 1 0 
3023 11 25.7 -49.6197 -10.4197 0 1 0 
3684 11 13.2112 -45.589 -9.521 0 1 0 
3683 11 12.5923 -44.8664 -9.71529 0 1 0 
3672 11 12.6731 -38.9307 -9.31746 0 1 0 
3 1 5.98412 -25.8068 -9.86098 -1 0 0 
1453 11 38.3396 -23.8869 -11.1894 0 0 0 
1454 15 37.4243 -24.1109 -10.9144 0 0 0 
163 9 14.0179 -33.6243 -12.1792 0 0 0 
1457 11 36.2667 -21.6661 -10.189 0 0 0 
1460 11 36.6158 -19.2094 -9.85108 0 0 0 
1459 11 37.2059 -20.0173 -9.73664 0 0 0 
1458 11 36.6642 -20.8492 -9.91073 0 0 0 
1478 11 36.1908 -17.411 -12.2349 0 0 0 
1477 11 36.3417 -16.4814 -12.1404 0 0 0 
1473 11 38.2905 -15.3293 -9.49811 0 0 0 
1472 11 38.8896 -16.06 -9.51809 0 0 0 
1471 11 39.737 -15.7456 -9.86035 0 0 0 
483 11 4.2115 -12.8058 -9.39586 0 0 0 
481 11 2.56521 -13.1674 -10.0487 0 0 0 
484 11 5.13826 -13.2102 -9.37167 0 0 0 
1490 11 35.8274 -11.1605 -10.2877 0 0 0 
1491 11 35.5527 -11.7396 -9.61304 0 0 0 
482 11 3.29372 -12.975 -9.53487 0 0 0 
1492 11 35.6382 -11.3151 -8.69944 0 0 0 
1308 11 36.8398 -8.97303 -8.67759 0 0 0 
1310 11 37.4472 -9.52517 -10.3037 0 0 0 
1311 11 37.2753 -9.01576 -11.0818 0 0 0 
1427 14 45.9348 -9.47296 -12.5774 0 0 0 
1426 11 46.4107 -9.47024 -11.6668 0 0 0 
1407 11 47.1594 -10.4335 -10.1356 0 0 0 
1340 11 29.2181 -7.76006 -11.6085 0 0 0 
1339 11 29.7097 -8.35865 -11.108 0 0 0 
1338 11 29.4326 -8.21443 -10.1839 0 0 0 
1306 11 35.6702 -8.00424 -8.76399 0 0 0 
1307 11 36.4925 -8.12716 -8.38662 0 0 0 
1309 11 37.4055 -9.36172 -9.35074 0 0 0 
1425 11 45.892 -9.82636 -10.896 0 0 0 
1424 11 45.8641 -10.1055 -9.973 0 0 0 
1343 11 27.7149 -5.48533 -11.0617 0 0 0 
1342 11 28.4461 -6.05215 -11.3667 0 0 0 
1304 11 33.8406 -7.58293 -8.77566 0 0 0 
1305 11 34.7375 -7.91362 -9.10822 0 0 0 
1322 11 37.301 -6.68616 -10.6835 0 0 0 
1324 11 37.1089 -6.28845 -8.80786 0 0 0 
1323 11 37.1869 -6.40165 -9.79807 0 0 0 
1398 11 42.8185 -7.17827 -10.512 0 0 0 
1504 11 36.8786 -5.1351 -10.1275 0 0 0 
1503 11 37.7627 -4.97482 -9.72842 0 0 0 
1395 11 41.5403 -5.06963 -9.5165 0 0 0 
1396 11 42.1529 -5.84307 -9.5676 0 0 0 
1397 11 42.5468 -6.17885 -10.3932 0 0 0 
224 11 0.475656 -3.78548 -12.1286 0 0 0 
225 11 0.0122554 -4.46962 -11.7212 0 0 0 
1394 11 40.9915 -4.30007 -9.82972 0 0 0 
1787 11 24.8275 1.4259 -11.9951 0 0 0 
1376 11 40.3718 0.913933 -10.7584 0 0 0 
1789 11 25.4944 1.86749 -10.3512 0 0 0 
1788 11 25.0515 1.75504 -11.1706 0 0 0 
1220 11 28.0833 0.807768 -7.61056 0 0 0 
1221 11 27.1457 1.11968 -7.42757 0 0 0 
1219 11 28.7806 0.714483 -8.32025 0 0 0 
1374 11 40.208 0.905768 -8.86532 0 0 0 
1375 11 40.5059 1.08945 -9.77546 0 0 0 
1165 11 33.0533 1.75476 -9.36003 0 0 0 
1163 11 33.1636 2.82014 -7.98184 0 0 0 
1164 12 32.9716 1.95683 -8.36727 0 0 0 
1162 11 34.0765 3.0216 -8.34406 0 0 0 
1168 11 34.4027 2.36778 -10.252 0 0 0 
1167 11 34.4529 1.54462 -10.7404 0 0 0 
1166 11 33.7669 1.43984 -9.98937 0 0 0 
1175 11 31.7004 7.44141 -8.50719 0 0 0 
1176 11 31.2982 6.62635 -8.7337 0 0 0 
1177 11 31.2753 5.65719 -8.8523 0 0 0 
1134 11 38.8615 7.93223 -9.39454 0 0 0 
1136 11 39.3725 6.22975 -9.16956 0 0 0 
1129 11 42.6511 7.7899 -8.32372 0 0 0 
1128 11 42.7968 7.0371 -7.80632 0 0 0 
1127 11 43.7924 6.86335 -7.77981 0 0 0 
1126 11 44.7703 6.78848 -8.11184 0 0 0 
1972 11 20.3645 10.0539 -10.6857 0 0 0 
1971 11 20.2189 9.51859 -9.92998 0 0 0 
2134 15 34.5841 11.5914 -9.74315 0 0 0 
1845 11 33.4342 9.1671 -10.7013 0 0 0 
1846 11 34.1791 8.67309 -11.124 0 0 0 
1970 12 19.3123 9.76829 -9.52152 0 0 0 
1969 15 18.7688 10.5212 -9.33839 0 0 0 
2137 11 32.8178 9.79949 -8.74485 0 0 0 
1968 11 18.0704 11.2539 -9.12606 0 0 0 
1967 11 17.1081 11.1853 -9.0127 0 0 0 
1966 11 16.2113 11.1793 -9.35562 0 0 0 
1965 11 15.8686 10.8079 -10.1953 0 0 0 
2126 11 37.0157 16.0562 -8.59443 0 0 0 
2125 11 36.2769 16.5214 -8.11989 0 0 0 
2149 11 29.7604 15.9505 -10.0486 0 0 0 
2150 11 29.7359 16.8731 -10.4314 0 0 0 
3488 11 17.2158 20.4242 -10.7729 0 0 0 
3489 11 17.7261 20.2366 -9.85006 0 0 0 
3467 11 7.33672 20.78 -8.34931 0 0 0 
3468 13 7.56356 20.2507 -9.184 0 0 0 
3470 11 8.80918 20.5246 -8.34357 0 0 0 
3469 13 8.48205 20.0822 -9.12042 0 0 0 
3472 11 9.84367 21.9889 -8.85844 0 0 0 
3482 11 12.5237 21.1596 -9.78493 0 0 0 
3483 11 13.3391 21.3877 -10.3911 0 0 0 
3455 11 4.02111 24.6884 -10.2308 0 0 0 
3456 11 3.41873 23.9816 -10.0215 0 0 0 
3457 11 2.66898 23.4069 -9.76385 0 0 0 
2099 11 29.3895 24.5294 -11.2631 0 0 0 
3404 11 12.3247 26.1877 -10.2475 0 0 0 
3405 11 11.763 26.7756 -9.64408 0 0 0 
3403 11 12.5527 25.3547 -9.86909 0 0 0 
3402 11 12.3784 24.6999 -10.5233 0 0 0 
3338 11 21.305 29.8985 -10.1299 0 0 0 
2100 11 30.3156 24.375 -11.4204 0 0 0 
2101 11 31.1213 24.302 -10.7842 0 0 0 
2102 11 31.6613 24.5336 -10.0575 0 0 0 
3337 11 20.8644 29.8821 -9.20638 0 0 0 
3444 11 3.29967 31.7151 -10.2703 0 0 0 
3443 11 3.01895 32.3623 -9.54758 0 0 0 
3442 11 3.307 32.6625 -8.71613 0 0 0 
3441 11 4.07933 33.1838 -8.55024 0 0 0 
3440 11 4.93011 33.4464 -8.90752 0 0 0 
3439 11 5.7164 33.3114 -9.4339 0 0 0 
3122 11 18.3928 44.4328 -11.2717 0 0 0 
3044 11 25.6123 42.5524 -7.94661 0 0 0 
3053 11 30.9061 41.3444 -8.68512 0 0 0 
3123 11 17.668 45.0002 -11.3974 0 0 0 
3043 14 24.9828 42.2321 -8.58772 0 0 0 
3042 11 24.4245 42.0632 -9.39137 0 0 0 
3054 16 30.9749 41.645 -9.60888 0 0 0 
172 9 19.1037 -46.9403 -6.93972 0 0 0 
3038 11 23.7737 44.5296 -8.36926 0 0 0 
3039 11 24.004 44.1051 -9.20387 0 0 0 
3028 11 22.6551 -50.0638 -8.17023 0 1 0 
3027 11 23.5906 -49.8952 -8.25887 0 1 0 
3024 11 24.7952 50.097 -10.1986 0 0 0 
3025 11 24.8304 49.5856 -9.39167 0 0 0 
3912 11 -16.5263 -47.6225 -7.00452 0 1 0 
3914 11 -15.2186 -47.948 -7.39391 0 1 0 
3913 11 -15.8489 -47.2577 -7.60266 0 1 0 
3915 11 -14.486 -48.1628 -6.73093 0 1 0 
3916 11 -14.0753 -47.7847 -5.90928 0 1 0 
3690 11 8.11479 -44.9931 -8.29798 0 1 0 
3689 11 9.11612 -44.8954 -8.41159 0 1 0 
3688 11 10.0364 -44.9748 -8.63617 0 1 0 
3687 11 10.8756 -45.3856 -8.58578 0 1 0 
3691 11 7.29989 -45.0762 -7.68376 0 1 0 
3685 14 12.6201 -45.6136 -8.68014 0 1 0 
3686 11 11.6417 -45.9852 -8.57837 0 1 0 
3671 11 12.888 -38.0167 -9.18083 0 1 0 
3670 11 13.1587 -37.5491 -8.33167 0 1 0 
572 11 18.0156 -29.7921 -7.99647 0 0 0 
573 11 18.5982 -30.4959 -8.32423 0 0 0 
574 11 18.6605 -30.7732 -9.22083 0 0 0 
571 16 18.0659 -28.7956 -8.10115 0 0 0 
1455 11 36.7773 -23.3922 -10.7067 0 0 0 
1456 11 36.9104 -22.329 -10.5406 0 0 0 
802 11 16.9495 -19.6184 -7.41129 0 0 0 
803 11 17.8893 -19.311 -7.48407 0 0 0 
804 11 18.4942 -18.5204 -7.77446 0 0 0 
1476 11 36.555 -15.6887 -11.478 0 0 0 
1475 11 36.8059 -15.2156 -10.6833 0 0 0 
1474 11 37.4866 -15.0124 -10.0197 0 0 0 
487 11 6.27464 -12.5933 -6.86026 0 0 0 
486 16 5.87708 -12.3962 -7.70707 0 0 0 
480 11 1.60203 -12.9805 -9.93024 0 0 0 
479 11 1.83417 -12.2434 -9.41084 0 0 0 
485 11 5.4257 -12.7921 -8.58179 0 0 0 
1406 11 46.4096 -10.9693 -10.3102 0 0 0 
1493 11 36.0728 -10.9413 -7.90545 0 0 0 
1494 11 36.8636 -10.4902 -7.67329 0 0 0 
1495 11 37.6823 -9.92901 -7.63833 0 0 0 
1402 11 43.8651 -10.4284 -11.0889 0 0 0 
1403 15 43.8126 -11.1884 -10.4022 0 0 0 
1404 13 44.6096 -11.4292 -9.86159 0 0 0 
1405 11 45.5436 -11.4441 -10.0129 0 0 0 
1408 11 47.6397 -9.62402 -9.83458 0 0 0 
1337 13 29.1457 -7.88682 -9.38499 0 0 0 
1401 11 44.2841 -9.50793 -11.3157 0 0 0 
1423 11 45.9828 -9.83107 -8.98286 0 0 0 
1409 11 48.5427 -9.2167 -9.81373 0 0 0 
1344 11 27.2574 -5.77695 -10.2396 0 0 0 
1345 14 26.8306 -6.31155 -9.57009 0 0 0 
1303 11 33.7165 -6.64294 -8.9535 0 0 0 
1302 11 34.1639 -5.80064 -9.22714 0 0 0 
1325 11 36.7715 -5.95981 -8.00906 0 0 0 
1326 11 35.8234 -5.89383 -7.75324 0 0 0 
1501 11 38.8277 -4.80271 -8.40198 0 0 0 
1399 11 43.0135 -8.1455 -10.835 0 0 0 
1400 11 43.7279 -8.76557 -11.0691 0 0 0 
227 11 -0.687298 -5.38602 -10.4065 0 0 0 
1301 11 34.5961 -5.02112 -8.87429 0 0 0 
1502 11 38.5815 -5.00998 -9.30724 0 0 0 
1327 11 35.2221 -5.98879 -6.92102 0 0 0 
226 11 -0.697751 -4.86744 -11.1988 0 0 0 
1369 11 36.8963 -1.02211 -7.97624 0 0 0 
1370 11 37.8165 -0.655026 -7.84258 0 0 0 
1790 11 24.8272 1.88824 -9.67937 0 0 0 
1372 11 39.245 0.478893 -7.53345 0 0 0 
1371 11 38.5134 -0.139773 -7.46829 0 0 0 
1373 11 40.0401 0.957382 -7.88063 0 0 0 
1791 11 24.2307 1.8218 -8.94606 0 0 0 
1792 11 24.1832 2.22907 -8.07267 0 0 0 
1222 11 26.4235 1.73893 -7.66961 0 0 0 
1223 11 26.3478 2.6484 -7.96402 0 0 0 
1161 11 34.4791 3.59965 -7.69693 0 0 0 
1793 11 24.2701 2.51676 -7.144 0 0 0 
1224 11 26.1228 3.58919 -7.96087 0 0 0 
1225 11 26.2391 4.48649 -8.21232 0 0 0 
1172 11 33.8217 5.68469 -8.67483 0 0 0 
1171 11 33.7631 4.79915 -9.06878 0 0 0 
1170 15 33.8509 3.90669 -9.43168 0 0 0 
1169 11 34.2767 3.10491 -9.64524 0 0 0 
1248 11 34.7811 5.56891 -4.97094 0 0 0 
1160 11 34.9702 4.15439 -7.05915 0 0 0 
1795 11 23.4692 3.73956 -6.57295 0 0 0 
1173 11 33.1374 6.18306 -8.1753 0 0 0 
1174 11 32.4546 6.90116 -8.36544 0 0 0 
1243 11 31.6854 8.29332 -6.64089 0 0 0 
1244 11 32.6029 8.26405 -6.63594 0 0 0 
1246 11 33.9307 6.99037 -5.89744 0 0 0 
1245 11 33.346 7.6669 -6.34332 0 0 0 
1247 11 34.2036 6.18382 -5.47816 0 0 0 
1142 11 43.5914 3.80965 -8.42437 0 0 0 
1140 11 41.8043 4.15481 -8.81409 0 0 0 
1141 11 42.6117 3.6198 -8.72648 0 0 0 
1139 11 41.0267 4.4987 -9.25464 0 0 0 
1124 11 45.382 6.57031 -9.1901 0 0 0 
1123 11 46.2516 6.14769 -9.13298 0 0 0 
1135 11 38.8104 7.00058 -9.22041 0 0 0 
1138 11 40.1577 4.59424 -8.65818 0 0 0 
1125 11 45.593 7.08897 -8.40403 0 0 0 
1844 11 34.0437 9.39759 -9.88192 0 0 0 
1843 11 34.3213 9.52727 -8.94993 0 0 0 
1137 11 39.8325 5.44922 -8.88975 0 0 0 
2139 11 31.4226 10.1341 -7.50326 0 0 0 
2138 15 31.8965 9.70259 -8.3188 0 0 0 
1842 11 34.6273 10.2079 -8.36518 0 0 0 
2147 11 29.2819 14.1899 -10.7234 0 0 0 
2124 11 35.4772 16.7152 -7.70169 0 0 0 
2123 11 35.3309 17.3159 -6.98882 0 0 0 
2148 11 29.5198 14.9623 -10.2193 0 0 0 
3490 11 18.2259 20.3058 -9.03311 0 0 0 
3491 11 18.774 20.3922 -8.2067 0 0 0 
3492 11 18.6038 20.4371 -7.22721 0 0 0 
64 4 42.0955 26.565 -8.35292 -1 -1 0 
3466 11 6.67937 20.7879 -7.68002 0 0 0 
3465 11 5.94295 20.4314 -7.19496 0 0 0 
3471 12 9.47279 21.2011 -8.54432 0 0 0 
3473 11 10.7238 22.3972 -8.70271 0 0 0 
3478 11 11.2546 19.3886 -8.44765 0 0 0 
3479 11 11.1863 18.7132 -9.11424 0 0 0 
3481 11 11.949 20.3988 -9.63136 0 0 0 
3480 11 11.6213 19.4537 -9.56635 0 0 0 
3493 11 18.732 20.8807 -6.40687 0 0 0 
3458 11 2.14038 22.9201 -9.15074 0 0 0 
3459 11 1.69301 22.3998 -8.44748 0 0 0 
3474 11 11.0012 22.4344 -9.6738 0 0 0 
3475 16 11.7567 21.9733 -9.21328 0 0 0 
2106 11 31.4765 26.4766 -7.05028 0 0 0 
2103 11 31.6339 25.3283 -9.43701 0 0 0 
2104 11 31.0228 25.6199 -8.72374 0 0 0 
2105 11 31.1375 26.2565 -7.98582 0 0 0 
3437 11 6.94952 32.7786 -10.1587 0 0 0 
3406 11 12.0917 27.3649 -8.88599 0 0 0 
3407 11 12.2174 27.5258 -7.96603 0 0 0 
3438 11 6.02474 32.8495 -10.2706 0 0 0 
3436 11 7.7728 32.1025 -10.122 0 0 0 
3408 11 11.3899 27.6416 -7.50865 0 0 0 
183 10 -12.2143 32.5899 -12.3074 1 -1 1 
3045 11 26.0673 43.4341 -7.67523 0 0 0 
3050 11 30.3263 42.5718 -6.37457 0 0 0 
3052 11 30.7335 41.4293 -7.69932 0 0 0 
3051 11 30.7578 41.8768 -6.82951 0 0 0 
3047 16 27.9813 43.6997 -7.43977 0 0 0 
3046 11 27.0153 43.7653 -7.58894 0 0 0 
3048 11 28.6048 43.4246 -6.66139 0 0 0 
3049 11 29.4373 43.0021 -6.24242 0 0 0 
3037 11 23.5665 44.996 -7.47659 0 0 0 
3036 11 22.8594 45.4322 -6.88897 0 0 0 
3029 11 21.8439 -50.0242 -7.66655 0 1 0 
3030 11 22.0777 49.9516 -6.6777 0 0 0 
3911 11 -16.9668 -46.9594 -6.57943 0 1 0 
3692 11 6.44042 -45.1776 -7.31282 0 1 0 
3918 11 -13.5812 -46.0313 -5.44255 0 1 0 
3917 11 -13.8633 -46.8895 -5.72344 0 1 0 
3695 11 5.12235 -43.995 -5.73413 0 1 0 
3693 11 5.72294 -45.3091 -6.70781 0 1 0 
3919 11 -13.9631 -45.0662 -5.46465 0 1 0 
3694 11 5.30215 -44.4977 -6.52476 0 1 0 
3669 11 13.5607 -37.5379 -7.44787 0 1 0 
575 11 19.57 -30.3181 -9.23219 0 0 0 
576 11 20.5556 -30.1681 -9.16841 0 0 0 
569 11 18.6504 -28.1897 -7.5289 0 0 0 
570 11 18.6189 -28.0784 -8.45463 0 0 0 
581 11 19.579 -29.3136 -5.22933 0 0 0 
582 11 18.6111 -28.9645 -5.0473 0 0 0 
152 8 6.70583 -22.8174 -8.6746 0 -1 0 
800 12 16.5837 -18.362 -6.17207 0 0 0 
799 11 16.5662 -18.7867 -5.31504 0 0 0 
801 11 16.6074 -18.7948 -7.05276 0 0 0 
805 11 18.5508 -17.5871 -7.81678 0 0 0 
806 11 18.5435 -16.6524 -7.5657 0 0 0 
807 11 18.2866 -16.9714 -6.69339 0 0 0 
808 11 17.9091 -17.8304 -6.73129 0 0 0 
490 11 4.64267 -13.6408 -5.42827 0 0 0 
489 11 5.46866 -13.1739 -5.43066 0 0 0 
951 11 31.1448 -16.2106 -6.10006 0 0 0 
950 11 30.2333 -15.9362 -5.79994 0 0 0 
488 11 6.29126 -12.9288 -5.93206 0 0 0 
478 11 1.48887 -11.4253 -9.04844 0 0 0 
476 11 3.16175 -11.816 -8.24444 0 0 0 
477 11 2.18887 -11.7383 -8.42867 0 0 0 
919 11 24.4257 -12.9896 -5.6025 0 0 0 
918 11 24.0333 -12.6291 -6.4044 0 0 0 
917 11 23.4517 -12.0129 -6.75838 0 0 0 
915 11 24.0937 -10.4567 -6.7239 0 0 0 
914 11 24.1443 -9.94484 -5.88103 0 0 0 
1496 11 38.5017 -9.47235 -7.74051 0 0 0 
916 11 23.4131 -11.0691 -6.9348 0 0 0 
1346 11 26.8216 -6.52043 -8.56501 0 0 0 
1347 11 26.9876 -6.90975 -7.6535 0 0 0 
1336 11 29.1377 -8.24924 -8.47925 0 0 0 
1332 11 31.3533 -7.40051 -5.66766 0 0 0 
1497 14 38.7872 -8.61984 -8.15008 0 0 0 
1498 11 38.8168 -7.65748 -8.03257 0 0 0 
1422 11 45.8463 -9.0707 -8.44225 0 0 0 
1410 11 49.3729 -9.08759 -9.34188 0 0 0 
1411 11 49.117 -8.44112 -8.75538 0 0 0 
1421 11 44.8877 -9.34538 -8.2994 0 0 0 
229 11 -1.13016 -5.44343 -8.68435 0 0 0 
838 11 21.3012 -6.06293 -6.65502 0 0 0 
836 11 23.227 -6.23596 -6.94412 0 0 0 
835 11 23.1647 -7.11196 -6.53457 0 0 0 
1335 11 29.5366 -8.02658 -7.61444 0 0 0 
1333 11 30.5791 -7.74246 -6.0662 0 0 0 
1334 11 29.881 -7.9979 -6.71509 0 0 0 
1331 11 32.1765 -6.9524 -5.92383 0 0 0 
1330 11 32.937 -6.3368 -5.98268 0 0 0 
1499 11 38.7964 -6.70234 -7.93261 0 0 0 
1500 11 38.8083 -5.75217 -8.09365 0 0 0 
228 11 -0.908624 -5.92147 -9.54552 0 0 0 
839 11 20.4761 -6.51041 -6.86714 0 0 0 
837 11 22.3353 -5.99497 -6.86846 0 0 0 
1329 11 33.9042 -6.25905 -5.84143 0 0 0 
1328 11 34.6157 -5.75627 -6.16247 0 0 0 
1299 11 34.8107 -3.63315 -7.81547 0 0 0 
1300 11 34.4666 -4.0248 -8.64531 0 0 0 
1368 11 35.9753 -1.23867 -7.94155 0 0 0 
1367 11 35.532 -1.84167 -7.28473 0 0 0 
1115 11 -49.0377 4.15411 -5.88737 1 0 0 
1117 11 -49.8997 4.38042 -7.46078 1 0 0 
1116 11 -49.3075 4.59045 -6.72282 1 0 0 
1794 11 24.3957 3.3776 -6.61674 0 0 0 
1226 11 25.7229 5.23353 -8.56843 0 0 0 
1250 11 34.6657 4.98022 -6.07797 0 0 0 
1249 11 35.4789 5.38175 -5.65428 0 0 0 
1159 11 35.8891 4.49817 -6.97993 0 0 0 
1145 11 45.5744 4.99605 -6.88279 0 0 0 
1796 11 22.8438 4.32591 -7.05762 0 0 0 
1242 11 31.9848 7.65742 -5.98849 0 0 0 
1240 16 32.1953 7.18569 -4.15129 0 0 0 
1241 11 32.4068 7.49061 -5.09065 0 0 0 
1143 11 43.9748 4.49127 -7.79845 0 0 0 
1144 11 44.8523 4.51366 -7.32143 0 0 0 
1146 11 45.7676 5.75444 -6.37118 0 0 0 
1121 11 46.862 5.12972 -7.80394 0 0 0 
1797 11 22.8023 5.2283 -7.4384 0 0 0 
1798 11 22.3801 6.12533 -7.58281 0 0 0 
1238 11 31.2432 5.83589 -4.38934 0 0 0 
1152 11 41.7281 5.60644 -6.69107 0 0 0 
1151 11 42.4167 6.22304 -6.46931 0 0 0 
1150 11 43.1959 6.70201 -6.10453 0 0 0 
1149 11 44.1021 6.66978 -6.05096 0 0 0 
1148 11 45.0203 6.93001 -5.87927 0 0 0 
1147 11 45.8914 6.69829 -6.15164 0 0 0 
1122 11 46.884 5.56832 -8.65994 0 0 0 
1237 11 30.2938 5.60123 -4.37757 0 0 0 
1803 11 20.4995 8.55516 -5.63359 0 0 0 
2141 11 30.6324 11.4481 -8.17265 0 0 0 
2140 11 31.1825 11.0636 -7.42627 0 0 0 
1841 11 34.8159 10.6143 -7.50264 0 0 0 
2142 11 30.299 11.0047 -8.99364 0 0 0 
2143 11 29.6073 10.8833 -9.68402 0 0 0 
1840 11 34.8119 11.103 -6.66297 0 0 0 
2145 11 29.4479 12.7363 -10.1157 0 0 0 
2144 11 29.5522 11.8247 -9.83891 0 0 0 
2146 11 29.1876 13.2564 -10.8825 0 0 0 
2122 11 35.3161 18.1524 -6.32275 0 0 0 
2121 11 34.9136 18.7408 -5.73084 0 0 0 
3464 11 4.97364 20.815 -7.01772 0 0 0 
3463 11 4.0037 20.826 -7.27033 0 0 0 
3462 11 3.06431 20.7078 -7.07593 0 0 0 
3461 11 2.17848 21.0733 -7.23057 0 0 0 
3477 11 11.5634 20.2888 -8.29212 0 0 0 
3476 11 11.7973 21.0597 -8.78004 0 0 0 
3494 11 19.6114 20.7872 -6.88788 0 0 0 
3460 11 1.69306 21.7675 -7.70284 0 0 0 
3422 11 7.33286 24.357 -4.77526 0 0 0 
3499 11 19.7892 24.9164 -6.65012 0 0 0 
3423 11 6.5942 24.7579 -5.31047 0 0 0 
3424 11 6.33033 25.6618 -5.11105 0 0 0 
3421 12 8.04835 23.7184 -4.32671 0 0 0 
3501 11 18.7357 25.728 -5.35031 0 0 0 
3500 11 19.5821 25.4753 -5.88384 0 0 0 
2107 11 32.0285 26.7848 -6.30102 0 0 0 
3502 11 17.7657 25.6639 -5.37462 0 0 0 
3503 11 16.9227 25.2982 -5.25283 0 0 0 
3504 11 16.8435 25.5872 -6.19631 0 0 0 
3435 11 7.90947 31.5697 -9.37378 0 0 0 
3410 11 10.0394 26.9664 -6.47862 0 0 0 
3409 11 10.5993 27.2411 -7.14501 0 0 0 
3434 11 8.26649 31.5238 -8.42996 0 0 0 
182 10 33.8403 22.7668 -8.60943 0 0 0 
3745 11 5.70735 39.626 -5.96749 0 0 0 
3744 11 6.33361 39.2649 -6.63933 0 0 0 
3743 11 7.14639 39.4718 -7.15086 0 0 0 
3742 11 7.99374 39.7546 -7.39779 0 0 0 
3741 11 8.67135 40.4771 -7.61996 0 0 0 
3740 11 9.5003 40.5855 -7.11888 0 0 0 
3738 11 10.5456 41.5912 -5.85958 0 0 0 
3739 15 10.0081 40.9587 -6.40601 0 0 0 
69 4 -41.8078 44.0767 -4.29175 0 -1 0 
3035 11 23.1353 46.207 -6.46419 0 0 0 
3031 14 22.5321 49.3079 -6.20327 0 0 0 
3032 11 22.3576 48.5344 -5.67337 0 0 0 
3909 11 -17.3832 -45.4871 -5.5896 0 1 0 
3908 11 -17.6032 -44.7721 -4.96883 0 1 0 
3910 11 -17.1428 -46.3466 -5.8847 0 1 0 
3718 11 12.5109 49.1509 -3.62253 0 0 0 
3634 11 17.6662 -45.9478 -7.38301 0 1 0 
3633 11 17.993 -46.8036 -7.31171 0 1 0 
3907 11 -17.8029 -44.4405 -4.07544 0 1 0 
3717 11 12.5108 49.8749 -4.24777 0 0 0 
3716 11 12.0908 -49.2605 -4.00998 0 1 0 
3635 11 17.0629 -45.4665 -6.83679 0 1 0 
3636 11 16.1893 -45.2509 -6.41915 0 1 0 
3906 11 -18.2967 -44.0837 -3.33562 0 1 0 
3714 11 11.4856 -47.5914 -3.55739 0 1 0 
3715 11 11.8824 -48.3753 -3.72683 0 1 0 
3637 11 15.5762 -44.911 -5.84237 0 1 0 
126 7 -34.6667 -42.6524 -3.58216 0 0 0 
3922 11 -14.6126 -42.3517 -5.22368 0 1 0 
3920 11 -14.2312 -44.1529 -5.22236 0 1 0 
3921 11 -14.654 -43.3305 -4.95892 0 1 0 
3696 11 4.95497 -43.5582 -4.81844 0 1 0 
3697 11 4.58334 -43.8832 -3.94975 0 1 0 
3638 11 15.1188 -45.4629 -5.29062 0 1 0 
3639 11 15.4821 -44.8492 -4.66 0 1 0 
3640 11 16.3565 -44.8391 -4.24727 0 1 0 
3667 11 14.1947 -38.7568 -6.74193 0 1 0 
3668 11 13.362 -38.3015 -6.96878 0 1 0 
577 11 21.1024 -30.2502 -8.33873 0 0 0 
578 11 20.442 -29.8904 -7.80424 0 0 0 
568 11 18.5522 -28.057 -6.60966 0 0 0 
579 11 20.2419 -29.3856 -6.98019 0 0 0 
580 11 20.2449 -29.3049 -5.9802 0 0 0 
602 11 23.4269 -24.8526 -3.02064 0 0 0 
584 11 18.272 -27.1175 -4.56643 0 0 0 
583 11 18.3942 -28.0599 -4.85897 0 0 0 
603 11 22.4969 -24.6898 -3.08206 0 0 0 
585 11 18.6926 -26.2431 -4.81307 0 0 0 
586 11 18.6406 -25.3379 -4.94528 0 0 0 
144 8 -14.3749 -14.9412 -9.2671 0 -1 0 
522 11 13.3939 -18.5613 -4.0492 0 0 0 
495 11 3.48098 -16.3799 -2.78672 0 0 0 
496 11 3.49098 -17.4113 -2.61194 0 0 0 
520 11 11.673 -18.3383 -3.46222 0 0 0 
521 11 12.6195 -18.1939 -3.65531 0 0 0 
798 11 16.8061 -19.0377 -4.44384 0 0 0 
494 11 3.1064 -15.5592 -2.99677 0 0 0 
493 11 3.2866 -14.7662 -3.545 0 0 0 
809 11 17.627 -18.344 -5.92708 0 0 0 
810 11 17.5665 -18.2848 -4.97257 0 0 0 
492 13 3.54632 -14.1592 -4.26153 0 0 0 
491 11 3.75511 -13.7299 -5.11104 0 0 0 
954 11 30.6245 -18.7196 -4.6509 0 0 0 
952 11 30.9227 -16.9955 -5.56411 0 0 0 
953 11 30.6364 -17.8581 -5.14147 0 0 0 
923 11 26.8941 -14.2295 -3.32296 0 0 0 
924 11 27.415 -14.4603 -2.53744 0 0 0 
925 11 28.132 -15.0715 -2.46084 0 0 0 
947 11 28.6509 -14.1656 -4.17798 0 0 0 
949 11 29.7439 -15.2503 -5.34466 0 0 0 
948 11 29.1525 -14.8241 -4.70605 0 0 0 
920 11 25.138 -13.4081 -5.08376 0 0 0 
922 13 26.5117 -13.9711 -4.21239 0 0 0 
921 11 25.6543 -14.2051 -4.79326 0 0 0 
475 11 3.94178 -11.4588 -8.60778 0 0 0 
474 11 4.23389 -10.9441 -7.81313 0 0 0 
473 11 4.87932 -10.9327 -7.08495 0 0 0 
824 11 17.7832 -9.2912 -4.85447 0 0 0 
826 11 19.2892 -9.0255 -3.72939 0 0 0 
825 11 18.566 -8.89016 -4.43162 0 0 0 
827 11 19.7229 -8.79789 -2.8237 0 0 0 
829 11 20.9019 -7.84799 -2.44095 0 0 0 
830 11 21.7483 -7.84835 -2.95172 0 0 0 
831 11 21.586 -7.90653 -3.90586 0 0 0 
832 11 21.8784 -7.6808 -4.80933 0 0 0 
913 11 24.3281 -9.67011 -4.97457 0 0 0 
912 11 25.162 -9.41498 -5.371 0 0 0 
834 11 23.1975 -7.90019 -5.91867 0 0 0 
833 11 22.4977 -8.19549 -5.31467 0 0 0 
1348 11 27.4719 -6.66641 -6.76715 0 0 0 
1419 11 45.0073 -8.02594 -7.67647 0 0 0 
1418 11 45.3138 -7.56951 -6.86346 0 0 0 
1412 11 48.7085 -8.17346 -7.87288 0 0 0 
1413 11 48.4816 -7.95115 -6.90881 0 0 0 
230 11 -1.98389 -5.02302 -8.37355 0 0 0 
1349 11 27.2646 -6.34191 -5.8767 0 0 0 
1420 11 44.358 -8.65448 -7.92847 0 0 0 
231 11 -1.89776 -4.01126 -8.34455 0 0 0 
232 11 -2.38833 -3.62865 -7.53582 0 0 0 
841 11 19.0218 -6.10269 -6.49881 0 0 0 
840 11 19.5866 -6.89067 -6.66249 0 0 0 
1353 11 28.6867 -4.96832 -5.1026 0 0 0 
234 11 -2.36974 -1.91178 -6.58955 0 0 0 
233 11 -2.7077 -2.83881 -7.00053 0 0 0 
72 4 6.10654 1.15342 -3.90812 0 1 0 
842 11 18.215 -5.98011 -5.98085 0 0 0 
843 11 17.5522 -5.39169 -5.608 0 0 0 
1356 11 29.2854 -2.99211 -7.17255 0 0 0 
1354 11 29.0404 -4.37097 -5.88027 0 0 0 
1298 11 34.613 -2.95654 -7.14425 0 0 0 
845 11 17.2302 -3.70612 -5.2033 0 0 0 
846 11 17.4185 -2.77365 -5.1195 0 0 0 
848 11 18.0322 -1.89064 -4.08731 0 0 0 
847 11 17.8122 -1.96971 -5.05771 0 0 0 
1363 11 32.4973 -1.59404 -5.13309 0 0 0 
1364 11 33.1861 -1.73217 -5.76218 0 0 0 
1365 11 33.9911 -1.72999 -6.1962 0 0 0 
1366 11 34.949 -1.75246 -6.48609 0 0 0 
849 11 17.9038 -1.34823 -3.35693 0 0 0 
850 11 18.346 -0.909608 -2.63883 0 0 0 
1361 11 30.7962 -1.9791 -5.23273 0 0 0 
1362 11 31.6818 -2.12908 -4.89728 0 0 0 
1114 11 -48.4721 3.67473 -5.28417 1 0 0 
1113 11 -47.9954 3.374 -4.44966 1 0 0 
1112 11 -48.4186 3.1925 -3.63655 1 0 0 
1227 11 26.6191 5.7527 -8.42882 0 0 0 
1228 11 27.4761 5.60183 -7.98467 0 0 0 
1229 11 27.831 4.93884 -7.29191 0 0 0 
1158 12 36.5947 5.14257 -6.79905 0 0 0 
1157 11 37.3935 5.38142 -7.31333 0 0 0 
1118 11 49.1654 4.64586 -7.40333 0 0 0 
1253 11 32.8364 3.44385 -6.02756 0 0 0 
1252 11 33.1258 4.23268 -6.5358 0 0 0 
1251 11 33.9874 4.67008 -6.70261 0 0 0 
1156 11 38.3757 5.52512 -7.4396 0 0 0 
1154 11 40.0349 5.49944 -7.39512 0 0 0 
1120 11 47.3124 4.64308 -7.14869 0 0 0 
1119 11 48.2433 4.40854 -7.00393 0 0 0 
1800 11 20.9074 7.12985 -7.29355 0 0 0 
1799 11 21.7138 6.7985 -7.63586 0 0 0 
1239 11 31.3418 6.7718 -4.30539 0 0 0 
1153 11 40.7168 5.49191 -6.74165 0 0 0 
1802 11 20.1789 7.67085 -5.93433 0 0 0 
1801 11 20.8873 7.09475 -6.28025 0 0 0 
1235 11 28.5669 5.06119 -4.16058 0 0 0 
1236 11 29.3212 5.60195 -4.30409 0 0 0 
1804 11 20.9214 9.06966 -4.95558 0 0 0 
38 2 45.4745 16.8094 0.811804 0 -1 1 
1805 11 20.118 9.45546 -4.63423 0 0 0 
1806 11 19.768 10.2603 -4.94454 0 0 0 
1838 11 34.5257 12.7907 -5.93244 0 0 0 
1837 11 34.0033 13.5765 -6.09294 0 0 0 
1839 11 34.7733 11.856 -6.10603 0 0 0 
2120 11 34.1705 18.9049 -5.09116 0 0 0 
2119 11 33.3267 19.3553 -4.78865 0 0 0 
3495 11 19.5954 21.6963 -6.98726 0 0 0 
3420 11 8.08899 24.3343 -3.53602 0 0 0 
3497 11 19.8519 23.3576 -7.85707 0 0 0 
3498 11 19.8795 24.1715 -7.23352 0 0 0 
3496 11 19.8108 22.5123 -7.39294 0 0 0 
3425 11 6.01498 26.4964 -5.41815 0 0 0 
3426 11 6.38934 27.0231 -4.69808 0 0 0 
3419 11 8.63268 24.8855 -3.0433 0 0 0 
3418 11 8.35293 25.1081 -2.15844 0 0 0 
2108 11 32.9355 26.5298 -6.51183 0 0 0 
2109 12 33.7531 25.9821 -6.29276 0 0 0 
184 10 -6.52051 21.1636 -5.70687 0 0 0 
3415 11 9.13741 27.0269 -2.92773 0 0 0 
3506 11 17.3 27.155 -5.88421 0 0 0 
3412 11 9.76998 27.0037 -5.12117 0 0 0 
3411 11 9.14569 26.9912 -5.97354 0 0 0 
3505 11 17.081 26.5242 -6.51621 0 0 0 
3433 11 8.57072 30.8817 -7.7809 0 0 0 
3537 11 21.9393 32.0157 -4.71683 0 0 0 
3538 11 22.7945 32.3789 -4.92586 0 0 0 
3539 11 23.2746 32.9011 -5.55077 0 0 0 
3540 11 23.4671 33.7945 -5.35868 0 0 0 
3541 11 24.0183 34.097 -4.66653 0 0 0 
3542 11 24.7895 34.3967 -4.24545 0 0 0 
3736 11 12.2425 42.309 -5.33928 0 0 0 
3735 11 12.8769 41.6271 -5.41083 0 0 0 
3607 11 16.6488 39.1234 -3.19621 0 0 0 
3746 11 4.96756 39.0563 -5.57854 0 0 0 
3747 11 5.47948 39.1174 -4.75215 0 0 0 
3737 11 11.3912 42.0157 -5.68418 0 0 0 
3734 11 12.8503 40.7475 -5.91918 0 0 0 
3748 11 5.46008 40.0659 -4.46552 0 0 0 
3753 11 6.20537 43.9152 -2.78879 0 0 0 
3754 11 6.12219 44.4732 -2.07956 0 0 0 
3724 11 15.8436 45.9609 -4.07358 0 0 0 
3626 11 21.019 48.541 -6.22725 0 0 0 
3627 11 20.7784 49.3993 -6.57672 0 0 0 
3033 11 22.2676 47.524 -5.76274 0 0 0 
3034 12 23.0454 47.1115 -6.1203 0 0 0 
3632 11 18.5464 -47.5732 -7.6022 0 1 0 
3631 11 18.9911 -48.332 -8.01397 0 1 0 
3630 11 19.6039 -49.0699 -7.83475 0 1 0 
3629 11 19.9645 -49.8664 -7.54749 0 1 0 
3628 11 19.8352 49.5362 -6.77762 0 0 0 
3719 11 13.2677 49.2135 -3.07983 0 0 0 
3905 11 -19.1909 -43.8903 -3.45649 0 1 0 
3698 11 4.9346 -43.9079 -3.05365 0 1 0 
3711 11 9.01942 -46.3372 -2.85996 0 1 0 
3712 11 9.86331 -46.5429 -3.24062 0 1 0 
3713 11 10.6103 -47.1128 -3.39339 0 1 0 
3923 11 -14.0346 -41.6146 -5.19394 0 1 0 
3699 11 4.77865 -43.839 -2.07393 0 1 0 
3700 11 4.70184 -43.8485 -1.12915 0 1 0 
3641 11 17.0285 -44.3488 -3.75903 0 1 0 
3642 11 17.5823 -43.644 -3.30514 0 1 0 
3643 15 17.7862 -44.0559 -2.45028 0 1 0 
3644 11 17.9367 -44.5842 -1.70744 0 1 0 
3666 11 14.0181 -39.54 -6.1836 0 1 0 
3664 11 15.5346 -40.6327 -5.9149 0 1 0 
3665 11 14.7079 -40.0745 -5.84132 0 1 0 
613 11 19.4812 -32.4727 -2.35556 0 0 0 
612 11 19.9568 -32.1107 -1.63499 0 0 0 
611 11 20.1153 -31.2483 -1.15812 0 0 0 
610 11 20.543 -30.4302 -0.907497 0 0 0 
563 11 15.411 -28.4943 -6.08827 0 0 0 
565 11 16.5717 -29.2385 -6.75688 0 0 0 
566 11 17.2665 -29.0825 -6.10639 0 0 0 
567 11 17.7901 -28.2443 -5.99484 0 0 0 
609 11 20.6141 -29.509 -1.30069 0 0 0 
537 11 16.2735 -29.0213 -3.66505 0 0 0 
607 11 21.5354 -27.8175 -1.76793 0 0 0 
606 11 21.3617 -26.9639 -2.1708 0 0 0 
608 11 21.0325 -28.6299 -1.55866 0 0 0 
605 11 21.2925 -26.1141 -2.65343 0 0 0 
604 11 21.7902 -25.2711 -2.83938 0 0 0 
588 11 19.4294 -24.0023 -3.92316 0 0 0 
601 11 24.0381 -25.5827 -2.99155 0 0 0 
600 11 24.2 -26.262 -2.3471 0 0 0 
587 11 19.3489 -24.6654 -4.63883 0 0 0 
526 11 15.812 -20.6873 -4.67254 0 0 0 
525 11 15.9294 -19.7479 -4.65377 0 0 0 
524 11 15.0626 -19.5077 -4.32502 0 0 0 
498 11 2.79988 -18.9347 -3.04117 0 0 0 
523 11 14.3132 -18.8886 -4.23584 0 0 0 
497 11 3.14904 -18.279 -2.38532 0 0 0 
512 11 9.30552 -19.9811 -4.33093 0 0 0 
797 11 16.6875 -19.1232 -3.4106 0 0 0 
796 11 17.3206 -19.8265 -3.15597 0 0 0 
519 11 10.8631 -18.291 -4.08355 0 0 0 
518 11 10.1258 -18.7793 -4.5418 0 0 0 
811 11 17.3501 -18.021 -4.08302 0 0 0 
816 11 14.9885 -14.6258 -3.58026 0 0 0 
815 11 14.8457 -15.54 -3.8579 0 0 0 
814 11 15.3293 -16.272 -4.33465 0 0 0 
813 11 15.5915 -17.2204 -4.17158 0 0 0 
812 11 16.3756 -17.816 -3.99618 0 0 0 
926 11 28.6189 -15.8484 -2.51697 0 0 0 
929 11 27.2978 -17.9784 -2.1902 0 0 0 
956 11 30.9824 -17.0037 -4.35413 0 0 0 
955 11 30.7652 -17.9158 -3.93574 0 0 0 
818 11 14.5124 -13.0763 -4.5866 0 0 0 
817 11 14.8893 -13.6804 -3.90937 0 0 0 
927 11 28.3571 -16.7224 -2.81337 0 0 0 
928 11 27.8208 -17.544 -2.92287 0 0 0 
467 11 8.14066 -11.5966 -2.92164 0 0 0 
819 11 14.6059 -12.119 -4.64877 0 0 0 
820 11 15.0614 -11.2722 -4.49531 0 0 0 
821 14 15.2699 -10.4087 -4.93069 0 0 0 
946 11 28.0703 -13.3957 -4.18149 0 0 0 
945 11 27.1779 -12.9584 -4.2421 0 0 0 
472 11 5.52506 -11.4046 -6.5005 0 0 0 
469 11 7.35968 -11.7611 -4.49867 0 0 0 
468 11 8.10806 -11.7789 -3.9241 0 0 0 
822 11 16.1232 -10.0921 -4.64086 0 0 0 
823 11 16.8641 -9.51046 -4.83504 0 0 0 
828 11 20.2471 -8.40364 -2.10715 0 0 0 
471 11 6.11249 -11.2966 -5.63043 0 0 0 
470 11 6.83159 -11.7755 -5.30955 0 0 0 
911 11 25.7289 -8.74819 -4.91732 0 0 0 
910 11 26.1267 -8.34128 -4.14466 0 0 0 
1288 11 35.5057 -7.7024 -1.41458 0 0 0 
1287 11 36.1886 -7.68906 -0.706593 0 0 0 
1416 11 46.3004 -6.50616 -6.90216 0 0 0 
1289 11 34.9688 -6.88075 -1.47089 0 0 0 
1417 11 45.652 -6.93611 -6.28874 0 0 0 
1414 11 47.9034 -7.31907 -6.45942 0 0 0 
1415 11 47.1414 -6.90764 -6.88559 0 0 0 
1350 11 27.0289 -6.31203 -4.90378 0 0 0 
1351 11 27.6329 -6.18513 -4.20826 0 0 0 
1352 11 28.3502 -5.4992 -4.30655 0 0 0 
237 11 -2.39829 -0.636837 -4.38247 0 0 0 
859 11 19.2581 -4.31554 -5.57047 0 0 0 
861 11 18.5426 -3.97138 -4.12805 0 0 0 
860 11 18.5638 -4.70501 -4.86609 0 0 0 
1355 11 28.9945 -3.6258 -6.5288 0 0 0 
1297 11 34.3205 -2.79568 -6.17644 0 0 0 
1296 11 33.7105 -3.54724 -5.79244 0 0 0 
1295 11 33.7167 -4.47376 -5.49888 0 0 0 
1271 11 35.489 -2.80756 -5.47057 0 0 0 
1272 11 35.2139 -3.60116 -4.91892 0 0 0 
235 11 -2.39522 -1.1681 -6.06924 0 0 0 
236 11 -2.52279 -1.19283 -5.11552 0 0 0 
844 11 16.9746 -4.61041 -5.52699 0 0 0 
1357 14 29.635 -2.46173 -7.87952 0 0 0 
1358 11 30.5695 -2.70695 -7.9197 0 0 0 
1359 11 30.586 -2.2617 -7.08869 0 0 0 
1270 11 35.0891 -2.20497 -4.79292 0 0 0 
1360 11 30.8965 -2.06092 -6.19313 0 0 0 
1111 11 -48.4865 2.60197 -2.89635 1 0 0 
851 11 19.0946 -0.746932 -2.10677 0 0 0 
852 11 19.8319 -1.31377 -2.14179 0 0 0 
1110 11 -48.0676 1.88439 -2.39433 1 0 0 
1256 11 34.3221 3.02972 -4.05006 0 0 0 
1257 11 34.7177 2.25853 -3.56427 0 0 0 
1230 11 27.6289 4.39619 -6.53631 0 0 0 
1231 11 26.9908 4.07092 -5.8801 0 0 0 
1255 11 33.7363 3.76536 -4.36273 0 0 0 
1254 11 33.2555 3.60497 -5.1739 0 0 0 
1232 12 26.8697 4.07854 -4.88886 0 0 0 
1155 11 39.2338 5.64533 -7.94385 0 0 0 
1233 11 27.3053 3.4854 -4.26375 0 0 0 
1234 11 27.9409 4.29134 -4.16116 0 0 0 
1807 11 20.2549 11.0335 -4.77308 0 0 0 
128 7 -34.2451 3.9619 -0.0443155 0 0 0 
1808 11 20.6114 11.8571 -4.55457 0 0 0 
106 6 18.1561 9.52641 -1.27957 1 0 0 
1835 11 32.9315 15.1564 -5.7315 0 0 0 
1836 11 33.593 14.4278 -5.86007 0 0 0 
1833 11 31.596 16.3745 -5.12568 0 0 0 
1834 11 32.4207 15.8568 -5.30132 0 0 0 
2117 11 32.6201 20.9421 -4.08336 0 0 0 
2118 11 33.3501 20.2809 -4.38469 0 0 0 
2116 11 32.1178 21.8086 -4.15863 0 0 0 
2114 12 33.3362 22.889 -5.4168 0 0 0 
2113 11 34.1553 23.1934 -5.80822 0 0 0 
2110 11 34.7438 25.9117 -6.36931 0 0 0 
2111 11 34.6613 25.0473 -6.00767 0 0 0 
2112 11 34.6819 24.0737 -5.99179 0 0 0 
3427 11 6.8269 27.7472 -4.16916 0 0 0 
3416 11 8.52828 26.6191 -2.33783 0 0 0 
3417 11 7.91541 25.9681 -1.96112 0 0 0 
3428 11 7.38627 28.0159 -4.86329 0 0 0 
3429 11 7.81475 28.76 -5.30981 0 0 0 
3413 11 9.80138 27.7755 -4.59114 0 0 0 
3414 11 9.62714 27.4241 -3.66749 0 0 0 
3430 11 8.42197 29.4472 -5.52504 0 0 0 
3431 11 8.90603 29.8235 -6.27981 0 0 0 
3509 11 15.1805 27.9491 -4.41901 0 0 0 
3507 11 16.7564 27.7553 -5.38199 0 0 0 
3508 11 15.8801 28.1031 -5.04478 0 0 0 
3432 11 8.67168 30.4866 -6.91231 0 0 0 
3536 11 21.3624 32.5689 -4.1642 0 0 0 
3543 14 25.4542 34.1022 -3.53945 0 0 0 
3544 11 25.9746 34.2489 -2.76955 0 0 0 
3545 11 25.9794 34.9666 -2.12233 0 0 0 
3604 11 15.8529 41.7435 -3.0301 0 0 0 
3605 11 16.0093 40.9841 -3.65507 0 0 0 
3606 11 16.4842 40.1217 -3.52234 0 0 0 
3732 11 13.8152 40.4177 -5.64261 0 0 0 
3733 11 13.2681 40.0827 -6.43648 0 0 0 
3603 11 16.012 42.1226 -2.09842 0 0 0 
3608 11 17.3659 38.4983 -3.03868 0 0 0 
3609 11 17.8839 37.722 -3.38856 0 0 0 
3750 11 6.07041 41.8442 -4.28205 0 0 0 
3749 11 5.48239 41.0753 -4.31605 0 0 0 
3610 11 18.7546 37.6379 -3.03288 0 0 0 
3611 11 19.265 38.1217 -2.49401 0 0 0 
3752 11 6.51262 43.3912 -3.54577 0 0 0 
3751 11 6.30444 42.7072 -4.16782 0 0 0 
3755 11 5.8623 45.3455 -1.84453 0 0 0 
3756 11 5.32561 46.1047 -1.5204 0 0 0 
3726 11 16.1704 44.4098 -5.07452 0 0 0 
3757 11 5.0994 46.6682 -0.733996 0 0 0 
3758 11 4.72121 46.6873 0.0856901 0 0 0 
3725 11 16.1269 45.3736 -4.73647 0 0 0 
3759 11 4.25259 46.6233 0.952286 0 0 0 
3760 11 3.59156 46.1974 0.328282 0 0 0 
3723 11 15.4739 46.7639 -3.78588 0 0 0 
3722 11 14.7461 47.3624 -3.4581 0 0 0 
3625 11 20.9767 48.3517 -5.27912 0 0 0 
3624 11 20.9033 47.9978 -4.35152 0 0 0 
79 4 11.7788 47.3106 -8.1519 0 0 1 
3720 11 14.224 49.1009 -3.17778 0 0 0 
3721 11 14.6951 48.274 -3.12962 0 0 0 
3902 11 -21.693 -44.3114 -3.18267 0 1 0 
3904 11 -20.1586 -43.6741 -3.75983 0 1 0 
3903 11 -21.1367 -43.7432 -3.85803 0 1 0 
3649 11 16.7735 -47.517 -1.61182 0 1 0 
3650 11 15.7698 -47.7256 -1.48827 0 1 0 
3901 11 -21.7365 -44.385 -2.21498 0 1 0 
3900 11 -21.8259 -44.3386 -1.23573 0 1 0 
3702 11 4.53119 -44.1499 0.356401 0 1 0 
3709 11 7.9938 -45.6723 -1.4821 0 1 0 
3710 11 8.4167 -45.8701 -2.28894 0 1 0 
3648 11 17.4064 -46.7678 -1.30447 0 1 0 
3647 11 17.8405 -46.292 -0.622457 0 1 0 
3646 11 17.905 -45.4547 -0.200351 0 1 0 
3924 11 -13.6929 -41.343 -4.347 0 1 0 
3925 11 -13.6553 -41.481 -3.42416 0 1 0 
3926 11 -12.9048 -41.2782 -2.86376 0 1 0 
3701 11 5.16143 -43.8885 -0.283511 0 1 0 
3658 11 16.0393 -41.8674 -1.89759 0 1 0 
3645 11 17.9211 -45.3636 -1.14316 0 1 0 
3659 11 16.6502 -41.2806 -2.29477 0 1 0 
3927 11 -12.8506 -40.4539 -2.38115 0 1 0 
3660 11 16.6503 -41.1952 -3.33339 0 1 0 
3661 11 17.174 -41.8025 -3.97353 0 1 0 
3662 11 16.8508 -41.5016 -4.76806 0 1 0 
3663 11 16.0898 -40.9437 -5.14728 0 1 0 
614 11 19.7133 -33.4114 -2.34466 0 0 0 
615 11 19.4925 -33.8252 -1.46741 0 0 0 
564 11 15.6296 -29.1304 -6.87187 0 0 0 
539 13 16.1007 -29.9487 -2.04009 0 0 0 
20 1 -47.1203 -29.5799 -1.14747 1 0 0 
562 11 15.3901 -28.5734 -5.09113 0 0 0 
561 16 14.8902 -28.7649 -4.25243 0 0 0 
538 11 16.2028 -29.7413 -3.08041 0 0 0 
536 11 16.7758 -28.2808 -4.00269 0 0 0 
535 11 16.8082 -27.403 -4.33632 0 0 0 
534 11 16.934 -26.5805 -3.87548 0 0 0 
533 11 17.5727 -26.1584 -3.298 0 0 0 
532 11 17.4996 -25.2505 -2.94136 0 0 0 
589 12 19.3736 -23.7243 -2.93039 0 0 0 
598 11 23.1241 -27.5657 -1.70112 0 0 0 
599 11 23.9264 -27.0535 -1.90408 0 0 0 
773 11 26.2897 -26.9404 -1.7532 0 0 0 
774 11 26.1969 -26.5 -0.89309 0 0 0 
531 11 17.0786 -24.28 -2.90951 0 0 0 
530 11 17.3351 -23.6105 -3.55208 0 0 0 
776 11 25.4897 -25.1717 0.337877 0 0 0 
527 11 15.7802 -21.7099 -4.82588 0 0 0 
529 11 17.0938 -22.8852 -4.15613 0 0 0 
528 11 16.3411 -22.323 -4.34518 0 0 0 
410 11 3.25618 -20.9328 -1.41976 0 0 0 
409 11 3.36007 -21.8387 -1.1575 0 0 0 
499 11 2.95926 -19.332 -2.1883 0 0 0 
500 11 2.79539 -19.9 -1.49399 0 0 0 
411 11 3.8618 -20.1772 -1.60542 0 0 0 
412 11 3.88083 -19.6295 -0.827162 0 0 0 
514 11 10.6988 -20.4939 -3.16724 0 0 0 
414 11 3.76941 -17.8076 -0.593914 0 0 0 
415 11 3.0738 -17.1953 -0.346751 0 0 0 
413 11 4.26069 -18.7067 -0.5797 0 0 0 
510 11 8.15023 -19.45 -3.66462 0 0 0 
511 11 8.59393 -19.3819 -4.52596 0 0 0 
513 11 9.96018 -20.4634 -3.73712 0 0 0 
515 11 10.9683 -20.4505 -4.05868 0 0 0 
517 11 10.7702 -19.2705 -5.02678 0 0 0 
516 11 11.2833 -19.5553 -4.3065 0 0 0 
794 11 17.847 -18.8655 -1.94897 0 0 0 
795 11 17.7327 -19.783 -2.24646 0 0 0 
96 5 -22.0561 -20.8002 6.146 0 0 0 
957 11 31.6652 -16.3336 -4.22235 0 0 0 
462 11 6.45523 -14.6784 -2.60699 0 0 0 
463 11 6.83244 -13.9272 -2.13828 0 0 0 
465 11 7.03135 -12.502 -1.71025 0 0 0 
464 11 6.51311 -13.2597 -1.5101 0 0 0 
895 11 19.2579 -13.4368 -2.39967 0 0 0 
898 11 19.9536 -13.5654 -5.129 0 0 0 
930 11 26.6206 -18.1652 -1.55726 0 0 0 
931 13 26.0847 -17.3858 -1.01675 0 0 0 
958 11 31.4918 -15.4562 -3.73802 0 0 0 
466 11 7.49813 -12.2801 -2.55008 0 0 0 
899 11 20.8625 -13.7221 -5.30485 0 0 0 
944 11 26.2468 -12.5575 -3.97053 0 0 0 
943 11 25.3783 -12.4498 -3.52331 0 0 0 
900 11 21.0509 -13.3089 -4.43441 0 0 0 
901 11 21.1286 -12.2655 -4.6331 0 0 0 
902 11 22.0443 -12.1534 -4.36113 0 0 0 
903 11 22.8585 -11.668 -4.20026 0 0 0 
1286 11 36.9291 -8.05623 -0.237213 0 0 0 
1285 11 36.8715 -8.64414 -0.949458 0 0 0 
908 11 25.9731 -9.56423 -2.77747 0 0 0 
909 11 26.2576 -8.82604 -3.29791 0 0 0 
1290 11 34.4127 -6.39288 -2.0943 0 0 0 
1292 11 33.4558 -5.9634 -3.37601 0 0 0 
1291 11 34.0571 -5.83136 -2.71731 0 0 0 
1294 11 33.3577 -5.36022 -5.25955 0 0 0 
1293 11 33.3453 -5.73126 -4.34186 0 0 0 
238 11 -1.62054 -1.04751 -4.00399 0 0 0 
863 11 19.3577 -3.21381 -2.52513 0 0 0 
864 11 19.1673 -3.20045 -1.48796 0 0 0 
862 11 18.9995 -3.55338 -3.41048 0 0 0 
1273 11 34.8499 -4.37365 -4.48839 0 0 0 
1274 11 34.5073 -4.69908 -3.63409 0 0 0 
239 11 -0.913873 -1.41857 -3.43771 0 0 0 
240 11 -0.849447 -2.09829 -2.76547 0 0 0 
858 11 20.156 -4.0439 -5.95908 0 0 0 
857 11 20.9308 -3.77016 -5.48087 0 0 0 
1269 11 34.8418 -1.84556 -3.987 0 0 0 
1268 11 34.72 -1.27898 -3.19561 0 0 0 
1027 11 39.8461 -3.21114 -1.97655 0 0 0 
854 11 20.95 -2.13318 -3.45217 0 0 0 
856 11 21.508 -3.2034 -4.93122 0 0 0 
855 11 21.5173 -2.47878 -4.2789 0 0 0 
1261 11 32.2726 0.905642 -1.18826 0 0 0 
1260 11 32.8963 1.58612 -1.52116 0 0 0 
1028 11 40.1179 -2.28554 -2.22685 0 0 0 
1029 11 39.7762 -1.37558 -2.50266 0 0 0 
1108 11 -49.5132 0.756426 -1.71833 1 0 0 
853 11 20.2174 -1.84298 -2.84378 0 0 0 
1259 11 33.5597 1.62541 -2.32652 0 0 0 
1030 11 39.8892 -0.472261 -2.72973 0 0 0 
1107 11 49.7609 0.072064 -1.76992 0 0 0 
1109 11 -48.6228 1.20974 -1.95736 1 0 0 
1258 11 34.074 1.77551 -3.11877 0 0 0 
1810 11 21.2788 13.1461 -3.46741 0 0 0 
1809 11 21.038 12.2702 -3.73972 0 0 0 
1829 11 30.0343 14.0593 -3.09944 0 0 0 
1831 11 30.7734 15.3357 -4.24105 0 0 0 
1832 11 30.756 16.2598 -4.59043 0 0 0 
2115 11 32.8624 22.4206 -4.67513 0 0 0 
3510 11 14.5125 28.3658 -3.89001 0 0 0 
3511 11 14.6241 27.7901 -3.11489 0 0 0 
3533 11 21.986 33.1308 -1.5012 0 0 0 
3535 11 21.8134 33.0582 -3.37339 0 0 0 
3582 11 19.7314 33.2251 0.0137706 0 0 0 
3534 11 21.996 33.1788 -2.43627 0 0 0 
3546 11 26.3461 35.8196 -2.25206 0 0 0 
3547 11 26.5993 36.8169 -2.36985 0 0 0 
139 7 -17.484 35.5458 -3.55308 1 -1 0 
54 3 29.6133 38.8227 -7.03632 0 0 0 
3602 11 16.0208 42.7231 -1.33885 0 0 0 
37 2 44.5498 35.9396 -2.01062 0 -1 1 
3731 11 14.0079 40.6391 -4.77638 0 0 0 
3730 11 14.4153 41.3033 -4.18204 0 0 0 
3601 11 16.7737 42.5955 -0.7802 0 0 0 
3729 11 15.0362 42.0446 -4.43924 0 0 0 
3728 11 15.2312 42.732 -5.05818 0 0 0 
3612 11 19.2897 39.1112 -2.43265 0 0 0 
3613 11 19.2929 39.7747 -1.80342 0 0 0 
3727 11 15.8163 43.492 -4.89765 0 0 0 
3622 11 20.1638 46.6416 -3.75304 0 0 0 
3623 11 20.7136 47.4554 -3.56791 0 0 0 
3761 11 3.08451 46.4809 -0.464054 0 0 0 
3651 11 15.0414 -47.2021 -1.23729 0 1 0 
3652 11 14.7267 -46.6323 -0.521479 0 1 0 
3899 11 -22.2397 -44.042 -0.4127 0 1 0 
3703 11 5.05175 -43.6834 1.00014 0 1 0 
3704 11 5.82342 -43.4966 1.56005 0 1 0 
3706 11 6.69501 -44.4387 0.247659 0 1 0 
3705 11 6.61049 -43.652 0.874479 0 1 0 
3707 11 7.27104 -45.1509 0.129796 0 1 0 
3898 11 -21.6508 -43.9603 0.339376 0 1 0 
3897 11 -20.8928 -43.8523 0.928143 0 1 0 
3884 15 -14.6175 -41.9224 2.57215 0 1 0 
3708 11 7.48505 -45.5599 -0.693981 0 1 0 
3656 11 15.0485 -42.8666 -0.67383 0 1 0 
3657 11 15.4301 -42.4257 -1.43277 0 1 0 
3928 11 -13.4547 -40.2526 -1.63165 0 1 0 
3929 11 -14.0852 -39.4444 -1.7886 0 1 0 
3930 11 -15.0854 -39.3298 -1.71382 0 1 0 
3931 11 -15.373 -38.6849 -1.08077 0 1 0 
3933 11 -16.8614 -38.2542 0.0734001 0 1 0 
3932 11 -16.0969 -38.4612 -0.449132 0 1 0 
3934 11 -17.2853 -37.7637 0.757836 0 1 0 
3935 11 -17.7175 -36.8528 1.05241 0 1 0 
618 11 18.5583 -34.7653 1.03415 0 0 0 
616 11 19.0941 -34.5305 -0.876862 0 0 0 
617 11 18.8326 -34.723 0.0869572 0 0 0 
540 11 16.4182 -30.1162 -1.1286 0 0 0 
769 11 26.5981 -30.3403 -0.509279 0 0 0 
560 11 14.4427 -28.7834 -3.43108 0 0 0 
559 11 14.5175 -28.8851 -2.50987 0 0 0 
770 11 26.3001 -29.5685 -0.989112 0 0 0 
558 11 14.0511 -29.1147 -1.68488 0 0 0 
772 11 26.1982 -27.9083 -1.82872 0 0 0 
771 11 26.1228 -28.8356 -1.52048 0 0 0 
590 11 19.7445 -24.4489 -2.36766 0 0 0 
597 11 22.4112 -27.4622 -1.01972 0 0 0 
591 11 19.5067 -24.6302 -1.41679 0 0 0 
775 11 26.0916 -25.8919 -0.163899 0 0 0 
408 11 3.86965 -22.3061 -0.418762 0 0 0 
777 11 24.9576 -24.4403 0.754451 0 0 0 
778 11 24.2562 -23.9215 0.403535 0 0 0 
407 11 4.13879 -22.6662 0.40535 0 0 0 
406 11 4.64916 -22.2015 1.08675 0 0 0 
421 11 -0.174595 -16.1107 1.18818 0 0 0 
501 11 2.83015 -19.6089 -0.595489 0 0 0 
502 11 3.02133 -20.0856 0.269927 0 0 0 
508 11 6.61039 -19.8 -2.69785 0 0 0 
509 11 7.28491 -19.5943 -3.38558 0 0 0 
793 11 18.079 -18.2115 -1.26806 0 0 0 
792 11 17.9588 -17.5065 -0.536442 0 0 0 
419 11 0.0666801 -17.4209 0.0377712 0 0 0 
420 11 -0.309379 -16.5202 0.344414 0 0 0 
418 11 0.578055 -18.2448 -0.0796812 0 0 0 
417 11 1.54809 -18.1802 -0.129234 0 0 0 
416 11 2.37527 -17.7715 -0.0267442 0 0 0 
935 11 25.3433 -14.1869 0.937999 0 0 0 
896 11 19.5731 -13.4246 -3.31709 0 0 0 
934 11 25.5768 -14.7824 0.149994 0 0 0 
932 11 25.5002 -16.586 -0.715706 0 0 0 
933 11 25.3815 -15.7974 -0.0992352 0 0 0 
459 11 4.40658 -15.9312 -1.45186 0 0 0 
460 11 5.25712 -15.8793 -1.84091 0 0 0 
894 11 19.0029 -13.2192 -1.45871 0 0 0 
897 11 19.362 -13.66 -4.3582 0 0 0 
942 11 25.0261 -12.0779 -2.71029 0 0 0 
941 11 25.0741 -11.5389 -1.83183 0 0 0 
959 11 31.9382 -15.7505 -2.94818 0 0 0 
960 11 31.8433 -14.9516 -2.49271 0 0 0 
15 1 -36.9803 -16.3725 6.56503 1 0 0 
461 11 5.89034 -15.5356 -2.49588 0 0 0 
893 11 18.8485 -13.2145 -0.536691 0 0 0 
892 11 18.0488 -12.755 -0.710783 0 0 0 
965 11 33.2938 -12.4318 -0.248174 0 0 0 
964 11 33.7965 -12.8513 -0.935449 0 0 0 
961 11 32.526 -15.0189 -1.77696 0 0 0 
891 11 17.1204 -12.3407 -0.812795 0 0 0 
1284 11 36.0521 -8.87881 -1.40725 0 0 0 
890 11 16.5094 -11.5816 -0.925809 0 0 0 
889 11 15.7364 -11.6946 -0.257571 0 0 0 
904 11 23.3149 -11.0586 -3.57994 0 0 0 
905 11 23.6788 -11.2079 -2.73604 0 0 0 
906 11 24.6183 -10.8851 -2.38343 0 0 0 
907 11 25.2901 -10.2257 -2.37219 0 0 0 
970 11 31.9182 -10.4761 2.51926 0 0 0 
971 11 32.1938 -9.63404 3.05289 0 0 0 
1283 11 35.0907 -8.71957 -1.38519 0 0 0 
1019 11 39.7026 -10.0851 0.535599 0 0 0 
1018 11 39.7944 -10.6954 1.30442 0 0 0 
888 11 15.4138 -11.4961 0.625121 0 0 0 
887 11 15.7484 -11.2837 1.49374 0 0 0 
972 11 32.2279 -8.68568 2.96509 0 0 0 
1020 11 39.7271 -9.18846 0.181413 0 0 0 
1021 11 39.7351 -8.2889 -0.210904 0 0 0 
886 11 16.4035 -10.7045 1.92155 0 0 0 
1278 11 34.2167 -6.10678 -1.08696 0 0 0 
1277 11 34.856 -5.39569 -1.05711 0 0 0 
1022 11 39.4419 -7.52009 -0.721994 0 0 0 
1276 11 35.2498 -5.25837 -1.91151 0 0 0 
1275 11 34.7881 -5.21229 -2.82729 0 0 0 
1023 11 39.9169 -6.88939 -1.19891 0 0 0 
1024 11 39.4706 -5.99561 -1.23682 0 0 0 
866 11 19.744 -3.87172 -0.23995 0 0 0 
1266 11 33.556 -0.716125 -1.80906 0 0 0 
1025 11 39.4542 -5.06784 -1.59432 0 0 0 
241 11 -1.49274 -2.03113 -2.05899 0 0 0 
242 11 -2.10686 -2.25765 -1.28312 0 0 0 
185 10 4.5116 -4.43474 -5.86081 0 0 0 
865 11 19.1333 -3.27045 -0.59864 0 0 0 
1264 11 31.9322 -1.42066 -1.03465 0 0 0 
1263 11 31.4024 -0.733208 -1.52709 0 0 0 
1267 11 34.2309 -0.757036 -2.53099 0 0 0 
1026 11 39.492 -4.14115 -1.85249 0 0 0 
1098 11 45.2676 -0.85409 2.40207 0 0 0 
243 11 -2.24138 -1.54602 -0.601558 0 0 0 
1262 11 31.872 0.0125369 -1.27396 0 0 0 
1097 11 44.2171 -0.912959 2.68541 0 0 0 
1099 11 46.0717 -0.569894 2.77213 0 0 0 
1104 11 47.6539 0.0566239 -0.0338763 0 0 0 
1105 11 48.3741 0.526798 -0.571616 0 0 0 
1106 11 49.158 0.324972 -1.1377 0 0 0 
1031 11 40.0363 0.516424 -2.78124 0 0 0 
1032 11 39.7238 1.38991 -2.5503 0 0 0 
1033 11 39.1522 2.13531 -2.51037 0 0 0 
1034 11 38.6659 2.98156 -2.21051 0 0 0 
1035 11 39.1523 3.39359 -1.51977 0 0 0 
1812 11 21.7073 13.1608 -1.8191 0 0 0 
1811 11 21.8379 13.4688 -2.68408 0 0 0 
1814 11 21.7885 12.5123 -0.102602 0 0 0 
1815 11 21.4011 11.8687 0.495978 0 0 0 
1816 11 21.7324 11.477 1.2824 0 0 0 
1817 11 22.6071 11.5638 0.834251 0 0 0 
1820 11 24.6949 12.1142 -0.39304 0 0 0 
1821 11 25.4342 12.5579 -0.857719 0 0 0 
1822 11 25.7208 13.4294 -0.759736 0 0 0 
1823 11 26.2199 14.3349 -0.821993 0 0 0 
1818 11 22.9112 11.744 -0.0952486 0 0 0 
1819 11 23.8152 11.6944 -0.527926 0 0 0 
1824 11 26.9281 14.9133 -0.91369 0 0 0 
1825 11 27.766 15.4375 -1.04243 0 0 0 
1826 11 28.4345 15.8094 -1.61371 0 0 0 
1827 11 29.27 15.4565 -1.99282 0 0 0 
1828 11 29.5932 14.6019 -2.4275 0 0 0 
1830 11 30.614 14.464 -3.80308 0 0 0 
3518 11 16.1742 29.4988 2.00985 0 0 0 
3512 11 14.2936 27.7273 -2.24443 0 0 0 
4416 11 -4.26383 31.2801 1.14131 0 0 0 
3532 11 22.6462 33.438 -0.826394 0 0 0 
3530 11 23.4093 34.3519 0.633223 0 0 0 
3531 14 23.0823 34.1713 -0.271494 0 0 0 
4418 11 -5.55359 32.4096 0.177561 0 0 0 
4417 11 -4.87223 31.7398 0.532267 0 0 0 
3528 11 22.9347 33.6441 2.37947 0 0 0 
3581 11 20.6139 33.3913 -0.227188 0 0 0 
3580 11 21.1385 33.6615 0.578156 0 0 0 
4419 11 -5.70663 32.9292 0.940897 0 0 0 
3586 11 16.99 33.1979 -0.842975 0 0 0 
3585 11 17.264 32.2413 -0.850281 0 0 0 
3584 11 18.1214 32.3595 -0.362661 0 0 0 
3583 13 19.1221 32.6464 -0.283887 0 0 0 
3587 11 17.5732 33.7528 -1.32261 0 0 0 
3592 11 19.4618 37.4066 -0.540497 0 0 0 
3593 11 19.6398 38.2221 -0.178102 0 0 0 
3594 11 19.8424 39.1171 -0.339466 0 0 0 
3548 11 27.2841 37.2872 -1.77086 0 0 0 
3549 11 27.9118 37.617 -1.11052 0 0 0 
3599 11 18.3115 42.3968 -0.101605 0 0 0 
4432 11 -4.76871 42.6457 -1.39587 0 0 0 
4433 11 -4.96634 43.566 -1.04187 0 0 0 
3600 12 17.482 42.7731 -0.211928 0 0 0 
4434 11 -5.31398 44.166 -0.414867 0 0 0 
3615 11 18.3434 41.4094 -1.69311 0 0 0 
3614 11 18.7074 40.518 -1.75349 0 0 0 
3616 11 17.9732 42.235 -2.01367 0 0 0 
3617 11 18.0048 43.1525 -2.38155 0 0 0 
3618 11 17.6628 44.0815 -2.64096 0 0 0 
3619 11 17.9557 44.8415 -3.1941 0 0 0 
3620 11 18.5917 45.5035 -3.46312 0 0 0 
3621 11 19.4206 46.003 -3.79599 0 0 0 
3762 11 3.09903 47.376 -0.913791 0 0 0 
3763 11 2.27416 47.7081 -0.604554 0 0 0 
3653 11 14.4513 -45.671 -0.67446 0 1 0 
3654 11 14.6152 -44.7297 -0.654562 0 1 0 
3886 11 -15.4414 -40.3478 2.08985 0 1 0 
3885 11 -14.7864 -41.0301 2.2551 0 1 0 
3883 11 -14.1833 -42.6148 3.2224 0 1 0 
3882 11 -13.4979 -43.2186 3.3282 0 1 0 
3655 11 14.974 -43.8405 -0.325697 0 1 0 
3896 11 -20.888 -43.6629 1.89716 0 1 0 
3895 11 -20.516 -43.8666 2.78199 0 1 0 
3888 11 -17.0829 -40.3192 1.25518 0 1 0 
3887 11 -16.2645 -40.4525 1.74037 0 1 0 
3890 11 -18.9175 -40.5924 1.10307 0 1 0 
3889 11 -17.9762 -40.6211 1.26769 0 1 0 
3936 11 -18.5145 -36.2639 1.21585 0 1 0 
3937 11 -19.0589 -35.6297 1.62869 0 1 0 
619 11 18.8565 -34.5361 1.9082 0 0 0 
620 11 19.1484 -34.1773 2.74558 0 0 0 
767 11 27.0394 -31.6977 0.702118 0 0 0 
541 11 16.0861 -30.0976 -0.204404 0 0 0 
768 11 26.7962 -30.8988 0.211833 0 0 0 
542 11 15.3403 -29.8673 0.438251 0 0 0 
556 11 13.0323 -29.7147 -0.43497 0 0 0 
557 11 13.6512 -29.1159 -0.848202 0 0 0 
644 11 18.625 -25.4448 2.28624 0 0 0 
643 11 19.0604 -26.2025 2.65829 0 0 0 
595 11 20.7521 -27.7907 -0.822448 0 0 0 
596 11 21.646 -27.9108 -0.689886 0 0 0 
592 11 19.4848 -25.3284 -0.797459 0 0 0 
645 11 18.0443 -24.8623 1.75101 0 0 0 
593 11 20.0306 -26.1426 -0.6349 0 0 0 
594 11 20.5855 -26.8365 -0.92822 0 0 0 
779 11 24.0525 -22.9608 0.200827 0 0 0 
46 3 -37.2335 -24.0867 -5.41175 0 0 0 
780 11 24.2546 -22.0793 0.578156 0 0 0 
781 11 24.4297 -21.4769 1.34852 0 0 0 
405 11 5.54985 -21.8804 0.983925 0 0 0 
404 11 6.29693 -21.2692 0.977846 0 0 0 
791 11 17.7907 -17.3445 0.40705 0 0 0 
790 11 18.6758 -16.9708 0.67961 0 0 0 
789 11 19.459 -16.9938 1.22987 0 0 0 
784 11 22.9042 -20.0325 2.62495 0 0 0 
783 11 23.3085 -20.7604 2.18599 0 0 0 
422 11 -0.0672351 -16.7657 1.97343 0 0 0 
423 11 -0.887964 -16.962 2.35839 0 0 0 
503 11 3.98415 -20.2956 0.33341 0 0 0 
504 11 4.82811 -20.3821 -0.190472 0 0 0 
788 11 20.0979 -17.5595 1.67817 0 0 0 
787 11 20.8016 -18.2586 1.8577 0 0 0 
785 11 22.1506 -19.4656 2.47697 0 0 0 
786 11 21.4202 -18.8055 2.4743 0 0 0 
505 11 4.78799 -20.9457 -1.00867 0 0 0 
506 11 5.29878 -20.7751 -1.80872 0 0 0 
507 11 5.80261 -20.3765 -2.5375 0 0 0 
937 11 25.5654 -12.7975 0.524564 0 0 0 
936 11 24.9082 -13.4606 0.541473 0 0 0 
453 11 7.40471 -14.9633 0.94855 0 0 0 
457 11 4.62698 -16.8611 0.0638245 0 0 0 
458 11 4.3424 -16.6064 -0.800836 0 0 0 
939 11 25.511 -11.0087 -0.0842067 0 0 0 
938 11 25.4174 -11.9295 0.215905 0 0 0 
452 11 7.48174 -14.7174 0.00888737 0 0 0 
940 11 25.2492 -11.1928 -0.974469 0 0 0 
1005 11 34.2166 -11.3707 4.35621 0 0 0 
450 11 6.08312 -14.3782 -0.861373 0 0 0 
449 11 5.55195 -13.5687 -0.988984 0 0 0 
966 11 32.378 -12.5012 -0.0229634 0 0 0 
967 11 32.0314 -12.579 0.785603 0 0 0 
963 11 33.5752 -13.5872 -1.60181 0 0 0 
962 11 33.2161 -14.3448 -1.97339 0 0 0 
1006 11 34.9588 -11.8099 4.73066 0 0 0 
1008 11 36.5059 -11.6027 4.28047 0 0 0 
1007 11 35.8706 -12.1725 4.63058 0 0 0 
1009 11 37.0357 -10.9988 3.69661 0 0 0 
968 11 32.0666 -11.7608 1.26944 0 0 0 
969 13 31.6524 -11.3164 2.01974 0 0 0 
1017 11 39.9632 -11.0068 2.20611 0 0 0 
1016 11 40.6036 -10.367 2.64435 0 0 0 
438 11 1.80219 -11.1879 0.332785 0 0 0 
439 11 1.90411 -10.2634 0.698202 0 0 0 
1282 11 34.1027 -8.59498 -1.30907 0 0 0 
1281 11 33.5347 -7.86456 -1.04941 0 0 0 
440 11 2.743 -9.80895 0.992175 0 0 0 
443 11 5.47477 -9.83365 1.1655 0 0 0 
441 11 3.53278 -9.32689 1.21615 0 0 0 
442 11 4.51179 -9.46095 1.06126 0 0 0 
885 11 17.2724 -10.3352 2.01693 0 0 0 
884 11 17.9854 -9.71479 2.42647 0 0 0 
973 11 32.5028 -7.7917 3.10978 0 0 0 
1280 11 32.7291 -7.25124 -1.14853 0 0 0 
1279 13 33.4922 -6.69903 -0.807222 0 0 0 
975 11 31.6748 -6.19719 3.13806 0 0 0 
974 11 31.7518 -7.10998 3.09247 0 0 0 
976 11 31.2749 -5.30713 3.23144 0 0 0 
868 11 20.6979 -4.01107 1.17202 0 0 0 
867 11 20.2542 -4.36166 0.416955 0 0 0 
1265 11 32.6464 -0.918801 -1.45842 0 0 0 
244 11 -3.01554 -0.934005 -0.807916 0 0 0 
1095 11 42.4997 -1.31776 3.4901 0 0 0 
1096 11 43.2785 -0.891319 3.0441 0 0 0 
1100 11 46.5947 0.145046 3.15214 0 0 0 
1101 11 47.0566 0.7847 2.50978 0 0 0 
1102 11 46.9757 0.60827 1.54572 0 0 0 
1103 11 46.9499 0.451962 0.640517 0 0 0 
127 7 7.71355 1.70184 9.29293 1 0 0 
1036 11 39.0604 3.43055 -0.511892 0 0 0 
1037 11 39.4114 3.52538 0.360013 0 0 0 
1038 11 40.1143 3.81828 1.02577 0 0 0 
1039 11 40.2665 4.72863 1.23855 0 0 0 
1040 11 40.7681 5.35496 1.71764 0 0 0 
1813 11 21.9983 12.8685 -0.941795 0 0 0 
1073 11 38.962 9.89307 3.74986 0 0 0 
1072 11 39.3332 9.56933 4.58181 0 0 0 
149 8 46.4656 9.53929 3.76917 -1 -1 1 
94 5 31.099 3.71435 3.2342 0 0 -1 
3519 11 16.6186 30.2427 2.42015 0 0 0 
3513 11 14.1173 27.9448 -1.28644 0 0 0 
3514 11 14.4261 27.6477 -0.413622 0 0 0 
3515 16 15.1485 27.4346 0.185227 0 0 0 
3516 11 15.4251 28.1225 0.887114 0 0 0 
3517 11 15.9627 28.8563 1.3701 0 0 0 
3521 13 17.7018 31.5854 3.34418 0 0 0 
3520 11 17.2421 30.9206 2.7204 0 0 0 
4415 11 -3.9911 30.4287 1.47687 0 0 0 
4414 11 -3.31101 29.943 2.09734 0 0 0 
3523 11 18.7918 32.7142 4.48091 0 0 0 
3524 11 19.7652 32.9758 4.25849 0 0 0 
3527 11 22.018 33.8142 2.6998 0 0 0 
3529 11 23.2083 33.9774 1.56479 0 0 0 
3579 11 21.0978 34.4069 1.16965 0 0 0 
4420 11 -6.1361 33.7995 1.10399 0 0 0 
4421 11 -6.70129 34.598 1.09912 0 0 0 
3577 11 22.0473 35.6677 2.25501 0 0 0 
3578 11 21.4407 35.2648 1.56839 0 0 0 
4422 11 -6.56156 35.5355 1.2926 0 0 0 
3589 11 18.2009 35.1429 -1.45981 0 0 0 
3588 11 17.3408 34.6382 -1.68743 0 0 0 
48 3 -39.6475 29.0343 1.82586 1 -1 0 
4425 11 -5.34755 37.7721 1.07825 0 0 0 
4424 11 -5.76225 36.9504 0.685567 0 0 0 
4423 11 -6.38927 36.4421 1.28577 0 0 0 
3590 11 18.8672 35.5838 -0.89235 0 0 0 
3591 11 19.051 36.5651 -0.628427 0 0 0 
3595 11 19.8922 39.6246 0.466787 0 0 0 
3596 11 19.3989 40.3622 0.801007 0 0 0 
3550 11 28.0666 38.238 -0.385185 0 0 0 
3551 11 27.918 38.9444 0.25897 0 0 0 
4428 11 -4.4213 39.931 -0.491022 0 0 0 
4429 11 -3.62179 40.4233 -0.374057 0 0 0 
4430 11 -3.83141 41.3012 -0.695719 0 0 0 
4431 12 -4.08012 42.08 -1.1381 0 0 0 
3598 11 18.9476 41.6752 -0.148265 0 0 0 
3597 11 19.5066 41.3436 0.609456 0 0 0 
4435 11 -6.16103 44.3534 0.164328 0 0 0 
4436 11 -6.47579 44.116 1.0308 0 0 0 
3765 11 1.32739 46.9239 0.881841 0 0 0 
3764 11 1.58694 47.3045 -0.042115 0 0 0 
3854 11 -7.10935 49.5486 3.15826 0 0 0 
3874 11 -10.0633 -48.149 3.6581 0 1 0 
3875 11 -10.05 -47.2055 3.2342 0 1 0 
3881 11 -12.5541 -43.3806 3.3133 0 1 0 
3894 11 -20.576 -43.0342 3.17203 0 1 0 
3893 11 -20.4544 -42.2297 2.65812 0 1 0 
3892 13 -20.3509 -41.528 2.05506 0 1 0 
3891 11 -19.6723 -41.0237 1.61415 0 1 0 
3939 11 -20.9724 -35.7945 1.69739 0 1 0 
3940 11 -21.6376 -36.3351 1.31468 0 1 0 
3938 11 -19.9782 -35.364 1.71011 0 1 0 
621 11 19.4224 -33.8911 3.61544 0 0 0 
622 11 19.3686 -33.5597 4.50878 0 0 0 
765 11 28.2805 -31.7877 1.73952 0 0 0 
766 11 27.5132 -32.1991 1.33465 0 0 0 
623 11 18.4504 -33.1554 4.38318 0 0 0 
544 11 14.738 -28.991 2.01103 0 0 0 
543 11 15.0678 -29.5855 1.35105 0 0 0 
90 5 34.6892 -27.8709 5.84533 0 1 -1 
554 11 11.7064 -28.6904 0.570034 0 0 0 
555 11 12.4748 -29.1182 0.210927 0 0 0 
550 11 10.5281 -27.3657 3.44638 0 0 0 
641 13 18.8728 -27.8925 3.35749 0 0 0 
642 11 18.9963 -27.0358 3.08856 0 0 0 
553 11 11.1212 -28.4409 1.31358 0 0 0 
708 11 14.8695 -24.9538 5.91231 0 0 0 
551 11 10.0034 -27.6749 2.70928 0 0 0 
552 11 10.6625 -27.9673 2.10269 0 0 0 
646 11 17.131 -24.5198 1.68001 0 0 0 
704 11 12.0432 -22.722 6.01976 0 0 0 
705 11 12.8047 -23.2324 5.67928 0 0 0 
706 11 13.4766 -23.6976 6.20029 0 0 0 
707 11 14.1443 -24.391 6.07222 0 0 0 
647 16 16.7143 -23.7188 1.94981 0 0 0 
403 15 6.9339 -20.5907 0.81375 0 0 0 
402 11 6.80644 -19.8272 1.28944 0 0 0 
782 11 24.2313 -20.7645 1.9826 0 0 0 
425 11 -0.652496 -16.9456 4.27434 0 0 0 
424 11 -0.425419 -17.1612 3.31327 0 0 0 
401 11 6.23306 -19.2174 1.70369 0 0 0 
400 11 6.0772 -19.3191 2.64367 0 0 0 
399 11 5.82672 -19.181 3.52335 0 0 0 
454 11 6.79385 -15.6002 1.2999 0 0 0 
455 11 6.18265 -16.3846 1.0665 0 0 0 
456 11 5.45776 -16.6074 0.569671 0 0 0 
451 11 7.03244 -14.2468 -0.722908 0 0 0 
385 11 5.22701 -13.8656 3.719 0 0 0 
384 11 5.16699 -13.2812 4.43066 0 0 0 
386 11 5.80969 -13.7244 2.8982 0 0 0 
387 11 6.41071 -12.942 2.96963 0 0 0 
388 11 6.98445 -13.6865 2.82643 0 0 0 
389 11 7.7547 -14.0754 3.22023 0 0 0 
1003 11 33.8282 -12.7975 4.4607 0 0 0 
1004 11 33.7087 -12.035 3.89395 0 0 0 
1010 11 37.857 -10.8472 4.21808 0 0 0 
1011 11 38.7491 -10.8682 3.81407 0 0 0 
436 11 0.0264264 -11.1602 -0.331331 0 0 0 
437 11 0.945592 -11.3296 -0.126982 0 0 0 
447 14 4.709 -12.2726 0.0129324 0 0 0 
448 11 5.10885 -12.7385 -0.690681 0 0 0 
1014 11 39.962 -9.59987 4.24609 0 0 0 
1015 11 40.4075 -9.73578 3.37839 0 0 0 
446 11 4.99263 -11.4618 0.403664 0 0 0 
445 11 5.65929 -10.8762 0.758778 0 0 0 
444 11 6.31195 -10.188 0.996306 0 0 0 
882 11 16.7222 -8.41191 2.95233 0 0 0 
881 11 16.8808 -7.37101 2.84923 0 0 0 
883 11 17.3217 -8.95037 2.3776 0 0 0 
878 11 17.3308 -6.98417 5.12513 0 0 0 
880 11 17.4925 -7.73354 3.49667 0 0 0 
879 11 17.108 -7.42671 4.29529 0 0 0 
869 11 21.2037 -4.48185 1.78778 0 0 0 
980 11 30.0289 -4.63649 2.19071 0 0 0 
981 11 29.9656 -5.47266 2.66562 0 0 0 
978 11 31.9711 -4.39628 1.84126 0 0 0 
979 11 30.9541 -4.64425 1.73887 0 0 0 
977 13 31.8404 -4.80603 2.67579 0 0 0 
870 11 20.5234 -4.81718 2.333 0 0 0 
245 11 -2.53121 -0.175927 -0.58325 0 0 0 
246 12 -1.77684 0.150841 -0.0907398 0 0 0 
1093 11 41.5294 -2.55912 4.53073 0 0 0 
1094 11 42.0338 -2.1516 3.79343 0 0 0 
1079 11 39.8991 5.72603 3.60273 0 0 0 
1077 11 38.9674 7.24261 3.00197 0 0 0 
1078 11 39.4673 6.53482 3.29647 0 0 0 
1056 15 45.4783 6.45414 2.64263 0 0 0 
1076 11 38.7596 7.97822 2.41388 0 0 0 
1075 11 38.6955 8.94199 2.49581 0 0 0 
1041 11 41.0739 5.98732 2.35908 0 0 0 
1042 11 41.3594 6.82722 2.75838 0 0 0 
1043 11 42.2231 6.89394 3.16322 0 0 0 
1071 11 40.1544 9.10634 4.78428 0 0 0 
1074 11 38.8439 9.87579 2.75577 0 0 0 
11 1 -3.93096 7.2899 6.40147 0 -1 0 
4413 11 -2.81165 29.8366 2.94398 0 0 0 
4412 11 -2.70307 30.3466 3.72211 0 0 0 
3522 11 18.2001 32.0148 4.01264 0 0 0 
3525 11 20.5918 33.4139 3.94851 0 0 0 
3526 11 21.3032 33.9217 3.41218 0 0 0 
4011 11 -2.90342 33.5915 4.65728 0 0 0 
4010 11 -1.9995 33.2361 4.51132 0 0 0 
4015 11 -4.52495 35.8787 2.43319 0 0 0 
4014 11 -4.3509 35.4921 3.33348 0 0 0 
4013 11 -3.97398 34.8935 4.01023 0 0 0 
4012 11 -3.49735 34.4231 4.76188 0 0 0 
3576 11 22.4104 35.9206 3.07143 0 0 0 
3575 11 22.9447 36.3224 3.81583 0 0 0 
4427 11 -5.00373 39.2455 -0.143618 0 0 0 
4426 11 -5.33648 38.6292 0.606668 0 0 0 
3555 11 27.9518 40.0691 3.51844 0 0 0 
4447 11 -4.20596 39.1122 4.76915 0 0 0 
4446 11 -3.53827 39.8761 4.624 0 0 0 
3552 11 28.207 39.2753 1.14947 0 0 0 
3553 11 27.6094 39.2244 1.95182 0 0 0 
3554 11 27.4334 39.5776 2.78608 0 0 0 
73 4 34.608 45.1578 3.48626 0 -1 0 
4445 11 -2.87237 40.5962 4.55696 0 0 0 
4444 11 -2.53001 41.3252 4.02092 0 0 0 
4443 11 -2.1479 41.7424 3.29411 0 0 0 
3972 11 -16.8717 44.2566 5.0059 0 0 0 
3974 11 -15.4084 43.0784 4.40339 0 0 0 
3973 11 -16.2166 43.3984 4.85116 0 0 0 
3975 11 -14.8609 43.0903 3.67987 0 0 0 
4441 11 -2.07251 43.3395 2.40187 0 0 0 
4442 11 -2.17277 42.428 2.56181 0 0 0 
3970 11 -17.7203 45.1125 3.69047 0 0 0 
3969 11 -17.398 45.9313 3.24313 0 0 0 
3971 11 -17.5916 44.5652 4.46539 0 0 0 
3979 11 -13.5909 43.4179 1.01644 0 0 0 
4438 11 -4.88005 43.8474 1.87764 0 0 0 
4437 11 -5.92041 43.8805 1.78633 0 0 0 
3863 11 -9.90644 46.1881 4.4471 0 0 0 
3843 11 -5.44828 46.049 3.21351 0 0 0 
3844 11 -5.4555 46.8747 2.72324 0 0 0 
3845 11 -5.45445 47.7049 3.13756 0 0 0 
3766 11 1.58876 46.4302 1.59778 0 0 0 
3767 11 1.92176 46.6518 2.43286 0 0 0 
3855 11 -7.09769 48.9915 3.86551 0 0 0 
3856 11 -6.99279 48.0252 3.61732 0 0 0 
3847 11 -5.33779 49.2265 1.98565 0 0 0 
3846 11 -5.46394 48.6412 2.77857 0 0 0 
3873 11 -9.39824 -48.3829 4.3002 0 1 0 
3872 11 -9.17638 -49.1547 4.81762 0 1 0 
3853 11 -7.27709 -49.9048 2.32071 0 1 0 
3852 11 -7.14714 -49.8679 1.37829 0 1 0 
3851 11 -7.50451 -49.6447 0.468416 0 1 0 
3849 11 -5.72502 49.7238 0.619222 0 0 0 
3850 11 -6.61752 -50.0585 0.365486 0 1 0 
3848 11 -5.14177 49.882 1.35808 0 0 0 
70 4 39.0034 45.8807 13.5731 -1 0 -1 
3876 11 -9.84444 -46.2934 3.35746 0 1 0 
3877 11 -10.4667 -45.8411 3.94913 0 1 0 
3878 11 -10.6817 -44.944 4.18606 0 1 0 
3880 11 -11.6411 -43.4609 3.62061 0 1 0 
3879 11 -11.0477 -44.1327 3.68169 0 1 0 
3941 11 -21.9466 -37.2374 1.39378 0 1 0 
3942 11 -21.3413 -37.9421 1.76936 0 1 0 
764 11 28.7629 -30.9467 1.53506 0 0 0 
625 11 18.1664 -31.3299 4.88344 0 0 0 
624 11 18.1971 -32.2023 4.49453 0 0 0 
763 11 29.1148 -30.2364 2.09414 0 0 0 
762 11 29.7101 -30.2752 2.82143 0 0 0 
546 11 13.3317 -28.306 2.90181 0 0 0 
545 11 14.2598 -28.5325 2.68306 0 0 0 
761 11 29.8408 -29.7153 3.56171 0 0 0 
760 11 29.899 -28.786 3.31643 0 0 0 
759 11 29.7318 -28.1176 4.04097 0 0 0 
758 11 29.2912 -27.8656 4.82856 0 0 0 
756 11 29.5466 -27.4822 6.7548 0 0 0 
757 11 29.4917 -27.572 5.72585 0 0 0 
547 11 12.5158 -28.3633 3.41461 0 0 0 
548 11 11.9202 -27.7806 3.95993 0 0 0 
549 11 11.2107 -27.1175 4.03976 0 0 0 
640 11 18.9792 -28.7481 3.62031 0 0 0 
703 11 11.2604 -22.1515 6.1875 0 0 0 
709 11 14.411 -25.4428 5.23441 0 0 0 
710 11 15.0195 -25.1963 4.52886 0 0 0 
648 13 15.8621 -23.9056 2.18679 0 0 0 
649 11 15.166 -23.3749 2.5617 0 0 0 
691 11 7.8869 -20.308 5.11649 0 0 0 
690 11 8.03571 -19.7654 5.891 0 0 0 
688 11 9.02533 -19.075 6.26375 0 0 0 
689 11 8.19359 -19.3504 6.73145 0 0 0 
426 11 -1.34645 -16.355 4.00273 0 0 0 
427 11 -1.63064 -15.4492 3.74167 0 0 0 
428 11 -2.36198 -14.7795 3.85645 0 0 0 
398 11 5.92528 -18.6496 4.38117 0 0 0 
683 11 13.6663 -18.6405 6.24186 0 0 0 
429 11 -2.50612 -13.8409 4.10026 0 0 0 
682 11 14.4352 -17.9976 6.11449 0 0 0 
681 11 15.1364 -17.5378 5.67636 0 0 0 
680 11 15.0241 -16.5838 5.63065 0 0 0 
432 11 -0.777356 -12.5279 2.71248 0 0 0 
383 11 5.25926 -13.7048 5.32472 0 0 0 
390 11 7.85609 -15.0423 3.5429 0 0 0 
1002 11 33.6428 -13.7237 4.58051 0 0 0 
433 11 -1.06884 -12.4834 1.78606 0 0 0 
435 11 -0.596364 -11.2656 0.427077 0 0 0 
434 11 -1.1878 -11.8628 0.998913 0 0 0 
1001 11 33.4855 -14.1314 5.4702 0 0 0 
1013 11 40.103 -10.4396 4.62168 0 0 0 
1012 11 39.6267 -11.167 4.17225 0 0 0 
877 11 18.0129 -6.89977 5.79447 0 0 0 
876 11 18.655 -6.22654 5.54686 0 0 0 
875 11 19.0798 -5.84472 4.69514 0 0 0 
874 11 18.772 -5.95247 3.82439 0 0 0 
873 11 18.9 -6.40074 3.03377 0 0 0 
872 11 19.2028 -5.70472 2.4391 0 0 0 
871 11 19.5964 -4.87967 2.0751 0 0 0 
982 11 29.7637 -6.10036 3.34697 0 0 0 
983 11 30.1583 -6.9704 3.46349 0 0 0 
247 11 -1.28768 0.153399 0.680756 0 0 0 
1091 11 40.2285 -1.41682 4.67487 0 0 0 
248 11 -1.06304 0.122175 1.59036 0 0 0 
249 11 -0.448701 0.12571 2.35766 0 0 0 
1092 11 40.9448 -1.97274 4.99323 0 0 0 
250 11 0.198919 0.862637 2.44514 0 0 0 
251 11 0.705101 1.41323 2.98269 0 0 0 
252 11 0.323585 1.66639 3.86022 0 0 0 
253 11 0.323583 2.58173 4.06522 0 0 0 
255 11 0.504392 4.2909 4.88431 0 0 0 
254 11 0.235816 3.57754 4.20357 0 0 0 
1082 11 41.3738 3.53308 3.75964 0 0 0 
256 11 0.037995 4.7734 5.60471 0 0 0 
1062 11 42.5548 3.12376 5.38205 0 0 0 
1081 11 41.0998 4.41383 3.95771 0 0 0 
1080 11 40.2863 4.83705 3.87282 0 0 0 
1061 11 43.5319 3.11511 5.42953 0 0 0 
1060 11 43.8491 3.54426 4.58617 0 0 0 
1059 11 44.2273 4.50897 4.46217 0 0 0 
1058 11 44.8572 5.20082 4.04616 0 0 0 
1057 11 45.1127 5.86158 3.34216 0 0 0 
1069 11 40.5528 7.464 4.41142 0 0 0 
1055 11 46.1001 5.83866 2.98286 0 0 0 
1054 11 46.7606 5.0754 3.12285 0 0 0 
1070 11 40.5987 8.399 4.46062 0 0 0 
1044 11 42.7133 6.24454 3.66788 0 0 0 
1045 11 43.508 6.48345 4.20829 0 0 0 
4410 11 -3.62216 30.5691 5.43751 0 0 0 
4411 11 -3.0166 30.516 4.67588 0 0 0 
4409 11 -4.06244 30.634 6.28206 0 0 0 
180 9 -33.247 29.5982 -1.80888 0 0 1 
4456 11 -9.06252 33.1302 6.52663 0 0 0 
4008 11 -0.185741 32.9439 4.58595 0 0 0 
4009 11 -1.11717 32.9703 4.49999 0 0 0 
4455 11 -8.48228 33.7252 6.03661 0 0 0 
3573 11 23.9569 35.9645 5.34555 0 0 0 
3574 11 23.4243 36.3735 4.63548 0 0 0 
4018 11 -5.04438 33.9431 1.5051 0 0 0 
4017 11 -5.16259 34.934 1.46183 0 0 0 
4016 11 -5.18032 35.8496 1.75146 0 0 0 
3819 11 -0.538799 40.1358 3.75666 0 0 0 
3572 11 24.2222 36.2689 6.19862 0 0 0 
3557 11 28.2468 39.832 5.39965 0 0 0 
4451 11 -6.64212 36.5993 5.78521 0 0 0 
3821 11 -0.52473 40.1258 5.71077 0 0 0 
3820 11 -0.620684 40.1259 4.72282 0 0 0 
3556 11 28.1038 39.7872 4.48858 0 0 0 
4450 11 -6.07708 37.4579 5.90213 0 0 0 
4448 11 -4.92484 38.5876 5.14793 0 0 0 
4449 11 -5.86109 38.3202 5.45229 0 0 0 
3976 11 -14.2138 43.5765 3.097 0 0 0 
3977 11 -13.715 44.3421 2.66641 0 0 0 
3978 11 -13.8218 44.1079 1.75522 0 0 0 
3983 11 -11.3521 43.2861 3.007 0 0 0 
3984 11 -10.8718 43.087 3.87786 0 0 0 
4440 11 -3.01297 43.5599 2.54965 0 0 0 
3968 11 -17.0656 46.6335 2.68141 0 0 0 
3967 11 -17.3165 47.5646 2.42182 0 0 0 
3980 11 -12.7673 43.194 0.474467 0 0 0 
3981 11 -12.2032 43.1529 1.31349 0 0 0 
3982 11 -11.7664 43.0428 2.1866 0 0 0 
4439 11 -3.9768 43.6323 2.28654 0 0 0 
3842 11 -6.21128 45.6019 3.54776 0 0 0 
3841 11 -6.44498 46.2388 4.25327 0 0 0 
3862 11 -9.02038 45.7957 4.31161 0 0 0 
3864 11 -10.762 46.3445 3.94446 0 0 0 
3865 11 -11.6472 46.5867 4.04874 0 0 0 
3772 11 5.84074 46.3949 1.61887 0 0 0 
3860 11 -8.10563 45.5765 2.83706 0 0 0 
3861 11 -8.65912 45.2746 3.60902 0 0 0 
3869 11 -10.3086 48.926 5.28984 0 0 0 
3859 11 -8.26979 46.5275 2.47048 0 0 0 
3768 11 2.59729 47.1631 2.89341 0 0 0 
3769 11 3.53102 47.0214 2.70711 0 0 0 
3770 11 4.35767 46.5005 2.52988 0 0 0 
3771 11 5.09995 46.0212 2.14581 0 0 0 
3871 11 -9.5268 -49.9475 5.31962 0 1 0 
3870 11 -9.6994 49.2375 5.9506 0 0 0 
3858 11 -7.55377 47.2054 2.29675 0 0 0 
3857 11 -6.82031 47.4238 2.90905 0 0 0 
4063 11 -2.54063 -48.0793 7.72863 0 1 0 
4064 11 -2.33464 -47.1523 7.42197 0 1 0 
4065 11 -1.65736 -47.4583 8.10286 0 1 0 
3957 11 -18.5416 -46.4683 4.8854 0 1 0 
3956 11 -17.9583 -45.7344 4.37073 0 1 0 
3955 11 -18.2424 -44.7913 4.42513 0 1 0 
3954 11 -19.1014 -44.2913 4.5293 0 1 0 
3953 11 -18.8352 -43.4554 4.88442 0 1 0 
3952 11 -19.1596 -42.5898 5.14251 0 1 0 
3950 11 -18.8082 -41.1651 4.10342 0 1 0 
3951 11 -18.7279 -41.9684 4.58838 0 1 0 
3948 11 -18.7215 -39.5155 3.32143 0 1 0 
3949 11 -19.0217 -40.2575 3.80483 0 1 0 
3946 11 -18.2241 -38.5564 1.74811 0 1 0 
3947 12 -18.6755 -39.1045 2.47606 0 1 0 
3945 11 -19.0347 -38.7734 1.28158 0 1 0 
3944 11 -19.8984 -38.5573 1.54504 0 1 0 
3943 11 -20.6006 -38.284 2.22655 0 1 0 
739 11 25.5655 -30.2753 3.70213 0 0 0 
740 11 25.3723 -30.8462 4.48784 0 0 0 
741 11 25.5919 -30.2947 5.35317 0 0 0 
627 11 18.4006 -29.8983 5.97518 0 0 0 
626 11 18.6152 -30.5261 5.27765 0 0 0 
755 11 29.3596 -27.2167 7.67539 0 0 0 
754 11 29.3962 -26.6164 8.46241 0 0 0 
636 11 16.1298 -27.1211 5.27207 0 0 0 
635 11 15.1304 -27.1677 5.45178 0 0 0 
637 11 16.9582 -27.5453 5.03136 0 0 0 
638 11 17.4181 -28.2401 4.60201 0 0 0 
713 11 17.5272 -26.2203 4.54687 0 0 0 
714 11 18.3636 -26.571 4.61958 0 0 0 
639 11 18.3293 -28.3219 4.23845 0 0 0 
721 11 20.5787 -28.4152 6.20476 0 0 0 
722 11 20.9672 -27.6154 6.64637 0 0 0 
711 11 15.8692 -25.1862 4.11558 0 0 0 
712 11 16.6815 -25.7375 4.2616 0 0 0 
720 11 20.0958 -29.1101 6.63253 0 0 0 
702 11 10.7997 -21.823 7.0196 0 0 0 
693 11 6.14071 -20.6994 4.70661 0 0 0 
692 11 7.1051 -20.7841 4.79528 0 0 0 
701 11 10.1527 -21.4773 7.60268 0 0 0 
700 11 9.33691 -21.8271 7.9059 0 0 0 
650 11 14.2973 -23.1734 2.98166 0 0 0 
651 11 15.0037 -22.7244 3.36776 0 0 0 
652 11 15.2956 -22.1816 4.15113 0 0 0 
699 11 8.45563 -22.1979 7.83413 0 0 0 
687 11 9.93286 -18.9143 6.10095 0 0 0 
653 11 15.5528 -21.7082 5.04182 0 0 0 
654 11 15.3051 -21.0644 5.72158 0 0 0 
686 11 10.9063 -18.9769 6.12594 0 0 0 
685 11 11.797 -18.9343 6.54161 0 0 0 
397 11 5.9848 -18.0149 5.04923 0 0 0 
396 11 5.85635 -17.3864 5.7707 0 0 0 
395 11 6.13712 -16.6622 6.4205 0 0 0 
394 11 6.7132 -15.9562 6.39821 0 0 0 
684 11 12.7094 -18.6622 6.21156 0 0 0 
430 11 -1.47215 -13.7138 4.11373 0 0 0 
392 11 7.4787 -15.5789 5.15639 0 0 0 
393 11 7.61335 -15.5374 6.10203 0 0 0 
679 11 14.7167 -16.6071 6.54419 0 0 0 
678 11 14.2366 -16.5628 7.3979 0 0 0 
431 11 -0.981738 -13.1486 3.48798 0 0 0 
381 11 4.45805 -14.1647 6.65933 0 0 0 
382 11 5.29304 -13.8472 6.29897 0 0 0 
391 11 7.90071 -15.6506 4.23284 0 0 0 
999 11 33.6633 -14.1562 6.789 0 0 0 
1000 11 33.5806 -13.4754 6.1477 0 0 0 
985 11 31.1756 -7.69964 4.97273 0 0 0 
986 11 31.3416 -8.13959 5.85595 0 0 0 
984 11 30.7943 -7.35557 4.13321 0 0 0 
1088 11 41.139 0.116398 5.00113 0 0 0 
1090 11 40.0649 -0.504296 4.16239 0 0 0 
1089 12 40.2538 0.2572 4.70793 0 0 0 
1087 14 42.1499 0.187729 5.0028 0 0 0 
1086 11 43.0297 0.24247 4.60815 0 0 0 
1085 11 42.4207 0.952608 4.33602 0 0 0 
1084 11 41.7145 1.5855 4.19619 0 0 0 
272 16 3.05991 4.26799 4.8327 0 0 0 
1083 11 41.516 2.50542 3.87422 0 0 0 
257 11 -0.426979 5.5995 5.81523 0 0 0 
271 11 2.82843 5.2441 4.92254 0 0 0 
1064 11 40.8045 3.78397 5.33818 0 0 0 
258 11 -0.322113 6.48291 6.12714 0 0 0 
1066 11 39.636 4.9614 5.32158 0 0 0 
1067 11 39.6551 5.9368 5.09072 0 0 0 
1065 11 40.5484 4.73253 5.40324 0 0 0 
1063 11 41.5854 3.20771 5.45621 0 0 0 
1068 15 40.1377 6.5415 4.50153 0 0 0 
1047 11 44.142 7.49851 5.72252 0 0 0 
1048 11 44.7531 7.09848 6.31153 0 0 0 
1052 11 46.3823 4.61862 4.96691 0 0 0 
1053 11 46.6236 4.97326 4.10713 0 0 0 
1046 11 43.8456 7.26166 4.80946 0 0 0 
160 8 -44.4332 25.8371 3.00098 1 0 0 
4408 11 -3.96697 30.5957 7.26476 0 0 0 
4460 11 -11.6844 31.3711 6.82114 0 0 0 
4459 11 -11.2297 32.132 6.55979 0 0 0 
4457 11 -9.96643 33.1502 6.63556 0 0 0 
4458 11 -10.8669 33.0393 6.50088 0 0 0 
4006 14 -0.434197 34.0328 5.12293 0 0 0 
4007 11 0.336171 33.7908 4.51847 0 0 0 
4454 11 -7.96337 34.4286 5.69829 0 0 0 
4021 11 -4.27715 33.8085 3.59317 0 0 0 
4005 11 -0.907069 34.1566 5.93531 0 0 0 
3571 11 25.1429 36.6955 6.54152 0 0 0 
4453 11 -7.70375 35.2727 5.28387 0 0 0 
4020 12 -4.00113 33.3508 2.77643 0 0 0 
4019 11 -4.37675 33.4036 1.93529 0 0 0 
3823 11 -0.223086 39.8705 7.63549 0 0 0 
3818 11 0.0876368 40.1157 2.91042 0 0 0 
101 6 4.65822 39.4759 5.28854 0 0 0 
3558 11 28.0695 39.8067 6.34137 0 0 0 
4452 11 -7.42874 36.1611 5.50422 0 0 0 
3822 11 -0.423715 39.9724 6.69026 0 0 0 
3816 11 1.78679 40.4524 3.22271 0 0 0 
3817 12 0.866871 40.6779 2.97851 0 0 0 
3566 11 26.4686 38.2937 9.53116 0 0 0 
3559 11 27.9503 39.1954 7.06563 0 0 0 
3560 11 27.4171 38.4977 7.67747 0 0 0 
3815 11 2.36916 40.2745 3.97103 0 0 0 
3565 11 27.1609 37.9785 10.0701 0 0 0 
3986 11 -9.21936 42.7369 4.73826 0 0 0 
3985 11 -10.124 42.7245 4.32517 0 0 0 
3840 11 -6.13816 45.8519 5.03635 0 0 0 
3965 11 -18.4595 48.2553 3.09012 0 0 0 
3966 11 -18.0456 48.2799 2.21635 0 0 0 
3866 11 -12.0156 47.4217 3.76112 0 0 0 
3773 11 6.71054 46.7563 1.8201 0 0 0 
3774 11 7.22403 46.6235 2.67665 0 0 0 
3964 11 -19.1358 48.8634 2.91131 0 0 0 
3868 11 -10.8619 48.1781 5.03374 0 0 0 
3867 11 -11.6757 48.0009 4.46516 0 0 0 
4061 11 -2.42578 -49.9692 7.48937 0 1 0 
4062 11 -2.5345 -48.9897 7.51687 0 1 0 
3960 11 -20.1358 -48.5622 4.74931 0 1 0 
3959 11 -19.6548 -47.8157 5.21092 0 1 0 
4066 11 -0.729576 -47.266 8.02227 0 1 0 
4068 11 -0.348164 -48.3661 6.79859 0 1 0 
4067 11 -0.820624 -47.5609 7.12677 0 1 0 
3958 11 -18.8703 -47.1861 5.43362 0 1 0 
156 8 22.8186 -30.6591 5.73879 0 0 -1 
735 11 23.1397 -29.2863 5.82909 0 0 0 
737 11 24.5706 -29.7537 4.94856 0 0 0 
736 11 23.9608 -29.7616 5.65157 0 0 0 
734 11 22.4669 -29.4184 6.47906 0 0 0 
738 11 25.0177 -29.6665 4.09368 0 0 0 
743 11 26.0351 -31.0406 6.91946 0 0 0 
742 11 25.9225 -30.3111 6.25273 0 0 0 
744 11 26.5489 -30.7326 7.67919 0 0 0 
634 11 14.4502 -27.0613 6.07584 0 0 0 
633 11 13.8345 -27.7647 6.46032 0 0 0 
632 11 14.2813 -28.514 6.96518 0 0 0 
629 11 16.7736 -29.4107 6.18922 0 0 0 
628 11 17.4777 -29.909 5.77917 0 0 0 
753 11 29.4947 -26.6612 9.42758 0 0 0 
751 11 30.0479 -27.9217 10.597 0 0 0 
752 11 29.5365 -27.279 10.0576 0 0 0 
715 11 19.2505 -26.8568 4.80037 0 0 0 
716 11 19.3765 -27.474 5.57232 0 0 0 
718 11 19.5941 -28.1043 7.0228 0 0 0 
717 11 18.9469 -27.7582 6.38381 0 0 0 
723 15 21.8099 -27.4266 7.01685 0 0 0 
719 11 20.3653 -28.5704 7.39056 0 0 0 
694 11 5.59602 -21.1773 5.40316 0 0 0 
695 11 5.72712 -21.964 5.88595 0 0 0 
696 11 6.26128 -22.472 6.61078 0 0 0 
697 11 7.14655 -22.3952 6.95111 0 0 0 
698 11 7.64374 -22.7143 7.78214 0 0 0 
655 11 15.0473 -20.4426 6.36684 0 0 0 
656 11 15.405 -20.4053 7.24786 0 0 0 
663 11 20.176 -20.2981 6.28223 0 0 0 
664 11 21.174 -20.1661 6.29715 0 0 0 
665 11 21.536 -19.3309 6.48026 0 0 0 
677 11 14.547 -15.9308 8.10337 0 0 0 
675 11 15.9461 -15.311 8.7787 0 0 0 
676 11 14.9801 -15.3771 8.83429 0 0 0 
380 11 4.10976 -14.6845 7.42086 0 0 0 
379 11 3.36344 -14.0805 7.21746 0 0 0 
998 11 33.9405 -14.0533 7.64599 0 0 0 
997 11 33.8669 -13.6864 8.59417 0 0 0 
91 5 -25.9993 -12.1868 11.0652 0 0 0 
92 5 34.9677 -11.7428 7.09291 -1 0 -1 
1 1 -7.66576 -15.0471 5.96992 0 0 -1 
988 11 32.6954 -8.14351 7.15281 0 0 0 
987 11 32.1311 -8.2541 6.38462 0 0 0 
278 11 3.62746 0.976369 8.63104 0 0 0 
276 11 3.81133 1.78332 6.8999 0 0 0 
277 11 3.68983 1.23275 7.66568 0 0 0 
275 11 3.91631 2.23804 6.0521 0 0 0 
274 11 2.97432 2.44392 5.59996 0 0 0 
273 11 3.03915 3.38358 5.29702 0 0 0 
259 11 -1.0577 6.70976 6.7482 0 0 0 
260 11 -2.02292 6.64275 6.77202 0 0 0 
268 11 1.3233 7.11766 6.49899 0 0 0 
269 11 1.90348 6.60469 5.87782 0 0 0 
270 11 2.39279 6.03795 5.28465 0 0 0 
1049 11 44.9345 6.21341 6.32571 0 0 0 
1050 11 45.2544 5.26339 6.36658 0 0 0 
1051 11 46.0553 5.16601 5.78727 0 0 0 
4462 11 -12.4418 31.5906 8.579 0 0 0 
4463 11 -12.254 31.7684 9.50696 0 0 0 
4461 11 -12.2882 31.3893 7.62177 0 0 0 
4407 11 -4.31031 30.1004 8.0416 0 0 0 
4406 11 -5.03959 30.0393 8.62033 0 0 0 
4513 11 -19.6362 34.7201 6.2891 0 0 0 
4514 11 -18.9569 35.4123 6.32045 0 0 0 
4023 11 -5.12768 34.3059 5.25906 0 0 0 
4024 11 -5.23224 34.1077 6.2059 0 0 0 
4022 11 -4.80968 34.2662 4.26185 0 0 0 
4003 11 -2.32127 34.4117 7.0299 0 0 0 
4004 11 -1.43197 34.3504 6.7521 0 0 0 
4002 11 -2.78549 35.1469 6.78248 0 0 0 
3570 11 25.5434 37.4287 6.97838 0 0 0 
3569 11 25.6969 38.246 7.34412 0 0 0 
3568 11 25.4213 38.7767 8.22758 0 0 0 
4000 11 -3.36184 36.1823 5.48758 0 0 0 
3999 11 -3.82382 36.9037 6.1261 0 0 0 
4001 11 -3.10247 35.3136 5.76057 0 0 0 
3824 11 -0.0742303 39.1606 8.33772 0 0 0 
3825 11 -0.723526 38.4768 8.16335 0 0 0 
4327 11 2.50504 41.7644 7.79584 0 0 0 
3567 11 25.7555 38.8305 9.10426 0 0 0 
3564 11 27.8175 37.2707 9.97564 0 0 0 
3562 11 27.4044 36.925 8.42204 0 0 0 
3563 11 27.2959 36.7267 9.3855 0 0 0 
3561 11 27.4255 37.5848 7.80145 0 0 0 
3814 11 2.34154 40.9545 4.67169 0 0 0 
3813 11 2.10064 41.2701 5.57926 0 0 0 
3987 11 -8.51128 42.4215 5.31161 0 0 0 
3988 11 -7.83917 42.1327 5.89598 0 0 0 
3812 11 1.40957 41.4658 6.17685 0 0 0 
3839 11 -5.53149 45.6838 5.7613 0 0 0 
3838 11 -5.15312 45.3758 6.57032 0 0 0 
3837 11 -4.63791 44.7827 7.28043 0 0 0 
3791 11 9.60999 45.4435 10.2698 0 0 0 
3790 11 10.2627 45.1449 9.70407 0 0 0 
3789 11 11.0325 44.6776 9.67124 0 0 0 
3776 11 8.44704 45.4267 3.62009 0 0 0 
3963 11 -19.9322 49.1351 3.33925 0 0 0 
4059 11 -3.48062 48.6657 7.25001 0 0 0 
3775 11 7.82832 46.1505 3.22216 0 0 0 
3777 11 9.3699 45.8157 3.69684 0 0 0 
3778 11 10.3023 45.6744 3.42995 0 0 0 
3779 11 11.0372 46.3963 3.56667 0 0 0 
3962 11 -20.2257 -49.9776 3.65711 0 1 0 
3961 11 -20.2476 -49.5245 4.59096 0 1 0 
4060 11 -3.04966 49.4218 7.02277 0 0 0 
4069 11 0.293106 -47.8794 7.18441 0 1 0 
4070 11 0.850496 -47.2408 7.68916 0 1 0 
4071 14 1.10316 -46.6211 8.48993 0 1 0 
733 14 22.3769 -30.1277 7.17835 0 0 0 
732 11 22.6434 -30.2411 8.13178 0 0 0 
745 11 27.0868 -31.0189 8.38451 0 0 0 
746 11 27.7908 -31.2425 9.06434 0 0 0 
630 11 15.8419 -29.3247 6.29934 0 0 0 
631 11 15.0949 -28.8044 6.616 0 0 0 
727 11 24.1394 -29.3265 8.87037 0 0 0 
747 11 28.3549 -30.5971 9.60732 0 0 0 
748 11 29.3118 -30.5243 9.87439 0 0 0 
725 11 23.5006 -28.2578 7.38196 0 0 0 
726 11 23.9422 -28.7811 8.08643 0 0 0 
750 11 30.0912 -28.8569 10.3445 0 0 0 
749 11 29.6209 -29.6818 10.2312 0 0 0 
724 11 22.5806 -27.969 7.39462 0 0 0 
658 11 16.5645 -21.8865 7.08339 0 0 0 
657 11 16.1159 -21.0496 7.23513 0 0 0 
659 11 17.4048 -22.2438 7.06589 0 0 0 
660 11 18.2459 -21.8931 6.92297 0 0 0 
661 11 18.8542 -21.1862 6.77659 0 0 0 
662 11 19.32 -20.5853 6.18488 0 0 0 
674 11 16.9064 -15.3413 8.48336 0 0 0 
673 11 17.6294 -15.8963 7.96092 0 0 0 
666 11 21.926 -18.6984 7.01998 0 0 0 
667 11 21.8225 -18.2201 7.8135 0 0 0 
672 11 18.3005 -16.5432 7.79588 0 0 0 
668 11 21.1717 -17.6958 8.28531 0 0 0 
669 11 20.3004 -17.3361 8.12348 0 0 0 
378 11 3.78022 -13.1615 7.41516 0 0 0 
41 3 0.999455 -10.1135 4.18798 0 0 1 
377 11 4.13586 -12.2484 7.52075 0 0 0 
996 11 33.0103 -13.4002 9.07819 0 0 0 
995 11 32.4421 -12.5635 9.18177 0 0 0 
989 11 33.4718 -8.1041 7.84193 0 0 0 
990 11 33.1899 -8.22545 8.77869 0 0 0 
282 11 4.25036 0.51714 11.8895 0 0 0 
281 11 3.92022 0.343378 11.0219 0 0 0 
280 11 3.16588 0.622895 10.4758 0 0 0 
279 11 3.34339 0.572703 9.50178 0 0 0 
88 5 12.8179 6.04108 5.26718 0 0 -1 
262 11 -1.39326 5.08555 7.32224 0 0 0 
264 11 0.167853 4.82249 7.54461 0 0 0 
261 11 -2.10043 5.67528 6.93909 0 0 0 
265 11 0.134518 5.70902 8.00415 0 0 0 
266 11 0.524147 6.55162 7.74259 0 0 0 
267 11 0.843553 7.38985 7.38124 0 0 0 
4466 11 -12.446 30.996 11.9701 0 0 0 
4465 11 -12.2288 31.6091 11.2495 0 0 0 
4464 11 -11.9245 32.0055 10.4131 0 0 0 
4405 11 -5.2744 30.3495 9.52429 0 0 0 
4510 11 -19.2208 35.0811 9.01269 0 0 0 
4512 11 -19.8191 34.7742 7.28107 0 0 0 
4511 11 -19.4023 34.7292 8.11783 0 0 0 
4515 11 -18.5648 34.7872 6.97772 0 0 0 
4025 11 -5.64984 34.6111 6.97825 0 0 0 
4026 11 -5.58856 35.5359 7.11275 0 0 0 
4027 11 -5.53074 36.3631 7.57851 0 0 0 
4516 11 -18.007 35.4573 7.27884 0 0 0 
4517 11 -17.7029 36.3641 7.03359 0 0 0 
4521 11 -17.6136 36.8654 10.4441 0 0 0 
4518 11 -17.5496 37.0333 7.73776 0 0 0 
4519 11 -17.4043 37.2072 8.66969 0 0 0 
4522 11 -18.1142 37.1223 11.2492 0 0 0 
4520 11 -17.3376 37.0459 9.52881 0 0 0 
3998 11 -4.05501 37.2532 7.05987 0 0 0 
3997 11 -3.97955 37.6515 7.92668 0 0 0 
3829 11 -2.65159 39.52 9.89942 0 0 0 
3827 11 -2.42998 38.1003 8.63012 0 0 0 
3826 11 -1.56192 37.9133 8.16552 0 0 0 
4321 11 2.18039 38.8826 7.61052 0 0 0 
4323 11 1.50958 38.8119 6.69412 0 0 0 
4322 11 1.80807 38.0585 7.37921 0 0 0 
4325 11 2.1348 40.4546 7.25763 0 0 0 
4324 11 1.51258 39.745 6.92141 0 0 0 
4326 11 2.94796 41.0004 7.3956 0 0 0 
3830 11 -2.80441 40.4811 9.6676 0 0 0 
4319 11 3.37799 39.9275 8.80747 0 0 0 
4320 11 2.79974 39.4152 8.14049 0 0 0 
3810 11 0.82902 42.9981 6.82126 0 0 0 
4328 11 2.26599 42.2747 8.67819 0 0 0 
4329 11 2.79232 42.3614 9.48914 0 0 0 
3989 11 -7.54546 41.6939 6.71082 0 0 0 
3990 11 -7.65683 40.9197 7.40231 0 0 0 
3993 11 -6.22037 40.328 9.24618 0 0 0 
3992 11 -7.14225 40.6056 9.07084 0 0 0 
3831 11 -2.23589 41.2214 9.39707 0 0 0 
3811 11 1.26838 42.4091 6.17326 0 0 0 
3809 11 0.95659 43.9515 7.14523 0 0 0 
3991 11 -7.73597 40.7121 8.36258 0 0 0 
3834 11 -2.33509 43.5516 7.91275 0 0 0 
3835 11 -3.173 44.0427 7.85955 0 0 0 
3836 11 -3.75403 44.426 7.12749 0 0 0 
3808 11 1.61834 44.5367 7.4603 0 0 0 
3807 11 2.19558 45.2434 7.74942 0 0 0 
3786 11 11.7881 46.2643 7.84544 0 0 0 
3806 11 2.7023 45.7657 8.3474 0 0 0 
3805 11 2.89136 46.2397 9.16944 0 0 0 
3793 11 8.62221 46.002 11.8844 0 0 0 
3788 11 11.643 45.3402 9.39388 0 0 0 
3787 11 11.5248 46.016 8.75549 0 0 0 
3785 11 11.8086 46.0705 6.86055 0 0 0 
3784 11 12.1915 45.9957 5.99648 0 0 0 
3792 11 8.9558 45.8346 10.9593 0 0 0 
3783 11 12.9187 46.4307 5.56289 0 0 0 
3782 11 13.2148 47.2635 5.08425 0 0 0 
4051 11 -8.20652 48.0667 9.83908 0 0 0 
4052 11 -7.46616 48.2701 9.32812 0 0 0 
4058 11 -3.84811 47.7405 7.5236 0 0 0 
4057 12 -4.71067 47.754 7.82548 0 0 0 
3780 11 11.7297 46.92 4.01093 0 0 0 
3781 11 12.423 46.8423 4.73144 0 0 0 
4073 11 0.347396 -45.3908 9.85144 0 1 0 
4074 11 -0.429728 -45.8989 10.1735 0 1 0 
4072 11 0.857312 -45.9187 9.12982 0 1 0 
67 4 42.9458 -40.6658 3.20013 0 0 1 
731 11 22.5965 -29.7833 9.07405 0 0 0 
47 3 -41.0687 -26.1095 7.32269 0 0 0 
728 11 23.5699 -29.5889 9.5575 0 0 0 
729 11 23.3215 -30.1267 10.3413 0 0 0 
671 11 19.1804 -16.9978 7.52001 0 0 0 
670 11 20.0624 -17.1698 7.26218 0 0 0 
375 11 4.09927 -10.4935 8.23755 0 0 0 
376 11 4.11708 -11.4186 7.91375 0 0 0 
994 11 32.606 -11.6198 9.27241 0 0 0 
993 11 32.4322 -10.6559 9.42351 0 0 0 
991 11 32.5276 -8.78973 9.33788 0 0 0 
992 11 32.2733 -9.71075 9.51649 0 0 0 
284 11 4.19705 0.363734 13.7844 0 0 0 
283 11 4.46871 0.560822 12.858 0 0 0 
263 13 -0.515303 4.97322 6.91889 0 0 0 
135 7 -9.78417 23.8445 11.9454 0 0 0 
4468 11 -13.2293 31.7824 13.5419 0 0 0 
4467 16 -12.6636 31.6628 12.7944 0 0 0 
4403 11 -6.22402 29.0035 10.4375 0 0 0 
4404 11 -5.5581 29.4677 9.83654 0 0 0 
4028 11 -5.38206 36.9339 8.3195 0 0 0 
4509 11 -18.9015 35.414 9.97019 0 0 0 
4508 11 -18.7543 35.845 10.753 0 0 0 
4029 11 -5.43464 36.6572 9.28135 0 0 0 
4507 11 -18.2821 35.603 11.659 0 0 0 
4525 11 -19.0804 38.6259 11.6493 0 0 0 
4524 11 -19.1945 38.0793 12.3751 0 0 0 
4523 11 -18.7375 37.335 11.895 0 0 0 
4036 11 -5.854 41.3804 9.47038 0 0 0 
3996 11 -4.64449 38.0603 8.50092 0 0 0 
3828 11 -2.52399 38.7364 9.34785 0 0 0 
4333 11 5.68014 41.7154 11.2053 0 0 0 
4039 11 -8.14264 43.1422 9.98978 0 0 0 
4038 11 -7.35325 42.5737 9.9972 0 0 0 
4037 11 -6.62378 41.9771 9.93258 0 0 0 
3995 11 -5.21305 38.8684 8.85468 0 0 0 
4318 11 3.68699 39.4321 9.72786 0 0 0 
4330 11 3.20303 42.6417 10.3312 0 0 0 
4331 11 4.17193 42.6337 10.6471 0 0 0 
4332 11 4.99299 42.1484 10.7228 0 0 0 
4040 11 -8.77299 43.8808 10.3418 0 0 0 
4041 11 -9.00358 43.9177 11.2552 0 0 0 
3994 11 -5.40516 39.7058 9.31831 0 0 0 
3832 11 -1.94929 42.1104 9.0004 0 0 0 
4042 11 -8.53601 44.4549 11.9712 0 0 0 
3833 11 -2.17429 42.6129 8.24118 0 0 0 
4043 11 -8.4687 45.396 11.6931 0 0 0 
3804 11 3.1569 46.148 10.1218 0 0 0 
3803 11 3.96734 46.5346 10.4866 0 0 0 
3802 11 4.79295 46.0819 10.6929 0 0 0 
3794 11 7.87675 46.4357 12.3266 0 0 0 
3795 11 6.98293 46.2935 12.6494 0 0 0 
4049 11 -9.7603 47.7686 10.6459 0 0 0 
4050 11 -8.97691 48.2237 10.401 0 0 0 
4053 11 -6.47196 48.4297 9.22613 0 0 0 
4054 11 -5.69946 47.8354 9.34106 0 0 0 
4056 11 -4.7763 46.8123 7.87922 0 0 0 
4055 11 -5.20501 47.1702 8.73286 0 0 0 
4156 11 -6.78934 49.6165 11.3127 0 0 0 
4075 11 -0.914863 -46.2834 10.838 0 1 0 
4076 11 -1.22389 -46.8016 11.6415 0 1 0 
730 11 22.4637 -30.0323 10.0241 0 0 0 
374 11 4.30363 -9.71225 8.80307 0 0 0 
373 11 4.64946 -8.89183 9.11169 0 0 0 
370 11 5.23376 -7.0428 10.7885 0 0 0 
369 11 4.47731 -6.66504 11.1825 0 0 0 
360 11 1.4349 -6.33646 12.7308 0 0 0 
362 11 1.96062 -8.03962 12.1437 0 0 0 
363 11 2.89122 -8.22187 12.1864 0 0 0 
361 11 1.45022 -7.38946 12.688 0 0 0 
292 11 0.502508 -2.2145 9.96614 0 0 0 
293 11 -0.219611 -2.8717 9.78854 0 0 0 
294 11 -0.830215 -3.50902 10.2723 0 0 0 
28 2 -23.7463 -3.77398 13.0075 0 1 0 
291 11 1.19822 -1.96601 10.6494 0 0 0 
287 11 2.05642 0.0790545 13.2384 0 0 0 
286 11 2.38521 0.863575 13.7078 0 0 0 
285 11 3.32608 0.916792 13.7194 0 0 0 
5023 14 -21.4502 21.673 12.1544 0 0 0 
5022 11 -21.7896 22.6095 12.2295 0 0 0 
5021 11 -22.6123 23.2534 12.3852 0 0 0 
167 9 11.7525 19.3043 21.5742 0 -1 0 
4470 11 -14.7128 31.8355 14.2377 0 0 0 
4469 11 -13.8221 32.1983 14.1011 0 0 0 
4401 11 -6.30151 28.3318 11.8327 0 0 0 
4402 11 -6.15031 28.1889 10.8978 0 0 0 
4471 12 -15.6089 32.186 14.363 0 0 0 
4506 11 -17.6921 35.8236 12.3841 0 0 0 
4504 11 -17.9379 37.1513 13.6187 0 0 0 
4505 11 -17.8497 36.3384 13.2475 0 0 0 
4030 11 -4.94376 37.1551 10.0265 0 0 0 
4033 11 -4.52101 39.6394 10.5138 0 0 0 
4032 11 -4.17669 38.7529 10.5292 0 0 0 
4031 11 -4.38246 37.9018 10.0789 0 0 0 
4526 11 -19.3582 39.4125 11.2363 0 0 0 
4527 11 -19.761 39.8223 12.0508 0 0 0 
4034 11 -4.44792 40.1401 9.71093 0 0 0 
4035 11 -5.27964 40.6253 9.63464 0 0 0 
4334 11 6.28134 41.4241 11.8763 0 0 0 
4335 11 6.18528 40.5008 12.2422 0 0 0 
4317 11 3.28695 39.9212 10.3828 0 0 0 
4316 11 3.34493 40.5256 11.2292 0 0 0 
4045 11 -9.00972 46.2083 10.174 0 0 0 
4044 14 -8.85291 45.4498 10.776 0 0 0 
3798 11 6.97232 44.424 11.9378 0 0 0 
3797 11 6.23178 44.8565 12.4888 0 0 0 
4046 11 -9.64394 46.9212 10.0235 0 0 0 
4047 11 -10.5885 46.9663 9.94294 0 0 0 
4162 11 -8.05442 47.731 13.0635 0 0 0 
4161 11 -7.8474 48.6827 13.0802 0 0 0 
4160 11 -7.33396 48.1332 13.7327 0 0 0 
3801 11 5.5312 46.0931 11.2684 0 0 0 
3800 11 6.30376 45.5335 11.173 0 0 0 
3796 11 6.14593 45.8011 12.6298 0 0 0 
4048 11 -10.7645 47.5786 10.6495 0 0 0 
4159 11 -6.69762 47.9728 12.9621 0 0 0 
4158 11 -6.1017 48.0312 12.2248 0 0 0 
4157 11 -6.39484 48.8088 11.6682 0 0 0 
4155 11 -7.23628 -49.4821 11.2082 0 1 0 
4154 11 -7.18667 -48.8952 11.9463 0 1 0 
4077 11 -1.59937 -46.6479 12.4699 0 1 0 
4078 11 -2.33354 -46.7446 13.0883 0 1 0 
23 2 28.6005 -24.4246 4.733 -1 1 0 
372 11 5.24728 -8.15133 9.13416 0 0 0 
371 11 5.3902 -7.68185 10.0482 0 0 0 
359 12 0.966701 -5.42899 12.7594 0 0 0 
365 11 3.4825 -6.72934 12.9979 0 0 0 
364 11 3.44616 -7.63454 12.6892 0 0 0 
367 11 3.07739 -5.71046 11.5999 0 0 0 
366 11 2.85305 -6.1857 12.4611 0 0 0 
368 11 3.9354 -5.86305 11.2046 0 0 0 
297 11 -1.60897 -2.01806 12.5093 0 0 0 
295 11 -1.28574 -3.25173 11.0954 0 0 0 
296 11 -1.47253 -2.6465 11.7876 0 0 0 
290 11 1.30676 -1.27252 11.3047 0 0 0 
288 12 1.59968 0.26118 12.4337 0 0 0 
289 11 1.37832 -0.396953 11.8297 0 0 0 
5025 11 -21.046 21.0696 13.9109 0 0 0 
5024 11 -21.4652 21.1214 12.9919 0 0 0 
5020 11 -22.151 23.9505 12.7884 0 0 0 
5019 11 -22.0418 24.9279 12.7393 0 0 0 
4400 11 -5.79475 28.5465 12.5998 0 0 0 
4484 11 -23.2227 34.6294 12.8081 0 0 0 
4472 11 -16.4819 32.5673 14.5442 0 0 0 
4473 11 -17.4333 32.7493 14.8449 0 0 0 
4474 11 -18.1376 33.1808 15.449 0 0 0 
4503 11 -18.2231 37.6188 14.3635 0 0 0 
4502 11 -18.5605 37.9296 15.1838 0 0 0 
4337 11 6.45566 39.2437 13.3496 0 0 0 
4546 11 -26.103 40.2582 15.631 0 0 0 
4545 11 -25.7341 39.7584 16.4363 0 0 0 
4540 11 -24.0945 40.3523 14.0683 0 0 0 
4539 11 -23.2488 40.2378 13.6543 0 0 0 
4538 11 -22.4868 39.7479 13.4353 0 0 0 
4536 11 -21.3312 41.3704 13.2573 0 0 0 
4537 11 -21.9149 40.5935 13.0418 0 0 0 
4336 11 6.25414 40.1499 13.1133 0 0 0 
4535 11 -20.774 42.0993 12.8695 0 0 0 
4534 11 -20.2162 42.8368 12.6677 0 0 0 
4528 11 -19.7985 40.0105 12.9929 0 0 0 
4529 11 -18.9466 40.4103 13.2561 0 0 0 
4533 11 -19.3344 42.6206 12.4057 0 0 0 
4530 11 -18.2502 41.0712 13.1735 0 0 0 
4531 11 -17.7341 41.7792 12.8123 0 0 0 
4314 11 3.72937 41.3228 12.6521 0 0 0 
4315 11 3.66507 40.4721 12.1634 0 0 0 
4532 11 -18.3263 42.5175 12.4786 0 0 0 
4165 11 -10.0819 45.9951 12.0145 0 0 0 
4164 11 -9.37617 46.3889 12.5639 0 0 0 
4163 11 -8.77997 47.0898 12.9218 0 0 0 
3799 11 6.62718 44.6836 11.0843 0 0 0 
4152 11 -7.48114 -47.5215 13.0262 0 1 0 
4153 11 -7.02109 -48.3295 12.7105 0 1 0 
4079 11 -3.08259 -46.5027 13.7526 0 1 0 
4080 11 -3.60527 -45.7753 14.0351 0 1 0 
358 11 0.248739 -4.95628 13.2215 0 0 0 
357 11 0.0935884 -5.16524 14.1357 0 0 0 
298 11 -1.80993 -1.34096 13.1904 0 0 0 
299 11 -2.19635 -0.495801 13.3524 0 0 0 
300 11 -1.67156 0.0231799 13.965 0 0 0 
301 11 -1.05524 0.43216 14.524 0 0 0 
302 11 -0.458777 0.302859 15.2404 0 0 0 
146 8 45.3295 5.24269 10.2817 0 -1 0 
5026 11 -20.5343 20.6805 14.6894 0 0 0 
5027 11 -20.0248 20.7783 15.5422 0 0 0 
5018 11 -21.239 25.3701 13.1647 0 0 0 
5017 11 -20.4017 25.8277 12.9004 0 0 0 
5016 11 -19.6542 25.527 13.3281 0 0 0 
4399 11 -5.61343 28.2438 13.5129 0 0 0 
4398 11 -6.27376 28.2572 14.2107 0 0 0 
4483 11 -22.8044 33.7123 12.8676 0 0 0 
4485 11 -23.6069 35.4345 12.4927 0 0 0 
4486 11 -23.492 36.3564 12.7913 0 0 0 
4475 11 -19.1098 33.0368 15.3409 0 0 0 
4632 11 -8.32908 33.464 14.0895 0 0 0 
4343 11 5.24225 35.96 13.6711 0 0 0 
4342 16 6.17306 36.0455 13.6686 0 0 0 
4341 11 6.88933 35.9159 14.3684 0 0 0 
4501 11 -18.6326 38.2373 16.2 0 0 0 
4630 11 -9.96772 33.8113 14.3432 0 0 0 
4629 11 -10.4747 34.4207 14.9777 0 0 0 
4631 11 -9.02961 34.1027 14.1025 0 0 0 
4344 11 4.4269 35.4667 13.8677 0 0 0 
4339 11 6.95732 37.6262 13.7471 0 0 0 
4340 11 7.30202 36.8493 14.1114 0 0 0 
4547 15 -26.7911 40.2326 14.9599 0 0 0 
4338 11 6.45997 38.3668 13.7646 0 0 0 
4550 11 -29.1322 40.0399 13.4785 0 0 0 
4548 11 -27.6313 39.9422 14.516 0 0 0 
4544 12 -24.8552 39.5806 16.7649 0 0 0 
4543 11 -25.1381 39.0893 15.9625 0 0 0 
4551 11 -29.7082 40.6816 13.8072 0 0 0 
4552 11 -29.511 40.8262 14.8691 0 0 0 
4549 11 -28.5912 40.041 14.298 0 0 0 
4542 11 -24.8643 39.0679 14.9548 0 0 0 
4541 11 -24.5516 39.5318 14.2235 0 0 0 
4313 11 3.64885 42.1431 13.1333 0 0 0 
4168 11 -12.1489 44.9289 13.0791 0 0 0 
4614 11 -7.20512 43.8175 15.9822 0 0 0 
4166 11 -11.0226 45.796 12.2119 0 0 0 
4169 11 -12.7776 45.2261 13.7709 0 0 0 
4167 11 -11.2857 44.9214 12.6432 0 0 0 
4612 11 -5.85367 45.1675 16.3025 0 0 0 
4613 11 -6.51938 44.4811 16.1902 0 0 0 
4191 11 -19.3096 49.3847 16.3444 0 0 0 
4192 11 -19.4446 -49.8501 15.7457 0 1 0 
4193 11 -19.0305 -49.2194 15.1511 0 1 0 
4194 11 -18.8877 -48.2909 15.2618 0 1 0 
4195 11 -19.4482 -47.6778 15.7761 0 1 0 
4198 11 -20.3964 -49.0329 17.4559 0 1 0 
4151 11 -8.42878 -47.3795 13.3703 0 1 0 
4150 11 -9.17162 -47.9667 13.6533 0 1 0 
4081 12 -4.11092 -45.1488 14.4871 0 1 0 
4082 11 -3.9609 -44.4068 15.1192 0 1 0 
4083 11 -4.62839 -43.7857 15.4602 0 1 0 
4 1 11.5382 -34.7417 15.4489 0 -1 0 
356 11 0.559356 -5.68577 14.8868 0 0 0 
355 11 1.48727 -5.54755 15.1533 0 0 0 
354 11 2.23597 -5.81629 15.704 0 0 0 
353 11 2.43129 -5.56324 16.5719 0 0 0 
352 11 3.11065 -4.9471 16.7515 0 0 0 
303 11 0.436645 0.237033 15.5112 0 0 0 
305 11 1.68464 1.25965 15.7094 0 0 0 
304 11 1.23746 0.471687 16.0708 0 0 0 
306 11 0.871904 1.86609 15.755 0 0 0 
307 11 0.361073 2.66183 15.9958 0 0 0 
313 11 0.0706758 6.44461 17.4081 0 0 0 
4959 11 -29.8713 14.8317 17.4595 0 0 0 
4958 11 -29.6533 15.817 17.4539 0 0 0 
4957 11 -29.7189 16.3988 16.6983 0 0 0 
5103 11 -8.75714 16.9751 16.9307 0 0 0 
5104 11 -8.15913 16.4556 16.4061 0 0 0 
4955 11 -30.5037 17.5139 15.4172 0 0 0 
4956 11 -30.41 16.8536 16.1321 0 0 0 
5105 11 -7.69706 15.697 16.1498 0 0 0 
5106 11 -6.74182 15.5337 16.0074 0 0 0 
4952 11 -30.9538 20.04 15.1754 0 0 0 
4953 11 -30.2421 19.3933 14.9588 0 0 0 
5029 11 -19.0596 20.1788 17.0279 0 0 0 
5028 11 -19.7395 20.4037 16.3785 0 0 0 
5030 11 -18.6431 20.0838 17.8885 0 0 0 
4951 11 -31.2136 20.9868 15.4062 0 0 0 
4947 14 -32.3275 24.2456 15.9138 0 0 0 
4946 11 -32.7413 24.5648 16.754 0 0 0 
4948 11 -31.6569 23.7444 15.5292 0 0 0 
4949 11 -31.3925 22.799 15.5402 0 0 0 
4950 11 -31.3519 21.8486 15.7152 0 0 0 
5015 11 -19.3019 25.2223 14.3104 0 0 0 
5014 11 -19.3461 25.2157 15.3204 0 0 0 
4397 11 -6.65572 29.1158 14.4831 0 0 0 
4396 11 -6.43517 30.0711 14.463 0 0 0 
4482 11 -22.0443 33.5559 13.4331 0 0 0 
4481 11 -21.6892 33.3326 14.2978 0 0 0 
4479 11 -21.3959 34.4041 15.459 0 0 0 
4480 11 -21.9737 34.0911 14.766 0 0 0 
4477 11 -20.8126 33.4432 15.9407 0 0 0 
4478 11 -21.3915 34.0729 16.3729 0 0 0 
4476 11 -19.8746 33.5323 15.6055 0 0 0 
4633 11 -7.49454 33.7696 14.5594 0 0 0 
157 8 27.8365 36.8442 19.5541 1 0 0 
4488 11 -22.8001 36.4346 14.1098 0 0 0 
4487 12 -23.1254 37.0251 13.3114 0 0 0 
4500 11 -19.0498 38.5033 17.0455 0 0 0 
4499 11 -19.7612 38.7516 17.6058 0 0 0 
4626 11 -10.6318 37.1638 15.6256 0 0 0 
4628 11 -10.5135 35.286 15.471 0 0 0 
4627 11 -10.5705 36.21 15.7079 0 0 0 
4634 11 -7.18965 33.3262 15.3178 0 0 0 
4345 16 3.46847 35.6436 13.7663 0 0 0 
4625 11 -10.7192 38.0893 15.4448 0 0 0 
4346 11 2.93044 36.2112 14.2987 0 0 0 
4347 11 2.49667 37.0582 14.0825 0 0 0 
4624 11 -10.4517 38.473 14.6436 0 0 0 
4623 11 -10.2273 39.1731 14.0922 0 0 0 
4622 11 -10.5782 39.7092 14.8791 0 0 0 
4348 11 2.42553 38.0036 14.1707 0 0 0 
4349 11 2.04471 38.7494 14.6927 0 0 0 
4350 11 1.93867 38.114 15.4223 0 0 0 
4351 11 2.74448 37.6025 15.7448 0 0 0 
4621 11 -10.5699 40.2617 15.7227 0 0 0 
4619 11 -9.21683 40.304 17.0071 0 0 0 
4620 11 -9.78072 40.1487 16.2292 0 0 0 
4618 11 -8.46819 40.9085 17.2013 0 0 0 
4553 11 -29.5191 41.7472 15.0868 0 0 0 
4554 11 -29.4548 42.692 15.1612 0 0 0 
4617 11 -8.04036 41.754 17.0961 0 0 0 
4615 11 -7.18921 43.1364 16.6524 0 0 0 
4616 11 -7.23879 42.1913 16.7415 0 0 0 
4311 11 4.38561 42.1286 14.8178 0 0 0 
4312 11 4.25647 42.0951 13.9112 0 0 0 
4610 11 -4.88285 45.5581 17.7262 0 0 0 
49 3 7.22116 48.2966 15.9013 -1 0 0 
4171 11 -13.006 43.7241 15.023 0 0 0 
4170 11 -12.8124 44.5465 14.5116 0 0 0 
4173 11 -13.5837 44.1466 16.7668 0 0 0 
4611 11 -5.53962 45.8139 17.0705 0 0 0 
4190 11 -18.5399 48.8092 16.6078 0 0 0 
4189 11 -17.6416 49.0204 16.6254 0 0 0 
4147 11 -8.49504 49.5822 14.4841 0 0 0 
4196 11 -20.0175 -47.5016 16.498 0 1 0 
4197 11 -20.55 -48.2738 16.8979 0 1 0 
4149 11 -9.19403 -48.952 13.688 0 1 0 
4148 11 -8.97714 -49.6559 14.3137 0 1 0 
4199 11 -19.6402 -49.6574 17.5966 0 1 0 
4200 11 -19.2218 49.5744 17.923 0 0 0 
4201 11 -18.3702 49.5673 18.3103 0 0 0 
4145 11 -7.82669 49.3247 15.9224 0 0 0 
4144 11 -7.78096 -49.9229 16.5802 0 1 0 
4143 11 -7.72634 -49.0058 16.3364 0 1 0 
4142 11 -6.77675 -49.3195 16.1437 0 1 0 
4141 11 -5.85729 -49.686 16.1519 0 1 0 
4084 11 -5.02229 -42.9398 15.5311 0 1 0 
4094 11 -8.35011 -44.6564 19.1352 0 1 0 
4091 11 -7.42308 -43.2741 17.3523 0 1 0 
4090 11 -7.19321 -42.4055 17.7135 0 1 0 
4085 11 -5.07565 -42.7155 16.5509 0 1 0 
4093 11 -7.43357 -44.5728 18.6544 0 1 0 
4092 11 -7.4199 -44.144 17.7894 0 1 0 
136 7 -8.07192 -6.67071 15.591 0 0 -1 
350 11 4.47034 -5.65562 17.6074 0 0 0 
351 11 3.81507 -5.01486 17.3514 0 0 0 
309 12 -0.890506 3.97705 16.7561 0 0 0 
308 11 -0.233064 3.31315 16.4636 0 0 0 
310 11 -0.883579 4.5347 17.5115 0 0 0 
311 11 -1.26258 5.4488 17.658 0 0 0 
312 11 -0.862621 6.3159 17.4926 0 0 0 
314 11 0.855601 5.84151 17.6611 0 0 0 
315 11 1.03775 6.69429 17.891 0 0 0 
316 11 1.6685 7.39481 17.6881 0 0 0 
317 11 2.55226 7.56139 17.3113 0 0 0 
4964 11 -30.8057 11.022 17.2644 0 0 0 
4965 11 -30.8222 11.0051 18.2411 0 0 0 
4963 11 -30.5335 11.5815 16.5096 0 0 0 
4962 11 -30.2779 12.4666 16.1737 0 0 0 
4960 11 -29.5432 14.1484 16.8857 0 0 0 
4961 11 -29.783 13.2727 16.5551 0 0 0 
4954 11 -30.118 18.3982 15.1709 0 0 0 
5098 11 -8.64405 14.6246 19.855 0 0 0 
5101 11 -8.40493 16.8764 18.8041 0 0 0 
5102 11 -8.49185 16.9359 17.8289 0 0 0 
19 1 12.4659 15.7008 18.1595 0 1 0 
5031 11 -19.3962 19.9315 18.3842 0 0 0 
5097 11 -9.45252 14.2434 20.2278 0 0 0 
5099 11 -8.04448 15.3387 19.8045 0 0 0 
5100 11 -8.17324 16.2376 19.474 0 0 0 
5107 11 -5.76915 15.4468 15.9421 0 0 0 
5108 11 -5.33962 15.0378 16.7452 0 0 0 
4942 13 -35.4807 26.001 18.5017 0 0 0 
4943 11 -34.5841 25.7046 18.6462 0 0 0 
4944 11 -33.7623 25.5334 18.1037 0 0 0 
4945 11 -33.1017 25.2662 17.3296 0 0 0 
111 6 -45.2328 24.6423 14.8392 0 0 0 
5013 11 -18.6148 25.4725 15.9383 0 0 0 
4988 11 -27.6647 26.0882 19.1336 0 0 0 
4989 11 -27.327 26.6412 19.778 0 0 0 
5012 11 -18.9994 25.72 16.875 0 0 0 
5011 11 -19.3046 25.7425 17.7899 0 0 0 
55 3 8.68222 35.5467 21.6862 1 0 0 
5008 11 -21.5096 26.0221 18.1614 0 0 0 
5010 11 -20.1744 25.4107 17.9941 0 0 0 
5009 11 -21.0192 25.2624 18.3557 0 0 0 
5006 11 -21.2135 27.9842 18.2628 0 0 0 
5007 11 -21.3621 26.9805 18.1108 0 0 0 
5005 11 -21.5085 28.8165 18.6895 0 0 0 
4654 11 -14.4924 32.6196 17.6189 0 0 0 
4655 11 -15.2312 33.1472 18.0398 0 0 0 
4395 11 -6.83748 30.7353 13.9869 0 0 0 
4394 11 -7.54512 31.0709 13.4822 0 0 0 
4392 11 -8.69679 31.8584 14.5761 0 0 0 
4391 11 -8.8059 32.0655 15.4646 0 0 0 
4393 11 -8.19379 31.6973 13.8374 0 0 0 
4497 11 -21.1002 38.3987 18.7195 0 0 0 
4388 11 -9.76137 33.9749 16.4013 0 0 0 
4389 11 -9.40592 33.1741 16.6956 0 0 0 
4390 11 -8.83358 32.4444 16.4904 0 0 0 
4489 11 -22.2639 36.0925 14.8705 0 0 0 
4490 11 -22.2571 35.3927 15.4747 0 0 0 
4498 11 -20.4128 38.888 18.2839 0 0 0 
4635 11 -7.41825 33.9365 15.9654 0 0 0 
4636 11 -8.01798 34.6938 16.0014 0 0 0 
4306 11 1.91138 39.263 17.1301 0 0 0 
4352 11 3.3713 37.0782 16.2518 0 0 0 
4353 11 3.97632 36.5275 16.6956 0 0 0 
4307 11 2.29285 40.1168 16.8575 0 0 0 
4308 11 2.88181 40.8653 16.5775 0 0 0 
4555 11 -29.4465 42.8656 16.1294 0 0 0 
4556 11 -29.998 43.3646 16.723 0 0 0 
4310 11 3.72105 42.0273 15.492 0 0 0 
4309 11 3.47899 41.6505 16.4077 0 0 0 
4172 11 -13.3071 43.9296 15.8688 0 0 0 
4182 11 -13.6985 45.4698 18.626 0 0 0 
4174 11 -12.8853 43.6227 17.2135 0 0 0 
4175 11 -12.1552 43.3043 17.8069 0 0 0 
4609 11 -5.04893 45.5645 18.6633 0 0 0 
4607 11 -6.88527 45.3971 18.1315 0 0 0 
4608 11 -5.96896 45.365 18.4296 0 0 0 
4185 11 -15.6894 46.6864 17.8415 0 0 0 
4184 11 -15.1958 45.8925 17.7957 0 0 0 
4183 11 -14.3491 45.4982 17.9303 0 0 0 
4187 11 -16.0966 48.4199 17.4828 0 0 0 
4188 11 -17.0096 48.5997 17.243 0 0 0 
4186 11 -15.444 47.7302 17.5415 0 0 0 
4137 11 -3.08791 47.7049 16.9018 0 0 0 
4136 11 -2.23878 47.5148 17.2928 0 0 0 
4135 11 -1.54348 47.3463 16.6615 0 0 0 
4134 11 -0.842858 46.8031 16.2209 0 0 0 
4133 11 -0.0540397 46.4357 16.6811 0 0 0 
4146 11 -8.63883 49.1803 15.4165 0 0 0 
4139 11 -4.65012 48.906 16.5909 0 0 0 
4140 11 -5.40288 49.5499 16.5638 0 0 0 
4138 11 -3.95607 48.2266 16.8037 0 0 0 
4132 11 -0.326378 46.9867 17.4447 0 0 0 
98 5 -14.1414 -47.2203 21.8447 0 1 0 
4202 11 -17.4665 49.6758 18.6222 0 0 0 
4203 11 -17.4766 -49.444 18.2864 0 1 0 
4209 11 -19.1622 -47.4116 21.0929 0 1 0 
4208 11 -19.103 -48.1202 20.4887 0 1 0 
4205 11 -18.4408 -48.418 17.9337 0 1 0 
4206 11 -19.0309 -48.0692 18.6223 0 1 0 
4204 15 -17.4358 -48.5032 17.9669 0 1 0 
4207 11 -19.1434 -48.3222 19.5589 0 1 0 
4095 11 -8.89526 -44.6897 19.9873 0 1 0 
4096 11 -8.67043 -43.9491 20.6888 0 1 0 
4097 11 -7.9204 -43.5857 21.0537 0 1 0 
4086 11 -5.95923 -42.6718 16.9735 0 1 0 
4098 11 -7.69315 -43.6622 21.9561 0 1 0 
4089 11 -7.36758 -41.4586 18.1385 0 1 0 
4088 11 -6.36012 -41.483 18.1918 0 1 0 
4087 11 -6.07355 -41.7374 17.3416 0 1 0 
4102 11 -5.87253 -42.2786 21.1835 0 1 0 
4103 11 -5.1463 -42.7185 20.7007 0 1 0 
4104 11 -4.33459 -42.0794 20.6812 0 1 0 
65 4 -0.76044 -8.82861 18.6485 0 0 0 
349 11 3.84125 -6.39293 17.8713 0 0 0 
348 11 4.20178 -6.82863 18.673 0 0 0 
347 13 5.09915 -7.09272 18.5838 0 0 0 
326 11 8.08406 4.87595 17.4974 0 0 0 
327 11 8.51382 4.2463 18.1451 0 0 0 
325 11 7.45842 4.9865 18.2542 0 0 0 
324 11 6.96362 5.56728 18.8464 0 0 0 
318 11 3.45043 7.44628 17.0586 0 0 0 
319 11 4.29919 7.79041 17.219 0 0 0 
4967 11 -30.7132 12.2363 18.9286 0 0 0 
4966 11 -30.9434 11.3636 19.1651 0 0 0 
4969 11 -30.513 14.0633 18.966 0 0 0 
4968 11 -30.2261 13.1302 18.754 0 0 0 
4970 11 -30.5956 14.954 18.6857 0 0 0 
4971 15 -30.6677 15.8818 18.9684 0 0 0 
5096 11 -9.79402 15.0462 20.5323 0 0 0 
4977 11 -32.3972 20.2438 18.323 0 0 0 
5032 11 -19.5557 19.3759 19.0985 0 0 0 
5033 11 -19.2169 19.1973 19.9389 0 0 0 
5095 11 -10.2143 15.8665 20.3374 0 0 0 
5110 11 -5.30557 14.7261 18.6624 0 0 0 
5109 11 -5.45309 14.9581 17.7216 0 0 0 
4941 11 -36.2149 25.528 18.8875 0 0 0 
4978 11 -32.8805 20.8647 18.7646 0 0 0 
4979 11 -33.2955 21.7322 18.5369 0 0 0 
4939 11 -37.7223 24.9562 19.0793 0 0 0 
4940 11 -37.1248 25.5786 18.9006 0 0 0 
4938 11 -38.0182 24.119 19.4082 0 0 0 
4986 11 -28.5616 25.4269 17.8242 0 0 0 
4987 11 -28.0789 25.3838 18.6839 0 0 0 
4990 11 -27.9009 27.3658 20.0808 0 0 0 
4991 11 -27.6724 28.3274 19.9931 0 0 0 
158 8 -8.07879 30.1885 19.49 0 0 0 
4992 11 -27.0928 29.1205 20.1242 0 0 0 
4993 11 -26.5905 29.9333 20.046 0 0 0 
5004 11 -22.1454 29.3544 19.1645 0 0 0 
4651 11 -13.3353 30.6514 18.659 0 0 0 
4652 11 -13.8229 31.0376 17.9703 0 0 0 
4650 11 -12.5673 30.1207 18.9059 0 0 0 
4653 11 -14.1035 31.7155 17.3926 0 0 0 
4649 11 -12.1341 30.2665 19.7392 0 0 0 
4648 11 -12.4175 31.131 20.0333 0 0 0 
4657 11 -14.4411 32.7822 19.5633 0 0 0 
4656 11 -15.1707 32.7064 18.9021 0 0 0 
4647 11 -11.9848 31.8612 20.4144 0 0 0 
4496 13 -22.097 38.3027 19.0519 0 0 0 
4495 11 -22.4675 37.3837 18.8891 0 0 0 
4387 11 -9.87352 34.3779 17.2481 0 0 0 
4386 11 -10.3216 33.7186 17.9528 0 0 0 
4491 11 -22.8899 35.3507 16.1785 0 0 0 
4492 11 -22.8776 35.294 17.0902 0 0 0 
4637 11 -7.91689 34.7074 17.0069 0 0 0 
4303 11 -0.784862 38.455 17.5406 0 0 0 
4304 11 0.102288 38.5114 17.2032 0 0 0 
4301 11 -1.90132 39.7737 18.3324 0 0 0 
4302 11 -1.45238 39.003 18.0756 0 0 0 
4305 11 0.992798 38.8531 17.0739 0 0 0 
4354 11 3.46948 36.0695 17.3936 0 0 0 
4355 11 3.43345 36.0855 18.4022 0 0 0 
4300 11 -1.55902 40.1806 19.1066 0 0 0 
4557 11 -30.4095 43.5093 17.5618 0 0 0 
4558 11 -30.9952 43.9366 18.1914 0 0 0 
4180 11 -12.3453 46.4287 19.0029 0 0 0 
4181 11 -13.0955 45.9214 19.2006 0 0 0 
4177 11 -11.253 44.3714 18.8813 0 0 0 
4176 11 -11.6763 44.1121 18.0208 0 0 0 
4605 11 -7.30331 46.691 19.2775 0 0 0 
4606 11 -7.41609 46.0406 18.6442 0 0 0 
4604 11 -6.82065 47.3823 19.7274 0 0 0 
4573 11 -24.7392 46.455 20.0434 0 0 0 
4603 11 -6.46089 48.195 19.3216 0 0 0 
4602 11 -7.11565 48.957 19.2928 0 0 0 
4601 11 -7.95565 49.4384 19.1381 0 0 0 
4600 11 -8.80404 49.0603 19.5092 0 0 0 
4131 11 -0.757674 47.1868 18.2604 0 0 0 
4130 11 -0.843292 47.2544 19.2364 0 0 0 
4595 11 -12.674 -49.8345 21.0952 0 1 0 
4214 11 -16.5597 -44.6678 20.1773 0 1 0 
4210 11 -18.2109 -47.7314 21.2638 0 1 0 
4099 11 -7.00191 -43.6579 22.6901 0 1 0 
4100 11 -7.11678 -42.7521 22.3332 0 1 0 
4101 11 -6.74814 -42.548 21.5005 0 1 0 
4107 11 -4.04242 -41.0711 22.4092 0 1 0 
4106 11 -4.45138 -40.5688 21.6716 0 1 0 
4105 11 -4.35912 -41.0915 20.8713 0 1 0 
56 3 -30.1851 -21.252 13.0617 0 0 0 
346 11 5.75671 -6.45636 18.758 0 0 0 
345 15 5.92773 -5.80027 19.4086 0 0 0 
344 11 6.07265 -4.98926 19.9151 0 0 0 
342 11 6.72382 -4.66624 21.7733 0 0 0 
343 11 6.38628 -4.82417 20.87 0 0 0 
341 11 7.44221 -4.17475 22.16 0 0 0 
340 11 8.22431 -3.85585 22.6768 0 0 0 
338 11 9.37095 -2.26864 22.5298 0 0 0 
332 11 10.3555 2.18421 21.309 0 0 0 
333 11 10.8179 1.39951 21.4789 0 0 0 
331 11 9.64112 2.74366 20.8663 0 0 0 
328 11 9.26556 4.145 18.7787 0 0 0 
329 11 8.8066 3.77998 19.5986 0 0 0 
330 11 9.05858 3.39123 20.4687 0 0 0 
323 11 6.36301 6.17978 19.3293 0 0 0 
320 11 5.32388 7.87627 17.4431 0 0 0 
322 11 6.00573 7.00592 18.9852 0 0 0 
321 11 5.73863 7.72001 18.3659 0 0 0 
4973 11 -31.8152 17.3538 19.1067 0 0 0 
4972 11 -31.3466 16.555 19.0444 0 0 0 
4974 11 -32.3311 17.9338 19.6182 0 0 0 
4975 11 -32.1111 18.6094 19.0094 0 0 0 
5112 11 -6.55227 14.864 19.8999 0 0 0 
4976 11 -32.0784 19.394 18.4395 0 0 0 
5034 11 -18.9986 19.1788 20.9071 0 0 0 
5035 11 -18.3923 19.261 21.6149 0 0 0 
5094 11 -10.1262 16.7646 20.2402 0 0 0 
5093 11 -10.3741 17.598 20.579 0 0 0 
5111 11 -5.63317 14.5132 19.5265 0 0 0 
4980 14 -32.4066 22.0799 18.4058 0 0 0 
4981 11 -31.495 22.1543 18.1565 0 0 0 
4937 11 -37.4378 23.6971 20.1455 0 0 0 
4936 11 -37.5231 24.3401 20.9456 0 0 0 
4982 11 -31.0767 22.9499 17.7924 0 0 0 
4984 11 -30.2776 24.6854 17.6857 0 0 0 
4983 11 -30.672 23.8005 17.7743 0 0 0 
4935 11 -36.7676 24.8569 21.3615 0 0 0 
4985 11 -29.4196 25.0613 17.5025 0 0 0 
4934 11 -36.5954 25.6556 21.8287 0 0 0 
4994 11 -25.8722 30.5129 19.7078 0 0 0 
4995 11 -24.9064 30.601 19.4445 0 0 0 
5003 11 -22.0497 28.6388 19.973 0 0 0 
5002 13 -22.2642 28.0752 20.8576 0 0 0 
4383 11 -10.2591 32.491 20.272 0 0 0 
4658 11 -14.2332 32.8996 20.4739 0 0 0 
4659 11 -14.4798 32.8232 21.4616 0 0 0 
4646 11 -11.7762 32.7455 20.2842 0 0 0 
4385 11 -10.3996 33.2216 18.7942 0 0 0 
4384 11 -10.3346 32.4081 19.2782 0 0 0 
4494 11 -22.7456 36.6402 18.3714 0 0 0 
4645 11 -11.701 33.6721 20.5509 0 0 0 
4644 11 -11.3151 34.4583 20.1435 0 0 0 
4643 11 -10.6187 34.7507 19.6334 0 0 0 
4493 11 -22.974 35.8799 17.8431 0 0 0 
4642 11 -9.66061 34.8844 19.5285 0 0 0 
4641 11 -8.94845 35.2256 19.9442 0 0 0 
4640 11 -8.0312 35.3243 19.6678 0 0 0 
4639 11 -8.09713 34.8698 18.8539 0 0 0 
4638 13 -7.7805 34.9695 17.975 0 0 0 
4365 11 -1.47653 35.1948 21.1504 0 0 0 
4361 12 0.0820178 38.1958 20.4316 0 0 0 
4359 11 1.69751 37.9427 20.0681 0 0 0 
4360 11 0.960943 37.8679 20.7667 0 0 0 
4356 11 2.68004 36.5082 18.8084 0 0 0 
4358 11 1.4267 37.1487 19.4993 0 0 0 
4357 11 1.69741 36.6185 18.7266 0 0 0 
4296 11 -1.73376 42.8504 21.158 0 0 0 
4297 11 -1.10147 42.191 20.7575 0 0 0 
4299 11 -1.23913 40.589 19.9358 0 0 0 
4298 11 -1.28239 41.5507 20.0804 0 0 0 
4560 11 -31.6166 45.3617 19.0181 0 0 0 
4559 11 -31.6372 44.4611 18.5301 0 0 0 
4561 11 -31.3681 45.9058 19.7812 0 0 0 
4576 12 -22.5661 47.1803 19.165 0 0 0 
4578 11 -21.885 48.6693 18.4733 0 0 0 
4577 11 -22.44 47.916 18.6091 0 0 0 
4179 11 -11.4787 46.2604 18.6813 0 0 0 
4178 11 -11.1694 45.3412 18.8497 0 0 0 
4574 11 -23.9039 46.0172 19.6726 0 0 0 
4575 11 -23.2636 46.6189 19.3499 0 0 0 
4572 11 -24.6192 46.8677 20.8821 0 0 0 
4571 11 -24.5533 47.3866 21.7396 0 0 0 
4596 11 -12.175 49.3891 20.9241 0 0 0 
4598 11 -10.645 49.2316 19.7312 0 0 0 
4599 11 -9.77463 48.8587 19.7153 0 0 0 
4129 11 -1.36059 47.6816 20.0563 0 0 0 
4591 11 -14.1395 48.5845 22.6268 0 0 0 
4593 11 -14.3732 -49.7324 21.6356 0 1 0 
4592 11 -14.3564 49.5211 22.2676 0 0 0 
4594 11 -13.6151 -49.7023 21.0861 0 1 0 
4212 11 -17.3378 -46.1459 21.0017 0 1 0 
4213 11 -17.1517 -45.4177 20.3344 0 1 0 
4215 11 -16.0727 -43.868 20.2808 0 1 0 
4216 11 -16.168 -43.6143 21.2436 0 1 0 
4217 11 -15.8301 -43.2731 22.0773 0 1 0 
109 6 -35.1323 -48.565 24.8865 0 1 -1 
4211 11 -17.5909 -46.9744 21.3547 0 1 0 
4109 11 -3.60828 -41.6555 24.0731 0 1 0 
4108 11 -3.41295 -41.3523 23.1897 0 1 0 
143 8 -0.188444 -36.1828 33.318 0 1 0 
100 5 39.7205 -10.8485 21.0832 0 0 0 
339 11 8.95991 -3.17286 22.4438 0 0 0 
337 11 10.1343 -1.5539 22.5328 0 0 0 
336 11 10.8239 -0.847575 22.7478 0 0 0 
335 11 11.4059 -0.171579 22.3438 0 0 0 
334 11 11.2516 0.72433 21.9912 0 0 0 
5117 11 -8.48931 14.9841 23.7776 0 0 0 
5118 11 -9.00078 15.4524 24.4837 0 0 0 
5115 11 -8.12215 14.8676 22.0933 0 0 0 
5116 11 -7.91161 15.0425 22.9936 0 0 0 
5114 11 -7.60057 14.4731 21.3842 0 0 0 
5113 11 -7.19597 14.4613 20.5117 0 0 0 
5036 16 -17.998 19.6476 22.4402 0 0 0 
5037 11 -17.7997 20.1048 23.347 0 0 0 
5092 11 -10.5243 18.5534 20.6673 0 0 0 
4932 11 -36.5979 27.4192 21.6194 0 0 0 
4933 11 -36.457 26.5841 22.0437 0 0 0 
5000 11 -23.191 27.5803 21.7151 0 0 0 
4996 11 -24.4597 30.3554 20.307 0 0 0 
4997 11 -24.4071 30.1485 21.2779 0 0 0 
5001 11 -22.3002 27.3368 21.4325 0 0 0 
4379 11 -7.998 32.5345 22.2467 0 0 0 
4378 11 -7.10534 32.1002 22.2226 0 0 0 
4660 11 -14.6691 33.0563 22.4425 0 0 0 
4382 11 -10.1984 32.1634 21.1897 0 0 0 
4381 11 -9.44769 31.8043 21.7045 0 0 0 
4380 13 -8.93325 32.4033 22.3455 0 0 0 
4367 11 -1.46379 33.3669 21.3307 0 0 0 
4366 11 -1.34895 34.2528 21.0092 0 0 0 
4364 11 -1.28856 36.0833 20.7388 0 0 0 
4363 11 -0.800512 36.6015 20.0985 0 0 0 
4362 11 -0.544417 37.494 20.1965 0 0 0 
4294 11 -2.2986 43.5734 22.7924 0 0 0 
4295 11 -2.05387 43.3928 21.9213 0 0 0 
4293 11 -3.0634 43.8631 23.433 0 0 0 
4292 11 -3.43316 44.5892 23.8206 0 0 0 
4562 11 -30.4506 45.7925 20.0661 0 0 0 
4563 11 -29.5795 45.8798 20.5127 0 0 0 
4579 11 -21.482 49.0826 19.2507 0 0 0 
4580 11 -20.7934 48.6916 19.8004 0 0 0 
4581 11 -20.1559 48.6062 20.5413 0 0 0 
4569 11 -25.966 47.635 22.5133 0 0 0 
4570 11 -25.062 47.884 22.375 0 0 0 
4582 11 -19.7967 48.5174 21.4577 0 0 0 
4584 11 -18.2914 48.5785 22.5038 0 0 0 
4583 11 -19.0502 48.1114 21.9779 0 0 0 
4585 11 -17.3777 48.6878 22.468 0 0 0 
4586 11 -16.8529 48.5928 23.2258 0 0 0 
4597 11 -11.4648 49.417 20.279 0 0 0 
4126 11 -2.15298 46.5893 22.3953 0 0 0 
4127 11 -1.96585 47.0646 21.5601 0 0 0 
4128 11 -1.9704 47.5801 20.77 0 0 0 
4589 11 -15.0833 48.5199 24.2789 0 0 0 
4590 11 -14.8486 48.4989 23.3407 0 0 0 
4123 11 -0.992512 48.1029 24.1609 0 0 0 
4124 11 -0.956311 47.5279 23.4506 0 0 0 
4219 11 -14.3283 -42.2503 22.9307 0 1 0 
4218 11 -15.1459 -42.8202 22.5163 0 1 0 
4115 11 -4.79557 -46.032 24.9507 0 1 0 
4221 11 -14.2556 -42.1629 24.8349 0 1 0 
4220 11 -14.137 -42.283 23.8682 0 1 0 
4113 11 -4.39842 -44.4802 24.8678 0 1 0 
4114 11 -5.07944 -45.0948 24.8551 0 1 0 
4111 11 -4.35045 -43.154 24.4929 0 1 0 
4112 11 -3.78423 -43.77 24.978 0 1 0 
4110 11 -4.18167 -42.1924 24.607 0 1 0 
5119 13 -9.18782 15.5433 25.4051 0 0 0 
5120 11 -8.61428 15.1857 26.1631 0 0 0 
5042 11 -16.2588 17.2808 24.6626 0 0 0 
5040 11 -17.8092 17.7465 23.7458 0 0 0 
5041 11 -16.921 17.7818 24.189 0 0 0 
5090 11 -10.8743 20.1753 21.6521 0 0 0 
5038 11 -18.0161 19.4978 24.0859 0 0 0 
5039 11 -17.8596 18.7266 23.5553 0 0 0 
5091 11 -10.6253 19.3302 21.2407 0 0 0 
84 5 -31.3536 26.5453 23.8309 0 0 -1 
4930 11 -35.3562 27.4955 21.9787 0 0 0 
4929 11 -34.7895 27.1569 22.6769 0 0 0 
4931 11 -35.8131 27.6763 21.1328 0 0 0 
4998 11 -24.095 29.2544 21.6025 0 0 0 
4999 11 -23.8057 28.3481 21.8155 0 0 0 
4377 11 -6.74655 31.2091 22.4643 0 0 0 
4376 11 -6.24292 30.3958 22.7788 0 0 0 
4375 11 -5.80266 29.7135 23.3222 0 0 0 
4374 11 -4.94097 29.6083 23.7605 0 0 0 
4665 11 -17.6375 31.3451 25.0568 0 0 0 
4664 11 -16.987 31.258 24.3777 0 0 0 
4663 11 -16.2214 31.8267 24.2976 0 0 0 
4661 11 -15.0737 32.7659 23.2675 0 0 0 
4662 11 -15.5228 32.5032 24.1253 0 0 0 
4371 11 -2.31035 30.3917 22.8911 0 0 0 
4368 11 -1.60549 32.8991 22.2076 0 0 0 
4369 11 -1.47265 32.1108 22.6911 0 0 0 
4279 11 -6.20229 40.8079 25.6567 0 0 0 
4280 11 -6.20281 41.4683 24.9659 0 0 0 
4278 11 -5.76999 39.9252 25.9718 0 0 0 
4281 11 -6.78104 42.1161 24.5806 0 0 0 
4282 11 -6.3628 43.0061 24.4419 0 0 0 
5 1 -26.7029 37.2405 19.536 1 -1 -1 
4283 11 -6.45886 43.6643 23.6445 0 0 0 
4284 11 -6.0119 44.4928 23.1328 0 0 0 
4285 11 -5.55445 44.9104 23.9159 0 0 0 
4286 11 -5.45093 45.8297 24.2125 0 0 0 
4288 11 -4.66683 47.2227 24.7786 0 0 0 
4287 11 -5.42464 46.6157 24.7541 0 0 0 
4564 11 -28.6048 45.8598 20.2926 0 0 0 
4565 11 -28.6439 46.1806 21.2203 0 0 0 
4291 11 -3.73204 45.503 23.9347 0 0 0 
4290 11 -3.64396 46.3436 24.466 0 0 0 
4566 11 -28.0867 46.1978 22.0365 0 0 0 
4567 11 -27.5283 46.7367 22.5941 0 0 0 
4568 11 -26.9056 47.456 22.7214 0 0 0 
4588 11 -15.8912 48.7712 24.7226 0 0 0 
4587 11 -16.5828 48.4726 24.1469 0 0 0 
4125 11 -1.32561 46.9985 22.751 0 0 0 
89 5 -40.7184 46.3039 25.2504 1 0 0 
4121 11 -1.93864 49.4605 24.4729 0 0 0 
4122 11 -1.29634 48.8418 24.7168 0 0 0 
4119 11 -3.12173 -49.3826 25.1011 0 1 0 
4227 11 -13.711 -45.6601 25.6273 0 1 0 
4228 11 -13.4714 -46.4996 25.9777 0 1 0 
4118 11 -3.88273 -48.7138 25.1844 0 1 0 
4117 12 -4.40204 -47.9552 24.9465 0 1 0 
4225 11 -14.3083 -44.3755 25.9934 0 1 0 
4224 11 -13.6804 -43.6835 26.1665 0 1 0 
4226 11 -14.4584 -45.2586 26.0152 0 1 0 
4116 11 -4.80406 -47.0357 25.0806 0 1 0 
4223 11 -13.9127 -42.7547 25.9397 0 1 0 
4222 11 -14.1021 -41.8348 25.7007 0 1 0 
131 7 -6.30516 -12.9575 28.6018 1 0 -1 
60 3 6.89699 -14.1637 27.8019 0 0 1 
123 7 -2.80166 7.45892 23.7736 0 0 -1 
112 6 -40.5272 1.9236 23.1423 1 0 0 
5121 11 -7.92026 15.739 26.6171 0 0 0 
5122 11 -7.18969 15.8168 27.2597 0 0 0 
5043 11 -16.0339 16.8807 25.4566 0 0 0 
5044 11 -16.038 16.0317 25.978 0 0 0 
5089 11 -11.0274 20.6115 22.5935 0 0 0 
5074 11 -13.9313 21.5721 27.4773 0 0 0 
5073 11 -13.3844 20.8243 27.5216 0 0 0 
4919 11 -29.9456 25.0363 27.853 0 0 0 
4928 11 -34.1563 26.6 23.1151 0 0 0 
4927 11 -33.6108 26.0369 23.6139 0 0 0 
4925 11 -33.0079 25.5718 25.1651 0 0 0 
4924 11 -33.4435 25.0368 25.9797 0 0 0 
4923 11 -33.0005 24.7281 26.7853 0 0 0 
4921 11 -31.2339 24.1892 26.7223 0 0 0 
4922 11 -32.0284 24.6986 26.9366 0 0 0 
4920 11 -30.341 24.551 27.0999 0 0 0 
4683 11 -15.083 27.7072 26.0593 0 0 0 
4682 11 -14.2455 27.6019 25.6389 0 0 0 
4685 11 -16.7821 28.1081 26.3668 0 0 0 
4684 11 -15.8326 28.1941 26.4544 0 0 0 
4686 11 -17.5587 28.1724 25.7169 0 0 0 
4666 11 -17.8862 31.5194 26.0048 0 0 0 
4667 11 -17.4867 30.8752 26.7105 0 0 0 
4373 11 -4.03545 30.0693 23.6671 0 0 0 
4372 11 -3.17486 30.3269 23.3248 0 0 0 
4370 11 -1.93978 31.2619 22.9642 0 0 0 
4275 11 -4.58895 37.8583 27.23 0 0 0 
4276 11 -5.31461 38.3108 26.7885 0 0 0 
4277 11 -5.36211 39.2015 26.475 0 0 0 
4274 11 -4.12465 37.8175 28.0695 0 0 0 
4289 11 -3.67925 47.2991 24.7875 0 0 0 
4120 11 -2.49726 -49.7509 24.3989 0 1 0 
4229 11 -12.9763 -47.2772 26.3816 0 1 0 
192 10 -38.4663 -47.9067 34.8921 0 1 0 
196 10 47.9368 -43.2451 23.5766 0 0 1 
5045 11 -16.5236 15.2955 25.7641 0 0 0 
5046 11 -17.4148 14.9367 25.9152 0 0 0 
5123 11 -6.55107 15.9084 27.9728 0 0 0 
5124 11 -6.08876 15.3479 27.3123 0 0 0 
5088 11 -10.3078 21.2004 22.7606 0 0 0 
5087 11 -9.52661 21.6606 22.9766 0 0 0 
5086 11 -8.80757 22.1914 23.409 0 0 0 
5071 11 -13.3872 19.6324 27.6676 0 0 0 
5072 11 -12.6935 20.2211 27.5009 0 0 0 
5085 11 -8.8274 22.6542 24.2108 0 0 0 
5084 11 -9.25448 22.6371 25.1461 0 0 0 
5083 11 -10.1306 22.8628 25.3887 0 0 0 
5075 11 -13.0821 21.9762 27.7224 0 0 0 
5076 11 -12.2912 21.901 28.2813 0 0 0 
5077 11 -11.3303 21.6409 28.5525 0 0 0 
5082 11 -10.0811 22.6101 26.2997 0 0 0 
5081 11 -9.63552 22.0688 27.0144 0 0 0 
4917 11 -30.2654 23.8861 29.2084 0 0 0 
4918 11 -30.2187 24.5304 28.5328 0 0 0 
5078 11 -10.4761 21.5241 28.8502 0 0 0 
5079 11 -9.51195 21.4454 28.6536 0 0 0 
5080 11 -9.5588 21.4087 27.681 0 0 0 
4926 11 -32.8163 25.772 24.2383 0 0 0 
4681 11 -13.4916 27.4105 26.2778 0 0 0 
4680 11 -12.6654 27.274 26.8437 0 0 0 
4679 11 -12.0761 26.9342 27.5307 0 0 0 
4692 11 -22.0111 30.5777 26.5338 0 0 0 
4689 11 -20.0581 29.0779 25.0764 0 0 0 
4687 11 -18.2806 28.5344 25.1139 0 0 0 
4688 11 -19.1356 28.9256 24.9187 0 0 0 
4694 11 -21.9803 32.053 27.2186 0 0 0 
4693 11 -21.6091 31.4681 26.5196 0 0 0 
4668 11 -16.7021 30.3789 26.5949 0 0 0 
4669 11 -15.8356 29.9946 26.8148 0 0 0 
4696 11 -21.809 32.5414 28.8855 0 0 0 
4695 11 -21.6491 32.1138 28.1218 0 0 0 
4697 11 -22.334 32.4746 29.686 0 0 0 
4698 11 -22.8745 32.0307 30.438 0 0 0 
4273 11 -4.06701 37.8121 29.0117 0 0 0 
4272 11 -4.0168 38.4222 29.7455 0 0 0 
4230 11 -12.4817 -47.8688 26.9693 0 1 0 
4231 11 -12.6561 -47.7417 27.8997 0 1 0 
4232 11 -12.2725 -47.4562 28.7042 0 1 0 
4233 11 -11.8192 -48.0171 29.4167 0 1 0 
36 2 -5.43431 -4.907 21.6176 -1 1 0 
166 9 17.4948 6.56829 27.114 -1 0 -1 
5048 11 -18.3933 15.0452 27.3662 0 0 0 
5049 11 -19.1967 15.184 27.9175 0 0 0 
5047 11 -18.1766 14.7846 26.4661 0 0 0 
5125 11 -5.72357 14.5493 26.9808 0 0 0 
5126 11 -5.16797 14.1779 27.698 0 0 0 
5127 11 -4.67557 14.5629 28.4325 0 0 0 
5128 11 -4.32016 14.2402 29.2668 0 0 0 
4914 11 -28.4582 22.0231 28.9596 0 0 0 
5070 11 -14.2605 19.06 27.9679 0 0 0 
5069 11 -14.6232 19.6674 28.7037 0 0 0 
4916 11 -29.7333 23.0879 29.5275 0 0 0 
4915 11 -28.9284 22.5351 29.6222 0 0 0 
200 10 19.3349 31.6694 25.3463 0 0 0 
4678 11 -11.434 26.8545 28.2578 0 0 0 
76 4 17.4512 30.3159 30.5784 0 0 -1 
4691 11 -21.3527 30.3277 25.8527 0 0 0 
4690 11 -20.6513 29.7585 25.4897 0 0 0 
4670 11 -14.8523 29.927 26.8217 0 0 0 
4671 11 -14.0766 29.6968 27.3105 0 0 0 
4700 11 -24.6045 31.5671 31.145 0 0 0 
4699 11 -23.6816 31.6101 30.8298 0 0 0 
4270 11 -5.04596 39.97 30.0523 0 0 0 
4271 11 -4.56938 39.1326 30.0565 0 0 0 
4234 11 -11.8699 -48.1103 30.4062 0 1 0 
134 7 -45.0869 4.78124 29.0453 0 0 0 
5050 11 -19.2312 15.9688 28.3231 0 0 0 
5129 11 -4.42136 14.8585 30.027 0 0 0 
5130 11 -4.28627 15.1753 30.9299 0 0 0 
5131 11 -3.82887 15.0736 31.7909 0 0 0 
5132 11 -3.35885 15.7878 32.3891 0 0 0 
4912 11 -27.9171 22.0506 30.7482 0 0 0 
4913 11 -28.1156 21.8812 29.8558 0 0 0 
5066 11 -17.3573 20.7002 28.9794 0 0 0 
5068 11 -15.5929 20.0921 28.8885 0 0 0 
5067 11 -16.4725 20.3593 28.692 0 0 0 
5139 11 1.42408 18.0956 31.2811 0 0 0 
5140 11 2.13437 18.7533 31.4491 0 0 0 
5141 11 1.98135 19.4665 30.8027 0 0 0 
5142 11 2.07814 20.0539 31.5128 0 0 0 
5143 11 3.09644 20.1174 31.3543 0 0 0 
5144 11 3.54859 19.724 30.6038 0 0 0 
5145 11 3.79525 20.3485 29.9407 0 0 0 
5146 11 4.3012 21.1542 29.7207 0 0 0 
5147 11 4.77124 21.8922 29.3628 0 0 0 
5148 11 4.78239 22.7057 28.8422 0 0 0 
5149 11 4.99997 23.7164 29.2162 0 0 0 
5150 11 5.46116 23.1325 29.8637 0 0 0 
4677 11 -10.811 26.9432 29.0235 0 0 0 
4676 11 -10.9352 27.7706 29.6033 0 0 0 
4673 11 -12.8726 28.2494 27.7994 0 0 0 
4674 11 -12.1638 27.8771 28.3281 0 0 0 
4675 11 -11.781 27.953 29.2356 0 0 0 
4672 11 -13.4552 29.0082 27.5351 0 0 0 
4701 11 -25.3607 31.5472 30.5342 0 0 0 
4702 11 -25.5651 32.122 29.7899 0 0 0 
4754 11 -14.8246 35.2891 26.4495 0 0 0 
4756 11 -14.7296 36.6073 27.4147 0 0 0 
4755 11 -14.8877 36.2043 26.6083 0 0 0 
4757 11 -14.3576 36.7935 28.2782 0 0 0 
4758 11 -14.208 37.1771 29.2137 0 0 0 
4266 11 -6.68846 42.9121 30.5488 0 0 0 
4267 11 -6.15567 42.1072 30.4861 0 0 0 
4268 11 -5.69903 41.3185 30.114 0 0 0 
4269 11 -5.89127 40.4456 29.6742 0 0 0 
4264 11 -7.69622 42.2055 29.2808 0 0 0 
4265 11 -7.26492 43.0059 29.7585 0 0 0 
4259 11 -10.3379 42.2831 29.1067 0 0 0 
4258 11 -10.0653 43.1063 29.4756 0 0 0 
4257 11 -9.84393 43.4969 30.2952 0 0 0 
4256 11 -9.97291 44.0525 31.1254 0 0 0 
4255 11 -9.79543 44.8747 31.6197 0 0 0 
4254 11 -9.43915 45.734 31.7292 0 0 0 
85 5 -27.5644 -46.335 35.0818 0 0 -1 
4236 11 -12.0361 -47.0693 31.9789 0 1 0
[truncated: 22,696,427 more chars]
